# Supplementary material for: Dynamic Monitoring Reveals Motor Task Characteristics in Prehistoric Technical Gestures
Source: PLoS One. 2015 Aug 18;10(8):e0134570. doi: 10.1371/journal.pone.0134570 (PMC4540478; doi:10.1371/journal.pone.0134570)
Supplement: S1 Table — This table shows the data used for the statistical analysis. The benchmarks were evaluated for each experiment. Column “task”, “hand” and “workpiece” also show the task, that was performed (PA, PT), which hand the subject used during the experiment (dominant or non-dominant) and the type of hide that was used (fresh or dried). Column “N” gives the number of cycles that were identified in the experiment. (XLS) [file pone.0134570.s001.xls]

## Sheet: Sheet1
name	task	hand	workpiece	N	mean_F_c_x [N]	mean_F_c_y [N]	mean_F_c_z [N]	mean_F_s [N]	mean_F_t_x [N]	mean_F_t_y [N]	mean_F_t_z [N]	mean_T_t_x [Nm]	mean_T_t_y [Nm]	mean_T_t_z [Nm]	mean_T_h [Nm]	mean_dX_x [m]	mean_dX_y [m]	mean_dX_z [m]	mean_dX_s [m]	var_Phi_x [deg^2]	var_Phi_y [deg^2]	var_Phi_z [deg^2]
exp12	PT	non-dominant	fresh	5	-4.5214	15.3504	-10.6361	16.0806	10.5218	-1.6589	-16.0458	0.041116	1.0084	-0.01861	2.0681	0.043042	0.35054	0.0049837	0.35331	12.7177	15.357	13.1671
exp13	PT	non-dominant	fresh	3	-3.2586	11.8339	-8.6626	12.2954	7.2411	-1.6673	-13.1102	0.037286	0.77684	-0.035712	1.5082	0.032915	0.31439	0.049914	0.3162	9.5481	25.2027	17.5701
exp14	PT	non-dominant	fresh	9	-5.4921	25.8735	-17.5138	26.499	18.4536	-2.1333	-25.7585	0.054585	1.6288	-0.036104	3.4822	0.018902	0.31353	0.0085445	0.31433	5.8812	11.6231	22.5104
exp15	PT	non-dominant	fresh	7	-6.2133	29.1608	-18.0819	29.8947	21.2284	-1.0077	-27.7935	0.043027	1.7687	0.0044807	3.896	0.061413	0.55713	0.029824	0.56067	14.9796	12.9928	32.0134
exp16	PT	non-dominant	fresh	30	-1.8805	14.3264	-6.2675	14.5428	11.952	0.51395	-10.2684	-0.014871	0.78726	0.086195	1.9874	0.019166	0.11421	0.012253	0.11611	23.3129	8.3047	19.0313
exp17	PT	non-dominant	fresh	48	-2.9982	17.2429	-6.9862	17.6604	13.099	1.5017	-13.6871	-0.061383	0.96676	0.12731	2.2868	0.015453	0.089327	0.018605	0.091306	34.5333	15.6315	32.5823
exp18	PT	non-dominant	fresh	56	-2.2796	15.0488	-14.9937	15.399	11.0938	2.2035	-18.1769	-0.061331	1.1271	0.15983	2.2543	0.014391	0.098199	0.011863	0.099735	21.7332	11.1287	18.5581
exp19	PT	non-dominant	fresh	91	1.4376	16.0607	-15.6373	16.6451	11.1332	2.765	-19.7276	-0.061725	1.1762	0.17936	2.3205	0.028437	0.11501	0.023863	0.12037	52.7854	14.8668	91.8192
exp20	PA	dominant	fresh	17	3.1241	-32.6045	-31.6537	32.9223	-45.2358	-6.1918	-2.9451	-0.030299	0.29305	-0.27758	4.3053	0.059119	0.24914	0.015968	0.25653	12.6845	27.3044	11.2695
exp21	PA	dominant	fresh	8	2.9508	-34.3377	-28.6376	34.5784	-44.8956	-4.8472	2.3762	0.0010758	-0.15511	-0.18681	4.6793	0.086822	0.36158	0.021443	0.37213	18.3489	50.5356	5.1588
exp23	PA	dominant	fresh	29	0.27951	-25.4697	-33.5665	25.669	-41.8771	-4.8211	-3.4348	-0.040524	0.35979	-0.16902	3.8803	0.047248	0.15223	0.015033	0.15991	15.4937	33.9249	11.008
exp24	PA	dominant	fresh	55	0.56766	-29.4367	-45.2152	30.0568	-52.9087	-7.3617	-8.9295	-0.072835	0.82985	-0.30062	4.5925	0.019551	0.085451	0.02606	0.089311	45.665	49.2067	34.3287
exp31	PA	dominant	dried	12	-2.1167	-11.9651	-31.4611	12.5207	-30.2595	-4.8791	-14.3041	-0.09535	1.3092	-0.23474	1.8637	0.015973	0.24767	0.009662	0.24854	4.2625	19.6591	3.7715
exp32	PA	dominant	dried	12	2.522	-20.2359	-47.2267	21.3189	-47.8717	-7.9787	-16.8262	-0.12607	1.5276	-0.39299	3.5259	0.027225	0.12752	0.010221	0.13101	9.0399	26.7254	5.3097
exp33	PA	dominant	dried	18	2.0873	-13.4449	-25.5513	14.8223	-26.1279	-5.1469	-11.554	-0.086466	1.0288	-0.28567	1.8526	0.028448	0.34361	0.027921	0.34573	15.9818	10.5851	11.7737
exp34	PA	dominant	dried	10	0.41584	-14.2111	-38.9384	15.0712	-37.4081	-6.3831	-16.6236	-0.10942	1.4936	-0.32969	2.4922	0.021015	0.45513	0.031407	0.45583	47.1193	29.9104	10.9961
exp37	PT	dominant	dried	17	-8.4374	15.9624	-28.2681	18.3797	4.3121	-3.0743	-33.2458	0.097877	1.4647	-0.1091	1.9263	0.10868	0.25709	0.016971	0.28038	19.6295	21.3859	14.6515
exp39	PT	dominant	dried	19	-4.178	15.9889	-27.7443	17.0724	9.9222	-1.5276	-30.7245	0.054075	1.552	-0.040796	2.5727	0.065191	0.35377	0.019023	0.36177	19.0172	8.8725	33.4533
exp41	PT	dominant	dried	33	-3.8503	9.6893	-21.649	10.687	4.1474	-1.4608	-23.5265	0.046179	1.0916	-0.050944	1.5445	0.037388	0.12428	0.016513	0.13031	12.1099	18.7461	8.7518
exp44	PT	dominant	dried	67	-5.2474	9.8405	-21.168	12.9138	-0.43814	-1.8555	-24.3506	0.066167	0.95866	-0.086256	1.0953	0.042764	0.090259	0.024462	0.10478	102.274	87.7486	68.235
exp61	PT	dominant	dried	29	-2.6469	6.8114	-18.1602	7.6668	4.1786	-0.44808	-19.0765	0.031115	0.90988	0.0013856	1.3367	0.049072	0.35166	0.010276	0.35657	17.9307	10.2589	37.7064
exp62	PA	dominant	dried	40	-0.48891	-7.7329	-22.2688	8.3414	-18.9344	-1.8888	-13.9592	-0.06067	1.2062	-0.06895	0.84593	0.059601	0.26903	0.0060238	0.27693	38.4968	42.6227	30.0936
exp63	PA	dominant	dried	96	-1.042	-10.0012	-26.2561	11.4998	-24.5689	-0.52856	-13.6468	-0.052294	1.2088	0.030105	1.3779	0.020545	0.1129	0.0045079	0.11596	39.7539	64.0516	16.0546
