# Supplementary material for: Dynamic Monitoring Reveals Motor Task Characteristics in Prehistoric Technical Gestures
Source: PLoS One. 2015 Aug 18;10(8):e0134570. doi: 10.1371/journal.pone.0134570 (PMC4540478; doi:10.1371/journal.pone.0134570)
Supplement: S1 Dataset — The zip file contains csv documents of the measurement data generated during the experiments. For each experiment exist two files, one of the measurements of the force sensor and one of the position sensor. They are labeled by the abbreviation “exp” followed by a number and the postfix “-force” for the force sensor and “-position” for the position sensor. The first row shows the legend of the document which states the arrangement of the quantities below. The quantities are listed in chronological order. Sample times of both sensors were 0.01 s. (ZIP) [file pone.0134570.s002.zip]

Archive with 46 entries (46 files):
- exp63-position.csv
- exp63-force.csv
- exp62-position.csv
- exp62-force.csv
- exp61-position.csv
- exp61-force.csv
- exp44-position.csv
- exp44-force.csv
- exp41-position.csv
- exp41-force.csv
- exp39-position.csv
- exp39-force.csv
- exp37-position.csv
- exp37-force.csv
- exp34-position.csv
- exp34-force.csv
- exp33-position.csv
- exp33-force.csv
- exp32-position.csv
- exp32-force.csv
- exp31-position.csv
- exp31-force.csv
- exp24-position.csv
- exp24-force.csv
- exp23-position.csv
- exp23-force.csv
- exp21-position.csv
- exp21-force.csv
- exp20-position.csv
- exp20-force.csv
- exp19-position.csv
- exp19-force.csv
- exp18-position.csv
- exp18-force.csv
- exp17-position.csv
- exp17-force.csv
- exp16-position.csv
- exp16-force.csv
- exp15-position.csv
- exp15-force.csv
- exp14-position.csv
- exp14-force.csv
- exp13-position.csv
- exp13-force.csv
- exp12-position.csv
- exp12-force.csv
