# Supplementary material for: Dynamic Monitoring Reveals Motor Task Characteristics in Prehistoric Technical Gestures
Source: PLoS One. 2015 Aug 18;10(8):e0134570. doi: 10.1371/journal.pone.0134570 (PMC4540478; doi:10.1371/journal.pone.0134570)
Supplement: S1 Dataset — The zip file contains csv documents of the measurement data generated during the experiments. For each experiment exist two files, one of the measurements of the force sensor and one of the position sensor. They are labeled by the abbreviation “exp” followed by a number and the postfix “-force” for the force sensor and “-position” for the position sensor. The first row shows the legend of the document which states the arrangement of the quantities below. The quantities are listed in chronological order. Sample times of both sensors were 0.01 s. (ZIP) [file pone.0134570.s002.zip › exp63-position.csv]

Position X	Position Y (m)	Position Z (m)	Orientation roll (rad)	Orientation pitch (rad)	Orientation yaw (rad)
0.91975632	0.39152132	-0.12742932	-0.07137932	-0.14109732	0.14945232
0.91996832	0.39156732	-0.12748932	-0.07298232	-0.14187832	0.14936932
0.92006632	0.39156532	-0.12753732	-0.07123832	-0.14158232	0.14874532
0.91994232	0.39147132	-0.12757532	-0.07300832	-0.14204632	0.14905632
0.91986032	0.39140532	-0.12763732	-0.07179332	-0.14141132	0.14893232
0.92001232	0.39144532	-0.12771832	-0.07040832	-0.14176732	0.14881532
0.92016632	0.39147032	-0.12779732	-0.07092632	-0.14152832	0.14863432
0.91988232	0.39126732	-0.12781732	-0.06796532	-0.14099132	0.14820332
0.92011232	0.39123732	-0.12788132	-0.07221132	-0.14083432	0.14787332
0.92009432	0.39109632	-0.12790732	-0.07106732	-0.14047632	0.14759732
0.92030332	0.39110332	-0.12799432	-0.07136332	-0.14317732	0.14708232
0.92045832	0.39108532	-0.12804932	-0.07566632	-0.14372832	0.14717532
0.92024432	0.39090132	-0.12810932	-0.07544032	-0.14216132	0.14722032
0.92047632	0.39102632	-0.12821232	-0.07717232	-0.14295032	0.14694932
0.92055732	0.39093932	-0.12828932	-0.07654032	-0.14389832	0.14696432
0.92042132	0.39085832	-0.12840932	-0.07557932	-0.14215432	0.14682632
0.92067532	0.39096932	-0.12858032	-0.07649432	-0.14242732	0.14692832
0.92077332	0.39090832	-0.12869832	-0.07735732	-0.14365632	0.14706032
0.92035832	0.39075332	-0.12876332	-0.07172232	-0.14181232	0.14642632
0.92030632	0.39062432	-0.12888532	-0.07335632	-0.14135832	0.14680432
0.92010532	0.39053932	-0.12898032	-0.07029932	-0.14044032	0.14655132
0.92040132	0.39065332	-0.12909532	-0.07031832	-0.14121832	0.14677632
0.92056432	0.39067032	-0.12920332	-0.06995032	-0.14239932	0.14674232
0.92035332	0.39061332	-0.12925532	-0.06917832	-0.14073432	0.14695432
0.92020132	0.39047532	-0.12929232	-0.06513032	-0.14015932	0.14681632
0.92022932	0.39051832	-0.12929732	-0.06583532	-0.13983632	0.14678132
0.92016032	0.39046132	-0.12928632	-0.06443232	-0.13942432	0.14691832
0.92024232	0.39047432	-0.12929232	-0.06409832	-0.13930232	0.14693232
0.92044432	0.39051532	-0.12928332	-0.06417032	-0.13917732	0.14694432
0.92053432	0.39040832	-0.12923032	-0.06471432	-0.13851032	0.14716732
0.92066932	0.39044432	-0.12918332	-0.06388632	-0.13967832	0.14722432
0.92093232	0.39043232	-0.12915432	-0.06335432	-0.14170832	0.14737132
0.92132932	0.39053532	-0.12911832	-0.06404632	-0.14314832	0.14695332
0.92139132	0.39047832	-0.12904632	-0.06644532	-0.14190232	0.14728932
0.92169732	0.39052732	-0.12905832	-0.06491232	-0.14392032	0.14706932
0.92185632	0.39059432	-0.12904832	-0.06568732	-0.14428432	0.14691532
0.92212032	0.39061432	-0.12904832	-0.06633832	-0.14425032	0.14667132
0.92211932	0.39060432	-0.12901332	-0.06613032	-0.14370832	0.14666332
0.92234332	0.39065932	-0.12900832	-0.06400832	-0.14423032	0.14622332
0.92240932	0.39065232	-0.12893632	-0.06420832	-0.14336432	0.14706432
0.92261532	0.39073332	-0.12885832	-0.06431832	-0.14381832	0.14721832
0.92243032	0.39059732	-0.12872232	-0.06240132	-0.14279932	0.14708332
0.92281332	0.39074932	-0.12864732	-0.06599532	-0.14566732	0.14812632
0.92271432	0.39065232	-0.12849232	-0.06704132	-0.14464732	0.14875732
0.92318332	0.39083432	-0.12841132	-0.06743132	-0.14672532	0.14919332
0.92299732	0.39074232	-0.12828332	-0.06866932	-0.14477732	0.14957332
0.92303532	0.39073532	-0.12819632	-0.06697132	-0.14529032	0.14935032
0.92297132	0.39072032	-0.12810932	-0.06618732	-0.14465632	0.14944332
0.92330732	0.39083932	-0.12809932	-0.06633732	-0.14473532	0.14953432
0.92321432	0.39082432	-0.12806332	-0.06771932	-0.14494132	0.14985432
0.92318732	0.39081032	-0.12805232	-0.06629432	-0.14474532	0.14969832
0.92332932	0.39086332	-0.12805432	-0.06555732	-0.14452532	0.14942632
0.92329132	0.39085132	-0.12802932	-0.06703132	-0.14475932	0.14972532
0.92333332	0.39084632	-0.12802132	-0.06714932	-0.14462232	0.14959432
0.92341932	0.39089132	-0.12802032	-0.06822532	-0.14536232	0.14977532
0.92348832	0.39089232	-0.12801832	-0.06726232	-0.14590132	0.14960932
0.92360232	0.39095132	-0.12803732	-0.06858132	-0.14584332	0.14953632
0.92380332	0.39105532	-0.12809332	-0.06760132	-0.14592332	0.14932832
0.92350832	0.39095332	-0.12809832	-0.07049132	-0.14579432	0.14950832
0.92336432	0.39096232	-0.12815032	-0.06988132	-0.14522932	0.14933432
0.92331532	0.39098332	-0.12825832	-0.06974732	-0.14486632	0.14904632
0.92340032	0.39106832	-0.12834932	-0.07039732	-0.14467032	0.14863832
0.92317632	0.39098732	-0.12840732	-0.07038832	-0.14400032	0.14816132
0.92328332	0.39103932	-0.12849232	-0.07202832	-0.14386032	0.14824432
0.92327932	0.39105632	-0.12857532	-0.07398132	-0.14398332	0.14798732
0.92339932	0.39110732	-0.12865432	-0.07211332	-0.14512432	0.14761132
0.92338132	0.39114032	-0.12870232	-0.07254832	-0.14512532	0.14751932
0.92340832	0.39116532	-0.12875132	-0.07129332	-0.14506232	0.14759432
0.92348032	0.39123632	-0.12879832	-0.07314732	-0.14488632	0.14771532
0.92342832	0.39125932	-0.12882232	-0.07391432	-0.14499032	0.14783332
0.92334032	0.39126432	-0.12884432	-0.07434932	-0.14488732	0.14791132
0.92340132	0.39135032	-0.12891032	-0.07327132	-0.14437932	0.14786032
0.92314832	0.39129432	-0.12895732	-0.07331632	-0.14304032	0.14758032
0.92312832	0.39133032	-0.12900232	-0.07254232	-0.14258332	0.14746432
0.92328632	0.39142332	-0.12909632	-0.07060232	-0.14321732	0.14675932
0.92312832	0.39138632	-0.12912732	-0.07070032	-0.14328132	0.14619732
0.92313232	0.39144132	-0.12917232	-0.06973332	-0.14184532	0.14599932
0.92319932	0.39151532	-0.12921232	-0.07235832	-0.14319332	0.14597032
0.92316332	0.39158532	-0.12923032	-0.07138332	-0.14308932	0.14561132
0.92304532	0.39163232	-0.12923132	-0.07162332	-0.14259532	0.14544732
0.92290032	0.39170332	-0.12922832	-0.06818732	-0.14102632	0.14524332
0.92280032	0.39178632	-0.12922732	-0.06878332	-0.14217332	0.14507232
0.92268732	0.39188232	-0.12924632	-0.06481532	-0.13988832	0.14503832
0.92261732	0.39200032	-0.12926532	-0.06042632	-0.13958732	0.14433232
0.92240732	0.39203832	-0.12927532	-0.05851832	-0.13883532	0.14374432
0.92233432	0.39214732	-0.12928632	-0.05489532	-0.13921532	0.14269632
0.92234932	0.39226532	-0.12928032	-0.05517032	-0.13785332	0.14281532
0.92241232	0.39240532	-0.12923232	-0.05466832	-0.13809032	0.14225432
0.92249832	0.39256332	-0.12912732	-0.05137032	-0.13818032	0.14220432
0.92253532	0.39268232	-0.12894732	-0.05377532	-0.13636632	0.14375032
0.92274132	0.39289632	-0.12880632	-0.05413832	-0.13827732	0.14395432
0.92294432	0.39307332	-0.12865632	-0.05333232	-0.13823432	0.14444532
0.92278632	0.39313732	-0.12847232	-0.05521332	-0.13953432	0.14508432
0.92276932	0.39324632	-0.12834432	-0.05369032	-0.13861332	0.14541432
0.92302732	0.39347332	-0.12829332	-0.05335132	-0.13955232	0.14527132
0.92302032	0.39357832	-0.12824032	-0.05226332	-0.13891132	0.14479432
0.92313432	0.39372732	-0.12823432	-0.05202832	-0.13805332	0.14447432
0.92315932	0.39381932	-0.12823832	-0.05368832	-0.13875232	0.14390032
0.92320232	0.39390832	-0.12823832	-0.05258232	-0.13817232	0.14379232
0.92309532	0.39395132	-0.12820132	-0.04943732	-0.13688132	0.14302032
0.92323832	0.39411832	-0.12815832	-0.05123732	-0.13774832	0.14355732
0.92321632	0.39422032	-0.12806932	-0.05068532	-0.13817132	0.14357632
0.92306132	0.39428732	-0.12793832	-0.05283332	-0.13812632	0.14441932
0.92316232	0.39445632	-0.12784632	-0.05484632	-0.13805432	0.14513032
0.92313532	0.39459232	-0.12776332	-0.05103532	-0.13820632	0.14530232
0.92301032	0.39469432	-0.12769732	-0.05065632	-0.13718432	0.14566632
0.92295632	0.39480732	-0.12766532	-0.05067432	-0.13646432	0.14514632
0.92299132	0.39495732	-0.12767532	-0.04916032	-0.13634332	0.14507732
0.92303832	0.39510632	-0.12771432	-0.05084332	-0.13619332	0.14487232
0.92307932	0.39525732	-0.12775332	-0.04865732	-0.13499232	0.14433532
0.92311232	0.39540632	-0.12779632	-0.05000432	-0.13582832	0.14404132
0.92298932	0.39549932	-0.12780732	-0.04886632	-0.13503332	0.14380432
0.92316932	0.39574132	-0.12785132	-0.04803532	-0.13510032	0.14381232
0.92303432	0.39584832	-0.12783832	-0.05028932	-0.13420432	0.14414032
0.92317232	0.39609432	-0.12786132	-0.05251832	-0.13492932	0.14435532
0.92330732	0.39634932	-0.12791232	-0.05015332	-0.13477632	0.14420032
0.92336632	0.39657832	-0.12796032	-0.05251832	-0.13526332	0.14412232
0.92337232	0.39677132	-0.12802332	-0.05324532	-0.13448432	0.14420432
0.92365132	0.39706832	-0.12811532	-0.05338532	-0.13516832	0.14365732
0.92371032	0.39727432	-0.12818232	-0.05442732	-0.13582932	0.14340832
0.92383832	0.39751132	-0.12827932	-0.05562832	-0.13683832	0.14325532
0.92416032	0.39785832	-0.12836832	-0.05833432	-0.13802732	0.14326132
0.92417132	0.39806932	-0.12846432	-0.05730232	-0.13731332	0.14263932
0.92443532	0.39840632	-0.12857732	-0.05722532	-0.13841932	0.14224532
0.92454632	0.39869432	-0.12865932	-0.05919232	-0.13949932	0.14173432
0.92467632	0.39899132	-0.12873732	-0.06113432	-0.13987832	0.14138132
0.92451432	0.39918032	-0.12876432	-0.06020332	-0.13965832	0.14047932
0.92446232	0.39942732	-0.12879232	-0.06010032	-0.13925132	0.14040432
0.92461632	0.39978632	-0.12882632	-0.06308832	-0.13990132	0.14076132
0.92459232	0.40008032	-0.12882032	-0.06325632	-0.14007132	0.14067432
0.92468132	0.40043932	-0.12880032	-0.05736232	-0.13969632	0.14055832
0.92491832	0.40086332	-0.12880032	-0.05820432	-0.14015632	0.14061732
0.92494532	0.40120032	-0.12877332	-0.05570632	-0.13917432	0.14064432
0.92506532	0.40154732	-0.12877132	-0.05380832	-0.13996332	0.14030732
0.92498532	0.40179432	-0.12876732	-0.05236632	-0.13861932	0.14005632
0.92522732	0.40216332	-0.12883032	-0.05079032	-0.13933032	0.13919932
0.92538132	0.40247932	-0.12890032	-0.04911632	-0.13926832	0.13832832
0.92531132	0.40270032	-0.12899032	-0.04426732	-0.13931132	0.13686232
0.92584632	0.40317132	-0.12916632	-0.04398232	-0.14094132	0.13541032
0.92593932	0.40344032	-0.12928332	-0.04340232	-0.14034532	0.13408332
0.92628332	0.40382332	-0.12942332	-0.03926932	-0.14173632	0.13246632
0.92674732	0.40425132	-0.12955332	-0.04106732	-0.14332632	0.13127632
0.92712032	0.40463132	-0.12964732	-0.04214932	-0.14477432	0.13006932
0.92736132	0.40495932	-0.12969332	-0.04116132	-0.14541632	0.12902132
0.92781732	0.40539832	-0.12974532	-0.04425832	-0.14674032	0.12802232
0.92831732	0.40588732	-0.12979932	-0.04323332	-0.14882932	0.12682932
0.92861632	0.40631532	-0.12983032	-0.04594832	-0.14877432	0.12584432
0.92917532	0.40690632	-0.12992532	-0.04755032	-0.15086632	0.12471032
0.92954132	0.40742032	-0.13002732	-0.04616132	-0.15227932	0.12314832
0.92992032	0.40798332	-0.13016332	-0.04498732	-0.15441832	0.12140132
0.92996132	0.40841032	-0.13030032	-0.03955332	-0.15409332	0.11884732
0.93003432	0.40888132	-0.13046632	-0.03188032	-0.15425732	0.11620632
0.93026232	0.40943732	-0.13063732	-0.02550032	-0.15504732	0.11389032
0.93084332	0.41017232	-0.13084132	-0.02250032	-0.15725732	0.11196632
0.93135932	0.41088632	-0.13093132	-0.02172132	-0.15937532	0.11045532
0.93183532	0.41162232	-0.13096132	-0.02027332	-0.16131732	0.10828132
0.93244332	0.41246532	-0.13095032	-0.01606532	-0.16170332	0.10586132
0.93338332	0.41346532	-0.13093232	-0.01323032	-0.16460232	0.10405132
0.93387632	0.41431532	-0.13086932	-0.01336532	-0.16552932	0.10131532
0.93428832	0.41517632	-0.13087532	-0.01119532	-0.16470132	0.09901532
0.93509132	0.41627132	-0.13113132	-0.00671132	-0.16709132	0.09528232
0.93517432	0.41715432	-0.13158732	0.01133232	-0.16852932	0.08809132
0.93568032	0.41833132	-0.13239332	0.03038032	-0.16817332	0.08112932
0.93529832	0.41921432	-0.13331632	0.06306032	-0.16835232	0.07072632
0.93560232	0.42050732	-0.13446332	0.08926332	-0.16694732	0.06167832
0.93677032	0.42223832	-0.13566132	0.11794532	-0.17352132	0.05144632
0.93765832	0.42383532	-0.13659932	0.14389532	-0.17731032	0.04207932
0.93880832	0.42546132	-0.13725432	0.16585532	-0.18361732	0.03387832
0.94046732	0.42718332	-0.13755732	0.18295032	-0.18784132	0.02647332
0.94451132	0.42992632	-0.13775332	0.18711832	-0.20740632	0.01993232
0.94848332	0.43254632	-0.13749332	0.19211132	-0.22111832	0.01475632
0.95245432	0.43510632	-0.13699332	0.18901632	-0.23651132	0.01134032
0.95810132	0.43845832	-0.13649932	0.18154332	-0.25596432	0.00897132
0.96262032	0.44141832	-0.13576432	0.17571732	-0.27150532	0.00561832
0.96760932	0.44475932	-0.13525532	0.16838132	-0.28934532	0.00332432
0.97286432	0.44839332	-0.13486532	0.16128232	-0.30403932	0.00115132
0.97661032	0.45145332	-0.13447732	0.16357532	-0.31339032	-0.00238132
0.98052932	0.45470732	-0.13416932	0.15831732	-0.32153932	-0.00681632
0.98365532	0.45761532	-0.13387632	0.16154232	-0.32664732	-0.00986432
0.98778632	0.46095232	-0.13379132	0.16979132	-0.34054132	-0.01343832
0.99197132	0.46424832	-0.13357532	0.16572632	-0.34918832	-0.01595232
0.99492132	0.46692532	-0.13327632	0.17113632	-0.35443232	-0.01741732
0.99947532	0.47034032	-0.13316232	0.16033132	-0.37512932	-0.01875232
1.00272032	0.47322932	-0.13290432	0.14977932	-0.37727532	-0.02094732
1.00664032	0.47642932	-0.13290832	0.16142632	-0.38151432	-0.02085232
1.01018032	0.47952632	-0.13319532	0.14989132	-0.39464832	-0.02432132
1.01289032	0.48215332	-0.13346232	0.15538232	-0.39583832	-0.02721832
1.01595032	0.48495232	-0.13390532	0.15935732	-0.40671032	-0.03091032
1.01743032	0.48693232	-0.13422132	0.16855632	-0.41229532	-0.03615132
1.01999032	0.48939132	-0.13476632	0.17907632	-0.40274332	-0.03962432
1.02317032	0.49208032	-0.13530732	0.18118832	-0.41255532	-0.04244332
1.02593032	0.49449832	-0.13566632	0.18202632	-0.42418432	-0.04420932
1.03052032	0.49776732	-0.13618532	0.17581732	-0.44067132	-0.04521132
1.03217032	0.49971332	-0.13630232	0.17410832	-0.45151532	-0.04822232
1.03561032	0.50260032	-0.13665532	0.16886032	-0.44906632	-0.05007632
1.03766032	0.50494432	-0.13688932	0.16784332	-0.44484032	-0.05302832
1.03994032	0.50742732	-0.13723632	0.16791532	-0.45247932	-0.05574932
1.04093032	0.50926132	-0.13747232	0.17202932	-0.45267132	-0.05842932
1.04351032	0.51185732	-0.13792832	0.17185232	-0.45713832	-0.06252232
1.04541032	0.51411832	-0.13829332	0.17600332	-0.45778932	-0.06587832
1.04608032	0.51581732	-0.13847532	0.18279932	-0.46684332	-0.06884332
1.04809032	0.51819832	-0.13872732	0.18478132	-0.46742332	-0.07057732
1.04980032	0.52042832	-0.13876432	0.19322132	-0.46520232	-0.07206532
1.05155032	0.52267632	-0.13862132	0.19734432	-0.46972632	-0.07371332
1.05394032	0.52520732	-0.13842332	0.19284932	-0.47963932	-0.07765332
1.05535032	0.52726832	-0.13806032	0.19469232	-0.48635732	-0.07969232
1.05707032	0.52951232	-0.13773032	0.19878432	-0.49616932	-0.08203432
1.05883032	0.53192532	-0.13744332	0.19751732	-0.49810532	-0.08556032
1.06095032	0.53450532	-0.13716432	0.20298132	-0.50541232	-0.08674332
1.06320032	0.53723732	-0.13688932	0.20374132	-0.50475832	-0.09045732
1.06463032	0.53955732	-0.13647532	0.21243932	-0.50850832	-0.09138232
1.06596032	0.54187532	-0.13598132	0.21485732	-0.51560632	-0.09276032
1.06878032	0.54497232	-0.13562832	0.21239332	-0.51572032	-0.09541932
1.07101032	0.54782832	-0.13513232	0.21129432	-0.52095732	-0.09647932
1.07331032	0.55069832	-0.13460632	0.20922332	-0.52593532	-0.09710232
1.07536032	0.55346632	-0.13400332	0.20371432	-0.53108832	-0.10042432
1.07854032	0.55681732	-0.13350132	0.19530032	-0.53332832	-0.10349632
1.08105032	0.55988332	-0.13296632	0.18631632	-0.53743032	-0.10620332
1.08231032	0.56234332	-0.13238632	0.18498332	-0.55393832	-0.11149732
1.08524032	0.56569932	-0.13210332	0.17815732	-0.55769132	-0.11671132
1.08730032	0.56860632	-0.13176932	0.17600532	-0.56690332	-0.12162332
1.08950032	0.57152632	-0.13146432	0.17083432	-0.57673932	-0.12752832
1.09222032	0.57467132	-0.13129032	0.16775232	-0.58183032	-0.13168332
1.09405032	0.57726932	-0.13103532	0.16089432	-0.59372032	-0.13953932
1.09694032	0.58032632	-0.13085332	0.15185432	-0.60302232	-0.14650532
1.09973032	0.58328032	-0.13069232	0.14203632	-0.61407932	-0.15290532
1.10319032	0.58652432	-0.13060932	0.12541932	-0.62391432	-0.16076832
1.10823032	0.59058032	-0.13079232	0.10457432	-0.63049832	-0.16861832
1.11054032	0.59315832	-0.13080632	0.09152432	-0.64368832	-0.17920732
1.11446032	0.59649732	-0.13123632	0.07613932	-0.64904332	-0.18786932
1.11525032	0.59809432	-0.13152532	0.06852032	-0.65772132	-0.20031632
1.12210032	0.60275832	-0.13263332	0.04985332	-0.65245232	-0.20758732
1.12052032	0.60284532	-0.13264932	0.05226532	-0.66467232	-0.21793832
1.12200032	0.60440832	-0.13278032	0.04753332	-0.66710032	-0.22226132
1.12672032	0.60756332	-0.13309832	0.03269432	-0.65274532	-0.22214932
1.12799032	0.60877832	-0.13300032	0.02763232	-0.65184432	-0.22363732
1.12433032	0.60725632	-0.13231232	0.03200832	-0.66067832	-0.22805932
1.12918032	0.61020532	-0.13273232	0.01525232	-0.64223032	-0.22564632
1.12641032	0.60901132	-0.13246732	0.01944932	-0.64667532	-0.22985332
1.12600032	0.60899732	-0.13262632	0.01902332	-0.64175732	-0.23257932
1.12500032	0.60855432	-0.13272332	0.02235932	-0.63531932	-0.23433332
1.12535032	0.60879832	-0.13296432	0.01938532	-0.62582632	-0.23628932
1.12495032	0.60857932	-0.13302532	0.01846032	-0.62197232	-0.23824832
1.12530032	0.60856932	-0.13309232	0.01355132	-0.61632232	-0.23999532
1.12459032	0.60789232	-0.13305032	0.01088832	-0.61367032	-0.24394532
1.12615032	0.60845332	-0.13320232	-0.00007732	-0.60689232	-0.24599532
1.12654032	0.60833532	-0.13327132	-0.00931132	-0.60095232	-0.24999232
1.12832032	0.60882832	-0.13375132	-0.02859432	-0.59103532	-0.25995232
1.12883032	0.60850032	-0.13446532	-0.04008832	-0.58626232	-0.27431132
1.12939032	0.60827432	-0.13519832	-0.05001032	-0.58318332	-0.28814132
1.12923032	0.60770432	-0.13531132	-0.04855232	-0.57902832	-0.29784632
1.13029032	0.60774432	-0.13494632	-0.06030732	-0.57279432	-0.30675832
1.13086032	0.60743332	-0.13438232	-0.07253432	-0.56453532	-0.31697132
1.13239032	0.60766232	-0.13410032	-0.09011832	-0.55686632	-0.32914432
1.13296032	0.60746432	-0.13388532	-0.10392232	-0.55100132	-0.34413032
1.13499032	0.60818432	-0.13393032	-0.11983732	-0.53902432	-0.35718132
1.13499032	0.60806232	-0.13370932	-0.12406332	-0.53809232	-0.37270232
1.13718032	0.60934232	-0.13351432	-0.13953432	-0.52824032	-0.38382332
1.13794032	0.61000032	-0.13290232	-0.14570832	-0.51967832	-0.39248432
1.13662032	0.60956132	-0.13193832	-0.14217332	-0.52623232	-0.40492632
1.13683032	0.60986232	-0.13111032	-0.14458332	-0.52403732	-0.41327432
1.13843032	0.61071332	-0.13039732	-0.15396132	-0.51296132	-0.42004232
1.13739032	0.60994932	-0.12938432	-0.15288532	-0.51390832	-0.43163832
1.13831032	0.61008432	-0.12847832	-0.42205532	-0.34849132	-0.39201732
1.14035032	0.61054832	-0.12820032	-0.17764632	-0.48875232	-0.44968332
1.13922032	0.60920032	-0.12736232	-0.42193232	-0.34402832	-0.41638632
1.14115032	0.60925632	-0.12729132	-0.41616032	-0.35326032	-0.43408032
1.13956032	0.60735232	-0.12706032	-0.43341332	-0.33450232	-0.44433332
1.13898032	0.60590632	-0.12718732	-0.43846632	-0.32156332	-0.45737732
1.14013032	0.60536632	-0.12768232	-0.44196032	-0.32380932	-0.47882032
1.14072032	0.60460532	-0.12830532	-0.44515932	-0.31817732	-0.49863632
1.14070032	0.60350232	-0.12904432	-0.45878332	-0.32179632	-0.52425332
1.14037032	0.60233332	-0.12990732	-0.46596632	-0.31372132	-0.54583732
1.14025032	0.60138932	-0.13083132	-0.47948332	-0.31069432	-0.57058932
1.14063032	0.60078432	-0.13201832	-0.25307332	-0.42769732	-0.64028332
1.14150032	0.60038432	-0.13288832	-0.48679032	-0.29589732	-0.61330232
1.14253032	0.60004332	-0.13400532	-0.49398832	-0.29326432	-0.63782032
1.14345032	0.59961332	-0.13521732	-0.50218932	-0.28196432	-0.65747332
1.14413032	0.59905332	-0.13648232	-0.51031332	-0.26894032	-0.67678432
1.14544032	0.59882832	-0.13794732	-0.51520932	-0.26908632	-0.70266032
1.14576032	0.59822532	-0.13922732	-0.52006632	-0.26178532	-0.72089532
1.14570032	0.59764432	-0.14034132	-0.52662132	-0.25123932	-0.73386232
1.14656032	0.59761432	-0.14135032	-0.52522632	-0.24061532	-0.74416432
1.14733032	0.59751332	-0.14206032	-0.52602232	-0.24296332	-0.75694732
1.14767032	0.59720232	-0.14247132	-0.53289332	-0.23835932	-0.76388432
1.14839032	0.59710932	-0.14278832	-0.53214032	-0.23804132	-0.77024432
1.14980032	0.59734832	-0.14304932	-0.53383032	-0.23545932	-0.77297732
1.15049032	0.59715132	-0.14311732	-0.53400432	-0.22997432	-0.77365732
1.15243032	0.59755632	-0.14327532	-0.52372232	-0.25342532	-0.78971732
1.15302032	0.59715432	-0.14316832	-0.52950032	-0.25127932	-0.78980532
1.15207032	0.59588332	-0.14286132	-0.54086332	-0.23193632	-0.78131732
1.15174032	0.59490232	-0.14274132	-0.53835432	-0.22392932	-0.78356332
1.15403032	0.59522732	-0.14302832	-0.53814232	-0.24670632	-0.80264932
1.15440032	0.59460032	-0.14311232	-0.53466532	-0.22537832	-0.79571432
1.15338032	0.59325332	-0.14300332	-0.53737632	-0.20654932	-0.79345832
1.15352032	0.59259732	-0.14307232	-0.54844532	-0.22534632	-0.81328032
1.15414032	0.59228732	-0.14333032	-0.55264632	-0.19919832	-0.80931432
1.15800032	0.59373332	-0.14405232	-0.53620732	-0.19566532	-0.81754732
1.15743032	0.59295632	-0.14432932	-0.54455432	-0.20975132	-0.83461832
1.15648032	0.59201632	-0.14474432	-0.56373432	-0.20142532	-0.84473732
1.15977032	0.59347032	-0.14591832	-0.55498532	-0.21560332	-0.86807332
1.16024032	0.59360932	-0.14705932	-0.56239832	-0.20745532	-0.88117132
1.16015032	0.59369532	-0.14848432	-0.56859732	-0.20895332	-0.90374332
1.15973032	0.59386132	-0.15013032	-0.57237532	-0.18832032	-0.91454532
1.15930032	0.59417432	-0.15190532	-0.57681332	-0.18226132	-0.93452232
1.15814032	0.59424132	-0.15366732	-0.57784132	-0.16787132	-0.95012932
1.15700032	0.59440132	-0.15548932	-0.58922732	-0.15278032	-0.96713632
1.15562032	0.59457632	-0.15738032	-0.59649432	-0.13922632	-0.98590632
1.15386032	0.59478232	-0.15925432	-0.60533832	-0.13532032	-1.01187032
1.15277032	0.59542932	-0.16112432	-0.60946732	-0.12667132	-1.03190032
1.15156032	0.59601132	-0.16280332	-0.61012732	-0.11160232	-1.04596032
1.14956032	0.59610732	-0.16414932	-0.61509432	-0.09566232	-1.05547032
1.14834032	0.59649732	-0.16545132	-0.61189032	-0.08754532	-1.06663032
1.14676032	0.59655332	-0.16649632	-0.61490232	-0.07463332	-1.07071032
1.14585032	0.59681532	-0.16760032	-0.61743932	-0.06738332	-1.07794032
1.14559032	0.59723432	-0.16886232	-0.61685432	-0.06482132	-1.08671032
1.14622032	0.59798032	-0.17040332	-0.61277932	-0.06814032	-1.09957032
1.14556032	0.59797232	-0.17177132	-0.61275932	-0.05640432	-1.10261032
1.14482032	0.59785032	-0.17309932	-0.61236232	-0.05163432	-1.11063032
1.14411032	0.59768632	-0.17437232	-0.61302032	-0.04122632	-1.11385032
1.14313032	0.59734132	-0.17557732	-0.61665332	-0.04401832	-1.12457032
1.14263032	0.59716132	-0.17674432	-0.61552032	-0.04261732	-1.13221032
1.14181032	0.59672632	-0.17774332	-0.61834932	-0.03720732	-1.13551032
1.14140032	0.59640532	-0.17864332	-0.61554432	-0.03379032	-1.13824032
1.14064032	0.59579332	-0.17939632	-0.62305932	-0.02538832	-1.13721032
1.14070032	0.59551632	-0.18020032	-0.62146032	-0.02885532	-1.14247032
1.14024032	0.59489132	-0.18089132	-0.62545432	-0.01692132	-1.13850032
1.14030032	0.59441132	-0.18171332	-0.62443532	-0.01766732	-1.14234032
1.14094032	0.59418732	-0.18275032	-0.62433332	-0.02055832	-1.14616032
1.14096032	0.59366832	-0.18380232	-0.62111232	-0.01714532	-1.14722032
1.14161032	0.59352332	-0.18501032	-0.61989032	-0.02228132	-1.15416032
1.14154032	0.59311432	-0.18622432	-0.62124532	-0.01727332	-1.15536032
1.14147032	0.59275232	-0.18754432	-0.61977832	-0.01270332	-1.15774032
1.14143032	0.59244532	-0.18891232	-0.61806132	-0.01635032	-1.16587032
1.14139032	0.59217632	-0.19034232	-0.61033532	-0.01268132	-1.16844032
1.14147032	0.59201132	-0.19181232	-0.60795832	-0.01127032	-1.17278032
1.14106032	0.59159132	-0.19316132	-0.61245932	-0.01723132	-1.18285032
1.14077032	0.59128832	-0.19442632	-0.61164532	-0.03208532	-1.19717032
1.14028032	0.59095332	-0.19555532	-0.61376232	-0.03089032	-1.20154032
1.14033032	0.59093232	-0.19676932	-0.60795732	-0.02459132	-1.20332032
1.13956032	0.59043132	-0.19787832	-0.61622432	-0.03731032	-1.21709032
1.13896032	0.59008732	-0.19903132	-0.61316532	-0.04400932	-1.22746032
1.13955032	0.59037232	-0.20041932	-0.61774432	-0.03119832	-1.22635032
1.13925032	0.59024332	-0.20167532	-0.61540532	-0.03678932	-1.23574032
1.13875032	0.59006932	-0.20291932	-0.61914832	-0.03408332	-1.24125032
1.13826032	0.58996632	-0.20421632	-0.62163732	-0.03528532	-1.24825032
1.13765032	0.58982632	-0.20550132	-0.62164132	-0.04511432	-1.26226032
1.13828032	0.59034732	-0.20698732	-0.60684532	-0.02796232	-1.25826032
1.13933032	0.59108032	-0.20856632	-0.59011332	-0.01856232	-1.25990032
1.14113032	0.59217232	-0.21028832	-0.55366932	-0.02236632	-1.26995032
1.14067032	0.59212132	-0.21161332	-0.46546032	-0.04941132	-1.28788032
1.14152032	0.59268932	-0.21305932	-0.49835332	-0.04289932	-1.29221032
1.14103032	0.59251032	-0.21417832	-0.54863332	-0.03933332	-1.29800032
1.14134032	0.59277932	-0.21533632	-0.54411732	-0.02645932	-1.29606032
1.14147032	0.59293932	-0.21635632	-0.53858032	-0.02977632	-1.30326032
1.14133032	0.59288132	-0.21722832	-0.54678432	-0.03147732	-1.30861032
1.14083032	0.59260132	-0.21795032	-0.56218232	-0.02994632	-1.31254032
1.14026032	0.59225532	-0.21851132	-0.56151332	-0.02473832	-1.31335032
1.14017032	0.59218732	-0.21904132	-0.56519132	-0.02107332	-1.31378032
1.14002032	0.59208232	-0.21941432	-0.56368732	-0.02630032	-1.31944032
1.13938032	0.59169632	-0.21961932	-0.56921432	-0.02980232	-1.32468032
1.13702032	0.59037432	-0.21941132	-0.59937132	-0.02955532	-1.32613032
1.13905032	0.59134132	-0.21994932	-0.56889832	-0.02212532	-1.32423032
1.13794032	0.59061632	-0.21982832	-0.56852332	-0.02947332	-1.33077032
1.13843032	0.59074132	-0.21995732	-0.56204032	-0.02253832	-1.32785032
1.13742032	0.59003832	-0.21969932	-0.57171832	-0.02627232	-1.33183032
1.13605032	0.58916932	-0.21930032	-0.58652032	-0.02817632	-1.33428032
1.13786032	0.58995232	-0.21935432	-0.56384332	-0.02550732	-1.33396032
1.13623032	0.58890632	-0.21873232	-0.59143732	-0.02536932	-1.33516032
1.13662032	0.58889732	-0.21844632	-0.58447032	-0.02114232	-1.33273032
1.13723032	0.58895432	-0.21813032	-0.58425432	-0.01221132	-1.32791032
1.13862032	0.58938932	-0.21794032	-0.55854832	-0.00913132	-1.32676032
1.13888032	0.58914232	-0.21753832	-0.56175032	-0.01421832	-1.33009032
1.13968032	0.58920632	-0.21727132	-0.55558532	-0.00773632	-1.32601032
1.13973032	0.58882932	-0.21685232	-0.56078632	-0.01596232	-1.33143032
1.14030032	0.58879232	-0.21660132	-0.56413632	-0.01072332	-1.32788032
1.14067032	0.58864932	-0.21630232	-0.56871932	-0.00827532	-1.32655032
1.14123032	0.58864832	-0.21609232	-0.56806432	-0.01037632	-1.32764032
1.14204032	0.58882132	-0.21597832	-0.57228732	-0.00897632	-1.32703032
1.14174032	0.58845332	-0.21567732	-0.57603932	-0.02171932	-1.33578032
1.14215032	0.58855832	-0.21562132	-0.58107132	-0.01632632	-1.33368032
1.14240032	0.58860332	-0.21555632	-0.58080232	-0.01810232	-1.33552032
1.14336032	0.58904932	-0.21562932	-0.56945532	-0.01646832	-1.33611032
1.14319032	0.58890332	-0.21554832	-0.57302532	-0.02204532	-1.34042032
1.14313032	0.58879832	-0.21548132	-0.57558832	-0.02580532	-1.34435032
1.14360032	0.58897132	-0.21554232	-0.57586432	-0.02234832	-1.34321032
1.14373032	0.58895432	-0.21553732	-0.57276832	-0.02498732	-1.34531032
1.14329032	0.58862832	-0.21545032	-0.57637932	-0.03024032	-1.35014032
1.14342032	0.58861732	-0.21547232	-0.57068432	-0.03100132	-1.35095032
1.14313032	0.58841332	-0.21541932	-0.56770532	-0.03195832	-1.35320032
1.14310032	0.58836332	-0.21545232	-0.56860132	-0.03426732	-1.35587032
1.14323032	0.58843832	-0.21554832	-0.56670432	-0.03391632	-1.35717032
1.14347032	0.58859732	-0.21568932	-0.56412432	-0.02760632	-1.35530032
1.14334032	0.58855032	-0.21575132	-0.56083832	-0.02535232	-1.35467032
1.14353032	0.58863732	-0.21585332	-0.56202832	-0.02063632	-1.35345032
1.14324032	0.58842932	-0.21585332	-0.55829232	-0.02382232	-1.35614032
1.14354032	0.58844332	-0.21593732	-0.56665032	-0.01673232	-1.35253032
1.14361032	0.58834332	-0.21596032	-0.55810832	-0.01648432	-1.35121032
1.14318032	0.58793232	-0.21589732	-0.55983232	-0.01903632	-1.35350032
1.14322032	0.58784032	-0.21595532	-0.55403832	-0.01936932	-1.35301032
1.14314032	0.58769032	-0.21605132	-0.55531232	-0.02293632	-1.35610032
1.14296032	0.58751732	-0.21618432	-0.55410332	-0.02382332	-1.35769032
1.14285032	0.58739632	-0.21635932	-0.54883932	-0.02514432	-1.35917032
1.14308032	0.58746832	-0.21662132	-0.55189932	-0.02572432	-1.36048032
1.14244032	0.58713632	-0.21674632	-0.55731432	-0.03027032	-1.36379032
1.14255032	0.58719332	-0.21704432	-0.55536332	-0.02911032	-1.36427032
1.14247032	0.58714932	-0.21729932	-0.56188232	-0.03000032	-1.36619032
1.14253032	0.58721032	-0.21758632	-0.55838232	-0.03147832	-1.36797032
1.14307032	0.58750832	-0.21792132	-0.55887232	-0.02520732	-1.36513032
1.14274032	0.58734232	-0.21806532	-0.55866032	-0.02748432	-1.36704032
1.14336032	0.58764532	-0.21830832	-0.55323032	-0.02661832	-1.36674032
1.14312032	0.58748832	-0.21833832	-0.55656832	-0.02735532	-1.36711032
1.14295032	0.58735232	-0.21836732	-0.55762732	-0.02780532	-1.36776032
1.14284032	0.58724232	-0.21840132	-0.56238232	-0.02699132	-1.36762032
1.14280032	0.58715332	-0.21847032	-0.55785832	-0.02725132	-1.36780032
1.14267032	0.58701732	-0.21857932	-0.55610732	-0.02985732	-1.36949032
1.14241032	0.58682232	-0.21868732	-0.56505132	-0.02420132	-1.36731032
1.14234032	0.58674932	-0.21889032	-0.56412332	-0.02478832	-1.36796032
1.14231032	0.58670632	-0.21912932	-0.56051632	-0.02702732	-1.37015032
1.13994032	0.58543732	-0.21893832	-0.59484732	-0.03079532	-1.37328032
1.14242032	0.58668432	-0.21961832	-0.56657532	-0.02265032	-1.36952032
1.14076032	0.58576732	-0.21957132	-0.58396132	-0.02982732	-1.37373032
1.14195032	0.58633332	-0.22008932	-0.56447632	-0.02793132	-1.37382032
1.14165032	0.58610932	-0.22039532	-0.56461532	-0.03409632	-1.37733032
1.14184032	0.58614732	-0.22083532	-0.56890132	-0.03016432	-1.37535032
1.14196032	0.58617532	-0.22133632	-0.56614632	-0.02780832	-1.37500032
1.14045032	0.58536632	-0.22156932	-0.58726932	-0.03099432	-1.37792032
1.14178032	0.58605532	-0.22232332	-0.56842232	-0.02493532	-1.37547032
1.14002032	0.58512332	-0.22251632	-0.59052732	-0.03197832	-1.38026032
1.14031032	0.58526832	-0.22311332	-0.59061032	-0.02671832	-1.37767032
1.14218032	0.58625132	-0.22400732	-0.56357232	-0.02074832	-1.37559032
1.14173032	0.58600932	-0.22447932	-0.56871232	-0.02164032	-1.37678032
1.14178032	0.58603132	-0.22510032	-0.57591232	-0.02080232	-1.37848032
1.14040032	0.58534032	-0.22549432	-0.58818832	-0.02411332	-1.38114032
1.14018032	0.58529432	-0.22620132	-0.58543732	-0.02009332	-1.38021032
1.13942032	0.58499532	-0.22684032	-0.58966032	-0.02608432	-1.38650032
1.13875032	0.58479032	-0.22755432	-0.59195732	-0.03225132	-1.39261032
1.13810032	0.58463032	-0.22829232	-0.59471232	-0.03673332	-1.39777032
1.13697032	0.58425032	-0.22899032	-0.59277132	-0.03838032	-1.40174032
1.13685032	0.58438732	-0.22993332	-0.59232332	-0.03453032	-1.40175032
1.13634032	0.58433932	-0.23084132	-0.59176632	-0.03405332	-1.40431032
1.13511032	0.58388932	-0.23139232	-0.59437932	-0.03635932	-1.40810032
1.13699032	0.58478232	-0.23181432	-0.57248132	-0.03715932	-1.40801032
1.13479032	0.58361232	-0.23140032	-0.59648532	-0.04157632	-1.41112032
1.13465032	0.58360232	-0.23144632	-0.59689532	-0.03942332	-1.41019032
1.13525032	0.58387832	-0.23156232	-0.58932532	-0.03774332	-1.40889032
1.13508032	0.58375832	-0.23156432	-0.59100932	-0.03899232	-1.40949032
1.13486032	0.58363832	-0.23152632	-0.59263632	-0.03897232	-1.40939032
1.13477032	0.58361832	-0.23151732	-0.59154432	-0.03975532	-1.40948032
1.13453032	0.58352032	-0.23146932	-0.59086032	-0.03987932	-1.40915032
1.13486032	0.58373532	-0.23152832	-0.58999632	-0.03912132	-1.40904032
1.13485032	0.58376832	-0.23149632	-0.59172832	-0.03704632	-1.40702032
1.13657032	0.58472132	-0.23175132	-0.57226132	-0.03534232	-1.40592032
1.13431032	0.58366332	-0.23117232	-0.59698432	-0.03944132	-1.40983032
1.13626032	0.58484932	-0.23131932	-0.57212232	-0.03556232	-1.40627032
1.13490032	0.58425232	-0.23075132	-0.59313132	-0.04100032	-1.40921032
1.13592032	0.58493632	-0.23048532	-0.57927132	-0.03874232	-1.40657032
1.13435032	0.58421732	-0.22963532	-0.59358632	-0.04388232	-1.40908032
1.13547032	0.58490932	-0.22925332	-0.58541732	-0.03811132	-1.40393032
1.13513032	0.58483832	-0.22851132	-0.58868032	-0.04053332	-1.40510032
1.13655032	0.58570932	-0.22803932	-0.57143832	-0.04287632	-1.40497032
1.13743032	0.58626932	-0.22745332	-0.56535032	-0.03901632	-1.40145032
1.13710032	0.58618132	-0.22656632	-0.57511232	-0.04138032	-1.40263032
1.13766032	0.58654932	-0.22578932	-0.56896532	-0.03897132	-1.39980032
1.13807032	0.58679032	-0.22490732	-0.56789032	-0.03758332	-1.39769032
1.13677032	0.58609932	-0.22363632	-0.59037032	-0.04172732	-1.39785032
1.13736032	0.58632132	-0.22270632	-0.58535832	-0.04498132	-1.39679032
1.13721032	0.58613732	-0.22165232	-0.58498532	-0.04597432	-1.39520032
1.13792032	0.58634732	-0.22080232	-0.58908732	-0.04224632	-1.38936032
1.13854032	0.58654432	-0.22000632	-0.58272232	-0.04314532	-1.38657032
1.13952032	0.58695132	-0.21935232	-0.58059232	-0.03911332	-1.38178032
1.14154032	0.58794232	-0.21898532	-0.55500532	-0.03366932	-1.37573032
1.14167032	0.58799532	-0.21836332	-0.56280532	-0.02753632	-1.37082032
1.14203032	0.58822032	-0.21787432	-0.55782632	-0.02569732	-1.36825032
1.14231032	0.58846332	-0.21744232	-0.54630232	-0.02041732	-1.36357032
1.14186032	0.58832732	-0.21692532	-0.55106232	-0.02005032	-1.36184032
1.14208032	0.58853932	-0.21655832	-0.55364732	-0.01498132	-1.35811032
1.14126032	0.58823932	-0.21603932	-0.54971432	-0.02560132	-1.36205032
1.14091032	0.58816132	-0.21560032	-0.55787632	-0.02491732	-1.36121032
1.14057032	0.58813432	-0.21522232	-0.55635432	-0.02772132	-1.36077032
1.14049032	0.58826432	-0.21489432	-0.54577132	-0.02697432	-1.35918032
1.13958032	0.58795932	-0.21442232	-0.55406232	-0.02919732	-1.36078032
1.13938032	0.58808232	-0.21412432	-0.54737532	-0.02609032	-1.35716032
1.13859032	0.58788532	-0.21372832	-0.54406232	-0.03234332	-1.36083032
1.13761032	0.58759332	-0.21333832	-0.53871432	-0.03645332	-1.36315032
1.13808032	0.58807132	-0.21321732	-0.53726232	-0.03007332	-1.35931032
1.13667032	0.58753332	-0.21277632	-0.53539132	-0.04007632	-1.36479032
1.13699032	0.58790832	-0.21263432	-0.53339632	-0.03402432	-1.36055032
1.13649032	0.58784532	-0.21230932	-0.53568432	-0.03859632	-1.36243032
1.13616032	0.58786032	-0.21201232	-0.53343732	-0.03681532	-1.36057032
1.13611032	0.58800232	-0.21175532	-0.52639032	-0.03668732	-1.35959032
1.13605032	0.58809132	-0.21147032	-0.53410432	-0.03184332	-1.35653032
1.13608032	0.58820032	-0.21121132	-0.52985932	-0.03389032	-1.35647032
1.13626032	0.58834132	-0.21097232	-0.53334532	-0.03001532	-1.35268032
1.13586032	0.58814232	-0.21063932	-0.54134432	-0.02983732	-1.35173032
1.13610032	0.58826432	-0.21042932	-0.53679732	-0.02820032	-1.34891032
1.13568032	0.58803232	-0.21013432	-0.53407932	-0.03171732	-1.34916032
1.13548032	0.58791232	-0.20992732	-0.53588632	-0.02955332	-1.34632032
1.13557032	0.58796032	-0.20978732	-0.53427432	-0.02944532	-1.34490032
1.13537032	0.58787832	-0.20961232	-0.52859832	-0.03209732	-1.34510032
1.13503032	0.58772332	-0.20940532	-0.52871632	-0.03729432	-1.34673032
1.13498032	0.58771432	-0.20930132	-0.53823732	-0.03698132	-1.34624032
1.13497032	0.58775732	-0.20919332	-0.53424832	-0.03521832	-1.34395032
1.13479032	0.58770932	-0.20906632	-0.53451332	-0.03629732	-1.34358032
1.13522032	0.58800532	-0.20904632	-0.51837232	-0.03674632	-1.34200032
1.13539032	0.58814032	-0.20903032	-0.51623932	-0.03151832	-1.33856032
1.13522032	0.58810732	-0.20892732	-0.51834132	-0.03121232	-1.33737032
1.13520032	0.58815432	-0.20888132	-0.52051832	-0.03123632	-1.33664032
1.13531032	0.58826132	-0.20888932	-0.52555232	-0.03039732	-1.33577032
1.13508032	0.58818832	-0.20885532	-0.51364532	-0.03783232	-1.33888032
1.13476032	0.58808732	-0.20882832	-0.51260132	-0.03799032	-1.33846032
1.13469032	0.58813232	-0.20888132	-0.51430832	-0.04323732	-1.34171032
1.13439032	0.58807732	-0.20890132	-0.50984032	-0.04387732	-1.34126032
1.13446032	0.58826932	-0.20896932	-0.49563032	-0.04317432	-1.33926032
1.13479032	0.58858732	-0.20907532	-0.51075232	-0.03483232	-1.33630032
1.13430032	0.58844932	-0.20902632	-0.49539132	-0.04307432	-1.33947032
1.13435032	0.58860432	-0.20904332	-0.50251432	-0.04460832	-1.34024032
1.13428032	0.58863832	-0.20903932	-0.51103432	-0.04307932	-1.33988032
1.13468032	0.58891832	-0.20912432	-0.50348632	-0.04203432	-1.33846032
1.13400032	0.58864232	-0.20902232	-0.49796032	-0.04838632	-1.34125032
1.13422032	0.58882832	-0.20908732	-0.50363832	-0.04628032	-1.33984032
1.13404032	0.58881932	-0.20908532	-0.50439532	-0.04834132	-1.34095032
1.13406032	0.58893832	-0.20915332	-0.50607132	-0.05120132	-1.34254032
1.13367032	0.58884832	-0.20914432	-0.50896632	-0.05276032	-1.34374032
1.13330032	0.58880032	-0.20914032	-0.49503532	-0.05645332	-1.34431032
1.13386032	0.58922532	-0.20928732	-0.51493232	-0.05062332	-1.34257032
1.13319032	0.58902432	-0.20921332	-0.50160632	-0.05625132	-1.34455032
1.13395032	0.58954832	-0.20938632	-0.50231832	-0.04790532	-1.33995032
1.13358032	0.58950032	-0.20937932	-0.51864632	-0.05231032	-1.34293032
1.13412032	0.58990532	-0.20951132	-0.51134432	-0.04824132	-1.34025032
1.13389032	0.58989432	-0.20952832	-0.50925132	-0.05486332	-1.34339032
1.13421032	0.59017732	-0.20965532	-0.51086332	-0.05004232	-1.34104032
1.13472032	0.59054232	-0.20980232	-0.51883132	-0.04569032	-1.33869032
1.13421032	0.59041332	-0.20977332	-0.50285032	-0.05046832	-1.34100032
1.13488032	0.59085832	-0.20997032	-0.50347132	-0.04688032	-1.33857032
1.13538032	0.59122132	-0.21006832	-0.51148132	-0.04151932	-1.33595032
1.13620032	0.59176932	-0.21021832	-0.50972532	-0.02828632	-1.32820032
1.13510032	0.59131332	-0.21001832	-0.51221232	-0.04202532	-1.33555032
1.13556032	0.59164632	-0.21007632	-0.50640732	-0.04018132	-1.33380032
1.13556032	0.59171432	-0.21007332	-0.50372132	-0.03939432	-1.33288032
1.13556032	0.59179632	-0.21004832	-0.51664932	-0.03506532	-1.32973032
1.13618032	0.59215632	-0.21016132	-0.51571932	-0.03000132	-1.32671032
1.13584032	0.59203232	-0.21008732	-0.51482332	-0.02665532	-1.32438032
1.13574032	0.59203632	-0.21007632	-0.50827732	-0.03329232	-1.32704032
1.13574032	0.59209832	-0.21009432	-0.50649232	-0.03775432	-1.32850032
1.13594032	0.59229232	-0.21013632	-0.50916432	-0.03684332	-1.32807032
1.13572032	0.59225432	-0.21011332	-0.50146532	-0.03870332	-1.32884032
1.13511032	0.59203732	-0.21002532	-0.50076532	-0.04369632	-1.33092032
1.13606032	0.59266632	-0.21019932	-0.51332032	-0.02781932	-1.32220032
1.13512032	0.59229132	-0.21001232	-0.50048932	-0.04289232	-1.33029032
1.13532032	0.59251932	-0.21001932	-0.50157632	-0.03941332	-1.32776032
1.13526032	0.59267332	-0.20996532	-0.51466232	-0.03906532	-1.32830032
1.13527032	0.59281232	-0.20988332	-0.49821532	-0.04507032	-1.33040032
1.13460032	0.59258832	-0.20970132	-0.48945232	-0.04920732	-1.33125032
1.13515032	0.59299432	-0.20974632	-0.49441732	-0.04271232	-1.32718032
1.13504032	0.59299432	-0.20967932	-0.50560532	-0.04218332	-1.32690032
1.13502032	0.59304932	-0.20966332	-0.50332532	-0.04531732	-1.32807032
1.13489032	0.59303932	-0.20963832	-0.50198932	-0.04706332	-1.32821032
1.13470032	0.59302132	-0.20961232	-0.50141932	-0.04846232	-1.32902032
1.13481032	0.59314532	-0.20968832	-0.50157732	-0.05301332	-1.33034032
1.13500032	0.59332232	-0.20973932	-0.50169632	-0.05021732	-1.32922032
1.13457032	0.59319232	-0.20967532	-0.49678632	-0.05673032	-1.33163032
1.13458032	0.59314932	-0.20948432	-0.48010232	-0.05367732	-1.33070032
1.13701032	0.59367032	-0.20906132	-0.49350232	-0.03554932	-1.31768032
1.14007032	0.59356132	-0.20795032	-0.58392332	0.02973932	-1.26847032
1.14446032	0.59360932	-0.20681032	-0.58006632	-0.00633332	-1.27468032
1.14727032	0.59284232	-0.20543132	-0.58873732	-0.04478832	-1.28326032
1.15004032	0.59225232	-0.20415732	-0.58367532	-0.04731232	-1.26810032
1.15169032	0.59140832	-0.20301832	-0.57682732	-0.07700832	-1.27620032
1.15192032	0.59033832	-0.20209132	-0.57393632	-0.09383432	-1.28159032
1.15342032	0.59037632	-0.20191232	-0.56585332	-0.10424332	-1.28682032
1.15324032	0.58995432	-0.20194132	-0.56126832	-0.11668732	-1.29560032
1.15323032	0.58990132	-0.20242332	-0.56387732	-0.12012332	-1.30268032
1.15399032	0.59041932	-0.20332032	-0.55565432	-0.12055332	-1.30713032
1.15470032	0.59098832	-0.20425032	-0.54959232	-0.12238532	-1.31429032
1.15471032	0.59120932	-0.20498132	-0.55140432	-0.12101332	-1.31978032
1.15447032	0.59138432	-0.20547732	-0.54889332	-0.12029032	-1.32481032
1.15522032	0.59216332	-0.20596032	-0.55284932	-0.11266832	-1.32579032
1.15579032	0.59294632	-0.20633532	-0.54185832	-0.11298132	-1.33064032
1.15633032	0.59376932	-0.20664832	-0.54275432	-0.11013732	-1.33430032
1.15558032	0.59397832	-0.20672232	-0.54632432	-0.10442632	-1.33701032
1.13677032	0.58492632	-0.20414632	-0.30690632	-0.06959932	-1.32178032
1.15532032	0.59505232	-0.20713832	-0.56156032	-0.08868732	-1.33948032
1.15513032	0.59549732	-0.20745232	-0.56289932	-0.08302132	-1.34263032
1.15418032	0.59545032	-0.20762132	-0.58273732	-0.08015232	-1.34749032
1.15289032	0.59512832	-0.20778132	-0.59670532	-0.08067832	-1.35480032
1.15319032	0.59559632	-0.20820632	-0.59265932	-0.07113032	-1.35492032
1.15168032	0.59513732	-0.20821432	-0.60564132	-0.06897532	-1.35874032
1.15129032	0.59519032	-0.20822932	-0.61082132	-0.06429932	-1.36057032
1.15161032	0.59558332	-0.20823532	-0.61015532	-0.05740432	-1.36019032
1.15047032	0.59517232	-0.20790832	-0.61651032	-0.05605732	-1.36209032
1.15072032	0.59544332	-0.20786932	-0.61295032	-0.05191032	-1.36230032
1.15115032	0.59573032	-0.20787032	-0.61209332	-0.04391232	-1.35989032
1.15119032	0.59571932	-0.20781232	-0.61517632	-0.04473232	-1.36239032
1.15166032	0.59588932	-0.20786032	-0.61311032	-0.04220432	-1.36264032
1.15160032	0.59575232	-0.20786132	-0.61860432	-0.03916532	-1.36382032
1.15256032	0.59609132	-0.20806932	-0.62258732	-0.03379732	-1.36333032
1.15310032	0.59621132	-0.20831132	-0.62338132	-0.03374932	-1.36439032
1.15348032	0.59625032	-0.20873032	-0.62293432	-0.03046932	-1.36439032
1.15509032	0.59685532	-0.20949532	-0.61795532	-0.02684932	-1.36449032
1.15455032	0.59618132	-0.20986632	-0.62429832	-0.03276932	-1.36936032
1.15905032	0.59795232	-0.21105932	-0.58199632	0.02599832	-1.33776032
1.16032032	0.59790132	-0.21142932	-0.60525232	-0.02000632	-1.36026032
1.16126032	0.59751432	-0.21172332	-0.60442532	-0.03073832	-1.36501032
1.16353032	0.59769632	-0.21214932	-0.60867332	-0.03286832	-1.36356032
1.16590032	0.59783932	-0.21244232	-0.61234032	-0.02587632	-1.35576032
1.16704032	0.59732832	-0.21239032	-0.62164132	-0.03634832	-1.35755032
1.16828032	0.59689932	-0.21234232	-0.62001132	-0.04071132	-1.35580032
1.16997032	0.59676932	-0.21236532	-0.61386032	-0.04314032	-1.35212032
1.17215032	0.59691432	-0.21250832	-0.61819632	-0.04421332	-1.34861032
1.17357032	0.59679832	-0.21252532	-0.62105432	-0.04398432	-1.34555032
1.17554032	0.59709732	-0.21265232	-0.61479632	-0.04019432	-1.34075032
1.17509032	0.59631832	-0.21234132	-0.62105032	-0.05277732	-1.34884032
1.17650032	0.59664332	-0.21238032	-0.61334932	-0.05184832	-1.34733032
1.17720032	0.59668132	-0.21230532	-0.61264432	-0.04995032	-1.34715032
1.17751032	0.59659532	-0.21228932	-0.60997632	-0.05357032	-1.35066032
1.17714032	0.59632132	-0.21223132	-0.61027732	-0.05972432	-1.35507032
1.17669032	0.59630932	-0.21236532	-0.59899632	-0.06175032	-1.35789032
1.17653032	0.59691832	-0.21289932	-0.58150732	-0.05144032	-1.35548032
1.17624032	0.59739132	-0.21344232	-0.56874632	-0.04534932	-1.35853032
1.17544032	0.59730632	-0.21365532	-0.57451332	-0.04261332	-1.36236032
1.17440032	0.59689832	-0.21359132	-0.57085432	-0.03895632	-1.36378032
1.17400032	0.59663232	-0.21347432	-0.57012232	-0.03158432	-1.36032032
1.17396032	0.59625032	-0.21307532	-0.56470632	-0.02146432	-1.35232032
1.17303032	0.59508432	-0.21208632	-0.57892932	-0.02189932	-1.34955032
1.17082032	0.59305932	-0.21063332	-0.59661532	-0.03747332	-1.35298032
1.17066032	0.59201732	-0.20927732	-0.58830332	-0.04283732	-1.34972032
1.16997032	0.59084232	-0.20778132	-0.57981932	-0.05176532	-1.34815032
1.16985032	0.59022532	-0.20638932	-0.55933032	-0.06149632	-1.34856032
1.17069032	0.59032932	-0.20515732	-0.53204232	-0.06310532	-1.34648032
1.17172032	0.59065432	-0.20378332	-0.50797632	-0.06721432	-1.34621032
1.17198032	0.59048832	-0.20196432	-0.48908932	-0.07566432	-1.34668032
1.17185032	0.59002132	-0.19980732	-0.43411432	-0.09556132	-1.35044032
1.17238032	0.58986932	-0.19760732	-0.44272632	-0.09578032	-1.34680032
1.17195032	0.58929232	-0.19521832	-0.43497432	-0.10757732	-1.35055032
1.17217032	0.58907032	-0.19289632	-0.43833832	-0.11483732	-1.35185032
1.17120032	0.58822632	-0.19042332	-0.42557132	-0.13318732	-1.35591032
1.17162032	0.58801832	-0.18819932	-0.41958032	-0.13720032	-1.35416032
1.17117032	0.58745232	-0.18603232	-0.41782732	-0.14699932	-1.35748032
1.17136032	0.58718832	-0.18400232	-0.40860132	-0.15398332	-1.35828032
1.17192032	0.58698732	-0.18207132	-0.40127232	-0.15696632	-1.35787032
1.17178032	0.58632332	-0.18048932	-0.39222732	-0.15543032	-1.35414032
1.17281032	0.58612332	-0.17958532	-0.39183132	-0.14963132	-1.35101032
1.17254032	0.58508532	-0.17836032	-0.38472232	-0.14951132	-1.34845032
1.17239032	0.58393232	-0.17715632	-0.38262132	-0.14673232	-1.34396032
1.17179032	0.58253832	-0.17603432	-0.37864032	-0.13906432	-1.33696032
1.17135032	0.58114832	-0.17496732	-0.37373932	-0.14093632	-1.33343032
1.17154032	0.58010332	-0.17399232	-0.37501832	-0.13341332	-1.32736032
1.17124032	0.57881832	-0.17300732	-0.36665932	-0.13333932	-1.32261032
1.16984032	0.57682932	-0.17186232	-0.35793732	-0.13563132	-1.31768032
1.16933032	0.57532932	-0.17100132	-0.35312432	-0.13598732	-1.31329032
1.16814032	0.57337832	-0.17003632	-0.34115932	-0.14048132	-1.31123032
1.16990032	0.57269032	-0.16947432	-0.34461232	-0.13211732	-1.30440032
1.17072032	0.57145932	-0.16875132	-0.34819632	-0.12377032	-1.29714032
1.16838032	0.56869432	-0.16755132	-0.33226532	-0.13599132	-1.29684032
1.16796032	0.56673032	-0.16662532	-0.32333132	-0.13622232	-1.28897032
1.16834032	0.56512332	-0.16594432	-0.33220932	-0.12733732	-1.28149032
1.16790032	0.56326932	-0.16512032	-0.32749132	-0.12666732	-1.27735032
1.16638032	0.56092032	-0.16396332	-0.31666832	-0.12610832	-1.27293032
1.16561032	0.55883832	-0.16269032	-0.30859032	-0.12592532	-1.26797032
1.16466032	0.55663532	-0.16143132	-0.30208632	-0.12985232	-1.26428032
1.16388032	0.55447532	-0.16034532	-0.29925132	-0.13151532	-1.26134032
1.16278032	0.55212432	-0.15929532	-0.29159432	-0.13407732	-1.25899032
1.16158032	0.54970132	-0.15822332	-0.28308432	-0.14066832	-1.25990032
1.16192032	0.54785232	-0.15706432	-0.62728832	0.04904732	-1.16696032
1.16181032	0.54617832	-0.15615432	-0.29261132	-0.13722032	-1.25541032
1.16085032	0.54385532	-0.15463132	-0.62602132	0.04033132	-1.16703032
1.15934032	0.54166232	-0.15339232	-0.28391732	-0.13825032	-1.24971032
1.15996032	0.54031832	-0.15228132	-0.28893832	-0.12841332	-1.24149032
1.15850032	0.53791132	-0.15095832	-0.28296532	-0.12664832	-1.23664032
1.15762032	0.53567232	-0.14990432	-0.28192732	-0.12678632	-1.23378032
1.15771032	0.53392532	-0.14915432	-0.29048532	-0.11945232	-1.23013032
1.15612032	0.53155432	-0.14822132	-0.28993732	-0.12181532	-1.22943032
1.15555032	0.52983032	-0.14745432	-0.28903632	-0.12124632	-1.22516032
1.15427032	0.52779632	-0.14688032	-0.28759132	-0.12070632	-1.22268032
1.15419032	0.52652132	-0.14692332	-0.29628832	-0.11992032	-1.22264032
1.15322032	0.52512532	-0.14722832	-0.29531432	-0.12462832	-1.22811032
1.15343032	0.52447932	-0.14781232	-0.29960232	-0.11590932	-1.23052032
1.15233032	0.52349232	-0.14835632	-0.29713932	-0.12040732	-1.23994032
1.15134032	0.52275632	-0.14912332	-0.29492532	-0.11761732	-1.24711032
1.15127032	0.52257932	-0.15019732	-0.29178732	-0.11474632	-1.25508032
1.15069032	0.52228332	-0.15138832	-0.29345232	-0.11639832	-1.26395032
1.15081032	0.52236632	-0.15277332	-0.29319632	-0.11347632	-1.27030032
1.15144032	0.52275332	-0.15432332	-0.29842032	-0.10663032	-1.27552032
1.15185032	0.52319032	-0.15597332	-0.30057932	-0.10001932	-1.28160032
1.15107032	0.52330532	-0.15771332	-0.29586532	-0.10339332	-1.29298032
1.15121032	0.52400932	-0.15978132	-0.29515132	-0.09372632	-1.30170032
1.15088032	0.52448732	-0.16192032	-0.28995732	-0.08865132	-1.31317032
1.14978032	0.52450432	-0.16389732	-0.28333632	-0.08373632	-1.32454032
1.14831032	0.52419032	-0.16566232	-0.28034032	-0.08094732	-1.33432032
1.14726032	0.52365532	-0.16719532	-0.27612432	-0.07613732	-1.33795032
1.14735032	0.52317432	-0.16873432	-0.27574032	-0.07291532	-1.33798032
1.14735032	0.52241132	-0.17016032	-0.26951532	-0.07142532	-1.33595032
1.14732032	0.52160832	-0.17139132	-0.26791832	-0.06489732	-1.33163032
1.14679032	0.52046832	-0.17239632	-0.26463632	-0.06179432	-1.32785032
1.14760032	0.51989432	-0.17354432	-0.26783632	-0.05602832	-1.32321032
1.14831032	0.51928832	-0.17476032	-0.27233432	-0.05597432	-1.32082032
1.14855032	0.51851932	-0.17596532	-0.27411732	-0.05471732	-1.31882032
1.14926032	0.51805332	-0.17724932	-0.27644832	-0.05334832	-1.31604032
1.14891032	0.51733532	-0.17830832	-0.27427232	-0.05908532	-1.31634032
1.14964032	0.51733632	-0.17940632	-0.27533832	-0.05832632	-1.31602032
1.15006032	0.51743132	-0.18033532	-0.27096232	-0.05715632	-1.31660032
1.14948032	0.51732432	-0.18095632	-0.26387332	-0.05889032	-1.31811032
1.15052032	0.51820232	-0.18169632	-0.26497832	-0.05266032	-1.31781032
1.15083032	0.51909432	-0.18222432	-0.25951332	-0.04660432	-1.31936032
1.15092032	0.52017332	-0.18273832	-0.25385032	-0.04700132	-1.32516032
1.15012032	0.52117232	-0.18319932	-0.25228332	-0.04434932	-1.33261032
1.14942032	0.52271932	-0.18359932	-0.25310332	-0.04149432	-1.34195032
1.14820032	0.52437732	-0.18369332	-0.24936632	-0.03982632	-1.35331032
1.14741032	0.52641832	-0.18373432	-0.23537432	-0.02890232	-1.36217032
1.14588032	0.52837132	-0.18376932	-0.23256732	-0.02988832	-1.37655032
1.14409032	0.53034932	-0.18388132	-0.23491832	-0.02976032	-1.39270032
1.14418032	0.53323332	-0.18441132	-0.22916832	-0.01371432	-1.40442032
1.14223032	0.53518832	-0.18473332	-0.23016032	-0.01589032	-1.42226032
1.14015032	0.53687332	-0.18518732	-0.23072232	-0.02209132	-1.44269032
1.14062032	0.53963732	-0.18629032	-0.23307632	-0.00649732	-1.45639032
1.13973032	0.54162932	-0.18742032	-0.23514232	-0.01086532	-1.47378032
1.13827032	0.54320832	-0.18866932	-0.23394632	-0.01625632	-1.49150032
1.13894032	0.54566032	-0.19043132	-0.23912432	-0.00997032	-1.50753032
1.13746032	0.54690532	-0.19184932	-0.23555432	-0.01106032	-1.52295032
1.13634032	0.54818432	-0.19323132	-0.23339232	-0.01628232	-1.53822032
1.13557032	0.54944732	-0.19453632	-0.23313232	-0.01313432	-1.54966032
1.13672032	0.55147532	-0.19608832	-0.23535232	-0.01172832	-1.55919032
1.13660032	0.55270932	-0.19725332	-0.23799432	-0.01182532	-1.56783032
1.13615032	0.55359832	-0.19817032	-0.23593032	-0.01428432	-1.57359032
1.13660032	0.55475932	-0.19908032	-0.23731532	-0.02302132	-1.58094032
1.13691032	0.55565232	-0.20000332	-0.24323232	-0.02079932	-1.58280032
1.13562032	0.55532332	-0.20015332	-0.69563432	0.27515132	-1.43055032
1.13834032	0.55699932	-0.20103132	-0.68579232	0.29377832	-1.42015032
1.13994032	0.55829432	-0.20195232	-0.26114532	-0.01125332	-1.57109032
1.13798032	0.55759632	-0.20187632	-0.24689832	-0.02381232	-1.57206032
1.14216032	0.55988632	-0.20311732	-0.26450532	-0.02371132	-1.56846032
1.14086032	0.55948932	-0.20327132	-0.25545932	-0.02049032	-1.56349032
1.13833032	0.55847032	-0.20298232	-0.24656132	-0.02467932	-1.56227032
1.13690032	0.55805032	-0.20285232	-0.23874232	-0.02407432	-1.55938032
1.13660032	0.55827832	-0.20297832	-0.23879332	-0.01501632	-1.55300032
1.13848032	0.55970232	-0.20357732	-0.24722132	0.00414332	-1.54397032
1.13772032	0.55987032	-0.20381432	-0.24490532	0.00560432	-1.54373032
1.13389032	0.55865832	-0.20362932	-0.23065932	-0.00661932	-1.55251032
1.13468032	0.55951732	-0.20417032	-0.70796532	0.24626132	-1.42986032
1.13344032	0.55971532	-0.20462932	-0.71605632	0.26190032	-1.42632032
1.13068032	0.55944032	-0.20504932	-0.21765532	0.02907232	-1.55388032
1.13142032	0.56058432	-0.20591532	-0.21712632	0.02926532	-1.55997032
1.13112032	0.56110932	-0.20656532	-0.21282432	0.03331832	-1.56525032
1.12793032	0.56012132	-0.20661332	-0.20061632	0.03497432	-1.56882032
1.12891032	0.56106332	-0.20722632	-0.20508132	0.04120132	-1.57073032
1.12738032	0.56070332	-0.20728232	-0.19576532	0.03034032	-1.57713032
1.12711032	0.56085732	-0.20740432	-0.19243332	0.03069132	-1.57943032
1.12851032	0.56178732	-0.20767532	-0.19590032	0.03732432	-1.57810032
1.12914032	0.56220632	-0.20766332	-0.19919832	0.03750732	-1.57717032
1.12983032	0.56230332	-0.20735732	-0.73958932	0.26598532	-1.45833032
1.12823032	0.56203932	-0.20686432	-0.18964832	0.03942932	-1.57097032
1.12964032	0.56277732	-0.20658432	-0.19155132	0.03631432	-1.56943032
1.12849032	0.56224732	-0.20579332	-0.18757232	0.04711632	-1.56228032
1.13178032	0.56353632	-0.20559132	-0.74288332	0.25690432	-1.45189032
1.12709032	0.56158932	-0.20439132	-0.18037532	0.05000832	-1.55261032
1.13087032	0.56345132	-0.20452732	-0.18941632	0.03831632	-1.55454032
1.12663032	0.56135832	-0.20326132	-0.17656732	0.04604832	-1.54826032
1.12930032	0.56231032	-0.20325332	-0.75767032	0.22947732	-1.45142032
1.13144032	0.56380432	-0.20341532	-0.19185432	0.04862332	-1.53946032
1.12955032	0.56295132	-0.20283532	-0.18319332	0.04141432	-1.53941032
1.12783032	0.56225032	-0.20245232	-0.17771732	0.03663432	-1.53905032
1.12794032	0.56245632	-0.20248832	-0.17870132	0.03587732	-1.53773032
1.13064032	0.56392032	-0.20310832	-0.18449232	0.04412032	-1.53254032
1.13166032	0.56420632	-0.20340232	-0.75801232	0.22145232	-1.43987032
1.12913032	0.56306532	-0.20323732	-0.76752232	0.22660932	-1.43544032
1.12903032	0.56360432	-0.20372632	-0.17784832	0.04045032	-1.53013032
1.13038032	0.56445932	-0.20439932	-0.18339732	0.04481832	-1.52651032
1.13013032	0.56413832	-0.20465832	-0.76865632	0.22513632	-1.43420032
1.13091032	0.56516632	-0.20552432	-0.17864732	0.03919732	-1.52973032
1.13192032	0.56553732	-0.20617332	-0.76777532	0.22917032	-1.43344032
1.13180032	0.56612532	-0.20697732	-0.17736832	0.03850032	-1.53404032
1.13001032	0.56547132	-0.20731432	-0.16903832	0.03502232	-1.53608032
1.13295032	0.56706632	-0.20845532	-0.17340832	0.03192932	-1.53909032
1.13060032	0.56601332	-0.20859932	-0.16581532	0.03077232	-1.53946032
1.13256032	0.56708932	-0.20963432	-0.16756832	0.02333832	-1.54399032
1.12905032	0.56540932	-0.20971932	-0.15730332	0.02607632	-1.54299032
1.13175032	0.56679332	-0.21099332	-0.16266132	0.02437532	-1.54488032
1.13191032	0.56683532	-0.21189332	-0.16145132	0.02177632	-1.54689032
1.13018032	0.56578132	-0.21246832	-0.15495132	0.02748532	-1.54404032
1.13115032	0.56603632	-0.21353432	-0.15764632	0.03364832	-1.54187032
1.13195032	0.56613532	-0.21459632	-0.16022832	0.03128432	-1.54128032
1.13239032	0.56604132	-0.21562432	-0.15891032	0.02170032	-1.54284032
1.13096032	0.56496932	-0.21628532	-0.15465632	0.02379632	-1.54034032
1.13061032	0.56436732	-0.21705832	-0.15118632	0.03121432	-1.53542032
1.13197032	0.56464332	-0.21808632	-0.15717232	0.02423032	-1.53594032
1.13086032	0.56370932	-0.21864232	-0.15156032	0.02425432	-1.53302032
1.13075032	0.56326932	-0.21929532	-0.15171632	0.02661232	-1.53026032
1.13159032	0.56333532	-0.22010932	-0.15342132	0.02642832	-1.52937032
1.13147032	0.56294232	-0.22064932	-0.15424132	0.02670232	-1.52664032
1.12963032	0.56171532	-0.22083432	-0.14863632	0.02167832	-1.52568032
1.13026032	0.56171732	-0.22142932	-0.15048432	0.02782332	-1.52236032
1.13063032	0.56159932	-0.22192332	-0.15027432	0.02801032	-1.52084032
1.12925032	0.56060832	-0.22206332	-0.14764632	0.02762632	-1.51806032
1.12925032	0.56030632	-0.22243332	-0.14835732	0.02683832	-1.51723032
1.13042032	0.56060532	-0.22300232	-0.15076832	0.03234432	-1.51511032
1.12924032	0.55977632	-0.22308832	-0.14780232	0.03346832	-1.51268032
1.12839032	0.55912432	-0.22316132	-0.14469532	0.03282432	-1.51255032
1.12777032	0.55858032	-0.22321832	-0.14324032	0.03078232	-1.51215032
1.12840032	0.55868532	-0.22349132	-0.14538032	0.03198832	-1.51066032
1.12904032	0.55881532	-0.22379432	-0.14594932	0.03613332	-1.50939032
1.12889032	0.55864332	-0.22393732	-0.14696332	0.04090032	-1.50625032
1.12766032	0.55798232	-0.22385832	-0.14229832	0.03829432	-1.50750032
1.12709032	0.55770432	-0.22395332	-0.14073632	0.03936332	-1.50820032
1.12645032	0.55741332	-0.22397832	-0.13982132	0.03782832	-1.51022032
1.12656032	0.55750532	-0.22417332	-0.14041332	0.03830932	-1.51169032
1.12661032	0.55756732	-0.22433332	-0.13912432	0.03993432	-1.51255032
1.12590032	0.55729932	-0.22437432	-0.13628032	0.03876732	-1.51448032
1.12611032	0.55750232	-0.22452432	-0.13526432	0.04289232	-1.51523032
1.12553032	0.55729632	-0.22446332	-0.13280232	0.03978232	-1.51768032
1.12520032	0.55719632	-0.22438832	-0.13169532	0.03814532	-1.51891032
1.12493032	0.55713732	-0.22421132	-0.12965632	0.03701032	-1.52133032
1.12562032	0.55755032	-0.22412332	-0.13144732	0.04076332	-1.52121032
1.12670032	0.55812732	-0.22403332	-0.13353132	0.04420932	-1.52007032
1.12457032	0.55708132	-0.22320032	-0.12884232	0.03670732	-1.52432032
1.12405032	0.55681532	-0.22258932	-0.12801932	0.03536932	-1.52558032
1.12420032	0.55683432	-0.22201832	-0.12654832	0.03798232	-1.52425032
1.12520032	0.55723832	-0.22156232	-0.12882532	0.04006832	-1.52438032
1.12263032	0.55588032	-0.22037732	-0.12022732	0.02831932	-1.52905032
1.12453032	0.55665932	-0.22005232	-0.12380132	0.03713932	-1.52415032
1.12245032	0.55544132	-0.21889232	-0.11929232	0.02472032	-1.53029032
1.12459032	0.55629332	-0.21856732	-0.12350732	0.03159732	-1.52553032
1.12315032	0.55534232	-0.21758432	-0.12054432	0.02531032	-1.52764032
1.12259032	0.55481332	-0.21676532	-0.11749432	0.02304232	-1.52703032
1.12489032	0.55571132	-0.21654432	-0.12531932	0.02855032	-1.52415032
1.12267032	0.55440132	-0.21549732	-0.11860132	0.01969332	-1.52796032
1.12383032	0.55479032	-0.21513632	-0.12222232	0.02433732	-1.52494032
1.12205032	0.55375932	-0.21421432	-0.11516432	0.01568332	-1.52783032
1.12439032	0.55476632	-0.21413632	-0.12195532	0.02368132	-1.52472032
1.12465032	0.55479932	-0.21371632	-0.12179332	0.02541632	-1.52362032
1.12206032	0.55344532	-0.21282032	-0.11537132	0.01261332	-1.52924032
1.12361032	0.55412232	-0.21273732	-0.11910032	0.02391732	-1.52483032
1.12434032	0.55440532	-0.21254232	-0.11997632	0.02644732	-1.52334032
1.12365032	0.55403332	-0.21216132	-0.11694932	0.02160232	-1.52613032
1.12220032	0.55329232	-0.21173032	-0.11168132	0.01391132	-1.52947032
1.12239032	0.55335432	-0.21169132	-0.11196032	0.01469432	-1.53016032
1.12225032	0.55325532	-0.21166032	-0.11122232	0.01220832	-1.53078032
1.12276032	0.55346832	-0.21180632	-0.11197332	0.01294332	-1.53040032
1.12322032	0.55367432	-0.21202032	-0.11131132	0.01485632	-1.52869032
1.12507032	0.55454832	-0.21263832	-0.11574232	0.02151732	-1.52637032
1.12430032	0.55414832	-0.21294832	-0.11210932	0.01673732	-1.52823032
1.12605032	0.55501232	-0.21390732	-0.11488132	0.01822432	-1.52744032
1.12533032	0.55466232	-0.21466332	-0.11326232	0.01538332	-1.52975032
1.12600032	0.55504332	-0.21595832	-0.11421332	0.01791932	-1.52999032
1.12651032	0.55538732	-0.21748432	-0.11395032	0.01528832	-1.53237032
1.12701032	0.55575032	-0.21924232	-0.11515632	0.01472532	-1.53470032
1.12770032	0.55620532	-0.22137432	-0.11776132	0.01499732	-1.53641032
1.12973032	0.55734232	-0.22402032	-0.12161332	0.02021132	-1.53658032
1.13062032	0.55794132	-0.22672932	-0.12521632	0.02674032	-1.53671032
1.12905032	0.55732232	-0.22915332	-0.12300432	0.02500632	-1.53946032
1.13100032	0.55847632	-0.23244032	-0.12843332	0.02903132	-1.54061032
1.12940032	0.55791532	-0.23510232	-0.12744432	0.03922832	-1.53571032
1.12597032	0.55633932	-0.23668932	-0.11923732	0.04127332	-1.53307032
1.12648032	0.55565732	-0.23644232	-0.12808132	0.03808432	-1.52635032
1.12835032	0.55602332	-0.23662232	-0.14553132	0.04217532	-1.52254032
1.12730032	0.55599532	-0.23652932	-0.13307032	0.03930332	-1.52265032
1.12703032	0.55647832	-0.23641432	-0.12383632	0.03845832	-1.52131032
1.12740032	0.55690432	-0.23581632	-0.12004632	0.03782132	-1.51963032
1.13000032	0.55814432	-0.23482632	-0.13006332	0.03889932	-1.51614032
1.13151032	0.55886032	-0.23292832	-0.13883332	0.03895132	-1.51369032
1.13059032	0.55860132	-0.23019232	-0.13520732	0.02161532	-1.51880032
1.12893032	0.55811832	-0.22717132	-0.12723132	0.01192432	-1.52316032
1.13324032	0.56060432	-0.22493332	-0.13604132	0.01235932	-1.52147032
1.13407032	0.56130332	-0.22181532	-0.13739932	0.00414132	-1.52355032
1.13260032	0.56084232	-0.21809632	-0.13261232	-0.00644432	-1.52569032
1.13288032	0.56125732	-0.21474432	-0.13272232	-0.00940632	-1.52645032
1.13224032	0.56119832	-0.21133632	-0.12929132	-0.01511832	-1.52978032
1.13200032	0.56131132	-0.20818232	-0.12799732	-0.02143132	-1.53223032
1.13092032	0.56094332	-0.20504932	-0.12301132	-0.02125132	-1.53010032
1.13029032	0.56073132	-0.20212432	-0.12116732	-0.01868732	-1.52865032
1.12774032	0.55957532	-0.19895332	-0.11647632	-0.02488832	-1.53010032
1.13048032	0.56105132	-0.19669032	-0.12013332	-0.04373032	-1.53785032
1.13055032	0.56121632	-0.19416232	-0.12290232	-0.04625432	-1.53784032
1.13079032	0.56143432	-0.19177732	-0.12234032	-0.04752532	-1.53726032
1.12969032	0.56100932	-0.18924732	-0.12039532	-0.04900032	-1.53532032
1.12992032	0.56118132	-0.18699332	-0.12119032	-0.05011032	-1.53319032
1.12995032	0.56127932	-0.18478932	-0.12349632	-0.05202132	-1.53026032
1.13113032	0.56191132	-0.18288232	-0.12528732	-0.04787832	-1.52580032
1.13028032	0.56157632	-0.18078132	-0.12367032	-0.05009032	-1.52182032
1.12938032	0.56121832	-0.17878232	-0.12320632	-0.05561632	-1.52005032
1.12978032	0.56151032	-0.17712632	-0.12393032	-0.05137332	-1.51553032
1.12911032	0.56133932	-0.17543432	-0.12482032	-0.05034232	-1.51261032
1.12844032	0.56114032	-0.17394632	-0.12211132	-0.05135532	-1.51118032
1.12945032	0.56186532	-0.17290932	-0.12452432	-0.04759632	-1.50826032
1.12911032	0.56192332	-0.17176332	-0.12234632	-0.05006532	-1.50769032
1.12842032	0.56181232	-0.17068732	-0.11919832	-0.05326332	-1.50773032
1.12782032	0.56177532	-0.16967432	-0.11673332	-0.05432232	-1.50590032
1.12750032	0.56190432	-0.16876132	-0.11653432	-0.05637532	-1.50364032
1.12770032	0.56234632	-0.16791732	-0.11669732	-0.05788832	-1.50038032
1.12680032	0.56226632	-0.16694432	-0.11701532	-0.06312532	-1.49712032
1.12719032	0.56290032	-0.16620632	-0.11858632	-0.06346532	-1.49197032
1.12623032	0.56295032	-0.16527232	-0.11733732	-0.06763732	-1.48684032
1.12525032	0.56307232	-0.16430732	-0.11632532	-0.07194032	-1.48075032
1.12556032	0.56398332	-0.16347532	-0.11677632	-0.07222432	-1.47197032
1.12468032	0.56437632	-0.16237232	-0.11812032	-0.07404632	-1.46124032
1.12418032	0.56503032	-0.16118332	-0.12456932	-0.07733532	-1.44899032
1.12354032	0.56568532	-0.15983832	-0.13504232	-0.08147432	-1.43356032
1.12380032	0.56684532	-0.15853732	-0.15022532	-0.08445332	-1.41475032
1.12407032	0.56812832	-0.15714332	-0.16735532	-0.09094332	-1.39233032
1.12406032	0.56952932	-0.15568532	-0.18345832	-0.09442232	-1.36789032
1.12382032	0.57106432	-0.15426132	-0.19457732	-0.09746532	-1.34017032
1.12289032	0.57240932	-0.15294232	-0.20731232	-0.10266132	-1.31359032
1.12254032	0.57430232	-0.15182832	-0.21639532	-0.10782132	-1.28734032
1.12118032	0.57597132	-0.15066432	-0.22284832	-0.11374532	-1.26092032
1.12010032	0.57784132	-0.14952432	-0.23446732	-0.12012332	-1.23441032
1.11995032	0.57988532	-0.14819932	-0.72158732	-0.02474532	-1.15348032
1.11854032	0.58172632	-0.14691832	-0.70932532	-0.04118332	-1.12965032
1.11750032	0.58390032	-0.14574232	-0.69670432	-0.05475732	-1.10348032
1.11542032	0.58560632	-0.14451832	-0.68743432	-0.06832232	-1.07950032
1.11438032	0.58790532	-0.14356032	-0.67376032	-0.09182232	-1.06183032
1.11264032	0.58978232	-0.14254632	-0.66447732	-0.10611232	-1.03952032
1.11186032	0.59208032	-0.14169232	-0.64844632	-0.11760332	-1.01481032
1.10982032	0.59354032	-0.14072032	-0.63539932	-0.13334832	-0.99368332
1.10816032	0.59508832	-0.13989332	-0.62570532	-0.14390532	-0.97105832
1.10655032	0.59648932	-0.13926432	-0.61587032	-0.15115432	-0.94779832
1.10537032	0.59796132	-0.13886132	-0.60740432	-0.16265232	-0.92921132
1.10376032	0.59912032	-0.13851432	-0.60012832	-0.16504732	-0.90699532
1.10255032	0.60042732	-0.13831632	-0.59385832	-0.17827332	-0.89276632
1.10054032	0.60125532	-0.13805632	-0.59375332	-0.17497832	-0.87185132
1.09977032	0.60269832	-0.13800832	-0.58871832	-0.19063032	-0.86289432
1.09827032	0.60363932	-0.13794732	-0.58582932	-0.19211232	-0.84733332
1.09740032	0.60488232	-0.13800632	-0.58225432	-0.19182632	-0.83222732
1.09562032	0.60539932	-0.13806732	-0.58781732	-0.20127532	-0.82253632
1.09584032	0.60701132	-0.13818732	-0.57677832	-0.21126732	-0.81727232
1.09391032	0.60726832	-0.13814832	-0.57969832	-0.20483932	-0.79873132
1.09372032	0.60844832	-0.13809632	-0.56134132	-0.21728532	-0.79109932
1.09272032	0.60908632	-0.13787132	-0.57088432	-0.21606832	-0.77919232
1.09397032	0.61085132	-0.13778332	-0.55417332	-0.23959032	-0.77814732
1.09220032	0.61091032	-0.13717632	-0.55909132	-0.23667332	-0.76062132
1.09160032	0.61154732	-0.13659632	-0.55008532	-0.23686232	-0.74677432
1.09156032	0.61245432	-0.13598432	-0.54161932	-0.24803732	-0.73768932
1.09062032	0.61280032	-0.13513832	-0.53692932	-0.24693332	-0.72156632
1.09039032	0.61343332	-0.13430432	-0.53267532	-0.25535532	-0.71042032
1.09081032	0.61430132	-0.13356632	-0.51721332	-0.26678732	-0.70133132
1.08981032	0.61420232	-0.13259432	-0.51480432	-0.25419532	-0.67877432
1.09062032	0.61495432	-0.13184732	-0.50413032	-0.26834332	-0.66921132
1.09088032	0.61524932	-0.13102632	-0.49833932	-0.26397432	-0.64945832
1.09208032	0.61598732	-0.13038032	-0.47922632	-0.26870832	-0.63461632
1.09164032	0.61577432	-0.12951432	-0.47339332	-0.26107032	-0.61294732
1.09249032	0.61632532	-0.12878832	-0.46057732	-0.26136332	-0.59778032
1.09252032	0.61645732	-0.12791832	-0.45179832	-0.25548432	-0.58072432
1.09306032	0.61688932	-0.12712632	-0.43690932	-0.24582532	-0.56406932
1.09203032	0.61634332	-0.12615732	-0.43424332	-0.23975432	-0.54771832
1.09302032	0.61678332	-0.12548632	-0.42733732	-0.23931632	-0.53519932
1.09298032	0.61647732	-0.12475932	-0.42527432	-0.23274532	-0.51939232
1.09378032	0.61644232	-0.12418732	-0.41440932	-0.22833132	-0.50535732
1.09364032	0.61570332	-0.12356732	-0.41135932	-0.22108832	-0.48824232
1.09365032	0.61499432	-0.12299032	-0.41352032	-0.21484832	-0.47224932
1.09390032	0.61435132	-0.12245432	-0.40829432	-0.21206432	-0.45953432
1.09358032	0.61336032	-0.12193032	-0.41158832	-0.20731732	-0.44681732
1.09435032	0.61291432	-0.12155832	-0.41007632	-0.20812632	-0.43812032
1.09495032	0.61232432	-0.12124132	-0.41164232	-0.20780032	-0.42856432
1.09479032	0.61124532	-0.12090132	-0.41647032	-0.20993632	-0.42107132
1.09557032	0.61070132	-0.12072732	-0.41899032	-0.21178332	-0.41376532
1.09631032	0.61016332	-0.12060232	-0.41950832	-0.21420232	-0.40680732
1.09725032	0.60974332	-0.12051532	-0.42426932	-0.21890032	-0.40132232
1.09703032	0.60873732	-0.12034532	-0.42850332	-0.21472732	-0.39334832
1.09787032	0.60835732	-0.12033732	-0.42885332	-0.22066332	-0.39066532
1.09788032	0.60759532	-0.12026132	-0.43263832	-0.22160132	-0.38621332
1.09776032	0.60689832	-0.12016832	-0.43858632	-0.22261432	-0.38204932
1.09817032	0.60657232	-0.12012732	-0.43822932	-0.22145832	-0.37917832
1.09817032	0.60613732	-0.12006232	-0.43920232	-0.22320232	-0.37700232
1.09835032	0.60588632	-0.11998932	-0.43906032	-0.22048132	-0.37282032
1.09811032	0.60549832	-0.11985532	-0.44258232	-0.21848532	-0.36858032
1.09807032	0.60530432	-0.11967832	-0.44406332	-0.21712132	-0.36292032
1.09736032	0.60486632	-0.11942632	-0.44761932	-0.21290632	-0.35681532
1.09721032	0.60479332	-0.11918832	-0.44870632	-0.21035132	-0.35164332
1.09718032	0.60487432	-0.11892732	-0.44684032	-0.21119032	-0.34812732
1.09735032	0.60512332	-0.11869732	-0.44413232	-0.20935732	-0.34300532
1.09754032	0.60539932	-0.11845232	-0.44416032	-0.21051332	-0.33962432
1.09722032	0.60544332	-0.11819132	-0.44564732	-0.20641232	-0.33349032
1.09690032	0.60549132	-0.11794432	-0.44540732	-0.20643032	-0.33015732
1.09643032	0.60550432	-0.11769632	-0.44298032	-0.20595432	-0.32800832
1.09632032	0.60576632	-0.11746832	-0.44567732	-0.20614732	-0.32648232
1.09517032	0.60549732	-0.11715732	-0.44702232	-0.20282032	-0.32394232
1.09502032	0.60580932	-0.11698132	-0.44679832	-0.20267132	-0.32340732
1.09529032	0.60636232	-0.11683332	-0.44453332	-0.20445032	-0.32443132
1.09385032	0.60600732	-0.11651832	-0.44837132	-0.19873932	-0.32197132
1.09372032	0.60641932	-0.11630632	-0.44615032	-0.19933232	-0.32303232
1.09383032	0.60699132	-0.11609032	-0.44613432	-0.20079032	-0.32469732
1.09347032	0.60734532	-0.11579332	-0.44489532	-0.20109332	-0.32510232
1.09345032	0.60787232	-0.11550932	-0.44481232	-0.20316632	-0.32650632
1.09263032	0.60793532	-0.11511032	-0.44463832	-0.20222132	-0.32677932
1.09159032	0.60785132	-0.11464432	-0.44565532	-0.20092732	-0.32607332
1.09212032	0.60864232	-0.11430032	-0.44180132	-0.20404332	-0.32674032
1.09169032	0.60894932	-0.11378232	-0.44233632	-0.20342932	-0.32505032
1.09220032	0.60980632	-0.11333632	-0.44038832	-0.20821932	-0.32478032
1.09199032	0.61028032	-0.11277432	-0.43944232	-0.20881132	-0.32211132
1.09166032	0.61066732	-0.11218132	-0.43847832	-0.21004432	-0.31952532
1.09038032	0.61047132	-0.11148132	-0.43899532	-0.20884932	-0.31231032
1.09063032	0.61091032	-0.11097032	-0.43891932	-0.21057932	-0.30832932
1.09059032	0.61105632	-0.11046232	-0.43689632	-0.20938132	-0.29996332
1.09001032	0.61085132	-0.10995232	-0.43795832	-0.20687032	-0.29221132
1.08953032	0.61060832	-0.10955432	-0.43621432	-0.20257232	-0.28436332
1.08942032	0.61053032	-0.10928632	-0.43450232	-0.20131232	-0.27852932
1.08959032	0.61056732	-0.10918332	-0.43199032	-0.20033732	-0.27300832
1.08974032	0.61057632	-0.10917332	-0.42816332	-0.20054232	-0.26845832
1.08926032	0.61024332	-0.10920232	-0.42683032	-0.19936532	-0.26605232
1.08745032	0.60916932	-0.10921132	-0.42894732	-0.19449132	-0.26335032
1.08737032	0.60904032	-0.10949332	-0.42976432	-0.19537832	-0.26607032
1.08709032	0.60888832	-0.10984532	-0.42544632	-0.19560532	-0.27025432
1.08585032	0.60814932	-0.11013332	-0.42944232	-0.19475232	-0.27559732
1.08503032	0.60773532	-0.11047232	-0.42991732	-0.19345832	-0.28229632
1.08502032	0.60787832	-0.11080432	-0.42847632	-0.19304032	-0.28971532
1.08418032	0.60762632	-0.11094232	-0.42690732	-0.19033432	-0.29666732
1.08355032	0.60756432	-0.11092532	-0.42751632	-0.19002732	-0.30301532
1.08322032	0.60770032	-0.11072032	-0.42682332	-0.18943432	-0.30676632
1.08337032	0.60806832	-0.11036832	-0.42680432	-0.19108932	-0.30946432
1.08323032	0.60822932	-0.10974932	-0.42867732	-0.19284032	-0.30905532
1.08296032	0.60826432	-0.10890232	-0.43018732	-0.19143732	-0.30611132
1.08357032	0.60876532	-0.10801932	-0.43168532	-0.19518132	-0.30333932
1.08472032	0.60952632	-0.10713632	-0.42954432	-0.19968432	-0.30088732
1.08471032	0.60961232	-0.10610532	-0.42903232	-0.20172132	-0.29731732
1.08531032	0.61000232	-0.10505932	-0.42509232	-0.20458332	-0.29456132
1.08479032	0.60982032	-0.10388832	-0.42436932	-0.20500932	-0.28880232
1.08409032	0.60964332	-0.10272332	-0.42600532	-0.20400632	-0.28397932
1.08433032	0.61012132	-0.10165932	-0.42291732	-0.20746132	-0.28051332
1.08358032	0.61013832	-0.10056632	-0.42575632	-0.20898632	-0.27487832
1.08326032	0.61049332	-0.09961432	-0.42269632	-0.20808032	-0.27120232
1.08323032	0.61110632	-0.09876732	-0.41911232	-0.21010032	-0.26814832
1.08344032	0.61197532	-0.09802732	-0.41612632	-0.21049432	-0.26575832
1.08333032	0.61278132	-0.09726932	-0.41353732	-0.21164132	-0.26264532
1.08350032	0.61387332	-0.09651932	-0.40813632	-0.21370332	-0.26015132
1.08262032	0.61450432	-0.09555232	-0.40555632	-0.21505332	-0.25693832
1.08281032	0.61578632	-0.09449832	-0.40268032	-0.21737632	-0.25252132
1.08198032	0.61664332	-0.09312232	-0.40184332	-0.21597232	-0.24290932
1.08266032	0.61844332	-0.09169332	-0.39437932	-0.21994732	-0.23252832
1.08259032	0.61972132	-0.09006632	-0.39396632	-0.22387432	-0.21947232
1.08211032	0.62061632	-0.08835432	-0.39225232	-0.22771832	-0.20551632
1.08234032	0.62174832	-0.08669832	-0.38711832	-0.23338532	-0.19283632
1.08274032	0.62282132	-0.08506332	-0.38259932	-0.23993532	-0.18014832
1.08357032	0.62411532	-0.08342832	-0.38376232	-0.24670732	-0.16804532
1.08423032	0.62529132	-0.08176532	-0.38686432	-0.25314232	-0.15465132
1.08431032	0.62615132	-0.08004032	-0.38571032	-0.25716332	-0.14077832
1.08388032	0.62682632	-0.07832732	-0.38388032	-0.26196732	-0.12492432
1.08373032	0.62770332	-0.07668232	-0.38074632	-0.26707332	-0.10864532
1.08383032	0.62881332	-0.07512232	-0.37262032	-0.27536032	-0.09269032
1.08321032	0.62959232	-0.07359732	-0.36501832	-0.28081032	-0.07581532
1.08289032	0.63059932	-0.07219632	-0.35242932	-0.28763232	-0.06037432
1.08190032	0.63127432	-0.07082832	-0.34176932	-0.29121132	-0.04545732
1.08101032	0.63203532	-0.06950932	-0.32960432	-0.29852832	-0.03139232
1.08052032	0.63321232	-0.06828232	-0.31942132	-0.30092232	-0.01825632
1.08026032	0.63471832	-0.06704232	-0.31027732	-0.30066832	-0.00608432
1.07999032	0.63630932	-0.06578732	-0.31094232	-0.30129832	0.00608732
1.08065032	0.63838032	-0.06462932	-0.29612632	-0.30521432	0.01527632
1.07994032	0.63930432	-0.06343032	-0.28847932	-0.30746632	0.02601632
1.07939032	0.63999632	-0.06229932	-0.27575432	-0.30676232	0.03555632
1.07686032	0.63932232	-0.06109132	-0.26428432	-0.29541332	0.04757132
1.07727032	0.64009032	-0.05997232	-0.24672132	-0.30087332	0.05721432
1.07845032	0.64110432	-0.05877532	-0.22870932	-0.30328932	0.06888132
1.07829032	0.64109732	-0.05737432	-0.22077732	-0.29945632	0.08080932
1.07868032	0.64128532	-0.05587532	-0.21274132	-0.29951432	0.09203432
1.07989032	0.64194232	-0.05433832	-0.20295732	-0.30028932	0.10321532
1.08035032	0.64228732	-0.05264532	-0.19435232	-0.30146632	0.11569832
1.08121032	0.64307532	-0.05091732	-0.17979332	-0.30718932	0.13125432
1.08297032	0.64450932	-0.04910132	-0.16339432	-0.31647832	0.14609132
1.08446032	0.64585532	-0.04713532	-0.15143632	-0.32287632	0.16324832
1.08606032	0.64728432	-0.04504232	-0.14507432	-0.33286332	0.18048832
1.08768032	0.64874832	-0.04282832	-0.14381632	-0.34121132	0.19840732
1.08890032	0.64993532	-0.04040232	-0.15637032	-0.34794232	0.21510932
1.08941032	0.65075732	-0.03776632	-0.17682632	-0.34655232	0.23300532
1.09129032	0.65264332	-0.03517732	-0.19141232	-0.34923332	0.24943332
1.09168032	0.65403832	-0.03278732	-0.19483332	-0.34392132	0.26775732
1.09214032	0.65581432	-0.03063132	-0.18603232	-0.34308932	0.28691932
1.09199032	0.65730532	-0.02864132	-0.17212832	-0.34283632	0.30766132
1.09058032	0.65791232	-0.02680032	-0.16308832	-0.33273432	0.32482032
1.08960032	0.65865732	-0.02522232	-0.15153832	-0.32136032	0.34118532
1.08939032	0.65968332	-0.02392732	-0.14079332	-0.31226132	0.35518032
1.08864032	0.66011332	-0.02291932	-0.13281732	-0.30562932	0.36692632
1.08803032	0.66028932	-0.02224732	-0.12750732	-0.29840232	0.37451432
1.08790032	0.66049832	-0.02191232	-0.12005032	-0.29709532	0.37843932
1.08712032	0.66004532	-0.02191932	-0.11710632	-0.29241632	0.37965132
1.08638032	0.65938232	-0.02234932	-0.10823432	-0.29087032	0.37889632
1.08558032	0.65840732	-0.02312032	-0.09848732	-0.28888932	0.37523032
1.08482032	0.65721632	-0.02414332	-0.08417132	-0.28672432	0.36947232
1.08469032	0.65620832	-0.02530332	-0.06629732	-0.28936532	0.36334032
1.08399032	0.65469732	-0.02639232	-0.04982132	-0.28833732	0.35689032
1.08333032	0.65317132	-0.02731332	-0.03452032	-0.28228532	0.35147632
1.08371032	0.65220932	-0.02807732	-0.01479232	-0.28420432	0.34944932
1.08339032	0.65060832	-0.02864232	-0.00175532	-0.28070732	0.34859232
1.08323032	0.64879632	-0.02908532	0.01072732	-0.27191532	0.34733232
1.08345032	0.64688432	-0.02948532	0.01600932	-0.26323432	0.34542232
1.08362032	0.64472132	-0.02991932	0.01955332	-0.26059532	0.34337032
1.08336032	0.64230932	-0.03029432	0.01426832	-0.25741632	0.34231732
1.08341032	0.64021732	-0.03061832	0.01426832	-0.25836032	0.34074232
1.08376032	0.63841632	-0.03089132	0.01371532	-0.25902832	0.33926932
1.08413032	0.63663732	-0.03102832	0.01082632	-0.26400332	0.33727732
1.08462032	0.63491832	-0.03109832	0.01109532	-0.27044632	0.33557832
1.08431032	0.63277332	-0.03112432	0.01151832	-0.27388032	0.33353532
1.08333032	0.63034032	-0.03114932	0.01228332	-0.27878632	0.33108932
1.08222032	0.62793232	-0.03113132	0.01523432	-0.28468332	0.32783232
1.08061032	0.62538332	-0.03102132	0.01601232	-0.28798232	0.32429832
1.07953032	0.62332932	-0.03085632	0.01945532	-0.29509132	0.32138632
1.07769032	0.62105732	-0.03062232	0.02375632	-0.30172532	0.31915432
1.07465032	0.61833632	-0.03035632	0.02291832	-0.30092432	0.31694232
1.07236032	0.61625532	-0.03010832	0.03274632	-0.30158832	0.31422532
1.06868032	0.61360532	-0.02979432	0.03116132	-0.29520732	0.31109232
1.06449032	0.61087532	-0.02942832	0.03243032	-0.28819732	0.30746832
1.06060032	0.60852432	-0.02897832	0.03569032	-0.28514232	0.30521332
1.05568032	0.60574332	-0.02843732	0.03240132	-0.27541032	0.30247632
1.05103032	0.60324232	-0.02778332	0.03611832	-0.26787532	0.29843632
1.04599032	0.60056632	-0.02708232	0.03599232	-0.26194632	0.29553532
1.04063032	0.59768132	-0.02634532	0.03567932	-0.25315932	0.29141432
1.03511032	0.59467332	-0.02557332	0.02868132	-0.24568832	0.28693832
1.02966032	0.59169832	-0.02478632	0.02186132	-0.23837532	0.28120732
1.02439032	0.58888432	-0.02401632	0.01404832	-0.23119232	0.27583832
1.01815032	0.58553232	-0.02333432	0.00479832	-0.22191832	0.27061932
1.01181032	0.58213332	-0.02281732	0.00037732	-0.21089932	0.26462732
1.00500032	0.57846732	-0.02241732	-0.00393932	-0.20028932	0.25842932
0.99849432	0.57499632	-0.02220132	-0.00301232	-0.18806732	0.25165232
0.99167232	0.57126932	-0.02216532	-0.00335332	-0.17649732	0.24429932
0.98438232	0.56718832	-0.02233832	-0.00121232	-0.16312132	0.23589332
0.97767732	0.56329232	-0.02262832	0.00189732	-0.15220732	0.22660832
0.97153832	0.55951732	-0.02306832	0.00398932	-0.14652632	0.21696632
0.96546732	0.55558932	-0.02365432	0.00661332	-0.13986132	0.20678132
0.96003632	0.55182932	-0.02440632	0.00527032	-0.13486132	0.19573632
0.95474032	0.54794132	-0.02532732	0.00146532	-0.13050232	0.18416332
0.94947732	0.54392832	-0.02647632	-0.00470932	-0.12651332	0.17138332
0.94517632	0.54030432	-0.02792032	-0.00720532	-0.12532132	0.15750932
0.94105132	0.53659532	-0.02958732	-0.01435332	-0.12397032	0.14297732
0.93694032	0.53273132	-0.03146432	-0.01537032	-0.12201332	0.12782032
0.93285932	0.52872232	-0.03340732	-0.01631632	-0.12000432	0.11344432
0.92862732	0.52456332	-0.03534032	-0.01413332	-0.11877332	0.10070932
0.92406032	0.52019732	-0.03721132	-0.01571432	-0.12088632	0.09007932
0.92020732	0.51617432	-0.03911332	-0.00882032	-0.12454332	0.08136432
0.91627832	0.51207332	-0.04105232	-0.00112432	-0.12166332	0.07315332
0.91237932	0.50796132	-0.04312032	0.00262032	-0.12607132	0.06680132
0.90911432	0.50410032	-0.04536632	0.01232332	-0.13168232	0.05893232
0.90629632	0.50035032	-0.04777532	0.02117532	-0.12610232	0.05057932
0.90325732	0.49630332	-0.05024832	0.02930832	-0.13645032	0.04197832
0.90007232	0.49207832	-0.05281332	0.03813932	-0.13310032	0.03353732
0.89705032	0.48784132	-0.05549032	0.05125332	-0.14115532	0.02598732
0.89425832	0.48357332	-0.05830932	0.06950632	-0.14303332	0.01665432
0.89051232	0.47867232	-0.06121532	0.08804132	-0.14749732	0.00735132
0.88750532	0.47390632	-0.06419032	0.09996932	-0.14887232	-0.00254632
0.88564432	0.46953632	-0.06724132	0.10090032	-0.15737432	-0.01238032
0.88165532	0.46370332	-0.06998332	0.11099132	-0.15218032	-0.02356232
0.88160732	0.45975232	-0.07278732	0.09436032	-0.16025532	-0.03398132
0.88043032	0.45508232	-0.07524132	0.08269332	-0.16690632	-0.04420032
0.87774232	0.44964232	-0.07736932	0.07888232	-0.17275832	-0.05315632
0.87594732	0.44472432	-0.07948632	0.07072832	-0.18230532	-0.06313032
0.87480532	0.44026132	-0.08168632	0.05786732	-0.18944732	-0.07242632
0.87391532	0.43594132	-0.08396432	0.04145332	-0.19437732	-0.08153632
0.87159632	0.43092032	-0.08608632	0.03469432	-0.19561932	-0.09085032
0.86888332	0.42572732	-0.08805032	0.02759732	-0.19431432	-0.09851832
0.86789432	0.42137132	-0.08991832	0.00636232	-0.19731532	-0.10546932
0.86537432	0.41625032	-0.09138132	-0.00091732	-0.19582732	-0.11098032
0.86384532	0.41168832	-0.09274532	-0.01481032	-0.20007332	-0.11663232
0.86275632	0.40737432	-0.09407832	-0.02804832	-0.20812432	-0.12165632
0.86119532	0.40295032	-0.09533032	-0.03653232	-0.21409332	-0.12642832
0.85848932	0.39810532	-0.09633632	-0.03162632	-0.21556132	-0.12926332
0.85667732	0.39380332	-0.09724932	-0.03610232	-0.21654732	-0.12994932
0.85419632	0.38926632	-0.09789432	-0.03042532	-0.22156232	-0.13001032
0.85174032	0.38485332	-0.09837032	-0.02531232	-0.22180732	-0.12770732
0.85027032	0.38095532	-0.09889032	-0.02820932	-0.23039632	-0.12589032
0.84867532	0.37709432	-0.09948632	-0.02685532	-0.23002232	-0.12326232
0.84715132	0.37340232	-0.10032032	-0.02505132	-0.23587732	-0.12311932
0.84557632	0.36979232	-0.10150432	-0.02243332	-0.23545132	-0.12379432
0.84414132	0.36637632	-0.10303532	-0.01663532	-0.23792132	-0.12696232
0.84260832	0.36300532	-0.10484532	-0.01268832	-0.24006732	-0.13307232
0.84142132	0.35992532	-0.10696232	-0.01052532	-0.24478232	-0.14104032
0.83978132	0.35677632	-0.10938632	-0.00134732	-0.24005732	-0.15114432
0.83941832	0.35426232	-0.11242432	0.00439132	-0.24693532	-0.16569332
0.83802132	0.35139432	-0.11580932	0.01651232	-0.24193532	-0.18181032
0.83722932	0.34873832	-0.11950532	0.01702032	-0.23590332	-0.19883232
0.83644732	0.34603832	-0.12324132	0.01385932	-0.23187932	-0.21592532
0.83598232	0.34339432	-0.12692432	0.00926432	-0.23251732	-0.23353332
0.83590032	0.34088032	-0.13056632	0.00136532	-0.23429532	-0.25136832
0.83558932	0.33828032	-0.13409932	-0.00284632	-0.23760832	-0.26847832
0.83570332	0.33594032	-0.13759132	-0.00920332	-0.24010432	-0.28490132
0.83592332	0.33375232	-0.14091432	-0.01924032	-0.24396232	-0.30156832
0.83587832	0.33155832	-0.14386232	-0.02921532	-0.24787132	-0.31820932
0.83588532	0.32952632	-0.14651032	-0.04078932	-0.25372732	-0.33348132
0.83669332	0.32791832	-0.14897632	-0.05557832	-0.25918932	-0.34727832
0.83688032	0.32616932	-0.15103032	-0.06581132	-0.25814332	-0.35907632
0.83783232	0.32479632	-0.15293332	-0.07299032	-0.25356632	-0.36649132
0.83837732	0.32332932	-0.15450632	-0.07886932	-0.26485932	-0.37606632
0.83951632	0.32216032	-0.15597632	-0.08497932	-0.26834132	-0.38199932
0.84081732	0.32109232	-0.15735232	-0.08630732	-0.26731632	-0.38519632
0.84196232	0.32004232	-0.15860732	-0.08681032	-0.26673732	-0.38831732
0.84240632	0.31877232	-0.15966032	-0.08428032	-0.28235932	-0.39546232
0.84400132	0.31798332	-0.16083732	-0.08635732	-0.27174232	-0.39534132
0.84501132	0.31698932	-0.16180132	-0.08847632	-0.27670232	-0.39956132
0.84606932	0.31603532	-0.16264632	-0.09203632	-0.28001632	-0.40246132
0.84680832	0.31502632	-0.16334432	-0.09566532	-0.28017232	-0.40511532
0.84764932	0.31414032	-0.16406532	-0.10007332	-0.27972632	-0.40722032
0.84826832	0.31325232	-0.16474932	-0.10471232	-0.27663832	-0.40942332
0.84877332	0.31238632	-0.16538432	-0.10923932	-0.27282432	-0.41168532
0.84927632	0.31156432	-0.16599232	-0.11475732	-0.27123632	-0.41508332
0.84955032	0.31064332	-0.16645632	-0.11852032	-0.26783332	-0.41703532
0.84988532	0.30975932	-0.16678932	-0.12083732	-0.26629232	-0.41858132
0.85054732	0.30900332	-0.16707132	-0.12312432	-0.26334332	-0.41831032
0.85095932	0.30812032	-0.16722232	-0.11956632	-0.25865932	-0.41604132
0.85159632	0.30727232	-0.16737132	-0.12051532	-0.25464932	-0.41406632
0.85220332	0.30637032	-0.16745332	-0.11878932	-0.25220932	-0.41186832
0.85299932	0.30548632	-0.16744232	-0.12130332	-0.25302432	-0.41010432
0.85408532	0.30467832	-0.16743032	-0.12878832	-0.25112732	-0.40814132
0.85503432	0.30378232	-0.16745732	-0.13905432	-0.25095532	-0.40655732
0.85599632	0.30287732	-0.16759132	-0.15001732	-0.24617532	-0.40490532
0.85758632	0.30213732	-0.16802232	-0.16780632	-0.25089032	-0.40616032
0.85906232	0.30129232	-0.16861932	-0.18793432	-0.24812932	-0.40799632
0.86027232	0.30029532	-0.16935932	-0.20192632	-0.23894432	-0.40762832
0.86120632	0.29918732	-0.17027732	-0.21192932	-0.23779432	-0.41088532
0.86177632	0.29795132	-0.17135832	-0.21367732	-0.23061732	-0.41169532
0.86244832	0.29678732	-0.17264032	-0.21696332	-0.23369832	-0.41499632
0.86218232	0.29540132	-0.17380632	-0.20458932	-0.22144532	-0.41423932
0.86219132	0.29419132	-0.17504332	-0.19738432	-0.21763032	-0.41686132
0.86270732	0.29319432	-0.17632632	-0.19753932	-0.21032132	-0.41893132
0.86267932	0.29198532	-0.17734732	-0.19432932	-0.20880232	-0.42313632
0.86368832	0.29107032	-0.17835032	-0.20031832	-0.21123932	-0.42772932
0.86496832	0.29015732	-0.17918332	-0.20677432	-0.20978532	-0.43071032
0.86617432	0.28914732	-0.17974932	-0.20996832	-0.20535732	-0.43175632
0.86728132	0.28801532	-0.18014232	-0.21433232	-0.21315832	-0.43551532
0.86871832	0.28694032	-0.18046432	-0.22169332	-0.21207932	-0.43655632
0.87037432	0.28586832	-0.18071932	-0.23455932	-0.22443932	-0.44090432
0.87168732	0.28472832	-0.18080332	-0.23273032	-0.21688832	-0.43819532
0.87270032	0.28356732	-0.18075732	-0.23269932	-0.21947932	-0.43762632
0.87341432	0.28246332	-0.18060632	-0.23552932	-0.22841232	-0.43790832
0.87392632	0.28148732	-0.18043432	-0.23166932	-0.22826332	-0.43527532
0.87444132	0.28067532	-0.18026432	-0.23479932	-0.22172232	-0.43119232
0.87425932	0.27976032	-0.17990632	-0.21932732	-0.22900332	-0.43077032
0.87485332	0.27917832	-0.17964332	-0.21899732	-0.22968532	-0.42826332
0.87524232	0.27859332	-0.17904632	-0.38187932	-0.17946232	-0.40891632
0.87518232	0.27797932	-0.17854932	-0.20736932	-0.23546632	-0.42186432
0.87566132	0.27760732	-0.17787632	-0.20305532	-0.23357532	-0.41640632
0.87583232	0.27730332	-0.17705332	-0.19273632	-0.23346532	-0.41063032
0.87595032	0.27718132	-0.17613732	-0.18671132	-0.23324932	-0.40507932
0.87603232	0.27719732	-0.17518132	-0.18580132	-0.23876332	-0.40142732
0.87571732	0.27723032	-0.17415332	-0.17742132	-0.23596732	-0.39539632
0.87552332	0.27746932	-0.17303332	-0.17103832	-0.23371732	-0.38956132
0.87507932	0.27775632	-0.17170132	-0.16197832	-0.23621232	-0.38501632
0.87483932	0.27811632	-0.17026732	-0.15418632	-0.23014632	-0.37835832
0.87441332	0.27838732	-0.16873132	-0.14990432	-0.23820732	-0.37354132
0.87409932	0.27871732	-0.16712732	-0.14846132	-0.22662032	-0.36489832
0.87335032	0.27888432	-0.16549332	-0.14404832	-0.22985632	-0.35910532
0.87286532	0.27907532	-0.16386432	-0.13835532	-0.23169632	-0.35278032
0.87261532	0.27925832	-0.16215332	-0.13479032	-0.23239832	-0.34649432
0.87238832	0.27936432	-0.16041432	-0.13505032	-0.24135432	-0.34240632
0.87256732	0.27960032	-0.15874532	-0.14256832	-0.24326432	-0.33769432
0.87236532	0.27978532	-0.15719832	-0.14679632	-0.24205432	-0.33313432
0.87218232	0.28010632	-0.15585632	-0.15533532	-0.24678232	-0.33124232
0.87112532	0.28030832	-0.15464032	-0.15141832	-0.24353232	-0.32938232
0.87041132	0.28079432	-0.15383032	-0.15081832	-0.24088032	-0.32976432
0.86920832	0.28128232	-0.15331532	-0.13674332	-0.22495332	-0.32889332
0.86745832	0.28163232	-0.15310232	-0.11792432	-0.22046632	-0.33336432
0.86566732	0.28190132	-0.15322632	-0.09319632	-0.21462632	-0.33960732
0.86437732	0.28238432	-0.15350232	-0.07591932	-0.20670132	-0.34499132
0.86312232	0.28281132	-0.15377132	-0.05663232	-0.20209932	-0.35092232
0.86221132	0.28311532	-0.15397632	-0.04368632	-0.19545332	-0.35575932
0.86210732	0.28343032	-0.15413132	-0.03805532	-0.20050332	-0.36169532
0.86265332	0.28372732	-0.15418532	-0.03820332	-0.19876532	-0.36660732
0.86316732	0.28381332	-0.15411032	-0.04404532	-0.19780032	-0.37214632
0.86422432	0.28392332	-0.15415932	-0.05396932	-0.20124832	-0.37835632
0.86524132	0.28391132	-0.15427932	-0.06654432	-0.20496232	-0.38524832
0.86658132	0.28393132	-0.15453732	-0.08255632	-0.20181532	-0.39112032
0.86820132	0.28390632	-0.15490932	-0.10321632	-0.19889932	-0.39715932
0.86998732	0.28372632	-0.15551632	-0.13091732	-0.19738432	-0.40590932
0.87109832	0.28351732	-0.15635032	-0.14685832	-0.19618232	-0.41566032
0.87156332	0.28338232	-0.15719232	-0.15375732	-0.19097232	-0.42358832
0.87208632	0.28334932	-0.15805832	-0.16201932	-0.19213032	-0.43099232
0.87269632	0.28336232	-0.15906032	-0.17162232	-0.18502432	-0.43744532
0.87365432	0.28338232	-0.16006232	-0.18978732	-0.17629332	-0.44158732
0.87446632	0.28313932	-0.16113132	-0.20343632	-0.17209532	-0.44980432
0.87468432	0.28299232	-0.16221332	-0.21161832	-0.17078032	-0.45612832
0.87547432	0.28298732	-0.16314532	-0.22365532	-0.16358232	-0.45948932
0.87587332	0.28272432	-0.16405932	-0.22387832	-0.15153532	-0.46065832
0.87672532	0.28262032	-0.16519832	-0.22232832	-0.15539932	-0.46500132
0.87722332	0.28244732	-0.16634432	-0.21599532	-0.15404032	-0.46751332
0.87781832	0.28241132	-0.16765232	-0.20818632	-0.15703732	-0.47141432
0.87814732	0.28242332	-0.16908532	-0.20026532	-0.15328132	-0.47416632
0.87804832	0.28241332	-0.17056932	-0.18750532	-0.14617032	-0.47662932
0.87822032	0.28254432	-0.17206932	-0.17916732	-0.14469132	-0.47998532
0.87848432	0.28264632	-0.17353732	-0.17653032	-0.14204032	-0.48240132
0.87978332	0.28277732	-0.17510032	-0.18824732	-0.13927532	-0.48523032
0.88025132	0.28271232	-0.17677932	-0.18705232	-0.14163132	-0.49149932
0.88067532	0.28274832	-0.17822332	-0.18864232	-0.14053532	-0.49502132
0.88132532	0.28277832	-0.17975832	-0.19186332	-0.13848432	-0.49976432
0.88194732	0.28282832	-0.18126632	-0.19293832	-0.14333232	-0.50536132
0.88248932	0.28285632	-0.18265332	-0.19560532	-0.14169832	-0.50792732
0.88273432	0.28277832	-0.18392632	-0.19045932	-0.13522732	-0.50814632
0.88312232	0.28270832	-0.18517032	-0.19004432	-0.13329232	-0.50889032
0.88345432	0.28258832	-0.18645832	-0.18694932	-0.13666432	-0.51144532
0.88426632	0.28258332	-0.18795832	-0.19172232	-0.13587532	-0.51236432
0.88461832	0.28236932	-0.18947932	-0.19099432	-0.12442932	-0.51130532
0.88489532	0.28207932	-0.19098732	-0.19281632	-0.12476132	-0.51309932
0.88547332	0.28164132	-0.19175932	-0.19571432	-0.13056732	-0.51119432
0.88626232	0.28080732	-0.19209332	-0.18939432	-0.13468632	-0.50684432
0.88758132	0.27978532	-0.19220432	-0.19311832	-0.13387232	-0.49986232
0.88850232	0.27853232	-0.19220132	-0.19491732	-0.13111732	-0.49449632
0.88950332	0.27730532	-0.19227432	-0.20460732	-0.14047132	-0.49374732
0.89024532	0.27606332	-0.19228232	-0.21125332	-0.14507232	-0.49202332
0.89059932	0.27480232	-0.19230432	-0.21857232	-0.14134632	-0.48905932
0.89082732	0.27367832	-0.19247532	-0.22338232	-0.13618332	-0.48663432
0.89049232	0.27242332	-0.19263632	-0.21731732	-0.12742032	-0.48387832
0.89086432	0.27130632	-0.19293232	-0.21009532	-0.12531032	-0.48307532
0.89117332	0.26997332	-0.19303632	-0.20186132	-0.11614532	-0.48065732
0.89172932	0.26858732	-0.19307732	-0.19455532	-0.11717832	-0.48062832
0.89247432	0.26717032	-0.19308132	-0.19044332	-0.11417532	-0.48037932
0.89312232	0.26575132	-0.19306132	-0.19166132	-0.12199732	-0.48390832
0.89361332	0.26433632	-0.19308932	-0.19412432	-0.12172732	-0.48615432
0.89416232	0.26294232	-0.19313232	-0.19513832	-0.11834432	-0.48834032
0.89438832	0.26147432	-0.19314232	-0.19502532	-0.11814732	-0.49085932
0.89443932	0.26007332	-0.19327332	-0.19343932	-0.11296532	-0.49283132
0.89409732	0.25863032	-0.19346132	-0.18655432	-0.11844432	-0.49777732
0.89393632	0.25727532	-0.19370432	-0.17709532	-0.11140832	-0.49927532
0.89368232	0.25583532	-0.19381832	-0.17057032	-0.10926132	-0.50143532
0.89330332	0.25436832	-0.19386432	-0.16674632	-0.10715732	-0.50351632
0.89318732	0.25302132	-0.19396632	-0.16868432	-0.10955232	-0.50811032
0.89364732	0.25185032	-0.19415532	-0.17619732	-0.11131332	-0.51197532
0.89410732	0.25067132	-0.19421232	-0.18546732	-0.11120032	-0.51568332
0.89418832	0.24933132	-0.19411432	-0.19210032	-0.10938832	-0.51852032
0.89471232	0.24808132	-0.19413332	-0.20281832	-0.10686332	-0.52064632
0.89452632	0.24675432	-0.19417932	-0.20389932	-0.10278832	-0.52271332
0.89471232	0.24555732	-0.19437232	-0.20303932	-0.10494332	-0.52567632
0.89451332	0.24419832	-0.19444532	-0.19326032	-0.10722232	-0.52707632
0.89445532	0.24279532	-0.19447632	-0.19041332	-0.10270132	-0.52669032
0.89422232	0.24128232	-0.19443232	-0.18439032	-0.10334432	-0.52799932
0.89428132	0.23980332	-0.19439732	-0.18623432	-0.10184532	-0.52922932
0.89466032	0.23830732	-0.19436832	-0.19117932	-0.09864532	-0.53001432
0.89477032	0.23671432	-0.19427032	-0.19603632	-0.10705432	-0.53328932
0.89511732	0.23520232	-0.19421132	-0.20508832	-0.10547932	-0.53450632
0.89545032	0.23372132	-0.19424932	-0.21121232	-0.10001232	-0.53388332
0.89618332	0.23232432	-0.19442732	-0.21773632	-0.09646832	-0.53460432
0.89666932	0.23078832	-0.19456632	-0.21840832	-0.09277632	-0.53477732
0.89667832	0.22911032	-0.19463132	-0.21078932	-0.08998532	-0.53530632
0.89684532	0.22747432	-0.19470732	-0.21132932	-0.09430232	-0.53785532
0.89640432	0.22571032	-0.19464532	-0.20731232	-0.09510632	-0.53872032
0.89564532	0.22406532	-0.19461432	-0.19613632	-0.09671432	-0.54193532
0.89558632	0.22251232	-0.19462432	-0.19720732	-0.09636232	-0.54436832
0.89527432	0.22088332	-0.19449532	-0.19233832	-0.09876432	-0.54755132
0.89493732	0.21931332	-0.19438932	-0.19236332	-0.10163332	-0.55090632
0.89440232	0.21790332	-0.19445332	-0.18634132	-0.10752032	-0.55554432
0.89405632	0.21645832	-0.19446032	-0.17904332	-0.10520832	-0.55813332
0.89387032	0.21499732	-0.19440532	-0.17396932	-0.10428932	-0.56073132
0.89329832	0.21343832	-0.19425732	-0.16571432	-0.10898532	-0.56576232
0.89319132	0.21189532	-0.19406432	-0.16226432	-0.11346132	-0.57059532
0.89330732	0.21027832	-0.19382232	-0.16377932	-0.11690332	-0.57419032
0.89398832	0.20869832	-0.19371232	-0.16727732	-0.11174132	-0.57486932
0.89415532	0.20695632	-0.19355532	-0.16917232	-0.11065332	-0.57670332
0.89449532	0.20522732	-0.19349232	-0.17597932	-0.10597532	-0.57797632
0.89481232	0.20352332	-0.19357632	-0.17414432	-0.10886732	-0.57913932
0.89539632	0.20170132	-0.19372232	-0.17725032	-0.11130632	-0.58182632
0.89608732	0.19987432	-0.19391732	-0.17328332	-0.10603932	-0.58110232
0.89666232	0.19779532	-0.19396132	-0.16921432	-0.11301032	-0.58186032
0.89750932	0.19576432	-0.19410532	-0.17198632	-0.11461032	-0.58098632
0.89800232	0.19354332	-0.19421932	-0.16930532	-0.11568732	-0.57896132
0.89878032	0.19130732	-0.19444632	-0.17239932	-0.11741432	-0.57776232
0.89960332	0.18908832	-0.19474832	-0.18289132	-0.10949132	-0.57480032
0.90024432	0.18677632	-0.19499432	-0.18264032	-0.11059032	-0.57373132
0.90104432	0.18453132	-0.19530732	-0.19021432	-0.09817732	-0.56980732
0.90103432	0.18224632	-0.19551632	-0.19127232	-0.09251432	-0.56785232
0.90087132	0.17992032	-0.19560432	-0.18776332	-0.09413632	-0.56653132
0.90157732	0.17774632	-0.19581232	-0.19506132	-0.08933732	-0.56340632
0.90141232	0.17543732	-0.19584532	-0.19830532	-0.08511332	-0.56094232
0.90139132	0.17326732	-0.19595732	-0.19966232	-0.08421332	-0.56068632
0.90111032	0.17110132	-0.19597632	-0.19481832	-0.08644332	-0.56104632
0.90127832	0.16895832	-0.19600532	-0.19374432	-0.07760132	-0.55853632
0.90128732	0.16676432	-0.19600632	-0.19675632	-0.07774632	-0.55847332
0.90123332	0.16455132	-0.19597732	-0.19716832	-0.07517532	-0.55693632
0.90065332	0.16230232	-0.19588032	-0.18830232	-0.08277032	-0.55851432
0.90031032	0.16022632	-0.19579832	-0.18662432	-0.07879232	-0.55775432
0.90025332	0.15827532	-0.19575132	-0.18507432	-0.07274832	-0.55692532
0.90038332	0.15640332	-0.19569632	-0.18354932	-0.07006732	-0.55736832
0.90004132	0.15437332	-0.19544632	-0.17466032	-0.06651332	-0.55575532
0.89995932	0.15237732	-0.19527432	-0.17951632	-0.06843632	-0.55527132
0.90037232	0.15049432	-0.19525732	-0.19426232	-0.06470232	-0.55317032
0.90038832	0.14852232	-0.19516532	-0.19611632	-0.06431032	-0.55169532
0.90041032	0.14655432	-0.19512732	-0.20079032	-0.05956532	-0.54947632
0.90073332	0.14473032	-0.19518932	-0.20185332	-0.05661932	-0.54734632
0.90067432	0.14289932	-0.19517432	-0.20201332	-0.06061332	-0.54764032
0.90081532	0.14128732	-0.19521332	-0.20034332	-0.05710132	-0.54553332
0.90079132	0.13965332	-0.19516332	-0.19656132	-0.06019632	-0.54426832
0.90070932	0.13804532	-0.19513132	-0.19238332	-0.06155832	-0.54255532
0.90079732	0.13646232	-0.19512032	-0.18289532	-0.06779032	-0.54128332
0.90077232	0.13493832	-0.19509732	-0.18060832	-0.06209632	-0.53805732
0.90055432	0.13345332	-0.19504632	-0.17312032	-0.06461832	-0.53677532
0.90054732	0.13203232	-0.19499832	-0.16424632	-0.06652932	-0.53512732
0.89996432	0.13066632	-0.19483532	-0.15393832	-0.06471532	-0.53294332
0.89980232	0.12946932	-0.19474332	-0.14279232	-0.06262832	-0.52959232
0.89917532	0.12826832	-0.19450932	-0.12801832	-0.06618932	-0.52543232
0.89932132	0.12717632	-0.19432432	-0.12719232	-0.06635432	-0.52020832
0.89893032	0.12623632	-0.19412732	-0.12324132	-0.07337132	-0.51731632
0.89849732	0.12553032	-0.19390432	-0.12143232	-0.07962832	-0.51442032
0.89850432	0.12502632	-0.19364332	-0.12326832	-0.08215432	-0.51080832
0.89861032	0.12473932	-0.19324732	-0.12947732	-0.08071632	-0.50726332
0.89855632	0.12471532	-0.19271232	-0.13227032	-0.09036032	-0.50738932
0.89927032	0.12499132	-0.19202232	-0.13682032	-0.08620232	-0.50503832
0.89903132	0.12537232	-0.19090032	-0.14030532	-0.10009032	-0.50657132
0.89891732	0.12619932	-0.18974532	-0.14399532	-0.10802532	-0.50942532
0.89990932	0.12764432	-0.18883132	-0.15528132	-0.11835032	-0.51414932
0.90013632	0.12949432	-0.18771632	-0.15792932	-0.13008832	-0.51993332
0.90054332	0.13189632	-0.18657932	-0.16749032	-0.14856732	-0.52777032
0.90113732	0.13482232	-0.18535932	-0.17352832	-0.16986732	-0.53520332
0.90173032	0.13812732	-0.18400332	-0.18109132	-0.18143632	-0.54071332
0.90207832	0.14174432	-0.18241932	-0.18726932	-0.19962132	-0.54851432
0.90135232	0.14546332	-0.18041232	-0.18985232	-0.22583332	-0.55829532
0.90147432	0.14962932	-0.17833832	-0.20342732	-0.25084632	-0.56850432
0.90146632	0.15405632	-0.17624332	-0.20884932	-0.26912432	-0.57761232
0.90200032	0.15893432	-0.17425032	-0.21638732	-0.28867732	-0.58871032
0.90234532	0.16418432	-0.17231032	-0.21764432	-0.30713832	-0.59931632
0.90305932	0.16982032	-0.17061532	-0.21649932	-0.31802932	-0.60837232
0.90477532	0.17600232	-0.16931332	-0.21913432	-0.32281532	-0.61655632
0.90652832	0.18249232	-0.16817732	-0.22193332	-0.32184432	-0.62410632
0.90793332	0.18909332	-0.16712332	-0.22512732	-0.32791332	-0.63422332
0.90855432	0.19567032	-0.16593632	-0.21819832	-0.33126632	-0.64236832
0.90909132	0.20224832	-0.16468332	-0.22541832	-0.33698632	-0.65194732
0.90910432	0.20870232	-0.16324632	-0.23148532	-0.34170932	-0.65953632
0.90972232	0.21530032	-0.16189332	-0.23535332	-0.34190632	-0.66494932
0.91026632	0.22180232	-0.16061132	-0.23563032	-0.33755132	-0.66803232
0.91063532	0.22814732	-0.15945232	-0.23404932	-0.32894332	-0.66953832
0.91128732	0.23434832	-0.15850932	-0.23232832	-0.31020132	-0.66802332
0.91165732	0.24018432	-0.15772732	-0.23766532	-0.29413532	-0.66788132
0.91091132	0.24540332	-0.15694632	-0.22672232	-0.27904832	-0.66784232
0.91065432	0.25040432	-0.15635332	-0.22515832	-0.26156532	-0.66732632
0.90983632	0.25495332	-0.15583532	-0.21408232	-0.24308032	-0.66524832
0.90910432	0.25922232	-0.15547032	-0.20783332	-0.21981132	-0.66337732
0.90733832	0.26281732	-0.15514032	-0.19451932	-0.19003632	-0.65884432
0.90443432	0.26559632	-0.15481432	-0.18008732	-0.18548232	-0.66125232
0.90207332	0.26800432	-0.15473232	-0.16960232	-0.17495932	-0.66230432
0.90016432	0.27007932	-0.15485932	-0.16061232	-0.16812632	-0.66325132
0.89877732	0.27189732	-0.15527132	-0.15773932	-0.16666832	-0.66454932
0.89701132	0.27328332	-0.15585032	-0.14273832	-0.15148232	-0.66136632
0.89603432	0.27463332	-0.15681132	-0.13394632	-0.14731132	-0.66107032
0.89562332	0.27593932	-0.15818032	-0.12597632	-0.14033532	-0.66117032
0.89479132	0.27687532	-0.15979932	-0.12055132	-0.13648532	-0.66324132
0.89487032	0.27789732	-0.16190632	-0.12111832	-0.13837632	-0.66837832
0.89546032	0.27891832	-0.16443832	-0.12606432	-0.13427832	-0.67444832
0.89657832	0.27997732	-0.16744732	-0.13277032	-0.12738632	-0.68161632
0.89825932	0.28119832	-0.17098732	-0.13992532	-0.12757332	-0.69162332
0.89890632	0.28216932	-0.17474332	-0.14147332	-0.11952432	-0.70154932
0.89894732	0.28312032	-0.17874732	-0.13155732	-0.11006832	-0.71210932
0.89905032	0.28422332	-0.18311132	-0.12765532	-0.10083932	-0.72238132
0.89605332	0.28433732	-0.18659232	-0.15705832	-0.10464632	-0.73217332
0.89436932	0.28405732	-0.18777232	-0.17601232	-0.10458732	-0.72408332
0.89382232	0.28285232	-0.18826232	-0.16276032	-0.10174232	-0.71144432
0.89424832	0.28125832	-0.18816432	-0.16069532	-0.10473832	-0.70140432
0.89520232	0.27970332	-0.18803932	-0.17499632	-0.10461432	-0.69505232
0.89567532	0.27816232	-0.18778832	-0.19036332	-0.10669432	-0.69117332
0.89581132	0.27674432	-0.18758432	-0.19894332	-0.10660432	-0.68861432
0.89590532	0.27569332	-0.18773132	-0.20854432	-0.10357232	-0.68593232
0.89516232	0.27483732	-0.18803132	-0.20281432	-0.10185432	-0.68623732
0.89431632	0.27418732	-0.18841232	-0.19460132	-0.10008932	-0.68762232
0.89440932	0.27392232	-0.18884432	-0.19624032	-0.09988832	-0.69045232
0.89414432	0.27350932	-0.18902732	-0.19254432	-0.10103732	-0.69457632
0.89406532	0.27304132	-0.18912732	-0.18746132	-0.09932432	-0.69772632
0.89406932	0.27246132	-0.18910032	-0.18936932	-0.10369632	-0.70418632
0.89449232	0.27190032	-0.18904032	-0.19309032	-0.09854232	-0.70874432
0.89463532	0.27118232	-0.18888932	-0.19592032	-0.09348532	-0.71392332
0.89504132	0.27043732	-0.18880132	-0.20438332	-0.10207232	-0.72396932
0.89537832	0.26964132	-0.18868932	-0.20625332	-0.10004232	-0.73157032
0.89573332	0.26872232	-0.18859032	-0.21240932	-0.10697532	-0.74152632
0.89608032	0.26758832	-0.18839932	-0.21306232	-0.11077632	-0.75148032
0.89709632	0.26640232	-0.18825032	-0.21905432	-0.10524232	-0.75659732
0.89744132	0.26483032	-0.18795032	-0.21855332	-0.10781632	-0.76381432
0.89784632	0.26317432	-0.18773132	-0.22288832	-0.10214532	-0.76646932
0.89807332	0.26145532	-0.18760632	-0.22637632	-0.10810932	-0.77154732
0.89791232	0.25971232	-0.18759232	-0.23702432	-0.09605132	-0.77116232
0.89784232	0.25825932	-0.18776832	-0.43532632	-0.02867132	-0.75218832
0.89797532	0.25689832	-0.18819932	-0.43556732	-0.02446632	-0.75613432
0.89808132	0.25550832	-0.18863132	-0.24000132	-0.10034932	-0.78466932
0.89816732	0.25401032	-0.18880632	-0.23403332	-0.08389032	-0.78363032
0.89798532	0.25243732	-0.18895732	-0.23891832	-0.09847332	-0.78905532
0.89762232	0.25082132	-0.18896332	-0.23164132	-0.09766932	-0.78877332
0.89695232	0.24882132	-0.18873732	-0.22119932	-0.10653432	-0.79042132
0.89745232	0.24702732	-0.18882032	-0.23076932	-0.10308632	-0.78884932
0.89749132	0.24512732	-0.18890332	-0.22975832	-0.10431132	-0.79065432
0.89789032	0.24327332	-0.18902832	-0.22280632	-0.09837432	-0.79069232
0.89811932	0.24131232	-0.18907432	-0.22307632	-0.09655732	-0.79050632
0.89792332	0.23934532	-0.18912832	-0.22275532	-0.10352332	-0.79223432
0.89809232	0.23757832	-0.18927532	-0.21916432	-0.09705332	-0.78931232
0.89783432	0.23579532	-0.18934532	-0.21573532	-0.10369232	-0.79038132
0.89816332	0.23402632	-0.18941732	-0.21213732	-0.10374632	-0.78850832
0.89872932	0.23217532	-0.18952532	-0.21395832	-0.09952832	-0.78600332
0.89929632	0.23028432	-0.18967532	-0.21469632	-0.09676632	-0.78323332
0.90036632	0.22846632	-0.18993232	-0.22855732	-0.08104032	-0.77806732
0.90008832	0.22628832	-0.18993032	-0.22605032	-0.08941532	-0.77867932
0.89989532	0.22411532	-0.18993932	-0.22741232	-0.10351132	-0.77892632
0.89926432	0.22187432	-0.19001432	-0.22427632	-0.11465332	-0.77819132
0.89957732	0.21991632	-0.19035632	-0.22425932	-0.11091032	-0.77376732
0.90015232	0.21791232	-0.19072832	-0.22538432	-0.11221332	-0.77026532
0.90070232	0.21592732	-0.19111132	-0.22663732	-0.10347532	-0.76706632
0.90098132	0.21380532	-0.19135632	-0.21411732	-0.09989132	-0.76321132
0.90287032	0.21165232	-0.19165432	-0.21383932	-0.09400332	-0.75710132
0.90314232	0.20897832	-0.19164332	-0.21737932	-0.09503932	-0.75189532
0.90315132	0.20629732	-0.19171332	-0.21641832	-0.09612532	-0.74692432
0.90276532	0.20352932	-0.19172732	-0.21732932	-0.10237832	-0.74355632
0.90291832	0.20092332	-0.19200332	-0.22178732	-0.10654832	-0.74062032
0.90263832	0.19832832	-0.19227432	-0.22531532	-0.11389832	-0.73987632
0.90292032	0.19575732	-0.19258232	-0.20617032	-0.10834832	-0.73434032
0.90419032	0.19311232	-0.19289432	-0.19503132	-0.10292432	-0.72729332
0.90424432	0.19002632	-0.19295532	-0.19754632	-0.11292232	-0.72461332
0.90588432	0.18735732	-0.19345432	-0.20974832	-0.09761632	-0.71553832
0.90536032	0.18436532	-0.19359332	-0.21492932	-0.10586432	-0.71255432
0.90499132	0.18146632	-0.19383132	-0.21260532	-0.11186532	-0.70851032
0.90537032	0.17876132	-0.19422132	-0.22412332	-0.11021432	-0.70308332
0.90489732	0.17596432	-0.19446632	-0.21762132	-0.11011532	-0.69796632
0.90460732	0.17343932	-0.19486932	-0.22243832	-0.10230632	-0.69350132
0.90425432	0.17109832	-0.19527732	-0.21495232	-0.10107132	-0.69157832
0.90432332	0.16878732	-0.19553732	-0.20727232	-0.09230232	-0.68671632
0.90482232	0.16637532	-0.19562032	-0.19882332	-0.09029432	-0.68371032
0.90490832	0.16387932	-0.19552432	-0.20471632	-0.08644132	-0.68166832
0.90570832	0.16163432	-0.19553032	-0.20320332	-0.07049932	-0.67791132
0.90593032	0.15920532	-0.19526732	-0.20670932	-0.06987832	-0.67728032
0.90531532	0.15669332	-0.19489032	-0.20671532	-0.07892632	-0.67967732
0.90656932	0.15460832	-0.19494732	-0.21874332	-0.06588832	-0.67626032
0.90626732	0.15211832	-0.19466032	-0.22143232	-0.06320532	-0.67364232
0.90617832	0.14982532	-0.19453832	-0.24638532	-0.07030332	-0.67412632
0.90547532	0.14768132	-0.19439632	-0.24438232	-0.07397632	-0.67383932
0.90540732	0.14586232	-0.19440732	-0.24223232	-0.06986932	-0.67113632
0.90547332	0.14402732	-0.19432232	-0.23472032	-0.07407232	-0.66893332
0.90555532	0.14211232	-0.19413932	-0.23356132	-0.06799832	-0.66450732
0.90571832	0.14016232	-0.19391732	-0.22580832	-0.05896832	-0.65836932
0.90620932	0.13809032	-0.19365732	-0.21238832	-0.06522032	-0.65319932
0.90563032	0.13582432	-0.19318132	-0.21172732	-0.06700632	-0.64722232
0.90530532	0.13387732	-0.19291232	-0.22521932	-0.07043132	-0.64112432
0.90435332	0.13204932	-0.19264332	-0.21508132	-0.07706632	-0.63468732
0.90361732	0.13061632	-0.19257732	-0.20986932	-0.08067832	-0.62770832
0.90281932	0.12939232	-0.19257532	-0.19835332	-0.08334932	-0.62075232
0.90224232	0.12848632	-0.19265332	-0.19711432	-0.07919032	-0.61383632
0.90132932	0.12768932	-0.19253032	-0.17735032	-0.07948032	-0.60767332
0.90061932	0.12705132	-0.19227932	-0.16527632	-0.08315632	-0.60253732
0.90031432	0.12658932	-0.19193632	-0.15591932	-0.08057932	-0.59624332
0.90002032	0.12611532	-0.19135332	-0.14714832	-0.08770132	-0.59034932
0.90012132	0.12583932	-0.19066832	-0.14907332	-0.09256032	-0.58393332
0.90115332	0.12601332	-0.19002832	-0.16218132	-0.09928232	-0.57900932
0.90092032	0.12649732	-0.18908532	-0.16664632	-0.10860532	-0.57582432
0.90143032	0.12752532	-0.18823632	-0.17969532	-0.11575832	-0.57534932
0.90124732	0.12890232	-0.18729932	-0.18648932	-0.13215232	-0.57959832
0.90096132	0.13075832	-0.18636832	-0.18940332	-0.14618432	-0.58437432
0.90039932	0.13299832	-0.18532332	-0.18360532	-0.16265932	-0.59093032
0.90052632	0.13569832	-0.18424932	-0.18618232	-0.17695732	-0.59628632
0.90117032	0.13877432	-0.18298832	-0.18826832	-0.19196332	-0.60240632
0.90182132	0.14215932	-0.18130432	-0.19514432	-0.22005232	-0.61057432
0.90266332	0.14593632	-0.17922732	-0.19828632	-0.24844332	-0.61870532
0.90308132	0.15000832	-0.17671932	-0.20643832	-0.27400632	-0.62690032
0.90391032	0.15456232	-0.17403832	-0.21154232	-0.29930432	-0.63549532
0.90429032	0.15947332	-0.17114732	-0.21991132	-0.32549932	-0.64646632
0.90482632	0.16487832	-0.16833732	-0.21982932	-0.34196032	-0.65541032
0.90597032	0.17085832	-0.16580232	-0.22718232	-0.35532732	-0.66632532
0.90762332	0.17741932	-0.16357132	-0.22879732	-0.36432532	-0.67729632
0.90913532	0.18435332	-0.16153932	-0.22911032	-0.37026432	-0.69046032
0.91154832	0.19178932	-0.15987332	-0.23093232	-0.37126932	-0.70415232
0.91333432	0.19928832	-0.15827332	-0.23755232	-0.36946032	-0.71851132
0.91439132	0.20673732	-0.15663432	-0.23760932	-0.36869132	-0.73236832
0.91490232	0.21410132	-0.15484332	-0.23941832	-0.36836032	-0.74429532
0.91536132	0.22138632	-0.15297032	-0.24235432	-0.36694632	-0.75502532
0.91511932	0.22833332	-0.15090232	-0.24354532	-0.36455932	-0.76245132
0.91441832	0.23495732	-0.14874332	-0.24103232	-0.35861332	-0.76702932
0.91517532	0.24169932	-0.14691932	-0.25014532	-0.34539732	-0.76748732
0.91491632	0.24792032	-0.14516532	-0.24868432	-0.33514032	-0.76958432
0.91466932	0.25395532	-0.14368832	-0.24889532	-0.31958332	-0.76942332
0.91481232	0.25991232	-0.14256732	-0.24097432	-0.30111632	-0.76815632
0.91467932	0.26563432	-0.14171632	-0.23370132	-0.27560732	-0.76467532
0.91408732	0.27105232	-0.14109732	-0.22934332	-0.24942832	-0.76310732
0.91270932	0.27594332	-0.14060332	-0.21757032	-0.22526532	-0.76113732
0.91004932	0.28013832	-0.14018832	-0.20148432	-0.20388232	-0.76037932
0.90735132	0.28400432	-0.14004832	-0.18253932	-0.18662132	-0.76100632
0.90353932	0.28721732	-0.14003632	-0.15809332	-0.17506832	-0.76217732
0.90046532	0.29029132	-0.14040232	-0.14608732	-0.16368232	-0.76353032
0.89753032	0.29304932	-0.14104432	-0.13228232	-0.15098432	-0.76408432
0.89490332	0.29544632	-0.14193532	-0.12629132	-0.14879632	-0.76820732
0.89331632	0.29776232	-0.14312132	-0.12607632	-0.15133032	-0.77249432
0.89184132	0.29974732	-0.14442332	-0.12487032	-0.15468832	-0.77799332
0.89068432	0.30149732	-0.14586632	-0.12977032	-0.15483632	-0.78170032
0.89005132	0.30312832	-0.14744532	-0.13394532	-0.14949332	-0.78432832
0.89003632	0.30466232	-0.14918632	-0.14102732	-0.14003432	-0.78544432
0.88920832	0.30563832	-0.15091732	-0.13963432	-0.14111432	-0.78838832
0.88933332	0.30662132	-0.15294232	-0.14428132	-0.14531832	-0.79091932
0.88961332	0.30737332	-0.15515232	-0.15015132	-0.13889632	-0.79175832
0.88985232	0.30783032	-0.15745432	-0.15621632	-0.14274332	-0.79450132
0.88996932	0.30800132	-0.15984832	-0.16328332	-0.14351132	-0.79592732
0.89065032	0.30821632	-0.16245432	-0.16727432	-0.13812032	-0.79553232
0.89122232	0.30824132	-0.16519832	-0.17012532	-0.13390432	-0.79595332
0.89184932	0.30817632	-0.16809032	-0.17776532	-0.13696432	-0.79876432
0.89272832	0.30816832	-0.17128132	-0.17875532	-0.12874432	-0.80000032
0.89382732	0.30818132	-0.17473732	-0.18347632	-0.13399132	-0.80612032
0.89511832	0.30835532	-0.17854332	-0.18914832	-0.13698832	-0.81353132
0.89552632	0.30838932	-0.18249332	-0.18922832	-0.13106832	-0.81917232
0.89331532	0.30767332	-0.18596032	-0.18439332	-0.13125832	-0.82614132
0.89024732	0.30643932	-0.18769832	-0.17695932	-0.14182932	-0.82600932
0.88923232	0.30544232	-0.18905032	-0.17767432	-0.12938332	-0.82129332
0.88870432	0.30397832	-0.18943332	-0.16492532	-0.13194632	-0.81512232
0.88894432	0.30233432	-0.18940132	-0.16526532	-0.12633232	-0.81132132
0.88966632	0.30088132	-0.18918832	-0.16633832	-0.13213632	-0.81250032
0.89005132	0.29905032	-0.18874132	-0.16151532	-0.13002232	-0.80987932
0.88978232	0.29685632	-0.18803432	-0.16095732	-0.13106132	-0.80557932
0.88987632	0.29468432	-0.18762132	-0.16873532	-0.12998932	-0.80279432
0.88955432	0.29267732	-0.18762732	-0.18392732	-0.13697232	-0.80529332
0.88926332	0.29104932	-0.18797332	-0.17930132	-0.13282132	-0.80589132
0.88917232	0.28938032	-0.18832132	-0.18379532	-0.13553832	-0.80914032
0.88824332	0.28723132	-0.18833032	-0.18707432	-0.14177232	-0.81242432
0.88925732	0.28565132	-0.18873132	-0.20232532	-0.13425232	-0.81332332
0.88911932	0.28378232	-0.18896132	-0.19490632	-0.13347132	-0.81697932
0.88973532	0.28209732	-0.18918332	-0.19012932	-0.12528332	-0.81927832
0.89027932	0.28024732	-0.18924632	-0.18434932	-0.12010232	-0.82206332
0.89087732	0.27814032	-0.18918532	-0.17961732	-0.12232532	-0.82593132
0.89237932	0.27608132	-0.18928432	-0.17345532	-0.11595632	-0.82661632
0.89357632	0.27372332	-0.18932532	-0.17298032	-0.11379432	-0.82842832
0.89420532	0.27110032	-0.18929332	-0.17257432	-0.11622332	-0.83191632
0.89552232	0.26851232	-0.18932532	-0.17540532	-0.11363532	-0.83212132
0.89622232	0.26547732	-0.18917732	-0.17169332	-0.12389532	-0.83490732
0.89748232	0.26255232	-0.18912632	-0.17404632	-0.11962032	-0.83156232
0.89840832	0.25958232	-0.18910732	-0.18094832	-0.11745232	-0.82814432
0.89845832	0.25644832	-0.18905632	-0.18631732	-0.12587232	-0.82833932
0.89849732	0.25368132	-0.18930132	-0.20614932	-0.12912732	-0.82931632
0.89821232	0.25136432	-0.18991732	-0.21736632	-0.12732732	-0.83434032
0.89697832	0.24942732	-0.19048932	-0.21350432	-0.12499632	-0.84182032
0.89656032	0.24813132	-0.19104232	-0.20756232	-0.11853332	-0.84676932
0.89570832	0.24685832	-0.19128132	-0.19388932	-0.11621432	-0.85113932
0.89552132	0.24585132	-0.19147832	-0.18353332	-0.11223932	-0.85409632
0.89571732	0.24466532	-0.19138032	-0.17485832	-0.10849332	-0.85561232
0.89699732	0.24304132	-0.19095732	-0.15187132	-0.10356532	-0.84980932
0.89894032	0.24049832	-0.19028132	-0.12888732	-0.10957232	-0.83793732
0.90074932	0.23732032	-0.18966832	-0.14308432	-0.12405132	-0.82529732
0.90331632	0.23433932	-0.18966132	-0.18413132	-0.12594632	-0.81262332
0.90337332	0.23090732	-0.18972832	-0.21392532	-0.14049332	-0.80442232
0.90270332	0.22746232	-0.19005232	-0.23542732	-0.15426332	-0.79711032
0.90311732	0.22431432	-0.19078432	-0.23819032	-0.15808432	-0.78571732
0.90339632	0.22090432	-0.19148432	-0.23529032	-0.16405732	-0.77237032
0.90321932	0.21746732	-0.19222532	-0.23229032	-0.16779132	-0.76143032
0.90373132	0.21425332	-0.19311732	-0.22434932	-0.16375032	-0.74922632
0.90409832	0.21100232	-0.19387332	-0.21338932	-0.15561032	-0.73841932
0.90626632	0.20780132	-0.19463532	-0.19919532	-0.14979432	-0.72714832
0.90691232	0.20399532	-0.19490332	-0.18986232	-0.15262132	-0.71896732
0.90766932	0.20007132	-0.19515432	-0.17940632	-0.15780832	-0.71288332
0.90894432	0.19604032	-0.19533032	-0.17372032	-0.16178532	-0.70680532
0.90951432	0.19197832	-0.19548632	-0.18039632	-0.16220432	-0.70420432
0.91111932	0.18821032	-0.19586332	-0.17831232	-0.15770332	-0.70074632
0.91334032	0.18447632	-0.19626732	-0.18195832	-0.15184932	-0.69625432
0.91454432	0.18056832	-0.19648232	-0.18833632	-0.15090532	-0.69364832
0.91635332	0.17686532	-0.19682732	-0.18911432	-0.14868432	-0.68914232
0.91741532	0.17297032	-0.19696032	-0.19276432	-0.15432332	-0.68746232
0.91973032	0.16933432	-0.19740932	-0.19506832	-0.15205332	-0.68374032
0.92103932	0.16556132	-0.19766532	-0.19906532	-0.15104832	-0.68204032
0.92247332	0.16185332	-0.19804532	-0.19542632	-0.14923432	-0.68069532
0.92508632	0.15819932	-0.19853732	-0.19668732	-0.14384832	-0.67949332
0.92901532	0.15451332	-0.19908732	-0.19023632	-0.13185032	-0.67581732
0.93155732	0.15032232	-0.19919732	-0.19102932	-0.13054532	-0.67408632
0.93386032	0.14585832	-0.19926032	-0.19794032	-0.13920132	-0.67430232
0.93517532	0.14121232	-0.19924332	-0.20172932	-0.14859832	-0.67400832
0.93620632	0.13653432	-0.19935832	-0.20369632	-0.15696132	-0.67130132
0.93611232	0.13185532	-0.19955832	-0.20814432	-0.16901232	-0.67041932
0.93654532	0.12737832	-0.20009432	-0.20788932	-0.17380432	-0.66704732
0.93751432	0.12316632	-0.20082832	-0.20724632	-0.17114332	-0.66238432
0.93870332	0.11902832	-0.20154732	-0.20084632	-0.16856132	-0.65793932
0.93913032	0.11496832	-0.20203732	-0.20491032	-0.16341432	-0.65372932
0.94046032	0.11125232	-0.20260932	-0.19625932	-0.15218132	-0.64824432
0.94147932	0.10757832	-0.20291332	-0.19017732	-0.14456132	-0.64354332
0.94107932	0.10411532	-0.20290732	-0.18928732	-0.13647632	-0.64107432
0.93986032	0.10110332	-0.20283232	-0.17540132	-0.13007232	-0.64146532
0.94098032	0.09866332	-0.20305732	-0.16955332	-0.11118232	-0.64134932
0.94177832	0.09623432	-0.20289332	-0.16454632	-0.10031432	-0.64132032
0.94188032	0.09382832	-0.20248532	-0.15786532	-0.10223832	-0.64311532
0.94269332	0.09144432	-0.20215932	-0.16217832	-0.10143532	-0.64330032
0.94161532	0.08917232	-0.20165232	-0.16608332	-0.10835532	-0.64513132
0.94063832	0.08750132	-0.20152032	-0.16737032	-0.11102032	-0.64753532
0.94000032	0.08615232	-0.20140832	-0.16458332	-0.11019832	-0.64739832
0.93911732	0.08480432	-0.20109832	-0.15511032	-0.11555432	-0.64692432
0.93897832	0.08388732	-0.20107632	-0.15993832	-0.11605232	-0.64814732
0.93856132	0.08335532	-0.20099532	-0.16202332	-0.11642432	-0.64968832
0.93859632	0.08310932	-0.20087532	-0.15705032	-0.11489432	-0.65061632
0.93837132	0.08304432	-0.20054832	-0.15386332	-0.11525532	-0.65121932
0.93895732	0.08285832	-0.20006332	-0.14509932	-0.11065832	-0.64717432
0.94016532	0.08240432	-0.19943932	-0.13819832	-0.10295632	-0.63855332
0.94051032	0.08156432	-0.19846132	-0.13453732	-0.10784932	-0.62980032
0.94028132	0.08065832	-0.19733832	-0.14272232	-0.11327332	-0.62106132
0.93977932	0.07989432	-0.19632032	-0.15250132	-0.12177532	-0.61504032
0.93926532	0.07949432	-0.19547932	-0.17477832	-0.13038832	-0.61218732
0.93971732	0.07948232	-0.19490732	-0.18763432	-0.13669332	-0.61072732
0.93947632	0.07955232	-0.19410132	-0.18860632	-0.13943832	-0.60790832
0.93912932	0.07979332	-0.19324732	-0.18272432	-0.14233732	-0.60682732
0.93870132	0.08022832	-0.19239932	-0.17277632	-0.14044532	-0.60587232
0.93844032	0.08083032	-0.19156732	-0.15398932	-0.14134532	-0.60514932
0.93835232	0.08157032	-0.19071232	-0.14254132	-0.14524332	-0.60592632
0.93838032	0.08248532	-0.18975232	-0.13355332	-0.15054632	-0.60616832
0.93873332	0.08365532	-0.18867332	-0.12717932	-0.15954232	-0.60702532
0.93935532	0.08507132	-0.18745032	-0.12542432	-0.16599232	-0.60674132
0.93981732	0.08667132	-0.18600832	-0.12099832	-0.17478932	-0.60487532
0.94023432	0.08844932	-0.18432132	-0.11536632	-0.18122832	-0.60295932
0.94073132	0.09041532	-0.18249732	-0.11972232	-0.18936632	-0.60294632
0.94101032	0.09257832	-0.18044832	-0.11737832	-0.20163332	-0.60129832
0.94089632	0.09493532	-0.17816132	-0.11755632	-0.21467832	-0.60068532
0.94166732	0.09771432	-0.17594332	-0.12083232	-0.22345232	-0.60056532
0.94134932	0.10071332	-0.17347232	-0.12204232	-0.23852032	-0.60200532
0.94071932	0.10404932	-0.17088932	-0.11659832	-0.25609832	-0.60495732
0.94071932	0.10777532	-0.16846932	-0.12218932	-0.26913532	-0.60777732
0.94030932	0.11182332	-0.16603532	-0.12126232	-0.28046232	-0.61121032
0.94097332	0.11631832	-0.16382332	-0.12571732	-0.29077432	-0.61453332
0.94115132	0.12109132	-0.16162632	-0.12248732	-0.30130132	-0.61776132
0.94145032	0.12622232	-0.15951132	-0.12425732	-0.31310832	-0.62160432
0.94218132	0.13164332	-0.15754432	-0.12489832	-0.32143032	-0.62465032
0.94274732	0.13729732	-0.15566432	-0.12357932	-0.32744332	-0.62806132
0.94377332	0.14325932	-0.15400332	-0.12001632	-0.33450332	-0.63089232
0.94473832	0.14942832	-0.15246032	-0.12388032	-0.34031732	-0.63524132
0.94517132	0.15579232	-0.15109032	-0.11981732	-0.34213832	-0.63961132
0.94544532	0.16231132	-0.14987432	-0.11995632	-0.34369932	-0.64437332
0.94724132	0.16927732	-0.14913032	-0.12749332	-0.34060032	-0.64913232
0.94832732	0.17637232	-0.14861332	-0.12507132	-0.33317632	-0.65297432
0.94962632	0.18368732	-0.14853932	-0.11685932	-0.32337032	-0.65713932
0.95211832	0.19141232	-0.14901232	-0.11284432	-0.30602632	-0.66172732
0.95166432	0.19872032	-0.14939932	-0.10092132	-0.29174832	-0.66692432
0.95120032	0.20605732	-0.15003232	-0.09831732	-0.28314932	-0.67469932
0.94994832	0.21323332	-0.15067132	-0.09543932	-0.27539232	-0.68318532
0.94749932	0.22003632	-0.15112132	-0.09469732	-0.26911532	-0.69138932
0.94491832	0.22669732	-0.15157032	-0.10002632	-0.26202032	-0.69792132
0.94272632	0.23328532	-0.15216732	-0.10158232	-0.25291132	-0.70264932
0.93893132	0.23930032	-0.15264132	-0.09373532	-0.24351632	-0.70713432
0.93522032	0.24504632	-0.15324932	-0.08750432	-0.22945032	-0.70933432
0.93070632	0.25032632	-0.15393032	-0.07661732	-0.21796832	-0.71367732
0.92541132	0.25501632	-0.15462332	-0.06585232	-0.21062232	-0.71759532
0.92048932	0.25940532	-0.15547732	-0.06154032	-0.20513732	-0.72191032
0.91657732	0.26360032	-0.15656832	-0.06513332	-0.19022732	-0.72536832
0.91177732	0.26706032	-0.15744832	-0.06401032	-0.18533432	-0.72908932
0.90672232	0.26995832	-0.15825732	-0.06540632	-0.18576832	-0.73211032
0.90280032	0.27269132	-0.15924132	-0.06934732	-0.17998432	-0.73320532
0.89884232	0.27496532	-0.16024632	-0.06875032	-0.16927632	-0.73285232
0.89528032	0.27690732	-0.16142432	-0.06667232	-0.16471032	-0.73240132
0.89205232	0.27850632	-0.16281832	-0.06102332	-0.16382632	-0.73257932
0.89002832	0.28012132	-0.16455932	-0.05901432	-0.15488732	-0.73135632
0.88806332	0.28140832	-0.16643632	-0.05854032	-0.15562332	-0.73205832
0.88633332	0.28245432	-0.16844732	-0.05867132	-0.14991132	-0.73272332
0.88503532	0.28337732	-0.17062832	-0.05916432	-0.14803332	-0.73588932
0.88384632	0.28404232	-0.17290232	-0.06250632	-0.14317432	-0.73893532
0.88252332	0.28439632	-0.17517532	-0.06477332	-0.14432032	-0.74318632
0.88202632	0.28466332	-0.17759632	-0.07336932	-0.14121232	-0.74714232
0.88224932	0.28485732	-0.18016332	-0.08659132	-0.13547832	-0.74887332
0.88212732	0.28465432	-0.18269232	-0.09670832	-0.13054732	-0.75195332
0.88231232	0.28435832	-0.18537132	-0.10528032	-0.13042232	-0.75576932
0.88024732	0.28306032	-0.18714232	-0.10986432	-0.13179332	-0.75710232
0.88116132	0.28188532	-0.18812032	-0.10707332	-0.13765932	-0.75030832
0.88251832	0.27975432	-0.18865132	-0.09044532	-0.14258032	-0.73990332
0.88313732	0.27716932	-0.18865232	-0.07858332	-0.14497732	-0.72992132
0.88374732	0.27473232	-0.18868232	-0.07130632	-0.14733932	-0.72404532
0.88487332	0.27249132	-0.18878132	-0.06640332	-0.14650232	-0.71887632
0.88633432	0.27033832	-0.18892232	-0.06809032	-0.14404932	-0.71570132
0.88721832	0.26829932	-0.18907132	-0.07594632	-0.14515632	-0.71652032
0.88800232	0.26660432	-0.18948232	-0.08318832	-0.13975632	-0.71888032
0.88821732	0.26493632	-0.18988032	-0.08928132	-0.13788432	-0.72388832
0.88837232	0.26321032	-0.19018432	-0.09106032	-0.13508032	-0.72944532
0.88901432	0.26140032	-0.19041732	-0.08856032	-0.13288032	-0.73262132
0.88960532	0.25945732	-0.19052732	-0.08291732	-0.13148332	-0.73411632
0.89024332	0.25732532	-0.19062032	-0.07809932	-0.13129932	-0.73321232
0.89057032	0.25498732	-0.19072732	-0.07588332	-0.13185132	-0.73241132
0.89055632	0.25259232	-0.19093532	-0.07548032	-0.13488732	-0.73262132
0.89086332	0.25029432	-0.19126232	-0.07637232	-0.13451432	-0.73132932
0.89181632	0.24799932	-0.19171632	-0.08393832	-0.12943432	-0.72784332
0.89135532	0.24529532	-0.19194532	-0.08962732	-0.12805232	-0.72526132
0.89169232	0.24282532	-0.19236832	-0.09407432	-0.13151932	-0.72294532
0.89189832	0.24009232	-0.19261232	-0.09534632	-0.13111432	-0.71819132
0.89229832	0.23737932	-0.19286132	-0.10025132	-0.12818532	-0.71315032
0.89210632	0.23453232	-0.19296732	-0.09842132	-0.12966632	-0.70920432
0.89256332	0.23174532	-0.19306832	-0.09954032	-0.12800232	-0.70234532
0.89335532	0.22891032	-0.19320632	-0.10330832	-0.12269132	-0.69446132
0.89434332	0.22604132	-0.19349532	-0.11722232	-0.12439732	-0.68936532
0.89443732	0.22314832	-0.19378032	-0.12086332	-0.11983432	-0.68281932
0.89497932	0.22040432	-0.19416532	-0.12252432	-0.12080132	-0.67681032
0.89539932	0.21770332	-0.19459032	-0.12484032	-0.12125932	-0.67213432
0.89514232	0.21491932	-0.19488032	-0.11914832	-0.12622232	-0.66917632
0.89517032	0.21201032	-0.19502032	-0.10863832	-0.12383732	-0.66359732
0.89607332	0.20912732	-0.19521432	-0.10815432	-0.11865532	-0.65722232
0.89652132	0.20614132	-0.19531332	-0.11098032	-0.11540632	-0.65090532
0.89698332	0.20308132	-0.19541932	-0.11178832	-0.11072532	-0.64400432
0.89772232	0.19990632	-0.19553032	-0.12175732	-0.11615832	-0.63926632
0.89759632	0.19665732	-0.19556332	-0.13062432	-0.12166632	-0.63560732
0.89804632	0.19366832	-0.19576632	-0.13738232	-0.12056332	-0.63075032
0.89855732	0.19061132	-0.19592232	-0.13820132	-0.11969132	-0.62576932
0.89935932	0.18748632	-0.19609932	-0.14013232	-0.12075632	-0.62203632
0.90020432	0.18428632	-0.19630332	-0.13811332	-0.11132632	-0.61627932
0.90047832	0.18098332	-0.19642132	-0.13987932	-0.11145732	-0.61333432
0.90033432	0.17771932	-0.19645632	-0.13463532	-0.10797732	-0.60958132
0.90021132	0.17452932	-0.19646732	-0.13553532	-0.10061732	-0.60478632
0.89965632	0.17131832	-0.19633532	-0.13348032	-0.10270532	-0.60140432
0.89983832	0.16835332	-0.19633532	-0.13693332	-0.10233432	-0.59774632
0.89981532	0.16535732	-0.19617332	-0.13753932	-0.10225932	-0.59410432
0.89977332	0.16240832	-0.19591832	-0.14185632	-0.09869832	-0.58975232
0.89949132	0.15960432	-0.19565732	-0.14398732	-0.09985532	-0.58672332
0.89898532	0.15703532	-0.19540932	-0.14697232	-0.09146732	-0.58297432
0.89823432	0.15469232	-0.19505732	-0.13856732	-0.09282432	-0.58126032
0.89821632	0.15252732	-0.19476732	-0.13778332	-0.08538532	-0.57710932
0.89814232	0.15049732	-0.19443432	-0.13908532	-0.08525832	-0.57547232
0.89798832	0.14862932	-0.19410932	-0.13654032	-0.08288332	-0.57368632
0.89759732	0.14690432	-0.19379932	-0.12941532	-0.07945432	-0.57186732
0.89753032	0.14528232	-0.19350932	-0.12347832	-0.07936432	-0.57088632
0.89713632	0.14362632	-0.19301832	-0.11815632	-0.08478532	-0.57048532
0.89678932	0.14206532	-0.19243332	-0.11051832	-0.08649032	-0.56868132
0.89702932	0.14066932	-0.19180532	-0.11214432	-0.09174632	-0.56722732
0.89714732	0.13933032	-0.19098532	-0.11080432	-0.09970832	-0.56414132
0.89730432	0.13822932	-0.19001532	-0.11106232	-0.10510132	-0.55857232
0.89779932	0.13748632	-0.18910532	-0.11881132	-0.10525932	-0.55228232
0.89816132	0.13716032	-0.18830132	-0.12448932	-0.10553532	-0.54723932
0.89825632	0.13717432	-0.18755032	-0.12851932	-0.11366532	-0.54411332
0.89898732	0.13757132	-0.18694432	-0.13144832	-0.11547332	-0.53908132
0.90026932	0.13831132	-0.18642332	-0.13487532	-0.11708232	-0.53367932
0.90071432	0.13912232	-0.18563632	-0.12360232	-0.12236832	-0.52673932
0.90221332	0.14024632	-0.18484732	-0.11495232	-0.13123132	-0.51909632
0.90381232	0.14156232	-0.18375132	-0.10865132	-0.14472132	-0.51122132
0.90681232	0.14331932	-0.18257832	-0.11076232	-0.14789832	-0.50044932
0.90917432	0.14520132	-0.18101432	-0.11211032	-0.15991732	-0.49120132
0.91153532	0.14734432	-0.17924732	-0.11629332	-0.17316632	-0.48282432
0.91421332	0.14981932	-0.17740132	-0.12754932	-0.18020332	-0.47453632
0.91599232	0.15239832	-0.17535032	-0.13198932	-0.19829732	-0.46890632
0.91774932	0.15525732	-0.17331532	-0.13860732	-0.20965132	-0.46324632
0.92003932	0.15846832	-0.17143932	-0.14499832	-0.21887132	-0.45725832
0.92178032	0.16180732	-0.16949432	-0.13898132	-0.22781932	-0.45136232
0.92413632	0.16546732	-0.16766232	-0.13413132	-0.23781432	-0.44546432
0.92599932	0.16921432	-0.16569832	-0.12398232	-0.24949132	-0.43959032
0.92855832	0.17326332	-0.16380832	-0.11938932	-0.26025932	-0.43421132
0.93131332	0.17746332	-0.16192632	-0.11464132	-0.25829232	-0.42632732
0.93326432	0.18163832	-0.15987432	-0.10734432	-0.26991132	-0.42273132
0.93540932	0.18595232	-0.15780632	-0.10728932	-0.27308632	-0.41812532
0.93696032	0.19021332	-0.15557232	-0.10417032	-0.27757732	-0.41421832
0.93873532	0.19455232	-0.15325432	-0.10930932	-0.28226232	-0.41070332
0.94034632	0.19882032	-0.15079632	-0.11394432	-0.28892032	-0.40738332
0.94235032	0.20316432	-0.14830232	-0.12848332	-0.29277732	-0.40376232
0.94296132	0.20720732	-0.14555432	-0.13239532	-0.30154132	-0.39919532
0.94375032	0.21126232	-0.14282532	-0.14259632	-0.30750532	-0.39386232
0.94450832	0.21527732	-0.14012332	-0.14952832	-0.31848232	-0.38923432
0.94427432	0.21911532	-0.13742732	-0.15786632	-0.32970932	-0.38499232
0.94438432	0.22300932	-0.13494232	-0.16255732	-0.33529432	-0.38074932
0.94410532	0.22678932	-0.13262632	-0.17206032	-0.34244532	-0.37849532
0.94387632	0.23051532	-0.13052832	-0.17685632	-0.34743132	-0.37603032
0.94414232	0.23427332	-0.12873532	-0.18263732	-0.34743432	-0.37413332
0.94421532	0.23785832	-0.12715232	-0.18221732	-0.34790232	-0.37261032
0.94472332	0.24149932	-0.12584032	-0.18475432	-0.35146232	-0.37261932
0.94517932	0.24507032	-0.12476432	-0.18562032	-0.35065432	-0.37173432
0.94526732	0.24850432	-0.12385132	-0.18459232	-0.35590132	-0.37253832
0.94623332	0.25235332	-0.12312732	-0.23576132	-0.06329432	-0.31005632
0.94727832	0.25591332	-0.12273532	-0.22927232	-0.07632332	-0.31505032
0.94772632	0.25916932	-0.12236532	-0.23699932	-0.09117632	-0.31940932
0.94788732	0.26220232	-0.12201632	-0.24286832	-0.09411032	-0.32265232
0.94866232	0.26532232	-0.12177632	-0.24892632	-0.10117532	-0.32460332
0.94948632	0.26836032	-0.12151832	-0.24959332	-0.11045032	-0.32795532
0.94911432	0.27096532	-0.12112732	-0.26043932	-0.11002732	-0.32847132
0.94931032	0.27366532	-0.12084532	-0.25771432	-0.11404032	-0.33047732
0.94912332	0.27615832	-0.12049532	-0.26565332	-0.11386932	-0.33022532
0.94850732	0.27840032	-0.12008632	-0.27971332	-0.11488332	-0.33102132
0.94855432	0.28078932	-0.11976232	-0.28301432	-0.11827632	-0.33303932
0.94783932	0.28286632	-0.11932032	-0.29351132	-0.11416632	-0.33266732
0.94810732	0.28509532	-0.11895932	-0.30099932	-0.11923732	-0.33332832
0.94729832	0.28689332	-0.11867032	-0.31371732	-0.12196632	-0.33306332
0.94752432	0.28908132	-0.11869232	-0.30877532	-0.12573432	-0.33437732
0.94682632	0.29102032	-0.11862732	-0.31693932	-0.12767132	-0.33413532
0.94471832	0.29259132	-0.11854332	-0.32320832	-0.12042732	-0.33140232
0.94372932	0.29461432	-0.11870732	-0.32320332	-0.11898332	-0.32919132
0.94222932	0.29656132	-0.11899032	-0.32179932	-0.12183732	-0.32870532
0.94031732	0.29843232	-0.11934932	-0.31680332	-0.11813232	-0.32710732
0.93863732	0.30039232	-0.11981932	-0.31351232	-0.12129732	-0.32891632
0.93569432	0.30196532	-0.12016132	-0.31834132	-0.11458832	-0.32784332
0.93365432	0.30376032	-0.12067632	-0.31771632	-0.11455832	-0.32949832
0.93170832	0.30552132	-0.12124532	-0.31652232	-0.11363232	-0.33308632
0.92834532	0.30674332	-0.12163832	-0.32528332	-0.10489632	-0.33535432
0.92582832	0.30816532	-0.12216232	-0.32794332	-0.09858532	-0.33890932
0.92292532	0.30931932	-0.12260632	-0.32711832	-0.09016932	-0.34177732
0.92042632	0.31049132	-0.12299532	-0.32360932	-0.08559832	-0.34557232
0.91729732	0.31133732	-0.12314032	-0.32362932	-0.07717532	-0.34574732
0.91531332	0.31242832	-0.12325432	-0.31256832	-0.07467432	-0.34777032
0.91255832	0.31313532	-0.12303932	-0.30917132	-0.06956432	-0.34677432
0.91038532	0.31391932	-0.12265132	-0.29929932	-0.06520332	-0.34584132
0.90837032	0.31459632	-0.12204632	-0.29442332	-0.06325132	-0.34475832
0.90667532	0.31521432	-0.12124832	-0.29322732	-0.06171832	-0.34304032
0.90519032	0.31577032	-0.12021332	-0.28945732	-0.06193532	-0.34156732
0.90409232	0.31633432	-0.11898032	-0.28663632	-0.06239132	-0.33929432
0.90238032	0.31659732	-0.11747332	-0.27634432	-0.05846332	-0.33536332
0.90071932	0.31679132	-0.11579932	-0.26858232	-0.05867632	-0.33055832
0.89967932	0.31716332	-0.11406232	-0.25707832	-0.06211132	-0.32491732
0.89833832	0.31740732	-0.11215132	-0.24195232	-0.06085032	-0.31721532
0.89655732	0.31742332	-0.11010032	-0.22478132	-0.06031232	-0.30935132
0.89473532	0.31735232	-0.10798332	-0.20668132	-0.06022032	-0.30082232
0.89231532	0.31700432	-0.10575632	-0.18504232	-0.05694232	-0.29241832
0.88977132	0.31654132	-0.10355032	-0.16200932	-0.05402532	-0.28442732
0.88750432	0.31617432	-0.10137032	-0.14682732	-0.05025332	-0.27527632
0.88419232	0.31545432	-0.09911932	-0.12475232	-0.04151032	-0.26593032
0.88082132	0.31472832	-0.09692932	-0.10308832	-0.03556132	-0.25679532
0.87751332	0.31403832	-0.09478032	-0.07864432	-0.02905332	-0.24891132
0.87435932	0.31336232	-0.09268532	-0.05551432	-0.02284132	-0.24162332
0.87114332	0.31258532	-0.09059332	-0.03278332	-0.01794932	-0.23492832
0.86802432	0.31180432	-0.08844132	-0.00845132	-0.01369332	-0.22995432
0.86606832	0.31146132	-0.08622532	0.01297532	-0.01302632	-0.22423332
0.86440232	0.31130332	-0.08377832	0.03460832	-0.01465932	-0.21797132
0.86232132	0.31115032	-0.08092432	0.05762132	-0.01174632	-0.21108732
0.86059132	0.31149232	-0.07776232	0.07745632	-0.00666332	-0.20260732
0.85869632	0.31226732	-0.07433332	0.09913432	0.00015932	-0.18988932
0.85536732	0.31273932	-0.07061732	0.12702532	0.00681732	-0.17555632
0.85201532	0.31322032	-0.06681332	0.15164132	0.01242432	-0.16081632
0.84866232	0.31367632	-0.06290432	0.17508932	0.01585832	-0.14878032
0.84614632	0.31431532	-0.05895432	0.18790932	0.01613332	-0.13813632
0.84269732	0.31446532	-0.05484332	0.19566132	0.01733532	-0.13007732
0.83987732	0.31478032	-0.05070432	0.19474232	0.01982232	-0.12218832
0.83667232	0.31504432	-0.04660932	0.19044332	0.02737132	-0.11519332
0.83376332	0.31560732	-0.04263032	0.18461932	0.03533332	-0.10656832
0.82982132	0.31590732	-0.03874932	0.18551832	0.04575632	-0.09723332
0.82475932	0.31586632	-0.03503232	0.19669932	0.05572632	-0.08761732
0.81999032	0.31584432	-0.03152532	0.20999632	0.06536132	-0.07668932
0.81612932	0.31599932	-0.02823832	0.22191932	0.07276832	-0.06582732
0.81106932	0.31554732	-0.02508432	0.24030932	0.07976432	-0.05701432
0.80749132	0.31553032	-0.02206932	0.25480032	0.08268132	-0.04874132
0.80508932	0.31579132	-0.01910632	0.26206332	0.08381432	-0.04162332
0.80285432	0.31595032	-0.01612132	0.26412732	0.08643932	-0.03688832
0.80093832	0.31611232	-0.01312632	0.26358932	0.08875032	-0.03286532
0.79928132	0.31632832	-0.01015132	0.26003132	0.09078432	-0.02856032
0.79705432	0.31629132	-0.00722832	0.25846132	0.09547632	-0.02472232
0.79467332	0.31617132	-0.00444032	0.25871032	0.10162932	-0.01966332
0.79295132	0.31632332	-0.00188232	0.26357732	0.10720332	-0.01256232
0.78983032	0.31590032	0.00044232	0.27628132	0.11414432	-0.00481532
0.78799732	0.31588832	0.00251332	0.29395932	0.11735832	0.00232032
0.78658832	0.31586432	0.00444032	0.31123032	0.11869232	0.00940132
0.78460332	0.31540032	0.00627732	0.32998732	0.12109532	0.01349832
0.78360432	0.31513032	0.00804932	0.34298232	0.11980932	0.01932532
0.78250432	0.31471632	0.00975032	0.35639932	0.11848432	0.02285632
0.78138532	0.31425532	0.01137932	0.36664532	0.11709432	0.02611632
0.78022932	0.31379132	0.01291632	0.37403332	0.11519432	0.02851732
0.77887132	0.31332432	0.01424832	0.38044932	0.11496332	0.02991432
0.77753632	0.31305232	0.01522732	0.38792932	0.11458032	0.03134332
0.77543632	0.31264932	0.01580532	0.40292732	0.11706832	0.03144632
0.77291932	0.31222732	0.01601432	0.41928232	0.12150932	0.03176632
0.77134032	0.31225832	0.01600732	0.43369632	0.12393532	0.03339732
0.76842232	0.31171832	0.01581232	0.44961732	0.12893232	0.03227232
0.76700332	0.31166132	0.01556032	0.45720632	0.12950132	0.03102432
0.76544032	0.31130232	0.01527232	0.46330032	0.13224132	0.02963032
0.76380232	0.31072232	0.01482632	0.46631732	0.13229032	0.02576032
0.76345932	0.31052032	0.01418132	0.46676232	0.13032732	0.02369232
0.76229932	0.30992832	0.01326632	0.47172932	0.12846632	0.01869332
0.76174732	0.30947232	0.01210932	0.47717832	0.12799132	0.01432832
0.76196732	0.30920832	0.01082432	0.47987632	0.12538832	0.01020432
0.76261532	0.30886132	0.00948032	0.48133032	0.12326832	0.00447632
0.76206432	0.30777832	0.00810832	0.48186332	0.12131932	-0.00355532
0.76344132	0.30716232	0.00670632	0.47773032	0.11774432	-0.00987932
0.76438332	0.30617032	0.00532732	0.47339632	0.11277632	-0.01740832
0.76643032	0.30546832	0.00395032	0.46512232	0.10503132	-0.02316932
0.76899832	0.30478132	0.00259332	0.45436232	0.09371832	-0.03009932
0.77096432	0.30368832	0.00122532	0.44260332	0.08454132	-0.03549432
0.77298632	0.30253632	-0.00014332	0.42835932	0.07490132	-0.04225032
0.77534832	0.30153132	-0.00158832	0.41184732	0.06371032	-0.04969232
0.77733132	0.30040532	-0.00322132	0.39359332	0.05525532	-0.05687632
0.77951932	0.29947932	-0.00498132	0.37117932	0.04433432	-0.06534032
0.78079132	0.29824932	-0.00696932	0.34982932	0.03971132	-0.07538032
0.78233332	0.29717932	-0.00908632	0.32253532	0.03367332	-0.08741132
0.78546932	0.29670432	-0.01134632	0.28802532	0.02495932	-0.09975932
0.78759132	0.29587632	-0.01373432	0.25483932	0.01681232	-0.11317632
0.78973232	0.29516932	-0.01628932	0.22440132	0.00724432	-0.12587932
0.79243032	0.29478832	-0.01906932	0.19633832	-0.00422332	-0.13824132
0.79396132	0.29411132	-0.02204532	0.17713932	-0.01264532	-0.14966732
0.79474232	0.29333832	-0.02512332	0.16205932	-0.01823232	-0.16009032
0.79574732	0.29277432	-0.02823332	0.14424032	-0.02276632	-0.16865432
0.79601032	0.29196532	-0.03127532	0.12432132	-0.02166832	-0.17751532
0.79719932	0.29140932	-0.03424732	0.09522932	-0.02023832	-0.18716532
0.79829132	0.29066732	-0.03710332	0.06240532	-0.01778532	-0.19730332
0.79921532	0.28969832	-0.03984032	0.02750332	-0.01478232	-0.20901132
0.80142932	0.28903132	-0.04256432	-0.01586632	-0.01528632	-0.22019932
0.80380132	0.28826232	-0.04527532	-0.05803132	-0.01664632	-0.23131832
0.80602232	0.28728032	-0.04795632	-0.09771632	-0.01696032	-0.24210632
0.80872232	0.28624132	-0.05059232	-0.14240832	-0.01624232	-0.25128032
0.81147732	0.28505132	-0.05315532	-0.18694232	-0.01695732	-0.26001232
0.81522732	0.28413632	-0.05573532	-0.22682032	-0.02347132	-0.26939832
0.81888832	0.28325232	-0.05830832	-0.26295332	-0.03836232	-0.27958732
0.82236932	0.28261632	-0.06082632	-0.28748132	-0.05607432	-0.28974432
0.82532232	0.28213432	-0.06319632	-0.29904932	-0.07555432	-0.29820232
0.82768132	0.28178332	-0.06531532	-0.29509932	-0.08787032	-0.30199332
0.82974132	0.28156632	-0.06711632	-0.28322632	-0.09957232	-0.30419032
0.83209732	0.28159732	-0.06857332	-0.26866232	-0.10999832	-0.30585532
0.83460732	0.28169832	-0.06967932	-0.26104232	-0.12146832	-0.30948932
0.83717132	0.28180932	-0.07039832	-0.26184332	-0.12794432	-0.31307732
0.84023632	0.28198932	-0.07076332	-0.26833932	-0.13540132	-0.31899032
0.84376132	0.28223232	-0.07075732	-0.28158732	-0.14739032	-0.32550532
0.84659932	0.28220532	-0.07023732	-0.30005232	-0.15374232	-0.32894632
0.84971932	0.28228932	-0.06935732	-0.31365532	-0.15980632	-0.33025832
0.85190932	0.28216932	-0.06805732	-0.32842532	-0.16133132	-0.32599732
0.85418432	0.28216332	-0.06654632	-0.33205332	-0.16852232	-0.32004032
0.85657532	0.28230132	-0.06498132	-0.32694332	-0.17494532	-0.31117332
0.85836232	0.28231532	-0.06338732	-0.31334732	-0.17758632	-0.30070932
0.86076332	0.28264132	-0.06199332	-0.28923932	-0.19384832	-0.29277232
0.86213232	0.28276432	-0.06073432	-0.26735232	-0.20260132	-0.28412432
0.86367232	0.28307332	-0.05974332	-0.24294632	-0.21220032	-0.27775132
0.86477932	0.28327332	-0.05898032	-0.21768032	-0.22199632	-0.27322532
0.86515432	0.28321532	-0.05844332	-0.20043032	-0.22191032	-0.26885032
0.86575032	0.28319632	-0.05821932	-0.19156932	-0.22215532	-0.26806332
0.86637632	0.28315732	-0.05825632	-0.18697732	-0.21290432	-0.26775632
0.86734932	0.28320332	-0.05858732	-0.18547932	-0.20845132	-0.27224332
0.86826432	0.28323932	-0.05917032	-0.19153732	-0.19818332	-0.27761132
0.86963132	0.28339632	-0.06001532	-0.20065832	-0.19941332	-0.28539832
0.87128632	0.28360332	-0.06108432	-0.21116432	-0.19946432	-0.29303032
0.87252332	0.28362632	-0.06230332	-0.21755132	-0.19675332	-0.30004632
0.87404232	0.28370432	-0.06370632	-0.22125932	-0.19831532	-0.30593832
0.87586332	0.28388832	-0.06530832	-0.21551332	-0.20169732	-0.31114532
0.87753732	0.28402532	-0.06705132	-0.21416632	-0.21473132	-0.31769832
0.87906432	0.28414132	-0.06888932	-0.20385132	-0.21582932	-0.32169632
0.88053032	0.28422632	-0.07066632	-0.20537832	-0.21963032	-0.32706032
0.88205132	0.28430732	-0.07238932	-0.21355132	-0.21849032	-0.33148932
0.88366932	0.28439232	-0.07398932	-0.21689132	-0.21541132	-0.33480332
0.88501632	0.28437332	-0.07546632	-0.22661432	-0.21017232	-0.33803032
0.88686532	0.28447532	-0.07695132	-0.23717632	-0.21672332	-0.34247232
0.88812532	0.28441432	-0.07830932	-0.26238832	-0.20659732	-0.34323932
0.88971432	0.28450832	-0.07974232	-0.27474932	-0.20938832	-0.34668132
0.89132132	0.28469532	-0.08122332	-0.28328332	-0.21077732	-0.34980232
0.89217932	0.28474132	-0.08270732	-0.29954232	-0.21084232	-0.35131732
0.89286732	0.28492532	-0.08428132	-0.31315332	-0.21690432	-0.35601832
0.89362832	0.28540532	-0.08600532	-0.32237432	-0.21802332	-0.35977932
0.89384632	0.28607332	-0.08779532	-0.32660832	-0.22100632	-0.36479432
0.89342932	0.28682332	-0.08965632	-0.32925132	-0.22548232	-0.37066032
[truncated: 9,643 more rows]
