# Supplementary material for: Dynamic Monitoring Reveals Motor Task Characteristics in Prehistoric Technical Gestures
Source: PLoS One. 2015 Aug 18;10(8):e0134570. doi: 10.1371/journal.pone.0134570 (PMC4540478; doi:10.1371/journal.pone.0134570)
Supplement: S1 Dataset — The zip file contains csv documents of the measurement data generated during the experiments. For each experiment exist two files, one of the measurements of the force sensor and one of the position sensor. They are labeled by the abbreviation “exp” followed by a number and the postfix “-force” for the force sensor and “-position” for the position sensor. The first row shows the legend of the document which states the arrangement of the quantities below. The quantities are listed in chronological order. Sample times of both sensors were 0.01 s. (ZIP) [file pone.0134570.s002.zip › exp63-force.csv]

Force X (N)	Force Y (N)	Force Z (N)	Torque X (N-m)	Torque Y (N-m)	Torque Z (N-m)	Frequency = 1000	Averaging Level = 10	F/T Serial Number = FT14761	Time Started = 11.02.2014 15:20:36
-0.596704721450806	-0.0525293089449406	-0.0353204347193241	0.00382275623269379	-0.0143277663737535	0.00299232266843319
-0.584124326705933	-0.0720811635255814	-0.137940272688866	0.00182919867802411	-0.01348558627069	0.00367741170339286
-0.646857261657715	-0.14973358809948	-0.122243337333202	0.00140103767625988	-0.0134875504299998	0.00416261190548539
-0.590909421443939	-0.0725356191396713	-0.0646284446120262	0.00133332842960954	-0.0146238580346107	0.00362043245695531
-0.579749166965485	-0.0312913432717323	-0.0862845778465271	0.00292557710781693	-0.0144811822101474	0.00428308919072151
-0.643649995326996	-0.0974301397800446	-0.18453186750412	0.00181910104583949	-0.0142791019752622	0.00486467638984323
-0.597050964832306	-0.079020120203495	-0.162088230252266	0.000798072665929794	-0.0145538048818707	0.00430743535980582
-0.645686864852905	-0.068807065486908	-0.139739766716957	0.000854230835102499	-0.0140422629192472	0.00353684346191585
-0.616679847240448	-0.0550597570836544	-0.190992593765259	0.000757632020395249	-0.0151150599122047	0.00313059124164283
-0.626273512840271	-0.0408445224165916	-0.103680513799191	0.00229128822684288	-0.0154836671426892	0.00351967616006732
-0.565455198287964	-0.00551344035193324	-0.142900928854942	0.00194099848158658	-0.0145373130217195	0.00385234970599413
-0.581761419773102	-0.0513086728751659	-0.221371650695801	0.00176228233613074	-0.0139583433046937	0.00398080283775926
-0.580586731433868	-0.0874885618686676	-0.138836920261383	0.000894109776709229	-0.0140109676867723	0.00376934767700732
-0.572848498821259	-0.0749954879283905	-0.155607804656029	0.00195201335009187	-0.0126595748588443	0.00405885139480233
-0.610895574092865	-0.10172164440155	-0.18551829457283	0.00148253201041371	-0.0134834591299295	0.00326495710760355
-0.595495045185089	-0.110895931720734	-0.181971356272697	0.00189985334873199	-0.0138819711282849	0.00406558439135551
-0.615716218948364	-0.129117429256439	-0.152596041560173	0.00320072588510811	-0.0142786661162972	0.00515558151528239
-0.612653374671936	-0.12914577126503	-0.134355202317238	0.00256152939982712	-0.0140029098838568	0.00676579587161541
-0.692167043685913	-0.165424972772598	-0.220210149884224	0.00174486881587654	-0.0138897560536861	0.00520806666463614
-0.697750687599182	-0.0814883038401604	-0.0736876279115677	0.00459154974669218	-0.0156561248004436	0.00441677402704954
-0.687441468238831	-0.124799735844135	-0.197358191013336	0.00244014011695981	-0.0147296776995063	0.00475069135427475
-0.640139877796173	-0.0425273030996323	-0.14256739616394	0.0031699831597507	-0.0155172189697623	0.00370204448699951
-0.701299607753754	-0.215205147862434	-0.199750259518623	0.000943115155678242	-0.0126518178731203	0.00338937062770128
-0.707520604133606	-0.187271669507027	-0.174666583538055	0.000919627316761762	-0.0122198471799493	0.00375221599824727
-0.685881495475769	-0.19933032989502	-0.183363884687424	0.000844702473841608	-0.0125425048172474	0.00395516259595752
-0.712340354919434	-0.190430507063866	-0.157066985964775	0.00130715582054108	-0.0128456493839622	0.00376338884234428
-0.693996429443359	-0.157198339700699	-0.143048748373985	0.00168174225836992	-0.0137024009600282	0.00338251027278602
-0.695385098457336	-0.116597816348076	-0.157204076647758	0.00188238604459912	-0.0140474457293749	0.00385167053900659
-0.653463065624237	-0.0214327648282051	-0.0789447426795959	0.00384636875241995	-0.0154032707214355	0.00467694830149412
-0.644354343414307	-0.0867030695080757	-0.154907464981079	0.00188338162843138	-0.0151721769943833	0.00521823298186064
-0.720623314380646	-0.194523647427559	-0.192964479327202	0.00202194997109473	-0.014072434976697	0.00458399904891849
-0.665269017219543	-0.126656591892242	-0.150961697101593	0.00354766729287803	-0.0160389374941587	0.00386303919367492
-0.727813422679901	-0.197679832577705	-0.137120351195335	0.00359470956027508	-0.0153832053765655	0.00325540639460087
-0.730949342250824	-0.169001877307892	-0.109051771461964	0.00390896992757916	-0.0160017572343349	0.00447862781584263
-0.842743754386902	-0.243456900119781	-0.135259672999382	0.00246622366830707	-0.0158748254179955	0.00314959557726979
-0.779152691364288	-0.120640978217125	-0.104983180761337	0.00441996892914176	-0.0179138816893101	0.00408119522035122
-0.867298662662506	-0.238761872053146	-0.129511564970016	0.00308017991483212	-0.0186263434588909	0.0046151103451848
-0.8303342461586	-0.175067752599716	-0.1707863509655	0.00491494312882423	-0.0196928158402443	0.00431429408490658
-0.809482097625732	-0.290331929922104	-0.236751109361649	0.00434188591316342	-0.0185331143438816	0.00525279063731432
-0.845386505126953	-0.29009947180748	-0.1422119140625	0.0070635718293488	-0.0194217804819345	0.00680988468229771
-0.812493503093719	-0.295655339956284	-0.158426180481911	0.00746269198134542	-0.0177593249827623	0.00681368121877313
-0.794358730316162	-0.33236762881279	-0.1557437479496	0.00730500323697925	-0.01753387786448	0.00565038854256272
-0.76290887594223	-0.242280796170235	-0.0881343185901642	0.00753427157178521	-0.0172145422548056	0.00435852538794279
-0.805099844932556	-0.277680069208145	-0.103716477751732	0.00547863775864244	-0.0161900725215673	0.00454373937100172
-0.714445829391479	-0.182863280177116	-0.142319187521935	0.0056832074187696	-0.0166664849966764	0.00472378032281995
-0.726341843605042	-0.236723512411118	-0.284819006919861	0.00330854067578912	-0.0146816186606884	0.00563131365925074
-0.715110421180725	-0.209616124629974	-0.196443378925323	0.00405361596494913	-0.0145728681236506	0.00521792704239488
-0.706348657608032	-0.147649437189102	-0.266178876161575	0.00365522573702037	-0.0154437348246574	0.00484309252351522
-0.805564343929291	-0.20920692384243	-0.217758595943451	0.00305547728203237	-0.017824849113822	0.00344393774867058
-0.918395459651947	-0.219010636210442	-0.181744605302811	0.00363512104377151	-0.0193487592041492	0.00196767458692193
-0.949701189994812	-0.315068125724792	-0.205647274851799	0.00466879550367594	-0.0199542883783579	0.00377506180666387
-0.997774720191956	-0.341199547052383	-0.202382415533066	0.005905756726861	-0.0204111337661743	0.00462075509130955
-0.98828798532486	-0.331214547157288	-0.157131671905518	0.00547958770766854	-0.0201735869050026	0.00584968365728855
-1.03053045272827	-0.360258221626282	-0.0993786677718163	0.0060919625684619	-0.0212874785065651	0.00516527751460671
-0.987081229686737	-0.164285525679588	-0.033190805464983	0.00593733321875334	-0.0224916990846395	0.00395630113780499
-0.988159954547882	-0.197613209486008	-0.0432718507945538	0.00693888869136572	-0.0216715689748526	0.00540104368701577
-1.02791464328766	-0.184475168585777	0.00159461272414774	0.00543698761612177	-0.0234069228172302	0.00336384982801974
-0.995258390903473	-0.201083213090897	-0.189757958054543	0.00387521297670901	-0.0223835818469524	0.00540579436346889
-1.04988133907318	-0.21077573299408	-0.0923981815576553	0.00390723487362266	-0.0218223035335541	0.00641296058893204
-1.02376019954681	-0.148186653852463	-0.138263046741486	0.00275149126537144	-0.021940415725112	0.00705996621400118
-1.11913096904755	-0.110637702047825	-0.164422631263733	0.000978978234343231	-0.0228722058236599	0.00509114051237702
-1.16589951515198	-0.141491711139679	-0.217554852366447	5.42371926712804E-05	-0.0247937720268965	0.00473882677033544
-1.19502377510071	0.00252527091652155	-0.0678881853818893	0.00089144374942407	-0.0266574304550886	0.00308336480520666
-1.30183148384094	-0.0188648160547018	-0.102890014648438	0.00142911821603775	-0.027857756242156	0.0048391935415566
-1.39490044116974	-0.0434769578278065	-0.141667887568474	-4.32336710218806E-05	-0.031097425147891	0.00530420988798141
-1.58540618419647	-0.0836644768714905	-0.162063732743263	-0.00305212615057826	-0.0337374620139599	0.00601513171568513
-1.55106985569	0.158851101994514	-0.170047014951706	-0.00634379778057337	-0.0366234220564365	0.00999351032078266
-1.56394147872925	0.301248669624329	-0.34220814704895	-0.012304256670177	-0.0353260934352875	0.0123911639675498
-1.53257143497467	0.182024344801903	-0.230204567313194	-0.0100403474643826	-0.0350954569876194	0.0102723920717835
-1.4841468334198	0.284941881895065	-0.103922754526138	-0.0115828616544604	-0.0333502367138863	0.00946785043925047
-1.37661528587341	0.280732572078705	-0.169773057103157	-0.0123245948925614	-0.0320069193840027	0.0105488318949938
-1.37018215656281	0.306093275547028	-0.106976017355919	-0.0144263608381152	-0.0299233328551054	0.0108756246045232
-1.38906490802765	0.180259883403778	0.0326131023466587	-0.00662952242419124	-0.0300504025071859	0.0078995106741786
-1.31190526485443	-0.604653239250183	0.532792508602142	0.0226225722581148	-0.0228475276380777	-0.00549644324928522
-1.0974338054657	-0.764366030693054	0.751252055168152	0.0261945724487305	-0.0194981284439564	-0.0106830568984151
-0.83767557144165	-0.527183353900909	0.475418597459793	0.0180544275790453	-0.0123284962028265	0.00442773941904306
-0.887191534042358	-0.666853070259094	-0.0397087782621384	0.0120654413476586	-0.0145968375727534	0.014344485476613
-0.903258144855499	-0.66519957780838	0.0285704620182514	0.0153919840231538	-0.0168522391468287	0.00702897552400827
-0.754637658596039	-0.566549956798553	0.132831335067749	0.0153855010867119	-0.013892438262701	0.00115187047049403
-0.82796323299408	-0.582128643989563	0.165075689554214	0.0115038137882948	-0.0121330870315433	0.00243007927201688
-0.896820068359375	-0.386944383382797	0.264464646577835	0.00600861757993698	-0.0161649435758591	0.00287586031481624
-0.933809161186218	-0.0977308005094528	0.173859745264053	-0.000529508281033486	-0.0187177881598473	0.00204115267843008
-0.882596492767334	0.0108636599034071	0.188537642359734	-0.00273599522188306	-0.0178269948810339	0.00241886568255723
-0.815936088562012	0.0458579361438751	0.146976217627525	-0.00467883516103029	-0.0162992794066668	0.00331302220001817
-0.810034990310669	-0.0687168538570404	0.0815567895770073	-0.00400605518370867	-0.0125586269423366	0.00459650764241815
-0.756392478942871	-0.130104959011078	0.104010500013828	-0.000457231799373403	-0.0115186255425215	0.00449457392096519
-0.641078531742096	-0.124929770827293	0.117452412843704	0.00328873959369957	-0.0120382932946086	0.00481883296743035
-0.657575786113739	-0.163780391216278	0.145848959684372	0.00564237777143717	-0.0111953867599368	0.00483025889843702
-0.722208023071289	-0.2693130671978	0.0290034972131252	0.00603792490437627	-0.0133167952299118	0.00684381322935224
-0.849656105041504	-0.27708238363266	0.056752759963274	0.00508868228644133	-0.0155584486201406	0.006524499040097
-0.839957237243652	-0.183608368039131	0.0810338333249092	0.00385947525501251	-0.0174384117126465	0.00640912400558591
-0.980738043785095	-0.222218587994576	0.171264410018921	0.00339139206334949	-0.0189327280968428	0.00553070241585374
-1.06244623661041	-0.143702462315559	0.203089788556099	0.00105633423663676	-0.0210030544549227	0.00469326134771109
-1.1322945356369	-0.141502439975739	0.138590902090073	-0.000553029007278383	-0.020311513915658	0.0052297324873507
-1.10612833499908	-0.237559199333191	0.107981093227863	-0.000717450049705803	-0.0197544824331999	0.00598148722201586
-1.08090174198151	-0.228479832410812	0.0408208183944225	-0.00065308588091284	-0.0186952464282513	0.00731872720643878
-1.05389297008514	-0.258739292621613	0.185352608561516	0.00123821140732616	-0.0192141309380531	0.00571326725184917
-1.02077698707581	-0.315870672464371	0.160791873931885	0.00227858521975577	-0.016840498894453	0.00380156887695193
-1.00836074352264	-0.321862876415253	0.342838317155838	0.00445484789088368	-0.0177344400435686	0.00293054850772023
-1.07026934623718	-0.305668473243713	0.411703139543533	0.00453629018738866	-0.0174489691853523	0.00271056336350739
-1.08240365982056	-0.239367470145226	0.486312121152878	0.00536207389086485	-0.0205392036587	0.00445908308029175
-1.14664804935455	-0.321521639823914	0.358529299497604	0.00497293192893267	-0.0216679964214563	0.00490359961986542
-1.13377201557159	-0.31569117307663	0.283950746059418	0.00560166127979755	-0.023202957585454	0.00791054405272007
-1.20936143398285	-0.427808851003647	0.107146412134171	0.00521064829081297	-0.0218347776681185	0.00919299572706223
-1.20772898197174	-0.433466672897339	0.261701166629791	0.00737944897264242	-0.0219119600951672	0.00902470946311951
-1.17111265659332	-0.46420618891716	0.283644825220108	0.00823979824781418	-0.0224736444652081	0.00745502160862088
-1.19094157218933	-0.449313282966614	0.344930171966553	0.00835960544645786	-0.0234833974391222	0.00463017169386148
-1.20645642280579	-0.501031041145325	0.464405596256256	0.010313312523067	-0.0245309360325336	0.00685435580089688
-1.25428950786591	-0.630968809127808	0.456398904323578	0.0114054335281253	-0.0237990822643042	0.00724854925647378
-1.22544836997986	-0.68664675951004	0.436820775270462	0.0120975589379668	-0.0222823452204466	0.0117404768243432
-1.07703495025635	-0.576573729515076	0.277799785137177	0.0116498190909624	-0.0208712611347437	0.00913179945200682
-1.02911949157715	-0.46674045920372	0.111437425017357	0.00837262906134129	-0.023598525673151	0.000852248980663717
-0.70223593711853	-0.296495825052261	0.205870762467384	0.00409142579883337	-0.0118784354999661	0.00469113187864423
-0.651488125324249	-0.254369914531708	0.269452899694443	0.0026101297698915	-0.00848864205181599	0.00531890196725726
-0.538955926895142	-0.0638128519058228	0.260977208614349	0.00158048234879971	-0.00858489237725735	0.00248073227703571
-0.568396270275116	-0.0247828550636768	0.249058768153191	-0.000381715100957081	-0.00877252500504255	0.00276698148809373
-0.649033725261688	-0.090877503156662	0.148528784513474	-0.00288152415305376	-0.00845037866383791	0.00373601634055376
-0.711138486862183	-0.0100062135607004	0.228227272629738	-0.00293106702156365	-0.011351085267961	0.00412757787853479
-0.73302960395813	-0.0529473274946213	0.170417934656143	-0.00245088548399508	-0.014187409542501	0.0072224959731102
-0.925824046134949	-0.166744500398636	0.172853276133537	-0.0015717038186267	-0.0152441514655948	0.00502879079431295
-0.984196960926056	-0.197878316044807	0.169194161891937	-0.000432623899541795	-0.0166669953614473	0.00473928777500987
-1.09299492835999	-0.270388960838318	0.167515099048615	0.00171976606361568	-0.0188720468431711	0.00356591795571148
-1.0997406244278	-0.274068087339401	0.171696737408638	0.0047700465656817	-0.0225813761353493	0.00489203305914998
-1.18905210494995	-0.381618827581406	0.161391407251358	0.00492381257936358	-0.0230673849582672	0.00782618671655655
-1.31919479370117	-0.373467743396759	0.247125029563904	0.00615056045353413	-0.0249467790126801	0.00772068835794926
-1.36465907096863	-0.293128371238709	0.29214882850647	0.00606463383883238	-0.0278524402529001	0.00585398962721229
-1.4260185956955	-0.341011077165604	0.269572705030441	0.00378666119650006	-0.0281065627932549	0.00481368601322174
-1.45815145969391	-0.36069068312645	0.255154252052307	0.00184236420318484	-0.0296242348849773	0.0042869527824223
-1.42554938793182	-0.240520343184471	0.269324779510498	0.00343261449597776	-0.0314110815525055	0.00408603018149734
-1.48133635520935	-0.275795102119446	0.300299912691116	0.005304632242769	-0.0303302574902773	0.00444170460104942
-1.43270325660706	-0.341105848550797	0.22942940890789	0.00278974743559957	-0.0279747098684311	0.00715056387707591
-1.47681152820587	-0.273029088973999	0.250661998987198	0.000757038069423288	-0.0299460925161839	0.00555116916075349
-1.40097069740295	-0.19859704375267	0.207749769091606	0.00136928888969123	-0.0294199995696545	0.0059359953738749
-1.3775269985199	-0.212899252772331	0.280895322561264	0.00356735335662961	-0.029130419716239	0.00540546560660005
-1.38549435138702	-0.375548541545868	0.312752068042755	0.00418226141482592	-0.0274478979408741	0.00575532065704465
-1.44487082958221	-0.444867372512817	0.253771245479584	0.00432216981425881	-0.0261242389678955	0.00467075314372778
-1.40382790565491	-0.490127682685852	0.203625217080116	0.00463422620669007	-0.025731747969985	0.00669919792562723
-1.32028579711914	-0.474652945995331	0.332056969404221	0.00711516849696636	-0.02612847648561	0.00734804291278124
-1.28430068492889	-0.399017453193665	0.406843513250351	0.0079237287864089	-0.0259258188307285	0.00726515706628561
-1.16011893749237	-0.373156815767288	0.270332545042038	0.00615760963410139	-0.0230438634753227	0.00853629782795906
-1.16601407527924	-0.394490361213684	0.290075570344925	0.00650671031326056	-0.0223107058554888	0.00753675680607557
-1.08478891849518	-0.369971454143524	0.233504667878151	0.00776647590100765	-0.021438242867589	0.00654495880007744
-1.11366450786591	-0.502879500389099	0.13546584546566	0.00622164737433195	-0.0200232118368149	0.00751966796815395
-1.11184215545654	-0.526003837585449	0.188744887709618	0.00607093656435609	-0.0195443108677864	0.00700740842148662
-1.08828985691071	-0.419417291879654	0.196922764182091	0.00604971079155803	-0.0193732902407646	0.00699514476582408
-0.97747004032135	-0.223386600613594	0.274724155664444	0.00454013980925083	-0.0198061335831881	0.00655912607908249
-1.00440800189972	-0.214821115136147	0.24799345433712	0.0042401528917253	-0.0204840935766697	0.00642186589539051
-0.972265601158142	-0.261691689491272	0.201491311192513	0.00254426104947925	-0.0193270538002253	0.00780434347689152
-0.997924327850342	-0.301562637090683	0.209090501070023	0.00201089377515018	-0.0183431226760149	0.00580320786684752
-0.953393280506134	-0.166465923190117	0.219202324748039	0.00199651694856584	-0.0189288053661585	0.00476535083726048
-0.992340564727783	-0.250701159238815	0.0640686079859734	-0.0003626489196904	-0.018221927806735	0.00293297320604324
-0.983658373355865	-0.190919265151024	0.207296758890152	-0.000443364318925887	-0.0200938154011965	0.00270247994922102
-1.04835522174835	-0.161397114396095	0.0360478386282921	-0.00297445897012949	-0.0194387268275023	0.00398982549086213
-0.94292014837265	-0.0522918589413166	0.172831788659096	-0.00119843624997884	-0.0216058026999235	0.00177729839924723
-1.04986274242401	-0.168189436197281	0.236040011048317	-0.00156032317318022	-0.0200277399271727	0.00233498564921319
-1.0330263376236	-0.151147082448006	0.322897255420685	0.000751917250454426	-0.021445881575346	0.00352187524549663
-1.02130484580994	-0.138994127511978	0.277526617050171	0.000484688091091812	-0.0217327196151018	0.00444139121100307
-1.05125784873962	-0.192225605249405	0.200104027986526	0.000114707661850844	-0.0227968096733093	0.00371614284813404
-0.982578933238983	-0.111748903989792	0.222598731517792	0.000492902647238225	-0.0212182328104973	0.00385171896778047
-0.925965666770935	-0.184520199894905	0.186697155237198	0.00152399914804846	-0.0203266050666571	0.00589980557560921
-0.978653848171234	-0.254639744758606	0.193202093243599	0.00087785825598985	-0.0188275780528784	0.00669543538242579
-0.908383905887604	-0.228108242154121	0.193361237645149	0.00177875545341522	-0.0168308317661285	0.0077123255468905
-0.909304916858673	-0.163646027445793	0.305826872587204	0.00227392581291497	-0.0189677402377129	0.00781566463410854
-0.95644074678421	-0.290868163108826	0.130638897418976	0.00138456677086651	-0.0190455503761768	0.0082267988473177
-0.945396423339844	-0.359276950359344	0.178362876176834	0.00225302972830832	-0.0184493474662304	0.00684072636067867
-0.852849960327148	-0.351661026477814	0.221752405166626	0.00319319660775363	-0.0171118378639221	0.00592640694230795
-0.735506117343903	-0.25694340467453	0.280204087495804	0.00465400423854589	-0.0156986806541681	0.00634249113500118
-0.793619871139526	-0.315536499023438	0.136545494198799	0.00224725669249892	-0.0147190988063812	0.00504589593037963
-0.765493452548981	-0.309244155883789	0.170716539025307	-6.85501959196699E-07	-0.0111168269068003	0.00237716897390783
-0.597621083259583	-0.137665346264839	0.450794160366058	0.00270501570776105	-0.0115674110129476	0.00111546518746763
-0.642430067062378	-0.238015919923782	0.386735171079636	0.000913596013560891	-0.0115555571392179	-0.000333580072037876
-0.799473822116852	-0.206313371658325	0.378120422363281	0.00130578852258623	-0.0162182319909334	0.000247128860792145
-0.790174901485443	-0.253836512565613	0.245268136262894	0.00282470975071192	-0.0171851776540279	0.00255870562978089
-0.850316882133484	-0.3642737865448	0.188012853264809	0.00424486957490444	-0.0161575824022293	0.00369238061830401
-0.777309060096741	-0.371435552835464	0.276708722114563	0.00646971818059683	-0.0160339344292879	0.00692296354100108
-0.738215863704681	-0.349999636411667	0.315199375152588	0.00731763336807489	-0.0140622509643435	0.00807454250752926
-0.679797053337097	-0.305289506912231	0.24106265604496	0.00473324116319418	-0.0145382517948747	0.00955278053879738
-0.793196380138397	-0.317346394062042	0.200792878866196	0.00123998511116952	-0.0138794295489788	0.00747220311313868
-0.845853686332703	-0.206917107105255	0.276558727025986	-0.000221240989048965	-0.0167597811669111	0.0045464807190001
-0.862753748893738	-0.186834290623665	0.223866447806358	-0.00304285506717861	-0.0162691790610552	0.00320175010710955
-0.800212919712067	0.0277503244578838	0.289160430431366	-0.00279031577520072	-0.0161115657538176	0.00285028852522373
-0.713656723499298	0.030489569529891	0.165637776255608	-0.0051461742259562	-0.0149558866396546	0.00350885931402445
-0.7276850938797	0.0130645278841257	0.16502670943737	-0.0049959709867835	-0.0136258481070399	0.00394855951890349
-0.631183862686157	0.0705253258347511	0.133894562721252	-0.00450225733220577	-0.0137428333982825	0.00518741644918919
-0.614261627197266	-0.0307862535119057	0.175163969397545	-0.00352570204995573	-0.0129100307822227	0.00521628838032484
-0.706488251686096	-0.213761866092682	0.174874916672707	-0.0017621680162847	-0.0124309863895178	0.00395425129681826
-0.685246288776398	-0.148333728313446	0.315027981996536	0.00260457396507263	-0.0137294568121433	0.00537472870200872
-0.708779394626617	-0.162999719381332	0.283666461706162	0.00207401043735445	-0.0153906103223562	0.00535604171454906
-0.806255519390106	-0.22669118642807	0.283359825611115	0.00269583566114306	-0.0164692755788565	0.00515793589875102
-0.914022982120514	-0.361599862575531	0.167420014739037	0.00254022981971502	-0.0174361299723387	0.00622109463438392
-0.92982941865921	-0.360638499259949	0.163128033280373	0.00260483869351447	-0.0192660875618458	0.00595541531220078
-0.920486569404602	-0.286602526903152	0.221137955784798	0.00387613289058208	-0.0195830296725035	0.00549828633666039
-0.906241297721863	-0.209136515855789	0.334542870521545	0.0046855928376317	-0.0189735423773527	0.00550479767844081
-0.867806732654572	-0.175545752048492	0.320589452981949	0.00375939928926528	-0.0181142631918192	0.005786067340523
-0.875943124294281	-0.208457544445992	0.309458613395691	0.00111600384116173	-0.0171199534088373	0.00592735037207603
-0.882907509803772	-0.254371672868729	0.348486572504044	0.000525221577845514	-0.016341732814908	0.00589273544028401
-0.88190221786499	-0.321638435125351	0.450136572122574	0.00234029116109014	-0.015827739611268	0.00626851338893175
-0.812636137008667	-0.244255244731903	0.401939630508423	0.00429678661748767	-0.0153017798438668	0.00540986331179738
-0.731673061847687	-0.214635565876961	0.373026639223099	0.00392221892252564	-0.0153252817690372	0.00501728057861328
-0.705852568149567	-0.37158590555191	0.177995547652245	0.00264314818195999	-0.0129109770059586	0.00753462687134743
-0.650607347488403	-0.400686293840408	0.190462291240692	0.00718730036169291	-0.0122463954612613	0.00611923774704337
-0.533015251159668	-0.356337308883667	0.265259593725204	0.00784280803054571	-0.0112306829541922	0.00457659736275673
-0.566477239131927	-0.369668900966644	0.192319452762604	0.00573252281174064	-0.00997606385499239	0.00517625734210014
-0.557819843292236	-0.267555147409439	0.27137291431427	0.00509987724944949	-0.0112562859430909	0.00628552539274096
-0.654443502426147	-0.270555734634399	0.256637781858444	0.00310736033134162	-0.012315864674747	0.00525219831615686
-0.698805391788483	-0.173225790262222	0.234930664300919	0.00104529922828078	-0.0143971797078848	0.00553972786292434
-0.854413449764252	-0.175047323107719	0.253746777772903	-0.0016552263405174	-0.0148722222074866	0.0042982348240912
-0.859632074832916	-0.0524786524474621	0.243611350655556	-0.00104068254586309	-0.0170538369566202	0.0046056960709393
-0.847597479820251	-0.00345490267500281	0.243764013051987	-0.00341100315563381	-0.0188860539346933	0.00544776581227779
-0.883111655712128	0.0753044560551643	0.263882368803024	-0.00427403952926397	-0.020168125629425	0.00510186422616243
-0.929807662963867	0.030698262155056	0.180961847305298	-0.00638077082112432	-0.0202027522027493	0.00400034291669726
-0.897495329380035	0.0408762618899345	0.221916869282722	-0.00560215255245566	-0.0201734211295843	0.00365844601765275
-0.879885315895081	0.0873131304979324	0.269681513309479	-0.00312442774884403	-0.0203178096562624	0.00251526851207018
-0.823073506355286	-0.0131805427372456	0.192075550556183	-0.00378074194304645	-0.0195310208946466	0.00289854011498392
-0.85758513212204	-0.136657789349556	0.210722684860229	-0.00208282377570868	-0.0171527285128832	0.00348513084463775
-0.913377344608307	-0.244748562574387	0.228681772947311	-0.00173879391513765	-0.0164760984480381	0.00338999973610044
-0.876118659973145	-0.186247751116753	0.253941774368286	0.00134268659166992	-0.0178208723664284	0.0053480938076973
-0.799581229686737	-0.149930030107498	0.284961372613907	0.00237728678621352	-0.0178826525807381	0.00608345121145248
-0.780681490898132	-0.182017222046852	0.173423290252686	0.000848680734634399	-0.0170081686228514	0.00723998295143247
-0.820547997951508	-0.247107997536659	0.205105647444725	-0.000972151407040656	-0.0151859624311328	0.00571772549301386
-0.758162200450897	-0.101624175906181	0.246687576174736	-0.000325213215546682	-0.0154007105156779	0.00225169793702662
-0.774630486965179	-0.0543340481817722	0.2719606757164	0.00114803179167211	-0.017118101939559	0.0029331068508327
-0.882207810878754	-0.0886717066168785	0.237087979912758	0.00203516217879951	-0.0191512200981379	0.00245593185536563
-0.947980523109436	-0.0861314684152603	0.280179172754288	0.0013733230298385	-0.0208645034581423	0.00394123839214444
-1.04362416267395	-0.1954635232687	0.192579671740532	-0.000196104534552433	-0.0216917116194963	0.0054279207251966
-0.985979855060577	-0.212071463465691	0.161432221531868	0.000943696941249073	-0.0219395309686661	0.00697940634563565
-0.961865067481995	-0.221390172839165	0.239840507507324	0.00441573234274983	-0.0223134886473417	0.00653032585978508
-0.944632053375244	-0.24068221449852	0.267744868993759	0.00499078258872032	-0.0212023667991161	0.00616086181253195
-0.880900681018829	-0.246032878756523	0.305411070585251	0.00520572112873197	-0.019626397639513	0.00543435383588076
-0.871680438518524	-0.268552452325821	0.150988787412643	0.00264763692393899	-0.0180272366851568	0.00567026622593403
-0.803195357322693	-0.268025368452072	0.150938332080841	0.00277879554778337	-0.0159944985061884	0.00418721139431
-0.709071815013886	-0.264103919267654	0.203644603490829	0.00209202570840716	-0.0142909567803144	0.0045248125679791
-0.713076293468475	-0.319967329502106	0.172130599617958	-7.05960201230482E-06	-0.0120192728936672	0.00443643564358354
-0.557181715965271	-0.15826490521431	0.102716468274593	0.000888144713826478	-0.0109046613797545	0.00555095775052905
-0.491787254810333	-0.138748422265053	0.216955095529556	0.00210888148285449	-0.0103960866108537	0.00372147746384144
-0.467822581529617	-0.203593969345093	0.238565325737	0.00140412955079228	-0.00844093598425388	0.00409681303426623
-0.477096766233444	-0.251550316810608	0.207837879657745	-9.13499316084199E-05	-0.00712086027488112	0.00373846478760242
-0.532194018363953	-0.266346782445908	0.191025257110596	-0.000757966074161232	-0.0070758000947535	0.00265588401816785
-0.61595892906189	-0.263527154922485	0.186480581760406	0.00107316963840276	-0.0104107931256294	0.00266699842177331
-0.632302224636078	-0.244906917214394	0.158686637878418	0.00190568587277085	-0.0125532317906618	0.00596249802038074
-0.785515546798706	-0.347954630851746	0.0791081190109253	0.00147937587462366	-0.0133928805589676	0.00547296181321144
-0.757474660873413	-0.398538649082184	0.0803700610995293	0.00506069371476769	-0.0152210500091314	0.00696189654991031
-0.724493622779846	-0.432146668434143	0.22351299226284	0.00912021193653345	-0.0155329303815961	0.0072660818696022
-0.699196755886078	-0.536494255065918	0.235228091478348	0.00857696682214737	-0.0141054922714829	0.00619625253602862
-0.658687353134155	-0.546977579593658	0.108140230178833	0.0044770804233849	-0.0107368584722281	0.00533993262797594
-0.575099527835846	-0.434619814157486	0.122616820037365	0.00460160989314318	-0.00954039022326469	0.00494722044095397
-0.531387388706207	-0.424730569124222	0.181520119309425	0.00426004827022552	-0.00916951335966587	0.00621885480359197
-0.479780316352844	-0.502875328063965	0.127510771155357	0.00452672084793448	-0.00631370116025209	0.00603494746610522
-0.315269857645035	-0.428313016891479	0.16010594367981	0.00573150953277946	-0.00524278124794364	0.00671566231176257
-0.261371910572052	-0.369902938604355	0.153239563107491	0.00664507737383246	-0.00464933225885034	0.0064454535022378
-0.388677060604095	-0.459325641393662	0.214212626218796	0.00413155788555741	-0.00449065677821636	0.00439075333997607
-0.388629734516144	-0.309602022171021	0.234935522079468	0.00335517292842269	-0.00698310323059559	0.0036785111296922
-0.396417826414108	-0.213639125227928	0.326455146074295	0.00304176332429051	-0.00811391603201628	0.00280204974114895
-0.454503804445267	-0.420057475566864	0.300625443458557	0.00209745718166232	-0.00643658125773072	0.0027468060143292
-0.499955773353577	-0.3924300968647	0.285082668066025	0.00598498294129968	-0.0079282047227025	0.00303399073891342
-0.588616371154785	-0.4188531935215	0.244952082633972	0.0058002108708024	-0.0103303324431181	0.00496899802237749
-0.589727818965912	-0.394522339105606	0.100239984691143	0.00599752739071846	-0.0125948060303926	0.00780370132997632
-0.629500985145569	-0.326372891664505	0.0751113742589951	0.00754839647561312	-0.0145223466679454	0.00723992986604571
-0.645050644874573	-0.273991823196411	0.0992389917373657	0.00623686891049147	-0.015376016497612	0.0071929027326405
-0.62491101026535	-0.205212309956551	0.086812287569046	0.00367475766688585	-0.0136679476127028	0.00789409596472979
-0.662051379680634	-0.237413093447685	0.135068595409393	0.00131497671827674	-0.0131270382553339	0.0063309040851891
-0.754184782505035	-0.250289171934128	0.174177527427673	2.24386585614411E-05	-0.0135976485908031	0.00487248366698623
-0.78712272644043	-0.190656512975693	0.20610548555851	-0.000817356863990426	-0.0162299815565348	0.00289333844557405
-0.858030021190643	-0.0469858422875404	-0.0340139456093311	-0.000830870238132775	-0.0195055343210697	0.00186686345841736
-0.883229076862335	-0.0200983975082636	0.130114063620567	-0.000454873807029799	-0.0211771167814732	0.00684769172221422
-0.948021411895752	-0.0419284477829933	0.341023057699203	-0.00180951633956283	-0.0187593549489975	0.00697251548990607
-1.1235762834549	-0.0720651298761368	0.0341321788728237	-0.00422960706055164	-0.0237370077520609	0.00533665297552943
-1.0201849937439	0.0280567836016417	0.0649389326572418	-0.00158248515799642	-0.0235875900834799	0.00694583170115948
-1.03883934020996	-0.104571215808392	0.0170026067644358	-0.00136896490585059	-0.0237742457538843	0.00522097572684288
-1.09424340724945	-0.176317751407623	-0.051601629704237	-0.00221156794577837	-0.0226445738226175	0.00418464606627822
-0.963467836380005	-0.0724602788686752	-0.00853494089096785	0.000630940776318312	-0.0225237756967545	0.00420823413878679
-0.979306042194366	-0.203971803188324	0.0394721031188965	0.00113363063428551	-0.0201567355543375	0.00265091471374035
-1.07357931137085	-0.226219937205315	0.0560713447630405	0.00182651868090034	-0.0225168149918318	0.00249997642822564
-1.1541690826416	-0.231716349720955	-0.0210965275764465	0.000889542629010975	-0.0222853478044271	0.00541598349809647
-1.17799985408783	-0.312002956867218	0.0588214844465256	0.00407196581363678	-0.0234707910567522	0.00385225540958345
-1.14730167388916	-0.232189506292343	0.134457781910896	0.00607242342084646	-0.0258310306817293	0.00367283844389021
-1.16670298576355	-0.244891002774239	0.244334131479263	0.0063700401224196	-0.0245237108319998	0.00548533443361521
-1.17567718029022	-0.298453658819199	0.335797220468521	0.00604372099041939	-0.0230185650289059	0.00784415006637573
-1.27585661411285	-0.261061102151871	0.0403810739517212	0.00179807632230222	-0.0273420307785273	0.00422663427889347
-1.30916082859039	-0.173450544476509	-0.26405918598175	-0.00052313378546387	-0.0293394643813372	0.00461151450872421
-1.28414940834045	-0.107752494513988	-0.206141397356987	-0.00138910964597017	-0.0289370343089104	0.00571273174136877
-1.24161112308502	-0.142504245042801	-0.0591915510594845	-0.000491519458591938	-0.0277467537671328	0.00492657767608762
-1.25687777996063	-0.0476214177906513	0.0543683506548405	0.000382531230570748	-0.0283757671713829	0.00210497993975878
-1.30347406864166	-0.211999118328094	0.00471156695857644	0.000539121043402702	-0.0274214763194323	0.00358113297261298
-1.31077694892883	-0.226957425475121	-0.00198948499746621	0.00322903227061033	-0.0293134730309248	0.00606846204027534
-1.31113433837891	-0.252815097570419	-0.02019152790308	0.00421639066189528	-0.0287863295525312	0.00714955665171146
-1.29861199855804	-0.300438165664673	-0.0441605783998966	0.00292513868771493	-0.0273253042250872	0.00814511254429817
-1.3408397436142	-0.263350546360016	-0.0569875426590443	0.00110562611371279	-0.0270172785967588	0.00657296041026711
-1.32737696170807	-0.188385844230652	-0.040939599275589	-0.000240346707869321	-0.0271169971674681	0.00638707168400288
-1.32503724098206	-0.233384191989899	-0.130666732788086	-0.00012267314014025	-0.0274154990911484	0.00581646664068103
-1.28819942474365	-0.260846316814423	-0.12162459641695	0.0016994149191305	-0.026403646916151	0.00707430299371481
-1.23511958122253	-0.308099776506424	-0.222131311893463	0.00197815010324121	-0.0248338021337986	0.0059672468341887
-1.2288008928299	-0.360466837882996	-0.206607639789581	0.00404058350250125	-0.0250250585377216	0.00595454638823867
-1.14116883277893	-0.348025530576706	-0.244517743587494	0.00403126422315836	-0.0246490407735109	0.00607565278187394
-1.10934495925903	-0.228215172886848	-0.339054137468338	0.00260884175077081	-0.0238051917403936	0.00454596243798733
-1.08750426769257	-0.166622549295425	-0.366571187973022	0.00069697858998552	-0.0231910869479179	0.00431390386074781
-0.963568150997162	-0.0707947239279747	-0.309223860502243	-0.00175332184880972	-0.0219464935362339	0.00342641561292112
-0.921730756759644	0.0336238369345665	-0.299228250980377	-0.00460441596806049	-0.0184741746634245	0.00375881255604327
-0.92275732755661	-0.0139518352225423	-0.200730785727501	-0.00473677646368742	-0.0184288285672665	0.00472114281728864
-0.870609223842621	0.0858851596713066	-0.107542097568512	-0.00375312357209623	-0.0189883597195148	0.00416757632046938
-0.842862546443939	0.11283565312624	-0.152786076068878	-0.00404934864491224	-0.0191335044801235	0.00509216077625752
-0.924854755401611	-0.00166787079069763	-0.22428286075592	-0.00443235086277127	-0.0190357137471437	0.0033925452735275
-0.921461224555969	0.0345385856926441	0.00439937133342028	-0.0004683478618972	-0.0194270666688681	0.0037949550896883
-0.962164223194122	-0.0713105872273445	-0.13757948577404	0.00021439565171022	-0.0219686552882195	0.00563679682090878
-1.04617357254028	-0.187776669859886	-0.15550921857357	0.00212564039975405	-0.0237433593720198	0.00653822207823396
-1.13601636886597	-0.360871911048889	-0.126866742968559	0.00620347959920764	-0.0265307705849409	0.00700388895347714
-1.18705379962921	-0.470634520053864	-0.197747856378555	0.00810216087847948	-0.0279203876852989	0.00861892011016607
-1.17737329006195	-0.590325951576233	-0.0678019747138023	0.00949413236230612	-0.0220738835632801	0.0106030656024814
-1.28254723548889	-0.575334906578064	-0.0257991068065166	0.0104093607515097	-0.027860140427947	0.0057540712878108
-1.27805781364441	-0.425300717353821	-0.0418995581567287	0.0113469315692782	-0.0284451209008694	0.00715206936001778
-1.30326688289642	-0.425302714109421	-0.16362901031971	0.0073982416652143	-0.0291473567485809	0.00724747311323881
-1.32240152359009	-0.273891806602478	-0.110333055257797	0.00578935444355011	-0.0308364070951939	0.00717330491170287
-1.25391042232513	-0.113534651696682	-0.0504294037818909	0.00179412250872701	-0.0307359583675861	0.00792462844401598
-1.17533540725708	-0.0731400027871132	-0.0894482284784317	-0.00217169965617359	-0.0267270226031542	0.00902621354907751
-1.01885545253754	-0.00686248950660229	-0.101954579353333	-0.00459100119769573	-0.0204895175993443	0.00907062087208033
-0.861807227134705	0.0269669219851494	-0.0627003312110901	-0.00561219686642289	-0.0180315207690001	0.00527358613908291
-0.75489068031311	0.139536425471306	0.0275546256452799	-0.00485950009897351	-0.0155178401619196	-0.000191907602129504
-0.658271491527557	0.0966445952653885	0.00274478131905198	-0.00356566370464861	-0.0143245989456773	-0.00139405846130103
-0.565694034099579	0.044854860752821	-0.0963486582040787	-0.0010949868010357	-0.0120436195284128	-0.0017373007722199
-0.504207968711853	-0.00358852557837963	-0.0423784628510475	0.000394804723327979	-0.0110022369772196	-0.00109356304164976
-0.484562337398529	-0.120639577507973	-0.0770780444145203	0.001459333114326	-0.0104917613789439	0.00016681122360751
-0.459692001342773	-0.156343296170235	-0.0952552556991577	0.00170260446611792	-0.00989752635359764	0.00115092867054045
-0.383511543273926	-0.144548684358597	-0.12672683596611	0.00228399480693042	-0.0108818039298058	0.00259026465937495
-0.512911081314087	-0.284473270177841	-0.1449324041605	0.00148402212653309	-0.00974869355559349	0.00216587772592902
-0.485526561737061	-0.190411314368248	-0.0813948512077332	0.00449612876400352	-0.0109130293130875	0.00663700373843312
-0.51931244134903	-0.22504511475563	-0.0752226486802101	0.00443226099014282	-0.0123789003118873	0.00772157497704029
-0.618462085723877	-0.298273980617523	-0.120499975979328	0.00258013093844056	-0.0124225141480565	0.00719329388812184
-0.599506139755249	-0.217525705695152	-0.0959955006837845	0.00459260400384665	-0.0142141273245215	0.00638209562748671
-0.571367204189301	-0.256523370742798	-0.116669043898582	0.0039339461363852	-0.0136063722893596	0.00596884405240417
-0.589872539043427	-0.203485652804375	-0.0979320928454399	0.00443116249516606	-0.0148576935753226	0.00498628336936235
-0.665121018886566	-0.3018758893013	-0.193356096744537	0.00174848362803459	-0.013355914503336	0.00339603563770652
-0.603392720222473	-0.221024841070175	-0.170398965477943	0.00294519355520606	-0.0147012313827872	0.00343884667381644
-0.588003158569336	-0.228251352906227	-0.104509375989437	0.00256320554763079	-0.0136887859553099	0.00312819657847285
-0.587937235832214	-0.181705996394157	-0.0760370418429375	0.00300116580910981	-0.0150658199563622	0.0040920008905232
-0.646391272544861	-0.270065009593964	-0.119326047599316	0.0019677400123328	-0.014536059461534	0.00338877202011645
-0.663877367973328	-0.162248581647873	-0.0501493290066719	0.00344450096599758	-0.0158850438892841	0.00356609118171036
-0.716918230056763	-0.271865904331207	-0.177209794521332	0.00127408327534795	-0.0154055394232273	0.00541377998888493
-0.732924461364746	-0.23093968629837	-0.136742994189262	0.00368127622641623	-0.0161392074078321	0.00549881719052792
-0.681199491024017	-0.242647230625153	-0.200360625982285	0.00374034303240478	-0.0169231854379177	0.00749721843749285
-0.837968468666077	-0.360982537269592	-0.184627041220665	0.00425810972228646	-0.0186036098748446	0.00530488649383187
-0.86087828874588	-0.272793859243393	-0.160718098282814	0.00449150707572699	-0.0195140708237886	0.00589903537184
-0.867319226264954	-0.310168772935867	-0.171353444457054	0.00339946267195046	-0.0189054347574711	0.00655832048505545
-0.91837066411972	-0.411597490310669	-0.209669798612595	0.00159679155331105	-0.0183507353067398	0.00526920845732093
-0.964599668979645	-0.38169527053833	-0.131062895059586	0.000680106109939516	-0.0199858155101538	0.00394861632958055
-0.934610962867737	-0.306515961885452	-0.0560814440250397	0.00148184387944639	-0.0207324288785458	0.00364362401887774
-1.03480911254883	-0.293671697378159	-0.260886460542679	-0.00123706320300698	-0.0203798040747643	0.00390836363658309
-1.0232105255127	-0.215189799666405	-0.240722924470901	-0.00105684297159314	-0.0226102508604527	0.00443674298003316
-0.989288151264191	-0.183344945311546	-0.199748352169991	0.00131344422698021	-0.0222113281488419	0.00481105037033558
-0.98606276512146	-0.227343335747719	-0.150567159056664	0.00119663181249052	-0.0231071282178164	0.00654709013178945
-0.946875929832459	-0.129606574773788	-5.83738838031422E-05	0.00436820695176721	-0.0212578326463699	0.0066908486187458
-0.979065895080566	-0.267377525568008	-0.0141344889998436	0.00381613103672862	-0.0228247698396444	0.00723309768363833
-0.976423561573029	-0.366112947463989	0.172129139304161	0.0063261678442359	-0.0198906734585762	0.00719255674630404
-1.13112020492554	-0.465211063623428	0.0689507946372032	0.00662115588784218	-0.0236977227032185	0.00550295924767852
-1.08129060268402	-0.426928043365479	-0.108867071568966	0.00626650778576732	-0.0230176728218794	0.00775587745010853
-1.01222097873688	-0.245740845799446	-0.233986511826515	0.00290617207065225	-0.0253780521452427	0.0075348480604589
-0.963665544986725	-0.0873363092541695	-0.177547216415405	0.00139750773087144	-0.0245697051286697	0.00657418323680758
-0.969509541988373	-0.149831622838974	-0.25133290886879	-0.00343938707374036	-0.0206796787679195	0.00693325931206346
-0.885867238044739	-0.0290454905480146	-0.117289841175079	-0.00448045274242759	-0.0184756387025118	0.00481286458671093
-0.814005315303802	-0.0328131504356861	-0.127637311816216	-0.00534690171480179	-0.0158894862979651	0.00378260482102633
-0.779591083526611	0.0464169979095459	-0.209926709532738	-0.00698507344350219	-0.0159445442259312	0.00273619359359145
-0.685014724731445	0.133301287889481	-0.207266941666603	-0.00469296937808394	-0.016572542488575	0.00287025957368314
-0.62344366312027	0.120525613427162	-0.19458769261837	-0.00475627137348056	-0.01527198869735	0.00375232752412558
-0.600653409957886	0.0915402546525002	-0.166869148612022	-0.00534594478085637	-0.014451377093792	0.00298338383436203
-0.606429159641266	0.110997699201107	-0.155913263559341	-0.00609340239316225	-0.0143637983128428	0.00125392898917198
-0.571108281612396	0.132405534386635	-0.190949067473412	-0.00758192595094442	-0.0142764206975698	0.000883807486388832
-0.543659031391144	0.145599484443665	-0.286389142274857	-0.00815792381763458	-0.0123306065797806	0.000800330482888967
-0.504625737667084	0.108919009566307	-0.232996791601181	-0.00776556646451354	-0.0107552520930767	0.000977852381765842
-0.4386026263237	0.125535547733307	-0.357022196054459	-0.00736177526414394	-0.0103158615529537	0.00297443242743611
-0.507636249065399	0.0256044119596481	-0.260287255048752	-0.00539073580875993	-0.0108945006504655	0.00316746835596859
-0.486837029457092	-0.00551000935956836	-0.263166189193726	-0.00448960484936833	-0.0116334017366171	0.00312156323343515
-0.471757888793945	0.0462612137198448	-0.231318220496178	-0.00268214358948171	-0.0122510232031345	0.00311278784647584
-0.45729187130928	0.0844728797674179	-0.236475199460983	-0.00310980156064034	-0.0131612177938223	0.00323026580736041
-0.499109148979187	-0.00616227136924863	-0.217693224549294	-0.00346234906464815	-0.0133193042129278	0.00234013586305082
-0.51115894317627	-0.00347083760425448	-0.26211678981781	-0.00496213883161545	-0.0128264417871833	0.00201047142036259
-0.508142054080963	0.0264416765421629	-0.272949755191803	-0.00524925207719207	-0.0123791117221117	0.00293147820048034
-0.337244898080826	0.145078718662262	-0.329809695482254	-0.00489369593560696	-0.0114744380116463	0.00203385367058218
-0.363414734601974	0.0762311816215515	-0.412206590175629	-0.0055724261328578	-0.0103009277954698	0.00174350955057889
-0.281724721193314	0.129982262849808	-0.326535016298294	-0.00573037285357714	-0.00868818163871765	0.00296145677566528
-0.260613173246384	0.126518800854683	-0.386867821216583	-0.00683589931577444	-0.00752612575888634	0.00241104303859174
-0.281784623861313	0.0647369027137756	-0.325540035963058	-0.00698967929929495	-0.00723073165863752	0.00220367382280529
-0.250078588724136	0.178810626268387	-0.316429048776627	-0.00599389523267746	-0.00860077887773514	0.00213776901364326
-0.290651202201843	0.149437293410301	-0.323054581880569	-0.00588345713913441	-0.00952391233295202	0.00312287220731378
-0.239082083106041	0.145350515842438	-0.361371457576752	-0.0038274999242276	-0.0101401722058654	0.00416839681565762
-0.237132534384727	-0.0427302978932858	-0.415655642747879	-0.00305841281078756	-0.00825549755245447	0.00672510592266917
-0.296103596687317	-0.194541200995445	-0.331076681613922	-0.00128861831035465	-0.00670034205541015	0.0068169510923326
-0.222768172621727	-0.1526810079813	-0.424497097730637	0.0019519308116287	-0.00738408742472529	0.00532870506867766
-0.193179354071617	-0.212639987468719	-0.450726687908173	0.00151184294372797	-0.00758538953959942	0.00339727592654526
-0.240374192595482	-0.184624180197716	-0.397445559501648	0.00233487412333488	-0.00819418206810951	0.000257191975833848
-0.243039444088936	-0.177609652280807	-0.408943176269531	0.000507588149048388	-0.00920209754258394	0.000735668814741075
-0.31648913025856	-0.107715077698231	-0.412721872329712	-0.00126474886201322	-0.00964505784213543	0.000840945518575609
-0.330434888601303	-0.0685179904103279	-0.396585792303085	-0.00341290328651667	-0.00932082906365395	0.000151478016050532
-0.377754062414169	0.0373247005045414	-0.425405859947205	-0.00419891579076648	-0.0112091172486544	0.00250511267222464
-0.420407563447952	0.0271296519786119	-0.422404646873474	-0.00363454315811396	-0.0112357884645462	0.00549921113997698
-0.451469212770462	0.0539007596671581	-0.396694123744965	-0.0029194001108408	-0.0119937267154455	0.00559130683541298
-0.527850449085236	-0.116243340075016	-0.454115688800812	-0.00187967857345939	-0.0131407752633095	0.00896251108497381
-0.545162618160248	-0.0180433634668589	-0.12976199388504	0.000502044451422989	-0.0148751689121127	0.00799264293164015
-0.694068133831024	-0.153611466288567	-0.152008309960365	0.000542264722753316	-0.0166595075279474	0.00743366405367851
-0.842024624347687	-0.191953748464584	-0.214644029736519	0.000713223533239216	-0.0204846169799566	0.00469306344166398
-1.00246524810791	-0.307048946619034	-0.0576101839542389	0.00139799935277551	-0.0222034230828285	0.00136197730898857
-1.00314319133759	-0.313992708921433	-0.014631318859756	0.00651911180466414	-0.0235627610236406	0.00177614204585552
-1.06846380233765	-0.496569961309433	-0.0339111499488354	0.00668154284358025	-0.0221504811197519	0.0032270981464535
-1.04996120929718	-0.438506245613098	-0.00755044585093856	0.00918284431099892	-0.023524196818471	0.00647070771083236
-1.07353925704956	-0.450511246919632	0.072654202580452	0.00774214835837483	-0.0233007948845625	0.00923829525709152
-1.0777006149292	-0.335747808218002	0.103299342095852	0.00766987493261695	-0.0245334450155497	0.0107627501711249
-1.12590479850769	-0.421203166246414	0.0859409719705582	0.00683824298903346	-0.0233612153679132	0.0127050252631307
-1.1272360086441	-0.389603734016418	0.163776680827141	0.00810407660901546	-0.0240351632237434	0.0110156051814556
-1.06077945232391	-0.354547142982483	0.164428368210793	0.0095002893358469	-0.0235844757407904	0.00949942506849766
-1.06865668296814	-0.342136651277542	0.198266729712486	0.00939963664859533	-0.022575406357646	0.00754805095493793
-1.05799078941345	-0.368959784507751	0.200060352683067	0.00634846650063992	-0.0224167201668024	0.0053046653047204
-1.03493762016296	-0.342511385679245	0.187271624803543	0.00465086195617914	-0.0204298831522465	0.00219803862273693
-0.991987645626068	-0.197469279170036	0.299565553665161	0.00437399186193943	-0.019957022741437	-0.000141985714435577
-0.894166052341461	-0.15941259264946	0.169232755899429	0.00128652038984001	-0.0189449805766344	0.00140473921783268
-0.919308543205261	-0.229306429624557	0.149227395653725	-3.39210928359535E-05	-0.0166509784758091	0.0024004087317735
-0.840932428836823	-0.0891304612159729	0.267801374197006	0.00191173434723169	-0.0188579149544239	0.00264977896586061
-0.806181848049164	-0.177995890378952	0.141137540340424	0.00204774527810514	-0.0181164816021919	0.00616609212011099
-0.856499552726746	-0.362367331981659	0.12952983379364	0.00414765579625964	-0.0164834447205067	0.00695311464369297
-0.817140996456146	-0.360813200473785	0.0572765432298183	0.00631363084539771	-0.0168119315057993	0.00747606111690402
-0.733109593391418	-0.258247047662735	0.0672433376312256	0.00746535370126367	-0.0169437918812037	0.00764854112640023
-0.761215925216675	-0.325914174318314	0.0138571606948972	0.00513770803809166	-0.0151721173897386	0.00731875887140632
-0.73739367723465	-0.207186922430992	0.023349842056632	0.00355935003608465	-0.0152478190138936	0.00575447967275977
-0.738823294639587	-0.153793752193451	0.0313802398741245	0.0021324350964278	-0.0157914087176323	0.00509997643530369
-0.725476920604706	-0.148326262831688	-0.03519057482481	0.000381543883122504	-0.0163856111466885	0.00502039818093181
-0.654897511005402	-0.125249952077866	0.0111626544967294	0.000583437329623848	-0.0160414110869169	0.00414223875850439
-0.569446623325348	-0.0183387659490108	-0.00909121986478567	0.00087876885663718	-0.0149066466838121	0.00384667632170022
-0.566101372241974	-0.101624682545662	-0.0355098806321621	0.00100459367968142	-0.0119960932061076	0.00470176059752703
-0.516333103179932	-0.0930696278810501	-0.0275635030120611	-0.000361156766302884	-0.0105631705373526	0.0049395770765841
-0.545758783817291	-0.0888997465372086	-0.137226462364197	-0.00158029200974852	-0.00995770748704672	0.00459936680272222
-0.596840679645538	-0.104436352849007	-0.110326811671257	-0.00232000462710857	-0.0102239660918713	0.00337498146109283
-0.639629185199738	-0.109174460172653	-0.0968032032251358	-0.00315023632720113	-0.0107031743973494	0.00463737035170197
-0.57190614938736	0.00328686810098588	-0.00767751690000296	-0.000912526214960963	-0.0138025358319283	0.00447842385619879
-0.673629879951477	-0.122558251023293	-0.0595091059803963	0.000317030993755907	-0.0155051834881306	0.00445257406681776
-0.605040013790131	-0.0101912626996636	-0.135639801621437	0.00153676408808678	-0.0161994602531195	0.0039713541045785
-0.538839876651764	0.00748277409002185	-0.145589768886566	-0.000103822399978526	-0.0138474246487021	0.00451250420883298
-0.509207725524902	0.0390643663704395	-0.110935732722282	-0.00090927304700017	-0.0139948697760701	0.0042966534383595
-0.547501683235168	-0.0824999511241913	-0.149982526898384	-0.00119758467189968	-0.0120503390207887	0.00445637945085764
-0.484794348478317	-0.0575148910284042	-0.15456511080265	-0.000727304548490793	-0.011074785143137	0.00534353824332356
-0.516653716564178	-0.101053588092327	-0.170083522796631	-0.00156967272050679	-0.00972002651542425	0.00391386030241847
-0.47409388422966	0.0115877836942673	-0.100303292274475	0.000381398916942999	-0.0100013306364417	0.00460614124312997
-0.391068875789642	0.000616231234744191	-0.0766295120120049	-0.000407739076763391	-0.0105446381494403	0.00396549655124545
-0.389363497495651	-0.0010216967202723	-0.148053109645844	-1.67502894328209E-05	-0.0108948247507215	0.00516237458214164
-0.515484511852264	-0.0700871795415878	-0.200027197599411	-0.00163116620387882	-0.0107936756685376	0.00341436290182173
-0.523240745067596	-0.0511876717209816	-0.11218000203371	-0.000337501434842125	-0.0116693349555135	0.00335834245197475
-0.584066092967987	-0.0813943594694138	-0.196735441684723	-0.00174079753924161	-0.010729793459177	0.00334656611084938
-0.547535300254822	-0.0941737592220306	-0.153069853782654	-0.00339122442528605	-0.00978755857795477	0.00288632675074041
-0.414025157690048	0.117417693138123	-0.11142572760582	-0.000923305109608918	-0.0111247953027487	0.00290688499808311
-0.444787055253983	0.0914289876818657	-0.0580628551542759	0.000474202446639538	-0.0105430642142892	0.00283517129719257
-0.359600156545639	0.0152510469779372	-0.198256969451904	-0.000633502553682774	-0.0102397790178657	0.00403747800737619
-0.440193563699722	-0.0671655535697937	-0.121193893253803	-0.000413084286265075	-0.0101932035759091	0.00443622330203652
-0.439293146133423	-0.0833039730787277	-0.160293310880661	-0.000109584885649383	-0.0102119613438845	0.0046555669978261
-0.490449219942093	-0.123317316174507	-0.106958411633968	0.000974104856140912	-0.0111034847795963	0.0042267432436347
-0.456671178340912	-0.0642949566245079	-0.0609012022614479	0.00158129679039121	-0.011759165674448	0.00547045981511474
-0.619523465633392	-0.202509745955467	-0.178571373224258	3.0436316592386E-05	-0.0111914360895753	0.00403082696720958
-0.658562481403351	-0.317200720310211	-0.132095471024513	0.00155253580305725	-0.0125259729102254	0.00561373494565487
-0.564321041107178	-0.151659950613976	-0.0526712648570538	0.00285658449865878	-0.0140959452837706	0.00562190357595682
-0.566552340984344	-0.1195357888937	-0.0978919640183449	0.0044690752401948	-0.0132518466562033	0.00490021659061313
-0.522627353668213	-0.129100471735001	-0.0899396240711212	0.00235843844711781	-0.0121573470532894	0.00477603496983647
-0.514733552932739	-0.152065858244896	-0.125948458909988	0.00103102845605463	-0.0120192505419254	0.00496890908107162
-0.538659393787384	-0.175298392772675	-0.150380909442902	0.00046249630395323	-0.012115822173655	0.0036784668918699
-0.548411905765533	-0.117706157267094	-0.139179229736328	-0.000736944144591689	-0.0113999955356121	0.00375204160809517
-0.547321498394012	-0.100492209196091	-0.232777342200279	-0.00207262136973441	-0.0115344701334834	0.00424336502328515
-0.568715751171112	-0.0229156762361526	-0.147989138960838	-0.00065354973776266	-0.013861395418644	0.00305733061395586
-0.551047146320343	0.0685496851801872	-0.0925699174404144	-0.000239299915847369	-0.0147209083661437	0.00352794723585248
-0.580294489860535	0.0342998430132866	-0.0622641369700432	-7.55153887439519E-05	-0.0151866562664509	0.00353981065563858
-0.659602105617523	-0.0595073327422142	-0.134870037436485	-0.000145778976730071	-0.0153791876509786	0.00484041962772608
-0.622363924980164	-0.0953237190842628	-0.108424112200737	0.000381086458219215	-0.015031810849905	0.00544870458543301
-0.707557201385498	-0.118550606071949	-0.190398022532463	-0.000556194456294179	-0.0144181298092008	0.00399783160537481
-0.631007552146912	-0.0716792047023773	-0.0808627754449844	0.000683993799611926	-0.0154551705345511	0.00458514131605625
-0.598835289478302	-0.0219229180365801	-0.0798413306474686	0.000837729196064174	-0.0150414509698749	0.00419987412169576
-0.540750622749329	0.0368376784026623	-0.149633839726448	0.000440206087660044	-0.0142768332734704	0.00443392945453525
-0.501796662807465	0.0260407458990812	-0.0815436914563179	0.0012920320732519	-0.0134335570037365	0.00377819640561938
-0.475589752197266	-0.0193520523607731	-0.152799889445305	0.000364877545507625	-0.0136022651568055	0.00468005100265145
-0.559060752391815	-0.0519374012947083	-0.174096375703812	0.000324799912050366	-0.0120870471000671	0.00389564596116543
-0.60857754945755	-0.143012583255768	-0.126635193824768	0.000569333671592176	-0.0132163343951106	0.00411515403538942
-0.630746006965637	-0.100786678493023	-0.110220104455948	8.57809063745663E-05	-0.0138241620734334	0.003952547442168
-0.629860043525696	-0.118168465793133	-0.136865526437759	-0.000310005329083651	-0.0138406986370683	0.00414737453684211
-0.610134959220886	-0.0642986372113228	-0.123048275709152	-0.00075430516153574	-0.0139553127810359	0.00342930783517659
-0.551850140094757	0.101746991276741	-0.0979068428277969	0.000462597730802372	-0.0144114913418889	0.0042622652836144
-0.563297390937805	-0.0253113191574812	-0.217947721481323	-0.00213463231921196	-0.0127885518595576	0.0050031621940434
-0.593496918678284	-0.0356963165104389	-0.199233755469322	-0.00261951703578234	-0.0122511386871338	0.00385204190388322
-0.560582637786865	0.00139354227576405	-0.200401023030281	-0.00250191334635019	-0.0134545629844069	0.00459199957549572
-0.609489679336548	0.0388525165617466	-0.111742466688156	-0.00136336998548359	-0.0132931051775813	0.00361515558324754
-0.533217251300812	0.0616726726293564	-0.111922182142735	-0.00172655284404755	-0.0123302964493632	0.00419459724798799
-0.513417303562164	0.0151128070428967	-0.150297537446022	-0.00148091022856534	-0.0119995763525367	0.00433905189856887
-0.447869390249252	0.0595398247241974	-0.141310900449753	-0.00197595520876348	-0.0122731551527977	0.00431769341230392
-0.588439464569092	-0.0588117130100727	-0.165889650583267	-0.00248195882886648	-0.0117180570960045	0.00254565011709929
-0.550335824489594	0.0525287985801697	-0.120014294981956	0.000705751474015415	-0.0132139325141907	0.00256690592505038
-0.537375211715698	0.0819427669048309	-0.120072387158871	-0.000148216364323162	-0.0138218561187387	0.00445586908608675
-0.537355065345764	-0.0167146250605583	-0.0975370705127716	0.000829477328807116	-0.0139436451718211	0.00497688818722963
-0.500074446201324	-0.0834206119179726	-0.193094596266747	0.00217628804966807	-0.014080828987062	0.00625549256801605
-0.556089997291565	-0.154147908091545	-0.131118774414063	0.00229959911666811	-0.0124320602044463	0.00564058870077133
-0.559923410415649	-0.0917060375213623	-0.0593809746205807	0.00383172533474863	-0.0135276904329658	0.0048277610912919
-0.475009948015213	-0.0740261226892471	-0.131913438439369	0.00170261412858963	-0.0133355539292097	0.00608719373121858
-0.569289088249207	-0.100552171468735	-0.206810817122459	0.00162096787244081	-0.0128623330965638	0.00585488555952907
-0.5770463347435	-0.116120204329491	-0.157067373394966	0.00111090205609798	-0.0126454550772905	0.00458446005359292
-0.582598865032196	-0.13854718208313	-0.104372628033161	0.000476217188406736	-0.0127331474795938	0.00403825892135501
-0.599087238311768	-0.116182625293732	-0.110477432608604	-0.00137882330454886	-0.0125656863674521	0.0038113275077194
-0.564209282398224	-0.0112945577129722	-0.0694322064518929	-9.01825551409274E-05	-0.0130100380629301	0.00321608129888773
-0.512142062187195	0.0160103011876345	-0.136174246668816	-0.000305257097352296	-0.0136174522340298	0.0042476300150156
-0.512834489345551	-0.0798978060483933	-0.163663670420647	-0.000282407796476036	-0.0136544983834028	0.00546455103904009
-0.601313591003418	-0.157138213515282	-0.22427125275135	-0.000836322316899896	-0.0125000337138772	0.00466654216870666
-0.614923059940338	-0.0460880734026432	-0.0399710200726986	0.00108645856380463	-0.0134484181180596	0.00399037264287472
-0.610064625740051	-0.0845953300595284	-0.0749881938099861	0.000482676550745964	-0.0130492663010955	0.00407164776697755
-0.542244017124176	0.0191766899079084	-0.106514394283295	0.000659113458823413	-0.0140604665502906	0.00481920223683119
-0.595049977302551	-0.00446600513532758	-0.0866980701684952	0.00172763201408088	-0.0143626583740115	0.00364674301818013
-0.569128394126892	-0.0104197338223457	-0.0871940106153488	0.00196832627989352	-0.014297834597528	0.00430763559415936
-0.504721999168396	0.00105044385418296	-0.0702647864818573	0.000833909143693745	-0.0134191522374749	0.0045932368375361
-0.496826589107513	-0.00706867920234799	-0.0392777547240257	0.00266637839376926	-0.0131092658266425	0.00299826380796731
-0.534965455532074	-0.0732310563325882	-0.0356802120804787	0.00247063511051238	-0.0127861890941858	0.003286047372967
-0.501956224441528	-0.0027744029648602	-0.116118423640728	0.00240549724549055	-0.0122525850310922	0.00443091010674834
-0.518892288208008	-0.0410763621330261	-0.0906164646148682	0.00185567641165107	-0.0131363971158862	0.00444207899272442
-0.54552286863327	-0.0392190963029861	-0.124038696289063	0.00101889902725816	-0.0122892800718546	0.00543092750012875
-0.580999314785004	-0.111715421080589	-0.201252624392509	-0.000717850925866514	-0.0128280520439148	0.00398768158629537
-0.518349528312683	0.0331545323133469	-0.112867809832096	0.00070951774250716	-0.0142675787210464	0.00372678344137967
-0.613338053226471	-0.0785026997327805	-0.182004392147064	-0.00134375027846545	-0.0129116782918572	0.00455079739913344
-0.63794994354248	-0.101933643221855	-0.154544293880463	-0.000543523114174604	-0.0127475643530488	0.00410236744210124
-0.682847619056702	-0.200713276863098	-0.215657159686089	-0.00137253594584763	-0.0128966560587287	0.00386672420427203
-0.655322134494781	-0.137535393238068	-0.193791508674622	-0.000998057541437447	-0.0125228650867939	0.00396228395402431
-0.685080945491791	-0.127897500991821	-0.250985890626907	-0.00019184073607903	-0.0130197498947382	0.00437142560258508
-0.60157585144043	-0.0546684302389622	-0.0963263213634491	0.00199440261349082	-0.0143791912123561	0.00445979135110974
-0.582372725009918	-0.0373029410839081	-0.115660153329372	0.000324151042150334	-0.014093317091465	0.00478914892300963
-0.637047111988068	-0.122487880289555	-0.106375351548195	-6.71721354592592E-05	-0.0134576372802258	0.00421550497412682
-0.543512165546417	-0.0182318482547998	-0.088648721575737	0.000268343719653785	-0.0139829330146313	0.00454154657199979
-0.543054103851318	-0.00173806329257786	-0.163521289825439	-0.00064957735594362	-0.0130393821746111	0.00458781700581312
-0.565223515033722	-0.0677745938301086	-0.197389826178551	-0.000689581967890263	-0.0128359887748957	0.00419893534854054
-0.54442822933197	0.0325574018061161	-0.155827179551125	-0.000423980003688484	-0.0135905388742685	0.00502690486609936
-0.551695704460144	0.024235000833869	-0.160925403237343	0.000195496249943972	-0.0146159091964364	0.00564634660258889
-0.54145610332489	0.00654930341988802	-0.152588725090027	-0.000131609820527956	-0.0151471998542547	0.00582393677905202
-0.617979228496552	-0.062718465924263	-0.15604841709137	-0.000967425119597465	-0.0138592701405287	0.00462996866554022
-0.621764838695526	-0.0602109432220459	-0.168572098016739	-0.000742964679375291	-0.0142059056088328	0.00439282599836588
-0.525301039218903	0.0238817222416401	-0.139044851064682	-6.87430292600766E-05	-0.0136417681351304	0.00574799766764045
-0.538942098617554	-0.0104670776054263	-0.0932337567210197	-0.00063700380269438	-0.0131039535626769	0.0042810277082026
-0.499331623315811	0.00784515310078859	-0.192894712090492	6.14753516856581E-05	-0.011819452047348	0.00480974791571498
-0.568452537059784	-0.0763393938541412	-0.196602210402489	-0.000535811996087432	-0.0119512835517526	0.00391829619184136
-0.474323809146881	-0.000187015772098675	-0.142641931772232	0.000509288453031331	-0.0122004561126232	0.00397287448868155
-0.55562949180603	-0.0490926764905453	-0.198000267148018	-0.00138066988438368	-0.0109130498021841	0.00430522579699755
-0.598444223403931	-0.0441765785217285	-0.157940894365311	-0.00300834467634559	-0.0115984715521336	0.00253003486432135
-0.612185299396515	-0.118212997913361	-0.219624638557434	-0.00269956444390118	-0.0119538623839617	0.00332606863230467
-0.559893667697906	-0.0420911461114883	-0.0698517560958862	0.000657338590826839	-0.0137953525409102	0.00395181868225336
-0.52273029088974	-0.0068330499343574	-0.0158717632293701	0.00181412964593619	-0.0139112593606114	0.00372407818213105
-0.499747335910797	0.022007891908288	-0.0456518083810806	0.0017532262718305	-0.0129094049334526	0.00348176481202245
-0.435571044683456	-0.013558360747993	-0.107325658202171	-0.000317751022521406	-0.011193061247468	0.00376320793293417
-0.437741190195084	0.032499797642231	-0.143522992730141	-0.000627511413767934	-0.0104599315673113	0.00417656591162086
-0.46312141418457	0.043375413864851	-0.0815057978034019	0.000470963364932686	-0.010972355492413	0.00378278596326709
-0.479402810335159	0.0385548435151577	-0.0719400718808174	0.00139637547545135	-0.0116860186681151	0.00360083254054189
-0.507083892822266	-0.0148184802383184	-0.102683022618294	0.00163328496273607	-0.0134589951485395	0.00377058447338641
-0.677276492118835	-0.218630373477936	-0.144834816455841	0.000229022072744556	-0.0129757476970553	0.00411839922890067
-0.655724942684174	-0.18424853682518	-0.149648904800415	0.000878436374478042	-0.0139373559504747	0.00466773426160216
-0.649189293384552	-0.149183928966522	-0.144714415073395	0.00167137838434428	-0.0146288899704814	0.00459523033350706
-0.65003114938736	-0.135858684778214	-0.189143821597099	-0.000162324795383029	-0.0137145975604653	0.00418253848329186
-0.622363686561584	-0.104898951947689	-0.214370250701904	-0.000481043069157749	-0.0129094170406461	0.0037218532525003
-0.537445843219757	0.0416334643959999	-0.126721352338791	0.000689790933392942	-0.0132644502446055	0.00399793358519673
-0.552760660648346	-0.0538289248943329	-0.108940429985523	0.000379119272110984	-0.0124937342479825	0.00399645045399666
-0.559601664543152	-0.0831583440303802	-0.20616914331913	-0.00127088115550578	-0.0119335576891899	0.00413845991715789
-0.484333276748657	0.034974243491888	-0.0642524808645248	0.000949151290114969	-0.0124759711325169	0.00384207395836711
-0.536146104335785	-0.0701414346694946	-0.157184422016144	-6.74187540425919E-05	-0.0114260306581855	0.00430051237344742
-0.572535216808319	-0.0726889446377754	-0.171989485621452	2.46130803134292E-05	-0.0126581601798534	0.00488987099379301
-0.515128791332245	-0.0713215917348862	-0.180267348885536	0.000331433780957013	-0.0132256746292114	0.00531075429171324
-0.533127784729004	-0.0259862840175629	-0.164427503943443	0.00014229844964575	-0.013612762093544	0.00564192701131105
-0.535834848880768	-0.0564409419894218	-0.120602756738663	6.86727435095236E-05	-0.0145088927820325	0.00548177817836404
-0.53959584236145	-0.062910296022892	-0.176448225975037	-0.000380750367185101	-0.0138342054560781	0.00493429368361831
-0.60696017742157	-0.0998792424798012	-0.111282616853714	-0.00113941205199808	-0.012997979298234	0.00418587028980255
-0.554800450801849	0.0647040754556656	-0.0894119516015053	-0.000340581551427022	-0.0137445041909814	0.00416307989507914
-0.571485280990601	-0.0554548911750317	-0.1242366284132	-0.00184824038296938	-0.0118672410026193	0.0039750449359417
-0.526930272579193	-0.0522259622812271	-0.156928494572639	5.78025319555309E-05	-0.0122263021767139	0.00417463295161724
-0.52033257484436	-0.0276964008808136	-0.0867321342229843	0.000917699944693595	-0.0116748344153166	0.00424031633883715
-0.517090737819672	-0.0973875671625137	-0.19898647069931	-2.79285613942193E-05	-0.0112904496490955	0.00373517535626888
-0.549511611461639	-0.0769010409712791	-0.138297781348228	-0.00017751328414306	-0.0111287496984005	0.00336722517386079
-0.544250249862671	-0.0306445974856615	-0.0904302299022675	0.000276229344308376	-0.01122170034796	0.00339166261255741
-0.509214878082275	0.0532590486109257	-0.140152260661125	-4.45774930994958E-05	-0.0127153042703867	0.00408373866230249
-0.555374145507813	-0.0378785245120525	-0.163148403167725	-0.0019246042938903	-0.0116069996729493	0.00390180223621428
-0.613153159618378	-0.0273222774267197	-0.142473340034485	-0.00222716084681451	-0.0123912487179041	0.00368558219633996
-0.538775384426117	0.115477629005909	-0.098713293671608	-0.00218976358883083	-0.0142487594857812	0.0034448872320354
-0.562334775924683	0.169257432222366	-0.0777397379279137	-0.00170049117878079	-0.0146351251751184	0.00359788234345615
-0.608151733875275	0.0632652640342712	-0.0815849378705025	-0.00154790317174047	-0.015310094691813	0.0034411926753819
-0.63697338104248	0.0297902282327414	-0.126020565629005	-0.00234174681827426	-0.0154580306261778	0.00344432564452291
-0.613783240318298	0.066830575466156	-0.0965900644659996	-8.91818785930809E-07	-0.0158529095351696	0.00282157701440156
-0.574823975563049	0.04954669252038	-0.146480232477188	-0.000320685736369342	-0.0154346562922001	0.00424708146601915
-0.558094024658203	0.0699301064014435	-0.123373962938786	0.00161745783407241	-0.0156240537762642	0.00452036457136273
-0.572729229927063	-0.0545037686824799	-0.155323088169098	0.000622725754510611	-0.0131820915266871	0.00545485271140933
-0.593105494976044	-0.122053273022175	-0.23255567252636	0.000780624395702034	-0.0132047366350889	0.00511286966502666
-0.594984531402588	-0.198823735117912	-0.161870464682579	0.00115181517321616	-0.0135041028261185	0.00502466037869453
-0.623631656169891	-0.141109004616737	-0.135235860943794	0.000509123667143285	-0.0131530426442623	0.00388882285915315
-0.523567736148834	-0.0607480369508266	-0.136898159980774	0.000260051252553239	-0.0135685633867979	0.00518205016851425
-0.515698254108429	-0.0109655447304249	-0.0514388866722584	0.000825671886559576	-0.0131406616419554	0.00378944841213524
-0.498848587274551	0.0521672703325748	-0.0785752683877945	0.000572846562135965	-0.0124912774190307	0.00412517599761486
-0.518479287624359	-0.0565303862094879	-0.175877705216408	-0.000731660984456539	-0.0117509327828884	0.00475058658048511
-0.535711109638214	-0.0376138761639595	-0.146266505122185	-0.000175016626599245	-0.0116238733753562	0.00288677914068103
-0.559647619724274	-0.065632127225399	-0.0681165009737015	0.000851921155117452	-0.0134379342198372	0.00325218238867819
-0.606321394443512	-0.11313658952713	-0.180158153176308	-0.00129018153529614	-0.0124825686216354	0.00384218827821314
-0.566743433475494	-0.0815103501081467	-0.140571907162666	-0.000303511100355536	-0.0128644984215498	0.00428051082417369
-0.600027918815613	-0.0869370698928833	-0.164366766810417	0.000555970531422645	-0.0125173749402165	0.00321203377097845
-0.610009491443634	-0.127591490745544	-0.185235574841499	-0.000776010507252067	-0.0121733555570245	0.00454479549080133
-0.625124156475067	-0.148900091648102	-0.129097804427147	-0.000315633078571409	-0.0128520419821143	0.00489763543009758
-0.520962178707123	-0.037018209695816	-0.0964597389101982	0.00077520526247099	-0.0129537601023912	0.00468285335227847
-0.580655157566071	-0.0924254953861237	-0.126166090369225	0.000242759575485252	-0.0128956837579608	0.0037390305660665
-0.545381903648376	-0.0951935350894928	-0.162101894617081	0.00030157808214426	-0.0121972812339664	0.00477550830692053
-0.504153609275818	-0.0734058320522308	-0.109558470547199	0.00032905547413975	-0.0122215012088418	0.00486851809546351
-0.521849572658539	-0.0586605854332447	-0.113773792982101	-0.000946076703257859	-0.0111846067011356	0.00399306183680892
-0.514406383037567	0.0431089513003826	-0.0637412741780281	0.000927614339161664	-0.0126346899196506	0.00322670675814152
-0.561499655246735	-0.10735796391964	-0.17044261097908	-0.00136263726744801	-0.0116377919912338	0.00370105099864304
-0.561822295188904	-0.0441772043704987	-0.170214295387268	-0.00100133067462593	-0.0127238919958472	0.00338351516984403
-0.642229676246643	-0.102247029542923	-0.186062321066856	-0.00117016467265785	-0.0124318059533834	0.00435562431812286
-0.551181256771088	-0.050237849354744	-0.133789777755737	3.89578017347958E-05	-0.0135339023545384	0.00543338293209672
-0.614766001701355	-0.121745340526104	-0.14587065577507	-0.000329128408338875	-0.0133705837652087	0.00449230661615729
-0.556909680366516	-0.117046095430851	-0.171117007732391	0.00117406889330596	-0.0129108056426048	0.00533308601006866
-0.595928907394409	-0.111662328243256	-0.108910605311394	0.00134056119713932	-0.0127114951610565	0.00431855022907257
-0.59468275308609	-0.133690863847733	-0.143142119050026	0.0010580342495814	-0.0126528088003397	0.00400254083797336
-0.535078167915344	-0.0384585745632648	-0.0289552789181471	0.00166562513913959	-0.0127255562692881	0.00378335802815855
-0.615906655788422	-0.140978336334229	-0.169947624206543	0.000173804597579874	-0.0122628035023808	0.00381199968978763
-0.576094388961792	-0.0630998983979225	-0.123836770653725	0.000294740340905264	-0.0128291044384241	0.00475739873945713
-0.609220147132874	-0.0626650303602219	-0.137428656220436	6.87126475895639E-06	-0.0130939455702901	0.00458197202533484
-0.620197832584381	-0.0544152110815048	-0.157751053571701	0.000617904006503522	-0.0131840473040938	0.00397603306919336
-0.586332976818085	-0.0391185879707336	-0.124127469956875	0.000517943815793842	-0.014109255746007	0.00473347073420882
-0.54608690738678	-0.0359352119266987	-0.190093100070953	-0.000337996694725007	-0.0132832145318389	0.0051240986213088
-0.585937321186066	-0.0948153436183929	-0.166632115840912	-0.0002635839919094	-0.0129874646663666	0.00416336487978697
-0.535877406597137	0.00131103827152401	-0.0836716592311859	0.00020659583969973	-0.0125836450606585	0.00423834333196282
-0.532153964042664	-0.0519707798957825	-0.15831059217453	-0.00159821577835828	-0.0119403023272753	0.00406366214156151
-0.53584235906601	0.0341763086616993	-0.132663786411285	-0.00177077646367252	-0.0122455628588796	0.00374870467931032
-0.584430396556854	-0.0443118810653687	-0.162479296326637	-0.00218449044041336	-0.0127699095755816	0.00309981289319694
-0.540939807891846	0.0166554506868124	-0.154719963669777	-0.00155183731112629	-0.0127565721049905	0.00403254665434361
-0.541173696517944	0.041026521474123	-0.0575590841472149	-0.000970318971667439	-0.0138886757194996	0.00331763830035925
-0.56225049495697	0.0266792085021734	-0.0837815478444099	-0.000594859768170863	-0.0136271063238382	0.003466313239187
-0.602424919605255	-0.0571434497833252	-0.13786281645298	-0.000779656984377652	-0.0131386313587427	0.00445893406867981
-0.582219302654266	-0.0366188064217567	-0.131657898426056	0.000545828486792743	-0.0135620338842273	0.00418146699666977
-0.585206687450409	-0.0630559772253037	-0.224550142884254	0.00056199956452474	-0.0139347398653626	0.00512106437236071
-0.607755720615387	-0.0744967833161354	-0.117899619042873	0.00130944279953837	-0.0142653053626418	0.00407508155331016
-0.598620235919952	-0.0680294334888458	-0.162408590316772	0.00169594073668122	-0.0140422396361828	0.0048905904404819
-0.587807595729828	-0.141774088144302	-0.174852401018143	0.000584548979531974	-0.013284801505506	0.00451715849339962
-0.572614312171936	-0.0497932098805904	-0.1005023047328	0.00122000183910131	-0.0129294022917747	0.00432060426101089
-0.539200723171234	-0.0663915276527405	-0.12140054255724	0.000782483431976289	-0.0127202728763223	0.00405549537390471
-0.533470809459686	-0.0299918670207262	-0.0602442659437656	0.00116944138426334	-0.0130667621269822	0.00395004823803902
-0.60455709695816	-0.14413782954216	-0.170058354735374	-0.000874745135661215	-0.0124673116952181	0.00345861492678523
-0.554940164089203	-0.0418629720807076	-0.159245565533638	-0.000310797040583566	-0.0130135975778103	0.00487825693562627
-0.604852557182312	-0.0647213384509087	-0.123648844659328	-0.000686581071931869	-0.0126292919740081	0.00392080144956708
-0.600333571434021	-0.050569660961628	-0.136156126856804	0.000374707713490352	-0.0134004596620798	0.00408551935106516
-0.635360956192017	-0.0942522510886192	-0.0793480724096298	0.00054134801030159	-0.0141980843618512	0.00384548562578857
-0.617566227912903	-0.0731842815876007	-0.123900063335896	0.00110012479126453	-0.0136578166857362	0.00480120768770576
-0.645032823085785	-0.11279571801424	-0.123625054955482	-0.000277855695458129	-0.0137308016419411	0.00389677518978715
-0.567391157150269	-0.0799958780407906	-0.133228316903114	0.000176345783984289	-0.0135577227920294	0.0051892795599997
-0.602623701095581	-0.0237933825701475	-0.123752564191818	0.000825617171358317	-0.0138656599447131	0.00447471207007766
-0.657504320144653	-0.11923149228096	-0.181840732693672	-0.00129448715597391	-0.0129918409511447	0.00426513701677322
-0.598614871501923	-0.0496003925800323	-0.124608129262924	0.000370588968507946	-0.0139033002778888	0.00486761843785644
-0.615470409393311	-0.118168659508228	-0.197540730237961	-0.000163356424309313	-0.0136201782152057	0.0042651230469346
-0.588285863399506	-0.0714288726449013	-0.101454667747021	0.000991515233181417	-0.0129514271393418	0.00467554666101933
-0.582515358924866	-0.106688685715199	-0.171052277088165	0.00020662191673182	-0.012603996321559	0.00454902229830623
-0.575119197368622	-0.0428443811833858	-0.144185394048691	-0.000173556516529061	-0.0123786916956306	0.00371749163605273
-0.553976714611053	-0.0436632297933102	-0.132053956389427	-0.000246902549406514	-0.0126473736017942	0.00435571884736419
-0.553309679031372	-0.0371722728013992	-0.148507744073868	-0.000195994260138832	-0.0127357905730605	0.00384637480601668
-0.574433505535126	0.0377699062228203	-0.0658109188079834	0.000167247417266481	-0.0132052628323436	0.0033928519114852
-0.599696159362793	-0.0994648709893227	-0.149575442075729	-0.000646369182504714	-0.0129315815865994	0.00405039545148611
-0.563658237457275	-0.105519995093346	-0.18368948996067	-0.000390458648325875	-0.011623359285295	0.00426580477505922
-0.531037867069244	-0.0640347301959991	-0.139825895428658	0.000179090755409561	-0.012240837328136	0.0044077062048018
-0.511204600334167	0.0174993854016066	-0.0858229324221611	0.0013024975778535	-0.0123401517048478	0.00376892113126814
-0.581403315067291	0.000444360775873065	-0.052286472171545	0.00149326049722731	-0.0125515423715115	0.00394765241071582
-0.572168290615082	0.0326996743679047	-0.071210041642189	0.00129141088109463	-0.0141715006902814	0.00450154580175877
-0.634788453578949	-0.0596826709806919	-0.145178332924843	-0.000254865910392255	-0.0145679106935859	0.00359752494841814
-0.627005994319916	-0.0793550089001656	-0.117184728384018	-0.00046975733130239	-0.0139207802712917	0.00501157389953732
-0.618313193321228	-0.0205836985260248	-0.0997342094779015	-0.00068538828054443	-0.0147388111799955	0.00462020421400666
-0.615245044231415	-0.0677073299884796	-0.163993939757347	-0.000790333899203688	-0.0141717568039894	0.00434411317110062
-0.579915821552277	0.0261632073670626	-0.172354266047478	-0.000612467410974205	-0.0136793283745646	0.00416298722848296
-0.588589191436768	0.0214391835033894	-0.12946155667305	-0.000790101592428982	-0.0135309519246221	0.00434008752927184
-0.558930277824402	-0.00990056246519089	-0.159618899226189	-0.00188132445327938	-0.0129720913246274	0.00411116564646363
-0.501739799976349	0.0459252148866653	-0.153034344315529	-0.00176809169352055	-0.0134265152737498	0.00554086361080408
-0.596872925758362	-0.048004224896431	-0.208339899778366	-0.00270691094920039	-0.012150825932622	0.00406345725059509
-0.570698022842407	-0.0913069546222687	-0.135654702782631	-0.00126039294991642	-0.0126349488273263	0.00352255045436323
-0.619106709957123	-0.0782917365431786	-0.145641177892685	-0.00106177409179509	-0.0131987081840634	0.00376710086129606
-0.64997810125351	-0.143383160233498	-0.15813048183918	-0.00123758148401976	-0.0125176291912794	0.00344801181927323
-0.616086363792419	-0.0891707167029381	-0.106255710124969	-0.000379145087208599	-0.0130950519815087	0.00405504554510117
-0.586246252059937	-0.0995396003127098	-0.133254200220108	-0.000444339297246188	-0.0133103923872113	0.00482809962704778
-0.589041411876678	-0.0375714115798473	-0.0380321592092514	0.00247105024755001	-0.0135044632479548	0.00383199122734368
-0.590787768363953	-0.110922262072563	-0.13471382856369	0.00155504746362567	-0.0131228109821677	0.00429136632010341
-0.654606401920319	-0.168006464838982	-0.1677475720644	0.000578679610043764	-0.0122887631878257	0.00493568507954478
-0.610533833503723	-0.169455289840698	-0.109330229461193	0.000249701115535572	-0.0131285646930337	0.00411631772294641
-0.584810197353363	-0.0925310105085373	-0.16900746524334	-0.000330270297126845	-0.0126193882897496	0.00543141737580299
-0.580001294612885	-0.0340583622455597	-0.136824518442154	0.000558822706807405	-0.0136584443971515	0.00463099172338843
-0.606545627117157	0.00639255670830607	-0.0800021812319756	0.00123666110448539	-0.0138608710840344	0.00435137888416648
-0.618298351764679	-0.0469940900802612	-0.115024752914906	0.000799195957370102	-0.0135995028540492	0.00442580413073301
-0.589180469512939	-0.147049710154533	-0.114638134837151	0.000199290050659329	-0.0129786785691977	0.00470947241410613
-0.574671626091003	-0.0722493976354599	-0.0781562253832817	0.00106517551466823	-0.0142431035637856	0.00392230553552508
-0.646168053150177	-0.131295800209045	-0.163241669535637	-0.000884616281837225	-0.0128688775002956	0.00399027252569795
-0.621563017368317	-0.0815952271223068	-0.203715160489082	-0.00219129701144993	-0.0130240051075816	0.00404636282473803
-0.631672918796539	-0.0542642287909985	-0.0992239341139793	-0.00111987802665681	-0.0135458577424288	0.00424180459231138
-0.577722132205963	-0.0140444179996848	-0.164128631353378	-0.000683644262608141	-0.0136682456359267	0.00459351763129234
-0.584413170814514	-0.119776263833046	-0.193887412548065	-0.00153944769408554	-0.0132585670799017	0.00427473103627563
-0.519577145576477	0.0201663859188557	-0.0834619998931885	0.000753122032620013	-0.0131852077320218	0.00442082807421684
-0.541745126247406	-0.0128668248653412	-0.0291153471916914	0.00183644238859415	-0.0129156606271863	0.00375765794888139
-0.573257863521576	-0.138747110962868	-0.121994681656361	-0.000206026335945353	-0.0116450292989612	0.0039807902649045
-0.549347400665283	-0.00056324660545215	-0.0435283370316029	0.000672982016112655	-0.0131051680073142	0.00377452024258673
-0.567487776279449	-0.0532535240054131	-0.164132788777351	-0.00163108389824629	-0.0125179830938578	0.00448085134848952
-0.583716988563538	-0.0331945791840553	-0.171864554286003	-0.00121986703015864	-0.0128115806728601	0.00390074332244694
-0.622653305530548	-0.0609002783894539	-0.102032706141472	-0.000808688579127193	-0.0135732274502516	0.00368238845840096
-0.690338373184204	-0.095940999686718	-0.147045597434044	-0.00135393370874226	-0.0127063281834126	0.00382895790971816
-0.597377359867096	-0.0763939023017883	-0.150944650173187	0.000530857010744512	-0.0138027435168624	0.00522821908816695
-0.597723603248596	-0.0307963620871305	-0.0762900486588478	0.00105068855918944	-0.0137301497161388	0.00486954627558589
-0.590318977832794	-0.0969778746366501	-0.0869452655315399	0.00157715426757932	-0.0140625890344381	0.00421099085360765
-0.657446563243866	-0.176600530743599	-0.154313489794731	-0.00181066244840622	-0.0112809492275119	0.00361638329923153
-0.61573338508606	-0.109553068876266	-0.16212671995163	-0.00229417299851775	-0.0119598330929875	0.00292712613008916
-0.653862953186035	-0.140208125114441	-0.128315135836601	-0.000534677936229855	-0.0121534317731857	0.00410215323790908
-0.54613071680069	-0.0921784490346909	-0.132373556494713	-0.000233367027249187	-0.012350520119071	0.00485873082652688
-0.506400465965271	0.00198812736198306	-0.0828233510255814	0.000637617951724678	-0.0132858548313379	0.00422326708212495
-0.551567792892456	-0.071656346321106	-0.153517574071884	0.000388567423215136	-0.0128445001319051	0.00466768583282828
-0.529936850070953	-0.0559384226799011	-0.0705899596214294	0.000640454352833331	-0.0128948576748371	0.00474284449592233
-0.593585014343262	-0.0960597693920136	-0.0747775211930275	0.000276301550911739	-0.0124265514314175	0.0041037299670279
-0.667651414871216	-0.182861357927322	-0.0890698134899139	-0.000353512295987457	-0.012936201877892	0.00415553525090218
-0.54479318857193	-0.0428912974894047	-0.185097262263298	0.000716986774932593	-0.0134604061022401	0.00533417472615838
-0.518912315368652	-0.0678650066256523	-0.142251625657082	-0.000271567783784121	-0.0128190312534571	0.00558404996991158
-0.518979787826538	-0.0466033443808556	-0.0989202260971069	-0.000128447616589256	-0.0127205019816756	0.00563713768497109
-0.553749918937683	-0.081613726913929	-0.132285237312317	0.000111333705717698	-0.0122929206117988	0.00486448593437672
-0.530920028686523	0.0360908769071102	0.0109475050121546	0.00197174050845206	-0.0135856233537197	0.0031465117353946
-0.561818540096283	-0.00997455231845379	-0.0207303538918495	0.00150293717160821	-0.0129789104685187	0.00355385732837021
-0.594962656497955	-0.0340951420366764	-0.149749651551247	-0.000132138884509914	-0.0135561274364591	0.00409135315567255
-0.557178199291229	-0.0332409404218197	-0.113269105553627	-0.000131764812977053	-0.0140578458085656	0.0058334213681519
-0.626879215240479	-0.0955741703510284	-0.125251457095146	-0.00105700443964452	-0.013972045853734	0.00445707654580474
-0.559635758399963	0.0142118623480201	-0.0625952631235123	0.00116632622666657	-0.0150910327211022	0.00463045062497258
-0.561552703380585	-0.0180778037756681	-0.0431531183421612	0.00123301346320659	-0.014761378057301	0.00371657381765544
-0.622236311435699	-0.0908027365803719	-0.0972012728452683	0.00029586857999675	-0.0131344441324472	0.00414513377472758
-0.527357578277588	-0.0754920840263367	-0.127889677882195	-0.000180023125722073	-0.0122678782790899	0.00491234892979264
-0.575008153915405	-0.103849209845066	-0.111104734241962	-0.000120995566248894	-0.0121084405109286	0.0049690050072968
-0.523297309875488	-0.0554180704057217	-0.128407061100006	-0.000388337211916223	-0.0124109582975507	0.00501944683492184
-0.548936247825623	0.0284804739058018	-0.0477202050387859	0.000734502798877656	-0.0134269706904888	0.00356565322726965
-0.563153862953186	-0.00832393765449524	-0.0775442868471146	0.000413587637012824	-0.0135548319667578	0.00311364093795419
-0.562927663326263	-0.0181496161967516	-0.00731531530618668	0.00117325107567012	-0.0132209602743387	0.00320329167880118
-0.645964980125427	-0.130941554903984	-0.123964816331863	-0.00143038912210613	-0.0123693905770779	0.00367066613398492
-0.553565561771393	-0.0701892152428627	-0.106060981750488	0.000188766425708309	-0.0125334737822413	0.00476031890138984
-0.528911590576172	-0.0431362688541412	-0.0884864255785942	-0.000235780244111083	-0.0129811894148588	0.0045224642381072
-0.532870233058929	-0.0137741100043058	-0.108647309243679	0.00093642296269536	-0.012616285122931	0.00410168524831533
-0.561128437519073	-0.0475477427244186	-0.0340925380587578	0.00172296073287725	-0.013867711648345	0.00396503508090973
-0.609882533550262	-0.161964848637581	-0.0524451918900013	0.000920763181056827	-0.0126680601388216	0.00425304053351283
-0.609077930450439	-0.116157956421375	-0.1539166867733	-0.000694112502969801	-0.0125847142189741	0.00403748080134392
-0.559018135070801	-0.0439196676015854	-0.0211036205291748	0.0013357603456825	-0.0138790272176266	0.00380328623577952
-0.616840004920959	-0.0556828118860722	-0.044210460036993	0.00143205898348242	-0.0137699963524938	0.00411157263442874
-0.573791563510895	0.00267493585124612	-0.0226416457444429	0.00170820171479136	-0.013630117289722	0.00447102217003703
-0.626499474048615	-0.0903212353587151	0.00492344982922077	0.00229622446931899	-0.0140420012176037	0.00389516702853143
-0.696558654308319	-0.148366048932076	-0.158679887652397	0.000489296391606331	-0.0136791337281466	0.00411865022033453
-0.65745747089386	-0.125164523720741	-0.151064589619637	0.000586029898840934	-0.013898491859436	0.00498775904998183
-0.57132226228714	-0.0361213162541389	-0.0958783552050591	0.00227064709179103	-0.0150787895545363	0.00450509320944548
-0.541836738586426	0.0185793060809374	-0.0556517951190472	0.00183738162741065	-0.015010236762464	0.00371664739213884
-0.61446487903595	-0.0253582391887903	0.00546954944729805	0.00212965253740549	-0.0142235811799765	0.00330834463238716
-0.571945905685425	0.0560044348239899	-0.0707619041204453	0.000838129781186581	-0.013297182507813	0.0039804051630199
-0.539458811283112	0.0144733050838113	-0.00816101767122746	0.000782266666647047	-0.0129986135289073	0.00354038877412677
-0.539249658584595	-0.030115345492959	-0.124824851751328	-0.00153216114267707	-0.0128239868208766	0.00456750020384789
-0.576086699962616	-0.0573700480163097	-0.16669400036335	-0.000824268208816648	-0.0115545932203531	0.00392084196209908
-0.622133016586304	-0.105988539755344	-0.167215391993523	-0.00117759697604924	-0.0117478258907795	0.00381687493063509
-0.605717182159424	-0.131822347640991	-0.152040332555771	-0.000442993885371834	-0.0119982846081257	0.00329598505049944
-0.641010820865631	-0.181391015648842	-0.141194522380829	-0.000191806233488023	-0.0121387224644423	0.00450240354984999
-0.638039946556091	-0.177702441811562	-0.114579156041145	0.000591861084103584	-0.01227858196944	0.00460751121863723
-0.636490702629089	-0.180337652564049	-0.118761897087097	0.000299995968816802	-0.0126216830685735	0.00437966967001557
-0.649146854877472	-0.148097887635231	-0.198170602321625	-0.000448634615167975	-0.0120343025773764	0.00439178384840488
-0.647556126117706	-0.139861419796944	-0.136135324835777	-0.0010042442008853	-0.0119936168193817	0.00346506061032414
-0.605792343616486	-0.12627249956131	-0.119340248405933	-0.000766201294027269	-0.0131844319403172	0.00415309565141797
-0.548812866210938	-0.0190453995019197	-0.112994454801083	-0.000206712516956031	-0.0135811949148774	0.00334887788631022
-0.544616460800171	0.0351521410048008	-0.0128705566748977	0.00119332037866116	-0.0132841793820262	0.00377478497102857
-0.566175878047943	0.0271273143589497	-0.0345949344336987	0.000511458376422524	-0.0139245186001062	0.00322526344098151
-0.591099739074707	-0.0252117346972227	0.0218591708689928	0.000417461502365768	-0.0136813595890999	0.0032478307839483
-0.605716526508331	-0.00724652362987399	-0.0491526648402214	0.00114487973041832	-0.0140336630865932	0.00414404319599271
-0.628485381603241	-0.0794872418045998	-0.0882010534405708	-0.000179019174538553	-0.0139108961448073	0.00358403893187642
-0.585295796394348	-0.0503637157380581	-0.217023327946663	-0.000182456118636765	-0.0137608395889401	0.00532942870631814
-0.574030578136444	-0.0532078258693218	-0.096315510571003	0.000850168638862669	-0.0134567590430379	0.00419315695762634
-0.600770831108093	-0.0329480841755867	-0.0262089185416698	0.00214383425191045	-0.014531459659338	0.00412989361211658
-0.641468048095703	-0.114893928170204	-0.0635463669896126	-0.00043417839333415	-0.0133337704464793	0.00431240862235427
-0.637644350528717	-0.119432471692562	-0.172140076756477	-0.00135197048075497	-0.0133373187854886	0.00385984522290528
-0.622096478939056	-0.0885980054736137	-0.175513178110123	-0.00105919619090855	-0.0128984488546848	0.00350605789572001
-0.566198468208313	-0.080906979739666	-0.124216593801975	-0.000580768275540322	-0.012781479395926	0.00470738159492612
-0.521392941474915	0.0158769339323044	-0.0783457309007645	4.15384238294791E-05	-0.0130923902615905	0.00366301764734089
-0.580564320087433	-0.0371136628091335	-0.153891980648041	-0.00110346265137196	-0.0122556397691369	0.00372866238467395
-0.585961997509003	0.00473670708015561	-0.0632266849279404	0.000129793275846168	-0.0139196021482348	0.00432862201705575
-0.596596837043762	-0.069304034113884	-0.154802620410919	-0.000102574711490888	-0.0133939189836383	0.00464916555210948
-0.562942087650299	-0.0258324611932039	-0.0975486859679222	0.000962945981882513	-0.0141401393339038	0.00484256306663156
-0.594799041748047	-0.0904291495680809	-0.127626731991768	0.000306890462525189	-0.0141560547053814	0.00433571822941303
-0.583879470825195	-0.096807025372982	-0.193224981427193	-0.000209789417567663	-0.0128818983212113	0.00449833739548922
-0.609909474849701	-0.133393809199333	-0.156236976385117	0.000984357204288244	-0.0131673142313957	0.00381782301701605
-0.591167628765106	-0.128119304776192	-0.0301376096904278	0.00115924479905516	-0.013607862405479	0.00401818146929145
-0.520129978656769	-0.0675690174102783	-0.128383696079254	0.000146076185046695	-0.0130572989583015	0.00531979277729988
-0.55202043056488	-0.0217647813260555	-0.130992084741592	0.000870026764459908	-0.0131485750898719	0.00422097975388169
-0.532101273536682	-0.0163765996694565	-0.0561496205627918	0.000918502628337592	-0.0128632700070739	0.00392143987119198
-0.579994261264801	-0.0248426124453545	-0.140376478433609	0.000148626437294297	-0.012872226536274	0.00400461768731475
-0.570014655590057	-0.0810155943036079	-0.180734768509865	-0.00113045610487461	-0.012845785357058	0.0043938304297626
-0.578254640102386	-0.0167755056172609	-0.106052711606026	0.000404270715080202	-0.013576933182776	0.00431091384962201
-0.611338198184967	-0.0960566997528076	-0.137731671333313	-0.000977520016022027	-0.0124736735597253	0.00443469500169158
-0.577157258987427	-0.0761506259441376	-0.137318775057793	0.000339437741786242	-0.0130760660395026	0.00505282822996378
-0.574547111988068	-0.0440953634679317	-0.203757107257843	0.000828542455565184	-0.0130885243415833	0.00582388415932655
-0.610830783843994	-0.113619729876518	-0.151747688651085	-0.000760861847084016	-0.0128565197810531	0.0051311869174242
-0.568263113498688	-0.114040650427341	-0.132118284702301	0.00043563442886807	-0.011957579292357	0.00497626978904009
-0.557847499847412	-0.0774309784173965	-0.0911694765090942	0.000764531141612679	-0.0133741432800889	0.00399310933426023
-0.561387538909912	-0.102894395589828	-0.139451816678047	0.000590311945416033	-0.0125408424064517	0.00429462222382426
-0.553146004676819	-0.0534331165254116	-0.0919949784874916	0.000994678819552064	-0.0130241848528385	0.00450280401855707
-0.611307084560394	-0.119617268443108	-0.148277014493942	-2.78769621218089E-05	-0.0139752067625523	0.00358099164441228
-0.572182655334473	-0.0669380202889442	-0.146022006869316	-8.01801706984406E-06	-0.0132734142243862	0.00487425038591027
-0.555316507816315	0.00178453372791409	-0.072971448302269	0.00137638486921787	-0.0146368574351072	0.00342766288667917
-0.62741619348526	-0.104930460453033	-0.150261983275414	-0.000221173904719763	-0.0141012752428651	0.00432472815737128
-0.615108370780945	-0.100309267640114	-0.155175969004631	0.000292763084871694	-0.0138960992917418	0.00499050319194794
-0.592042028903961	-0.0612701773643494	-0.0812114775180817	0.000289288902422413	-0.0146081279963255	0.0049438588321209
-0.633466780185699	-0.11435841023922	-0.171636238694191	0.00157254561781883	-0.0128692276775837	0.00508671486750245
-0.623403966426849	-0.118848465383053	-0.108587697148323	0.00251822196878493	-0.013018106110394	0.00448862044140697
-0.58138245344162	-0.134385108947754	-0.13618591427803	0.00235131965018809	-0.0127006862312555	0.00570590747520328
-0.636465966701508	-0.104605928063393	-0.126366481184959	0.00260600028559566	-0.013996078632772	0.0044892025180161
-0.586163282394409	-0.0874185413122177	-0.125970274209976	0.00137342524249107	-0.0133505258709192	0.00409185094758868
-0.585368156433105	0.00523136602714658	-0.109878025949001	0.00138000189326704	-0.0133541161194444	0.00435707019641995
-0.637626826763153	-0.0462171584367752	-0.145965576171875	-0.000988546176813543	-0.013055375777185	0.0036608474329114
-0.603249907493591	0.0176812000572681	-0.124356880784035	-0.000198492329218425	-0.0134717309847474	0.00411214027553797
-0.594792306423187	0.0480998940765858	-0.129474863409996	-0.000680588476825506	-0.0140955988317728	0.0041809668764472
-0.587019920349121	-0.0335381701588631	-0.0898944288492203	-0.00178140867501497	-0.0134362010285258	0.00389548437669873
-0.621214866638184	-0.0302541702985764	-0.163279816508293	-0.000531218654941767	-0.0138676883652806	0.00387229234911501
-0.599214375019073	0.014852256514132	-0.070751391351223	0.00116134923882782	-0.0144860250875354	0.00400332361459732
-0.655847907066345	-0.125263378024101	-0.153399556875229	0.000672583293635398	-0.0121383583173156	0.00407336326315999
-0.566849291324615	-0.0746388360857964	-0.09569451212883	0.002496785717085	-0.0130211608484387	0.00487430766224861
-0.634116470813751	-0.203873619437218	-0.165719494223595	0.00104100652970374	-0.0122021799907088	0.0044422815553844
-0.538859605789185	-0.0236200653016567	-0.107644461095333	0.00286489515565336	-0.0124558238312602	0.00452160881832242
-0.606826543807983	-0.100890018045902	-0.169813960790634	0.000999720767140388	-0.0128048602491617	0.00400892784819007
-0.557284653186798	-0.0248807296156883	-0.166679844260216	0.00104673882015049	-0.0136534385383129	0.00473050773143768
-0.590067803859711	0.0416821949183941	-0.121481440961361	0.00149762211367488	-0.0140530569478869	0.00337873282842338
-0.643035411834717	0.00267843436449766	-0.130090594291687	-0.000597966543864459	-0.0130335502326488	0.00438803620636463
-0.617719709873199	0.031982097774744	-0.0580458678305149	0.000581947038881481	-0.0145949311554432	0.00363606517203152
-0.656184732913971	-0.0971260070800781	-0.143180936574936	-0.00149092648644	-0.0131092770025134	0.00431960914283991
-0.596935391426086	-0.034720104187727	-0.164724797010422	-0.000150353851495311	-0.0140370149165392	0.00507628591731191
-0.621853470802307	-0.039410125464201	-0.141249120235443	0.000847670307848603	-0.0143181178718805	0.00440995721146464
-0.587924242019653	-0.0719850063323975	-0.154178395867348	0.00132837216369808	-0.0133324451744556	0.00512133771553636
-0.657689213752747	-0.111201748251915	-0.139895379543304	0.00179866352118552	-0.0127373524010181	0.00426282966509461
-0.581612706184387	-0.0960369408130646	-0.106106281280518	0.00191942881792784	-0.0140816243365407	0.00540928123518825
-0.553434789180756	-0.0134070022031665	-0.065018966794014	0.00202499446459115	-0.0141172474250197	0.00427284883335233
-0.623739719390869	-0.0917028114199638	-0.0918767750263214	0.000772935512941331	-0.0141570065170527	0.00378260738216341
-0.674337983131409	-0.102992445230484	-0.141283631324768	-1.69692684721667E-05	-0.0137304114177823	0.0038503750693053
-0.590092062950134	-0.0553362518548965	-0.137229666113853	0.000540351786185056	-0.015082293190062	0.0047580087557435
-0.634903967380524	-0.0595107078552246	-0.109919168055058	0.00112111330963671	-0.0146449413150549	0.00401729485020041
-0.67296689748764	-0.131002381443977	-0.193369820713997	0.000138759816763923	-0.0133879324421287	0.00405016774311662
-0.578706860542297	-0.0451571419835091	-0.0927992984652519	0.00103355071041733	-0.0140792857855558	0.00461074896156788
-0.616188585758209	-0.0971657633781433	-0.24066649377346	0.000671429850626737	-0.0132002895697951	0.00440987152978778
-0.567825555801392	-0.00798218790441751	-0.0830673724412918	0.0010940101929009	-0.0133557012304664	0.00405170302838087
-0.603946328163147	-0.0893041118979454	-0.128031000494957	-0.000372194976080209	-0.012109812349081	0.00425461167469621
-0.552492320537567	0.0153349628672004	-0.114005148410797	0.00166976812761277	-0.0130438981577754	0.00466022687032819
-0.554189503192902	0.0373452715575695	-0.0353713594377041	0.00167989917099476	-0.0137549573555589	0.0042973137460649
-0.616041481494904	-0.0651258900761604	-0.148442879319191	0.0010988189605996	-0.0132996700704098	0.00396791147068143
-0.5514115691185	-0.081165537238121	-0.0904036536812782	0.00205036974512041	-0.0135454004630446	0.00428692810237408
-0.600104331970215	-0.148713439702988	-0.122414395213127	0.00128970679361373	-0.0125752268359065	0.00468828482553363
-0.599839150905609	-0.10271118581295	-0.099095344543457	0.00236605922691524	-0.013506181538105	0.00409572524949908
-0.563171803951263	-0.0426652058959007	-0.104780599474907	0.00182172865606844	-0.013075583614409	0.00462695397436619
-0.608044922351837	-0.105617426335812	-0.157099455595016	0.00116867630276829	-0.0134150926023722	0.00424285046756268
-0.588389039039612	-0.0437343195080757	-0.0392256043851376	0.00207511009648442	-0.0146244494244456	0.00424226326867938
-0.584770321846008	-0.0279588624835014	-0.205582216382027	0.000944781058933586	-0.015326289460063	0.0042104353196919
-0.644676566123962	-0.0459117069840431	-0.159951075911522	0.00016675319056958	-0.0151115069165826	0.00454485835507512
-0.617461383342743	-0.0362627469003201	-0.125208005309105	-0.000238893335335888	-0.0150036318227649	0.00457886001095176
-0.635391414165497	-0.0161702744662762	-0.0894167870283127	0.000582970154937357	-0.0151964090764523	0.00416863244026899
-0.651187717914581	-0.0961135029792786	-0.186269089579582	-0.00065739278215915	-0.0142237963154912	0.00449593644589186
-0.614156007766724	-0.0537378303706646	-0.0560154169797897	0.00172502605710179	-0.0152776567265391	0.0035112292971462
-0.625729560852051	-0.0943074524402618	-0.151183187961578	-8.62242741277441E-05	-0.0144787421450019	0.00482851918786764
-0.635341167449951	-0.0910604894161224	-0.131576865911484	0.00166313396766782	-0.0142042152583599	0.00441809091717005
-0.625861942768097	-0.152549400925636	-0.155214637517929	0.000961227691732347	-0.0139664774760604	0.00548933818936348
-0.654824614524841	-0.0679804459214211	-0.105264507234097	0.00263845222070813	-0.0140547342598438	0.00449748383834958
-0.607909381389618	-0.0949853509664536	-0.1588104814291	0.00205231620930135	-0.0141519159078598	0.00550654763355851
-0.630201816558838	-0.0982970595359802	-0.0101339537650347	0.00257028453052044	-0.0143898678943515	0.00509709492325783
-0.624446630477905	-0.0919601023197174	-0.0353300049901009	0.00221162755042315	-0.0139372805133462	0.00449193082749844
-0.606927752494812	-0.0697656497359276	-0.0354700200259686	0.00127218454144895	-0.0133073581382632	0.00419699028134346
-0.609762847423553	-0.106284528970718	-0.0878757387399673	0.000333174626575783	-0.0140533205121756	0.00395736005157232
-0.613120853900909	-0.0631179958581924	-0.0671175196766853	0.000415578833781183	-0.0134705239906907	0.0043246946297586
-0.575047016143799	0.0247015841305256	-0.0332562476396561	0.00248964154161513	-0.0144843170419335	0.00338122271932662
-0.684110641479492	-0.161544680595398	-0.0931691974401474	-0.000624131644144654	-0.0128958765417337	0.00363446678966284
-0.707590520381927	-0.102284960448742	-0.0624944381415844	0.00127957167569548	-0.0141060277819633	0.00387184205465019
-0.653480350971222	-0.130493178963661	-0.153143748641014	0.00262235570698977	-0.0150053529068828	0.00477126520127058
-0.601283609867096	-0.0724847167730331	-0.0924993008375168	0.00296526798047125	-0.015295241959393	0.0052530225366354
-0.595876395702362	-0.0736429840326309	0.0179017912596464	0.00482086930423975	-0.0151133788749576	0.00532243680208921
-0.659293353557587	-0.210713610053062	-0.109957054257393	0.00344496476463974	-0.0139181083068252	0.00573463970795274
-0.686950922012329	-0.246375605463982	-0.0349807590246201	0.00298702251166105	-0.0146800363436341	0.00479845097288489
-0.645425081253052	-0.109376192092896	0.0354681499302387	0.00476335827261209	-0.0155641213059425	0.00487966882064939
-0.705800354480743	-0.155148923397064	0.029602425172925	0.00400599604472518	-0.0157378446310759	0.00496579147875309
-0.778794348239899	-0.135127067565918	0.0183357652276754	0.00155893573537469	-0.0157539770007133	0.00435593910515308
-0.824861466884613	-0.0715140178799629	0.0637704282999039	0.000401971978135407	-0.0179202165454626	0.00185710471123457
-0.897219657897949	-0.0127443736419082	0.123146831989288	-0.00109082623384893	-0.0185762718319893	0.00091985723702237
-0.949932396411896	-0.0146800149232149	0.227119699120522	-0.000382910162443295	-0.021536398679018	0.000803209492005408
-1.06911325454712	-0.207294195890427	0.115457408130169	0.00108316366095096	-0.021834459155798	0.000582191802095622
-1.02978050708771	-0.269221812486649	0.202836453914642	0.00540989451110363	-0.0225763749331236	0.00311986054293811
-1.13549995422363	-0.374027490615845	0.222909614443779	0.00965221505612135	-0.0235674809664488	0.00557732256129384
-1.21767246723175	-0.457337230443954	0.215805947780609	0.0127360178157687	-0.025831101462245	0.00808245409280062
-1.36634743213654	-0.556570172309875	0.182766780257225	0.0122300973162055	-0.0270564462989569	0.0105837704613805
-1.39292478561401	-0.523382604122162	0.136925771832466	0.010753377340734	-0.0285866819322109	0.0129592092707753
-1.45567274093628	-0.635570049285889	0.14666873216629	0.0125092007219791	-0.02889683842659	0.0131999654695392
-1.35349094867706	-0.574154257774353	0.188325554132462	0.0158911980688572	-0.0296721216291189	0.0117908222600818
-1.29915964603424	-0.612376272678375	0.116697557270527	0.0151298996061087	-0.0255413949489594	0.0111338198184967
-1.25872611999512	-0.547578752040863	0.0723805278539658	0.0103028165176511	-0.0235325209796429	0.00938116293400526
-1.01993691921234	-0.367506921291351	0.152581393718719	0.00834767892956734	-0.0196687299758196	0.0089727183803916
-0.939341247081757	-0.133405357599258	0.303129881620407	0.00666002091020346	-0.0172754470258951	0.00410823384299874
-0.84248811006546	-0.0769631713628769	0.235398575663567	0.00247420184314251	-0.0150869991630316	0.00415382254868746
-0.82003915309906	-0.0797744020819664	0.152627900242805	0.000341266626492143	-0.0134822996333241	0.00350664719007909
-0.835150182247162	-0.101291112601757	0.205824673175812	0.000466825324110687	-0.0138749117031693	0.00295469001866877
-0.799938917160034	-0.107823021709919	0.104115508496761	0.000909114314708859	-0.0136816408485174	0.00446775136515498
-0.768290877342224	-0.103443711996078	0.0635591149330139	0.00162560085300356	-0.0151428068056703	0.00577382137998939
-0.75030380487442	-0.0529625862836838	0.0804842934012413	0.00306800939142704	-0.0166473519057035	0.00657246820628643
-0.806432247161865	-0.192583441734314	-0.0246018283069134	0.00230118003673851	-0.0154610285535455	0.0068102995865047
-0.767696738243103	-0.115111365914345	0.0484326221048832	0.00283537269569933	-0.0160173047333956	0.00750227412208915
-0.746066153049469	-0.0287645980715752	0.136111736297607	0.00250298995524645	-0.0155498739331961	0.0044251624494791
-0.742945849895477	0.0406244359910488	0.239017277956009	0.00230797124095261	-0.0151195460930467	0.00248726923018694
-0.763173341751099	0.0101423300802708	0.209371641278267	-0.00122215028386563	-0.0139995096251369	0.00267652398906648
-0.779972016811371	0.0489671304821968	0.154114052653313	0.000551849778275937	-0.0159396063536406	0.00241349870339036
-0.862234950065613	-0.108307749032974	0.0970591455698013	-0.00110319023951888	-0.0155209498479962	0.00189127225894481
-0.807369470596313	-0.0669367983937263	0.107979945838451	7.59057047616807E-06	-0.0163771249353886	0.00384477735497057
-0.819245040416718	-0.0827716886997223	0.0624587349593639	0.00118618796113878	-0.0170056391507387	0.00545658869668841
-0.855120778083801	-0.148703515529633	0.085897870361805	0.00286153145134449	-0.0167402625083923	0.00537149561569095
-0.773502349853516	-0.138359606266022	0.0923231914639473	0.00281170383095741	-0.0163935180753469	0.00730159506201744
-0.777369916439056	-0.219262883067131	0.0595473684370518	0.0035807064268738	-0.0147158056497574	0.00706122163683176
-0.681712090969086	-0.140388146042824	0.183897390961647	0.0034157307818532	-0.0136448731645942	0.00615407293662429
-0.700597882270813	-0.152327656745911	0.265299171209335	0.00239126710221171	-0.0107868714258075	0.00401491299271584
-0.740164875984192	-0.179461985826492	0.266057789325714	0.00171492621302605	-0.0108944913372397	0.00302407774142921
-0.660094201564789	-0.132817760109901	0.221816450357437	0.00171411223709583	-0.0118937967345119	0.00389613676816225
-0.715339481830597	-0.136515885591507	0.234685406088829	0.00220993859693408	-0.0139837842434645	0.00360687077045441
-0.802265703678131	-0.12162122130394	0.212168619036675	0.00398887554183602	-0.0148991355672479	0.00396975222975016
-0.893012046813965	-0.344706475734711	0.1616550385952	0.00268369866535068	-0.0170035362243652	0.00485782790929079
-0.966465175151825	-0.378320962190628	0.128770187497139	0.00395262148231268	-0.0161817297339439	0.00399497197940946
-1.00249934196472	-0.418161958456039	0.203185975551605	0.00620386935770512	-0.0176285542547703	0.004605648573488
-1.02145934104919	-0.420747578144073	0.26643431186676	0.0071893809363246	-0.0193420741707087	0.00588134536519647
-1.02927434444427	-0.378425389528275	0.240350529551506	0.00799145549535751	-0.0216605588793755	0.00819685775786638
-1.08311533927917	-0.348288595676422	0.295849055051804	0.00706946151331067	-0.0219225883483887	0.00762571441009641
-1.02031254768372	-0.35224974155426	0.21735492348671	0.00487292092293501	-0.0208885688334703	0.00733050983399153
-1.00218617916107	-0.292606234550476	0.260062694549561	0.0047633359208703	-0.0195038020610809	0.00532122189179063
-0.998644471168518	-0.290614664554596	0.348905712366104	0.00520461471751332	-0.0176188610494137	0.00466626556590199
-0.915917217731476	-0.246245384216309	0.332206279039383	0.00561234960332513	-0.0176452230662107	0.00505390949547291
-1.01725280284882	-0.362612724304199	0.217262238264084	0.00387874990701675	-0.0175365079194307	0.00483635719865561
-0.954226076602936	-0.248550772666931	0.256895184516907	0.00605219509452581	-0.0191621612757444	0.00558464182540774
-1.06191444396973	-0.305198431015015	0.193207815289497	0.00451196730136871	-0.0186035167425871	0.00563850067555904
-1.07789194583893	-0.34635317325592	0.229567810893059	0.00276388204656541	-0.018623473122716	0.00630729552358389
-1.13650894165039	-0.252765387296677	0.304058879613876	0.0025258322712034	-0.020386815071106	0.00711037078872323
-1.16940402984619	-0.234400302171707	0.292720079421997	0.00124174240045249	-0.0230364166200161	0.00733313011005521
-1.20420145988464	-0.208397194743156	0.360940009355545	0.00255909981206059	-0.0242972932755947	0.00818196404725313
-1.1997674703598	-0.193197950720787	0.327355802059174	0.00253554875962436	-0.0244938880205154	0.00748221576213837
-1.21002101898193	-0.25316908955574	0.351644724607468	0.00241403677500784	-0.0237874779850245	0.00628524692729115
-1.12953650951385	-0.234013229608536	0.308339476585388	0.00206185481511056	-0.0217962861061096	0.00446225935593247
-1.10224187374115	-0.160235077142715	0.380157917737961	0.00361963291652501	-0.0212472528219223	0.00395892933011055
-1.15824580192566	-0.310458809137344	0.276724070310593	0.00166475703008473	-0.0199792999774218	0.00511400960385799
-1.10638999938965	-0.200999155640602	0.235468298196793	0.00234439969062805	-0.0224035270512104	0.00640271697193384
-1.13170397281647	-0.141322076320648	0.203199774026871	0.0016993269091472	-0.023400628939271	0.00648538302630186
-1.17359530925751	-0.165218815207481	0.189310863614082	0.000553566962480545	-0.0236141253262758	0.00608086073771119
-1.09294831752777	-0.144187927246094	0.318428039550781	0.000508192752022296	-0.0237763673067093	0.0074070799164474
-1.08567750453949	-0.145910829305649	0.276312261819839	-0.000103755017335061	-0.0220613684505224	0.00655420171096921
-1.01878142356873	-0.0308791715651751	0.365848392248154	0.00182214064989239	-0.0210679154843092	0.00625729048624635
-0.933888971805573	-0.0739512667059898	0.327091366052628	-0.00103694794233888	-0.017970860004425	0.00582938408479095
-0.888168752193451	-0.0923108011484146	0.280941307544708	-0.00373152433894575	-0.0142626622691751	0.00433733500540257
-0.676113069057465	0.0195642504841089	0.1811832934618	-0.00415265094488859	-0.011880787089467	0.00325174303725362
-0.54678076505661	0.0289929453283548	0.204620644450188	-0.00282541546039283	-0.00861752405762672	0.00202424544841051
-0.503444790840149	-0.0722789764404297	0.172881409525871	-0.00272016949020326	-0.00678448705002666	0.00144333287607878
-0.220818594098091	-0.110038235783577	0.116676852107048	0.00184120587073267	-0.00226803659461439	0.0043016760610044
-0.04969397559762	-0.19817128777504	0.101579584181309	0.0047045829705894	0.00545146875083447	0.00699456501752138
-0.0919032394886017	-0.186277627944946	0.183971226215363	0.00461977440863848	0.00237889611162245	0.0064235208556056
-0.274207592010498	-0.149014964699745	0.214228361845016	0.00215782877057791	-0.000861012260429561	0.00555222760885954
-0.459535717964172	-0.131023362278938	0.301912635564804	-0.00217792391777039	-0.00428064586594701	0.00565439974889159
-0.365447700023651	-0.0767993554472923	0.319322049617767	-0.00256284140050411	-0.00219560600817204	0.00386265548877418
-0.450170278549194	0.0641784518957138	0.38225930929184	-0.00509251980111003	-0.00623798463493586	0.00211217743344605
-0.55759596824646	-0.0244540274143219	0.308602660894394	-0.0050510442815721	-0.00743441749364138	0.00134291360154748
-0.601976156234741	-0.0852508544921875	0.316286444664001	-0.0022710079792887	-0.0103249289095402	0.00296332384459674
-0.796619057655334	-0.185971975326538	0.422873020172119	0.00249968888238072	-0.0147248366847634	0.00485753500834107
-0.917087972164154	-0.186480864882469	0.393249154090881	0.00297060143202543	-0.0175968520343304	0.00569251365959644
-0.949311494827271	-0.301035225391388	0.21573095023632	0.00274764723144472	-0.0180519241839647	0.0100837787613273
-1.02958238124847	-0.261022329330444	0.226073503494263	-0.000988913350738585	-0.020778464153409	0.00622890936210752
-0.994087994098663	-0.213106155395508	0.378720343112946	0.00107340968679637	-0.0182187892496586	0.0072596981190145
-0.993630051612854	-0.0977801904082298	0.503388345241547	-0.000416511262301356	-0.0178645439445972	0.00675606075674295
-1.08679914474487	0.13411819934845	0.293955713510513	-0.0120045347139239	-0.0218327641487122	0.0061876424588263
-1.21254062652588	0.316570609807968	0.411741852760315	-0.011781825684011	-0.0268053151667118	0.00372516247443855
-0.99416583776474	-0.308354169130325	0.698709070682526	0.00560467271134257	-0.0236916802823544	-0.00114014360588044
-0.46136686205864	-0.683392643928528	0.822195053100586	0.0173511989414692	-0.00492022838443518	0.0023422222584486
-0.118149809539318	-0.582589864730835	0.586358726024628	0.0125946067273617	0.00518437474966049	0.0132641782984138
-0.381032854318619	-0.192258983850479	0.514612317085266	0.001205287524499	-0.00238707684911788	0.00866178516298532
-0.940437912940979	0.0338936001062393	0.671583414077759	-0.00340074766427279	-0.0191113520413637	0.00345479673705995
-1.1429055929184	0.0707976371049881	0.788964986801147	-0.00237942696548998	-0.0246328450739384	0.00389249483123422
-1.13950848579407	-0.153816506266594	0.705089032649994	-0.00168566592037678	-0.0219607353210449	0.00385601073503494
-0.996202528476715	-0.349556475877762	0.762412786483765	0.00427672546356916	-0.0152964908629656	0.00206024944782257
-0.684982359409332	-0.377785444259644	0.854268372058868	0.0104530937969685	-0.00922760181128979	0.00357167376205325
-0.613739311695099	-0.429863750934601	0.770455062389374	0.00722366943955421	-0.00355925993062556	0.00622763996943831
-0.540014505386353	-0.241886898875237	0.753782033920288	0.00632889615371823	-0.00878790114074945	0.00485493708401918
-0.640129148960114	-0.170546591281891	0.599414587020874	0.000561879540327936	-0.00914479792118073	0.00421429798007011
-0.609295666217804	-0.0663797557353973	0.508091568946838	-0.00299538299441338	-0.00874571595340967	0.00461210077628493
-0.578954100608826	-0.117185346782207	0.387533158063889	-0.00125924963504076	-0.00858541205525398	0.00537770427763462
-0.587406814098358	-0.0265845078974962	0.347737461328506	-0.0030543589964509	-0.0103510664775968	0.00422026170417666
-0.665919244289398	-0.00410854769870639	0.460883736610413	-0.00430802255868912	-0.0108501482754946	0.00266869319602847
-0.673495054244995	0.101267524063587	0.469265669584274	-0.00630294578149915	-0.0123546067625284	0.00351669569499791
-0.785641431808472	0.161218196153641	0.480795234441757	-0.00794020481407642	-0.0136472573503852	0.00210284674540162
-0.752476692199707	0.314482122659683	0.572254955768585	-0.00819080229848623	-0.0149163221940398	0.00138873665127903
-0.704339504241943	0.347714751958847	0.618345439434052	-0.00988056790083647	-0.0148167796432972	0.00177893054205924
-0.755567193031311	0.281948298215866	0.693534195423126	-0.0108443042263389	-0.0121176457032561	0.00295893312431872
-0.82695060968399	0.240056395530701	0.706664204597473	-0.0114987613633275	-0.0115108732134104	0.00216001598164439
-0.840598344802856	0.277779817581177	0.762796103954315	-0.00988166593015194	-0.0130417300388217	0.00276798522099853
-0.857809901237488	0.303924381732941	0.834379255771637	-0.00918580126017332	-0.0159508008509874	0.0038979728706181
-0.856331169605255	0.185642585158348	0.888434708118439	-0.00709549663588405	-0.0145193384960294	0.00459352461621165
-0.957051217556	0.0645085349678993	0.939480245113373	-0.00409480137750506	-0.0136982779949903	0.00404325500130653
-0.904133915901184	0.0540109798312187	0.975084841251373	0.00102995592169464	-0.0153542850166559	0.00424641137942672
-0.990332186222076	0.0252506677061319	0.909048318862915	-0.00204667099751532	-0.0160455089062452	0.00478955497965217
-1.00097322463989	0.0354508794844151	0.94331955909729	-0.00154729862697423	-0.0166284516453743	0.00278736557811499
-0.825842797756195	0.172951996326447	0.922491848468781	-0.00392602570354939	-0.0160176176577806	0.00446863332763314
-0.866299450397491	0.262195348739624	0.937607824802399	-0.00605991436168551	-0.0142130795866251	0.00160233373753726
-0.806997001171112	0.285022377967834	0.997637987136841	0.000116506911581382	-0.0126735176891088	0.00332275801338255
-0.802364885807037	0.0579852499067783	1.25780308246613	0.00793853960931301	-0.0110134053975344	-0.000539758009836078
-0.781617999076843	0.112654946744442	1.23780512809753	0.00132021866738796	-0.00868592131882906	0.00233239424414933
-0.680401146411896	-0.0114264590665698	1.1787486076355	0.000991572393104434	-0.00346426852047443	0.00540128583088517
-0.67620861530304	0.0316795185208321	1.18719828128815	0.00295954383909702	-0.00414102291688323	0.00396197568625212
-0.73602020740509	0.0950476229190826	1.21813070774078	0.00356883043423295	-0.00744910957291722	0.0029268239159137
-0.739092588424683	0.139144495129585	1.08460760116577	-0.00091227691154927	-0.0077064661309123	0.0044476711191237
-0.73755407333374	0.0854452699422836	1.0670291185379	-0.00124568562023342	-0.00568512314930558	0.00244256108999252
-0.609544813632965	0.182351782917976	1.07848501205444	-0.00322171277366579	-0.0049253161996603	0.00309256231412292
-0.575025081634521	0.291131317615509	1.05769181251526	-0.00599143840372562	-0.00606848392635584	0.00327643053606153
-0.693106293678284	0.278399646282196	1.05744421482086	-0.00739379180595279	-0.00813107844442129	0.00388216134160757
-0.776829361915588	0.368120163679123	1.06750905513763	-0.007293701171875	-0.0114307319745421	0.00177724135573953
-0.899258196353912	0.309434950351715	1.0851114988327	-0.00853023026138544	-0.0140169132500887	0.002365029649809
-0.946390151977539	0.368825614452362	1.14351809024811	-0.0109039982780814	-0.0132378414273262	0.00183515623211861
-0.89215350151062	0.464587539434433	1.15512573719025	-0.00989199057221413	-0.0119626559317112	0.00323801697231829
-0.985176265239716	0.390754908323288	1.26278686523438	-0.0095529779791832	-0.0133487246930599	0.00336019857786596
-1.01829564571381	0.406752914190292	1.25979709625244	-0.00999825820326805	-0.0139389093965292	0.00198573875240982
-1.06340909004211	0.395585536956787	1.24624454975128	-0.00920748058706522	-0.0159822478890419	0.00215679802931845
-0.983594298362732	0.509127020835876	1.15216946601868	-0.0105465389788151	-0.0166258048266172	0.00314371823333204
-0.99918794631958	0.643157064914703	1.29732310771942	-0.0112098008394241	-0.016566202044487	0.0011267700465396
-0.997678399085999	0.673073470592499	1.14667475223541	-0.0163692887872458	-0.0151791917160153	4.3067859223811E-05
-1.04003143310547	0.795519471168518	1.20834863185883	-0.0196242183446884	-0.0151893766596913	-0.000649913272354752
-0.94722718000412	0.903203189373016	1.21167290210724	-0.0224328450858593	-0.0159563180059195	-0.00119302852544934
-0.916114568710327	1.01562440395355	1.35101461410522	-0.0197056289762259	-0.0157829374074936	-0.00253016757778823
-0.834759771823883	0.868949830532074	1.27629673480988	-0.0187138896435499	-0.0102374190464616	-0.00213332171551883
-0.782940328121185	0.751405000686646	1.29310643672943	-0.0185311082750559	-0.00684762047603726	-0.000469976948807016
-0.764910459518433	0.80552214384079	1.35931313037872	-0.0175656508654356	-0.0087106516584754	0.00160758721176535
-0.940405488014221	0.792801916599274	1.34753596782684	-0.0177508108317852	-0.0133480513468385	0.00130676466505975
-0.989692091941834	0.756843388080597	1.46492564678192	-0.0144926412031054	-0.0144527005031705	0.000226962903980166
-0.945938467979431	0.74663645029068	1.52165710926056	-0.00943105295300484	-0.0120364176109433	0.000897997757419944
-0.944666087627411	0.457373917102814	1.41219413280487	-0.0073181139305234	-0.00801858492195606	0.0016724958550185
-0.810148894786835	0.427388668060303	1.40243756771088	-0.00415054382756352	-0.00625284109264612	0.00298729981295764
-0.814596354961395	0.42794480919838	1.4620053768158	-0.00200602877885103	-0.00749698467552662	0.00228954339399934
-0.949180781841278	0.349198549985886	1.3681024312973	-0.00322931865230203	-0.00870448350906372	0.00212785857729614
-0.975404560565948	0.413549453020096	1.32678604125977	-0.0037832164671272	-0.0122120212763548	0.00225580157712102
-1.03195858001709	0.433986723423004	1.29355955123901	-0.00471856351941824	-0.0147396046668291	0.00250931922346354
-1.14485931396484	0.459765464067459	1.20320570468903	-0.00749584985896945	-0.0178283471614122	0.00158747076056898
-0.962577104568481	0.636592149734497	1.23612523078918	-0.0130822826176882	-0.0121690286323428	0.00102441536728293
-0.777894854545593	0.852101147174835	1.48712861537933	-0.0140580674633384	-0.00826066453009844	-0.000237691885558888
-0.859190225601196	0.697997570037842	1.47812736034393	-0.0133563494309783	-0.0076752221211791	0.00029257225105539
-0.865199744701386	0.815030336380005	1.46542739868164	-0.011670826934278	-0.0101869152858853	0.000170818908372894
-0.951516509056091	0.644142329692841	1.45781636238098	-0.0103901475667953	-0.00957533810287714	0.000275193364359438
-0.888048231601715	0.59958678483963	1.46657776832581	-0.0108701437711716	-0.00727071473374963	0.00095172569854185
-0.857972800731659	0.661434829235077	1.50688850879669	-0.0110074253752828	-0.00736143253743649	0.00256606261245906
-0.903323709964752	0.73742687702179	1.56221199035645	-0.00960284471511841	-0.0103530725464225	0.000592810509260744
-0.962928771972656	0.681748509407043	1.48100984096527	-0.00975084956735373	-0.0117007186636329	0.0017291036201641
-0.973494589328766	0.658762156963348	1.4084700345993	-0.0108925392851233	-0.0127157690003514	0.00271145580336452
-1.03628897666931	0.697270214557648	1.3907835483551	-0.0118256527930498	-0.0142032550647855	0.00154271651990712
-1.09855449199677	0.706937491893768	1.26865530014038	-0.0131556252017617	-0.0146071817725897	0.000441774580394849
-1.13987338542938	0.826278924942017	1.3322092294693	-0.0156673714518547	-0.0157430469989777	-0.000940443191211671
-1.21731293201447	0.816940605640411	1.39150273799896	-0.0173146519809961	-0.0171692576259375	0.000659871788229793
-1.17966377735138	0.920708775520325	1.42864799499512	-0.0182932801544666	-0.0168508850038052	-0.00122293678577989
-1.03785610198975	1.0348265171051	1.49373698234558	-0.0162681136280298	-0.0167589858174324	-0.00170747411902994
-1.02590608596802	0.989189684391022	1.51139938831329	-0.0156744327396154	-0.0141762066632509	-0.00106540392152965
-1.02509617805481	0.897516369819641	1.38551783561707	-0.0187581907957792	-0.011184916831553	-0.00207110308110714
-0.976639926433563	1.01563858985901	1.49715948104858	-0.0169889517128468	-0.0127760758623481	-0.000653541763313115
-1.09024596214294	0.942757129669189	1.55054497718811	-0.0167306512594223	-0.0138986213132739	0.000380228477297351
-1.05999279022217	0.954081356525421	1.66952157020569	-0.0154688404873013	-0.0139663806185126	0.000375900795916095
-1.05863201618195	1.00068521499634	1.6927638053894	-0.0152081651613116	-0.0134187424555421	-0.000479826121591032
-1.08570575714111	0.931844055652618	1.66795682907104	-0.0136215519160032	-0.0140067925676703	-0.000339306920068339
-1.10496437549591	0.963257193565369	1.58472537994385	-0.0130073688924313	-0.0154387140646577	-0.000117839721497148
-1.13596737384796	0.894818007946014	1.50317478179932	-0.0158402118831873	-0.0157531965523958	0.000264612579485402
-1.14495432376862	0.955218911170959	1.43419468402863	-0.0164853800088167	-0.0167837589979172	0.00153154751751572
-1.13337016105652	0.997689247131348	1.47429442405701	-0.0159122329205275	-0.017090205103159	0.00117979873903096
-1.11890816688538	0.999305605888367	1.52215671539307	-0.0162420775741339	-0.0176377948373556	0.00108912226278335
-1.15059959888458	0.974453985691071	1.5949615240097	-0.015444845892489	-0.0178339872509241	-0.00044835195876658
-1.15664088726044	0.961652040481567	1.62715065479279	-0.0157276503741741	-0.0168458931148052	-0.00146658427547663
-1.16262555122375	0.917300164699554	1.55246818065643	-0.0150033496320248	-0.0161304175853729	-0.000490428355988115
-1.15236759185791	0.965087234973907	1.55865490436554	-0.01342405192554	-0.0156059712171555	-0.00079473335063085
-1.08127737045288	0.988324522972107	1.49075090885162	-0.0151738682761788	-0.0148605415597558	0.000380974233848974
-1.11588537693024	0.896487534046173	1.43576502799988	-0.0166516993194819	-0.0139178950339556	0.00133742659818381
-1.17003989219666	0.847495555877686	1.50946390628815	-0.0182414799928665	-0.0121456710621715	0.000502161215990782
-1.07456111907959	0.968811273574829	1.60961282253265	-0.0175184849649668	-0.0128300944343209	0.00104581110645086
-1.09050738811493	0.963127970695496	1.63270676136017	-0.0171433743089437	-0.0128023540601134	0.000383421749575064
-1.0283899307251	0.992104470729828	1.62376427650452	-0.0159645229578018	-0.0136377634480596	0.00148998387157917
-1.16126680374146	0.845527470111847	1.60402953624725	-0.0161757878959179	-0.0126942070201039	-0.000171239895280451
-1.15933072566986	0.847145795822144	1.59186279773712	-0.0151988947764039	-0.0134530998766422	-0.000194658365217037
-1.07500636577606	0.970339238643646	1.59357857704163	-0.0159908160567284	-0.0136561803519726	0.0010116973426193
-1.03359937667847	1.07414948940277	1.71934640407562	-0.0148322554305196	-0.0135597623884678	-0.000687292777001858
-1.02105212211609	1.07132637500763	1.72329759597778	-0.0161516107618809	-0.0126982303336263	-0.000944946892559528
-1.08523452281952	0.981437206268311	1.67761874198914	-0.0171458162367344	-0.0127447359263897	-0.000425061967689544
-1.09833168983459	0.970430791378021	1.65906965732574	-0.0173031073063612	-0.0133604276925325	1.1783645277319E-05
-1.08316719532013	0.9830482006073	1.58804643154144	-0.016397550702095	-0.0145422192290425	0.0012540512252599
-1.09037125110626	1.03843224048615	1.58829963207245	-0.0171178337186575	-0.0142215378582478	0.000447823258582503
-1.12711751461029	1.07163453102112	1.70767426490784	-0.0158686172217131	-0.015050932765007	-0.000553775986190885
-1.1200737953186	1.07013547420502	1.68300914764404	-0.0166495963931084	-0.0151410773396492	0.000700515345670283
-1.14836239814758	1.00199735164642	1.68354570865631	-0.017326831817627	-0.0146013190969825	0.000171187071828172
-1.17585730552673	0.946732938289642	1.65858912467957	-0.017431577667594	-0.014437822625041	-0.00047022764920257
-1.22580623626709	0.883326232433319	1.63625395298004	-0.0171312019228935	-0.0144065152853727	-0.000160754352691583
-1.19738721847534	0.930378794670105	1.57842171192169	-0.0168069191277027	-0.0149219054728746	0.000713552930392325
-1.22796773910522	0.863740026950836	1.55304062366486	-0.0164460204541683	-0.0154839176684618	0.000512255821377039
-1.28681349754333	0.825255811214447	1.60113286972046	-0.0158399417996407	-0.01603152602911	0.000270402670139447
-1.23198330402374	0.891829788684845	1.54111850261688	-0.015359191223979	-0.0168096646666527	0.000193769563338719
-1.16579747200012	1.04669606685638	1.53474903106689	-0.0153895113617182	-0.0175352282822132	0.00109634757973254
-1.21380090713501	0.986060917377472	1.52040898799896	-0.0167928338050842	-0.0182161442935467	0.000897637219168246
-1.22179114818573	1.03833901882172	1.53356349468231	-0.0167824681848288	-0.01850819401443	0.000499452115036547
-1.26676452159882	1.00630259513855	1.51210689544678	-0.0171533320099115	-0.0186237897723913	-0.00010985820699716
-1.24667620658875	1.05937910079956	1.61305034160614	-0.0163022112101316	-0.0194303002208471	-0.000313986791297793
-1.34533774852753	0.939595818519592	1.45972657203674	-0.0190781559795141	-0.0179865080863237	-0.00132791860960424
-1.33557796478271	1.00457346439362	1.50676679611206	-0.0189796984195709	-0.017730388790369	-0.00106084847357124
-1.25338971614838	1.13484334945679	1.60908401012421	-0.0170237980782986	-0.0199310407042503	-0.00133382191415876
-1.24526262283325	1.14100158214569	1.64350152015686	-0.0173931512981653	-0.0195669252425432	-0.00125108135398477
-1.20504331588745	1.16355311870575	1.6576075553894	-0.017075452953577	-0.0178567245602608	-0.00129094976000488
-1.14543652534485	1.08750903606415	1.60546004772186	-0.0182544756680727	-0.0168269202113152	-0.000905298918951303
-1.12761354446411	1.08628928661346	1.55877089500427	-0.017969960346818	-0.015887338668108	-0.00114328670315444
-1.16620028018951	1.06950795650482	1.59093248844147	-0.0181832984089851	-0.0150791918858886	-6.8002671469003E-05
-1.17422306537628	1.02780556678772	1.54836046695709	-0.0190768260508776	-0.0132734496146441	-0.000760161783546209
-1.07356214523315	1.12383317947388	1.47760248184204	-0.0188050903379917	-0.0150182647630572	0.000386414001695812
-1.10311925411224	1.1341792345047	1.54656529426575	-0.0190275497734547	-0.015456847846508	0.000246244773734361
-1.17238640785217	1.19332909584045	1.63497042655945	-0.0180946532636881	-0.0157628878951073	-0.00101962720509619
-1.16419744491577	1.17792224884033	1.69072949886322	-0.0186169743537903	-0.0162300765514374	-0.000748311867937446
-1.20704805850983	1.17882823944092	1.63361728191376	-0.0182864759117365	-0.0166393201798201	-0.000696162867825478
-1.19685685634613	1.17871510982513	1.61324727535248	-0.0170409101992846	-0.0176236778497696	-0.000780376023612916
-1.234543800354	1.02403199672699	1.54448866844177	-0.0180999711155891	-0.0160331502556801	-0.00124964129645377
-1.25588667392731	0.96455979347229	1.54431545734406	-0.0178284998983145	-0.015908595174551	-0.000928013643715531
-1.25933074951172	0.888126373291016	1.57958543300629	-0.017318032681942	-0.0151277594268322	-0.000553655903786421
-1.1911187171936	0.93438994884491	1.49140071868896	-0.016365384683013	-0.015884704887867	0.000947776192333549
-1.21180272102356	0.992187440395355	1.59339952468872	-0.0157658401876688	-0.0169012937694788	-0.000364493345841765
-1.3384131193161	0.900507986545563	1.5179615020752	-0.0177519805729389	-0.0170958526432514	-0.00128351477906108
-1.28998327255249	1.00090932846069	1.54617071151733	-0.0175480507314205	-0.0186641253530979	-0.00011321360943839
-1.30341970920563	1.00541126728058	1.5398622751236	-0.018907094374299	-0.0184012372046709	0.000135887996293604
-1.33293306827545	1.00601816177368	1.47867035865784	-0.0193258356302977	-0.0183683708310127	-0.000173485110281035
-1.23129546642303	1.11227941513062	1.58979213237762	-0.0182093735784292	-0.0193105600774288	-0.000545131915714592
-1.290602684021	1.05753219127655	1.51128101348877	-0.0184626411646605	-0.0176917780190706	-0.000725081597920507
-1.20603716373444	1.13111424446106	1.63448464870453	-0.0179236270487309	-0.0179059319198132	-0.000824829912744462
-1.23251414299011	1.13339602947235	1.65752673149109	-0.0166749320924282	-0.0180486980825663	-0.00117254815995693
-1.18517112731934	1.16926777362823	1.60484802722931	-0.0175108779221773	-0.0176285300403833	-0.00101926806382835
-1.20289170742035	1.14703226089478	1.59989595413208	-0.0178772769868374	-0.0169771984219551	-0.000893655233085155
-1.23223233222961	1.14004909992218	1.68814325332642	-0.0160092990845442	-0.0173418316990137	-0.000924738473258913
-1.1819235086441	1.10468566417694	1.64549934864044	-0.0168406739830971	-0.0164362862706184	-0.00109015626367182
-1.16023254394531	1.1117947101593	1.62170422077179	-0.0166584793478251	-0.0162547565996647	0.000286648253677413
-1.2831859588623	0.941035866737366	1.58560287952423	-0.0189746357500553	-0.0153880808502436	-0.000428472441853955
-1.2926436662674	0.954735934734344	1.61233818531036	-0.0175093244761229	-0.0158084686845541	-0.000229729092097841
-1.27003693580627	1.00688910484314	1.56047797203064	-0.0187220647931099	-0.016572117805481	-0.00108768616337329
-1.29117250442505	0.951561152935028	1.57421386241913	-0.0182777028530836	-0.0157035887241364	-0.00111713528167456
-1.26334774494171	1.01302444934845	1.55142855644226	-0.0188879258930683	-0.0174013711512089	-0.000998942297883332
-1.19870483875275	1.16817331314087	1.56085109710693	-0.0174583233892918	-0.0182417426258326	-0.000872947042807937
-1.29667711257935	1.00978183746338	1.51922607421875	-0.0194133166223764	-0.0173781719058752	-0.000602038751821965
-1.29183948040009	1.02457797527313	1.515221118927	-0.0190344545990229	-0.0177370831370354	-0.000646576459985226
-1.24152004718781	1.100510597229	1.6002151966095	-0.0171153713017702	-0.0192038062959909	-0.000964846462011337
-1.3073593378067	1.03059649467468	1.57678651809692	-0.0175551827996969	-0.0178243573755026	-0.000465841992991045
-1.31233203411102	0.906356453895569	1.56007611751556	-0.0181915238499641	-0.0165656227618456	-0.000520670553669333
-1.25153338909149	1.00138592720032	1.49980461597443	-0.0182010065764189	-0.0168779268860817	-0.000753499160055071
-1.15327751636505	1.0844566822052	1.49310791492462	-0.0182324312627316	-0.0179810021072626	0.000944039784371853
-1.23101007938385	1.10456681251526	1.4274867773056	-0.0188081227242947	-0.0169431027024984	0.000120493801659904
-1.22667467594147	1.10001909732819	1.47535920143127	-0.0195962339639664	-0.017670264467597	-0.00028084235964343
-1.32120490074158	1.08905363082886	1.52934420108795	-0.0202767476439476	-0.0186535939574242	-0.000145324534969404
-1.23924338817596	1.18016648292542	1.59379374980927	-0.0182270482182503	-0.0177806820720434	-0.00067175121512264
-1.17279648780823	1.17997181415558	1.62731003761292	-0.017289575189352	-0.0168002266436815	-0.00118205090984702
-1.22777700424194	1.09316146373749	1.63132798671722	-0.0172198805958033	-0.0171117018908262	-0.00108658906538039
-1.18103623390198	1.14120435714722	1.58613181114197	-0.0181219391524792	-0.0180001091212034	-0.000460022478364408
-1.27909171581268	1.00892496109009	1.46745693683624	-0.0204353369772434	-0.0163952987641096	-0.00109682139009237
-1.32556855678558	1.00216484069824	1.50586366653442	-0.0205046460032463	-0.0163142550736666	-0.00113855372183025
-1.34512996673584	1.03384411334991	1.46609568595886	-0.020372498780489	-0.018274299800396	-0.00118605513125658
-1.32066142559052	1.03752315044403	1.51932978630066	-0.0188238378614187	-0.0186850447207689	-0.00080404500477016
-1.35311841964722	1.04617726802826	1.53957796096802	-0.0193373784422874	-0.0190272629261017	-0.000622051826212555
-1.26247978210449	1.08362603187561	1.56183922290802	-0.0198673401027918	-0.018486836925149	-0.000466490542748943
-1.21129190921783	1.13306868076324	1.56194996833801	-0.0199887342751026	-0.0179571565240622	-0.000312678690534085
-1.22452807426453	1.21020948886871	1.57406640052795	-0.0182090830057859	-0.0179183539003134	-0.00176032446324825
-1.29543709754944	1.05275475978851	1.45251750946045	-0.0216623079031706	-0.0157667305320501	-0.00100888218730688
-1.26346695423126	1.03716850280762	1.43587291240692	-0.0218171812593937	-0.0147206839174032	-0.00104833615478128
-1.18589043617249	1.2148665189743	1.68563103675842	-0.0192016642540693	-0.0163928903639317	-0.00102477520704269
-1.22801721096039	1.51009488105774	0.315655916929245	-0.0497994422912598	-0.0406579487025738	-0.00528297200798988
-1.54028916358948	1.40367376804352	-0.187904253602028	-0.0415468662977219	-0.00797872524708509	-0.00662082387134433
-1.29233503341675	0.970592439174652	-0.0266373790800571	-0.00198310078121722	-0.0277439318597317	-0.000417295261286199
-1.36921489238739	1.01020383834839	-0.331436842679977	-0.0242176428437233	-0.038389652967453	-0.00109532754868269
-1.41292369365692	1.04770302772522	-0.334313780069351	-0.0200500749051571	-0.0367908850312233	-0.000302605098113418
-1.31692159175873	1.18687665462494	-0.138107463717461	-0.017036197707057	-0.0328827239573002	-0.000971626199316233
-1.3333899974823	1.22305524349213	-0.0419676415622234	-0.0221150945872068	-0.0346733033657074	-0.00185839680489153
-1.35859787464142	1.07389152050018	0.538244605064392	-0.0200285613536835	-0.0231257788836956	-0.000674648326821625
-1.29050183296204	1.1474734544754	0.627649664878845	-0.0313123762607574	-0.0232538245618343	-0.000305792025756091
-1.26578283309937	1.2152327299118	1.39211654663086	-0.022218557074666	-0.018220242112875	0.000148227132740431
-1.28635287284851	1.18078565597534	1.55746757984161	-0.0291584506630898	-0.0196711402386427	-0.001153364777565
-1.33228242397308	1.15526521205902	1.79243612289429	-0.01879046484828	-0.0176464729011059	-0.000963765196502209
-1.41160547733307	0.968223214149475	1.65609443187714	-0.0208545960485935	-0.016156293451786	-0.000898305035661906
-1.27389025688171	1.13969302177429	1.68942701816559	-0.0181064307689667	-0.0172112658619881	-0.000695371069014072
-1.27125036716461	1.10740101337433	1.82625365257263	-0.0163217484951019	-0.0155337443575263	-0.000626609136816114
-1.25659048557281	1.05431842803955	1.60684430599213	-0.0183310322463512	-0.0151096871122718	-0.000117929470434319
-1.28685998916626	1.08881032466888	1.6375447511673	-0.0170122142881155	-0.0167782567441463	-0.000158654162078165
-1.28875184059143	1.12119972705841	1.72988498210907	-0.0161739494651556	-0.0181017071008682	-0.000557458028197289
-1.37377309799194	0.988742113113403	1.66719162464142	-0.0192454177886248	-0.0168680958449841	-0.00118176208343357
-1.34637820720673	0.991607069969177	1.63601052761078	-0.0193580947816372	-0.0173919294029474	-0.000626757158897817
-1.31765830516815	1.00405418872833	1.5913290977478	-0.0185790918767452	-0.0164360217750072	0.00067636085441336
-1.3342764377594	0.926521003246307	1.60626649856567	-0.0182786490768194	-0.0161055065691471	4.38099559687544E-05
-1.27376306056976	0.979668200016022	1.57990968227386	-0.0185088682919741	-0.0151473665609956	0.000445232901256531
-1.29936861991882	0.921879887580872	1.60758745670319	-0.0182163659483194	-0.0147434258833528	-0.00020273495465517
-1.30021250247955	0.903496921062469	1.48528790473938	-0.0190264843404293	-0.0141018899157643	-0.000180947594344616
-1.21720016002655	1.07834100723267	1.56927680969238	-0.0172501150518656	-0.0157542116940022	-0.000209374105907045
-1.17132222652435	1.17693769931793	1.52607607841492	-0.0173816233873367	-0.0163705553859472	-0.000506270444020629
-1.18901216983795	1.15528655052185	1.49798810482025	-0.0192624442279339	-0.0156380403786898	-0.000378929602447897
-1.23128390312195	1.13521087169647	1.52080953121185	-0.0198918115347624	-0.0162990093231201	-0.00161464046686888
-1.25672352313995	1.1022492647171	1.40115404129028	-0.0217168144881725	-0.0165207386016846	-0.00139349477831274
-1.23539769649506	1.22164571285248	1.52460861206055	-0.0194496493786573	-0.0183790735900402	-0.00168232095893472
-1.2575101852417	1.15220725536346	1.49590075016022	-0.0213872287422419	-0.0173870828002691	-0.00104575545992702
-1.29027378559113	1.09298014640808	1.48668396472931	-0.0207782685756683	-0.0177199430763721	-0.000505137490108609
-1.26802122592926	1.16344392299652	1.57874035835266	-0.0191216412931681	-0.018452575430274	-0.000264110101852566
-1.29373550415039	1.04412341117859	1.47868430614471	-0.0189810041338205	-0.0180070996284485	0.000196432491065934
-1.26688265800476	1.14855968952179	1.54114663600922	-0.0173569656908512	-0.0181028805673122	-0.000110433858935721
-1.24571418762207	1.08174002170563	1.54214978218079	-0.0185511335730553	-0.0169182755053043	-0.000651463808026165
-1.27769064903259	1.0747936964035	1.54190909862518	-0.018405145034194	-0.016573516651988	-0.000692660396452993
-1.24283647537231	1.05101597309113	1.47707283496857	-0.0193013548851013	-0.0152274118736386	-0.000818213447928429
-1.21711993217468	1.16188764572144	1.6210298538208	-0.0181271452456713	-0.0163309071213007	-0.000855426827911288
-1.26610898971558	1.01247501373291	1.52099001407623	-0.0201911497861147	-0.0156120043247938	-0.00155439309310168
-1.21539747714996	1.12055742740631	1.57815718650818	-0.0179947800934315	-0.0174407176673412	-0.000970969325862825
-1.24239504337311	1.11258184909821	1.5324923992157	-0.0180722307413816	-0.017588784918189	-5.48649295524228E-05
-1.23036992549896	1.05350828170776	1.51411771774292	-0.0184775926172733	-0.0177812706679106	0.000656045565847307
-1.29810309410095	1.00216436386108	1.47568225860596	-0.0186390392482281	-0.0167170464992523	-0.000116081937449053
-1.30173003673553	0.926860392093658	1.52044939994812	-0.0185311399400234	-0.0170076936483383	-0.000448754406534135
-1.31059563159943	0.880546092987061	1.52914214134216	-0.0187802352011204	-0.0161795970052481	-0.000379776727641001
-1.28411769866943	0.922770082950592	1.46825933456421	-0.0196434184908867	-0.0149112259969115	-0.000675662013236433
-1.27252388000488	1.03205382823944	1.46942472457886	-0.0188174117356539	-0.0153195718303323	-0.00133327522780746
-1.20535826683044	0.988547086715698	1.48994600772858	-0.0178651642054319	-0.0163798779249191	0.000563086825422943
-1.19451463222504	1.02588713169098	1.53900146484375	-0.0165023021399975	-0.0167648158967495	0.000476219545817003
-1.23937022686005	1.0470929145813	1.64110672473907	-0.0149234086275101	-0.0171324219554663	-0.000416932423831895
-1.22659587860107	1.05113482475281	1.53911459445953	-0.0161347799003124	-0.0166540034115314	0.000184975244337693
-1.19660902023315	1.05540037155151	1.51779532432556	-0.0165033247321844	-0.0167830660939217	2.68852745648474E-05
-1.1793360710144	1.0920170545578	1.63391089439392	-0.0153413452208042	-0.0178256388753653	-0.00113039696589112
-1.18604302406311	1.15282666683197	1.57076632976532	-0.016725467517972	-0.0176765657961369	-0.00093793508131057
-1.24328744411469	1.06281387805939	1.52622961997986	-0.017639672383666	-0.0169064123183489	-0.000875982805155218
-1.29015922546387	0.991618871688843	1.54599559307098	-0.018774664029479	-0.0168092045933008	-0.000468762562377378
-1.29241096973419	1.00410485267639	1.53043329715729	-0.0193908922374249	-0.0162912048399448	0.00053226703312248
-1.35000038146973	0.95222681760788	1.54561066627502	-0.0181767381727695	-0.0170260332524776	-0.000347790104569867
-1.34252882003784	0.955216348171234	1.45858299732208	-0.0185600817203522	-0.0160164274275303	-0.000378900935174897
-1.33906149864197	0.937348902225494	1.50111603736877	-0.0188262257725	-0.0162055492401123	0.000102504731330555
-1.30918657779694	0.955687701702118	1.4857223033905	-0.0181955769658089	-0.0161230489611626	-0.000462725729448721
-1.25743234157562	1.0794734954834	1.59139180183411	-0.0171200148761272	-0.0162955336272717	-0.000762434618081898
-1.16733372211456	1.12726747989655	1.60512101650238	-0.0168962236493826	-0.0173995345830917	-0.000478201487567276
-1.24879932403564	0.969816088676453	1.61764991283417	-0.0173866134136915	-0.0167697556316853	-0.000411614135373384
-1.23167848587036	0.999831736087799	1.51293969154358	-0.0190255511552095	-0.0160250030457973	-0.000966727791819721
-1.16777956485748	1.07145428657532	1.47967875003815	-0.0191467385739088	-0.0159052256494761	0.000755360582843423
-1.19644832611084	1.05245077610016	1.50730848312378	-0.0181131046265364	-0.0165779702365398	0.000219800160266459
-1.24848186969757	1.08199715614319	1.6214451789856	-0.0164901465177536	-0.0181268844753504	-0.000288785027805716
-1.30909872055054	0.978909313678741	1.51076090335846	-0.0194873008877039	-0.0164803303778172	-0.000674359092954546
-1.31296980381012	0.92481392621994	1.53224921226501	-0.0189665965735912	-0.0159356575459242	-2.32919828704325E-05
-1.28146922588348	0.951841771602631	1.5408843755722	-0.0189765430986881	-0.0158541537821293	0.000173787615494803
-1.22230005264282	0.990678131580353	1.49877667427063	-0.0175098106265068	-0.0152274845167994	0.000571451149880886
-1.20843696594238	1.05637621879578	1.59911644458771	-0.0167172029614449	-0.0164796803146601	0.000516536296345294
-1.2344982624054	0.979709506034851	1.54765725135803	-0.0173124261200428	-0.0162146110087633	-2.26456140808295E-05
-1.27781128883362	0.94723516702652	1.51600313186646	-0.0183115899562836	-0.0158871077001095	-9.0133398771286E-05
-1.23443782329559	0.951378345489502	1.49333035945892	-0.0185481980443001	-0.0163554251194	0.000650310539640486
-1.20522117614746	1.06598341464996	1.55309987068176	-0.0164335425943136	-0.0172920357435942	-0.000382680009352043
-1.27887272834778	1.00556004047394	1.57748818397522	-0.018258199095726	-0.0170443616807461	-0.000758390873670578
-1.21267533302307	0.995983302593231	1.55563294887543	-0.0180238950997591	-0.0169360022991896	9.11607130547054E-05
-1.26397657394409	0.963588535785675	1.48043382167816	-0.01874990016222	-0.0166414100676775	0.000119207674288191
-1.24020683765411	1.00159287452698	1.48510694503784	-0.0183422602713108	-0.0167088098824024	0.000182174393557943
-1.28781735897064	0.974375069141388	1.52535140514374	-0.0179239306598902	-0.0172502007335424	-0.000558407977223396
-1.29991829395294	0.933445930480957	1.55650997161865	-0.0185442678630352	-0.0159824229776859	-0.00109353463631123
-1.27151608467102	0.972056031227112	1.49605572223663	-0.0179231483489275	-0.0164630766957998	-0.000957485230173916
-1.23088359832764	1.01825499534607	1.61316549777985	-0.0165015924721956	-0.0172051731497049	9.40470999921672E-06
-1.21327447891235	1.06518566608429	1.55834329128265	-0.0158867929130793	-0.0171541161835194	-0.000655685493256897
-1.27359509468079	0.960554599761963	1.55193626880646	-0.0175948739051819	-0.0158661864697933	-0.000376977754058316
-1.18694829940796	1.00831496715546	1.51169514656067	-0.0177230294793844	-0.0160842668265104	0.000723691540770233
-1.23124706745148	0.973347663879395	1.51924169063568	-0.0184665210545063	-0.0159929227083921	0.00073244352824986
-1.19732487201691	0.992874324321747	1.56909239292145	-0.0185156464576721	-0.0161765124648809	-0.000171235151356086
-1.14849543571472	1.04637575149536	1.51554477214813	-0.017932616174221	-0.0161293148994446	0.00106119632255286
-1.26814389228821	0.929230511188507	1.54707968235016	-0.0182891972362995	-0.0153807820752263	-0.000216620552237146
-1.24353790283203	1.00734174251556	1.67940497398376	-0.0167805906385183	-0.0164941512048244	-0.000701389566529542
-1.21982538700104	1.03761398792267	1.62429904937744	-0.0162799786776304	-0.0167399942874908	-0.00115272938273847
-1.2000435590744	0.98574298620224	1.49912071228027	-0.0176059957593679	-0.0167478062212467	0.000473594351205975
-1.21246230602264	0.96872341632843	1.52753841876984	-0.0171620976179838	-0.0161723364144564	-0.000558621715754271
-1.22128283977509	0.976589262485504	1.51845180988312	-0.0167021285742521	-0.0162731148302555	-0.000246930954745039
-1.20373320579529	1.02074074745178	1.6405485868454	-0.0166704282164574	-0.0162774510681629	-0.000472488201921806
-1.18759047985077	1.08950924873352	1.63152527809143	-0.0166117493063211	-0.0175180565565825	-0.00052394374506548
-1.27986919879913	0.921918272972107	1.56349921226501	-0.0180104337632656	-0.0165775250643492	0.000294417142868042
-1.29759061336517	0.917529046535492	1.55637085437775	-0.0179024208337069	-0.0176149066537619	-0.000704576203133911
-1.28400003910065	1.01130402088165	1.54683029651642	-0.0173305608332157	-0.0177118219435215	-0.000293783436063677
-1.27415776252747	0.974601268768311	1.53912377357483	-0.0168154872953892	-0.0175921972841024	-0.000294893397949636
-1.27149856090546	0.994418144226074	1.5459166765213	-0.018198024481535	-0.0161951817572117	5.97726793785114E-05
-1.26405787467957	0.955345153808594	1.54549956321716	-0.0192868858575821	-0.0155200967565179	4.17204610130284E-05
-1.2007167339325	1.03695499897003	1.52812957763672	-0.0180892944335938	-0.0163849759846926	0.000771719613112509
-1.22151875495911	1.03994882106781	1.53287518024445	-0.0181404948234558	-0.0155365820974112	0.00037745016743429
-1.24401712417603	0.946334540843964	1.62083041667938	-0.0180322900414467	-0.0163567028939724	7.88700490375049E-05
-1.18092286586761	1.04184484481812	1.64749836921692	-0.0171480178833008	-0.0166306532919407	0.000319021812174469
-1.23399937152863	0.954164505004883	1.56371629238129	-0.0171555150300264	-0.0172562301158905	0.000833524041809142
-1.24216842651367	0.995176315307617	1.50257396697998	-0.0167395416647196	-0.0168601702898741	0.000940825615543872
-1.26626741886139	0.96446830034256	1.47901332378387	-0.0165283158421516	-0.0164644308388233	-0.000367115397239104
-1.24043929576874	0.985765397548676	1.49560618400574	-0.0167910438030958	-0.0165497809648514	6.5834479755722E-05
-1.28973495960236	0.904669165611267	1.45993721485138	-0.0173662416636944	-0.0159128978848457	0.000225316733121872
-1.26198852062225	0.985577702522278	1.56094777584076	-0.0172844529151917	-0.0172568820416927	-0.000491893966682255
-1.27964556217194	1.0477203130722	1.63029909133911	-0.0165293533354998	-0.0181288290768862	-0.000520324858371168
-1.23562860488892	1.07410895824432	1.66357910633087	-0.0159703437238932	-0.0174755845218897	-0.00144878658466041
-1.1951596736908	1.05154836177826	1.63429510593414	-0.018831018358469	-0.0163156613707542	0.00174892810173333
-1.1926064491272	0.793686866760254	1.64954030513763	-0.0132154366001487	-0.0157197955995798	-0.00236882385797799
-1.24299681186676	-0.118079178035259	1.82463312149048	0.00695249065756798	-0.0131493005901575	0.00171193399000913
-1.50909507274628	-0.492480784654617	1.70307493209839	0.0173341352492571	-0.011895558796823	0.0131838954985142
-1.43596231937408	-0.189160540699959	1.49491167068481	0.0138117698952556	-0.0174574106931686	0.0147092789411545
-1.50056874752045	0.352379381656647	1.57267343997955	-0.00326406117528677	-0.0212285537272692	0.00305957533419132
-1.37369668483734	0.992653250694275	1.5586998462677	-0.0188139379024506	-0.0211761184036732	-0.00136480759829283
-1.32450807094574	1.39834153652191	1.54933595657349	-0.0297422204166651	-0.0197284612804651	-0.00314832339063287
-1.22969996929169	1.68664741516113	1.55123555660248	-0.0342789255082607	-0.021051237359643	-0.00466344645246863
-1.23732471466064	1.69284021854401	1.42938816547394	-0.0378092601895332	-0.0220869295299053	-0.00652431370690465
-1.21560990810394	1.72539126873016	1.34023594856262	-0.0376588962972164	-0.0222757663577795	-0.00523179909214377
-1.18436408042908	1.64391672611237	1.33654594421387	-0.0331133343279362	-0.020382434129715	-0.00252586929127574
-1.20770215988159	1.37189173698425	1.32340061664581	-0.0276704169809818	-0.0186897926032543	-0.000915085955057293
-1.2865549325943	1.06620395183563	1.38553643226624	-0.0219917725771666	-0.0170685574412346	-0.000284978392301127
-1.37921226024628	0.853541016578674	1.49941349029541	-0.0194902494549751	-0.0150908222422004	0.00078596657840535
-1.34134602546692	0.872057914733887	1.69118344783783	-0.0179807972162962	-0.0154026569798589	0.00152683514170349
-1.2643803358078	0.972346127033234	1.75700879096985	-0.0184966828674078	-0.0139085669070482	0.0012738483492285
-1.25939750671387	1.03532588481903	1.75042068958282	-0.0188040621578693	-0.0132197225466371	-0.000224342176807113
-1.14616942405701	1.13881349563599	1.76546502113342	-0.0183880124241114	-0.0140924230217934	-0.000589138537179679
-1.11693978309631	1.176549077034	1.66479754447937	-0.0188083946704865	-0.0147073855623603	-0.000384201586712152
-1.16188299655914	1.00032663345337	1.55372071266174	-0.0198326595127583	-0.0139430444687605	0.000863248540554196
-1.17806303501129	0.902680933475494	1.52032589912415	-0.0172454956918955	-0.0154943941161036	-0.000719276256859303
-1.18234646320343	0.940160930156708	1.45221531391144	-0.0160900913178921	-0.0166579689830542	-0.00121902860701084
-1.19174575805664	0.971015095710754	1.53811681270599	-0.0147931687533855	-0.0163997355848551	-0.000227607117267326
-1.22535872459412	0.887748181819916	1.42481172084808	-0.0180760007351637	-0.0156728066504002	0.000754539214540273
-1.26384711265564	0.913011193275452	1.4782212972641	-0.0173623319715261	-0.015635009855032	-3.44765649060719E-05
-1.17761254310608	0.9629145860672	1.67566978931427	-0.0144154410809278	-0.0154129434376955	-0.00130012107547373
-1.18180465698242	0.92044335603714	1.89535844326019	-0.015615745447576	-0.0137563413009048	-0.000527442083694041
-1.2221040725708	0.919317424297333	1.85579872131348	-0.0139243565499783	-0.0140991462394595	0.00015213257574942
-1.25235986709595	0.917871177196503	1.73324882984161	-0.0138152716681361	-0.0162165369838476	0.000235855492064729
-1.2848949432373	0.95906674861908	1.56903076171875	-0.0134028280153871	-0.0183916818350554	-0.000731951848138124
-1.31978857517242	0.837371110916138	1.46830248832703	-0.0158253628760576	-0.0175110455602407	-0.00122996128629893
-1.33956038951874	0.820416212081909	1.48404622077942	-0.015574648976326	-0.0172028057277203	0.00203747395426035
-1.27312195301056	0.926942229270935	1.48882579803467	-0.0153730176389217	-0.0187782552093267	0.00191532098688185
-1.38598597049713	0.871878743171692	1.43840551376343	-0.0168095789849758	-0.0191376563161612	-0.000552546407561749
-1.50127959251404	0.823969960212708	1.53000962734222	-0.018034040927887	-0.0194881558418274	0.000147929895319976
-1.42775559425354	0.893258035182953	1.53598046302795	-0.0155416885390878	-0.0229875706136227	0.000646050088107586
-1.41551887989044	0.951432585716248	1.34586775302887	-0.0159487221390009	-0.0227483082562685	-0.000343334570061415
-1.3974107503891	0.842826128005981	1.34607791900635	-0.0160331223160028	-0.0214003324508667	-0.00206506787799299
-1.2518390417099	0.840793967247009	1.43823754787445	-0.0148438457399607	-0.0189728960394859	0.00192464259453118
-1.29598951339722	0.720513999462128	1.5800039768219	-0.0131880538538098	-0.0153130628168583	0.00172083720099181
-1.2931706905365	0.756903946399689	1.5543829202652	-0.0129345105960965	-0.015321983024478	0.00144818262197077
-1.28261995315552	0.77630215883255	1.53806161880493	-0.0129290651530027	-0.0157219413667917	0.00085555377881974
-1.29600954055786	0.780454754829407	1.5919691324234	-0.0128990393131971	-0.0166122671216726	-0.000263613124843687
-1.31776916980743	0.796481132507324	1.57227075099945	-0.0153066096827388	-0.0149600245058537	0.00194615754298866
-1.27749633789063	0.902085959911346	1.74828314781189	-0.0142220370471478	-0.0159589983522892	0.00115922861732543
-1.23327255249023	0.946783483028412	1.62894332408905	-0.0169683303683996	-0.0152392173185945	-0.00125009100884199
-1.20294415950775	0.997613787651062	1.60591602325439	-0.0187455080449581	-0.0152250928804278	-0.00139948260039091
-1.22000896930695	1.0747002363205	1.63906490802765	-0.0207766219973564	-0.0150252087041736	-0.00204522139392793
-1.15717780590057	1.24661064147949	1.70556282997131	-0.0205368548631668	-0.01612763479352	-0.00292321015149355
-1.18660318851471	1.33292591571808	1.75064504146576	-0.022723812609911	-0.016205508261919	-0.0032261461019516
-1.16908323764801	1.28849029541016	1.79805088043213	-0.0247708931565285	-0.0167037826031446	-0.00133388990070671
-1.14435517787933	1.33781862258911	1.72290599346161	-0.0231273267418146	-0.017401235178113	9.76904484559782E-05
-1.30489444732666	1.14156222343445	1.58075082302094	-0.0238953717052937	-0.0167561341077089	-0.00151124678086489
-1.22411644458771	1.18955528736115	1.58550775051117	-0.0198705792427063	-0.0176782608032227	-0.00160550698637962
-1.17525601387024	1.19248652458191	1.57225620746613	-0.0189819373190403	-0.0178618188947439	-0.00296137598343194
-1.16829168796539	1.27093851566315	1.5095454454422	-0.0236899610608816	-0.0147404838353395	-0.00208350480534136
-1.09110867977142	1.66992080211639	1.43905580043793	-0.0302899237722158	-0.0150131648406386	-0.0107508348301053
-1.18730282783508	1.65659391880035	1.68075478076935	-0.0403190441429615	-0.0173569098114967	0.000617057201452553
-1.03131890296936	1.08055531978607	1.57741761207581	-0.0226935353130102	-0.00729521317407489	0.0043200789950788
-1.00871121883392	0.818446338176727	1.63021683692932	-0.0140197081491351	-0.00621343683451414	0.00280701275914907
-1.05016314983368	0.757867753505707	1.80651366710663	-0.00777544127777219	-0.00982736423611641	-0.00272024795413017
-1.06389439105988	0.592534780502319	1.82338726520538	-0.00465977611020207	-0.0107048489153385	-0.000285452435491607
-1.09150230884552	0.474623590707779	1.82271432876587	-0.00433822441846132	-0.00985144358128309	0.00293716345913708
-1.1917290687561	0.599930346012115	1.81570255756378	-0.00587592367082834	-0.0116549404338002	0.00195846729911864
-1.3080118894577	0.674559950828552	1.84935867786407	-0.00776283489540219	-0.0153454514220357	-4.78365036542527E-05
-1.33929455280304	0.952315270900726	1.82763409614563	-0.0133134154602885	-0.0180071238428354	0.00241736625321209
-1.32983863353729	1.35705184936523	1.9229691028595	-0.0230543445795774	-0.0210284329950809	-0.00429339986294508
-1.44808149337769	1.24374294281006	1.80755305290222	-0.0221676304936409	-0.0210467502474785	-0.00313644390553236
-1.51225399971008	0.970630943775177	1.88432371616364	-0.0211860220879316	-0.0209464877843857	-0.00113212468568236
-1.61098885536194	0.574181199073792	1.86871004104614	-0.00999434385448694	-0.0206872411072254	-0.000213746941881254
-1.54851126670837	0.534033179283142	1.78816723823547	-0.00630718097090721	-0.0222967583686113	0.00586037337779999
-1.49911105632782	0.695371091365814	1.75155758857727	-0.0118237538263202	-0.0204797014594078	0.00156639225315303
-1.29768311977386	0.926889479160309	1.72929120063782	-0.0147660011425614	-0.0193578489124775	0.00122961984016001
-1.40428042411804	0.855726182460785	1.73907196521759	-0.0163140390068293	-0.0188497714698315	-0.000745228433515877
-1.43490278720856	0.769045531749725	1.54908454418182	-0.0143649680539966	-0.0197335667908192	-0.000409204832976684
-1.38272786140442	0.905485093593597	1.57849562168121	-0.0139058120548725	-0.0213146731257439	0.000104399616247974
-1.25546705722809	1.10960912704468	1.45179426670074	-0.0199960172176361	-0.0190271940082312	0.00244404445402324
-1.3237669467926	0.944455921649933	1.49304974079132	-0.0196330957114697	-0.0164426770061255	-0.00288363406434655
-1.29784691333771	0.834422826766968	1.36123263835907	-0.0162177793681622	-0.0159774459898472	0.00269710319116712
-1.15079188346863	1.02714455127716	1.3232079744339	-0.0180639941245317	-0.0158175434917212	0.00164426793344319
-0.860331237316132	1.03806841373444	0.612167656421661	-0.018951928243041	-0.0147030586376786	-0.00181612919550389
-0.803701937198639	1.18831157684326	1.28608596324921	-0.0266426522284746	-0.00341497361660004	-0.00279062893241644
-0.863748729228973	1.13580822944641	1.64507687091827	-0.0196199715137482	-0.00348302163183689	0.00607045507058501
-0.944291770458221	0.951916217803955	1.31826150417328	-0.0171057470142841	-0.0120702674612403	-0.00205490738153458
-1.10605251789093	0.797731995582581	1.27799141407013	-0.0141799496486783	-0.0138561828061938	-0.000869646435603499
-1.20343041419983	0.893053770065308	1.52359485626221	-0.0181728880852461	-0.0131655624136329	0.00169650267343968
-1.34888577461243	0.76827085018158	1.58537125587463	-0.0116653321310878	-0.0198503155261278	-0.00375823909416795
-1.49354636669159	0.72126179933548	1.46812236309052	-0.00800869986414909	-0.0230651311576366	0.0036766198463738
-1.27605712413788	1.04640114307404	1.59041321277618	-0.0189096350222826	-0.0205466728657484	0.00093194394139573
-1.34648537635803	0.7325199842453	1.42991018295288	-0.0131588084623218	-0.0193218383938074	-0.00250175758264959
-1.27676928043365	0.640037775039673	1.36224794387817	-0.0125232907012105	-0.0173214077949524	0.00502911582589149
-1.21556389331818	0.673005223274231	1.44534742832184	-0.0127579355612397	-0.0136101758107543	0.000614574528299272
-1.09059822559357	0.717372119426727	1.57557618618011	-0.0148476520553231	-0.0100773302838206	-0.00147978868335485
-1.0504549741745	0.764271676540375	1.5610214471817	-0.0161656681448221	-0.00885210279375315	-0.00109409564174712
-1.00860846042633	0.883606612682343	1.31464004516602	-0.0166171249002218	-0.0119259040802717	0.00221274537034333
-1.02698516845703	0.987750887870789	1.64835810661316	-0.0164017882198095	-0.0137884337455034	-0.00491914059966803
-1.17656624317169	0.817025125026703	1.793172955513	-0.0149949705228209	-0.0124923381954432	-0.00075770984403789
-1.41713488101959	0.649125397205353	1.74166452884674	-0.0119692431762815	-0.017026087269187	0.00334268691949546
-1.41716277599335	0.802968382835388	1.68930518627167	-0.0114785050973296	-0.0211792103946209	0.00268796249292791
-1.36521291732788	0.891563236713409	1.43910944461823	-0.0134449489414692	-0.0223708841949701	0.000635517993941903
-1.38130378723145	0.794533491134644	1.35013103485107	-0.016040313988924	-0.0202453378587961	0.000884150678757578
-1.25652635097504	0.922987699508667	1.56070244312286	-0.0156541522592306	-0.0180636011064053	0.000750323059037328
-1.13175618648529	1.00498294830322	1.67602181434631	-0.0169827844947577	-0.0166521202772856	0.0020628054626286
-1.06366086006165	0.86944442987442	1.61143612861633	-0.0164285991340876	-0.00969634018838406	-0.000958089483901858
-0.949348330497742	0.881711184978485	1.64350605010986	-0.0160093773156405	-0.00669020460918546	-0.00043372277286835
-0.967863082885742	0.948688864707947	1.52024006843567	-0.015640078112483	-0.00923140626400709	-8.01003989181481E-05
-1.07187521457672	0.872284710407257	1.512570977211	-0.0153801823034883	-0.0126672135666013	-0.00132339866831899
-1.10831987857819	0.891177773475647	1.3768424987793	-0.0169066395610571	-0.0146794971078634	0.00255118915811181
-1.20672178268433	0.942806243896484	1.28006505966187	-0.0180076621472836	-0.018929248675704	0.00351812806911767
-1.2896648645401	0.901934504508972	1.36305010318756	-0.0160342026501894	-0.0222008712589741	0.00117176619824022
-1.42707920074463	0.735579252243042	1.49240553379059	-0.012919083237648	-0.0214682016521692	-0.00182067404966801
-1.41928601264954	0.685920655727386	1.56083810329437	-0.010276953689754	-0.0186898838728666	-0.0017538407118991
-1.6866203546524	0.854671835899353	1.24577391147614	-0.0171152725815773	-0.0254769865423441	0.00157095340546221
-1.70758676528931	1.03928375244141	1.13038885593414	-0.0216168910264969	-0.0316583663225174	0.00146757706534117
-1.67977154254913	1.10886383056641	1.33166253566742	-0.022102965041995	-0.031273789703846	-0.00419226428493857
-1.65012776851654	1.04979240894318	1.43358266353607	-0.0232158787548542	-0.0266916360706091	-0.000252491125138476
-1.50494349002838	1.09503269195557	1.62879312038422	-0.0207681115716696	-0.0245273374021053	0.000132845176267438
-1.54512321949005	1.08542048931122	1.56784427165985	-0.0200624149292707	-0.0238947737962008	-0.0021010919008404
-1.53467047214508	1.01274597644806	1.35123717784882	-0.0198126155883074	-0.0229921005666256	0.000446753401774913
-1.48462665081024	1.03063178062439	1.27060830593109	-0.0178011767566204	-0.0225646086037159	0.00078953558113426
-1.4937117099762	0.961479842662811	1.2741504907608	-0.0176616348326206	-0.0215788055211306	0.00160091614816338
-1.39463984966278	1.04721617698669	1.4562224149704	-0.0163296405225992	-0.0200679991394281	0.000817435327917337
-1.41521418094635	1.01722836494446	1.43915212154388	-0.0172274988144636	-0.0205178763717413	0.000122074910905212
-1.31301152706146	1.01247191429138	1.46771395206451	-0.0189608968794346	-0.0193424113094807	-0.00336154969409108
-1.2247850894928	1.15912044048309	1.3572746515274	-0.0210222881287336	-0.01912697032094	-0.00331069505773485
-1.20251142978668	1.14287197589874	1.44889974594116	-0.0216018129140139	-0.0174190942198038	-0.00337949185632169
-1.22811150550842	0.884513080120087	1.4504246711731	-0.0220381952822208	-0.0134563529863954	0.00151009880937636
-1.12087392807007	0.77728533744812	1.48845493793488	-0.0133081758394837	-0.0100522292777896	0.0011484551941976
-0.963580250740051	0.538117289543152	1.40617477893829	-0.00540415057912469	-0.00570391491055489	0.00310619664378464
-1.02960968017578	0.307644814252853	1.25313925743103	-0.00171909458003938	-0.00639121560379863	0.00584744242951274
-1.09846663475037	0.451977103948593	1.3215537071228	-0.00291721755638719	-0.013557193800807	0.0040855361148715
-1.14365315437317	0.633895516395569	1.58133959770203	-0.00676109828054905	-0.0139589281752706	-0.000903080624993891
-1.24178993701935	0.768457174301147	1.6926109790802	-0.0120205571874976	-0.0144985243678093	0.00286113377660513
-1.3137389421463	0.889051258563995	1.61615717411041	-0.0164233390241861	-0.0176200028508902	0.00293779373168945
-1.40182030200958	0.977910757064819	1.49762237071991	-0.0173737779259682	-0.0214411001652479	0.00159472366794944
-1.42112600803375	0.956121146678925	1.42142820358276	-0.0170342084020376	-0.0217012520879507	0.000560535409022123
-1.3709442615509	0.952956199645996	1.50387215614319	-0.0171106532216072	-0.0220822095870972	0.00106863433029503
-1.41912007331848	1.04053807258606	1.70902061462402	-0.0176967121660709	-0.0211437065154314	-0.000465932389488444
-1.47451400756836	0.978728413581848	1.77915072441101	-0.0189591106027365	-0.0199478175491095	-0.00154375343117863
-1.52507042884827	1.0286957025528	1.86672937870026	-0.0203137006610632	-0.0207934230566025	-0.000976797891780734
-1.4649658203125	1.12956464290619	1.849738240242	-0.0219310317188501	-0.0200188346207142	-0.00186915369704366
-1.33554303646088	1.29324340820313	1.92598628997803	-0.0238600056618452	-0.0167540460824966	-0.00111691071651876
-1.17704176902771	1.46667647361755	1.90115869045258	-0.0255574602633715	-0.0161851551383734	-0.00195331196300685
-1.10658180713654	1.50533878803253	1.85771417617798	-0.0283476877957582	-0.0136549044400454	-0.00272585684433579
-1.15444314479828	1.53029978275299	1.7030725479126	-0.0313311740756035	-0.0165006443858147	-0.00128281163051724
-1.25965571403503	1.51864910125732	1.75746583938599	-0.0273356921970844	-0.0180496107786894	-0.00619603041559458
-1.28904402256012	1.44401383399963	2.17955708503723	-0.0247750729322433	-0.0166167709976435	-0.00494652381166816
-1.49793350696564	1.25886011123657	2.00014853477478	-0.0269630383700132	-0.018251633271575	0.000442537013441324
-1.55093324184418	1.22171020507813	1.67466235160828	-0.0272024907171726	-0.0212547834962606	-0.00284105888567865
-1.56263148784637	1.17178475856781	1.49436950683594	-0.0243720933794975	-0.0224618669599295	-0.00262428494170308
-1.4934401512146	1.13821280002594	1.39392232894897	-0.023200923576951	-0.0221475772559643	-0.00097360962536186
-1.49922776222229	0.98056548833847	1.45035362243652	-0.0199932157993317	-0.0204374175518751	-0.000863696914166212
-1.47054100036621	0.891967475414276	1.36485409736633	-0.0185831803828478	-0.0199877992272377	-0.000225733485422097
-1.38795506954193	0.986553311347961	1.25364077091217	-0.0148763358592987	-0.0224426425993443	0.000795226427726448
-1.40621519088745	0.937816023826599	1.24672472476959	-0.0147906932979822	-0.0217614155262709	-1.37404322231305E-05
-1.38901782035828	0.993696272373199	1.22957134246826	-0.0148796932771802	-0.0213244780898094	-0.000265566079178825
-1.42106521129608	0.996425032615662	1.24696969985962	-0.01521987747401	-0.0223765801638365	-0.000816763378679752
-1.44978010654449	0.946959316730499	1.39273083209991	-0.015992371365428	-0.0201081857085228	2.11925143958069E-05
-1.41610133647919	0.956701815128326	1.52263569831848	-0.0157779548317194	-0.0180904921144247	0.000805429823230952
-1.32731032371521	1.04818725585938	1.59886837005615	-0.0146972499787807	-0.0187476109713316	0.000441157550085336
-1.40527284145355	0.903157413005829	1.57035160064697	-0.0148087237030268	-0.017734182998538	-0.000615639379248023
-1.34598112106323	0.961814343929291	1.54692029953003	-0.0138445030897856	-0.0170512013137341	0.00108998117502779
-1.47734367847443	0.930621564388275	1.66278421878815	-0.0149426059797406	-0.0163748022168875	0.000331849529175088
-1.43706822395325	1.06092929840088	1.60698902606964	-0.0149969244375825	-0.0181796494871378	-0.000447320082457736
-1.42966437339783	1.03464555740356	1.5822479724884	-0.0165638327598572	-0.0176635291427374	0.000617154524661601
-1.47259914875031	0.982364237308502	1.62701606750488	-0.0158956255763769	-0.0159360505640507	0.000213658669963479
-1.3563619852066	1.06965219974518	1.70756542682648	-0.0147635666653514	-0.0160842854529619	0.000199974630959332
-1.39146482944489	1.03411304950714	1.60071098804474	-0.0165418311953545	-0.0158657673746347	0.000523560971487314
-1.46253395080566	1.04420447349548	1.58916473388672	-0.0192408934235573	-0.017598632723093	-0.00244344840757549
-1.37326645851135	1.22659039497375	1.5631959438324	-0.0220828168094158	-0.0188936274498701	-0.00404142867773771
-1.22027540206909	1.33468532562256	1.67658638954163	-0.0216859988868237	-0.0137920752167702	-0.00280146743170917
-1.22372138500214	1.32842135429382	1.75368213653564	-0.0243704076856375	-0.0114393131807446	-0.00102351559326053
-1.25377261638641	1.35297679901123	1.71011102199554	-0.0257259365171194	-0.0122987767681479	-0.00209830468520522
-1.29485070705414	1.42579543590546	1.69282531738281	-0.0258678495883942	-0.0149147817865014	-0.00312261073850095
-1.31284081935883	1.52149033546448	1.59481358528137	-0.0261991359293461	-0.0168235562741756	-0.00276093790307641
-1.39752948284149	1.38451659679413	1.51709032058716	-0.0285592786967754	-0.0159645080566406	-0.00196215091273189
-1.45598065853119	1.32324409484863	1.50572776794434	-0.027966545894742	-0.0186819043010473	-0.002995251910761
-1.41223096847534	1.45204377174377	1.54367339611053	-0.0256859138607979	-0.0214921422302723	-0.00395069550722837
-1.42338848114014	1.33519756793976	1.6303539276123	-0.0251215677708387	-0.0220277607440948	-0.00310164340771735
-1.56110012531281	1.21412622928619	1.57237815856934	-0.0238096658140421	-0.0216998979449272	-0.00235090660862625
-1.52731049060822	1.26286542415619	1.56411099433899	-0.0205156393349171	-0.0241872370243073	-0.0010189157910645
-1.5745735168457	1.13678061962128	1.50645112991333	-0.0199588723480701	-0.0243702922016382	2.25088570005028E-05
-1.68038856983185	1.08565282821655	1.66849255561829	-0.0189006514847279	-0.0231762118637562	-0.000751861836761236
-1.6941624879837	1.06105411052704	1.63611650466919	-0.0191556196659803	-0.0237936396151781	0.000117034374852665
-1.70152354240417	1.04269659519196	1.64294028282166	-0.0185136124491692	-0.0240417178720236	-0.000893596792593598
-1.62382876873016	1.20549070835114	1.73546814918518	-0.0169554483145475	-0.024009320884943	-0.000831201206892729
-1.56801021099091	1.22997558116913	1.76738691329956	-0.0165455546230078	-0.0214559622108936	-0.000862804881762713
-1.50325703620911	1.2713748216629	1.80874061584473	-0.017663424834609	-0.0200313273817301	-0.00212005060166121
-1.42942702770233	1.31199061870575	1.80104982852936	-0.019064711406827	-0.0188408326357603	-0.00278694648295641
-1.39100027084351	1.31436169147491	1.82760751247406	-0.0197827462106943	-0.0172478184103966	-0.00295023364014924
-1.3408739566803	1.32375800609589	1.86932623386383	-0.021356076002121	-0.0157692302018404	-0.00227040215395391
-1.32699799537659	1.32625687122345	1.6705619096756	-0.0219683721661568	-0.0170038156211376	-0.00085685244994238
-1.41128695011139	1.24836754798889	1.59092175960541	-0.0237070936709642	-0.0175716988742352	-0.00142622285056859
-1.44709467887878	1.22846353054047	1.4701669216156	-0.0234372597187757	-0.0186699386686087	-0.00212761526927352
-1.45837640762329	1.24454641342163	1.53557646274567	-0.022235170006752	-0.019070241600275	-0.00184200890362263
-1.44850385189056	1.33882415294647	1.52302634716034	-0.0206957701593637	-0.020711986348033	-0.0018055138643831
-1.41829991340637	1.38392412662506	1.54043102264404	-0.0221636556088924	-0.0213147159665823	-0.00251468969509006
-1.4641125202179	1.35688924789429	1.59653377532959	-0.0223739352077246	-0.0226482152938843	-0.00277710054069757
-1.49646818637848	1.38007318973541	1.53547644615173	-0.0235589984804392	-0.0226206220686436	-0.00133492820896208
-1.53236317634583	1.25857019424438	1.45361912250519	-0.0248757749795914	-0.0226404760032892	-0.00214685499668121
-1.54168653488159	1.23135471343994	1.43822252750397	-0.0234013944864273	-0.0216837860643864	-0.00238305609673262
-1.43379998207092	1.35267472267151	1.47314667701721	-0.0221901424229145	-0.0220928378403187	-0.00145834591239691
-1.4260516166687	1.24904930591583	1.41605401039124	-0.0237151496112347	-0.0200515631586313	-0.0012107357615605
-1.41370391845703	1.30738306045532	1.50930690765381	-0.0223394483327866	-0.0193596631288528	-0.00169795751571655
-1.38793098926544	1.35229110717773	1.61493861675262	-0.0219497289508581	-0.0193836893886328	-0.00217298371717334
-1.33079850673676	1.35931074619293	1.58194816112518	-0.0219363048672676	-0.0193336308002472	-0.00262821069918573
-1.40065538883209	1.3155711889267	1.60565674304962	-0.0227576810866594	-0.0192281417548656	-0.0021924115717411
-1.43169403076172	1.28293490409851	1.5079745054245	-0.0234178304672241	-0.0206046290695667	-0.00164634140674025
-1.40180253982544	1.27741825580597	1.54502904415131	-0.0233642887324095	-0.0212681442499161	-0.00257936143316329
-1.379674077034	1.31090557575226	1.63386189937592	-0.0216026771813631	-0.019499633461237	-0.00255755567923188
-1.37274134159088	1.31540930271149	1.61229836940765	-0.0205420255661011	-0.0210767555981874	-0.00218087830580771
-1.33359372615814	1.3081750869751	1.68076515197754	-0.0210570469498634	-0.0176678039133549	-0.00123316026292741
-1.34568202495575	1.18263041973114	1.63288998603821	-0.0217100754380226	-0.0169411823153496	-0.00099590455647558
-1.32952034473419	1.28420376777649	1.54380798339844	-0.0217499788850546	-0.0176474153995514	-0.00259058712981641
-1.33809757232666	1.23747837543488	1.51651430130005	-0.0223537851125002	-0.0176091883331537	-0.00209456635639071
-1.32981324195862	1.26119339466095	1.56012487411499	-0.0213645398616791	-0.0173205696046352	-0.0016931596910581
-1.28473496437073	1.26533734798431	1.54982137680054	-0.0199974849820137	-0.0175156891345978	-0.00209944695234299
-1.30336582660675	1.20524728298187	1.46333527565002	-0.0205044709146023	-0.0171281471848488	-0.000124960832181387
-1.37527167797089	1.13634753227234	1.42493236064911	-0.021133640781045	-0.0171567872166634	-0.0011710844701156
-1.38435745239258	1.16473817825317	1.51481795310974	-0.0191450342535973	-0.0181458983570337	-0.00204331777058542
-1.33849143981934	1.2704131603241	1.59816253185272	-0.0189544036984444	-0.0185762532055378	-0.0024515560362488
-1.30390024185181	1.25438928604126	1.49388539791107	-0.0213392488658428	-0.0181317031383514	-0.000906235596630722
-1.39670145511627	1.19356894493103	1.61637759208679	-0.0224030911922455	-0.0167904477566481	-0.0023321455810219
-1.3061295747757	1.31063938140869	1.63130450248718	-0.0213826540857553	-0.0179046131670475	-0.000284767447737977
-1.40566146373749	1.20542013645172	1.66632211208344	-0.0233736038208008	-0.0175790209323168	-0.00180492375511676
-1.41747605800629	1.25187146663666	1.6192319393158	-0.0238058902323246	-0.0162880979478359	-0.00266562937758863
-1.43304896354675	1.16695988178253	1.57869517803192	-0.0244683679193258	-0.0163424201309681	-0.00197999901138246
-1.37652361392975	1.25123047828674	1.51957082748413	-0.0240639299154282	-0.0162594653666019	-0.00258776894770563
-1.37858426570892	1.26992678642273	1.66753304004669	-0.0233231782913208	-0.0162569675594568	-0.00240401644259691
-1.40012943744659	1.1822053194046	1.56641232967377	-0.0240697264671326	-0.0155783202499151	-0.00190962373744696
-1.32038748264313	1.26837968826294	1.60517954826355	-0.0224279835820198	-0.0167120918631554	-0.00063910405151546
-1.35416650772095	1.29211795330048	1.55310690402985	-0.0230330899357796	-0.0173408836126328	-0.00146061088889837
-1.39038133621216	1.25602030754089	1.61777031421661	-0.0227518994361162	-0.0180832110345364	-0.00123602151870728
-1.4348931312561	1.20312082767487	1.60485756397247	-0.0227187983691692	-0.018787108361721	-0.001495610922575
-1.46985423564911	1.26116275787354	1.69324541091919	-0.0224673189222813	-0.0190857630223036	-0.00276564201340079
-1.38552713394165	1.3027720451355	1.69486033916473	-0.0209752023220062	-0.0195358730852604	-0.00233390205539763
-1.36944508552551	1.33376705646515	1.7517169713974	-0.0202044118195772	-0.0183064322918653	-0.0020528465975076
-1.34641647338867	1.33486795425415	1.63132882118225	-0.0218516457825899	-0.0184799544513226	-0.00105809746310115
-1.37245726585388	1.34543633460999	1.58246970176697	-0.0230320710688829	-0.0192073900252581	-0.0014277066802606
-1.35178923606873	1.40686655044556	1.63670551776886	-0.0221139937639236	-0.019692849367857	-0.00221372209489346
-1.35903346538544	1.37494778633118	1.67641234397888	-0.0224710907787085	-0.0201461333781481	-0.0026456059422344
-1.38460195064545	1.40410649776459	1.72320139408112	-0.0229083094745874	-0.0204008873552084	-0.00269994465634227
-1.42180013656616	1.27655613422394	1.58136081695557	-0.0241470653563738	-0.0195091851055622	-0.00153458677232265
-1.49111759662628	1.2007702589035	1.55615508556366	-0.0234472434967756	-0.0190615020692348	-0.00191604869905859
-1.51537156105042	1.17284762859344	1.57286179065704	-0.0225556343793869	-0.019808130338788	-0.00124423927627504
-1.34966611862183	1.36251425743103	1.68157851696014	-0.0211749654263258	-0.0203822273761034	-0.00231017009355128
-1.36854791641235	1.33335030078888	1.66602003574371	-0.0208851937204599	-0.0192357078194618	-0.00311611592769623
-1.33487236499786	1.34176158905029	1.77548110485077	-0.0204678568989038	-0.018255578354001	-0.0029865256510675
-1.36236953735352	1.28694176673889	1.73996829986572	-0.0191400181502104	-0.0183790680021048	-0.00193595816381276
-1.36401772499084	1.27898037433624	1.74688291549683	-0.0209913495928049	-0.0182022415101528	-0.00186256028246135
-1.41636073589325	1.15748941898346	1.71708881855011	-0.0220395904034376	-0.017356289550662	-0.00258130906149745
-1.38516426086426	1.14410483837128	1.66300177574158	-0.0226078052073717	-0.0164702627807856	-0.00142289360519499
-1.35743188858032	1.19915175437927	1.67643678188324	-0.0216697268188	-0.0163918267935514	-0.00116766768041998
-1.32779705524445	1.22482645511627	1.73457276821136	-0.0209279991686344	-0.0172425974160433	-0.00156930822413415
-1.32495093345642	1.2905285358429	1.75334465503693	-0.0197174400091171	-0.018266225233674	-0.00206335028633475
-1.47002601623535	1.10183489322662	1.53087854385376	-0.0236218366771936	-0.0166547484695911	-0.00161680113524199
-1.44297540187836	1.16774666309357	1.54232633113861	-0.0226666647940874	-0.0177682060748339	-0.00275720260106027
-1.45479595661163	1.18557631969452	1.57226812839508	-0.0221423655748367	-0.0180856604129076	-0.0024471243377775
-1.42375814914703	1.20605778694153	1.55283200740814	-0.0213188361376524	-0.0188712514936924	-0.000795394880697131
-1.40284609794617	1.18449831008911	1.56663715839386	-0.0211128294467926	-0.0196447651833296	-0.000853876583278179
-1.39320933818817	1.25943648815155	1.53253173828125	-0.0207978766411543	-0.0197280421853065	-0.00133521517273039
-1.47572112083435	1.18475067615509	1.53096377849579	-0.0221721511334181	-0.019428351894021	-0.001567343599163
-1.50067639350891	1.18597233295441	1.50112342834473	-0.0226483941078186	-0.0192176103591919	-0.00234753522090614
-1.47149777412415	1.21105897426605	1.49712419509888	-0.0233545880764723	-0.0186279881745577	-0.00269705639220774
-1.40594136714935	1.37878131866455	1.60378766059875	-0.0203922316431999	-0.0202418398112059	-0.00276643736287951
-1.3933322429657	1.32253074645996	1.53440403938293	-0.0227823313325644	-0.0184997953474522	-0.00121392996516079
-1.43924272060394	1.21557474136353	1.49070930480957	-0.0240085944533348	-0.0176933873444796	-0.00157166155986488
-1.41949033737183	1.33333694934845	1.55113661289215	-0.0211194399744272	-0.0196779016405344	-0.00274305790662766
-1.3644608259201	1.33130466938019	1.50237011909485	-0.0224897302687168	-0.0194912515580654	-0.00238271034322679
-1.4276921749115	1.2158979177475	1.49148738384247	-0.023107223212719	-0.0186418015509844	-0.00149586191400886
-1.45694696903229	1.27359342575073	1.61017000675201	-0.0215592049062252	-0.0209982506930828	-0.00212104292586446
-1.43947768211365	1.27151262760162	1.54288423061371	-0.0224697031080723	-0.0207563433796167	-0.0012713884934783
-1.53812670707703	1.19326174259186	1.36633479595184	-0.023600596934557	-0.0204517431557179	-0.000937683915253729
-1.46147871017456	1.27155983448029	1.45309150218964	-0.0216419901698828	-0.0211133528500795	-0.00189967767801136
-1.41301715373993	1.30768716335297	1.48474276065826	-0.0210265573114157	-0.0209800098091364	-0.00196275976486504
-1.41680705547333	1.23572039604187	1.43589746952057	-0.0214525498449802	-0.0197921339422464	-0.00124058790970594
-1.39501714706421	1.30260694026947	1.57830226421356	-0.0203535240143538	-0.0198593903332949	-0.0025807882193476
-1.42492163181305	1.28207850456238	1.46257591247559	-0.0207244679331779	-0.019960617646575	-0.00150590017437935
-1.43899285793304	1.31611335277557	1.42460036277771	-0.0206987503916025	-0.0214653387665749	-0.00250317784957588
-1.43628299236298	1.31195676326752	1.34857094287872	-0.0223883222788572	-0.0226498525589705	-0.00223150663077831
-1.47751975059509	1.24435687065125	1.17054522037506	-0.0241184737533331	-0.0215015392750502	-0.000864376896061003
-1.48409223556519	1.24931144714355	1.26785600185394	-0.02414845302701	-0.0214832946658134	-0.00185667700134218
-1.37111961841583	1.39151203632355	1.24120771884918	-0.0226278509944677	-0.0211909580975771	-0.00274768657982349
-1.44212460517883	1.23608303070068	1.23088824748993	-0.0235842391848564	-0.0194379836320877	-0.00215629604645073
-1.33516573905945	1.35665380954742	1.22733986377716	-0.0233341809362173	-0.0198477320373058	-0.00206812005490065
-1.35559284687042	1.32144331932068	1.15293383598328	-0.0239275321364403	-0.0202665515244007	-0.00214454624801874
-1.31503486633301	1.36411356925964	1.23135852813721	-0.0228385534137487	-0.0199911165982485	-0.00384101900272071
-1.28691232204437	1.37527275085449	1.29086470603943	-0.0224160943180323	-0.0188923198729753	-0.00262012029998004
-1.2641932964325	1.34573221206665	1.31445097923279	-0.0237879324704409	-0.0169509705156088	-0.00148095155600458
-1.29684388637543	1.28880989551544	1.4119758605957	-0.0231465697288513	-0.015538196079433	-0.00211474625393748
-1.30363202095032	1.23886144161224	1.57938313484192	-0.0231336411088705	-0.0137157449498773	-0.00299864751286805
-0.747148871421814	0.557064890861511	-2.02953600883484	-0.0257518012076616	0.00702263647690415	-0.0177597478032112
-2.62793970108032	1.73182380199432	-1.57121336460114	-0.0503267236053944	-0.0311052054166794	0.00666143326088786
-1.55974555015564	1.49982702732086	-2.06255125999451	0.0289505664259195	-0.0816098973155022	-0.013885673135519
-1.48388636112213	1.39396286010742	-0.632257580757141	-0.0166522059589624	-0.0499291159212589	-0.0122234309092164
-1.38262581825256	1.35676658153534	1.58505642414093	-0.0206315368413925	-0.0224574208259583	0.00503866700455546
-1.28845882415771	1.3385192155838	2.52921223640442	-0.0192684810608625	-0.00890973582863808	0.00715527217835188
-1.2804069519043	1.37755763530731	2.64624667167664	-0.0201281346380711	-0.0129502965137362	0.00187229341827333
-1.4337545633316	1.32524299621582	2.35887742042542	-0.021485710516572	-0.0187190268188715	-0.00245869369246066
-1.55100607872009	1.26061034202576	2.09352231025696	-0.0216280911117792	-0.0216391813009977	-0.00341908633708954
-1.60029792785645	1.22703194618225	1.94518554210663	-0.0211461894214153	-0.0214463602751493	-0.000848790165036917
-1.49744772911072	1.2809739112854	1.94941461086273	-0.020767105743289	-0.021226404234767	0.00245713535696268
-1.48269665241241	1.2640700340271	1.87385237216949	-0.0203097425401211	-0.0218472387641668	0.00141293264459819
-1.58268475532532	1.15278685092926	1.61781656742096	-0.0220606550574303	-0.0231325048953295	-0.000195012107724324
-1.58777642250061	1.19009363651276	1.40074574947357	-0.0218000113964081	-0.0237739831209183	-0.000500756781548262
-1.59038949012756	1.13234531879425	1.38397300243378	-0.0214349702000618	-0.0234943106770515	-0.000383260688977316
-1.48818624019623	1.17576265335083	1.28306591510773	-0.0216477978974581	-0.0221396926790476	0.000831808254588395
-1.41667902469635	1.24893927574158	1.2919135093689	-0.0213916059583426	-0.0209564827382565	0.00126827217172831
-1.39339256286621	1.31797182559967	1.37920212745667	-0.0197843983769417	-0.0205069165676832	-0.000537585641723126
-1.39274287223816	1.19952619075775	1.37403285503387	-0.021760206669569	-0.0185381677001715	-0.000380207929993048
-1.31069493293762	1.33352744579315	1.38838911056519	-0.0212897732853889	-0.0196745377033949	-0.000801271467935294
-1.30720698833466	1.32933640480042	1.39273524284363	-0.0207643043249846	-0.0183789990842342	-0.000404778809752315
-1.31014358997345	1.34952056407928	1.42929244041443	-0.0191084183752537	-0.018925154581666	-0.000695773691404611
-1.35826182365417	1.28363585472107	1.41920804977417	-0.0193108301609755	-0.0190285369753838	-0.000188687248737551
-1.34115850925446	1.27970910072327	1.41765010356903	-0.0199597887694836	-0.0192713644355536	0.000490149832330644
-1.3925164937973	1.29247045516968	1.46237254142761	-0.0198193266987801	-0.0201822351664305	-0.000708274194039404
-1.44898784160614	1.28190946578979	1.39109754562378	-0.0201280247420073	-0.0205014981329441	-0.000436428934335709
-1.43337631225586	1.20250880718231	1.40196013450623	-0.0215033572167158	-0.0206389669328928	0.000570561154745519
-1.44780826568604	1.29740381240845	1.42087817192078	-0.0209935326129198	-0.0223968382924795	-0.000698157004080713
-1.48525488376617	1.24965667724609	1.44244527816772	-0.0205133836716414	-0.0229772124439478	-0.000524384551681578
-1.55240166187286	1.14259219169617	1.32714116573334	-0.0229278188198805	-0.022731602191925	-0.000602894346229732
-1.45566785335541	1.29109370708466	1.3504011631012	-0.0215973798185587	-0.0241697914898396	-0.000660300254821777
-1.52342355251312	1.17116320133209	1.37432789802551	-0.0210534706711769	-0.023333664983511	-0.00157322792802006
-1.51087403297424	1.15957653522491	1.31718742847443	-0.0213290583342314	-0.0209155976772308	-0.00105115375481546
-1.4544585943222	1.22017323970795	1.40562427043915	-0.021050713956356	-0.0202761292457581	0.000905078777577728
-1.39370203018188	1.28594791889191	1.49662435054779	-0.0196627676486969	-0.0201295129954815	-0.000321482279105112
-1.42547678947449	1.25219213962555	1.53996431827545	-0.0201807804405689	-0.019584909081459	-0.000605764798820019
-1.35301554203033	1.23740518093109	1.47355711460114	-0.0202579908072948	-0.0188668668270111	0.00078920682426542
-1.35808563232422	1.23738038539886	1.49113953113556	-0.0210161097347736	-0.0193659607321024	0.000230508128879592
-1.34164726734161	1.29598665237427	1.38234508037567	-0.0211541131138802	-0.0188116040080786	0.000124695128761232
-1.351282954216	1.33389401435852	1.57658362388611	-0.0194442868232727	-0.0186631567776203	-0.000870241958182305
-1.37419307231903	1.32268726825714	1.66836333274841	-0.0195966567844152	-0.0181236267089844	-0.00132895959541202
-1.36804580688477	1.35111558437347	1.62541437149048	-0.0182259120047092	-0.0173772610723972	-0.000963287428021431
-1.35225296020508	1.37478315830231	1.61441051959991	-0.0174544099718332	-0.0172690395265818	0.000703203491866589
-1.46490073204041	1.20426738262177	1.53751969337463	-0.0191575959324837	-0.0168489497154951	0.00125310546718538
-1.44476008415222	1.24247145652771	1.49813258647919	-0.0188192073255777	-0.016359768807888	0.00159452925436199
-1.38798010349274	1.21572697162628	1.4225800037384	-0.0196057185530663	-0.0160745345056057	0.00276327691972256
-1.3423627614975	1.26205229759216	1.46128106117249	-0.0170240793377161	-0.0162985939532518	-0.000213100880500861
-1.34611320495605	1.1971093416214	1.44556415081024	-0.0180772617459297	-0.0167588386684656	-0.00139094714540988
-1.32588684558868	1.21067500114441	1.35919952392578	-0.0192416086792946	-0.0194605644792318	6.28909947408829E-06
-1.28645408153534	1.14119160175323	1.32520937919617	-0.0199009776115417	-0.0193175096064806	-3.75589770555962E-05
-1.20020461082458	1.12856531143188	1.48176550865173	-0.0179778430610895	-0.017852421849966	-0.00282510532997549
-1.26534020900726	1.05616331100464	1.57894670963287	-0.0161793231964111	-0.0162526443600655	-0.000575727724935859
-1.26386320590973	0.960026323795319	1.56865131855011	-0.0150195015594363	-0.0162535645067692	0.00367480469867587
-1.30237627029419	0.860149085521698	1.44610393047333	-0.0146606396883726	-0.0165864564478397	0.00204864167608321
-1.23472571372986	0.873667776584625	1.52694475650787	-0.0118945427238941	-0.0173826161772013	0.000208664991077967
-1.21085751056671	0.852582633495331	1.49651277065277	-0.011275876313448	-0.0182643067091703	0.000782955961767584
-1.23390579223633	0.66614305973053	1.38259220123291	-0.0106780556961894	-0.0180796198546886	-9.56788717303425E-05
-1.16279351711273	0.53496253490448	1.27896642684937	-0.0112595418468118	-0.0161711201071739	0.000639400037471205
-1.07155406475067	0.519125819206238	1.23736321926117	-0.0103801134973764	-0.0138451242819428	0.00348093593493104
-0.96828430891037	0.580941736698151	1.23379909992218	-0.00785770919173956	-0.015120092779398	0.00489919632673264
-1.01903665065765	0.54305225610733	1.25544130802155	-0.00834681279957294	-0.0164705254137516	0.00433150725439191
-1.07196354866028	0.503211855888367	1.13463318347931	-0.00904286280274391	-0.0172099117189646	0.00313685415312648
-1.09515309333801	0.447323679924011	1.07070684432983	-0.00942405220121145	-0.0175781194120646	0.00228190422058105
-1.0359423160553	0.470998704433441	1.11342751979828	-0.00952263735234737	-0.018139623105526	0.0030431526247412
-1.04610300064087	0.456039786338806	1.1875901222229	-0.0098310187458992	-0.0165371801704168	0.00283239828422666
-0.981727480888367	0.488936603069305	1.25383627414703	-0.0093015655875206	-0.0159744415432215	0.00301901903003454
-0.966666400432587	0.487718462944031	1.16766798496246	-0.0086069367825985	-0.0150206796824932	0.00314789335243404
-0.941713511943817	0.444557696580887	1.19256937503815	-0.00818522553890944	-0.0145540433004498	0.00212406343780458
-0.878687798976898	0.451670676469803	1.16150867938995	-0.00797869823873043	-0.014582172036171	0.00311568472534418
-0.872570157051086	0.427399933338165	1.08457243442535	-0.00792079325765371	-0.0130385803058743	0.0027034804224968
-0.838222146034241	0.382491320371628	1.16145718097687	-0.00627124169841409	-0.0113918138667941	0.00256195338442922
-0.748851537704468	0.297991901636124	1.06728911399841	-0.00583278620615602	-0.00843521021306515	0.00340668368153274
-0.703732967376709	0.314691871404648	1.12998807430267	-0.00507079809904099	-0.00720982905477285	0.00321795116178691
-0.66951322555542	0.24445778131485	1.16752088069916	-0.00421345559880137	-0.00594982504844666	0.00289834616705775
-0.678521037101746	0.225317597389221	1.04503607749939	-0.00407226569950581	-0.00549876596778631	0.00340731325559318
-0.611899137496948	0.290962427854538	1.017826795578	-0.00381117314100266	-0.00556743517518044	0.00444436306133866
-0.609148144721985	0.245065063238144	1.08848142623901	-0.00302402325905859	-0.00675296504050493	0.00441867718473077
-0.610612213611603	0.290147036314011	1.15126633644104	-0.00209177657961845	-0.00791470054537058	0.00354747753590345
-0.670127272605896	0.212366610765457	1.11710381507874	-0.00277644186280668	-0.00745494244620204	0.00271998718380928
-0.663394629955292	0.219350814819336	0.982664883136749	-0.00384734012186527	-0.0080077862367034	0.00433941371738911
-0.683832943439484	0.235826909542084	1.00766324996948	-0.00214833207428455	-0.00979949161410332	0.0030472541693598
-0.689834296703339	0.221436262130737	0.835857331752777	-0.00294323172420263	-0.00953754689544439	0.00389062310568988
-0.708413541316986	0.241574376821518	0.756235897541046	-0.00322873261757195	-0.00891342666000128	0.00425128126516938
-0.621679723262787	0.2472093552351	0.684950888156891	-0.00371615681797266	-0.00911208055913448	0.00570509256795049
-0.654677867889404	0.30943238735199	0.783945441246033	-0.00403857929632068	-0.00839239172637463	0.00318454718217254
-0.68509304523468	0.210750803351402	0.852037787437439	-0.0065204338170588	-0.00812674220651388	0.00294854678213596
-0.570599853992462	0.359331399202347	0.991860270500183	-0.00622124457731843	-0.00929930247366428	0.00300501263700426
-0.578785717487335	0.427445858716965	1.14133620262146	-0.00500222155824304	-0.0107215130701661	0.00222895597107708
-0.656533479690552	0.290722817182541	0.971519112586975	-0.00660520186647773	-0.0100467335432768	0.00388219743035734
-0.665420830249786	0.295061677694321	0.938862442970276	-0.0045096199028194	-0.0118894670158625	0.0035603647120297
-0.752693116664886	0.219708427786827	0.701450705528259	-0.00492628896608949	-0.011094007641077	0.00436847191303968
-0.679186582565308	0.250678390264511	0.607926547527313	-0.00323195289820433	-0.0123132364824414	0.00452736578881741
-0.723031282424927	0.18761919438839	0.625373423099518	-0.00333834090270102	-0.013062784448266	0.00428966293111444
-0.672766268253326	0.266292810440063	0.52916419506073	-0.00285520846955478	-0.0145912589505315	0.00482703559100628
-0.729009628295898	0.188093096017838	0.709201455116272	-0.00360594922676682	-0.012680352665484	0.00346544152125716
-0.648644983768463	0.231922715902328	0.907791018486023	-0.00281453412026167	-0.0137287406250834	0.00508824968710542
-0.694925308227539	0.230897203087807	0.807695865631104	-0.00421238131821156	-0.0148240001872182	0.00395031506195664
-0.680513858795166	0.308325409889221	0.74460756778717	-0.00339125073514879	-0.0161431822925806	0.00289412983693182
-0.722058176994324	0.226445809006691	0.671130001544952	-0.00611009635031223	-0.0136217335239053	0.00381355592980981
-0.618987262248993	0.312824189662933	0.702558219432831	-0.00575092015787959	-0.0137248523533344	0.00399762624874711
-0.598895311355591	0.305903673171997	0.624931573867798	-0.00667031435295939	-0.011527800001204	0.00356012349948287
-0.54651141166687	0.377646118402481	0.721503913402557	-0.00601843046024442	-0.0107778133824468	0.00357944332063198
-0.523772060871124	0.347458004951477	0.722913146018982	-0.00668447092175484	-0.00958934891968966	0.00292192329652607
-0.436179250478745	0.392301291227341	0.690678477287292	-0.00772796291857958	-0.00927651487290859	0.00399439036846161
-0.464668273925781	0.445805013179779	0.733342409133911	-0.00721324374899268	-0.00880675856024027	0.00185554416384548
-0.467664331197739	0.425904482603073	0.727933526039124	-0.00872896052896976	-0.00838072784245014	0.00176777620799839
-0.394216865301132	0.418670982122421	0.715090095996857	-0.00860766042023897	-0.0069177751429379	0.00253241253085434
-0.338652819395065	0.441289275884628	0.783494770526886	-0.00803019851446152	-0.0069543537683785	0.00385018461383879
-0.341368556022644	0.468204498291016	0.739818751811981	-0.00665069092065096	-0.00648288754746318	0.00217889645136893
-0.34814527630806	0.390267908573151	0.639793395996094	-0.00820621848106384	-0.00429524341598153	0.00186881760600954
-0.354557156562805	0.351699709892273	0.647762000560761	-0.00724062044173479	-0.00409893598407507	0.00287694553844631
-0.290328919887543	0.454497873783112	0.706361770629883	-0.00561362877488136	-0.00528351543471217	0.00259846285916865
-0.306805074214935	0.404024213552475	0.755334317684174	-0.00472523039206862	-0.00600960897281766	0.00246396707370877
-0.402303665876389	0.282954573631287	0.630885064601898	-0.00717730075120926	-0.00487060332670808	0.0024668553378433
-0.321255773305893	0.373044520616531	0.748432457447052	-0.00496334303170443	-0.00773480208590627	0.00362563203088939
-0.427666813135147	0.40458807349205	0.686866104602814	-0.00417355680838227	-0.00826538167893887	0.00321665056981146
-0.485836207866669	0.260139644145966	0.619631350040436	-0.00656524254009128	-0.00792638678103685	0.00328562688082457
-0.496705412864685	0.286980152130127	0.654662668704987	-0.0060453494079411	-0.00903147552162409	0.0031101533677429
-0.384768635034561	0.353075623512268	0.553939402103424	-0.00624222960323095	-0.00996471010148525	0.00407172599807382
-0.358339488506317	0.364867359399796	0.620716154575348	-0.00552696455270052	-0.0102609228342772	0.00375850987620652
-0.440901219844818	0.357096493244171	0.66310727596283	-0.00643930537626147	-0.00885388068854809	0.00324483797885478
-0.388344079256058	0.405975043773651	0.692539215087891	-0.00496978592127562	-0.00994454137980938	0.00236215651966631
-0.440502017736435	0.392234712839127	0.64331191778183	-0.00543360132724047	-0.00987979210913181	0.00247015990316868
-0.407178401947021	0.366307735443115	0.651860594749451	-0.0066243545152247	-0.00809957087039948	0.0025043583009392
-0.397846966981888	0.349128991365433	0.577798783779144	-0.00625710841268301	-0.00847143772989511	0.00291423662565649
-0.389181822538376	0.283235281705856	0.539265096187592	-0.00635277247056365	-0.00745165115222335	0.00300656910985708
-0.328277826309204	0.341356813907623	0.647211790084839	-0.00532385287806392	-0.00762931769713759	0.00419728644192219
-0.31559357047081	0.367319345474243	0.654928386211395	-0.00402397057041526	-0.00837163347750902	0.00297776889055967
-0.374271094799042	0.292321711778641	0.640853881835938	-0.00394657347351313	-0.00836487952619791	0.00338344275951386
-0.369263470172882	0.273195326328278	0.488044679164886	-0.00475865183398128	-0.00760375848039985	0.00351032521575689
-0.34971421957016	0.294415652751923	0.566377758979797	-0.0041264952160418	-0.00710083777084947	0.00389656168408692
-0.342170149087906	0.289103031158447	0.509034097194672	-0.00525871152058244	-0.00600724341347814	0.00394243793562055
-0.259097129106522	0.313935607671738	0.528082609176636	-0.00415572337806225	-0.00612296722829342	0.00424696644768119
-0.272095203399658	0.360674560070038	0.63442051410675	-0.00328389857895672	-0.00649543618783355	0.00323899858631194
-0.353766858577728	0.237837851047516	0.47997197508812	-0.0053966473788023	-0.00566520402207971	0.00329414778389037
-0.258755773305893	0.322406053543091	0.553004682064056	-0.00438415678218007	-0.00735468603670597	0.00464458810165524
-0.296348214149475	0.32964763045311	0.455370396375656	-0.00453287782147527	-0.00615768181160092	0.00298946630209684
-0.297620505094528	0.422600746154785	0.189650386571884	-0.00320519995875657	-0.00598254101350904	0.00347776943817735
-0.297804445028305	0.347406148910522	0.29706397652626	-0.00475820247083902	-0.00504583492875099	0.00381181901320815
-0.288530379533768	0.401553720235825	0.282693833112717	-0.00844909716397524	-0.00694619957357645	0.00239975331351161
-0.250518590211868	0.482603132724762	0.356469482183456	-0.00846705958247185	-0.00889357551932335	0.00464741047471762
-0.332585215568542	0.512233376502991	0.394257009029388	-0.00855272356420755	-0.00913264416158199	0.00206451374106109
-0.423100233078003	0.508856415748596	0.457403302192688	-0.00808104686439037	-0.0109656220301986	0.00246916804462671
-0.505935072898865	0.3744176030159	0.48780021071434	-0.0093098497018218	-0.0120899518951774	0.00167856470216066
-0.478679478168488	0.433976650238037	0.536428868770599	-0.00837025325745344	-0.0129854707047343	0.00396537967026234
-0.487194389104843	0.476975500583649	0.652187705039978	-0.0070408689789474	-0.0145876314491034	0.00277614267542958
-0.579781711101532	0.417280644178391	0.633340418338776	-0.00879338756203651	-0.0134297404438257	0.00218467228114605
-0.557287931442261	0.389476209878922	0.652748823165894	-0.0113305952399969	-0.0154087143018842	0.00239608995616436
-0.419007897377014	0.412199199199677	0.601563692092896	-0.00856402702629566	-0.0115443868562579	0.00466420827433467
-0.377599567174912	0.394204467535019	0.638630092144012	-0.00752254389226437	-0.00829639099538326	0.00228898040950298
-0.351338595151901	0.332201808691025	0.651752173900604	-0.00683340337127447	-0.00677020894363523	0.00322715332731605
-0.245386093854904	0.25412580370903	0.567408621311188	-0.00432087294757366	-0.00447044894099236	0.00223727966658771
-0.190460860729218	0.166782379150391	0.696505784988403	-0.000761251605581492	-0.00396799296140671	0.00334620871581137
-0.260898649692535	0.0246923808008432	0.591526627540588	0.00188436859752983	-0.00243454100564122	0.00512230629101396
-0.304191559553146	-0.0397883094847202	0.500192403793335	0.00328118004836142	-0.00353424064815044	0.00566906435415149
-0.196174785494804	0.0376846566796303	0.491149336099625	0.00435650208964944	-0.00389270158484578	0.00466477125883102
-0.24000708758831	-0.0554554164409637	0.453628152608871	0.00232156924903393	-0.00131520244758576	0.0053271553479135
-0.224972307682037	0.14823853969574	0.521971464157104	0.000678187177982181	-0.00470824493095279	0.00411884812638164
-0.284857898950577	0.141055658459663	0.457909166812897	-0.00284739211201668	-0.00570113305002451	0.00349894631654024
-0.314983665943146	0.248440280556679	0.488620460033417	-0.00185492052696645	-0.00758795952424407	0.00292930193245411
-0.430602699518204	0.143359318375587	0.473114043474197	-0.00311097060330212	-0.00719404546543956	0.00308041600510478
-0.452876746654511	0.221743419766426	0.512104868888855	-0.00467838440090418	-0.00889176782220602	0.00402640597894788
-0.479257971048355	0.247754767537117	0.526666104793549	-0.00597263360396028	-0.00947436317801476	0.00449794856831431
-0.381234467029572	0.37135261297226	0.60209459066391	-0.00549187557771802	-0.00795242935419083	0.00433873292058706
-0.379360437393188	0.370719105005264	0.593793034553528	-0.00700305216014385	-0.00788537412881851	0.00340070319361985
-0.377079457044601	0.428659647703171	0.589613139629364	-0.00839185994118452	-0.00845612771809101	0.002328728325665
-0.46577775478363	0.405600309371948	0.575477361679077	-0.00948315858840942	-0.00896100979298353	0.00162562076002359
-0.459258526563644	0.455880880355835	0.519144237041473	-0.00879069045186043	-0.00895265396684408	0.00168997002765536
-0.405008256435394	0.38098618388176	0.631637096405029	-0.00757259456440806	-0.00880889501422644	0.00346346292644739
-0.35224911570549	0.295515030622482	0.586386263370514	-0.00694799330085516	-0.00753156188875437	0.00337044312618673
-0.192731246352196	0.34855392575264	0.551914930343628	-0.00302755367010832	-0.0052580269984901	0.00184836098924279
-0.155602216720581	0.165433675050735	0.537313938140869	-0.00288874050602317	-0.000887887261342257	0.0042536105029285
-0.0529717542231083	0.160634055733681	0.477218121290207	0.000866434653289616	0.00159634056035429	0.00450148200616241
0.00555770378559828	0.165557369589806	0.494947820901871	0.00184594793245196	0.00229913601651788	0.00303220306523144
-0.154621541500092	0.0603144280612469	0.278139054775238	-0.0011809419374913	0.000135489506646991	0.00477159442380071
-0.286448925733566	0.0928619876503944	0.130444258451462	-0.00111736357212067	-0.0064985160715878	0.00527122523635626
-0.411561071872711	0.1021698564291	0.247949108481407	0.00121546490117908	-0.0117947775870562	0.00482232356444001
-0.588938057422638	0.038620863109827	0.265164196491241	-0.000831190322060138	-0.0138747729361057	0.00475881481543183
-0.534376859664917	0.113926731050014	0.428287267684937	-0.00106908148154616	-0.0134130166843534	0.00594190508127213
-0.469885796308517	0.127062618732452	0.386935412883759	-0.00322410138323903	-0.0100220805034041	0.0068195597268641
-0.390185594558716	0.197311192750931	0.379566371440887	-0.00232924171723425	-0.00820680987089872	0.00473267212510109
-0.282856225967407	0.246112644672394	0.285770267248154	-0.00335401436313987	-0.00801092386245728	0.00166617450304329
-0.255121469497681	0.277725160121918	0.193776726722717	-0.00408783135935664	-0.00721326703205705	0.00183112232480198
-0.303748190402985	0.363469421863556	0.284525841474533	-0.00589122483506799	-0.0079725356772542	0.00266018696129322
-0.329335629940033	0.370200842618942	0.332633912563324	-0.00496564013883471	-0.00922893267124891	0.00261748395860195
-0.402857840061188	0.243854060769081	0.338053822517395	-0.00598774431273341	-0.00942965317517519	0.00143891607876867
-0.387018710374832	0.298470079898834	0.254976660013199	-0.00547688873484731	-0.0113450493663549	0.00171219906769693
-0.37140765786171	0.355375856161118	0.251464307308197	-0.00716457981616259	-0.0114254700019956	0.00263195671141148
-0.350895822048187	0.31192409992218	0.324792325496674	-0.00974314846098423	-0.00772982556372881	0.00463639805093408
-0.27548086643219	0.347693890333176	0.415923058986664	-0.00912540778517723	-0.00562753388658166	0.00569961545988917
-0.237619757652283	0.315244883298874	0.350621461868286	-0.00953489262610674	-0.00480064237490296	0.00610364740714431
-0.255301773548126	0.315738528966904	0.0804513394832611	-0.00859483517706394	-0.00840312987565994	0.00182648119516671
-0.273812502622604	0.252942800521851	-0.305689573287964	-0.00812620017677546	-0.010628086514771	0.00161454419139773
-0.317418962717056	0.219467639923096	-0.460838049650192	-0.00396990496665239	-0.013085906393826	0.00254189316183329
-0.432370841503143	0.137802541255951	-0.279445588588715	-0.00147072831168771	-0.0142350103706121	0.0013417563168332
-0.488159477710724	-0.0552467592060566	-0.267006009817123	-0.00194593193009496	-0.0127191245555878	0.00426923856139183
-0.471011906862259	-0.011696002446115	-0.216113552451134	-0.000104347738670185	-0.0140834599733353	0.00807831156998873
-0.451196372509003	-0.0902353152632713	-0.200268253684044	0.000482547504361719	-0.0140092391520739	0.00742788566276431
-0.449496120214462	-0.0378720462322235	-0.0712273567914963	0.00174894381780177	-0.0136959291994572	0.00625036656856537
-0.461191475391388	-0.115102916955948	-0.0646244511008263	0.000313731201458722	-0.0126104690134525	0.00699204625561833
-0.4494349360466	-0.146316260099411	-0.00138620799407363	0.00351314316503704	-0.0115096103399992	0.00529478257521987
-0.420388579368591	-0.222966447472572	0.0735742896795273	0.00591761525720358	-0.0109163979068398	0.00425987597554922
-0.483387470245361	-0.290716826915741	-0.0286505781114101	0.00590268243104219	-0.0103094838559628	0.00522693991661072
-0.514155149459839	-0.252119302749634	-0.0184488296508789	0.00466305669397116	-0.0115927513688803	0.00792685803025961
-0.523711085319519	-0.190876483917236	-0.0111181503161788	0.00410143239423633	-0.013808804564178	0.00786080118268728
-0.594542264938354	-0.167400643229485	-0.102734319865704	0.0013272917130962	-0.0129801630973816	0.00827007927000523
-0.560618281364441	-0.121742099523544	-0.0891589745879173	-0.00245491787791252	-0.0141330501064658	0.0108093181625009
-0.433993011713028	-0.00096584641141817	-0.0538062527775764	-0.00263455370441079	-0.0130985267460346	0.0134207028895617
-0.324036985635757	0.0804279446601868	0.0233110785484314	-0.00201793410815299	-0.00802034232765436	0.00827730074524879
-0.172367379069328	0.183654397726059	-0.0491437911987305	-0.00174210232216865	-0.00499141961336136	-0.000617413374129683
-0.193007692694664	0.384809255599976	-0.0322645120322704	-0.0045386734418571	-0.00464344397187233	-0.00520498631522059
-0.270294666290283	0.489681512117386	-0.152901068329811	-0.0090146642178297	-0.00835166871547699	-0.00245703989639878
-0.365558534860611	0.576134979724884	-0.246861115098	-0.0123179545626044	-0.0128056611865759	0.000428543251473457
-0.514768540859222	0.661929488182068	-0.21551313996315	-0.0138416085392237	-0.0170352067798376	0.00179045961704105
-0.619677841663361	0.615822374820709	-0.296671152114868	-0.0167850963771343	-0.0188401415944099	0.00335686607286334
-0.680204033851624	0.671017587184906	-0.376628249883652	-0.0199043713510036	-0.0205431021749973	0.00412466423586011
-0.681668400764465	0.846267759799957	-0.355974227190018	-0.0200727041810751	-0.0248374007642269	0.00116154039278626
-0.776153802871704	0.784264385700226	-0.4299176633358	-0.0212837439030409	-0.0245030485093594	1.43304605444428E-05
-0.84528523683548	0.776783287525177	-0.343951523303986	-0.0199308656156063	-0.0254534371197224	0.000549111166037619
-0.87048465013504	0.679517805576324	-0.511939525604248	-0.0183930806815624	-0.0258402228355408	0.000673478643875569
-0.795099198818207	0.680420219898224	-0.435404598712921	-0.0153602976351976	-0.0244260206818581	-0.000784096715506166
-0.696748673915863	0.587354838848114	-0.534822583198547	-0.0169097594916821	-0.0231040567159653	-0.000419249234255403
-0.621850371360779	0.439947605133057	-0.641209006309509	-0.0143563756719232	-0.0187131594866514	0.00128955498803407
-0.441308498382568	0.201857209205627	-0.674023985862732	-0.00960846245288849	-0.0125344377011061	0.00346274487674236
-0.366521805524826	0.0363079160451889	-0.773992657661438	-0.00428001442924142	-0.00732665928080678	0.00557378679513931
-0.357233017683029	-0.155993074178696	-0.687482059001923	0.000605792040005326	-0.00911595299839973	0.00679488712921739
-0.486216127872467	-0.179762676358223	-0.824223160743713	-0.000240115798078477	-0.0124107571318746	0.00613409234210849
-0.658468425273895	-0.15203794836998	-0.838464438915253	-0.000163357035489753	-0.0170501936227083	0.00712508102878928
-0.813679695129395	-0.0940622016787529	-0.807238638401031	-0.0036638118326664	-0.0207542963325977	0.00768087664619088
-0.866750657558441	0.03415497392416	-0.644641935825348	-0.00510835461318493	-0.0252142511308193	0.00698075210675597
-0.811197578907013	-0.0984236225485802	-0.394762396812439	-0.000392232759622857	-0.0226174965500832	0.00719171157106757
-0.772584319114685	-0.217049181461334	-0.16629920899868	0.00290858675725758	-0.0188272017985582	0.00637646950781345
-0.639410436153412	-0.147527307271957	-0.177160635590553	0.00351992924697697	-0.0176284704357386	0.00649090670049191
-0.546019017696381	-0.0646116062998772	-0.344313889741898	0.00269995955750346	-0.0179033558815718	0.00524468487128615
-0.453995555639267	-0.0188230257481337	-0.382250607013702	0.00017986970487982	-0.0153154311701655	0.00415272219106555
-0.370137155056	0.056633647531271	-0.429161667823792	-0.00310426275245845	-0.0130718378350139	0.0025918148458004
-0.327144205570221	0.129145875573158	-0.344100296497345	-0.00658179773017764	-0.0101898703724146	0.00211773440241814
-0.269943445920944	0.150313794612885	-0.419216394424438	-0.00895481090992689	-0.00790707673877478	0.00216368492692709
-0.201432108879089	0.125055953860283	-0.326774597167969	-0.00580186117440462	-0.00788875389844179	0.00387691683135927
-0.163319975137711	0.0214681755751371	-0.342129826545715	-0.00544217368587852	-0.00444751605391502	0.00402878411114216
-0.0214589703828096	0.254576086997986	-0.261165946722031	-0.00439755292609334	-0.00372370099648833	0.00334420241415501
-0.059226531535387	0.277410328388214	-0.243970438838005	-0.00597264664247632	-0.00324131757952273	0.00223600980825722
-0.0466696955263615	0.354020923376083	-0.232873097062111	-0.00786018464714289	-0.00316874939016998	0.00210018991492689
0.106572039425373	0.419788062572479	-0.241545915603638	-0.00858593638986349	-0.00214954139664769	0.0029059462249279
0.133952230215073	0.479886800050735	-0.244768410921097	-0.00863377191126347	-0.000543016300071031	0.00234551611356437
0.0546787865459919	0.232148095965385	-0.353462904691696	-0.00822626892477274	-0.00130566291045398	0.00294783664867282
0.0450297072529793	0.221683204174042	-0.309055536985397	-0.00579102803021669	-0.00366558134555817	0.00580801954492927
-0.177593857049942	0.0331606194376946	-0.378177791833878	-0.00592535827308893	-0.00500664720311761	0.00424541486427188
-0.29890850186348	0.0442760586738586	-0.39253956079483	-0.00419830437749624	-0.00923123490065336	0.00436273775994778
-0.405632227659225	0.0866392031311989	-0.406072020530701	-0.00645919656381011	-0.0120948757976294	0.00446421094238758
-0.435695230960846	0.111688308417797	-0.40918505191803	-0.00653041247278452	-0.0139749692752957	0.00558485044166446
-0.407829463481903	0.20561172068119	-0.336351484060287	-0.00684735784307122	-0.0134575851261616	0.00585037283599377
-0.372342079877853	0.265810549259186	-0.254312753677368	-0.00481749791651964	-0.0118165500462055	0.00497090350836515
-0.411357253789902	0.224848195910454	-0.339932769536972	-0.0068840803578496	-0.011245908215642	0.00309436395764351
-0.453955054283142	0.282543033361435	-0.288034737110138	-0.00795698259025812	-0.0132691795006394	0.00190813618246466
-0.49183052778244	0.296531468629837	-0.344639778137207	-0.00664059212431312	-0.0140797924250364	0.00213614571839571
-0.6063112616539	0.230551496148109	-0.223014548420906	-0.00549591332674026	-0.0156834349036217	0.00191133515909314
-0.67446768283844	0.249876841902733	-0.212627619504929	-0.00527506833896041	-0.0176699664443731	0.00259762443602085
-0.829634130001068	0.185914039611816	-0.229235738515854	-0.00490851374343038	-0.0206956751644611	0.00336685823276639
-0.923833250999451	0.0825376510620117	-0.168472617864609	-0.00257471506483853	-0.0247357282787561	0.00394471548497677
-1.00920689105988	0.0345946103334427	-0.244340315461159	-0.000478314963402227	-0.0268085934221745	0.00534190190955997
-1.03518068790436	-0.0229932572692633	-0.205914586782455	-0.000544659560546279	-0.0270159561187029	0.00570765417069197
-1.00486779212952	0.0848685055971146	-0.181304648518562	-0.00083655200432986	-0.0270528625696898	0.00612098118290305
-1.04433786869049	0.126291200518608	-0.214965254068375	-0.00326174963265657	-0.0257279053330421	0.00617004744708538
-1.01759684085846	0.178976356983185	-0.1474569439888	-0.00349744455888867	-0.0257627721875906	0.00481419404968619
-0.965846180915833	0.247448712587357	-0.100694417953491	-0.00500843161717057	-0.0253031682223082	0.00481882691383362
-1.05451691150665	0.134532898664474	-0.140731498599052	-0.00526531832292676	-0.024239894002676	0.00496010296046734
-1.06788921356201	0.0269452128559351	-0.215391993522644	-0.00433127442374825	-0.0239603705704212	0.0038956655189395
-1.10838520526886	-0.271430760622025	-0.228843867778778	0.00126080343034118	-0.0242636110633612	0.00558598805218935
-0.975263178348541	-0.321090131998062	-0.110340811312199	0.0096815787255764	-0.0241383109241724	0.00597718358039856
-0.965177655220032	-0.481125712394714	-0.117295354604721	0.01101562846452	-0.0208531897515059	0.00677074724808335
-0.955231964588165	-0.42717644572258	-0.169384092092514	0.00865009892731905	-0.0186792444437742	0.00552156334742904
-0.858893632888794	-0.251107066869736	-0.16097591817379	0.00679657142609358	-0.0189884584397078	0.00479132076725364
-0.869428336620331	-0.195494338870049	-0.109462611377239	0.00158036022912711	-0.0179275181144476	0.00459684105589986
-0.897171974182129	-0.0244765523821115	-0.0879286825656891	-0.00302072754129767	-0.0189250390976667	0.00595957040786743
-0.973126351833344	0.035705890506506	-0.105924464762211	-0.00196030572988093	-0.0209298525005579	0.00568981189280748
-0.99280059337616	-0.0755818858742714	-0.0557291060686111	0.00132961408235133	-0.0232702754437923	0.00625015515834093
-1.00676560401917	-0.233474865555763	-0.0961555689573288	0.00212249043397605	-0.0224651675671339	0.00567857967689633
-1.01781392097473	-0.23738144338131	-0.0241956077516079	0.00423100357875228	-0.0231668595224619	0.00530781876295805
-1.07956171035767	-0.235725820064545	-0.0272316113114357	0.00388217763975263	-0.0239344127476215	0.00379673950374126
-1.02927243709564	-0.120527423918247	-0.0748373568058014	0.00150534568820149	-0.0238255504518747	0.00476184673607349
-1.03496646881104	-0.0406595952808857	-0.0217583756893873	-0.000889172195456922	-0.0248056743294001	0.00726660806685686
-1.02637875080109	0.036999735981226	-0.0109593383967876	-0.000851079821586609	-0.0249517932534218	0.00819225050508976
-1.03189158439636	-0.177023634314537	-0.109028644859791	0.000180398681550287	-0.0219654571264982	0.00882825534790754
-0.936576962471008	-0.277513980865479	-0.0987031906843185	0.00403793109580874	-0.0192548297345638	0.00906900223344564
-0.765509843826294	-0.323301076889038	0.010049625299871	0.00705094076693058	-0.0156303886324167	0.0102369114756584
-0.664575755596161	-0.314649105072021	0.0582617968320847	0.00588534213602543	-0.0109253637492657	0.00830594636499882
-0.557381570339203	-0.139636337757111	0.119531720876694	0.00335146905854344	-0.00882765743881464	0.0071249776519835
-0.563377201557159	-0.0617929399013519	0.161386892199516	-0.00141318619716913	-0.00730057898908854	0.00529759703204036
-0.550023376941681	0.0921990722417831	0.170676946640015	-0.00145554554183036	-0.00889765284955502	0.00424281368032098
-0.668452322483063	-0.105834774672985	0.0705071464180946	-0.000452044361736625	-0.0104375053197145	0.00458133686333895
-0.708183944225311	-0.261431038379669	0.115731529891491	0.00465979240834713	-0.0101376641541719	0.00657392339780927
-0.741467833518982	-0.394136726856232	0.208195894956589	0.00854450464248657	-0.0124249802902341	0.00805924087762833
-0.75848001241684	-0.463918000459671	0.223772376775742	0.0100383516401052	-0.0131141114979982	0.00991005916148424
-0.804891169071198	-0.490781247615814	0.283117443323135	0.00999259203672409	-0.0124667137861252	0.00810335390269756
-0.76139223575592	-0.294241398572922	0.359263181686401	0.00889022648334503	-0.0130113465711474	0.00578358815982938
-0.71532541513443	-0.198179006576538	0.342895209789276	0.0071009723469615	-0.012389300391078	0.00435282057151198
-0.745043873786926	-0.380059212446213	0.283158272504807	0.00627942336723208	-0.00847081281244755	0.00417655473574996
-0.632297694683075	-0.379118114709854	0.206439360976219	0.00915795657783747	-0.0076615447178483	0.00587653275579214
-0.569280326366425	-0.397722095251083	0.281470388174057	0.0103624537587166	-0.00805901363492012	0.00652349833399057
-0.60971075296402	-0.276488870382309	0.412079632282257	0.0105487098917365	-0.0100598186254501	0.00543704861775041
-0.697575390338898	-0.155243679881096	0.366897463798523	0.00828305631875992	-0.0111260479316115	0.00610149232670665
-0.771474182605743	0.00979006104171276	0.403791159391403	0.00287698907777667	-0.0141581213101745	0.00528795784339309
-0.882950186729431	0.167377606034279	0.4191575050354	-0.00183394027408212	-0.0162323396652937	0.00445145508274436
-0.994985461235046	0.251063019037247	0.396333545446396	-0.00840900465846062	-0.0158643070608377	0.00268603512085974
-0.967772901058197	0.400489091873169	0.415153205394745	-0.010625759139657	-0.0164389479905367	0.00265800347551703
-0.984387636184692	0.438486516475677	0.431169241666794	-0.00928883161395788	-0.0184486247599125	0.00359860970638692
-1.00295925140381	0.3460373878479	0.60190749168396	-0.00677207205444574	-0.0200677234679461	0.00438285898417234
-1.19356155395508	0.282351434230804	0.489057570695877	-0.00935980025678873	-0.0195983294397593	0.00389116606675088
-1.17620813846588	0.419824630022049	0.456253588199615	-0.0109100323170424	-0.0232133083045483	0.00367208826355636
-1.17741847038269	0.475468158721924	0.522499680519104	-0.0113525949418545	-0.0241643246263266	0.00255998130887747
-1.30326294898987	0.309605628252029	0.490060091018677	-0.00758078321814537	-0.026747053489089	0.00263121328316629
-1.38131999969482	-0.0802590772509575	0.39867502450943	0.00129074382130057	-0.0269612520933151	0.00586942303925753
-1.37262034416199	-0.359234780073166	0.389272302389145	0.00696979509666562	-0.0249159093946218	0.0082771759480238
-1.19961905479431	-0.266622334718704	0.437769174575806	0.00753623386844993	-0.023685758933425	0.00944490730762482
-1.13395035266876	-0.18582746386528	0.539136171340942	0.00719575863331556	-0.0198123082518578	0.00666842423379421
-1.10410821437836	-0.233772560954094	0.443550646305084	0.00407933769747615	-0.0158038400113583	0.00584594300016761
-1.03829646110535	-0.231620997190475	0.674574494361877	0.00439762556925416	-0.0128450635820627	0.00647364230826497
-0.862103581428528	-0.206167921423912	0.724289357662201	0.00585539359599352	-0.0130633777007461	0.0100276144221425
-0.856446981430054	-0.322073519229889	0.776620745658875	0.00825887080281973	-0.0102610746398568	0.00958114676177502
-0.780835747718811	-0.316288441419601	0.795917510986328	0.0104271601885557	-0.00980320572853088	0.00799949746578932
-0.832385778427124	-0.43605500459671	0.707578897476196	0.0114002916961908	-0.00851993449032307	0.00706147216260433
-0.773528039455414	-0.485409826040268	0.687341511249542	0.0134598836302757	-0.00772554241120815	0.00577228702604771
-0.753918707370758	-0.426907569169998	0.69265753030777	0.0142834614962339	-0.00825151149183512	0.00553053244948387
-0.747048854827881	-0.377145826816559	0.766627013683319	0.0138637609779835	-0.00996048841625452	0.00500831194221973
-0.790829002857208	-0.247718423604965	0.765500783920288	0.0104376133531332	-0.0107481656596065	0.00517459353432059
-0.811375260353088	-0.256197899580002	0.744072794914246	0.00636263843625784	-0.0114310970529914	0.00512831192463636
-0.789170622825623	-0.103846743702888	0.670973479747772	0.00368938385508955	-0.00962913315743208	0.00529409199953079
-0.679572641849518	0.0335993058979511	0.737176954746246	0.00364350713789463	-0.00971019640564919	0.00509853661060333
-0.665586471557617	0.0025776419788599	0.664517641067505	0.00129784061573446	-0.00730895856395364	0.00602996023371816
-0.538309752941132	0.0970384553074837	0.701938509941101	0.000675705960020423	-0.00678847637027502	0.00740743614733219
-0.50224781036377	0.133917763829231	0.72519463300705	0.00160067877732217	-0.00509084621444345	0.00497769098728895
-0.459182947874069	0.218752533197403	0.703307867050171	-0.000476689776405692	-0.00341950892470777	0.0041256146505475
-0.454041361808777	0.225399985909462	0.754563450813293	-0.00215389765799046	-0.00356783717870712	0.00379268708638847
-0.435284495353699	0.305145680904388	0.788963973522186	-0.00273430324159563	-0.00439597945660353	0.00579034443944693
-0.514616072177887	0.200344726443291	0.726708054542542	-0.00253312755376101	-0.00702950544655323	0.00623263791203499
-0.567385017871857	0.107157647609711	0.678561329841614	0.00143007969018072	-0.00980850216001272	0.00581483123824
-0.644742608070374	-0.186743468046188	0.613988041877747	0.00533478567376733	-0.00874725542962551	0.00582188088446856
-0.702944040298462	-0.182895004749298	0.620503425598145	0.00872044544667006	-0.00763910170644522	0.00584589410573244
-0.701797842979431	-0.15829274058342	0.607938826084137	0.00744390953332186	-0.0099925771355629	0.00469872122630477
-0.720196664333344	-0.0106612499803305	0.663483500480652	0.00671665044501424	-0.0115676643326879	0.00388504774309695
-0.72953999042511	0.0556270889937878	0.719967842102051	0.00383981945924461	-0.0117900529876351	0.00439578760415316
-0.707942962646484	0.0325843282043934	0.645848572254181	-0.000475550041301176	-0.00897576753050089	0.00753233907744288
-0.669971466064453	0.0449375659227371	0.720515847206116	-0.00153825106099248	-0.00769913103431463	0.0069732116535306
-0.664187908172607	0.135485589504242	0.601563036441803	-0.0025436244904995	-0.00780630158260465	0.00458979746326804
-0.67786580324173	0.368884652853012	0.694191753864288	-0.00297482591122389	-0.0103603759780526	0.00459539424628019
-0.710151791572571	0.396504908800125	0.60827910900116	-0.00639475928619504	-0.013185728341341	0.00406420649960637
-0.842766880989075	0.330599963665009	0.454224616289139	-0.0066987881436944	-0.0143288150429726	0.00393350189551711
-0.878391087055206	0.21125902235508	0.544691264629364	-0.00544950133189559	-0.0146999638527632	0.00287997233681381
-0.809032559394836	0.333296597003937	0.569213926792145	-0.00223756395280361	-0.0144733916968107	0.00305460416711867
-0.784289479255676	0.262097209692001	0.568434953689575	-0.00124775327276438	-0.0136498147621751	0.00224901572801173
-0.700826346874237	0.241910845041275	0.557712197303772	-6.90355955157429E-05	-0.0113641005009413	0.000265506358118728
-0.607459008693695	0.207865998148918	0.598637104034424	-0.00137687171809375	-0.00921394024044275	0.00215831305831671
-0.704065024852753	0.145643278956413	0.724928855895996	-0.00323539786040783	-0.00680638896301389	0.00301136821508408
-0.739434659481049	0.113573491573334	0.706590294837952	-0.00535804405808449	-0.0079293716698885	0.00455917976796627
-0.739898145198822	0.0376478433609009	0.861661076545715	-0.000583918357733637	-0.0103744771331549	0.00557469204068184
-0.740689218044281	-0.0365533344447613	0.810578763484955	0.00420039519667625	-0.0117705259472132	0.0076250578276813
-0.778498113155365	-0.229587212204933	0.689755856990814	0.00535271223634481	-0.0104502309113741	0.00836142059415579
-0.658237755298615	-0.105247333645821	0.660192608833313	0.00744730979204178	-0.011044517159462	0.00708244694396853
-0.622332394123077	-0.0114627508446574	0.747887372970581	0.00714551424607635	-0.00984111241996288	0.00649548135697842
-0.647392511367798	0.0298397652804852	0.730122745037079	0.00487465970218182	-0.0103528881445527	0.00510513829067349
-0.594095528125763	0.0689910277724266	0.695984661579132	0.00434412248432636	-0.0101371584460139	0.00481820991262794
-0.56355607509613	-0.0245082005858421	0.626238346099854	0.00269794487394392	-0.00664352532476187	0.00505150854587555
-0.56200110912323	0.00362929841503501	0.729155838489532	0.00325431022793055	-0.00485718809068203	0.0037486485671252
-0.414472639560699	0.207919225096703	0.7743861079216	0.00162827910389751	-0.00385900656692684	0.00245768600143492
-0.360812991857529	0.32571092247963	0.855129420757294	-0.00195211300160736	-0.00260193832218647	0.00169760326389223
-0.405259281396866	0.34008452296257	0.839940011501312	-0.00449053710326552	-0.00178922107443213	0.00115886307321489
-0.433007806539536	0.280731469392776	0.883787751197815	-0.00425147265195847	-0.00342353782616556	0.00334012834355235
-0.497042775154114	0.211558550596237	0.783355176448822	-0.00193838402628899	-0.00553658744320273	0.00432501127943397
-0.642255067825317	-0.00240021874196827	0.768919825553894	0.000747867801692337	-0.00730093708261848	0.0036279761698097
-0.605084419250488	-0.00203273468650877	0.83821427822113	0.00640827743336558	-0.0107756676152349	0.00437072245404124
-0.66480541229248	-0.0815169736742973	0.759024679660797	0.00419840682297945	-0.00842072162777185	0.00374600756913424
-0.615075290203094	-0.0209238547831774	0.707960426807404	8.97019126568921E-05	-0.00519588077440858	0.00382484076544642
-0.459554702043533	0.196514695882797	0.95705372095108	0.000191895465832204	-0.00504270428791642	0.00360855227336288
-0.336858719587326	0.362068712711334	0.949436604976654	-0.00177850387990475	-0.00377007899805903	0.00248116673901677
-0.351834893226624	0.416929125785828	0.815052509307861	-0.00298227346502244	-0.00411705672740936	0.00124660995788872
-0.379162609577179	0.372969686985016	0.989325165748596	-0.00109932338818908	-0.00408435938879848	0.00194373086560518
-0.491634905338287	0.125299498438835	0.997140347957611	0.00278580258600414	-0.00571039970964193	0.00438254280015826
-0.463552355766296	0.0556202232837677	0.671347916126251	0.00113872694782913	-0.00552310654893517	0.00635783188045025
-0.416612654924393	0.197162181138992	0.543272256851196	0.00124919938389212	-0.00593822402879596	0.00487874029204249
-0.412655770778656	0.205383524298668	0.624352395534515	0.000952964066527784	-0.00524642132222652	0.00559437973424792
-0.558098137378693	0.134820312261581	0.506112456321716	-0.00322165689431131	-0.00440018298104405	0.0030132697429508
-0.642185091972351	0.109074719250202	0.535271465778351	0.000184695847565308	-0.0100495247170329	0.0043748845346272
-0.738253712654114	0.0450612343847752	0.512547314167023	0.00131828093435615	-0.0127017926424742	0.00705160479992628
-0.78223067522049	0.122429393231869	0.585542738437653	0.00291371019557118	-0.0151566211134195	0.0074018519371748
-0.772360503673553	0.151031568646431	0.627839028835297	0.00237233401276171	-0.0165748782455921	0.00529421586543322
-0.767801403999329	0.208454787731171	0.646342813968658	0.000166837256983854	-0.0155089721083641	0.00343437492847443
-0.77539449930191	0.169231221079826	0.625575661659241	-0.00496426597237587	-0.012794784270227	0.000649698078632355
-0.671249270439148	0.419094830751419	0.689600169658661	-0.00569630600512028	-0.011673086322844	0.000772934057749808
-0.677764177322388	0.510427892208099	0.736911714076996	-0.00769076542928815	-0.012407555244863	-0.000486141536384821
-0.766062557697296	0.501788973808289	0.751077711582184	-0.00918363686650991	-0.0146766789257526	-0.000417821807786822
-0.951000452041626	0.441137760877609	0.559307098388672	-0.0107262525707483	-0.0163610987365246	-0.000130917003843933
-1.01887404918671	0.36928516626358	0.346175014972687	-0.00982665549963713	-0.018045911565423	0.00231164111755788
-0.984938383102417	0.256284564733505	0.341719269752502	-0.00704963738098741	-0.0154065173119307	0.00243383250199258
-0.912409782409668	-0.0466996692121029	0.554289519786835	0.00297631928697228	-0.0125117367133498	0.00529637094587088
-0.950390696525574	-0.064988873898983	0.343476802110672	0.00327078113332391	-0.0170213598757982	0.00837413594126701
-0.97185492515564	-0.0296413023024797	0.434166342020035	0.00520898727700114	-0.0186995137482882	0.00919162016361952
-0.957479596138	-0.0499643571674824	0.543649256229401	0.00686262501403689	-0.0184631962329149	0.00983421690762043
-0.912416279315948	0.0480869375169277	0.480443298816681	0.00335034099407494	-0.017793757840991	0.00933986715972424
-0.921770751476288	0.0432346872985363	0.489049136638641	-0.000251231191214174	-0.015583205036819	0.00767434341832995
-0.875544011592865	0.0829586908221245	0.407365262508392	-0.00482100946828723	-0.0128905465826392	0.00531742069870234
-0.7115079164505	0.222558870911598	0.364959239959717	-0.00536686228588223	-0.00948700774461031	0.00554666528478265
-0.67081606388092	0.211418271064758	0.366804271936417	-0.00575484754517674	-0.0079212449491024	0.00489185936748981
-0.739020764827728	0.412345319986343	0.327326238155365	-0.00751817226409912	-0.00982171297073364	0.0095051433891058
-0.766844093799591	0.498271822929382	0.618641555309296	-0.00761480815708637	-0.0166356656700373	-0.00101265637204051
-0.737488031387329	0.128680720925331	0.877863526344299	-0.000156584312207997	-0.00904903281480074	-0.000922828796319664
-0.565794169902802	0.195551931858063	0.762791275978088	0.00136576720979065	-0.00622294982895255	0.00472670467570424
-0.585426449775696	0.236075818538666	0.528449892997742	-0.00537876645103097	-0.00403407635167241	0.00324238068424165
-0.449932038784027	0.25526088476181	0.494638472795486	-0.00426870677620173	-0.00387166580185294	0.0021139367017895
-0.513462483882904	0.327855914831162	0.321582764387131	-0.00550338299944997	-0.00392567692324519	0.0117969363927841
-0.740764141082764	0.250041633844376	0.649774074554443	-0.00703774113208056	-0.0140428179875016	-0.00418653199449182
-0.861910820007324	-0.36822122335434	0.962323367595673	0.014357247389853	-0.00949699990451336	0.00414206786081195
-0.92045396566391	-0.0513253249228001	0.562435269355774	0.00537219317629933	-0.0159153193235397	0.00885527767241001
-1.00254094600677	-0.106749013066292	0.496067821979523	0.00345662306062877	-0.0177471432834864	0.00088812067406252
-0.901054739952087	0.075691744685173	0.674542307853699	0.00235420092940331	-0.0150380125269294	0.00514589948579669
-0.788341164588928	0.287934154272079	0.72407478094101	-0.000878586899489164	-0.0139579512178898	0.00272401887923479
-0.727331280708313	0.420091390609741	0.864531338214874	-0.00330720096826553	-0.0117930257692933	0.000874156306963414
-0.638300478458405	0.557917237281799	0.781445562839508	-0.00729609560221434	-0.00914279837161303	0.00182706350460649
-0.524977266788483	0.466219007968903	0.806032657623291	-0.0044922917149961	-0.0069601689465344	0.00332067906856537
-0.457516729831696	0.241764456033707	0.741250932216644	-0.00087769707897678	-0.00366180529817939	0.00445518596097827
-0.530963778495789	0.276319622993469	0.551470279693604	0.000450737163191661	-0.00649358332157135	0.00794907473027706
-0.919468700885773	0.482572257518768	0.481930702924728	-0.0128055857494473	-0.0183240696787834	0.00769217684864998
-0.766387522220612	0.0336810201406479	1.06816267967224	0.00420246180146933	-0.0118769826367497	-0.000551148026715964
-0.772527694702148	0.227756977081299	0.827188551425934	-0.000518306216690689	-0.0109252026304603	0.00887143332511187
-0.630737781524658	0.276475876569748	0.628749132156372	-0.00318451342172921	-0.00881158374249935	0.000913031748495996
-0.501449346542358	0.0847116708755493	0.756299376487732	0.00202444940805435	-0.00465940870344639	0.00509730027988553
-0.555231094360352	0.0810574367642403	0.654833197593689	0.00144943513441831	-0.00554310530424118	0.00272286613471806
-0.482028901576996	0.160866528749466	0.691116511821747	0.00145144399721175	-0.0062589799053967	0.004510797560215
-0.51453423500061	0.338426500558853	0.747867405414581	-0.000370687950635329	-0.00685809087008238	0.00229031965136528
-0.615827798843384	0.414768815040588	0.730527222156525	-0.00163634109776467	-0.00896239094436169	0.0025311813224107
-0.656741082668304	0.487372308969498	0.689267039299011	-0.00552742695435882	-0.0111604128032923	0.00321626826189458
-0.740505337715149	0.445895552635193	0.791841626167297	-0.00315397651866078	-0.0120259327813983	0.00237153866328299
-0.761223673820496	0.528878450393677	0.357992231845856	-0.0451955683529377	-0.0291862320154905	0.0027118765283376
-1.02695775032043	1.39305794239044	-1.77791035175323	-0.185147494077682	-0.113504886627197	-0.012606562115252
-1.29327762126923	1.94394612312317	-2.16215705871582	-0.198360055685043	-0.123521894216537	-0.00999755691736937
-1.47606956958771	1.78133904933929	-1.31772983074188	-0.152769848704338	-0.107288226485252	-0.00414994498714805
-1.52004456520081	1.80393064022064	-0.928908944129944	-0.128180578351021	-0.0947225019335747	-0.00202665152028203
-1.35460305213928	2.04763317108154	-0.955126702785492	-0.146080151200294	-0.100378729403019	-0.00147145381197333
-1.36207807064056	2.32747340202332	-1.06346642971039	-0.171066448092461	-0.104908242821693	-0.0064120776951313
-1.45800042152405	2.68712496757507	-1.27501475811005	-0.200124502182007	-0.102343365550041	-0.007727628108114
-1.67097854614258	3.31823182106018	-2.02646827697754	-0.246563538908958	-0.12626776099205	-0.0119561702013016
[truncated: 11,091 more rows]
