# Supplementary material for: Dynamic Monitoring Reveals Motor Task Characteristics in Prehistoric Technical Gestures
Source: PLoS One. 2015 Aug 18;10(8):e0134570. doi: 10.1371/journal.pone.0134570 (PMC4540478; doi:10.1371/journal.pone.0134570)
Supplement: S1 Dataset — The zip file contains csv documents of the measurement data generated during the experiments. For each experiment exist two files, one of the measurements of the force sensor and one of the position sensor. They are labeled by the abbreviation “exp” followed by a number and the postfix “-force” for the force sensor and “-position” for the position sensor. The first row shows the legend of the document which states the arrangement of the quantities below. The quantities are listed in chronological order. Sample times of both sensors were 0.01 s. (ZIP) [file pone.0134570.s002.zip › exp62-position.csv]

Position X	Position Y (m)	Position Z (m)	Orientation roll (rad)	Orientation pitch (rad)	Orientation yaw (rad)
1.09064032	0.52784132	-0.15175232	-0.20375832	-0.47148232	0.02646032
1.09045032	0.52772732	-0.15174132	-0.20813132	-0.47036232	0.02629232
1.09051032	0.52776732	-0.15177032	-0.20674232	-0.47218832	0.02577832
1.09035032	0.52768932	-0.15184132	-0.21064332	-0.47512832	0.02462232
1.09040032	0.52774432	-0.15191032	-0.21216232	-0.47252832	0.02519032
1.09000032	0.52758132	-0.15185232	-0.21686332	-0.46713732	0.02555032
1.09063032	0.52785332	-0.15193432	-0.20934332	-0.46998332	0.02524032
1.09011032	0.52766632	-0.15189132	-0.21495332	-0.46719132	0.02544832
1.09070032	0.52799532	-0.15201432	-0.21060632	-0.46622132	0.02556132
1.09034032	0.52784632	-0.15195332	-0.21278232	-0.46676932	0.02552232
1.09011032	0.52778532	-0.15192532	-0.21632632	-0.46792032	0.02519332
1.09039032	0.52795632	-0.15203132	-0.21401832	-0.46612932	0.02547932
1.09031032	0.52794532	-0.15199432	-0.21486332	-0.47853932	0.02419532
1.09075032	0.52812132	-0.15194232	-0.20810132	-0.47365132	0.02493432
1.09032032	0.52793532	-0.15186932	-0.21391932	-0.47167932	0.02498132
1.09034032	0.52797932	-0.15189632	-0.21349332	-0.47145932	0.02496332
1.09024032	0.52792932	-0.15187232	-0.21309832	-0.46776932	0.02561932
1.09035032	0.52798132	-0.15181332	-0.21410932	-0.46978732	0.02573532
1.09032032	0.52797032	-0.15180432	-0.21452832	-0.47076632	0.02538932
1.09065032	0.52814132	-0.15186732	-0.20904632	-0.47469632	0.02519132
1.09084032	0.52823132	-0.15186832	-0.20674232	-0.47437632	0.02541232
1.09096032	0.52829832	-0.15182532	-0.20418432	-0.47139032	0.02576932
1.09089032	0.52827432	-0.15181132	-0.20554232	-0.47169532	0.02615432
1.09097032	0.52832432	-0.15183732	-0.20514932	-0.47350432	0.02597432
1.09071032	0.52825132	-0.15178332	-0.21007332	-0.46324232	0.02762232
1.09065032	0.52822632	-0.15173632	-0.21296232	-0.45752032	0.02851032
1.09066032	0.52825432	-0.15174132	-0.21265932	-0.46361232	0.02744932
1.09049032	0.52820232	-0.15172732	-0.21346632	-0.45974632	0.02826032
1.09055032	0.52822832	-0.15172232	-0.21331032	-0.46143532	0.02799032
1.09054032	0.52823432	-0.15171532	-0.21163632	-0.46538232	0.02732732
1.09058032	0.52827632	-0.15174232	-0.21500632	-0.45522332	0.02902432
1.09063032	0.52832932	-0.15176432	-0.21501332	-0.46624232	0.02719532
1.09048032	0.52827132	-0.15175032	-0.21311232	-0.46406032	0.02766232
1.09034032	0.52822832	-0.15176532	-0.21502932	-0.45490532	0.02881632
1.09057032	0.52835032	-0.15184732	-0.21348732	-0.46224632	0.02768132
1.09094032	0.52853532	-0.15193932	-0.20951232	-0.46521532	0.02681832
1.09122032	0.52868032	-0.15203432	-0.20251032	-0.47554332	0.02527532
1.09059032	0.52839432	-0.15199432	-0.21099232	-0.46240032	0.02697932
1.09027032	0.52824832	-0.15199932	-0.21517332	-0.46509232	0.02635232
1.09055032	0.52837932	-0.15208132	-0.21204532	-0.46748232	0.02536932
1.09060032	0.52838832	-0.15211932	-0.21339032	-0.47105032	0.02468532
1.09131032	0.52872832	-0.15227532	-0.20185632	-0.48029832	0.02327432
1.09122032	0.52867932	-0.15230932	-0.20509232	-0.47795332	0.02375232
1.09077032	0.52846932	-0.15226132	-0.21407432	-0.46953932	0.02415032
1.09098032	0.52857432	-0.15232932	-0.21309432	-0.46733232	0.02447132
1.09098032	0.52856832	-0.15235132	-0.21318132	-0.46763132	0.02415532
1.09088032	0.52853032	-0.15234632	-0.21652832	-0.46667532	0.02403332
1.09102032	0.52859632	-0.15236532	-0.21255232	-0.46868232	0.02371332
1.09096032	0.52858532	-0.15236332	-0.21096732	-0.47002532	0.02412832
1.09107032	0.52863032	-0.15237132	-0.20913732	-0.48052132	0.02288432
1.09127032	0.52873632	-0.15236932	-0.20631532	-0.47654432	0.02352932
1.09123032	0.52871232	-0.15232032	-0.20989232	-0.47985432	0.02296632
1.09095032	0.52859532	-0.15225932	-0.21186432	-0.47487032	0.02355332
1.09079032	0.52852832	-0.15221532	-0.21206132	-0.47338232	0.02386932
1.09096032	0.52861732	-0.15220032	-0.21258832	-0.46653432	0.02477332
1.09097032	0.52862132	-0.15216632	-0.21142332	-0.46900932	0.02454632
1.09108032	0.52865532	-0.15215132	-0.20624532	-0.47794332	0.02439332
1.09129032	0.52876832	-0.15214732	-0.20366932	-0.47446132	0.02529132
1.09128032	0.52876332	-0.15207832	-0.20866932	-0.47036532	0.02586032
1.09143032	0.52882732	-0.15205832	-0.20411932	-0.47232932	0.02594432
1.09119032	0.52872632	-0.15197432	-0.20733432	-0.46563732	0.02697132
1.09094032	0.52859832	-0.15190032	-0.21045232	-0.46268632	0.02782132
1.09128032	0.52875032	-0.15189632	-0.20523432	-0.46720532	0.02707732
1.09112032	0.52864832	-0.15183732	-0.20787732	-0.47332132	0.02642532
1.09150032	0.52881132	-0.15185932	-0.20505932	-0.47586632	0.02606932
1.09115032	0.52864732	-0.15176632	-0.20735732	-0.46719732	0.02733932
1.09114032	0.52861532	-0.15173532	-0.20957232	-0.45865932	0.02848532
1.09118032	0.52860532	-0.15172132	-0.21067732	-0.46249532	0.02806332
1.09152032	0.52873432	-0.15174532	-0.20615432	-0.47135432	0.02685432
1.09164032	0.52876432	-0.15172032	-0.20567732	-0.46660732	0.02776932
1.09151032	0.52866132	-0.15167732	-0.20883232	-0.47168532	0.02700732
1.09151032	0.52864932	-0.15165832	-0.21006732	-0.47169932	0.02645532
1.09156032	0.52862532	-0.15164032	-0.21156132	-0.47525732	0.02649032
1.09183032	0.52873732	-0.15166832	-0.20872732	-0.47273532	0.02675432
1.09214032	0.52886832	-0.15170632	-0.20315832	-0.47064332	0.02696432
1.09200032	0.52877632	-0.15168132	-0.20626332	-0.46927732	0.02679432
1.09204032	0.52878132	-0.15167232	-0.20849532	-0.46425732	0.02720132
1.09226032	0.52885532	-0.15168932	-0.20451232	-0.47465532	0.02539632
1.09218032	0.52879532	-0.15165232	-0.20703732	-0.47400232	0.02558932
1.09237032	0.52886132	-0.15165132	-0.20345032	-0.48036832	0.02468932
1.09256032	0.52893632	-0.15164232	-0.20380832	-0.47839232	0.02479732
1.09227032	0.52878332	-0.15155832	-0.20819132	-0.47625132	0.02454532
1.09232032	0.52878332	-0.15153632	-0.20589932	-0.48881132	0.02307032
1.09251032	0.52886232	-0.15151032	-0.20569532	-0.48712932	0.02304232
1.09222032	0.52871032	-0.15139932	-0.20721932	-0.48526632	0.02290832
1.09219032	0.52866832	-0.15136532	-0.20854732	-0.48524832	0.02339932
1.09238032	0.52873332	-0.15135632	-0.20707532	-0.48592832	0.02267532
1.09262032	0.52883532	-0.15136232	-0.20567732	-0.47847732	0.02411332
1.09255032	0.52877132	-0.15133132	-0.20698432	-0.47745032	0.02429832
1.09268032	0.52878732	-0.15134132	-0.20547732	-0.48136332	0.02337332
1.09286032	0.52882132	-0.15135232	-0.20397132	-0.48092032	0.02345232
1.09251032	0.52861432	-0.15128632	-0.20875132	-0.47965432	0.02364232
1.09281032	0.52872732	-0.15132232	-0.20567232	-0.48023032	0.02341632
1.09307032	0.52881732	-0.15136432	-0.20311132	-0.47438932	0.02427532
1.09295032	0.52873432	-0.15134832	-0.20449732	-0.47721432	0.02377432
1.09275032	0.52861032	-0.15132532	-0.20646232	-0.47757532	0.02355732
1.09259032	0.52849532	-0.15133332	-0.20861632	-0.48125332	0.02276432
1.09275032	0.52855432	-0.15137232	-0.20796432	-0.48189032	0.02272332
1.09274032	0.52853132	-0.15139232	-0.20988532	-0.48179032	0.02274432
1.09279032	0.52852532	-0.15142932	-0.20873232	-0.48517232	0.02229032
1.09304032	0.52863832	-0.15151332	-0.20577632	-0.47821332	0.02344232
1.09299032	0.52858832	-0.15153832	-0.20748032	-0.47963632	0.02295232
1.09298032	0.52856932	-0.15156432	-0.20890732	-0.47839332	0.02319532
1.09330032	0.52869032	-0.15164632	-0.20640032	-0.48123632	0.02261732
1.09342032	0.52873832	-0.15171932	-0.20557732	-0.47603332	0.02331932
1.09338032	0.52870332	-0.15177232	-0.20843832	-0.47261632	0.02352532
1.09365032	0.52882532	-0.15186232	-0.20668832	-0.46924932	0.02402032
1.09334032	0.52865632	-0.15187732	-0.21002032	-0.46400032	0.02483932
1.09316032	0.52854732	-0.15191232	-0.21400732	-0.46331932	0.02455632
1.09360032	0.52874632	-0.15200432	-0.20916832	-0.46474332	0.02450032
1.09381032	0.52883432	-0.15206732	-0.20811232	-0.46495732	0.02468732
1.09384032	0.52884032	-0.15210732	-0.20656532	-0.46625132	0.02473932
1.09387032	0.52885032	-0.15212432	-0.20814432	-0.46067332	0.02546832
1.09387032	0.52884232	-0.15213532	-0.20883532	-0.46136732	0.02517532
1.09384032	0.52882632	-0.15216232	-0.20764832	-0.46173132	0.02506432
1.09391032	0.52885832	-0.15220932	-0.20672432	-0.46304032	0.02499232
1.09414032	0.52894932	-0.15228932	-0.20630232	-0.46690432	0.02423832
1.09388032	0.52883332	-0.15229132	-0.21006532	-0.45968132	0.02479132
1.09413032	0.52894532	-0.15236432	-0.20828732	-0.45756932	0.02492632
1.09467032	0.52917332	-0.15247832	-0.20313332	-0.46321232	0.02404232
1.09469032	0.52916632	-0.15252232	-0.20354232	-0.46503432	0.02372632
1.09474032	0.52918032	-0.15254632	-0.20279932	-0.46548632	0.02370232
1.09461032	0.52911232	-0.15254232	-0.20438232	-0.46819732	0.02300932
1.09454032	0.52907732	-0.15256132	-0.20410832	-0.47321432	0.02242832
1.09487032	0.52923932	-0.15263832	-0.20183632	-0.47633732	0.02163332
1.09478032	0.52919232	-0.15264732	-0.20273332	-0.47284032	0.02213732
1.09489032	0.52924532	-0.15268932	-0.20142932	-0.47500432	0.02175832
1.09500032	0.52930832	-0.15272932	-0.19912932	-0.47895732	0.02100032
1.09499032	0.52931632	-0.15273832	-0.20188932	-0.47440732	0.02161032
1.09470032	0.52919532	-0.15270832	-0.20646032	-0.47350032	0.02192432
1.09521032	0.52945632	-0.15279132	-0.20215232	-0.47918932	0.02107932
1.09518032	0.52947732	-0.15279532	-0.20410232	-0.47554632	0.02124832
1.09484032	0.52936432	-0.15276632	-0.20618632	-0.48208232	0.02044932
1.09500032	0.52946932	-0.15279832	-0.20323932	-0.47520732	0.02149132
1.09494032	0.52949432	-0.15280132	-0.20478432	-0.47675532	0.02101032
1.09472032	0.52945732	-0.15276532	-0.20828932	-0.47649332	0.02103632
1.09495032	0.52963032	-0.15278732	-0.20692632	-0.47792332	0.02124832
1.09516032	0.52979932	-0.15286132	-0.20496132	-0.48352532	0.02038432
1.09518032	0.52988832	-0.15301032	-0.20742932	-0.48378832	0.01996232
1.09571032	0.53023832	-0.15330932	-0.20139032	-0.48395032	0.01997532
1.09561032	0.53030532	-0.15359332	-0.20296532	-0.47656932	0.02117632
1.09604032	0.53066132	-0.15402832	-0.19679432	-0.46956432	0.02011632
1.09576032	0.53066532	-0.15441532	-0.20566732	-0.47824332	0.01677732
1.09578032	0.53084132	-0.15494032	-0.20471132	-0.46898032	0.01695432
1.09557032	0.53092732	-0.15548632	-0.20833332	-0.48425432	0.01152532
1.09616032	0.53146432	-0.15612732	-0.19348732	-0.46892732	0.01349732
1.09546032	0.53136532	-0.15652132	-0.04263632	-0.47755032	0.01332732
1.09489032	0.53137232	-0.15657332	-0.21390232	-0.47464032	0.00995732
1.09517032	0.53179832	-0.15670632	-0.21208032	-0.47385632	0.00891132
1.09517032	0.53212432	-0.15687032	-0.03084832	-0.45268432	0.01385132
1.09477032	0.53225932	-0.15682432	-0.02818732	-0.45430232	0.01432432
1.09431032	0.53238032	-0.15659532	-0.22322332	-0.47948632	0.00919032
1.09467032	0.53292232	-0.15659032	-0.21445432	-0.47997432	0.01048132
1.09482032	0.53336432	-0.15657832	-0.21344132	-0.48122932	0.01071832
1.09460032	0.53364032	-0.15653132	-0.21530932	-0.47869432	0.01099032
1.09421032	0.53387432	-0.15644932	-0.21476032	-0.47849432	0.01164732
1.09423032	0.53434632	-0.15642632	-0.21421232	-0.48011632	0.01185432
1.09419032	0.53480832	-0.15636632	-0.20968932	-0.46911132	0.01394832
1.09366032	0.53510632	-0.15618132	-0.21377432	-0.46882132	0.01502232
1.09385032	0.53577032	-0.15606532	-0.21006532	-0.46262932	0.01713332
1.09321032	0.53611132	-0.15582532	-0.21610732	-0.46925732	0.01593732
1.09241032	0.53641332	-0.15553632	-0.21454032	-0.48175232	0.01452132
1.09210032	0.53703332	-0.15530932	-0.21784932	-0.49113732	0.01291132
1.09185032	0.53772532	-0.15511832	-0.20482532	-0.48264032	0.01595332
1.09190032	0.53860232	-0.15494732	-0.20133132	-0.47122032	0.01957032
1.09108032	0.53907232	-0.15482532	-0.03485532	-0.47722032	0.02101832
1.09022032	0.53954732	-0.15455732	-0.20802132	-0.47205632	0.02047632
1.08975032	0.54022032	-0.15459532	-0.20608632	-0.46852032	0.02090232
1.08930032	0.54092932	-0.15473232	-0.20470432	-0.47239332	0.01936432
1.08839032	0.54141832	-0.15476332	-0.20860832	-0.48402132	0.01591032
1.08760032	0.54196832	-0.15479232	-0.21130532	-0.48639732	0.01311732
1.08741032	0.54286432	-0.15492932	-0.20050132	-0.48450932	0.01159532
1.08614032	0.54321132	-0.15488232	-0.20480432	-0.50334932	0.00771232
1.08584032	0.54407032	-0.15492832	-0.20422732	-0.49104832	0.00769732
1.08475032	0.54454232	-0.15480332	-0.20623832	-0.48205832	0.00889932
1.08396032	0.54520532	-0.15464932	-0.20900332	-0.48579532	0.00831632
1.08330032	0.54599032	-0.15436532	-0.21055032	-0.47702332	0.01118632
1.08200032	0.54646232	-0.15386832	-0.21397332	-0.47547432	0.01278932
1.08110032	0.54716232	-0.15336232	-0.21073732	-0.49706732	0.00866332
1.08029032	0.54799832	-0.15280632	-0.21297832	-0.47029232	0.01612832
1.08008032	0.54913432	-0.15235332	-0.18991032	-0.47755132	0.01748332
1.07849032	0.54958632	-0.15166232	-0.19155632	-0.48662132	0.01829832
1.07842032	0.55078232	-0.15119132	-0.18069732	-0.48418432	0.02161032
1.07637032	0.55091832	-0.15042232	-0.18487432	-0.51774832	0.01918732
1.07600032	0.55188832	-0.14993332	-0.18675732	-0.48379232	0.02696332
1.07520032	0.55256232	-0.14943032	-0.18162232	-0.50232032	0.02568632
1.07484032	0.55346932	-0.14889432	-0.17408732	-0.48876532	0.02997832
1.07445032	0.55434932	-0.14832132	-0.17078832	-0.49703632	0.03071632
1.07390032	0.55512132	-0.14781132	-0.13600732	-0.50239532	0.03253632
1.07263032	0.55549132	-0.14730632	-0.04412332	-0.47144632	0.03672232
1.07219032	0.55620632	-0.14675832	-0.14728532	-0.48959832	0.03647332
1.07093032	0.55640632	-0.14614432	-0.16414932	-0.50258032	0.03505232
1.07036032	0.55692532	-0.14553532	-0.17608032	-0.49543132	0.03786332
1.06924032	0.55706532	-0.14478732	-0.18714032	-0.52246232	0.03374632
1.06908032	0.55769032	-0.14408132	-0.18201932	-0.51935232	0.03578832
1.06920032	0.55845432	-0.14332832	-0.17893632	-0.51393632	0.03680032
1.06905032	0.55894632	-0.14240032	-0.18036732	-0.52532832	0.03531632
1.06898032	0.55943432	-0.14132832	-0.18622532	-0.52585132	0.03492932
1.06927032	0.56003632	-0.14016032	-0.18070932	-0.51808632	0.03729932
1.06940032	0.56047832	-0.13883632	-0.18362232	-0.51675132	0.03928332
1.07003032	0.56114132	-0.13754032	-0.17593332	-0.50530632	0.04235232
1.06999032	0.56137032	-0.13609332	-0.17921532	-0.51045532	0.04455032
1.07008032	0.56153032	-0.13452232	-0.18579332	-0.51217432	0.04724332
1.07027032	0.56166432	-0.13294532	-0.18408132	-0.50938232	0.04993632
1.07070032	0.56186532	-0.13137432	-0.18054332	-0.51336132	0.05308232
1.07110032	0.56196532	-0.12982232	-0.17314832	-0.51761832	0.05634232
1.07147032	0.56192932	-0.12830532	-0.17335732	-0.51359132	0.05921332
1.07167032	0.56168432	-0.12685932	-0.16784032	-0.52162332	0.05926332
1.07280032	0.56179232	-0.12563132	-0.15648432	-0.49623932	0.06320832
1.07287032	0.56124232	-0.12445232	-0.14866332	-0.48571732	0.06314032
1.07359032	0.56088032	-0.12352332	-0.13853132	-0.49738932	0.05923432
1.07318032	0.55985232	-0.12270632	-0.14505832	-0.52236932	0.05282332
1.07314032	0.55871832	-0.12220632	-0.00293732	-0.43778232	0.05542032
1.07246032	0.55661132	-0.12157132	-0.17020632	-0.55605532	0.03548932
1.07439032	0.55569232	-0.12149432	-0.17192532	-0.54114832	0.03063032
1.07598032	0.55433932	-0.12155132	-0.16852732	-0.54425632	0.02227832
1.07721032	0.55258732	-0.12172232	-0.18077132	-0.53973132	0.01299432
1.07768032	0.55037632	-0.12187432	-0.20429732	-0.53982032	0.00183932
1.08024032	0.54931132	-0.12235732	-0.00360732	-0.44268132	0.00622632
1.08139032	0.54757132	-0.12225732	-0.20287432	-0.48093032	-0.00603732
1.08130032	0.54538532	-0.12186432	-0.23212132	-0.51465732	-0.02300132
1.08246032	0.54397732	-0.12152232	-0.24654732	-0.48483732	-0.02328832
1.08453032	0.54307832	-0.12083032	-0.23312732	-0.45993432	-0.02488732
1.08571032	0.54184132	-0.12001932	0.00340632	-0.47263232	-0.02953832
1.08668032	0.54060932	-0.11871932	-0.23639232	-0.45108432	-0.03099732
1.08887032	0.53996932	-0.11764632	-0.23075532	-0.45734432	-0.03621532
1.09040032	0.53917332	-0.11650632	-0.23229732	-0.46156832	-0.04180032
1.09170032	0.53835532	-0.11542932	-0.21759632	-0.47048032	-0.04830232
1.09349032	0.53788432	-0.11449032	-0.21722332	-0.46785632	-0.05275932
1.09482032	0.53724432	-0.11349032	-0.21082132	-0.46864732	-0.05772232
1.09543032	0.53635132	-0.11225532	-0.22103732	-0.44981332	-0.06069332
1.09686032	0.53597932	-0.11095632	-0.21751032	-0.44849432	-0.06641032
1.09776032	0.53557132	-0.10943932	-0.21721332	-0.46595732	-0.07220232
1.09781032	0.53514932	-0.10772832	-0.22194632	-0.45830932	-0.07333232
1.09782032	0.53508232	-0.10593832	-0.21428532	-0.46549932	-0.07328332
1.09674032	0.53481232	-0.10404832	-0.22186332	-0.47319332	-0.07191632
1.09655032	0.53516832	-0.10225132	-0.21027532	-0.46381532	-0.06736732
1.09529032	0.53507732	-0.10040332	-0.21304632	-0.47262332	-0.06572732
1.09392032	0.53487632	-0.09860532	-0.22159532	-0.46813732	-0.06397332
1.09272032	0.53461832	-0.09691932	-0.22178432	-0.48011532	-0.06556032
1.09225032	0.53453032	-0.09536232	-0.22005932	-0.47615632	-0.06578332
1.09176032	0.53426332	-0.09396332	-0.22065532	-0.47557332	-0.06994732
1.09126032	0.53383832	-0.09271732	-0.22100732	-0.47902132	-0.07681332
1.09132032	0.53349932	-0.09168932	-0.21708632	-0.46646532	-0.08163532
1.09134032	0.53297432	-0.09082132	-0.22679432	-0.47861332	-0.09465332
1.09227032	0.53268432	-0.09018132	-0.22576432	-0.47744032	-0.10578032
1.09290032	0.53196732	-0.08971332	-0.23682432	-0.48563732	-0.12172532
1.09530032	0.53178332	-0.08957632	-0.23320932	-0.48088332	-0.13783632
1.09653032	0.53078932	-0.08948232	-0.25675632	-0.47971232	-0.15837032
1.09885032	0.53024232	-0.08973432	-0.27118632	-0.47588032	-0.17966532
1.10046032	0.52936732	-0.09019732	-0.29093032	-0.48462132	-0.20319132
1.10201032	0.52853832	-0.09083632	-0.30566932	-0.48744532	-0.22352132
1.10371032	0.52776832	-0.09165232	-0.31895032	-0.49306732	-0.24270732
1.10445032	0.52654832	-0.09244632	-0.33277132	-0.49868832	-0.25925832
1.10692032	0.52620032	-0.09338532	-0.33322532	-0.49901732	-0.27306132
1.10843032	0.52549632	-0.09424032	-0.33927932	-0.50689832	-0.28704932
1.10956032	0.52473532	-0.09498132	-0.34567332	-0.50768832	-0.29927032
1.11098032	0.52420432	-0.09568832	-0.34733032	-0.51121832	-0.30946332
1.11175032	0.52347432	-0.09623132	-0.35056032	-0.51389732	-0.32024432
1.11235032	0.52276432	-0.09669132	-0.35521332	-0.51617632	-0.33072232
1.11386032	0.52259632	-0.09718432	-0.35143432	-0.51129232	-0.33897232
1.11430032	0.52201532	-0.09743732	-0.34872132	-0.51058332	-0.34794632
1.11523032	0.52181832	-0.09757032	-0.34370932	-0.50484632	-0.35541132
1.11474032	0.52108632	-0.09740132	-0.35221432	-0.49900232	-0.36450532
1.11406032	0.52035132	-0.09714432	-0.35780932	-0.49042332	-0.37369532
1.11419032	0.52005932	-0.09686732	-0.35710632	-0.47598732	-0.38051332
1.11382032	0.51952132	-0.09636832	-0.36596332	-0.46418032	-0.38825732
1.11341032	0.51881232	-0.09576232	-0.37536732	-0.45954732	-0.39858732
1.11406032	0.51845232	-0.09517232	-0.38102632	-0.45387032	-0.40693332
1.11507032	0.51808732	-0.09453032	-0.38916832	-0.45304432	-0.41716832
1.11712032	0.51797132	-0.09394432	-0.39395132	-0.45003932	-0.42696232
1.11896032	0.51764532	-0.09335632	-0.40166932	-0.45631132	-0.44038532
1.12165032	0.51765632	-0.09287532	-0.40679932	-0.46315632	-0.45620132
1.12367032	0.51729232	-0.09256932	-0.41461732	-0.46684532	-0.47424032
1.12639032	0.51718532	-0.09263132	-0.41428332	-0.46804132	-0.49344432
1.12892032	0.51697332	-0.09304232	-0.41203632	-0.46880632	-0.51741432
1.12987032	0.51611032	-0.09371032	-0.42562532	-0.47061432	-0.54853732
1.13172032	0.51583232	-0.09495232	-0.42793632	-0.46379632	-0.58038132
1.13240032	0.51518632	-0.09661132	-0.43242832	-0.45633032	-0.61788232
1.13280032	0.51462432	-0.09875032	-0.43490932	-0.44287632	-0.65752032
1.13327032	0.51434032	-0.10130832	-0.43469532	-0.42065732	-0.69673332
1.13285032	0.51400332	-0.10406832	-0.41995032	-0.40078432	-0.74000432
1.13175032	0.51369732	-0.10685632	-0.42175432	-0.37657932	-0.78303332
1.13038032	0.51357332	-0.10956432	-0.39950432	-0.34793032	-0.82274132
1.12810032	0.51326832	-0.11205832	-0.41272732	-0.31893732	-0.86449832
1.12492032	0.51277532	-0.11428432	-0.36031932	-0.31632732	-0.91118132
1.12175032	0.51234632	-0.11628732	-0.34461832	-0.29873532	-0.94964832
1.11928032	0.51233932	-0.11836032	-0.33643132	-0.28080332	-0.98913432
1.11721032	0.51263032	-0.12046632	-0.33364032	-0.26024832	-1.02779032
1.11446032	0.51271232	-0.12256132	-0.32751832	-0.24630532	-1.06906032
1.11317032	0.51359732	-0.12486832	-0.32681032	-0.22840132	-1.10769032
1.11118032	0.51435232	-0.12708632	-0.32261532	-0.21361732	-1.14783032
1.11004032	0.51557832	-0.12924332	-0.31813232	-0.19593232	-1.18464032
1.10974032	0.51734632	-0.13133732	-0.31846832	-0.18062932	-1.21859032
1.10915032	0.51913932	-0.13318232	-0.32258032	-0.16019932	-1.24944032
1.10827032	0.52085132	-0.13474132	-0.32022732	-0.15552232	-1.28382032
1.10780032	0.52270232	-0.13621632	-0.32659132	-0.14833332	-1.31520032
1.10716032	0.52443132	-0.13756332	-0.32639332	-0.14585032	-1.34554032
1.10814032	0.52682632	-0.13902532	-0.33452432	-0.13652532	-1.37206032
1.10934032	0.52913832	-0.14040732	-0.34754232	-0.12780632	-1.39710032
1.10898032	0.53052732	-0.14160832	-0.35029032	-0.13071132	-1.42187032
1.10848032	0.53182932	-0.14278032	-0.35290732	-0.13406632	-1.44624032
1.10890032	0.53349232	-0.14404232	-0.35782232	-0.12882532	-1.46530032
1.11147032	0.53614432	-0.14555532	-0.36088532	-0.12033132	-1.48196032
1.11237032	0.53791032	-0.14676932	-0.36339532	-0.11531332	-1.49834032
1.11254032	0.53909932	-0.14785132	-0.37356532	-0.11294432	-1.51709032
1.11367032	0.54073732	-0.14907532	-0.39184132	-0.10884232	-1.53319032
1.11476032	0.54249832	-0.15041232	-0.39485432	-0.10422532	-1.54604032
1.11579032	0.54409432	-0.15181132	-0.39707132	-0.10038432	-1.55814032
1.11640032	0.54537832	-0.15322832	-0.39640532	-0.09788032	-1.57013032
1.11633032	0.54622132	-0.15468632	-0.38260832	-0.09407632	-1.58140032
1.11834032	0.54785432	-0.15650032	-0.39806732	-0.08523832	-1.59108032
1.12006032	0.54916532	-0.15837332	-0.41420232	-0.07800132	-1.60215032
1.12074032	0.55017732	-0.16011432	-0.40998732	-0.07404932	-1.61038032
1.12155032	0.55122832	-0.16186632	-0.40967632	-0.06916832	-1.61927032
1.12174032	0.55186732	-0.16353032	-0.40689232	-0.06922332	-1.62852032
1.12276032	0.55286632	-0.16536932	-0.41208032	-0.06094832	-1.63419032
1.12361032	0.55359832	-0.16717932	-0.41892832	-0.05609332	-1.64119032
1.12421032	0.55411432	-0.16903632	-0.41469932	-0.05820332	-1.65040032
1.12617032	0.55526032	-0.17117032	-0.42861532	-0.05019032	-1.65578032
1.12744032	0.55601832	-0.17322332	-0.42365632	-0.04420332	-1.66231032
1.12802032	0.55639832	-0.17517832	-0.41779732	-0.03966432	-1.66923032
1.12923032	0.55700932	-0.17724532	-0.42550832	-0.03715432	-1.67726032
1.12976032	0.55719332	-0.17907132	-0.41943532	-0.02943232	-1.68258032
1.13140032	0.55779132	-0.18099532	-0.41697932	-0.02358832	-1.68731032
1.13157032	0.55760032	-0.18263932	-0.40749632	-0.02166132	-1.69204032
1.13266032	0.55772032	-0.18441132	-0.41197332	-0.01884732	-1.69812032
1.13398032	0.55789632	-0.18620432	-0.41615832	-0.01042832	-1.70116032
1.13400032	0.55743032	-0.18783832	-0.41386932	-0.00461832	-1.70523032
1.13476032	0.55732632	-0.18962532	-0.40235732	-0.00335532	-1.71095032
1.13497032	0.55693332	-0.19123632	-0.39958132	-0.00061632	-1.71516032
1.13551032	0.55659132	-0.19282432	-0.40060232	0.00541532	-1.71687032
1.13672032	0.55647732	-0.19443232	-0.40130732	0.01353432	-1.71822032
1.13691032	0.55578432	-0.19579532	-0.39235532	0.01904432	-1.71683032
1.13743032	0.55520532	-0.19709332	-0.39693632	0.02084532	-1.71764032
1.13799032	0.55472632	-0.19828032	-0.39568732	0.02513432	-1.71538032
1.13845032	0.55422132	-0.19928632	-0.39576132	0.03079732	-1.71223032
1.13884032	0.55374632	-0.20010732	-0.39640232	0.03471732	-1.70954032
1.13930032	0.55334232	-0.20079632	-0.39917232	0.03962632	-1.70650032
1.13913032	0.55268932	-0.20122232	-0.40190932	0.04099932	-1.70412032
1.13959032	0.55242432	-0.20166732	-0.39576432	0.04546532	-1.69978032
1.13898032	0.55175332	-0.20185132	-0.38111132	0.04423832	-1.69745032
1.13952032	0.55172232	-0.20216732	-0.39254032	0.04741232	-1.69584032
1.13952032	0.55151332	-0.20229532	-0.38647932	0.04871732	-1.69315032
1.13936032	0.55135432	-0.20231632	-0.38283132	0.05067632	-1.69148032
1.13952032	0.55145332	-0.20233832	-0.38633332	0.05314132	-1.69074032
1.13893032	0.55127032	-0.20209232	-0.38656732	0.05581232	-1.68972032
1.13885032	0.55145132	-0.20180832	-0.37998132	0.05504832	-1.68841032
1.13895032	0.55175032	-0.20147932	-0.38301232	0.05779932	-1.68650032
1.13877032	0.55198132	-0.20102332	-0.38228232	0.06273932	-1.68441032
1.13895032	0.55244532	-0.20057632	-0.38986432	0.06438832	-1.68419032
1.13816032	0.55248032	-0.19994632	-0.38654232	0.06975132	-1.68177032
1.13785032	0.55286032	-0.19941532	-0.37663532	0.06588632	-1.68375032
1.13793032	0.55347232	-0.19891532	-0.38088532	0.06958832	-1.68383032
1.13664032	0.55349732	-0.19810832	-0.36641032	0.06658532	-1.68549032
1.13590032	0.55377532	-0.19731532	-0.36053132	0.06658332	-1.68625032
1.13488032	0.55390432	-0.19641332	-0.34941932	0.06234832	-1.68697032
1.13426032	0.55416132	-0.19552032	-0.34500432	0.06118732	-1.68646032
1.13431032	0.55474132	-0.19476832	-0.34946032	0.06546832	-1.68257032
1.13410032	0.55520332	-0.19398632	-0.34397432	0.06507832	-1.67896032
1.13203032	0.55481332	-0.19298932	-0.32940932	0.05770632	-1.67760032
1.13206032	0.55557432	-0.19246032	-0.31944432	0.06528432	-1.67164032
1.13053032	0.55574432	-0.19182732	-0.30781032	0.06279732	-1.67065032
1.12774032	0.55547532	-0.19103532	-0.28461432	0.05675032	-1.66821032
1.12658032	0.55585332	-0.19047132	-0.27367732	0.05504832	-1.66411032
1.12540032	0.55609432	-0.18984032	-0.26601332	0.05829332	-1.65641032
1.12387032	0.55606332	-0.18921032	-0.25676232	0.05234132	-1.65097032
1.12353032	0.55669132	-0.18891032	-0.25243632	0.05810932	-1.64079032
1.12189032	0.55684732	-0.18863632	-0.23762432	0.05777532	-1.63440032
1.12052032	0.55746632	-0.18868732	-0.22566032	0.06046732	-1.62773032
1.11830032	0.55781132	-0.18877732	-0.20607832	0.06003732	-1.62605032
1.11642032	0.55824532	-0.18887832	-0.19442232	0.06091332	-1.62447032
1.11577032	0.55913332	-0.18917832	-0.19090132	0.06528232	-1.62254032
1.11486032	0.55985332	-0.18958232	-0.18656132	0.06866032	-1.62204032
1.11412032	0.56067232	-0.19021732	-0.18102232	0.07278332	-1.62231032
1.11428032	0.56201832	-0.19117432	-0.18121032	0.07894532	-1.62433032
1.11326032	0.56279032	-0.19206332	-0.17783332	0.07745032	-1.62960032
1.11302032	0.56394632	-0.19309732	-0.17318032	0.07839132	-1.63475032
1.11341032	0.56536932	-0.19422432	-0.17272632	0.08063132	-1.64128032
1.11348032	0.56657832	-0.19524332	-0.17039232	0.07659832	-1.64936032
1.11088032	0.56638232	-0.19593332	-0.16296032	0.09784932	-1.64690032
1.11004032	0.56698032	-0.19675832	-0.15977232	0.09606532	-1.65572032
1.10955032	0.56762832	-0.19752032	-0.15714332	0.09741732	-1.66141032
1.10986032	0.56851932	-0.19828032	-0.15848232	0.09655632	-1.66699032
1.11021032	0.56920232	-0.19892132	-0.16106732	0.09762332	-1.67033032
1.10968032	0.56926932	-0.19929232	-0.15928232	0.09260832	-1.67496032
1.11026032	0.56982132	-0.19978332	-0.16171732	0.09790732	-1.67464032
1.11059032	0.57013732	-0.20009432	-0.16425032	0.10267132	-1.67385032
1.11061032	0.57020932	-0.20015832	-0.16187432	0.10394232	-1.67260032
1.11084032	0.57029932	-0.20012932	-0.16102632	0.10245132	-1.67149032
1.11098032	0.57016732	-0.19990132	-0.15932132	0.09585032	-1.67063032
1.11106032	0.56986032	-0.19961632	-0.15871832	0.09660532	-1.66622032
1.11195032	0.56989632	-0.19943132	-0.16008732	0.10017332	-1.65933032
1.11243032	0.56963832	-0.19917632	-0.16126832	0.09921232	-1.65458032
1.11309032	0.56943532	-0.19889932	-0.16127932	0.10054032	-1.64919032
1.11221032	0.56845532	-0.19837632	-0.15718432	0.09364632	-1.64598032
1.11338032	0.56840132	-0.19819832	-0.15603732	0.09412732	-1.64072032
1.11386032	0.56799932	-0.19794332	-0.15382732	0.09176732	-1.63743032
1.11451032	0.56765432	-0.19773532	-0.15097332	0.08412632	-1.63503032
1.11549032	0.56746432	-0.19759232	-0.15025932	0.08263232	-1.62875032
1.11269032	0.56528532	-0.19681432	-0.13832332	0.07707032	-1.62641032
1.10630032	0.56126132	-0.19549332	-0.11857632	0.06913932	-1.62487032
1.10066032	0.55766032	-0.19435332	-0.10349132	0.06611732	-1.62112032
1.11867032	0.56602032	-0.19679032	-0.15016332	0.05930632	-1.61937032
1.11937032	0.56568832	-0.19671132	-0.14919832	0.05890732	-1.61717032
1.11909032	0.56490732	-0.19650132	-0.14562532	0.05715432	-1.61515032
1.11987032	0.56465332	-0.19653432	-0.14718432	0.05968932	-1.61331032
1.12025032	0.56421732	-0.19655732	-0.14407032	0.06251732	-1.61184032
1.11993032	0.56346532	-0.19654832	-0.14152232	0.05738332	-1.61195032
1.12039032	0.56317732	-0.19677232	-0.14182132	0.06068732	-1.61305032
1.12136032	0.56322832	-0.19721332	-0.14131232	0.06648132	-1.61286032
1.12187032	0.56312032	-0.19769532	-0.13911332	0.06805932	-1.61436032
1.11048032	0.55713632	-0.19650832	-0.10695032	0.07656432	-1.61433032
1.12141032	0.56230032	-0.19872532	-0.13274332	0.07692232	-1.61808032
1.12007032	0.56136832	-0.19914432	-0.12501632	0.07647632	-1.62139032
1.11938032	0.56074832	-0.19969132	-0.12093132	0.07402232	-1.62636032
1.12035032	0.56095232	-0.20054632	-0.12259332	0.07694932	-1.62916032
1.11978032	0.56039132	-0.20113032	-0.12026232	0.07642332	-1.63159032
1.12020032	0.56030832	-0.20186832	-0.11901932	0.07986032	-1.63309032
1.12082032	0.56034132	-0.20265132	-0.11789132	0.08207732	-1.63441032
1.12085032	0.56008732	-0.20334032	-0.11758032	0.08242732	-1.63683032
1.12181032	0.56029432	-0.20422032	-0.11891332	0.08420332	-1.63807032
1.12179032	0.56003132	-0.20493632	-0.11713032	0.08598732	-1.63979032
1.12223032	0.55997432	-0.20575532	-0.11645232	0.08980032	-1.63980032
1.12256032	0.55984832	-0.20654732	-0.11463332	0.08637632	-1.64273032
1.12290032	0.55968632	-0.20735032	-0.11366432	0.08675432	-1.64422032
1.12361032	0.55966932	-0.20821632	-0.11441532	0.08439832	-1.64657032
1.12375032	0.55929632	-0.20893832	-0.11403132	0.08174332	-1.64702032
1.12381032	0.55886732	-0.20960432	-0.11238632	0.08153332	-1.64622032
1.12358032	0.55825832	-0.21014232	-0.11166432	0.07982332	-1.64653032
1.12398032	0.55795832	-0.21070232	-0.11189532	0.08112032	-1.64350032
1.12466032	0.55779632	-0.21117432	-0.11295932	0.08250232	-1.64112032
1.12420032	0.55709432	-0.21133132	-0.11238932	0.07944432	-1.63931032
1.12461032	0.55686432	-0.21151132	-0.11213932	0.08006632	-1.63653032
1.12453032	0.55638032	-0.21146732	-0.11275932	0.07697332	-1.63460032
1.12471032	0.55600532	-0.21130432	-0.11357832	0.07616332	-1.63101032
1.12532032	0.55590632	-0.21103032	-0.11556332	0.07357232	-1.62875032
1.12588032	0.55582432	-0.21054332	-0.11706132	0.07408332	-1.62552032
1.12643032	0.55579132	-0.20982332	-0.11907332	0.06846432	-1.62368032
1.12688032	0.55582232	-0.20891432	-0.12132932	0.06868532	-1.62017032
1.12669032	0.55565032	-0.20777132	-0.12044732	0.07036232	-1.61809032
1.12733032	0.55593032	-0.20667432	-0.12348232	0.07397232	-1.61505032
1.12679032	0.55570632	-0.20526332	-0.12166432	0.07582832	-1.61287032
1.12535032	0.55511832	-0.20360532	-0.11765532	0.06714732	-1.61407032
1.12543032	0.55530232	-0.20217832	-0.11673032	0.06775332	-1.61248032
1.12490032	0.55525432	-0.20063532	-0.11540332	0.06034632	-1.61459032
1.12707032	0.55654232	-0.19953132	-0.11706432	0.05029832	-1.62047032
1.12696032	0.55672532	-0.19816032	-0.11682732	0.05049332	-1.62097032
1.12670032	0.55682932	-0.19686432	-0.11514832	0.04833432	-1.62053032
1.12667032	0.55702332	-0.19568132	-0.11548632	0.04715832	-1.62056032
1.12612032	0.55695632	-0.19452032	-0.11528632	0.04431632	-1.62121032
1.12627032	0.55722132	-0.19364332	-0.11378932	0.04200732	-1.62166032
1.12629032	0.55742032	-0.19286132	-0.11467232	0.04361432	-1.62214032
1.12705032	0.55791932	-0.19238332	-0.11661532	0.04187132	-1.62157032
1.12611032	0.55759832	-0.19173032	-0.11267632	0.03695932	-1.62251032
1.12575032	0.55752132	-0.19132632	-0.11296532	0.03493732	-1.62212032
1.12581032	0.55759932	-0.19113732	-0.11344932	0.03179332	-1.62168032
1.12573032	0.55756932	-0.19111532	-0.11308032	0.03226332	-1.62090032
1.12573032	0.55753632	-0.19130432	-0.11392732	0.03254432	-1.61979032
1.12652032	0.55786832	-0.19187532	-0.11486332	0.03373432	-1.61840032
1.12715032	0.55813932	-0.19266932	-0.11613632	0.03826532	-1.61713032
1.12812032	0.55858132	-0.19368832	-0.11869432	0.04052932	-1.61640032
1.12895032	0.55890032	-0.19487432	-0.12002532	0.04165832	-1.61634032
1.12845032	0.55851132	-0.19601432	-0.11727932	0.03723732	-1.61712032
1.12829032	0.55828732	-0.19741832	-0.11902532	0.03620232	-1.61609032
1.12856032	0.55822832	-0.19905632	-0.11896132	0.02980632	-1.61808032
1.12800032	0.55778032	-0.20079232	-0.11648632	0.04381632	-1.61166032
1.12930032	0.55825632	-0.20295932	-0.11891032	0.05358232	-1.60744032
1.12954032	0.55814832	-0.20498232	-0.11948832	0.05528332	-1.60695032
1.13000032	0.55813532	-0.20709832	-0.12116132	0.04441632	-1.60929032
1.13056032	0.55826632	-0.20934432	-0.12383132	0.03726432	-1.61117032
1.13067032	0.55817832	-0.21161732	-0.12179332	0.03992732	-1.61100032
1.13215032	0.55872032	-0.21429532	-0.12412832	0.04998332	-1.60780032
1.13272032	0.55876832	-0.21698132	-0.12688332	0.04874732	-1.60789032
1.13284032	0.55859932	-0.21975932	-0.12883132	0.04066632	-1.60849032
1.13400032	0.55894332	-0.22298832	-0.12691232	0.04668832	-1.60701032
1.13269032	0.55796032	-0.22595632	-0.12289032	0.04054132	-1.61167032
1.13400032	0.55826332	-0.22959632	-0.13054632	0.03714632	-1.60995032
1.13485032	0.55838232	-0.23320632	-0.13096632	0.04423632	-1.60882032
1.13343032	0.55728032	-0.23629232	-0.12826932	0.05635932	-1.60063032
1.13327032	0.55689432	-0.23919632	-0.12708932	0.05679832	-1.59859032
1.13001032	0.55451232	-0.23972632	-0.11988732	0.05589732	-1.59254032
1.13059032	0.55373032	-0.23951632	-0.13317332	0.05284432	-1.58670032
1.12992032	0.55345932	-0.23917432	-0.12433632	0.04650032	-1.58487032
1.12998032	0.55379032	-0.23857732	-0.11292432	0.04357332	-1.58184032
1.13168032	0.55429632	-0.23751732	-0.11971932	0.03549232	-1.57691032
1.13281032	0.55434932	-0.23562732	-0.13214332	0.02900432	-1.57466032
1.13408032	0.55480232	-0.23340532	-0.13609532	0.02332232	-1.57430032
1.13461032	0.55510732	-0.23086932	-0.13724932	0.02455432	-1.57137032
1.13308032	0.55444832	-0.22775132	-0.13237632	0.01446732	-1.57402032
1.13766032	0.55672432	-0.22547232	-0.14500132	0.01520932	-1.57092032
1.13716032	0.55656832	-0.22193632	-0.14283432	0.00301132	-1.57151032
1.13760032	0.55692132	-0.21837532	-0.14446332	-0.00715232	-1.57116032
1.13879032	0.55770332	-0.21475432	-0.14891032	-0.01178532	-1.56983032
1.13799032	0.55754632	-0.21057832	-0.14969332	-0.02799432	-1.57285032
1.13902032	0.55830832	-0.20680932	-0.15326732	-0.01627332	-1.56311032
1.13749032	0.55747632	-0.20235332	-0.79060332	0.28545032	-1.40525032
1.13610032	0.55761232	-0.19841632	-0.14692532	-0.04743132	-1.56954032
1.13436032	0.55718832	-0.19441332	-0.14465532	-0.05323232	-1.56860032
1.13457032	0.55778632	-0.19098132	-0.14773132	-0.05635132	-1.56851032
1.13422032	0.55817232	-0.18756532	-0.14710732	-0.05651732	-1.56583032
1.13235032	0.55789932	-0.18417532	-0.14618632	-0.06159732	-1.56609032
1.13167032	0.55826532	-0.18103132	-0.14500232	-0.06590132	-1.56446032
1.13180032	0.55901232	-0.17821032	-0.15115832	-0.06286532	-1.56095032
1.13043032	0.55909832	-0.17518032	-0.14861032	-0.06157032	-1.55757032
1.13005032	0.55973232	-0.17250432	-0.14941732	-0.06409732	-1.55666032
1.12938032	0.56027932	-0.16993932	-0.15149832	-0.06153632	-1.55273032
1.12889032	0.56097632	-0.16758432	-0.15289732	-0.05802332	-1.55027032
1.12634032	0.56068032	-0.16509532	-0.15062632	-0.05786032	-1.54891032
1.12397032	0.56050832	-0.16286032	-0.14687632	-0.06107532	-1.54900032
1.12213032	0.56057632	-0.16091732	-0.14563732	-0.06253232	-1.54764032
1.12169032	0.56133232	-0.15934232	-0.14705132	-0.05902732	-1.54533032
1.11995032	0.56138432	-0.15775932	-0.14663932	-0.06431232	-1.54526032
1.11977032	0.56219032	-0.15653632	-0.14633132	-0.06080432	-1.54105032
1.11831032	0.56234332	-0.15519832	-0.14759632	-0.06354232	-1.53997032
1.11851032	0.56332632	-0.15419532	-0.15187432	-0.06017432	-1.53493032
1.11775032	0.56385932	-0.15321132	-0.15364032	-0.05771132	-1.53046032
1.11553032	0.56372132	-0.15214032	-0.15258632	-0.06368932	-1.52891032
1.11461032	0.56425032	-0.15136432	-0.15393532	-0.06355632	-1.52326032
1.11359032	0.56473632	-0.15067332	-0.15263032	-0.06259432	-1.51835032
1.11182032	0.56486332	-0.14999432	-0.15124032	-0.06732532	-1.51353032
1.11181032	0.56584032	-0.14955532	-0.15349432	-0.05790632	-1.50271032
1.11064032	0.56620932	-0.14900732	-0.15353332	-0.05585232	-1.49492032
1.10900032	0.56633132	-0.14840232	-0.15647932	-0.05854632	-1.48557032
1.10737032	0.56643832	-0.14785332	-0.15912132	-0.06028532	-1.47442032
1.10482032	0.56603832	-0.14723632	-0.16162532	-0.06896932	-1.46343032
1.10409032	0.56657632	-0.14690132	-0.17091432	-0.06604132	-1.44811032
1.10349032	0.56717032	-0.14659632	-0.17381132	-0.06340932	-1.43097032
1.10228032	0.56752732	-0.14615332	-0.17677832	-0.06692232	-1.41316032
1.10048032	0.56772432	-0.14550732	-0.18018732	-0.07472432	-1.39438032
1.09930032	0.56826032	-0.14477932	-0.18755932	-0.07865432	-1.37355032
1.09899032	0.56927432	-0.14405832	-0.19635932	-0.07764932	-1.34896032
1.09806032	0.57005032	-0.14317932	-0.20315632	-0.07864832	-1.32355032
1.09780032	0.57126032	-0.14227532	-0.21336532	-0.08366032	-1.29680032
1.09704032	0.57225432	-0.14114832	-0.22304632	-0.08897132	-1.26786032
1.09677032	0.57364732	-0.13994332	-0.23286032	-0.09506132	-1.23802032
1.09660032	0.57500832	-0.13842532	-0.73675632	-0.04378532	-1.17619032
1.09635032	0.57681632	-0.13697932	-0.72528032	-0.06313332	-1.15115032
1.09613032	0.57881332	-0.13549932	-0.71334632	-0.08414032	-1.12759032
1.09516032	0.58049432	-0.13391032	-0.70219132	-0.10627532	-1.10534032
1.09357032	0.58193332	-0.13232432	-0.69871032	-0.12822232	-1.08639032
1.09278032	0.58386132	-0.13091332	-0.69024832	-0.14696732	-1.06493032
1.09195032	0.58579832	-0.12952832	-0.68136432	-0.16512432	-1.04420032
1.09112032	0.58766532	-0.12821332	-0.66841132	-0.18268632	-1.02299032
1.09015032	0.58942332	-0.12701332	-0.66246932	-0.20301532	-1.00562032
1.08909032	0.59101032	-0.12595332	-0.65723732	-0.21945032	-0.98723132
1.08763032	0.59233032	-0.12513232	-0.65724732	-0.23117132	-0.97060132
1.08531032	0.59316032	-0.12466632	-0.66560232	-0.24786232	-0.96182132
1.08362032	0.59439932	-0.12460032	-0.25344532	-0.20048432	-0.92407632
1.08145032	0.59501632	-0.12452832	-0.24657132	-0.20669732	-0.91627032
1.08090032	0.59637732	-0.12469332	-0.24652432	-0.20543632	-0.90698832
1.07904032	0.59684632	-0.12474532	-0.23887932	-0.20911032	-0.89912632
1.07812032	0.59776032	-0.12496732	-0.23425932	-0.21001832	-0.89072532
1.07660032	0.59811732	-0.12494832	-0.23137432	-0.20274632	-0.87928732
1.07648032	0.59912732	-0.12493332	-0.23035232	-0.21434232	-0.87392832
1.07623032	0.59976132	-0.12450632	-0.68161332	-0.31202332	-0.91333932
1.07587032	0.60081232	-0.12416632	-0.22912232	-0.20300132	-0.84398532
1.07481032	0.60105032	-0.12353932	-0.22707232	-0.21189832	-0.83444432
1.07500032	0.60158232	-0.12283932	-0.66430332	-0.34782232	-0.88857132
1.07316032	0.60153232	-0.12204232	-0.22799032	-0.19528432	-0.80095232
1.07171032	0.60135332	-0.12117632	-0.22452932	-0.19008932	-0.78693032
1.07243032	0.60234232	-0.12053432	-0.22294732	-0.19547332	-0.77475732
1.07274032	0.60304332	-0.11983832	-0.22806232	-0.20520432	-0.76390832
1.07257032	0.60339032	-0.11914932	-0.22944832	-0.21002732	-0.75376432
1.07161032	0.60317832	-0.11858132	-0.22686432	-0.21266132	-0.74593132
1.07186032	0.60336132	-0.11846232	-0.22909832	-0.21944532	-0.73964532
1.07147032	0.60294832	-0.11849632	-0.22870032	-0.21868632	-0.73036532
1.07223032	0.60302932	-0.11879432	-0.23285432	-0.22630032	-0.72440632
1.07286032	0.60296232	-0.11910732	-0.24251232	-0.22952932	-0.71758132
1.07323032	0.60276732	-0.11936932	-0.24758132	-0.22911832	-0.71014132
1.07312032	0.60237532	-0.11951932	-0.24994032	-0.22566632	-0.70133932
1.07392032	0.60227732	-0.11955132	-0.57102432	-0.42460132	-0.78279432
1.07504032	0.60263232	-0.11947932	-0.55474932	-0.42434632	-0.76953032
1.07521032	0.60240132	-0.11913332	-0.54119032	-0.42943732	-0.75910232
1.07591032	0.60241332	-0.11867332	-0.52870132	-0.43770732	-0.74882232
1.07741032	0.60276532	-0.11815032	-0.50488432	-0.43771032	-0.73398332
1.07881032	0.60294532	-0.11746432	-0.47518232	-0.44047032	-0.71820032
1.07977032	0.60282232	-0.11662132	-0.44833032	-0.44951832	-0.70525032
1.08115032	0.60299532	-0.11567332	-0.36435032	-0.26970732	-0.60977132
1.08056032	0.60188132	-0.11444132	-0.39345732	-0.25883532	-0.58718032
1.07999032	0.60073832	-0.11319732	-0.40607232	-0.24596132	-0.56602032
1.07888032	0.59925032	-0.11182332	-0.43206132	-0.23141232	-0.54368132
1.07862032	0.59824832	-0.11044732	-0.45489532	-0.22761232	-0.52604432
1.07682032	0.59649232	-0.10887832	-0.47937532	-0.21206032	-0.50225032
1.07789032	0.59656832	-0.10764832	-0.48990332	-0.20979032	-0.48407432
1.07789032	0.59629932	-0.10640332	-0.49752932	-0.20485132	-0.46244632
1.07833032	0.59644532	-0.10528432	-0.49876432	-0.20629532	-0.44470832
1.07824032	0.59655632	-0.10420532	-0.49286232	-0.20325832	-0.42378832
1.07960032	0.59770332	-0.10334532	-0.47812232	-0.21011132	-0.40679632
1.07864032	0.59770832	-0.10233732	-0.46842832	-0.20853632	-0.38737732
1.07822032	0.59803832	-0.10148632	-0.45704032	-0.20878132	-0.36954132
1.07797032	0.59842832	-0.10081432	-0.44531732	-0.21078032	-0.35397632
1.07048032	0.59458132	-0.10002732	-0.10858832	-0.70127932	-0.48308232
1.07691032	0.59883732	-0.09988832	-0.42349432	-0.21446132	-0.32849632
1.07694032	0.59930832	-0.09963032	-0.41563632	-0.21841532	-0.31902732
1.07696032	0.59981432	-0.09934932	-0.41144532	-0.21996632	-0.31053832
1.07749032	0.60068532	-0.09909432	-0.40648232	-0.22199632	-0.30350232
1.07692032	0.60103832	-0.09875132	-0.40222532	-0.22156432	-0.29429932
1.07675032	0.60165632	-0.09849132	-0.39596832	-0.22305932	-0.28604432
1.07693032	0.60240632	-0.09830032	-0.38479232	-0.22518032	-0.27852932
1.07596032	0.60246132	-0.09799132	-0.37524532	-0.22649532	-0.27003532
1.07613032	0.60313032	-0.09771332	-0.36784232	-0.22703432	-0.26238132
1.07479032	0.60296632	-0.09716332	-0.36684732	-0.22566532	-0.25204532
1.07508032	0.60370832	-0.09664132	-0.36170632	-0.22335632	-0.24322532
1.07502032	0.60426732	-0.09605932	-0.35854432	-0.22211232	-0.23528132
1.07386032	0.60413132	-0.09532332	-0.35829132	-0.21897732	-0.22590832
1.07335032	0.60434632	-0.09460432	-0.35142532	-0.21533932	-0.21722932
1.07240032	0.60441332	-0.09378832	-0.34278832	-0.21240432	-0.20764732
1.07174032	0.60473232	-0.09293932	-0.32793332	-0.20919132	-0.19823932
1.07099032	0.60509732	-0.09202932	-0.31448532	-0.20586232	-0.18712232
1.06992032	0.60533532	-0.09108632	-0.30132932	-0.20240832	-0.17630332
1.06830032	0.60519932	-0.09002432	-0.29648432	-0.19573832	-0.16488132
1.06755032	0.60545132	-0.08895032	-0.29572332	-0.18825332	-0.15410332
1.06745032	0.60597232	-0.08787632	-0.29314332	-0.18256532	-0.14625532
1.06704032	0.60627332	-0.08677032	-0.29294932	-0.17590732	-0.13844432
1.06571032	0.60600132	-0.08562432	-0.29685232	-0.16911532	-0.12967132
1.06530032	0.60626132	-0.08462332	-0.29134232	-0.16540132	-0.12293532
1.06410032	0.60617132	-0.08364532	-0.28652332	-0.15948032	-0.11457732
1.06276032	0.60617132	-0.08273932	-0.27894132	-0.15322532	-0.10705032
1.06156032	0.60636132	-0.08198232	-0.26531832	-0.14996932	-0.10049732
1.05955032	0.60613932	-0.08125232	-0.25124732	-0.14307132	-0.09391632
1.05749032	0.60592532	-0.08058232	-0.24185932	-0.13846432	-0.08681632
1.05600032	0.60608532	-0.08011132	-0.22685432	-0.13240532	-0.08227332
1.05441032	0.60607732	-0.07968632	-0.22135632	-0.12503532	-0.07703232
1.05356032	0.60639032	-0.07935532	-0.21825932	-0.11799132	-0.07385232
1.05231032	0.60642832	-0.07912232	-0.22400132	-0.11016932	-0.07092532
1.05141032	0.60664132	-0.07904932	-0.22323932	-0.10229332	-0.06969632
1.04974032	0.60644532	-0.07910632	-0.22457932	-0.09527932	-0.06780632
1.04886032	0.60672432	-0.07938632	-0.22130132	-0.09023832	-0.06797632
1.04823032	0.60715132	-0.07987732	-0.21465632	-0.08423832	-0.06842432
1.04685032	0.60708632	-0.08042432	-0.20959432	-0.07832932	-0.06831632
1.04571032	0.60708132	-0.08095032	-0.20425132	-0.07505832	-0.06840532
1.04490032	0.60715332	-0.08133732	-0.19700132	-0.07208932	-0.06779232
1.04498032	0.60747332	-0.08143032	-0.18886132	-0.07316232	-0.06521232
1.04548032	0.60776932	-0.08119232	-0.18286532	-0.07679832	-0.06086432
1.04654032	0.60818732	-0.08061232	-0.17731532	-0.08053032	-0.05482332
1.04763032	0.60858132	-0.07987932	-0.17314832	-0.08602632	-0.04792632
1.04842032	0.60898032	-0.07904932	-0.16914332	-0.08970632	-0.04065532
1.04901032	0.60940232	-0.07819232	-0.16538932	-0.09285832	-0.03466732
1.04880032	0.60948932	-0.07735132	-0.16606232	-0.09244032	-0.02589832
1.04892032	0.60988532	-0.07652232	-0.16252232	-0.09248332	-0.02065332
1.04871032	0.61017832	-0.07574032	-0.16554132	-0.09123232	-0.01279032
1.04820032	0.61030532	-0.07494032	-0.16565832	-0.09052032	-0.00631932
1.05126032	0.61252632	-0.07448332	-0.16076432	-0.09379332	-0.00404932
1.04779032	0.61088232	-0.07351232	-0.16538432	-0.08724332	0.00503332
1.05124032	0.61318132	-0.07309932	-0.17155032	-0.09353132	0.01065232
1.04794032	0.61151532	-0.07246432	-0.16462632	-0.08630032	0.01178632
1.04876032	0.61224532	-0.07223032	-0.16921832	-0.08855232	0.01607532
1.05009032	0.61323732	-0.07213032	-0.17490332	-0.09192832	0.01966032
1.05011032	0.61335532	-0.07213332	-0.17668932	-0.09274532	0.01985032
1.04995032	0.61326432	-0.07230332	-0.17316132	-0.09321432	0.01731132
1.04929032	0.61282732	-0.07253332	-0.16913232	-0.09313332	0.01440732
1.05201032	0.61425632	-0.07296432	-0.17662232	-0.10088732	0.01584232
1.05479032	0.61569832	-0.07350432	-0.17684632	-0.10855332	0.01339232
1.05007032	0.61277432	-0.07361432	-0.17377032	-0.09992532	0.01120732
1.05351032	0.61463432	-0.07427132	-0.18265832	-0.10837932	0.01214532
1.05210032	0.61377432	-0.07476832	-0.17303032	-0.10552732	0.00676232
1.05223032	0.61383432	-0.07522232	-0.18392332	-0.10748232	0.00919432
1.05786032	0.61712432	-0.07597432	-0.18114932	-0.11944332	0.00299232
1.05587032	0.61600232	-0.07598332	-0.18273632	-0.11592432	0.00113932
1.05506032	0.61560232	-0.07597132	-0.18683532	-0.11489332	0.00096132
1.05472032	0.61550532	-0.07597532	-0.19032932	-0.11572832	0.00119832
1.05332032	0.61485532	-0.07596532	-0.19313632	-0.11306432	0.00209632
1.05328032	0.61502232	-0.07619132	-0.19654632	-0.11465632	0.00269132
1.05775032	0.61774032	-0.07693532	-0.20534032	-0.12746232	0.00323932
1.05716032	0.61744032	-0.07734432	-0.19559032	-0.12432932	-0.00314932
1.05679032	0.61723032	-0.07813632	-0.21097232	-0.12562332	-0.00010932
1.05848032	0.61812632	-0.07925532	-0.20962132	-0.13005032	-0.00681332
1.05877032	0.61816932	-0.08046732	-0.21216732	-0.13162632	-0.01208732
1.05996032	0.61870432	-0.08193732	-0.21012532	-0.13561032	-0.01941132
1.05934032	0.61811332	-0.08335032	-0.21247932	-0.13756132	-0.02406732
1.06018032	0.61834632	-0.08492032	-0.21207332	-0.14345632	-0.02878832
1.06071032	0.61841232	-0.08640632	-0.21093132	-0.14935032	-0.03412932
1.06026032	0.61794432	-0.08764732	-0.21137232	-0.15497232	-0.03757332
1.06047032	0.61793832	-0.08874232	-0.21292932	-0.16154532	-0.04096932
1.06037032	0.61784532	-0.08957532	-0.21556932	-0.16648132	-0.04218432
1.06024032	0.61783332	-0.09017832	-0.22108432	-0.16979832	-0.04140532
1.06073032	0.61823632	-0.09068032	-0.22016732	-0.17516632	-0.04332532
1.06130032	0.61867332	-0.09102432	-0.22451932	-0.18172532	-0.04430432
1.06127032	0.61871432	-0.09120132	-0.23161832	-0.18657532	-0.04255232
1.06108032	0.61862932	-0.09126932	-0.23756232	-0.18963532	-0.04144932
1.06127032	0.61873932	-0.09132332	-0.23965432	-0.19519232	-0.04112232
1.06139032	0.61875232	-0.09135132	-0.24160632	-0.20036232	-0.04099232
1.06083032	0.61820632	-0.09136532	-0.24244332	-0.20240532	-0.04132732
1.06110032	0.61810132	-0.09156932	-0.23607832	-0.20567832	-0.04371332
1.06155032	0.61809232	-0.09184932	-0.22536532	-0.20736032	-0.04833132
1.06100032	0.61747132	-0.09210232	-0.22204832	-0.20446832	-0.05084332
1.05982032	0.61644432	-0.09239232	-0.21385332	-0.19699532	-0.05470232
1.05906032	0.61567532	-0.09276732	-0.20448832	-0.19107932	-0.05746832
1.05782032	0.61462732	-0.09309032	-0.19395532	-0.18219332	-0.05973332
1.05722032	0.61394432	-0.09339532	-0.18038332	-0.17533332	-0.06171532
1.05644032	0.61307632	-0.09354232	-0.16998832	-0.17019532	-0.06257232
1.05602032	0.61222132	-0.09353132	-0.16406932	-0.16622432	-0.06135232
1.05551032	0.61106732	-0.09335532	-0.16517132	-0.16435132	-0.05823432
1.05562032	0.61007932	-0.09312832	-0.16345832	-0.16627732	-0.05648132
1.05612032	0.60923732	-0.09282532	-0.16470732	-0.16911832	-0.05336232
1.05606032	0.60807132	-0.09238332	-0.16470732	-0.17422432	-0.04933532
1.05588032	0.60698532	-0.09194032	-0.16510032	-0.17626432	-0.04554432
1.05517032	0.60581032	-0.09148132	-0.16918732	-0.17717332	-0.03872532
1.05438032	0.60478232	-0.09111332	-0.16002432	-0.17500332	-0.03437832
1.05377032	0.60404232	-0.09084632	-0.15318632	-0.17492232	-0.02936232
1.05248032	0.60304332	-0.09056232	-0.14588532	-0.17160032	-0.02256232
1.04970032	0.60128632	-0.09025132	-0.14906932	-0.16663332	-0.01184732
1.04953032	0.60107232	-0.09018732	-0.13348132	-0.16479732	-0.01072632
1.04896032	0.60065932	-0.09016132	-0.12841232	-0.16415932	-0.00554232
1.04914032	0.60070032	-0.09023132	-0.12280932	-0.16568432	-0.00043132
1.04934032	0.60072432	-0.09032332	-0.11223632	-0.16709332	0.00213932
1.04600032	0.59876232	-0.09020432	-0.10141332	-0.16119632	0.00472932
1.04066032	0.59574532	-0.09009732	-0.09554632	-0.15027732	0.01061032
1.04318032	0.59729732	-0.09072732	-0.09540732	-0.15796232	0.01513832
1.03858032	0.59489232	-0.09099332	-0.08339532	-0.14871132	0.01516632
1.03984032	0.59592132	-0.09184732	-0.08527332	-0.15664632	0.01804432
1.03874032	0.59557832	-0.09259932	-0.07944832	-0.15569332	0.01802532
1.03610032	0.59434332	-0.09327432	-0.07385632	-0.15134032	0.01517432
1.03430032	0.59369632	-0.09409632	-0.06512332	-0.15212332	0.01241932
1.03218032	0.59299232	-0.09490732	-0.06623032	-0.15034932	0.01133332
1.03133032	0.59302332	-0.09583832	-0.06820732	-0.15225832	0.01153632
1.02865032	0.59218432	-0.09658132	-0.06723032	-0.14956332	0.01156732
1.02655032	0.59168632	-0.09735532	-0.06640432	-0.14619332	0.01096132
1.02387032	0.59100832	-0.09812232	-0.05256232	-0.14495532	0.00872532
1.02085032	0.59022532	-0.09883432	-0.04407332	-0.14349532	0.00845032
1.01908032	0.59024032	-0.09970432	-0.03846832	-0.14298832	0.00807232
1.01762032	0.59051532	-0.10054832	-0.03369532	-0.14530232	0.00815432
1.01587032	0.59068832	-0.10133832	-0.02177132	-0.14355532	0.01058432
1.01349032	0.59054032	-0.10193632	-0.01135632	-0.14143732	0.01345732
1.00870032	0.58897932	-0.10234132	-0.00400532	-0.13231632	0.01485032
1.00580032	0.58857132	-0.10297432	-0.00224032	-0.12790632	0.01432032
1.00467032	0.58919332	-0.10369532	-0.00242432	-0.12884932	0.01720832
1.00025032	0.58784132	-0.10394732	0.00626132	-0.11933632	0.01818732
1.00016032	0.58898032	-0.10470032	0.00967332	-0.12183632	0.01619532
0.99678032	0.58821032	-0.10515232	0.00076332	-0.11776232	0.01814232
0.99096332	0.58609632	-0.10532932	0.00079732	-0.10869232	0.01635532
0.99042332	0.58721732	-0.10618132	0.00505732	-0.10793332	0.01370032
0.98798432	0.58732232	-0.10697232	0.00787932	-0.10443332	0.01083732
0.98457132	0.58693532	-0.10776532	0.00908932	-0.09819032	0.00780432
0.98116432	0.58661732	-0.10866032	0.01115132	-0.09314832	0.00509132
0.97785332	0.58643732	-0.10965132	0.01866032	-0.08760132	0.00006432
0.97440532	0.58616132	-0.11071232	0.02999632	-0.08546032	-0.00553332
0.97067232	0.58573532	-0.11172532	0.03130432	-0.08086532	-0.00986332
0.96775632	0.58571432	-0.11289732	0.03858632	-0.07299832	-0.01515532
0.96446132	0.58545632	-0.11403532	0.04470432	-0.06799732	-0.02176732
0.96326032	0.58568232	-0.11535632	0.03702732	-0.02247532	-0.02215332
0.86749632	0.52217732	-0.14142132	-0.00685932	-0.13608632	-0.23847132
0.86684332	0.52027432	-0.14346132	-0.01419632	-0.14323732	-0.24504232
0.86643432	0.51848632	-0.14555932	-0.02088632	-0.14950532	-0.25021132
0.86594732	0.51666132	-0.14771732	-0.02531632	-0.15638532	-0.25575732
0.86596932	0.51515432	-0.15004832	-0.02982432	-0.16461232	-0.26108532
0.86578332	0.51343832	-0.15241132	-0.03284432	-0.16988632	-0.26606932
0.86419632	0.51076632	-0.15459132	-0.03245432	-0.16972732	-0.27139832
0.86384632	0.50870432	-0.15699432	-0.03614932	-0.17467232	-0.27595032
0.86359132	0.50668132	-0.15946732	-0.03758432	-0.17834232	-0.28063532
0.86284932	0.50434132	-0.16188032	-0.03875132	-0.18328532	-0.28470432
0.86277532	0.50238632	-0.16447732	-0.03972232	-0.18888732	-0.28996732
0.86299232	0.50061732	-0.16713932	-0.04111432	-0.19557432	-0.29493832
0.86271332	0.49841332	-0.16964132	-0.04276532	-0.19631532	-0.29900732
0.86281832	0.49631432	-0.17211532	-0.04810832	-0.20157632	-0.30515332
0.86281632	0.49405932	-0.17449632	-0.05100032	-0.20657232	-0.31066032
0.86345532	0.49218532	-0.17697632	-0.05614332	-0.21330132	-0.31749332
0.86312532	0.48982232	-0.17926832	-0.05578432	-0.21512532	-0.32331532
0.86305432	0.48753032	-0.18153932	-0.05768432	-0.21965732	-0.33095032
0.86335832	0.48533232	-0.18374232	-0.05956332	-0.22130932	-0.33568232
0.86386032	0.48316332	-0.18581432	-0.06580132	-0.22475232	-0.34279032
0.86369832	0.48061732	-0.18762032	-0.06774332	-0.22630932	-0.34848032
0.86391932	0.47833232	-0.18937332	-0.06970232	-0.22976132	-0.35386332
0.86436532	0.47617032	-0.19102432	-0.07137232	-0.23463532	-0.35808032
0.86422232	0.47373832	-0.19237232	-0.07364532	-0.23558832	-0.36211032
0.86411932	0.47132832	-0.19368932	-0.07529432	-0.23870332	-0.36639132
0.86371832	0.46882232	-0.19499932	-0.07575332	-0.23894132	-0.36972832
0.86359032	0.46649732	-0.19642532	-0.07320332	-0.23242332	-0.37150132
0.86412432	0.46439132	-0.19786532	-0.07570432	-0.23433032	-0.37378732
0.86460632	0.46212832	-0.19917132	-0.07818532	-0.23829332	-0.37807532
0.86401532	0.45928532	-0.20019532	-0.07719632	-0.23612732	-0.37920432
0.86361732	0.45657332	-0.20123532	-0.07634732	-0.23608032	-0.38109532
0.86318232	0.45392532	-0.20226932	-0.07624832	-0.23394532	-0.38341732
0.86362332	0.45185832	-0.20365032	-0.08181032	-0.23449032	-0.38894132
0.86443832	0.45004032	-0.20527432	-0.08793232	-0.23438232	-0.39502632
0.86462032	0.44783232	-0.20684732	-0.09275332	-0.23143032	-0.40047632
0.86552632	0.44593632	-0.20879832	-0.10038832	-0.23290732	-0.40807032
0.86641832	0.44404432	-0.21094632	-0.10556732	-0.23523232	-0.41708132
0.86676532	0.44189532	-0.21308832	-0.10616432	-0.23683632	-0.42497432
0.86667732	0.43957232	-0.21512932	-0.10437832	-0.23710832	-0.43001832
0.86650532	0.43729732	-0.21641832	-0.10529932	-0.24154232	-0.43386032
0.86756332	0.43576632	-0.21753532	-0.10730132	-0.25138132	-0.43792932
0.86735832	0.43381232	-0.21790832	-0.09591932	-0.24940532	-0.43491232
0.86813032	0.43242332	-0.21807132	-0.09377132	-0.24493332	-0.43222832
0.86945532	0.43114132	-0.21819332	-0.09687832	-0.24563232	-0.43311532
0.87066932	0.42985032	-0.21819032	-0.10550432	-0.24092032	-0.43341732
0.87105632	0.42843032	-0.21817032	-0.11258232	-0.23357032	-0.43564232
0.87191332	0.42760532	-0.21842732	-0.12000932	-0.23176332	-0.44194032
0.87234232	0.42656032	-0.21843232	-0.12260732	-0.22738432	-0.44645932
0.87339532	0.42567332	-0.21822132	-0.12404432	-0.23548932	-0.45325832
0.87369332	0.42431632	-0.21757732	-0.12506032	-0.23241332	-0.45412732
0.87464032	0.42296332	-0.21682932	-0.13065832	-0.23704832	-0.45503432
0.87513132	0.42114932	-0.21577732	-0.13755232	-0.23571832	-0.45142032
0.87615132	0.41938832	-0.21477432	-0.14961932	-0.23647432	-0.44567532
0.87603032	0.41720932	-0.21363832	-0.16145232	-0.22496732	-0.43531432
0.87652632	0.41540932	-0.21294332	-0.17524632	-0.21645932	-0.42582932
0.87649232	0.41333232	-0.21250232	-0.19132632	-0.20102332	-0.41664132
0.87638932	0.41160232	-0.21279432	-0.19821932	-0.19476232	-0.41509732
0.87608732	0.41030132	-0.21345032	-0.19635532	-0.18965632	-0.41693432
0.87577132	0.40927532	-0.21405232	-0.18411332	-0.18439432	-0.41924632
0.87584132	0.40856932	-0.21483932	-0.17011732	-0.18275232	-0.42411832
0.87591532	0.40785632	-0.21518932	-0.16433832	-0.17966632	-0.42974732
0.87616132	0.40702132	-0.21520232	-0.16222532	-0.17805432	-0.43780532
0.87673232	0.40623732	-0.21504732	-0.16690832	-0.17825232	-0.44640032
0.87632532	0.40507532	-0.21449932	-0.16588232	-0.17747132	-0.45364032
0.87619932	0.40406032	-0.21395932	-0.16509332	-0.17574332	-0.46103232
0.87604332	0.40313832	-0.21344232	-0.16769132	-0.17384532	-0.46837932
0.87602432	0.40234832	-0.21285232	-0.17112132	-0.17789932	-0.47615632
0.87606532	0.40169332	-0.21222832	-0.17809832	-0.18111732	-0.48306832
0.87645932	0.40133332	-0.21166932	-0.18708432	-0.18663032	-0.48734032
0.87756432	0.40112132	-0.21088532	-0.18609732	-0.20084232	-0.48789132
0.87823432	0.40019732	-0.20933432	-0.18320432	-0.21265832	-0.47712132
0.87800932	0.39877532	-0.20773432	-0.18809332	-0.20743932	-0.45793532
0.87732932	0.39725632	-0.20676432	-0.19953632	-0.19696532	-0.43939932
0.87706632	0.39643532	-0.20688532	-0.20252632	-0.19458932	-0.42971232
0.87707532	0.39597432	-0.20709632	-0.19987432	-0.18886432	-0.41627032
0.87758032	0.39624932	-0.20816732	-0.19757732	-0.18725732	-0.41029332
0.87754332	0.39662632	-0.20929432	-0.18963332	-0.18030332	-0.40377332
0.87743532	0.39706632	-0.21035432	-0.17914432	-0.17093132	-0.39486132
0.87735232	0.39740432	-0.21139032	-0.17173532	-0.16522632	-0.38832332
0.87800032	0.39785132	-0.21255332	-0.17138832	-0.16664332	-0.38452732
0.87718132	0.39753632	-0.21327732	-0.16174632	-0.15938432	-0.38015532
0.87708532	0.39752232	-0.21402432	-0.15745232	-0.16045232	-0.37896332
0.87680032	0.39737132	-0.21456832	-0.15510932	-0.15973732	-0.37858132
0.87598732	0.39680232	-0.21471532	-0.14896432	-0.15808432	-0.38050632
0.87599432	0.39649732	-0.21492732	-0.14681932	-0.16063632	-0.38443432
0.87614532	0.39624232	-0.21491632	-0.14401732	-0.16628132	-0.39061832
0.87549232	0.39556832	-0.21449732	-0.13883232	-0.16448932	-0.39455432
0.87532232	0.39499532	-0.21401332	-0.13903032	-0.16596232	-0.40028032
0.87542032	0.39459632	-0.21354332	-0.14300232	-0.16858732	-0.40566532
0.87515532	0.39404932	-0.21300132	-0.14168732	-0.16830232	-0.41117532
0.87532332	0.39367732	-0.21260332	-0.14558532	-0.17235532	-0.41627932
0.87544332	0.39326532	-0.21219632	-0.14816532	-0.17013532	-0.41980732
0.87565532	0.39290832	-0.21178332	-0.15385232	-0.17012332	-0.42278132
0.87675632	0.39299432	-0.21147732	-0.16369132	-0.17251132	-0.42560232
0.87782832	0.39320632	-0.21110432	-0.17598132	-0.17396432	-0.42604832
0.87863632	0.39357332	-0.21071532	-0.18848232	-0.17458632	-0.42440332
0.87949032	0.39413532	-0.21024732	-0.19403032	-0.17466532	-0.41856432
0.88153132	0.39500032	-0.20943232	-0.19189332	-0.18718432	-0.40808732
0.88179432	0.39502732	-0.20784932	-0.19437432	-0.18828332	-0.38887632
0.88076132	0.39471632	-0.20677032	-0.19933432	-0.17730632	-0.37200732
0.88148532	0.39527132	-0.20650832	-0.20059932	-0.17786032	-0.36040132
0.88217332	0.39562032	-0.20586132	-0.19865832	-0.18423432	-0.34385632
0.88113932	0.39536332	-0.20533532	-0.19096932	-0.17380432	-0.32543832
0.88159532	0.39595232	-0.20620532	-0.18519732	-0.17136832	-0.31474932
0.88130732	0.39629332	-0.20740732	-0.17341832	-0.16391632	-0.30594432
0.88105632	0.39651632	-0.20870732	-0.16123632	-0.15639132	-0.29776332
0.88078632	0.39647132	-0.21004332	-0.15236432	-0.14839032	-0.29099832
0.88107832	0.39622632	-0.21134732	-0.14555132	-0.13943032	-0.28487632
0.88075232	0.39532832	-0.21227232	-0.13931132	-0.12984432	-0.28012232
0.88092832	0.39422032	-0.21307232	-0.13503632	-0.12025132	-0.27565932
0.88043332	0.39227732	-0.21343832	-0.12809132	-0.11148032	-0.27206732
0.88068032	0.39016732	-0.21400532	-0.12420032	-0.10085632	-0.27091532
0.88107932	0.38757832	-0.21445532	-0.12178232	-0.09380832	-0.27232032
0.88148332	0.38457332	-0.21484332	-0.11386532	-0.08323432	-0.27671032
0.88404032	0.38192732	-0.21535032	-0.11346432	-0.07662632	-0.28317532
0.88667532	0.37863832	-0.21547832	-0.11978032	-0.07386732	-0.29141832
0.88752432	0.37437132	-0.21510632	-0.11755532	-0.07583932	-0.30126432
0.88842032	0.36996532	-0.21458332	-0.11484332	-0.07239632	-0.30982532
0.88836932	0.36522832	-0.21386132	-0.11350032	-0.07673732	-0.32271032
0.88806132	0.36061732	-0.21341632	-0.11714032	-0.07050432	-0.33480732
0.88761332	0.35607132	-0.21307432	-0.11488332	-0.07102732	-0.35495032
0.88890932	0.35211932	-0.21250132	-0.10743932	-0.08299732	-0.37311332
0.89240232	0.34847332	-0.21172732	-0.10745132	-0.08596932	-0.38185832
0.89520432	0.34396932	-0.21070032	-0.12825432	-0.08642332	-0.38718132
0.89720232	0.33906332	-0.20982732	-0.14862332	-0.09044232	-0.39533232
0.89607432	0.33313132	-0.20833132	-0.15236332	-0.09641332	-0.40411232
0.89707132	0.32815832	-0.20749832	-0.16144232	-0.09753632	-0.41011932
0.89980132	0.32370832	-0.20703732	-0.17836032	-0.10326832	-0.41609532
0.90189432	0.31882832	-0.20624532	-0.19995832	-0.10484532	-0.41761732
0.90266932	0.31355232	-0.20539032	-0.22776432	-0.10261632	-0.41544232
0.90145032	0.30792132	-0.20426932	-0.23063832	-0.08724432	-0.40720832
0.90256232	0.30314532	-0.20369632	-0.24785032	-0.07950432	-0.39872632
0.90085332	0.29741732	-0.20268732	-0.25389232	-0.05449732	-0.38580932
0.89859132	0.29194532	-0.20198932	-0.25230432	-0.04761932	-0.37825832
0.89868232	0.28760932	-0.20211232	-0.24952432	-0.04069132	-0.37127432
0.89920632	0.28324332	-0.20237032	-0.24307232	-0.03228132	-0.36317832
0.89907132	0.27866532	-0.20256732	-0.23722132	-0.03317932	-0.35894832
0.89958032	0.27445732	-0.20294132	-0.22905532	-0.03641432	-0.35707932
0.89979132	0.27018432	-0.20308332	-0.22286232	-0.03533932	-0.35431832
0.90131032	0.26607232	-0.20328832	-0.23341232	-0.03290432	-0.35178532
0.90168132	0.26151132	-0.20305332	-0.24141932	-0.03276232	-0.35101932
0.90038232	0.25651232	-0.20246232	-0.24494432	-0.02243932	-0.34689632
0.89898132	0.25165432	-0.20208732	-0.24374732	-0.01480332	-0.34423432
0.89836932	0.24710932	-0.20214332	-0.24155632	-0.00230132	-0.34068032
0.89804032	0.24257432	-0.20236432	-0.24206532	-0.00276332	-0.34096432
0.89833232	0.23813132	-0.20271032	-0.23825632	0.00047532	-0.34167432
0.90005732	0.23380432	-0.20317032	-0.24318232	-0.00896932	-0.34685232
0.90069032	0.22899932	-0.20308332	-0.24666032	-0.00719432	-0.34804632
0.90187132	0.22414532	-0.20287332	-0.25596532	-0.00487832	-0.34853832
0.90179432	0.21874932	-0.20233232	-0.26960932	0.00887332	-0.34604432
0.90062832	0.21323432	-0.20180632	-0.26983832	0.02126632	-0.34473532
0.90075432	0.20809232	-0.20187932	-0.27210032	0.02981332	-0.34326532
0.90066232	0.20283532	-0.20203432	-0.27098032	0.03917832	-0.34308332
0.90203632	0.19782132	-0.20250832	-0.27166432	0.03695132	-0.34704532
0.90358332	0.19287532	-0.20302532	-0.28989632	0.03437832	-0.35122432
0.90526132	0.18780832	-0.20359032	-0.28526532	-0.22501732	-0.43217832
0.90774832	0.18312632	-0.20405132	-0.27465632	-0.20393332	-0.43204832
0.90802532	0.17800432	-0.20367132	-0.29403432	0.01871232	-0.37273932
0.90690432	0.17242832	-0.20330932	-0.26399432	-0.20642732	-0.44126732
0.90718832	0.16730132	-0.20326332	-0.25367432	-0.21725832	-0.44486832
0.90625432	0.16190132	-0.20301832	-0.25838632	-0.21914432	-0.44554232
0.90461032	0.15658432	-0.20287332	-0.25069132	-0.22492332	-0.44803132
0.90525432	0.15162432	-0.20326732	-0.24540032	-0.22014032	-0.44732732
0.90429032	0.14637532	-0.20318132	-0.24279332	-0.21604932	-0.44627332
0.90439032	0.14135832	-0.20337532	-0.23967232	-0.21001632	-0.44480232
0.90463732	0.13623932	-0.20336932	-0.23230932	-0.20452132	-0.44282132
0.90349132	0.13104532	-0.20299632	-0.22206132	-0.20422132	-0.44195232
0.90269232	0.12588632	-0.20270532	-0.21565132	-0.21216232	-0.44236632
0.90281832	0.12091932	-0.20265132	-0.21579832	-0.20570332	-0.44057232
0.90361732	0.11607332	-0.20262132	-0.21856132	-0.20076132	-0.43918132
0.90470132	0.11111232	-0.20243232	-0.21914832	-0.19732932	-0.43646132
0.90415332	0.10592132	-0.20182132	-0.22013932	-0.20236832	-0.43703132
0.90407032	0.10091332	-0.20136132	-0.23058232	-0.20259932	-0.43586632
0.90374332	0.09600532	-0.20102332	-0.23359032	-0.20568432	-0.43465432
0.90246932	0.09116232	-0.20065232	-0.23013632	-0.20891732	-0.43269032
0.90146832	0.08655532	-0.20054132	-0.22518532	-0.20856132	-0.42909632
0.90149632	0.08220732	-0.20079532	-0.23146132	-0.20341832	-0.42635132
0.90166432	0.07795232	-0.20109432	-0.21777732	-0.19456232	-0.42300132
0.90181332	0.07374132	-0.20127732	-0.20682632	-0.18962732	-0.42010432
0.90258132	0.06969732	-0.20143532	-0.20566532	-0.17866232	-0.41821532
0.90426132	0.06582732	-0.20158432	-0.19554332	-0.16229432	-0.41541132
0.90477732	0.06196032	-0.20122932	-0.19440032	-0.15760332	-0.41725032
0.90608232	0.05828632	-0.20093832	-0.19216432	-0.14819632	-0.41770532
0.90562632	0.05461532	-0.20030332	-0.19587532	-0.15256732	-0.42222832
0.90512232	0.05113732	-0.19991632	-0.19097032	-0.15523632	-0.42512232
0.90546132	0.04783732	-0.19984732	-0.18522632	-0.15248732	-0.42690932
0.90532232	0.04458532	-0.19966732	-0.17951432	-0.15415532	-0.42825432
0.90488732	0.04139932	-0.19937732	-0.16550532	-0.15460532	-0.42864032
0.90520232	0.03828132	-0.19914532	-0.16140532	-0.15074832	-0.42920332
0.90533332	0.03514532	-0.19868832	-0.15738732	-0.15218332	-0.42893932
0.90615932	0.03212932	-0.19819632	-0.15755132	-0.15241832	-0.42823532
0.90650332	0.02915432	-0.19735432	-0.15776632	-0.15347932	-0.42639932
0.90592732	0.02643132	-0.19618332	-0.16213232	-0.15627232	-0.42422832
0.90423932	0.02420832	-0.19492432	-0.16436232	-0.16405732	-0.42335232
0.90225332	0.02258832	-0.19381832	-0.16024932	-0.16706732	-0.42220132
0.90028132	0.02152532	-0.19284132	-0.15173532	-0.16712232	-0.42035432
0.89889232	0.02095732	-0.19202332	-0.13845632	-0.16560232	-0.41891732
0.89746732	0.02080332	-0.19106732	-0.12409432	-0.16442032	-0.41748132
0.89654732	0.02103132	-0.19007732	-0.11050432	-0.16440332	-0.41623232
0.89517932	0.02162332	-0.18881032	-0.09394432	-0.16829132	-0.41515532
0.89482932	0.02255632	-0.18740432	-0.07681332	-0.17423132	-0.41422932
0.89432932	0.02378632	-0.18557732	-0.05397032	-0.18225532	-0.41208732
0.89473632	0.02529932	-0.18352532	-0.03622632	-0.18995432	-0.41047132
0.89589632	0.02705932	-0.18119732	-0.02321732	-0.19863632	-0.40757832
0.89756032	0.02905632	-0.17845032	-0.01017732	-0.20871932	-0.40417832
0.90011032	0.03127132	-0.17534632	-0.01525332	-0.21628532	-0.40228432
0.90254332	0.03375332	-0.17176932	-0.03025432	-0.22825832	-0.40118232
0.90363432	0.03646132	-0.16768632	-0.04661632	-0.24342932	-0.40089232
0.90397332	0.03946432	-0.16336032	-0.06883932	-0.25830832	-0.40210832
0.90370032	0.04278932	-0.15893732	-0.08803632	-0.27618932	-0.40403432
0.90203232	0.04641332	-0.15444032	-0.10228632	-0.29586632	-0.40790832
0.89963132	0.05033432	-0.15009732	-0.11104632	-0.31725232	-0.41283332
0.89723032	0.05465432	-0.14609732	-0.11544932	-0.33649432	-0.42033232
0.89556232	0.05933632	-0.14256832	-0.12446632	-0.35161732	-0.42869532
0.89472232	0.06433332	-0.13952732	-0.13819932	-0.36606832	-0.43867432
0.89427632	0.06959632	-0.13688532	-0.14985032	-0.37689432	-0.44812732
0.89448132	0.07512932	-0.13465232	-0.16202132	-0.38677532	-0.45878732
0.89530232	0.08094032	-0.13283632	-0.17211032	-0.39328432	-0.46981032
0.89615432	0.08698032	-0.13141932	-0.18564432	-0.39929532	-0.48022832
0.89747432	0.09324232	-0.13047732	-0.19740832	-0.39899732	-0.49074432
0.89897732	0.09967732	-0.12994832	-0.20701932	-0.39636732	-0.50198932
0.90003332	0.10614032	-0.12966532	-0.21535432	-0.39136132	-0.51252232
0.90051032	0.11256332	-0.12951032	-0.22245932	-0.38923232	-0.52158232
0.90053332	0.11893332	-0.12943932	-0.22632632	-0.38607932	-0.52941032
0.89979932	0.12518732	-0.12933932	-0.23132332	-0.38604632	-0.53635232
0.89903132	0.13141832	-0.12934632	-0.23613932	-0.38070032	-0.53953632
0.89832232	0.13763532	-0.12956232	-0.23691332	-0.37314832	-0.54220732
0.89781732	0.14380432	-0.13001032	-0.24222932	-0.36619032	-0.54356932
0.89771232	0.14993332	-0.13070632	-0.24514632	-0.35399632	-0.54356832
0.89769732	0.15598032	-0.13166232	-0.24540132	-0.34667932	-0.54566932
0.89782432	0.16195032	-0.13288332	-0.24759232	-0.33538532	-0.54713732
0.89832432	0.16791832	-0.13448632	-0.25025732	-0.32320232	-0.54847732
0.89910532	0.17392332	-0.13648532	-0.24331932	-0.30583532	-0.54816132
0.90013932	0.17995332	-0.13884332	-0.23439832	-0.28458132	-0.54675132
0.90097732	0.18593432	-0.14149432	-0.21486532	-0.26299632	-0.54606332
0.90105832	0.19168932	-0.14437832	-0.19899332	-0.24459432	-0.54751832
0.90125632	0.19734832	-0.14760732	-0.18022732	-0.22007932	-0.54906032
0.90088132	0.20266532	-0.15097132	-0.17261232	-0.20591432	-0.55634832
0.89972832	0.20761832	-0.15446232	-0.14449532	-0.18819432	-0.56157532
0.89881532	0.21244132	-0.15825332	-0.13353732	-0.17618432	-0.57088232
0.89723532	0.21695132	-0.16215832	-0.11584432	-0.16565932	-0.58187832
0.89584632	0.22130932	-0.16622432	-0.11219732	-0.16264832	-0.59416332
0.89420832	0.22544232	-0.17030732	-0.11375232	-0.16728832	-0.60859232
0.89331232	0.22949232	-0.17447432	-0.12539532	-0.16993732	-0.62211032
0.89255832	0.23333932	-0.17857332	-0.14338432	-0.17890232	-0.63695932
0.89320832	0.23726232	-0.18281732	-0.16924032	-0.17787032	-0.64857232
0.88569432	0.23849232	-0.18447932	-0.24240532	-0.24810032	-0.67652232
0.88003132	0.23906932	-0.18472332	-0.24311532	-0.28424132	-0.67845132
0.87863632	0.23995032	-0.18518032	-0.22821432	-0.28900932	-0.66664432
0.87803732	0.24073532	-0.18579132	-0.21416832	-0.28776232	-0.65481932
0.87790132	0.24137332	-0.18659932	-0.21134632	-0.28544832	-0.64620032
0.87811432	0.24179932	-0.18744432	-0.21761632	-0.28629332	-0.64127032
0.87877532	0.24196832	-0.18831332	-0.22910932	-0.28596932	-0.63674832
0.87924032	0.24185432	-0.18925332	-0.23548232	-0.28654132	-0.63427432
0.87939232	0.24140332	-0.19023632	-0.23846632	-0.28819732	-0.63299432
0.87971732	0.24066332	-0.19120432	-0.23427632	-0.28609432	-0.63030232
0.88026032	0.23952232	-0.19193332	-0.23730532	-0.28720632	-0.62893532
0.88124932	0.23805432	-0.19242132	-0.23322132	-0.28609132	-0.62524132
0.88362632	0.23633932	-0.19280832	-0.24179832	-0.28378132	-0.61902332
0.88637532	0.23420932	-0.19306332	-0.25419932	-0.27975032	-0.61244732
0.88902032	0.23156632	-0.19319032	-0.27257432	-0.27551732	-0.60558832
0.89080132	0.22829732	-0.19314232	-0.28931832	-0.27807132	-0.60174332
0.89175832	0.22448632	-0.19310432	-0.30466832	-0.28326232	-0.59757532
0.89206632	0.22023232	-0.19316732	-0.30678432	-0.29160032	-0.59434432
0.89272332	0.21579432	-0.19344832	-0.31358132	-0.29942832	-0.59236232
0.89331932	0.21112132	-0.19379532	-0.31703232	-0.30112532	-0.58884032
0.89416132	0.20638332	-0.19430432	-0.31768032	-0.30172932	-0.58583832
0.89495232	0.20151132	-0.19485532	-0.32295832	-0.30365032	-0.58520332
0.89600032	0.19670332	-0.19552232	-0.32845532	-0.30162032	-0.58455132
0.89728632	0.19186832	-0.19621132	-0.32406332	-0.29583932	-0.58088332
0.89756532	0.18661532	-0.19665932	-0.32275032	-0.29715432	-0.58057132
0.89754732	0.18131832	-0.19720732	-0.32057232	-0.29336432	-0.58147832
0.89632332	0.17596932	-0.19755132	-0.31945132	-0.29085832	-0.58296232
0.89596832	0.17091432	-0.19793132	-0.31609932	-0.27922032	-0.58264032
0.89648232	0.16607332	-0.19822332	-0.31595132	-0.26430732	-0.58118932
0.89722132	0.16138232	-0.19830032	-0.32389332	-0.25371332	-0.58359632
0.89732332	0.15690732	-0.19811532	-0.32642232	-0.24060832	-0.58535632
0.89682732	0.15269832	-0.19781232	-0.32968032	-0.23673532	-0.59070732
0.89597632	0.14889932	-0.19753832	-0.33137132	-0.23117132	-0.59684232
0.89606832	0.14552232	-0.19744432	-0.33373832	-0.22801132	-0.60387132
0.89549132	0.14212632	-0.19718732	-0.33494532	-0.23165932	-0.61218032
0.89637332	0.13895732	-0.19717732	-0.33252932	-0.23076232	-0.61796932
0.89733532	0.13561132	-0.19703832	-0.33246332	-0.23591432	-0.62284032
0.89641032	0.13199132	-0.19652032	-0.34305732	-0.24340732	-0.63036132
0.89686632	0.12881432	-0.19638332	-0.34605532	-0.24815732	-0.63503232
0.89847732	0.12551732	-0.19640332	-0.34376932	-0.25164932	-0.63485932
0.89680632	0.12154132	-0.19581832	-0.34173732	-0.26290432	-0.63450332
0.89574332	0.11766932	-0.19573832	-0.32975932	-0.27279332	-0.63220032
0.89467932	0.11364232	-0.19587832	-0.31565832	-0.28749732	-0.62969232
0.89448532	0.10958332	-0.19628632	-0.30279932	-0.29358432	-0.62428232
0.89644932	0.10555632	-0.19697432	-0.29323332	-0.29483732	-0.61577132
0.89728532	0.10121532	-0.19720532	-0.29142232	-0.30070332	-0.60751932
0.89782732	0.09677732	-0.19730832	-0.29916832	-0.30685432	-0.59781432
0.89746632	0.09239532	-0.19738732	-0.30100932	-0.31177132	-0.58792232
0.89709532	0.08814732	-0.19779032	-0.30219532	-0.31673432	-0.57812432
0.89668232	0.08395432	-0.19848132	-0.29049932	-0.31901932	-0.56687932
0.89650832	0.07981532	-0.19947932	-0.27756832	-0.31787732	-0.55678932
0.89702332	0.07582432	-0.20055232	-0.26854732	-0.31209732	-0.54900632
0.89927932	0.07194832	-0.20155232	-0.26182332	-0.30248632	-0.54184932
0.90353232	0.06795832	-0.20225332	-0.26259832	-0.29166832	-0.53510932
0.90689032	0.06363932	-0.20225932	-0.27563632	-0.28788232	-0.53008132
0.90637632	0.05900832	-0.20138832	-0.29020632	-0.29546232	-0.52964932
0.90582532	0.05439832	-0.20072832	-0.29750732	-0.30188732	-0.52964032
0.90496032	0.04983132	-0.20025032	-0.29940332	-0.30410332	-0.52994432
0.90465532	0.04544732	-0.20009232	-0.30209832	-0.30570532	-0.53164932
0.90558232	0.04120932	-0.20015432	-0.29891232	-0.29964932	-0.53210632
0.90618032	0.03707432	-0.20002832	-0.30119232	-0.29332032	-0.53470832
0.90828832	0.03296232	-0.19994332	-0.30466132	-0.28439432	-0.53550932
0.91051532	0.02878232	-0.19961032	-0.31287332	-0.27607732	-0.53544132
0.91047432	0.02459932	-0.19880332	-0.32788032	-0.27513532	-0.53896932
0.91110232	0.02052032	-0.19838032	-0.33543732	-0.27170032	-0.54064132
0.91082432	0.01638032	-0.19788832	-0.33699032	-0.27031232	-0.54112832
0.91063032	0.01225232	-0.19756032	-0.33860032	-0.26587732	-0.54249932
0.91113532	0.00822932	-0.19744832	-0.34094332	-0.26126532	-0.54468132
0.91159032	0.00425132	-0.19724232	-0.33854532	-0.25381532	-0.54603132
0.91226032	0.00040732	-0.19699132	-0.34001232	-0.24556932	-0.54681732
0.91322032	-0.00332532	-0.19662532	-0.34966532	-0.23783432	-0.54894032
0.91397832	-0.00702332	-0.19611032	-0.35337732	-0.23458732	-0.54830132
0.91320732	-0.01060232	-0.19549532	-0.35660532	-0.23321732	-0.54765432
0.91209032	-0.01397832	-0.19513332	-0.35406932	-0.23297032	-0.54668032
0.91107132	-0.01720232	-0.19505832	-0.34452432	-0.23122832	-0.54401732
0.91006932	-0.02031232	-0.19512432	-0.33539332	-0.23017032	-0.54191632
0.90992932	-0.02331932	-0.19536332	-0.32211232	-0.22608432	-0.53885532
0.90894432	-0.02626332	-0.19532732	-0.30818332	-0.22497032	-0.53544832
0.90885932	-0.02915932	-0.19538232	-0.30172432	-0.22287932	-0.53240432
0.90898632	-0.03193832	-0.19534132	-0.29497132	-0.22125132	-0.52830032
0.90791032	-0.03446132	-0.19508832	-0.29521832	-0.22077732	-0.52669732
0.90813332	-0.03683932	-0.19506832	-0.29117032	-0.21896832	-0.52290732
0.90750632	-0.03919332	-0.19464332	-0.28811332	-0.21885632	-0.51716932
0.90684332	-0.04123132	-0.19430432	-0.28004432	-0.21828832	-0.51108532
0.90595932	-0.04281232	-0.19396032	-0.27697932	-0.21633732	-0.50724532
0.90578032	-0.04399332	-0.19371332	-0.26622432	-0.21411132	-0.50460532
0.90543732	-0.04477732	-0.19330132	-0.25852332	-0.21153832	-0.50183332
0.90628032	-0.04547332	-0.19287232	-0.24948332	-0.20841832	-0.49925232
0.90686032	-0.04588332	-0.19210732	-0.24702032	-0.20633832	-0.49799932
0.90762032	-0.04604532	-0.19110332	-0.25326832	-0.20851732	-0.49846632
0.90993732	-0.04613132	-0.19001832	-0.25936632	-0.20597432	-0.49825632
0.91073532	-0.04590632	-0.18827832	-0.26939732	-0.20997432	-0.49828532
0.91083732	-0.04522232	-0.18622332	-0.27227532	-0.21825232	-0.49882832
0.91095632	-0.04406232	-0.18421432	-0.26414332	-0.22933932	-0.49969832
0.91077832	-0.04245532	-0.18217932	-0.25105732	-0.24044232	-0.49941532
0.91078032	-0.04055832	-0.18003832	-0.22745432	-0.25082732	-0.49671232
0.91066932	-0.03840532	-0.17749232	-0.20854732	-0.26035732	-0.49313532
0.91157132	-0.03604432	-0.17465332	-0.19389232	-0.27154332	-0.48816132
0.91309632	-0.03340432	-0.17150732	-0.18448332	-0.28361532	-0.48270832
0.91465132	-0.03045532	-0.16795532	-0.18018032	-0.29656032	-0.47803732
0.91570032	-0.02713332	-0.16403232	-0.18164232	-0.31320832	-0.47227432
0.91589732	-0.02341932	-0.15992532	-0.18060832	-0.33232732	-0.46712932
0.91562832	-0.01927732	-0.15579132	-0.18246032	-0.35085332	-0.46361332
0.91516532	-0.01465132	-0.15185432	-0.17837532	-0.36831832	-0.45900532
0.91402232	-0.00953732	-0.14817132	-0.17316932	-0.38720332	-0.45688032
0.91347632	-0.00396132	-0.14503132	-0.17034332	-0.40607032	-0.45787332
0.91395732	0.00204332	-0.14247632	-0.16627432	-0.41776232	-0.46087632
0.91487832	0.00843732	-0.14032932	-0.17129032	-0.42965332	-0.46741632
0.91727232	0.01515032	-0.13875232	-0.17690232	-0.44288532	-0.47568532
0.92015132	0.02215932	-0.13752132	-0.18752832	-0.45211332	-0.48330632
0.92276932	0.02944432	-0.13653932	-0.19848232	-0.45916732	-0.49180432
0.92608032	0.03695032	-0.13601632	-0.20433232	-0.46062532	-0.49901532
0.92876132	0.04463132	-0.13571832	-0.21249232	-0.46361632	-0.50635832
0.93141832	0.05243532	-0.13572032	-0.21501432	-0.46517532	-0.51312232
0.93340932	0.06026532	-0.13591032	-0.22753332	-0.46433732	-0.51956232
0.93442832	0.06807032	-0.13612832	-0.23600032	-0.46661232	-0.52649632
0.93505932	0.07587632	-0.13639132	-0.24095632	-0.46856632	-0.53248332
0.93575132	0.08366932	-0.13672732	-0.24750132	-0.46835232	-0.53848832
0.93588832	0.09132532	-0.13699332	-0.24966632	-0.47005732	-0.54318932
0.93541032	0.09877532	-0.13719132	-0.25929832	-0.46954132	-0.54703132
0.93530432	0.10608432	-0.13756932	-0.26541432	-0.46706132	-0.54865232
0.93453632	0.11309232	-0.13795132	-0.27246632	-0.46178032	-0.55180832
0.93371332	0.11985932	-0.13857332	-0.27608632	-0.45311532	-0.55271232
0.93292532	0.12641332	-0.13942932	-0.27586932	-0.44224932	-0.55320932
0.93084432	0.13260132	-0.14027432	-0.27059332	-0.43210732	-0.55362532
0.92848332	0.13855632	-0.14121032	-0.27215432	-0.42255032	-0.55504732
0.92602632	0.14431532	-0.14222032	-0.27050432	-0.41122032	-0.55457932
0.92431132	0.14996632	-0.14352132	-0.26987632	-0.39924832	-0.55353832
0.92345032	0.15552532	-0.14524432	-0.27587932	-0.38068232	-0.55259132
0.92357932	0.16095332	-0.14761432	-0.28556632	-0.35624232	-0.55309532
0.92555232	0.16640932	-0.15083632	-0.29340432	-0.32572832	-0.55456232
0.92790932	0.17167932	-0.15478532	-0.29881432	-0.29225532	-0.55662932
0.92758932	0.17618532	-0.15888932	-0.30226432	-0.27221232	-0.56517632
0.92683032	0.18033032	-0.16332132	-0.29892432	-0.25406432	-0.57535732
0.92456632	0.18383832	-0.16772632	-0.30094132	-0.24471032	-0.58876332
0.92138032	0.18670332	-0.17203532	-0.32641532	-0.23726432	-0.60498732
0.91907032	0.18933232	-0.17671632	-0.34872732	-0.22321732	-0.61760232
0.91440132	0.19105432	-0.18118232	-0.36791832	-0.22749132	-0.63530132
0.89737532	0.18921632	-0.18197332	-0.34405132	-0.29618232	-0.65852732
0.89096132	0.18819532	-0.18320132	-0.31799032	-0.32339632	-0.65348632
0.88889832	0.18725732	-0.18445432	-0.28534632	-0.33921932	-0.63985132
0.88884732	0.18622732	-0.18593832	-0.26646932	-0.35320432	-0.62955732
0.88924032	0.18514632	-0.18770632	-0.26199132	-0.35961932	-0.62470532
0.88892132	0.18384532	-0.18938132	-0.25883732	-0.36119632	-0.62317632
0.88886232	0.18226532	-0.19066332	-0.26475832	-0.36233132	-0.62295932
0.88947332	0.18045032	-0.19165332	-0.26712032	-0.36328632	-0.62284632
0.89029632	0.17839532	-0.19249132	-0.26981432	-0.36159732	-0.62285932
0.89180232	0.17624632	-0.19332632	-0.27142132	-0.36030932	-0.62472532
0.89460832	0.17392332	-0.19405532	-0.27177532	-0.36057032	-0.62507132
0.89699432	0.17116432	-0.19457032	-0.27981932	-0.37146432	-0.62845132
0.89911432	0.16808532	-0.19505032	-0.28591532	-0.38087832	-0.62987932
0.90092632	0.16492132	-0.19559832	-0.29158732	-0.38695532	-0.63200432
0.90387932	0.16180332	-0.19629432	-0.29706032	-0.38788432	-0.63137532
0.90578232	0.15823332	-0.19666132	-0.30715132	-0.38988432	-0.63219032
0.90825432	0.15454332	-0.19714032	-0.31594532	-0.38830632	-0.63152132
0.91107632	0.15064532	-0.19761532	-0.32425532	-0.38571632	-0.63020132
0.91299732	0.14624432	-0.19779432	-0.32979832	-0.38159132	-0.62693032
0.91411532	0.14149932	-0.19784632	-0.33836332	-0.37959432	-0.62435032
0.91576732	0.13684632	-0.19821032	-0.34032532	-0.37544232	-0.62115632
0.91980032	0.13232732	-0.19897432	-0.34220632	-0.36941232	-0.61670232
0.92184132	0.12721632	-0.19922732	-0.34125832	-0.37151532	-0.61335832
0.92378732	0.12204132	-0.19962932	-0.34527932	-0.37085732	-0.61052132
0.92628932	0.11682132	-0.20010832	-0.35103432	-0.36816332	-0.60653032
0.92796332	0.11157332	-0.20036232	-0.35637632	-0.36341332	-0.60084032
0.93038632	0.10646732	-0.20068032	-0.35586832	-0.35843532	-0.59535832
0.93093232	0.10133032	-0.20069432	-0.35479032	-0.35979432	-0.59237232
0.93116032	0.09646332	-0.20088432	-0.34821132	-0.35712432	-0.58881032
0.92849932	0.09168132	-0.20071132	-0.34313132	-0.35338932	-0.59006732
0.92841132	0.08795932	-0.20137032	-0.33532132	-0.34383432	-0.59450932
0.93144332	0.08457132	-0.20208632	-0.33141232	-0.33211232	-0.59612932
0.93210432	0.08092832	-0.20183932	-0.33099032	-0.32939032	-0.59870932
0.93405432	0.07732732	-0.20164732	-0.33386732	-0.32463132	-0.60031232
0.93363832	0.07338532	-0.20081532	-0.34604932	-0.32821532	-0.60331832
0.93216232	0.06937532	-0.19993032	-0.35298832	-0.33215032	-0.60513232
0.93055132	0.06549032	-0.19931432	-0.35669332	-0.33292732	-0.60527432
0.92951932	0.06169732	-0.19901632	-0.35366732	-0.32693532	-0.60067032
0.92845932	0.05788932	-0.19873532	-0.35312932	-0.32113632	-0.59423732
0.92768932	0.05430332	-0.19863832	-0.35410032	-0.31662532	-0.58853032
0.92720232	0.05077232	-0.19873632	-0.34689632	-0.31232532	-0.58026032
0.92689132	0.04728632	-0.19896932	-0.33608532	-0.31088032	-0.57248732
0.92806132	0.04378232	-0.19949232	-0.32295032	-0.30951132	-0.56317032
0.92756432	0.04020932	-0.19981432	-0.31295432	-0.30894232	-0.55645432
0.92810332	0.03678032	-0.20038232	-0.30770232	-0.30548032	-0.55069132
0.92890032	0.03343432	-0.20083932	-0.30276432	-0.30244032	-0.54550932
0.92981532	0.03021332	-0.20107632	-0.30482232	-0.29835932	-0.54226332
0.93010532	0.02712332	-0.20107732	-0.30603932	-0.29783832	-0.53988332
0.92964832	0.02410832	-0.20099632	-0.29892432	-0.29931432	-0.53746032
0.92958532	0.02122832	-0.20107332	-0.28682632	-0.29961432	-0.53531032
0.92988232	0.01838332	-0.20119632	-0.28105032	-0.30131532	-0.53490032
0.93040732	0.01543632	-0.20123132	-0.27578832	-0.30396732	-0.53347032
0.92956232	0.01247732	-0.20097532	-0.27434532	-0.31038532	-0.53321732
0.92965432	0.00960732	-0.20091532	-0.27627432	-0.31364832	-0.53216732
0.92954232	0.00676232	-0.20075032	-0.27901732	-0.31513332	-0.52994732
0.92900232	0.00389532	-0.20056232	-0.28529232	-0.31739732	-0.52897532
0.92883332	0.00102532	-0.20064532	-0.28025632	-0.31894132	-0.52522032
0.92869432	-0.00201332	-0.20082532	-0.27392132	-0.31810732	-0.52162332
0.92957632	-0.00523432	-0.20112332	-0.26756132	-0.31587732	-0.51666432
0.93099132	-0.00867732	-0.20138232	-0.27226332	-0.31328732	-0.51359232
0.93272532	-0.01233332	-0.20144732	-0.27419432	-0.31069332	-0.50868832
0.93345032	-0.01600132	-0.20127132	-0.28465932	-0.30780932	-0.50431732
0.93446832	-0.01964432	-0.20121532	-0.28808932	-0.30335432	-0.49839532
0.93507232	-0.02328832	-0.20118532	-0.28923832	-0.29930732	-0.49288732
0.93506332	-0.02692332	-0.20128432	-0.28613632	-0.29621532	-0.48800832
0.93603132	-0.03069232	-0.20166032	-0.28183132	-0.29095332	-0.48392232
0.93690032	-0.03466832	-0.20188732	-0.27652632	-0.28824232	-0.48022332
0.93759432	-0.03879132	-0.20205232	-0.26812432	-0.28714032	-0.47599632
0.93808132	-0.04287532	-0.20221732	-0.25593832	-0.28475332	-0.47253832
0.93821332	-0.04684232	-0.20226932	-0.25196832	-0.27943732	-0.46890432
0.93931332	-0.05061432	-0.20239632	-0.24854332	-0.27067232	-0.46465132
0.94003332	-0.05424332	-0.20219032	-0.25144632	-0.26074232	-0.46084632
0.94086332	-0.05762532	-0.20194732	-0.25723132	-0.25207632	-0.45822632
0.94179432	-0.06077432	-0.20165432	-0.26269932	-0.24443132	-0.45753732
0.94298732	-0.06380832	-0.20123832	-0.26523532	-0.23466432	-0.45578332
0.94324432	-0.06643832	-0.20062832	-0.26562332	-0.22814732	-0.45600632
0.94382232	-0.06877332	-0.19999232	-0.27218532	-0.21924932	-0.45822732
0.94503932	-0.07089032	-0.19922632	-0.27798532	-0.21105732	-0.45975732
0.94607532	-0.07264532	-0.19821932	-0.28762032	-0.20617232	-0.46311432
0.94783132	-0.07416432	-0.19714432	-0.29917132	-0.20085732	-0.46608232
0.94866532	-0.07523732	-0.19573332	-0.31449532	-0.20043432	-0.47084732
0.94898632	-0.07582632	-0.19429432	-0.32659832	-0.20133532	-0.47633232
0.94909132	-0.07605932	-0.19286332	-0.33084532	-0.20361932	-0.48044732
0.94866432	-0.07598132	-0.19133932	-0.32725632	-0.20551132	-0.48178432
0.94748332	-0.07540532	-0.18985432	-0.31786532	-0.21094332	-0.48482532
0.94718032	-0.07429532	-0.18883832	-0.30979532	-0.21928232	-0.48929632
0.94760832	-0.07277632	-0.18813432	-0.30632532	-0.22609532	-0.49689032
0.94823232	-0.07094632	-0.18739132	-0.30198232	-0.23714932	-0.50365032
0.94859532	-0.06879532	-0.18626632	-0.29837732	-0.24966532	-0.50846932
0.94993432	-0.06648932	-0.18478332	-0.28990232	-0.26161532	-0.50875832
0.95143332	-0.06398632	-0.18268832	-0.27788532	-0.27371532	-0.50430132
0.95203032	-0.06119132	-0.17985332	-0.26339432	-0.28702532	-0.49744332
0.95238132	-0.05818032	-0.17653232	-0.24895532	-0.29980532	-0.48849132
0.95180032	-0.05483532	-0.17272432	-0.22989032	-0.31437332	-0.47822432
0.95020932	-0.05113332	-0.16860132	-0.21290632	-0.33126232	-0.46832932
0.94794032	-0.04704032	-0.16440032	-0.19653832	-0.34640432	-0.46088032
0.94550932	-0.04256432	-0.16026832	-0.18582532	-0.36244532	-0.45464132
0.94336232	-0.03773632	-0.15635132	-0.18419232	-0.37560832	-0.45182132
0.94171932	-0.03252932	-0.15271032	-0.18446732	-0.38884732	-0.45158032
0.94010432	-0.02693632	-0.14926232	-0.19674332	-0.40261432	-0.45481532
0.93893132	-0.02099732	-0.14620232	-0.20550332	-0.41218932	-0.45817332
0.93733232	-0.01468232	-0.14346732	-0.21439432	-0.42274332	-0.46351932
0.93607232	-0.00805132	-0.14126532	-0.21455432	-0.42965532	-0.46834632
0.93472132	-0.00109332	-0.13946532	-0.20897032	-0.43486632	-0.47314232
0.93302732	0.00610632	-0.13791132	-0.20335632	-0.44101032	-0.48121032
0.93098032	0.01348432	-0.13649232	-0.20126632	-0.44563532	-0.48742532
0.92920532	0.02095632	-0.13525532	-0.19972032	-0.45055032	-0.49451532
0.92695332	0.02848632	-0.13407832	-0.20151332	-0.45579132	-0.49947232
0.92536232	0.03607032	-0.13313232	-0.20220132	-0.45570632	-0.50151832
0.92333432	0.04372532	-0.13231532	-0.20493932	-0.45678832	-0.50334732
0.92173332	0.05142132	-0.13183132	-0.20679132	-0.45409732	-0.50347932
0.91964832	0.05911232	-0.13162632	-0.20725532	-0.44909532	-0.50413432
0.91765632	0.06678932	-0.13175532	-0.20873532	-0.44165232	-0.50465932
0.91554432	0.07444932	-0.13223232	-0.19768832	-0.43476332	-0.50505332
0.91266232	0.08196932	-0.13289032	-0.19507832	-0.42898732	-0.50790232
0.90897432	0.08929032	-0.13366032	-0.18792832	-0.42156532	-0.51040532
0.90530032	0.09645132	-0.13455832	-0.19145732	-0.41537232	-0.51496932
0.90109532	0.10335532	-0.13549132	-0.19105132	-0.40798032	-0.51872832
0.89681532	0.11001632	-0.13647332	-0.19275532	-0.39840632	-0.51993732
0.89309732	0.11646932	-0.13764532	-0.19935332	-0.38417532	-0.52281732
0.88960732	0.12267132	-0.13902132	-0.20575232	-0.36490932	-0.52366732
0.88609132	0.12860832	-0.14065432	-0.19810432	-0.34712632	-0.52447032
0.88241332	0.13427932	-0.14255432	-0.19773732	-0.32736632	-0.52736032
0.87820932	0.13960832	-0.14463032	-0.18839832	-0.30678832	-0.52924832
0.87356032	0.14453732	-0.14678932	-0.18231632	-0.29078632	-0.53339732
0.86950632	0.14928232	-0.14918732	-0.17198532	-0.27228132	-0.53623032
0.86507132	0.15369632	-0.15168032	-0.16130032	-0.25920332	-0.53981632
0.86074832	0.15786732	-0.15432532	-0.15669532	-0.24826732	-0.54559132
0.85652532	0.16180832	-0.15709232	-0.15414932	-0.23494332	-0.55068432
0.85298932	0.16569132	-0.16015932	-0.14754132	-0.21467232	-0.55666332
0.85034032	0.16955532	-0.16364032	-0.13838532	-0.19232532	-0.56386832
0.84822832	0.17338832	-0.16751832	-0.14445432	-0.16980532	-0.57316332
0.84512632	0.17682532	-0.17142032	-0.13111632	-0.15737432	-0.58422832
0.84286832	0.18022632	-0.17572832	-0.13530632	-0.15511532	-0.59791632
0.83513632	0.18182232	-0.17798332	-0.21244532	-0.21334432	-0.62303432
0.82509132	0.18168732	-0.17838332	-0.21326232	-0.26530432	-0.63286832
0.82168632	0.18203032	-0.17902032	-0.20232432	-0.28121832	-0.62444132
0.82007632	0.18218932	-0.17956532	-0.19481332	-0.28946232	-0.61576332
0.81997432	0.18222532	-0.18025132	-0.20101732	-0.29356032	-0.60920832
0.82011232	0.18206832	-0.18115732	-0.20988232	-0.29606132	-0.60581232
0.82055332	0.18181432	-0.18246532	-0.21299932	-0.29779832	-0.60569832
0.82109032	0.18144832	-0.18404732	-0.21592332	-0.29855132	-0.60680332
0.82102832	0.18065132	-0.18556032	-0.21487032	-0.30102532	-0.60992132
0.82092232	0.17936232	-0.18678932	-0.21423232	-0.30729232	-0.61342732
0.82189232	0.17774532	-0.18775432	-0.22011032	-0.31190432	-0.61499432
0.82380332	0.17574432	-0.18839232	-0.22900032	-0.31323132	-0.61298632
0.82520532	0.17309132	-0.18862932	-0.23786632	-0.31854132	-0.60981732
0.82517532	0.16982032	-0.18865832	-0.25032432	-0.32906332	-0.60767132
0.82451232	0.16633732	-0.18891432	-0.26227132	-0.33875532	-0.60592332
0.82368532	0.16267732	-0.18941332	-0.26694632	-0.34342332	-0.60191532
0.82249732	0.15881732	-0.19014532	-0.26972832	-0.34571732	-0.59765532
0.82193132	0.15494332	-0.19122032	-0.27131832	-0.34613932	-0.59326532
0.82160032	0.15093732	-0.19239932	-0.27061332	-0.34394432	-0.58840232
0.82222732	0.14694532	-0.19365632	-0.26320432	-0.33963032	-0.58272132
0.82435932	0.14294332	-0.19483432	-0.25904232	-0.33153932	-0.57456932
0.82647432	0.13864732	-0.19549132	-0.26209632	-0.32517532	-0.56494132
0.82744032	0.13396332	-0.19567832	-0.26709832	-0.32600332	-0.55745132
0.82828032	0.12932732	-0.19585832	-0.27874932	-0.32942632	-0.55318132
0.82858132	0.12471432	-0.19610432	-0.28606932	-0.33247832	-0.55000332
0.82854932	0.12023032	-0.19645032	-0.28935132	-0.33256332	-0.54733532
0.82935432	0.11612532	-0.19698932	-0.29043332	-0.32812032	-0.54281232
0.83146232	0.11236032	-0.19747932	-0.29506032	-0.31935232	-0.53786132
0.83366932	0.10862032	-0.19758632	-0.29842332	-0.31653032	-0.53283432
0.83531932	0.10486532	-0.19735332	-0.30466132	-0.32056732	-0.52908732
0.83548632	0.10106232	-0.19685832	-0.31191432	-0.32873532	-0.52715632
0.83564732	0.09743332	-0.19664132	-0.31504632	-0.33266932	-0.52563832
0.83556832	0.09389732	-0.19656232	-0.31712332	-0.33986532	-0.52408932
0.83544532	0.09055432	-0.19674732	-0.31432632	-0.34035532	-0.52260032
0.83604232	0.08734232	-0.19716332	-0.31496832	-0.34343132	-0.52304632
0.83666432	0.08409032	-0.19759732	-0.30934032	-0.34017932	-0.52175232
0.83660832	0.08075132	-0.19793532	-0.30337532	-0.34137432	-0.52219532
0.83840332	0.07747132	-0.19841132	-0.29759432	-0.33717432	-0.52156132
0.84070932	0.07403032	-0.19864632	-0.29713732	-0.33395432	-0.51982732
0.84339332	0.07042432	-0.19869632	-0.29860232	-0.33338832	-0.51797832
0.84567732	0.06653632	-0.19849032	-0.30469132	-0.33949232	-0.51666232
0.84709432	0.06253032	-0.19812932	-0.30912032	-0.34456332	-0.51457532
0.84740432	0.05841732	-0.19765932	-0.31447932	-0.35000532	-0.51266332
0.84733132	0.05429232	-0.19741632	-0.31621732	-0.35718432	-0.51160332
0.84717632	0.05012532	-0.19747632	-0.30697532	-0.35887732	-0.50884032
0.84677532	0.04595232	-0.19776832	-0.29975032	-0.35690932	-0.50644832
0.84686032	0.04182732	-0.19831232	-0.28873732	-0.35374932	-0.50455432
0.84712932	0.03765432	-0.19884032	-0.28171532	-0.34922932	-0.50182432
0.84702932	0.03344232	-0.19923032	-0.27857732	-0.34374132	-0.50017932
0.84753632	0.02929032	-0.19964932	-0.28507432	-0.33617032	-0.49966032
0.84833632	0.02516632	-0.19984532	-0.29255232	-0.32654132	-0.49795632
0.84901432	0.02110632	-0.19983132	-0.30114532	-0.31815332	-0.49786632
0.84981132	0.01710732	-0.19976432	-0.30615532	-0.31046332	-0.49823032
0.84914932	0.01308232	-0.19935032	-0.31038632	-0.30696932	-0.49945732
0.84887832	0.00921332	-0.19920132	-0.30972432	-0.30369432	-0.50125932
0.84845432	0.00548832	-0.19912032	-0.30650532	-0.29882432	-0.50249432
0.84863632	0.00193932	-0.19911632	-0.30425632	-0.29355332	-0.50458532
0.84888932	-0.00138332	-0.19908232	-0.30495832	-0.28795132	-0.50780532
0.84980932	-0.00450532	-0.19904032	-0.31243032	-0.28335332	-0.51286632
0.85100032	-0.00761432	-0.19880232	-0.32311932	-0.27919032	-0.51637732
0.85161832	-0.01061932	-0.19850732	-0.33256432	-0.27794432	-0.52094832
0.85191932	-0.01351732	-0.19825432	-0.34280432	-0.27591932	-0.52501132
0.85175832	-0.01645432	-0.19794832	-0.34792232	-0.27513532	-0.52723832
0.85148632	-0.01938732	-0.19779732	-0.34554032	-0.27586332	-0.52794732
0.85092232	-0.02233732	-0.19774432	-0.33817632	-0.27658632	-0.52631832
0.84982332	-0.02523332	-0.19765032	-0.33419532	-0.27704432	-0.52586832
0.85000532	-0.02807532	-0.19788532	-0.32727232	-0.27231732	-0.52188032
0.85044432	-0.03097732	-0.19800432	-0.32483932	-0.26775232	-0.51632132
0.85077732	-0.03400332	-0.19800732	-0.32210832	-0.26292632	-0.50817332
0.85011332	-0.03691732	-0.19802632	-0.31658232	-0.26267132	-0.49953332
0.84926832	-0.03976332	-0.19829632	-0.30557632	-0.26264132	-0.48733432
0.84802832	-0.04248232	-0.19880032	-0.28798332	-0.26014432	-0.47565332
0.84701132	-0.04501032	-0.19967332	-0.26579232	-0.25570532	-0.46505732
0.84678032	-0.04750632	-0.20064332	-0.23817332	-0.24968632	-0.45411732
0.84704132	-0.05005332	-0.20138232	-0.21752332	-0.24157432	-0.44492432
0.84772932	-0.05256532	-0.20175332	-0.20848532	-0.23429332	-0.43913632
0.84852732	-0.05494232	-0.20171032	-0.20709732	-0.22759432	-0.43537132
0.84953832	-0.05707632	-0.20139332	-0.20868432	-0.21992032	-0.43429532
0.85023732	-0.05884732	-0.20078732	-0.21479032	-0.21388832	-0.43648432
0.85170732	-0.06037232	-0.20006032	-0.22222132	-0.20524432	-0.44000932
0.85278432	-0.06158932	-0.19891432	-0.23838032	-0.20085332	-0.44745332
0.85431232	-0.06253032	-0.19766132	-0.25050132	-0.19597932	-0.45640132
0.85650332	-0.06336432	-0.19629532	-0.26436232	-0.18771132	-0.46681732
0.85799232	-0.06403632	-0.19449232	-0.27252032	-0.18008232	-0.47662332
0.85836132	-0.06431732	-0.19231132	-0.27948832	-0.18113832	-0.48815132
0.85864932	-0.06404932	-0.19021632	-0.28555332	-0.18972032	-0.50183832
0.86009732	-0.06341632	-0.18841732	-0.28954632	-0.19769332	-0.51378432
0.86129832	-0.06249332	-0.18648032	-0.28379232	-0.20713832	-0.52176832
0.86277432	-0.06124132	-0.18446932	-0.27169932	-0.21830632	-0.52672932
0.86492532	-0.05971932	-0.18225432	-0.25039232	-0.22808632	-0.52626732
0.86741732	-0.05806932	-0.17964732	-0.23075732	-0.23909132	-0.52167132
0.87044132	-0.05625732	-0.17662432	-0.20629432	-0.24831232	-0.51212832
0.87254732	-0.05421932	-0.17299032	-0.18712532	-0.26225332	-0.50142732
0.87448432	-0.05190532	-0.16905732	-0.16940832	-0.27772632	-0.48940232
0.87531132	-0.04916532	-0.16484032	-0.15472932	-0.29938332	-0.47910832
0.87596632	-0.04600732	-0.16061132	-0.14713432	-0.31765032	-0.47092132
0.87601732	-0.04234732	-0.15644732	-0.14629332	-0.33963932	-0.46754532
0.87611832	-0.03816232	-0.15259732	-0.14069132	-0.36142732	-0.46601532
0.87610332	-0.03344732	-0.14914132	-0.13729332	-0.38203832	-0.46810232
0.87700632	-0.02823632	-0.14630332	-0.14167032	-0.39867232	-0.47351932
0.87810832	-0.02259532	-0.14396332	-0.14506832	-0.41284532	-0.47992032
0.88047632	-0.01655832	-0.14221732	-0.15050532	-0.42530132	-0.48942432
0.88350332	-0.01018032	-0.14093232	-0.15942532	-0.43386332	-0.50138132
0.88794032	-0.00356332	-0.14022032	-0.17157232	-0.44043432	-0.51269732
0.89292632	0.00338832	-0.13999932	-0.18611932	-0.44352232	-0.52550632
0.89859632	0.01064632	-0.14036232	-0.19866732	-0.44797032	-0.53753532
0.90553432	0.01826232	-0.14144232	-0.21511332	-0.44704932	-0.55267532
0.91210732	0.02619432	-0.14291732	-0.23450832	-0.44207532	-0.56824632
0.91778332	0.03428932	-0.14457532	-0.25887632	-0.43932132	-0.58361232
0.92411232	0.04265732	-0.14660432	-0.27700732	-0.43519832	-0.59926132
0.92872832	0.05101832	-0.14865332	-0.28975532	-0.43111832	-0.61234732
0.93164332	0.05922132	-0.15064732	-0.30246932	-0.43057632	-0.62437332
0.93271732	0.06717832	-0.15249932	-0.31511432	-0.43270032	-0.63474232
0.93468932	0.07511832	-0.15463732	-0.31755332	-0.43093032	-0.64166832
0.93556332	0.08281032	-0.15674432	-0.32007232	-0.43315632	-0.64797332
0.93624632	0.09039732	-0.15894932	-0.31766132	-0.43571132	-0.65327332
0.93641332	0.09783232	-0.16113732	-0.31777032	-0.43692932	-0.65795432
0.93623432	0.10514632	-0.16322932	-0.32559232	-0.43776732	-0.66493932
0.93518032	0.11224732	-0.16508532	-0.32877932	-0.43593932	-0.66925032
0.93431432	0.11922732	-0.16692132	-0.33928132	-0.43390132	-0.67552432
0.93329932	0.12606532	-0.16873232	-0.34911832	-0.42750332	-0.68057932
0.93238932	0.13274932	-0.17058732	-0.35938932	-0.41942732	-0.68537332
0.93151332	0.13929632	-0.17255732	-0.36591032	-0.40885332	-0.68999132
0.93109332	0.14575632	-0.17478332	-0.36287532	-0.39770232	-0.69065732
0.92953432	0.15185732	-0.17698732	-0.36306532	-0.38805532	-0.69495932
0.92821832	0.15779132	-0.17946832	-0.35860132	-0.37845132	-0.69797132
0.92621332	0.16342332	-0.18200232	-0.35050332	-0.37172632	-0.70215832
0.92041232	0.16808032	-0.18375832	-0.34065532	-0.38041932	-0.71013332
0.90896332	0.17088832	-0.18343032	-0.33048832	-0.40587532	-0.71602332
0.90058332	0.17310232	-0.18254632	-0.31789932	-0.42431432	-0.71035732
0.89679332	0.17519632	-0.18176332	-0.30069032	-0.42928632	-0.69464332
0.89573832	0.17732232	-0.18135132	-0.28563732	-0.42505632	-0.67623132
0.89490032	0.17929832	-0.18129232	-0.27780232	-0.41911632	-0.66090532
0.89410432	0.18118732	-0.18170832	-0.26799632	-0.40845432	-0.65097532
0.89346532	0.18287232	-0.18241532	-0.26949732	-0.40076532	-0.64507732
0.89279132	0.18418732	-0.18316932	-0.26503132	-0.39362032	-0.64002832
0.89186432	0.18513332	-0.18400732	-0.26538232	-0.38978732	-0.63784032
0.89120132	0.18569732	-0.18493432	-0.25638332	-0.38676732	-0.63395432
0.89101232	0.18594332	-0.18601732	-0.24969632	-0.38377832	-0.63093732
0.89095232	0.18594732	-0.18731632	-0.24633432	-0.38198032	-0.63021432
0.89099732	0.18564132	-0.18859732	-0.24487532	-0.38318632	-0.63006332
0.89087032	0.18484032	-0.18957332	-0.24466232	-0.38310032	-0.62864932
0.89172432	0.18391932	-0.19061532	-0.25017132	-0.38433632	-0.62664632
0.89226232	0.18251232	-0.19137232	-0.24493632	-0.38333132	-0.62414832
0.89357232	0.18083732	-0.19221032	-0.24653432	-0.38267532	-0.62077832
0.89511132	0.17868532	-0.19297632	-0.24833932	-0.38595332	-0.62014732
0.89641432	0.17617532	-0.19374632	-0.24814532	-0.38980532	-0.62055732
0.89866332	0.17343832	-0.19468632	-0.24722832	-0.39204432	-0.62073232
0.90129132	0.17038532	-0.19549032	-0.24880832	-0.39068632	-0.62089832
0.90527132	0.16722132	-0.19623832	-0.25546532	-0.38287232	-0.62098532
0.90947532	0.16373632	-0.19672832	-0.26417032	-0.37523032	-0.62121732
0.91264832	0.15951232	-0.19688132	-0.27526332	-0.37723932	-0.62362432
0.91381432	0.15463232	-0.19693132	-0.27939032	-0.38044332	-0.62397932
0.91520632	0.14946632	-0.19740932	-0.28604632	-0.38087732	-0.62226632
0.91621232	0.14391332	-0.19791732	-0.28678832	-0.38071532	-0.61682032
0.91834332	0.13825332	-0.19867232	-0.28580832	-0.37941532	-0.61103132
0.92261232	0.13276232	-0.19973332	-0.29585832	-0.37543932	-0.60649732
0.92497732	0.12687132	-0.20033232	-0.30245732	-0.37278532	-0.60313432
0.92891932	0.12110232	-0.20108832	-0.30627132	-0.36225132	-0.59776432
0.93160432	0.11506732	-0.20140132	-0.31699732	-0.35189432	-0.59493932
0.93406632	0.10899532	-0.20163032	-0.31163432	-0.34809832	-0.59251132
0.93458032	0.10272032	-0.20154432	-0.30611032	-0.34413532	-0.59046232
0.93471332	0.09652432	-0.20152532	-0.29243732	-0.33812132	-0.58769632
0.93476232	0.09059032	-0.20153732	-0.28391332	-0.32756732	-0.58638632
0.93655732	0.08513432	-0.20181632	-0.28659332	-0.31538432	-0.58725632
0.93978732	0.07979332	-0.20199432	-0.28407532	-0.30218232	-0.58454132
0.93877332	0.07406532	-0.20122232	-0.28996032	-0.30182032	-0.58586432
0.93717632	0.06866632	-0.20069332	-0.29386732	-0.30553432	-0.59088232
0.93652332	0.06354632	-0.20054032	-0.29145032	-0.30753132	-0.59287232
0.93486632	0.05854532	-0.20034732	-0.28258632	-0.30868432	-0.59469532
0.93417332	0.05393932	-0.20055832	-0.27159132	-0.30854832	-0.59570232
0.93383532	0.04955932	-0.20078632	-0.26456032	-0.30698932	-0.59821232
0.93415732	0.04536032	-0.20101032	-0.25801932	-0.30351132	-0.59877632
0.93621632	0.04146932	-0.20132832	-0.25513532	-0.29748832	-0.59824832
0.93785432	0.03774232	-0.20119832	-0.26121532	-0.28892932	-0.59744832
0.93832932	0.03405732	-0.20062732	-0.27726532	-0.28686932	-0.59826432
0.93765532	0.03072132	-0.20022732	-0.28054632	-0.28608332	-0.59914232
0.93748832	0.02755432	-0.20022432	-0.27845032	-0.28307332	-0.59660232
0.93743832	0.02450532	-0.20039732	-0.27002732	-0.28212832	-0.59456432
0.93848632	0.02156132	-0.20086232	-0.26586432	-0.27768232	-0.59237132
0.93952132	0.01852532	-0.20105932	-0.26373132	-0.27658932	-0.59079132
0.94041932	0.01559632	-0.20112232	-0.26678232	-0.27286232	-0.59044532
0.94244932	0.01276432	-0.20117632	-0.27241332	-0.26959332	-0.59113332
0.94253832	0.00980932	-0.20067332	-0.27904732	-0.27186632	-0.59118932
0.94243832	0.00691432	-0.20041632	-0.27542432	-0.27577432	-0.58979532
0.94149232	0.00403032	-0.20028132	-0.26761732	-0.28088432	-0.58658232
0.94041232	0.00114032	-0.20041132	-0.25613732	-0.28537032	-0.58147332
0.94013132	-0.00169232	-0.20089032	-0.24201832	-0.28807932	-0.57456532
0.94080432	-0.00458432	-0.20148432	-0.23237332	-0.28858432	-0.56702732
0.94179532	-0.00749532	-0.20192032	-0.22088432	-0.28677732	-0.55859332
0.94293932	-0.01032132	-0.20223532	-0.22019632	-0.28281932	-0.55085632
0.94452732	-0.01306632	-0.20239332	-0.21987932	-0.27758432	-0.54269832
0.94577232	-0.01565232	-0.20228832	-0.22385832	-0.27424432	-0.53644732
0.94753532	-0.01810332	-0.20226732	-0.22686132	-0.26860032	-0.52929332
0.94905332	-0.02062332	-0.20204932	-0.22851132	-0.26623632	-0.52317632
0.94995232	-0.02299132	-0.20180832	-0.22628732	-0.26383632	-0.51713232
0.95116532	-0.02524332	-0.20155232	-0.22727932	-0.26053732	-0.51243832
0.95299332	-0.02739932	-0.20123332	-0.22467932	-0.25547332	-0.50736132
0.95455732	-0.02951832	-0.20056032	-0.23132332	-0.25226332	-0.50327832
0.95597132	-0.03145432	-0.19971932	-0.23716232	-0.25142732	-0.50078332
0.95832332	-0.03330332	-0.19886432	-0.24970232	-0.25253832	-0.49872332
0.95889132	-0.03488532	-0.19753932	-0.26604532	-0.25830632	-0.49765132
0.95876332	-0.03603532	-0.19623132	-0.27212732	-0.26291032	-0.49528132
0.95879232	-0.03677832	-0.19517132	-0.27203232	-0.26523332	-0.49241232
0.95811232	-0.03712532	-0.19415932	-0.26205932	-0.26724132	-0.48737432
0.95723832	-0.03709532	-0.19320532	-0.25320832	-0.27247532	-0.48335932
0.95726832	-0.03671532	-0.19249532	-0.23426232	-0.27620932	-0.47631432
0.95709532	-0.03584032	-0.19167532	-0.21834832	-0.28247032	-0.46838432
0.95673632	-0.03458332	-0.19064732	-0.19326932	-0.29113032	-0.45803632
0.95660732	-0.03303732	-0.18944732	-0.16386132	-0.29760832	-0.44497432
0.95614732	-0.03121732	-0.18785532	-0.13629732	-0.30613232	-0.43261032
0.95633332	-0.02911332	-0.18604432	-0.11475432	-0.31573232	-0.41937432
0.95657332	-0.02672132	-0.18385032	-0.09703132	-0.32450532	-0.40722532
0.95656132	-0.02398032	-0.18131332	-0.08464032	-0.33631632	-0.39693732
0.95677332	-0.02088232	-0.17862432	-0.07384232	-0.35068232	-0.38797632
0.95691632	-0.01737232	-0.17576832	-0.06500232	-0.36467732	-0.38142932
0.95604532	-0.01345632	-0.17260232	-0.05718732	-0.38165032	-0.37652932
0.95643032	-0.00917432	-0.16953732	-0.06128232	-0.39921632	-0.37465232
0.95708732	-0.00448032	-0.16643032	-0.07254132	-0.41636232	-0.37580932
0.95791232	0.00061632	-0.16326532	-0.08424732	-0.43501132	-0.37808632
0.95709532	0.00610232	-0.15986132	-0.09861632	-0.45220432	-0.38235332
0.95695132	0.01197732	-0.15660632	-0.10782632	-0.47122832	-0.38617532
0.95685632	0.01822832	-0.15337732	-0.11057532	-0.48676632	-0.38894232
0.95651232	0.02482132	-0.15013332	-0.12528032	-0.50167432	-0.39602432
0.96208132	0.18067132	-0.12241932	-0.21642832	-0.59411032	-0.51206032
0.96445532	0.19115032	-0.12400032	-0.21784932	-0.58132732	-0.51762032
0.96641032	0.20155632	-0.12598732	-0.22568932	-0.56716132	-0.52762532
0.96730432	0.21179332	-0.12824432	-0.23327632	-0.55276132	-0.53888232
0.96830932	0.22200332	-0.13084632	-0.22926132	-0.53612832	-0.54822232
0.96832632	0.23189032	-0.13357932	-0.23779932	-0.51868032	-0.55977132
0.96625232	0.24110532	-0.13627832	-0.24225632	-0.50340232	-0.56864232
0.96548432	0.25040332	-0.13931032	-0.23961532	-0.48388632	-0.57475832
0.96447632	0.25935332	-0.14254032	-0.25553932	-0.45996332	-0.58218432
0.96226132	0.26755332	-0.14582332	-0.26317132	-0.43931432	-0.58840732
0.95884132	0.27498332	-0.14907832	-0.25927132	-0.42291532	-0.59340532
0.95571832	0.28197832	-0.15252032	-0.24658132	-0.40883332	-0.59702232
0.95151632	0.28809032	-0.15590432	-0.23455032	-0.40088232	-0.60261132
0.94742632	0.29360632	-0.15936832	-0.22243032	-0.39298832	-0.60689232
0.94287132	0.29832832	-0.16281132	-0.21810332	-0.39161732	-0.61416132
0.94092032	0.30318632	-0.16676132	-0.22993832	-0.37718932	-0.62059432
0.93894532	0.30735532	-0.17091732	-0.23497932	-0.36712232	-0.62698232
0.93930732	0.31163932	-0.17587332	-0.26932532	-0.35086532	-0.63744032
0.93967332	0.31536232	-0.18124732	-0.26859232	-0.33836932	-0.64465932
0.94035632	0.31865732	-0.18719332	-0.28994732	-0.33200432	-0.66092032
0.92396332	0.31546832	-0.18952932	-0.32617532	-0.39802832	-0.70179432
0.91053832	0.31154732	-0.18975232	-0.31089432	-0.44674032	-0.70992332
0.90709832	0.30985332	-0.19108632	-0.28914932	-0.45752132	-0.69994432
0.90650032	0.30869232	-0.19230232	-0.28100232	-0.46442832	-0.69532732
0.90777232	0.30781232	-0.19379432	-0.30204732	-0.46991032	-0.69745232
0.90886232	0.30668732	-0.19533332	-0.32225732	-0.47384132	-0.70542832
0.90978832	0.30543232	-0.19663732	-0.33228332	-0.47656632	-0.70999732
0.91072432	0.30390032	-0.19754932	-0.33137332	-0.47620232	-0.71019332
0.91181032	0.30215132	-0.19815432	-0.32483432	-0.47710832	-0.70905032
0.91334532	0.30040732	-0.19872932	-0.32276932	-0.47523732	-0.70985932
0.91662732	0.29889632	-0.19946932	-0.33728832	-0.47466032	-0.71334232
0.91982032	0.29692532	-0.19987632	-0.34689332	-0.47423932	-0.71417332
0.92243632	0.29444632	-0.20011132	-0.35953332	-0.47796632	-0.71458832
0.92529432	0.29169532	-0.20048432	-0.36772932	-0.48167632	-0.71337132
0.92711732	0.28836532	-0.20076432	-0.37556032	-0.48548232	-0.71234332
0.93175932	0.28562832	-0.20161532	-0.38685932	-0.48274532	-0.70902132
0.93485732	0.28193132	-0.20194932	-0.39208332	-0.48276232	-0.70456232
0.93729532	0.27780432	-0.20231932	-0.39827432	-0.48525532	-0.70226732
0.94078132	0.27371732	-0.20306332	-0.39749332	-0.48979032	-0.69937432
0.94362032	0.26911932	-0.20370732	-0.39878232	-0.49314532	-0.69533432
0.94629732	0.26415932	-0.20447132	-0.40085332	-0.49963732	-0.69224932
0.94930132	0.25921232	-0.20542232	-0.40204332	-0.50012132	-0.68836532
0.95377732	0.25452432	-0.20659632	-0.40445732	-0.49665132	-0.68321032
0.95568532	0.24934832	-0.20730132	-0.41642132	-0.49813132	-0.68472632
0.95945632	0.24498532	-0.20846232	-0.41962832	-0.49435932	-0.68284432
0.96392132	0.24083932	-0.20964532	-0.40583232	-0.49674832	-0.67777832
0.96568732	0.23602132	-0.21031332	-0.38446632	-0.50303732	-0.67237932
0.96793432	0.23141132	-0.21119732	-0.37835132	-0.50855532	-0.67096332
0.96956232	0.22673832	-0.21201832	-0.37397432	-0.50976232	-0.66955432
0.97203632	0.22246832	-0.21297632	-0.36931532	-0.50383932	-0.66641132
0.97569832	0.21837232	-0.21380432	-0.37087632	-0.49924732	-0.66375432
0.97840332	0.21395532	-0.21420932	-0.36978832	-0.49473532	-0.66150232
0.98079132	0.20952432	-0.21443532	-0.37175332	-0.48392932	-0.65865432
0.98496832	0.20544932	-0.21480632	-0.37643832	-0.46934032	-0.65566132
0.98691032	0.20069932	-0.21455832	-0.37314732	-0.46106232	-0.65059232
0.98854032	0.19580232	-0.21426532	-0.37556832	-0.44788232	-0.64423332
0.99009432	0.19088832	-0.21393132	-0.38560232	-0.43978032	-0.63984532
0.99231832	0.18617732	-0.21374732	-0.39084932	-0.43131232	-0.63317332
0.99622532	0.18180232	-0.21382532	-0.39425532	-0.41717332	-0.62307032
0.99779632	0.17695632	-0.21336132	-0.40038032	-0.40900132	-0.61436532
0.99941832	0.17199032	-0.21296832	-0.39929532	-0.40257232	-0.60366432
0.99849532	0.16669132	-0.21238732	-0.39976932	-0.39830732	-0.59722232
0.99901232	0.16178132	-0.21227532	-0.39963632	-0.38943532	-0.59038332
0.99930132	0.15677532	-0.21208332	-0.39150132	-0.37831932	-0.58200232
0.99916432	0.15184332	-0.21193132	-0.38333032	-0.37214132	-0.57574832
0.99824332	0.14701232	-0.21178932	-0.37996732	-0.36463632	-0.57126932
0.99792732	0.14256432	-0.21190532	-0.37051332	-0.35663332	-0.56665232
0.99795532	0.13834032	-0.21201232	-0.36248932	-0.35315532	-0.56317632
0.99764232	0.13433132	-0.21209632	-0.35039732	-0.35089032	-0.56051632
0.99814832	0.13063932	-0.21224332	-0.33872932	-0.34512332	-0.55812632
0.99809032	0.12704132	-0.21216332	-0.32905932	-0.34181632	-0.55780532
0.99847732	0.12368932	-0.21214032	-0.31666632	-0.33780432	-0.55782332
0.99716032	0.12033632	-0.21180532	-0.30896832	-0.33718232	-0.56004032
0.99628632	0.11724932	-0.21169732	-0.29476232	-0.33737232	-0.56181932
0.99616432	0.11444132	-0.21182832	-0.28077032	-0.33228832	-0.56284732
0.99588332	0.11171732	-0.21188532	-0.26540632	-0.32885132	-0.56310432
0.99609532	0.10915132	-0.21195832	-0.25219832	-0.32273532	-0.56284732
0.99724432	0.10672732	-0.21203532	-0.24407032	-0.31829032	-0.56254532
0.99858232	0.10434632	-0.21189132	-0.24300132	-0.31351432	-0.56208432
0.99961832	0.10192132	-0.21151132	-0.24773632	-0.30693932	-0.56224632
1.00080032	0.09953732	-0.21110332	-0.25755532	-0.30106032	-0.56230032
1.00198032	0.09714732	-0.21062932	-0.25736132	-0.29595932	-0.56082132
1.00380032	0.09472032	-0.21022532	-0.26338832	-0.28876932	-0.55964832
1.00492032	0.09207432	-0.20965432	-0.26846632	-0.28509332	-0.55835832
1.00617032	0.08937632	-0.20898932	-0.27809532	-0.28010832	-0.55623232
1.00800032	0.08673732	-0.20835932	-0.28956132	-0.27542232	-0.55273432
1.00943032	0.08418832	-0.20754432	-0.30693332	-0.27485932	-0.55108732
1.01036032	0.08185132	-0.20655732	-0.31616332	-0.27528532	-0.54672932
1.01008032	0.07976732	-0.20540032	-0.32867132	-0.27670032	-0.54392232
1.00981032	0.07812532	-0.20434432	-0.32821532	-0.27952432	-0.53988732
1.00953032	0.07690932	-0.20332832	-0.32291532	-0.27989032	-0.53509532
1.00977032	0.07619132	-0.20244132	-0.31295832	-0.28024732	-0.52990832
1.00953032	0.07590832	-0.20142332	-0.30759932	-0.28122332	-0.52724332
1.00948032	0.07606432	-0.20035232	-0.29222332	-0.28387732	-0.52330732
1.00954032	0.07660932	-0.19914032	-0.27905332	-0.28838132	-0.52004532
1.00967032	0.07751632	-0.19776632	-0.26537032	-0.29667232	-0.51752332
1.00997032	0.07885332	-0.19616932	-0.25189832	-0.30368732	-0.51450332
1.00931032	0.08047632	-0.19422132	-0.23707232	-0.31683932	-0.51211832
1.00828032	0.08243932	-0.19207532	-0.22222932	-0.33033332	-0.50991832
1.00689032	0.08479532	-0.18982932	-0.20913932	-0.34506032	-0.50946932
1.00550032	0.08755332	-0.18763732	-0.20339432	-0.35589432	-0.51024232
1.00383032	0.09070232	-0.18552732	-0.20014232	-0.36833832	-0.51362532
1.00276032	0.09431132	-0.18364132	-0.20035032	-0.37728132	-0.51877832
1.00074032	0.09824332	-0.18174032	-0.20175632	-0.38928432	-0.52543332
0.99946132	0.10261132	-0.18015732	-0.20596332	-0.39984832	-0.53377432
0.99791132	0.10737832	-0.17866932	-0.20048432	-0.40903732	-0.54072732
0.99555032	0.11245332	-0.17708632	-0.20090332	-0.42498932	-0.55019832
0.99347232	0.11783632	-0.17546032	-0.20201432	-0.43685432	-0.55708432
0.99171232	0.12363232	-0.17380932	-0.20056832	-0.45116732	-0.56433632
0.99007932	0.12974632	-0.17222932	-0.20388932	-0.46715832	-0.57176432
0.98946732	0.13632732	-0.17093032	-0.20638732	-0.47758332	-0.57643932
0.98837332	0.14319332	-0.16979332	-0.20398632	-0.48850332	-0.58200632
0.98864732	0.15059032	-0.16922432	-0.21192232	-0.49565532	-0.58956632
0.98900032	0.15834432	-0.16903732	-0.21410332	-0.50007832	-0.59675432
0.99041632	0.16659732	-0.16941132	-0.21972932	-0.50092632	-0.60629032
0.99154832	0.17509632	-0.17008232	-0.21837932	-0.50216932	-0.61411232
0.99222632	0.18380132	-0.17094332	-0.22291932	-0.50310532	-0.62579432
0.99138132	0.19243632	-0.17176132	-0.22116532	-0.50611232	-0.63541332
0.99094332	0.20127132	-0.17272932	-0.22449832	-0.51104132	-0.64494432
0.98961232	0.20998232	-0.17362132	-0.22879632	-0.51326432	-0.65394932
0.98981032	0.21897632	-0.17497132	-0.23766432	-0.51033532	-0.66177532
0.99023232	0.22795332	-0.17666032	-0.24652032	-0.50223932	-0.66992632
0.99049932	0.23673632	-0.17866532	-0.24835732	-0.49268632	-0.67626832
0.99073632	0.24535832	-0.18098332	-0.25700132	-0.47863632	-0.68498832
0.98961032	0.25340832	-0.18328432	-0.26285532	-0.46954232	-0.69563732
0.98839532	0.26120832	-0.18572832	-0.26911232	-0.46039332	-0.70639732
0.98657832	0.26858132	-0.18822332	-0.28045232	-0.45270632	-0.71887232
0.98533232	0.27579132	-0.19099432	-0.28875632	-0.44288832	-0.72989232
0.98300332	0.28229232	-0.19371532	-0.28739132	-0.43689632	-0.74088532
0.98113232	0.28850632	-0.19667232	-0.29507532	-0.43023932	-0.75354232
0.97274832	0.29222232	-0.19831132	-0.30705932	-0.44687832	-0.77347432
0.95277432	0.29084432	-0.19600632	-0.30504932	-0.49022132	-0.78769332
0.94716032	0.29186332	-0.19507232	-0.27922532	-0.49626832	-0.77273732
0.94566332	0.29323532	-0.19442732	-0.26829632	-0.49805032	-0.75820632
0.94494732	0.29456432	-0.19406032	-0.26772832	-0.49730532	-0.75128032
0.94565532	0.29607532	-0.19433732	-0.28296832	-0.49280332	-0.74985032
0.94523632	0.29690832	-0.19464932	-0.28673832	-0.48887932	-0.74927532
0.94477032	0.29734232	-0.19513332	-0.27810332	-0.48484432	-0.74599832
0.94468732	0.29756832	-0.19594932	-0.26835732	-0.48116332	-0.74367832
0.94459032	0.29751132	-0.19699932	-0.26424832	-0.47600232	-0.74656732
0.94480032	0.29713832	-0.19806132	-0.26739432	-0.47136332	-0.75269632
0.94537832	0.29652032	-0.19890232	-0.26962432	-0.46750532	-0.76039032
0.94770032	0.29617032	-0.19976432	-0.28464232	-0.45926132	-0.77200732
0.94950032	0.29547632	-0.20012432	-0.29159832	-0.44802432	-0.78452532
0.95172732	0.29474432	-0.20028532	-0.30348132	-0.43712432	-0.79792332
0.95333332	0.29372932	-0.20021832	-0.31124932	-0.42851032	-0.81216832
0.95396432	0.29231632	-0.20001532	-0.31585432	-0.42326232	-0.82657332
0.95596532	0.29113232	-0.20004632	-0.32130032	-0.41817832	-0.83914532
0.95683732	0.28947032	-0.19991832	-0.33593732	-0.41667732	-0.85351432
0.95676732	0.28770632	-0.19989632	-0.34272032	-0.41755932	-0.86873232
0.95737232	0.28632532	-0.20017832	-0.35658632	-0.41305032	-0.88410632
0.95895932	0.28526232	-0.20054332	-0.36113232	-0.40855332	-0.89297332
0.96195632	0.28432432	-0.20088832	-0.37385432	-0.40346132	-0.90001532
0.96406232	0.28278332	-0.20091932	-0.38119232	-0.40260932	-0.90353732
0.96771532	0.28133132	-0.20132932	-0.39089232	-0.40222632	-0.90090332
0.97253232	0.27958932	-0.20187432	-0.39282432	-0.40180732	-0.88761232
0.97493432	0.27659232	-0.20190532	-0.40338932	-0.40976932	-0.87054432
0.97573632	0.27302632	-0.20180032	-0.41329932	-0.41698232	-0.84620532
0.97372032	0.26905932	-0.20165932	-0.42683232	-0.42255132	-0.82329532
0.97312032	0.26604032	-0.20235832	-0.43341632	-0.41809532	-0.79726232
0.97319032	0.26361732	-0.20345832	-0.43696132	-0.41270432	-0.77555732
0.97374332	0.26149432	-0.20468532	-0.42640932	-0.40609732	-0.75695132
0.97410632	0.25901732	-0.20563932	-0.41258032	-0.40798432	-0.74461032
0.97374532	0.25607932	-0.20631832	-0.39524632	-0.41012132	-0.73684532
0.97343832	0.25306332	-0.20698232	-0.38414232	-0.40812832	-0.73290732
0.97505332	0.25038632	-0.20775632	-0.36429532	-0.40276532	-0.72535332
0.97627332	0.24734032	-0.20811132	-0.35578632	-0.40244332	-0.72042832
0.97582032	0.24387432	-0.20813232	-0.35463732	-0.40585332	-0.71659532
0.97580732	0.24061832	-0.20833932	-0.35570632	-0.40655632	-0.71145132
0.97559632	0.23742932	-0.20861132	-0.35396832	-0.40676332	-0.70804732
0.97566632	0.23434532	-0.20904432	-0.34703132	-0.40666232	-0.70441732
0.97606832	0.23126132	-0.20958732	-0.34236332	-0.40548932	-0.70340132
0.97827232	0.22852632	-0.21038032	-0.33384532	-0.40225032	-0.70347232
0.98244632	0.22586232	-0.21117932	-0.32644932	-0.39301832	-0.70142932
0.98641532	0.22259632	-0.21154732	-0.33145132	-0.39487032	-0.70284932
0.98947732	0.21880332	-0.21167632	-0.33417732	-0.39755932	-0.70388132
0.99295032	0.21479632	-0.21194632	-0.34289132	-0.39667032	-0.70338632
0.99310632	0.21002832	-0.21171732	-0.35529332	-0.39865632	-0.70451932
0.99307932	0.20547432	-0.21170532	-0.36280932	-0.39799332	-0.70584832
0.99412732	0.20137932	-0.21188032	-0.36904232	-0.39353732	-0.70515232
0.99496032	0.19754932	-0.21197532	-0.37094532	-0.39118032	-0.70762132
0.99819532	0.19438932	-0.21239832	-0.37692432	-0.38232332	-0.70831732
1.00202032	0.19108132	-0.21253632	-0.37828932	-0.37580632	-0.70721632
1.00255032	0.18705932	-0.21201932	-0.38915032	-0.37694932	-0.71133932
1.00247032	0.18317332	-0.21156132	-0.39941232	-0.37839832	-0.71738732
1.00031032	0.17942832	-0.21099132	-0.40577332	-0.38315432	-0.72853332
0.99793432	0.17622632	-0.21060132	-0.41318632	-0.38544332	-0.73990432
0.99637932	0.17364332	-0.21053832	-0.40805932	-0.38790632	-0.75032632
0.99503932	0.17165732	-0.21056032	-0.40399932	-0.39086132	-0.76212132
0.99480632	0.17017332	-0.21069732	-0.39739232	-0.39250432	-0.77086432
0.99408032	0.16876132	-0.21052532	-0.40216432	-0.39720232	-0.78139132
0.99453032	0.16776232	-0.21037932	-0.40984132	-0.39914132	-0.78960532
0.99416832	0.16682232	-0.21004732	-0.42397732	-0.40651332	-0.79897832
0.99382132	0.16595332	-0.20986332	-0.43544332	-0.41050932	-0.80486632
0.99406932	0.16523032	-0.20990532	-0.43846032	-0.41335732	-0.80517332
0.99406032	0.16429532	-0.20989332	-0.44301732	-0.41530232	-0.80223332
0.99372132	0.16315632	-0.20975532	-0.44271032	-0.41708032	-0.79295632
0.99489132	0.16230432	-0.20988932	-0.43200832	-0.41579032	-0.77476632
0.99517732	0.16141432	-0.20985032	-0.43260432	-0.41491632	-0.75482632
0.99526432	0.16056932	-0.20956132	-0.43152532	-0.41572932	-0.72830532
0.99563832	0.15998132	-0.20930632	-0.43402132	-0.41812232	-0.70176432
0.99594432	0.15975532	-0.20945232	-0.43322232	-0.42021132	-0.67900932
0.99572032	0.15980532	-0.20998432	-0.42553432	-0.42229332	-0.66098132
0.99493332	0.15974732	-0.21050732	-0.41109632	-0.42414632	-0.64907032
0.99395932	0.15963232	-0.21105432	-0.39446932	-0.42726032	-0.64261232
0.99293332	0.15940432	-0.21136732	-0.38298432	-0.42991332	-0.64094432
0.99259532	0.15896832	-0.21140432	-0.37357732	-0.43160632	-0.63801632
0.99266932	0.15825332	-0.21120632	-0.36952632	-0.43406332	-0.63658932
0.99299032	0.15729432	-0.21082332	-0.37191132	-0.43650932	-0.63609532
0.99392432	0.15622032	-0.21043432	-0.37608532	-0.43633732	-0.63464332
0.99403532	0.15467332	-0.20981932	-0.38272032	-0.43401332	-0.63257232
0.99357632	0.15283232	-0.20922232	-0.38167432	-0.43121432	-0.63111732
0.99493832	0.15097532	-0.20908832	-0.37910032	-0.42290732	-0.62674532
0.99590432	0.14841532	-0.20878032	-0.36583232	-0.41732932	-0.61908132
0.99634932	0.14534332	-0.20846132	-0.35854832	-0.41192232	-0.61232432
0.99818232	0.14204532	-0.20842732	-0.35350032	-0.40553132	-0.60527032
1.00016032	0.13829532	-0.20825332	-0.35677032	-0.40189732	-0.59850932
1.00285032	0.13431832	-0.20815332	-0.34989932	-0.39999832	-0.58963032
1.00378032	0.13000332	-0.20787232	-0.34629532	-0.40085932	-0.58209732
1.00375032	0.12564132	-0.20771432	-0.34230632	-0.40037032	-0.57499732
1.00447032	0.12140532	-0.20785832	-0.33102532	-0.39159932	-0.56563032
1.00553032	0.11726232	-0.20804832	-0.31380632	-0.38271332	-0.55508432
1.00613032	0.11316032	-0.20811932	-0.30283632	-0.37636832	-0.54669732
1.00734032	0.10928332	-0.20829332	-0.29020032	-0.37189732	-0.53888232
1.00918032	0.10568232	-0.20853632	-0.28096432	-0.36618532	-0.53267332
1.01034032	0.10234132	-0.20855432	-0.27828832	-0.36252232	-0.52841232
1.01144032	0.09933832	-0.20856932	-0.27126832	-0.35711532	-0.52458332
1.01259032	0.09671032	-0.20853932	-0.26753932	-0.35023332	-0.52210732
1.01452032	0.09445932	-0.20851032	-0.26156432	-0.34118332	-0.51899032
1.01555032	0.09252432	-0.20821232	-0.25648332	-0.33685832	-0.51681932
1.01709032	0.09096432	-0.20791432	-0.25028132	-0.33194432	-0.51638532
1.01836032	0.08975032	-0.20750532	-0.24506732	-0.33069232	-0.51727332
1.01965032	0.08884032	-0.20699432	-0.24803532	-0.32854532	-0.51974432
1.02013032	0.08818932	-0.20628332	-0.24880632	-0.33154532	-0.52365732
1.02121032	0.08789932	-0.20570532	-0.25134432	-0.33111432	-0.52831532
1.02173032	0.08786932	-0.20496332	-0.24971332	-0.32931932	-0.53152332
1.02251032	0.08812032	-0.20414932	-0.24816432	-0.33281232	-0.53652532
1.02279032	0.08868632	-0.20321732	-0.25070032	-0.33893432	-0.54254732
1.02295032	0.08969232	-0.20231732	-0.25181732	-0.34729332	-0.54984332
1.02319032	0.09108132	-0.20154632	-0.25352732	-0.35343032	-0.55594432
1.02274032	0.09285032	-0.20072132	-0.25150132	-0.35788132	-0.56171032
1.02225032	0.09502932	-0.19992732	-0.24516632	-0.36360532	-0.56585432
1.02175032	0.09759032	-0.19913232	-0.23644932	-0.37161932	-0.56996832
1.02098032	0.10050232	-0.19820332	-0.23209532	-0.37915232	-0.57325432
1.02054032	0.10376732	-0.19715832	-0.22501132	-0.38937632	-0.57502932
1.01937032	0.10726432	-0.19578332	-0.21548832	-0.40322232	-0.57528432
1.01847032	0.11110032	-0.19425332	-0.21163032	-0.41777132	-0.57425232
1.01697032	0.11522632	-0.19250432	-0.20619932	-0.43501932	-0.57306632
1.01577032	0.11976032	-0.19084732	-0.19985132	-0.44907232	-0.57010732
1.01546032	0.12485732	-0.18951232	-0.19779932	-0.45992132	-0.56844232
1.01475032	0.13038532	-0.18844132	-0.19849732	-0.47366032	-0.57088232
1.01454032	0.13646932	-0.18782832	-0.19830432	-0.48139532	-0.57462032
1.01468032	0.14308232	-0.18759332	-0.19767232	-0.48873332	-0.58191232
1.01396032	0.15008132	-0.18751632	-0.19426732	-0.49404132	-0.58862432
1.01322032	0.15746832	-0.18767032	-0.19118832	-0.50030232	-0.59622732
1.01250032	0.16517032	-0.18806732	-0.18513832	-0.50328532	-0.60302032
1.01143032	0.17308532	-0.18857732	-0.18391232	-0.50672732	-0.60900432
1.01005032	0.18111032	-0.18915032	-0.18451132	-0.51228632	-0.61576032
1.00970032	0.18939832	-0.19013332	-0.19079032	-0.51289032	-0.62382632
1.01002032	0.19795932	-0.19148732	-0.19882932	-0.50875732	-0.63015932
1.01030032	0.20655532	-0.19316832	-0.19812032	-0.50376932	-0.63642532
1.01038032	0.21520532	-0.19518932	-0.20297532	-0.49588232	-0.64534232
1.01051032	0.22388832	-0.19749932	-0.19879132	-0.48496532	-0.65196032
1.00721032	0.23170832	-0.19932632	-0.19731232	-0.47958832	-0.66084132
1.00314032	0.23914932	-0.20111432	-0.19348932	-0.47242232	-0.66888032
0.99853332	0.24609532	-0.20280832	-0.19166632	-0.46841032	-0.67686732
0.99457632	0.25278432	-0.20468432	-0.19516332	-0.46416832	-0.68446432
0.98974132	0.25876932	-0.20643932	-0.19342432	-0.46150432	-0.69159132
0.98438332	0.26411232	-0.20814532	-0.19897532	-0.46539932	-0.69951332
0.96682432	0.26498832	-0.20593732	-0.20126532	-0.49920132	-0.70430932
0.96009932	0.26726232	-0.20521232	-0.17151732	-0.49999532	-0.68918032
0.95776332	0.27022632	-0.20539732	-0.15262332	-0.49896632	-0.67785232
0.95491432	0.27270232	-0.20553432	-0.14255832	-0.50042932	-0.67326132
0.95146532	0.27437632	-0.20521832	-0.13570032	-0.50307732	-0.67003032
0.94965532	0.27580932	-0.20490732	-0.13310732	-0.50072632	-0.66565032
0.94857532	0.27700032	-0.20473432	-0.13267232	-0.49846232	-0.66552832
0.94861232	0.27808232	-0.20480732	-0.13802432	-0.49635132	-0.66741632
0.94809032	0.27856332	-0.20468732	-0.14005532	-0.49555832	-0.66998732
0.94833932	0.27880132	-0.20477432	-0.14336932	-0.49487032	-0.67267832
0.94829832	0.27859932	-0.20483932	-0.14328232	-0.49244232	-0.67644432
0.94911732	0.27837332	-0.20509432	-0.14879032	-0.49012232	-0.68224732
0.95032132	0.27803032	-0.20535232	-0.15819432	-0.48900432	-0.68842132
0.95162432	0.27753832	-0.20540732	-0.16913532	-0.48621532	-0.69542132
0.95409532	0.27720832	-0.20556032	-0.18781432	-0.48256632	-0.70450532
0.95416732	0.27616832	-0.20516832	-0.19756432	-0.48136132	-0.71416132
0.95552632	0.27547732	-0.20515232	-0.21169332	-0.47886432	-0.72343332
0.95644832	0.27460332	-0.20513232	-0.22501032	-0.47760932	-0.73379932
0.95711132	0.27354232	-0.20516732	-0.22876332	-0.47536932	-0.74044932
0.95829932	0.27247532	-0.20544432	-0.23396132	-0.47435432	-0.74650232
0.95836632	0.27119232	-0.20576732	-0.23761232	-0.47357532	-0.75129132
0.95941632	0.27021432	-0.20636832	-0.24530432	-0.47055932	-0.75575532
0.95959432	0.26886232	-0.20666032	-0.24653632	-0.47022732	-0.75840532
0.96108932	0.26784232	-0.20711532	-0.25368532	-0.46420232	-0.76114732
0.96231432	0.26674032	-0.20744432	-0.26013132	-0.46196732	-0.76417732
0.96352632	0.26579032	-0.20779132	-0.26963232	-0.45600332	-0.76891132
0.96452232	0.26488532	-0.20812932	-0.27003632	-0.45258932	-0.77113232
0.96515232	0.26375632	-0.20830432	-0.27079632	-0.45217632	-0.77313232
0.96623332	0.26269632	-0.20855332	-0.27160632	-0.44927432	-0.77179632
0.96790532	0.26167332	-0.20877132	-0.27939732	-0.44707932	-0.77021532
0.97006732	0.26044732	-0.20895432	-0.28537332	-0.44617132	-0.76454632
0.97243232	0.25885932	-0.20914132	-0.29650232	-0.44617932	-0.75801032
0.97319832	0.25668332	-0.20922832	-0.30074932	-0.44837032	-0.74943032
0.97479432	0.25450932	-0.20969532	-0.30372432	-0.45201132	-0.74011832
0.97513132	0.25194332	-0.21012432	-0.29964132	-0.45495232	-0.73132932
0.97693432	0.24974932	-0.21100832	-0.29622032	-0.45570232	-0.72377832
0.97837532	0.24731032	-0.21178932	-0.28447932	-0.45793432	-0.71589732
0.98008332	0.24485532	-0.21263832	-0.27005532	-0.45756832	-0.70806232
0.98261732	0.24228732	-0.21333432	-0.26266932	-0.46019232	-0.70156532
0.98453732	0.23928832	-0.21377032	-0.25717632	-0.46621832	-0.69584332
0.98746432	0.23628832	-0.21437432	-0.25756232	-0.47341332	-0.69044032
0.99000432	0.23298432	-0.21484932	-0.26095732	-0.48173132	-0.68631032
0.99212932	0.22954532	-0.21540632	-0.26346932	-0.48310232	-0.67900432
0.99283432	0.22583732	-0.21591632	-0.25937032	-0.48349832	-0.67176132
0.99432032	0.22239532	-0.21656532	-0.25476432	-0.47983032	-0.66357632
0.99616832	0.21903732	-0.21721132	-0.25016332	-0.47250332	-0.65720232
0.99746832	0.21559032	-0.21766932	-0.24003732	-0.46954732	-0.65301432
0.99850232	0.21235832	-0.21824432	-0.23301932	-0.46437632	-0.65229832
0.99879332	0.20914532	-0.21879632	-0.22274532	-0.45974232	-0.65230132
0.99929532	0.20598832	-0.21935332	-0.20626832	-0.45553032	-0.65364632
0.99996332	0.20284932	-0.21982432	-0.19031832	-0.44884032	-0.65366532
1.00040032	0.19961632	-0.22007632	-0.18469732	-0.44348532	-0.65421332
0.99928132	0.19621532	-0.21982932	-0.17950532	-0.43966232	-0.65621732
1.00035032	0.19332932	-0.21985832	-0.17826232	-0.43132732	-0.65877332
1.00023032	0.19049032	-0.21951332	-0.17665232	-0.42238032	-0.66381732
0.99957832	0.18842232	-0.21893032	-0.18468032	-0.41774932	-0.67482332
0.99944432	0.18681432	-0.21852732	-0.18519432	-0.41311732	-0.68555532
1.00059032	0.18558632	-0.21824832	-0.18037632	-0.40326832	-0.69365632
1.00227032	0.18459832	-0.21788332	-0.18747932	-0.39477432	-0.70295232
1.00400032	0.18359532	-0.21735632	-0.19030932	-0.38830732	-0.70868132
1.00530032	0.18246432	-0.21671332	-0.20006532	-0.38390932	-0.71437032
1.00659032	0.18136032	-0.21618132	-0.21333332	-0.38128332	-0.71726332
1.00891032	0.18019332	-0.21576832	-0.23414232	-0.37970732	-0.71684332
1.00943032	0.17866332	-0.21520432	-0.25461032	-0.38176232	-0.71518432
1.01035032	0.17720032	-0.21504932	-0.26604332	-0.38200332	-0.70808732
1.01039032	0.17545132	-0.21488132	-0.27661532	-0.38242032	-0.69991432
1.01070032	0.17371532	-0.21489032	-0.27993432	-0.38352432	-0.69033432
1.01172032	0.17185032	-0.21488932	-0.28098232	-0.38270332	-0.67853232
1.01235032	0.16974032	-0.21477432	-0.28232932	-0.38390632	-0.66667432
1.01325032	0.16747832	-0.21470132	-0.28310332	-0.38470932	-0.65399432
1.01254032	0.16490232	-0.21442132	-0.27567932	-0.38841032	-0.64213332
1.01237032	0.16238832	-0.21449632	-0.26617532	-0.38916232	-0.63162932
1.01263032	0.15985632	-0.21482932	-0.25215232	-0.39186132	-0.62111432
1.01266032	0.15730132	-0.21535432	-0.24110232	-0.39337932	-0.61500032
1.01308032	0.15484932	-0.21614232	-0.22388732	-0.39218332	-0.60889732
1.01343032	0.15234332	-0.21671932	-0.21510332	-0.38824832	-0.60429132
1.01478032	0.14996432	-0.21720832	-0.21103332	-0.38286632	-0.60110132
1.01643032	0.14765532	-0.21751332	-0.21645932	-0.37706032	-0.59966432
1.01741032	0.14525932	-0.21750332	-0.21928132	-0.37334432	-0.59949232
1.01892032	0.14272032	-0.21743032	-0.22207632	-0.36913332	-0.59747732
1.01908032	0.13985932	-0.21712632	-0.21404332	-0.36999132	-0.59418132
1.01859032	0.13665232	-0.21679232	-0.20578132	-0.37365332	-0.59050532
1.01787032	0.13358432	-0.21670232	-0.20596832	-0.37216432	-0.59000532
1.01872032	0.13076432	-0.21688832	-0.20460432	-0.36780832	-0.58776232
1.02120032	0.12784732	-0.21700932	-0.19980632	-0.36038132	-0.58155632
1.02249032	0.12458132	-0.21668432	-0.20683532	-0.35494432	-0.57411732
1.02399032	0.12142432	-0.21644432	-0.20857532	-0.35185332	-0.56808432
1.02499032	0.11807132	-0.21609732	-0.20953732	-0.35062632	-0.56073432
1.02440032	0.11465132	-0.21571932	-0.21026132	-0.34841232	-0.55549932
1.02606032	0.11169132	-0.21603632	-0.20284332	-0.34152632	-0.54989732
1.02817032	0.10871732	-0.21619532	-0.20244332	-0.33670032	-0.54419332
1.02899032	0.10572632	-0.21604632	-0.18904232	-0.33464532	-0.53767132
1.02955032	0.10296532	-0.21592632	-0.17777532	-0.33192332	-0.53289732
1.03013032	0.10053032	-0.21578332	-0.16416832	-0.32935832	-0.52966232
1.03056032	0.09843332	-0.21542032	-0.15439332	-0.32660232	-0.52861132
1.03209032	0.09673732	-0.21504032	-0.14863432	-0.32186732	-0.52840432
1.03322032	0.09525632	-0.21435132	-0.13921432	-0.31856532	-0.52890132
1.03482032	0.09394332	-0.21343932	-0.13634032	-0.31666932	-0.52967332
1.03661032	0.09267432	-0.21226732	-0.13776032	-0.31836932	-0.52989432
1.03663032	0.09151032	-0.21059932	-0.13691032	-0.32155532	-0.53083632
1.03574032	0.09064832	-0.20882732	-0.14026832	-0.33049132	-0.53311032
1.03378032	0.09022832	-0.20705532	-0.13994232	-0.34004632	-0.53704132
1.03211032	0.09041732	-0.20556532	-0.13490932	-0.34650132	-0.53883732
1.03074032	0.09119532	-0.20417632	-0.12901532	-0.35270532	-0.54117832
1.02886032	0.09237732	-0.20258832	-0.12615732	-0.35832732	-0.54299132
1.02753032	0.09402132	-0.20100132	-0.12307132	-0.36174832	-0.54456232
1.02571032	0.09597032	-0.19912632	-0.12097332	-0.36898732	-0.54760132
1.02475032	0.09838832	-0.19722632	-0.12654532	-0.37585432	-0.55070032
1.02292032	0.10109832	-0.19500132	-0.12260932	-0.38819132	-0.55244132
1.02167032	0.10430432	-0.19269632	-0.12066432	-0.40369032	-0.55547532
1.01944032	0.10785532	-0.19003432	-0.11612332	-0.41963532	-0.55665932
1.01731032	0.11181732	-0.18719432	-0.10706532	-0.43745032	-0.55651932
1.01589032	0.11622032	-0.18429132	-0.10648232	-0.45326132	-0.55583532
1.01413032	0.12094232	-0.18114932	-0.10993832	-0.47186232	-0.55491732
1.01238032	0.12603632	-0.17800632	-0.11511132	-0.48403432	-0.55320532
1.00957032	0.13139732	-0.17482032	-0.12193832	-0.49956832	-0.55371532
1.00757032	0.13729332	-0.17211132	-0.13228532	-0.51074132	-0.55584932
1.00655032	0.14380832	-0.17000632	-0.14148132	-0.51737632	-0.56038332
1.00517032	0.15077032	-0.16830332	-0.14920532	-0.52258132	-0.56872832
1.00433032	0.15814532	-0.16703232	-0.15967132	-0.52925732	-0.57810032
1.00314032	0.16595432	-0.16599232	-0.15892232	-0.53137332	-0.58615432
1.00265032	0.17416232	-0.16534432	-0.16086732	-0.53452232	-0.59604932
1.00243032	0.18269732	-0.16504032	-0.16195232	-0.53657832	-0.60462432
1.00392032	0.19183032	-0.16535432	-0.16548632	-0.53389832	-0.61395732
1.00612032	0.20132632	-0.16624432	-0.16983632	-0.52642632	-0.62075232
1.01042032	0.21145032	-0.16799632	-0.17752732	-0.50841932	-0.62779232
1.01257032	0.22128232	-0.16997432	-0.18495232	-0.49487732	-0.63805132
1.01573032	0.23141832	-0.17272332	-0.19020832	-0.47301832	-0.64784232
1.01729032	0.24124632	-0.17584532	-0.18689232	-0.44849132	-0.65739232
1.01755032	0.25075132	-0.17932432	-0.18775832	-0.42268632	-0.66847632
1.01577032	0.25950832	-0.18280932	-0.18630832	-0.39864532	-0.68103232
1.01147032	0.26725732	-0.18613132	-0.18147632	-0.38195832	-0.69243332
1.00898032	0.27496732	-0.18996832	-0.18502832	-0.36430732	-0.70394032
1.00393032	0.28144732	-0.19343932	-0.19107132	-0.35571532	-0.71674132
1.00057032	0.28777132	-0.19740032	-0.19573032	-0.34448932	-0.72755732
0.99694532	0.29352232	-0.20155732	-0.20527532	-0.33396832	-0.74165632
0.97525332	0.29276232	-0.20117432	-0.23559632	-0.38993732	-0.76757132
0.95534432	0.29017132	-0.19866332	-0.22448532	-0.43589932	-0.76410932
0.95151232	0.29074732	-0.19868232	-0.19298432	-0.43987132	-0.74155832
0.95051032	0.29182732	-0.19926532	-0.17801132	-0.44107432	-0.72429732
0.94966632	0.29267232	-0.20013332	-0.17471032	-0.44011032	-0.71380232
0.94997132	0.29339032	-0.20125632	-0.18035132	-0.44066832	-0.70637232
0.94901832	0.29348532	-0.20210632	-0.17601832	-0.43933732	-0.70041132
0.94949332	0.29373232	-0.20326932	-0.17515332	-0.43553032	-0.69583132
0.94968132	0.29355832	-0.20418832	-0.17283632	-0.43102932	-0.69432432
0.95042132	0.29300132	-0.20490032	-0.17207932	-0.42578032	-0.69445832
0.95176432	0.29215632	-0.20546332	-0.16808132	-0.42063732	-0.69532432
0.95358632	0.29105632	-0.20586932	-0.16779232	-0.41330532	-0.69638732
0.95460932	0.28941632	-0.20601732	-0.16758432	-0.40948232	-0.69901432
0.95558132	0.28766932	-0.20620232	-0.16688932	-0.40268332	-0.70229832
0.95704632	0.28601332	-0.20660532	-0.17009232	-0.39496632	-0.70574032
0.95888732	0.28442732	-0.20708932	-0.17191432	-0.38506932	-0.71010732
0.95980232	0.28248032	-0.20737432	-0.17180332	-0.38109832	-0.71668432
0.96068532	0.28045232	-0.20760132	-0.16895732	-0.37532832	-0.72190332
0.96208032	0.27850032	-0.20790632	-0.16684732	-0.36981132	-0.72814632
0.96460632	0.27652132	-0.20818532	-0.16428232	-0.36074632	-0.72956632
0.96786632	0.27413632	-0.20843132	-0.16891432	-0.35781232	-0.72969332
0.96957832	0.27090832	-0.20841832	-0.17622432	-0.36090732	-0.72908432
0.97149232	0.26760832	-0.20870732	-0.18901732	-0.36437332	-0.72544232
0.97283932	0.26416632	-0.20901432	-0.20015532	-0.36420232	-0.72012532
0.97369632	0.26055432	-0.20939532	-0.20711132	-0.36469732	-0.71357632
0.97494332	0.25713332	-0.20999932	-0.21373032	-0.35890032	-0.70528132
0.97660232	0.25382032	-0.21071132	-0.22015732	-0.35658932	-0.69825532
0.97775532	0.25029732	-0.21126132	-0.21678832	-0.35376132	-0.68872732
0.97989732	0.24681232	-0.21191432	-0.21199532	-0.34840832	-0.67749532
0.98127332	0.24282932	-0.21221932	-0.20474532	-0.34712732	-0.66648832
0.98301832	0.23860532	-0.21247632	-0.20706132	-0.35003432	-0.65824332
0.98472432	0.23431832	-0.21284232	-0.21837632	-0.34879332	-0.65126832
0.98560832	0.22991532	-0.21318432	-0.22906232	-0.34926332	-0.64782932
0.98607532	0.22573332	-0.21362132	-0.22615732	-0.34729032	-0.64416132
0.98773332	0.22182432	-0.21425632	-0.22262332	-0.34323032	-0.64184232
0.98841632	0.21774832	-0.21462232	-0.21107032	-0.33978232	-0.63794232
0.98979832	0.21385332	-0.21508632	-0.20294532	-0.33467832	-0.63569732
0.99238832	0.21021332	-0.21560632	-0.20320532	-0.32851632	-0.63325432
0.99424332	0.20636832	-0.21584432	-0.20510732	-0.32634732	-0.63147632
0.99396332	0.20215732	-0.21568532	-0.20640532	-0.33011232	-0.63105932
0.99320132	0.19801532	-0.21557032	-0.20309732	-0.33193832	-0.62852632
0.99218732	0.19405332	-0.21562932	-0.19912832	-0.33252732	-0.62582532
0.99106632	0.19048532	-0.21590432	-0.19229132	-0.33104332	-0.62329232
0.99039432	0.18741132	-0.21634332	-0.18674232	-0.32601932	-0.62385232
0.98991932	0.18480032	-0.21674732	-0.17881332	-0.32194232	-0.62662432
0.99070132	0.18278432	-0.21710932	-0.17490732	-0.31431632	-0.63014132
0.99108832	0.18074232	-0.21695432	-0.17477832	-0.31468732	-0.63508632
0.99138132	0.17869532	-0.21662832	-0.17141732	-0.31135932	-0.63876732
0.99134932	0.17675832	-0.21636332	-0.17284932	-0.31298032	-0.64256832
0.99014332	0.17477932	-0.21599832	-0.17383632	-0.31728432	-0.64861632
0.98988432	0.17322532	-0.21601632	-0.17363732	-0.31924132	-0.65334032
0.99055332	0.17191332	-0.21616032	-0.17433832	-0.31847432	-0.65661632
0.99035132	0.17044332	-0.21594732	-0.17639232	-0.31973332	-0.65856732
0.99099732	0.16928332	-0.21588032	-0.18230532	-0.31899132	-0.65858732
0.99237732	0.16808232	-0.21573432	-0.18917232	-0.31850532	-0.65621432
0.99355832	0.16664332	-0.21547032	-0.19474632	-0.31673632	-0.65039732
0.99408332	0.16497032	-0.21526432	-0.19773932	-0.32135232	-0.64334132
0.99415732	0.16305732	-0.21512332	-0.20310032	-0.32842732	-0.63388832
0.99401532	0.16114532	-0.21524632	-0.20226132	-0.33290432	-0.62431332
0.99402932	0.15961432	-0.21571532	-0.20081432	-0.33049732	-0.61773732
0.99364532	0.15843732	-0.21612732	-0.19832632	-0.32874732	-0.61246432
0.99414932	0.15748832	-0.21647032	-0.19388432	-0.32611132	-0.60609032
0.99431932	0.15669532	-0.21674732	-0.19149532	-0.32435132	-0.60271332
0.99394332	0.15604332	-0.21703332	-0.18509632	-0.32608332	-0.60168332
0.99285032	0.15524732	-0.21710632	-0.17285032	-0.32815532	-0.60085932
0.99213832	0.15460632	-0.21727432	-0.16217432	-0.33093032	-0.60246832
0.99132932	0.15393032	-0.21730332	-0.15389832	-0.33718132	-0.60545532
0.99051832	0.15315332	-0.21716732	-0.14897232	-0.34399332	-0.60931232
0.99000932	0.15237532	-0.21700332	-0.14345832	-0.34782732	-0.61144732
0.98951032	0.15153732	-0.21674532	-0.13801032	-0.35131532	-0.61357132
0.99001932	0.15059732	-0.21654932	-0.13912132	-0.35297932	-0.61328132
0.99003832	0.14932732	-0.21607832	-0.14205732	-0.35495032	-0.61263032
0.99115632	0.14807732	-0.21580532	-0.14489732	-0.35074832	-0.60912632
0.99349632	0.14670032	-0.21565832	-0.15491832	-0.34465832	-0.60212132
0.99484332	0.14491832	-0.21534532	-0.16432932	-0.34093432	-0.59410532
0.99613232	0.14286432	-0.21508932	-0.16694432	-0.33771832	-0.58300532
0.99718532	0.14053532	-0.21498032	-0.16070632	-0.33545632	-0.56911432
0.99881432	0.13804432	-0.21515732	-0.15635232	-0.33490232	-0.55644632
0.99985432	0.13536932	-0.21537232	-0.14886232	-0.33600032	-0.54446032
1.00167032	0.13275832	-0.21586632	-0.14010032	-0.33600432	-0.53357532
1.00413032	0.13017232	-0.21635432	-0.12999432	-0.33489232	-0.52324232
1.00629032	0.12728732	-0.21656532	-0.12234932	-0.33518832	-0.51233232
1.00843032	0.12432332	-0.21671932	-0.12659732	-0.34047732	-0.50666032
1.01078032	0.12154832	-0.21717132	-0.12318032	-0.34420932	-0.50212232
1.01311032	0.11879332	-0.21760932	-0.11345332	-0.34304432	-0.49757332
1.01560032	0.11591732	-0.21793832	-0.10229732	-0.34062632	-0.49170632
1.01739032	0.11304032	-0.21800432	-0.09222332	-0.34096732	-0.48831932
1.01958032	0.11032532	-0.21806732	-0.08265432	-0.33542132	-0.48644632
1.02064032	0.10766732	-0.21781832	-0.07678332	-0.33356532	-0.48533232
1.02324032	0.10536732	-0.21769532	-0.07657532	-0.33056132	-0.48593732
1.02534032	0.10323932	-0.21726732	-0.08086832	-0.32696732	-0.48783232
1.02679032	0.10132632	-0.21657832	-0.08556532	-0.32556232	-0.49073232
1.02850032	0.09968132	-0.21581532	-0.09102532	-0.31982632	-0.49473032
1.02887032	0.09813232	-0.21464032	-0.09440532	-0.31796132	-0.49846932
1.03096032	0.09695532	-0.21376132	-0.10544132	-0.31478532	-0.50358332
1.03160032	0.09580032	-0.21246132	-0.10424432	-0.31047832	-0.50529032
1.03180032	0.09479232	-0.21103932	-0.10394532	-0.31115332	-0.50758432
1.03030032	0.09395032	-0.20930432	-0.10398532	-0.31577632	-0.51077832
1.02957032	0.09356332	-0.20785432	-0.10675632	-0.31819232	-0.51282532
1.02837032	0.09355232	-0.20639432	-0.10700132	-0.32051532	-0.51527932
1.02721032	0.09397432	-0.20493132	-0.10331832	-0.32165032	-0.51495532
1.02558032	0.09463332	-0.20328932	-0.09896732	-0.32305732	-0.51351432
1.02362032	0.09555932	-0.20140532	-0.09129032	-0.32687832	-0.50879232
1.02198032	0.09679432	-0.19946732	-0.08722132	-0.33201232	-0.50415932
1.02043032	0.09836832	-0.19747132	-0.08446832	-0.33880832	-0.50018632
1.01794032	0.10020732	-0.19528032	-0.08026632	-0.34971432	-0.49779232
1.01606032	0.10248932	-0.19320432	-0.07562832	-0.35935232	-0.49463232
1.01425032	0.10521332	-0.19117732	-0.07306032	-0.37160232	-0.49443432
1.01177032	0.10832332	-0.18905532	-0.07043432	-0.38691532	-0.49531132
1.00919032	0.11193932	-0.18699932	-0.06472732	-0.40361432	-0.49706832
[truncated: 4,806 more rows]
