# Supplementary material for: Dynamic Monitoring Reveals Motor Task Characteristics in Prehistoric Technical Gestures
Source: PLoS One. 2015 Aug 18;10(8):e0134570. doi: 10.1371/journal.pone.0134570 (PMC4540478; doi:10.1371/journal.pone.0134570)
Supplement: S1 Dataset — The zip file contains csv documents of the measurement data generated during the experiments. For each experiment exist two files, one of the measurements of the force sensor and one of the position sensor. They are labeled by the abbreviation “exp” followed by a number and the postfix “-force” for the force sensor and “-position” for the position sensor. The first row shows the legend of the document which states the arrangement of the quantities below. The quantities are listed in chronological order. Sample times of both sensors were 0.01 s. (ZIP) [file pone.0134570.s002.zip › exp62-force.csv]

Force X (N)	Force Y (N)	Force Z (N)	Torque X (N-m)	Torque Y (N-m)	Torque Z (N-m)	Frequency = 1000	Averaging Level = 10	F/T Serial Number = FT14761	Time Started = 11.02.2014 15:18:52
-0.054707583039999	-0.0381642580032349	-0.00834574084728956	0.000341524864779785	0.000818650820292532	-0.000293729390250519
-0.0168161671608686	0.00630589574575424	0.0305169206112623	-0.000237071231822483	0.0004546623385977	-0.00032092395122163
-0.10609033703804	-0.092609316110611	-0.0118533046916127	-0.00137457065284252	0.00153127149678767	0.000567092152778059
-0.0690841600298882	0.0257540494203568	0.047476802021265	0.000353783689206466	0.000542374851647764	-0.000370033085346222
-0.00378098012879491	0.0329340733587742	0.105041719973087	0.000565451686270535	-0.000812321610283107	-0.000337892066454515
-0.0715960264205933	-0.0721559450030327	0.00313949910923839	-0.00100709090474993	0.000431043357821181	-0.000145367099321447
-0.0227945055812597	0.00218308437615633	0.0260638557374477	0.000280456792097539	0.000164093027706258	-6.08943046245258E-05
-0.0839840248227119	-0.0389898866415024	-0.0568260215222836	-0.000776078028138727	0.000851530698128045	-0.000763568503316492
-0.0313663072884083	-0.0499815307557583	-0.00826532673090696	-0.00124167534522712	0.00040251127211377	-0.00087626522872597
0.0230396222323179	0.0788141861557961	0.0259611308574677	6.48698187433183E-05	-1.61292462053098E-07	-6.29951246082783E-05
-0.0879416018724442	-0.0551025569438934	0.0347337126731873	-0.000476396264275536	0.0011331494897604	-0.000695957627613097
-0.00255226483568549	0.00423899525776505	-0.0482780039310455	-0.000246891751885414	0.000343462481396273	9.91130509646609E-05
-0.0845834091305733	-0.0827857851982117	-0.0490062460303307	-0.000394400500226766	0.00100514059886336	0.000111056840978563
-0.026898605749011	0.000453238491900265	-0.035781130194664	0.000197769433725625	0.00138166209217161	0.000470693514216691
-0.0884765163064003	-0.0765563771128654	-0.00993080902844667	-0.000768947415053844	0.000297662045340985	-0.000157200207468122
-0.00643546087667346	0.0015267082490027	0.055776696652174	1.05019887541857E-06	-0.000110151326225605	0.000326520501403138
-0.0497095659375191	-0.0256742164492607	0.0566554144024849	8.21380308480002E-05	0.000922597071621567	-0.000314165226882324
-0.0369876995682716	-0.0470583066344261	-0.0579175092279911	-0.00116513937246054	0.000397447554860264	7.87395474617369E-05
-0.0518459044396877	-0.0144372284412384	-0.0130672343075275	-0.000802658963948488	0.000601892010308802	-0.00076222000643611
-0.0153853073716164	-0.0107293846085668	-0.0170362591743469	-5.75569220018224E-06	0.000636576034594327	-0.000245472881942987
-0.0244182348251343	0.0196794960647821	0.00847219862043858	0.000604867818765342	0.000221853886614554	0.000113202484499197
-0.0057513415813446	0.0468570366501808	0.0304988753050566	0.000182606730959378	0.000889770046342164	-0.000166043886565603
-0.0526803620159626	-0.0699349120259285	-0.0746304765343666	-0.000497064320370555	0.000906905101146549	4.13697525800671E-05
-0.0467653051018715	-0.0256456974893808	0.0396623983979225	0.000153158762259409	0.000197177709196694	-0.000511420599650592
-0.0595085583627224	-0.0266265757381916	-0.0327725484967232	-0.00104035530239344	0.000568597868550569	0.000350122281815857
-0.0585821084678173	-0.0504458509385586	-0.00430886540561914	0.000391644978662953	0.000924247840885073	-7.22021941328421E-05
-0.0172204170376062	-0.00661975098773837	0.0270856823772192	-4.65772282041144E-05	-0.000127784136566333	-0.000697651761583984
-0.0630538761615753	-0.0219826754182577	-0.00360415014438331	0.000313721859129146	0.00071868154918775	-0.000681151752360165
-0.00763237802311778	0.0127285169437528	0.0172682553529739	-0.000260499655269086	2.00554804905551E-05	-0.000194462423678488
-0.0578444004058838	0.0163018256425858	0.0520075149834156	0.000567650829907507	4.74944245070219E-05	-0.000243545538978651
-0.0305352341383696	-0.00264250300824642	0.0249937400221825	-0.000242342997808009	0.000341483624652028	0.000216786123928614
-0.0808650851249695	-0.0322659909725189	0.0519105345010757	2.06093463930301E-05	6.42334052827209E-05	-0.000444322125986218
-0.0301977004855871	-0.0372274592518806	0.0349159874022007	-0.000194570719031617	0.000984586658887565	-0.000210360551136546
-0.0368478894233704	0.00523379072546959	0.0524448528885841	0.00132614944595844	-0.000104355916846544	0.000137205846840516
-0.0381630212068558	-0.0257790628820658	0.0440198257565498	0.000294175435556099	0.000715563423000276	-0.000332947383867577
-0.0246519464999437	-0.0510785616934299	-0.0700324103236198	0.000194132691831328	0.00129725434817374	0.000445440760813653
-0.0425298139452934	0.036343939602375	0.047905083745718	0.000710823631379753	-0.000382332800654694	-0.00028463700436987
-0.041954692453146	-0.0261978451162577	-0.0185298249125481	6.2281105783768E-06	0.000570293224882334	0.00038628836045973
-0.0107444655150175	0.0261923111975193	0.0617013461887836	0.000659173645544797	0.000135116511955857	-0.000337892008246854
-0.0462034605443478	-0.029991565272212	-0.0352937839925289	-0.000291506177745759	0.000512311817146838	-0.000124054626212455
-0.0713025704026222	-0.0375633388757706	0.0217016283422709	0.000540710461791605	0.000403299316531047	-0.000170844519743696
-0.0296633280813694	0.0257597845047712	0.0472293198108673	0.00043313013156876	-0.000351893453625962	0.000113629837869667
-0.0851501896977425	-0.113153822720051	-0.035984855145216	-0.000397805124521255	0.000626820314209908	0.000237120475503616
-0.01033357065171	-0.0187489278614521	-0.00739343278110027	0.00097556586842984	0.000143909273901954	-0.000212883329368196
-0.0346212461590767	-0.0664464831352234	-0.0358587875962257	-0.000401406810851768	0.000912278424948454	0.00043326141894795
-0.0940891802310944	-0.0515735372900963	-0.0347972922027111	2.67376199190039E-05	0.000465708173578605	-0.000578859937377274
-0.0311003271490335	0.00685376301407814	-0.0310746375471354	0.000515619700308889	0.00100108224432915	0.000341632636263967
-0.057245284318924	-0.0717793554067612	-0.0244588796049356	-0.000527182302903384	0.000453260145150125	0.00104045984335244
-0.097216509282589	-0.114553458988667	-0.018581124022603	-0.00103021180257201	0.000671674963086843	-0.000187204437679611
-0.0164569485932589	0.0336968377232552	0.0455697625875473	0.00202027033083141	-0.000280029547866434	-0.000454617023933679
-0.0819036662578583	-0.0574957206845284	-0.0423999987542629	0.00144099025055766	0.000829544442240149	-0.00029967533191666
-0.0254178196191788	-0.065527468919754	0.00416239816695452	0.0010547146666795	0.000976879033260047	0.000762158422730863
-0.0734917148947716	-0.0653589889407158	-0.0478374809026718	0.00014731494593434	0.00068563618697226	-0.000248946336796507
-0.0268363282084465	0.0367186069488525	0.0312984883785248	0.000796822365373373	0.000784123316407204	-0.000445469253463671
-0.0416319519281387	-0.0257331300526857	0.0155024668201804	-0.000752970925532281	0.000120212083857041	0.000384471233701333
-0.029677227139473	0.00573892332613468	0.0263576339930296	-0.000106373234302737	0.000708521693013608	-0.000458577153040096
-0.141187608242035	-0.0461162775754929	-0.0535491295158863	-0.00188063469249755	0.00170435314066708	-0.00118218606803566
-0.0440204069018364	0.0203092787414789	0.0393503308296204	0.000943669234402478	-0.000916687247809023	-0.000215526088140905
-0.0891826674342155	-0.0544365048408508	0.00184856599662453	-0.000763816002290696	0.000315626995870844	0.000414082431234419
-0.0350322350859642	0.0145309846848249	0.00763007486239076	7.88908364484087E-05	-7.65018776291981E-05	0.000211844511795789
-0.0396367572247982	0.0159130021929741	-0.048245295882225	-0.00018075603293255	0.000359778816346079	-0.000286397116724402
-0.0580785796046257	0.00647395011037588	0.0163149740546942	-0.00025818299036473	0.000495189451612532	-9.07922731130384E-05
-0.0243350453674793	0.0473959445953369	-0.0191790722310543	-0.000244996335823089	0.000107371037302073	0.000393662194255739
-0.0669608563184738	-0.0480178259313107	-0.0889942944049835	-0.000910976668819785	0.000520479748956859	0.000283986883005127
-0.131257191300392	-0.102984748780727	-0.0722249522805214	-0.0019320355495438	0.000908748130314052	-0.000201083370484412
-0.0499794259667397	-0.0134892128407955	0.0264946259558201	0.000782619696110487	-0.00027222657809034	-0.000249407108640298
-0.0573322772979736	-0.0604327656328678	-0.0973189100623131	-0.000370530149666592	0.000900353479664773	0.000526279618497938
-0.103252656757832	-0.145504161715508	0.0340372659265995	-0.000421003962401301	-3.50349364452995E-05	-7.71023696870543E-05
-0.0252810195088387	0.0397079735994339	0.053551260381937	0.00122783193364739	-0.000791586295235902	-0.000607674941420555
-0.0163967031985521	-0.0119285974651575	-0.0414367504417896	-0.000377427262719721	-0.000635832548141479	0.000918389938306063
-0.0841391757130623	-0.0443119592964649	0.000248483091127127	0.000629435759037733	0.000321476225508377	-0.000372798996977508
-0.00144162063952535	0.0306179467588663	0.0396402850747108	0.00117120274808258	-0.000219596899114549	0.000133365407236852
-0.0149390213191509	0.0372437089681625	-0.00614004535600543	0.000306077708955854	-8.43599191284738E-05	0.000794259482063353
-0.0737766847014427	-0.0448305904865265	-0.00618318654596806	-1.34904394144542E-06	0.000292440061457455	0.000532623787876219
-0.0262404456734657	-0.0303170345723629	-0.0845639333128929	0.000872209144290537	7.90846606832929E-05	0.00139272422529757
-0.135433465242386	-0.141266599297523	-0.0399258472025394	-0.000261613633483648	0.00100648624356836	-0.000223954310058616
-0.101467028260231	-0.0822445154190063	-0.0505960732698441	-0.0010271945502609	0.000258711021160707	0.000444933888502419
-0.038225345313549	-0.00647764559835196	0.056480810046196	0.000280378735624254	-0.000759199727326632	-0.000212878221645951
-0.0160039719194174	0.0472782254219055	0.0454353541135788	0.00135608436539769	-0.000648952147457749	-0.000796482490841299
-0.0653581321239471	-0.0158522836863995	-0.0149928592145443	-0.000347685621818528	0.00107015727553517	0.000410568522056565
-0.119046285748482	-0.0817194804549217	-0.0798539519309998	-0.00101945619098842	0.00103604898322374	-0.000301297113765031
-0.0829861089587212	-0.0615201368927956	0.0217637773603201	0.000920397054869682	-0.000268124393187463	-5.24285678693559E-05
-0.0148926777765155	0.0395033285021782	0.0440087988972664	0.00143159599974751	-0.000657855183817446	5.57865969312843E-05
-0.0835785791277885	-0.0740403980016708	-0.0140036949887872	0.000146693695569411	0.0010479164775461	0.000231562997214496
-0.0344754569232464	0.0122035015374422	0.0312754511833191	0.00096655054949224	-0.0002872196782846	-0.00037041594623588
-0.0498400516808033	-0.0922728255391121	-0.0525399260222912	-0.000441830372437835	0.000673986098263413	-2.06925687962212E-06
-0.0670261010527611	-0.00733736250549555	0.0314361229538918	0.00185272563248873	5.5829033954069E-05	-0.000204961208510213
-0.0351762138307095	-0.0469523295760155	0.00481272675096989	0.000152761931531131	0.00117554690223187	-0.000203400966711342
-0.0451087802648544	-0.026035264134407	0.0447579547762871	0.00118546618614346	0.000143893179483712	-0.000387025502277538
-0.00823262520134449	-0.00569379329681396	0.0124875959008932	0.00029995827935636	0.000924784631934017	0.000456869573099539
-0.076973982155323	-0.126107484102249	0.0295673925429583	-7.08358711563051E-05	0.000821037509012967	0.000369120913092047
-0.100676946341991	-0.0700998231768608	-0.069734126329422	-0.000648959307000041	0.00132458482403308	-0.00074983894592151
-0.107848666608334	-0.143179193139076	-0.0793430507183075	-0.000950601068325341	0.00130284868646413	-0.000126529470435344
-0.120003215968609	-0.0682695806026459	-0.0228066723793745	-0.000582556473091245	0.00126233627088368	-0.000427176884841174
-0.0777907222509384	-0.0187194533646107	0.0472284406423569	0.00120991957373917	-0.000281727086985484	0.000268517556833103
-0.0195741262286901	0.00737901963293552	0.083946667611599	0.00183390465099365	-1.48001554407529E-05	-2.82987111859256E-05
-0.00452993251383305	-0.0224833227694035	0.028029341250658	0.000613224692642689	0.000642490689642727	-0.000634617870673537
-0.0291758310049772	-0.077245369553566	0.0297253634780645	-0.000129488878883421	0.00100258667953312	0.000478405243484303
-0.0442868135869503	-0.088011808693409	-0.0144161134958267	-0.00103463290724903	0.00126324070151895	0.000313006661599502
0.0355303436517715	0.0104287210851908	-0.0497874170541763	0.0004873298748862	0.000577651662752032	0.0016166822751984
-0.0646714344620705	-0.0120662590488791	0.038667269051075	0.000510747486259788	0.00132021284662187	4.07958650612272E-05
-0.0721064582467079	-0.0582743659615517	-0.0398702248930931	-0.000220185553189367	0.000846311508212239	-5.055477595306E-05
-0.0455924570560455	-0.0479437075555325	-0.0227177459746599	-0.000554006721358746	0.000750749430153519	0.000103565718745813
-0.0733187794685364	-0.0309940371662378	-0.0047741299495101	0.000238946595345624	4.53278698842041E-05	-0.000183891723281704
-0.0522819049656391	-0.00288081914186478	-0.0136168040335178	-0.000180161179741845	-0.000132315763039514	-0.000263003865256906
-0.0932206436991692	-0.0281563699245453	-0.0318320840597153	-0.000300477811833844	0.00117379974108189	-5.71693999518175E-05
-0.0936418399214745	-0.000157863643835299	0.0724341347813606	0.000638077326584607	-0.000158190014190041	0.000229218465392478
-0.0387378334999084	-0.0324572175741196	-0.0271643251180649	-0.000653486698865891	0.000254754442721605	6.57835189485922E-05
-0.0246833320707083	-0.00706586893647909	0.0379989333450794	0.000414719310356304	5.31507248524576E-05	0.000621694140136242
-0.0756641775369644	-0.0955234244465828	0.024579755961895	0.000271815748419613	0.000742501637432724	0.000744671386200935
-0.0718604326248169	-0.0538719519972801	-0.0426852516829968	0.000643589766696095	0.00076114758849144	-0.00047037485637702
-0.0479408949613571	-0.0341437608003616	-0.0168993212282658	0.000850985292345285	-1.26323639051407E-05	-0.000125573686091229
-0.0826157405972481	-0.053656842559576	0.0512387081980705	0.000144869438372552	0.000316201330861077	8.0992846051231E-05
-0.0594140626490116	-0.0735025107860565	0.0779679641127586	0.00111923110671341	0.000148815059219487	0.000520306057296693
-0.0535996295511723	-0.0902958735823631	0.0837928205728531	0.000809655408374965	5.82852007937618E-05	-0.000300140731269494
-0.0620990395545959	-0.0542564764618874	0.0337742157280445	0.00152326328679919	0.000830881472211331	0.00103186583146453
-0.0507935620844364	-0.0621713660657406	0.0840485244989395	0.00224180286750197	0.000545691640581936	0.000196195833268575
0.0327319391071796	-0.0404608659446239	0.043129276484251	0.00247806147672236	-0.000155758447363041	0.00190792768262327
-0.082208476960659	-0.1460852175951	0.0393734164535999	0.00110361748374999	0.0013857486192137	0.000436927919508889
-0.016923576593399	-0.0227171648293734	0.0935864076018333	0.00259729404933751	0.000366906926501542	3.518064841046E-05
-0.0574958324432373	-0.146849229931831	0.0132130831480026	0.00103926658630371	0.00133285985793918	0.000675833318382502
-0.00866089295595884	0.0153378071263433	0.082255594432354	0.00266811554320157	0.00118753628339618	-0.00090421485947445
-0.031052241101861	-0.0779831483960152	-0.0351121351122856	0.000215898384340107	0.00211990484967828	0.00050258549163118
0.0015849769115448	-0.0402291417121887	0.029466113075614	-3.16530417876493E-06	0.00129888998344541	0.000808650045655668
-0.0112791145220399	-0.0287715420126915	0.00718616973608732	-4.41481915913755E-06	0.000111539360659663	0.000850066484417766
-0.0905952155590057	-0.0521712861955166	-0.0711439922451973	-0.00101348699536175	0.000892134674359113	-0.000191411541891284
-0.0932387486100197	0.0191624257713556	0.0238032210618258	-0.000194239735719748	-7.63307398301549E-05	0.00016624788986519
-0.110175617039204	-0.00475762924179435	-0.0253294669091702	-0.00153918552678078	-0.000509945268277079	0.000131179127492942
-0.101947098970413	-0.0375460721552372	-0.0427137613296509	-0.00210220064036548	-0.000294876226689667	9.53608250711113E-05
-0.161597013473511	-0.0332767106592655	0.0143003156408668	-0.00229905196465552	8.99575170478784E-05	-0.00082105043111369
-0.11998774856329	-0.00200454774312675	-0.0634023696184158	-0.00247564516030252	4.76668901683297E-05	-0.000972388894297183
-0.106344528496265	0.0988133996725082	0.0458853952586651	-0.000822319823782891	-0.000650602160021663	-0.000870777468662709
-0.0297428872436285	0.113486781716347	0.0636686012148857	-0.000555402715690434	-0.00109517097007483	-0.000332729308865964
-0.0835854113101959	0.00196941965259612	-0.0357477553188801	-0.00163222278933972	-0.000856804370414466	0.00120607041753829
-0.0921199545264244	5.68723626201972E-05	-0.0832841470837593	-0.00239884038455784	-0.000351460301317275	0.000631211674772203
-0.0922317877411842	0.0450372770428658	-0.00509379804134369	-0.00147696328349411	-0.000443968776380643	0.000903994136024266
-0.0382252372801304	-0.0214754920452833	-0.0204486697912216	0.000706488848663867	-0.00217524403706193	0.00160591292660683
-0.124157473444939	-0.113349184393883	-0.0588249117136002	0.000332389492541552	-0.000381757621653378	0.000766656012274325
-0.157588094472885	-0.153389811515808	-0.0731689631938934	0.00123348238412291	-0.000378154567442834	-0.000545622839126736
-0.156450390815735	-0.152401000261307	0.00474771345034242	0.00288506550714374	0.000121919889352284	0.000496736553031951
-0.0963304340839386	-0.131875291466713	-0.0614055059850216	0.00119086098857224	0.000321109691867605	0.000634477182757109
-0.048780731856823	-0.00404276698827744	-0.00424111634492874	0.00228801579214633	-0.000486759323393926	0.000613648968283087
-0.152455672621727	-0.137266606092453	-0.0812378972768784	-0.00162676395848393	0.000876672216691077	8.59420033521019E-05
-0.168117985129356	-0.109458640217781	-0.11605641245842	-0.00212769513018429	0.00107519107405096	-0.000410114967962727
-0.139981746673584	-0.0465324558317661	-0.0671906098723412	-0.00106812117155641	-0.000286512833554298	-0.000568565621506423
-0.166166886687279	-0.124674633145332	-0.0633825808763504	-0.00120494700968266	-0.000795305764768273	-0.000247959600528702
-0.219298154115677	-0.146242007613182	-0.134624794125557	-0.0022050894331187	-0.00101886224001646	-0.000247509713517502
-0.143325984477997	-0.0324622131884098	0.020292729139328	0.000461486546555534	-0.00292817200534046	-0.00035791375557892
-0.105170503258705	-0.0238918513059616	-0.0592266842722893	-8.79520084708929E-05	-0.0025817125570029	0.000384292827220634
-0.113556541502476	-0.053837712854147	-0.095346063375473	-9.7728130640462E-05	-0.0028277114033699	0.00114853272680193
-0.113333508372307	-0.00426705693826079	-0.053880400955677	-0.000252470752457157	-0.00234516896307468	0.00194970925804228
-0.158987611532211	-0.0557768121361732	-0.0523240230977535	-0.000884037057403475	-0.00155477283988148	0.000669041706714779
-0.0871762335300446	-0.0090585220605135	-0.0559760071337223	-0.000121557939564809	-0.00162573996931314	0.00111473363358527
-0.140226170420647	-0.0687588006258011	-0.0860784947872162	-0.00143630488310009	-0.000748583755921572	0.000129159889183939
-0.0939161479473114	-0.0327969938516617	-0.0415095537900925	-0.00041490132571198	-0.00158882478717715	0.000255972699960694
-0.162348657846451	-0.0661486461758614	-0.0864235684275627	-0.0025960928760469	-0.000716464302968234	-0.000477731984574348
-0.129319548606873	-0.0613656789064407	0.0127623919397593	-0.00180837628431618	-0.00212638336233795	0.000546217022929341
-0.0549725852906704	0.0861387625336647	0.0806753039360046	-0.000620276783592999	-0.00208303728140891	-0.000324757042108104
-0.0692800804972649	0.045491598546505	0.0859361365437508	-0.000206412878469564	-0.000432094762800261	-0.000445508921984583
-0.0452730506658554	0.0940241888165474	0.091474823653698	0.000963248137850314	-0.00124089408200234	-0.000564835616387427
-0.0388443320989609	0.0080768121406436	0.0374991185963154	-0.001068135490641	0.000530402932781726	-2.05420783458976E-05
0.00790890492498875	0.0889826789498329	0.152754902839661	-0.000213253239053302	0.000416108319768682	-0.000746536941733211
-0.0413291566073895	-0.0509142503142357	0.00222739460878074	-0.00277455081231892	0.00196315068751574	-0.000255183491390198
-0.0444602444767952	-0.00436903815716505	0.059788066893816	-0.00108224025461823	0.00110342970583588	-0.000280425825621933
0.0157254096120596	0.0281065814197063	0.0414586737751961	-0.00146143510937691	0.000984172686003149	0.000434724352089688
-0.0683757439255714	-0.0591980963945389	-0.00534072052687407	-0.002149275271222	0.0012377230450511	-0.000809131597634405
-0.170567557215691	-0.0719513148069382	0.0175852719694376	-0.00270842132158577	0.000964155828114599	-0.000295791571261361
-0.107294701039791	0.0125005664303899	0.0581831112504005	-0.00052760832477361	-0.00154388963710517	2.50467619480332E-05
-0.133287712931633	0.0134513610973954	0.122529707849026	-0.000331731745973229	-0.00122716103214771	0.000362720165867358
-0.131089732050896	-0.0960862040519714	0.039815291762352	-0.00196850439533591	-0.000763980846386403	0.000182172443601303
-0.169331073760986	-0.0853317528963089	0.0613029003143311	-0.00170761963818222	-0.00143807160202414	-4.13482257499709E-06
-0.141739591956139	-0.0767856314778328	0.0225705541670322	-0.00101658387575299	-0.00126196502242237	0.000353401526808739
-0.122827053070068	-0.0583305507898331	-0.00145480327773839	-0.000898717495147139	-0.00179897458292544	0.00169689860194921
-0.21513643860817	-0.111218623816967	0.0271219480782747	-4.41982847405598E-05	-0.00191878655459732	0.000166116587934084
-0.171903699636459	-0.141446799039841	-0.00878005661070347	-0.00044536663335748	-0.00153529667295516	0.00114111031871289
-0.129755556583405	-0.110498018562794	0.0282324515283108	0.00157831434626132	-0.00214491481892765	0.00115283997729421
-0.156522795557976	-0.146484136581421	0.0670406818389893	0.000634324329439551	-0.00147156976163387	0.000821549037937075
-0.064618244767189	-0.102136962115765	0.029018834233284	0.000498806475661695	-0.00173109292518348	0.0007869599503465
-0.125864967703819	-0.173169910907745	0.0164820179343224	0.000205125266802497	2.66572114924202E-05	0.000248012394877151
-0.0293540041893721	-0.126295641064644	0.0254289209842682	0.000908675254322588	0.000900239450857043	0.00119278614874929
-0.0717367082834244	-0.182450771331787	0.0430372096598148	0.000576355028897524	0.000143078956170939	0.000736646528821439
-0.0454430617392063	-0.118377916514874	0.105631686747074	0.000965360435657203	0.000529213750269264	-3.61065140168648E-05
0.0298842750489712	-0.115038879215717	0.0290312301367521	-0.000507872609887272	0.000822699279524386	0.00138384860474616
0.0155164487659931	-0.118079595267773	0.0879790857434273	0.000442649266915396	0.00150459725409746	0.000473537715151906
0.000144368241308257	-0.132223755121231	-0.0136141888797283	-0.000695536786224693	0.00179999985266477	0.000709955755155534
0.0333489440381527	-0.05559116974473	0.0784014239907265	4.63443029730115E-05	0.0012409765040502	0.000601991021540016
0.0110968397930264	-0.109509594738483	-0.0619848631322384	-0.00170065171550959	0.00341903883963823	0.000599415972828865
0.0686051100492477	-0.0434101857244968	0.0759465992450714	-0.000391725887311623	0.00215201824903488	-0.000306702626403421
0.0408820249140263	-0.0607547648251057	0.0119602791965008	-0.00177208939567208	0.00291181961074471	0.000557981955353171
0.061281468719244	-0.0313516855239868	0.0573054067790508	-0.000388514308724552	0.00200114655308425	0.00023234671971295
0.0371064282953739	-0.0818436220288277	0.0609331540763378	-0.00143325154203922	0.00223299721255898	0.000131503969896585
0.0492012053728104	-0.107980310916901	0.0222601611167192	-0.00146533886436373	0.0023788136895746	0.000117372503154911
0.0555034838616848	-0.0893644541501999	0.0255886800587177	-0.000997911440208554	0.0027988615911454	0.000894369906745851
0.031212393194437	-0.0919208154082298	0.0313311479985714	-0.000810828234534711	0.00242952443659306	-1.04175330761791E-06
0.0162282027304173	-0.168689325451851	-0.00482347793877125	-0.000936135940719396	0.0025815770495683	0.000912586343474686
-0.0306534115225077	-0.157496228814125	0.0739466995000839	-0.00115032948087901	0.00292450818233192	6.18228514213115E-05
0.0362895727157593	-0.0774551928043365	0.0516903586685658	-0.000171328778378665	0.00207520346157253	0.00101456511765718
-0.0460915416479111	-0.176571160554886	0.0466478876769543	-0.00212113233283162	0.00153614499140531	9.15875571081415E-05
-0.00934733357280493	-0.0782361105084419	0.0953405499458313	-0.00081620056880638	0.000624759588390589	8.75236946740188E-05
-0.0622464530169964	-0.0892490074038506	0.064137265086174	-0.000363633647793904	0.0013993582688272	0.000334954122081399
-0.0429128594696522	-0.0941542088985443	0.0768201053142548	-0.000600772327743471	0.000645415100734681	0.000567037088330835
-0.093045562505722	-0.114131569862366	0.11840582638979	-0.000839489744976163	0.000212164522963576	0.00106712465640157
-0.0598681420087814	-0.0950196459889412	0.070175476372242	-0.000766839075367898	-5.93357726756949E-05	0.00152262870687991
-0.0868975818157196	-0.150268375873566	0.093850165605545	-0.000730701547581702	2.42006553889951E-05	0.000515547231771052
-0.0877182632684708	-0.171681255102158	0.0837949439883232	-0.000336874683853239	-0.000143335011671297	0.00152733305003494
-0.0935925394296646	-0.163830175995827	0.114750325679779	-0.000215172258322127	-0.000384253478841856	0.00119992869440466
-0.104303054511547	-0.241269215941429	0.114925406873226	-0.00081260281149298	0.000772343599237502	0.00115226861089468
-0.103548936545849	-0.19831383228302	0.0977867022156715	0.000443734141299501	0.00045213897828944	0.00142262445297092
-0.090050220489502	-0.117300249636173	0.155305698513985	0.00203289138153195	-0.000880829582456499	0.00132875400595367
-0.119048893451691	-0.251248151063919	0.0627293735742569	-0.000473159161629155	0.000616004108451307	0.00123429868835956
-0.0977675169706345	-0.161527425050735	0.0938889011740685	0.000150680469232611	0.00034323162981309	0.000905346183571965
-0.0776582434773445	-0.119830042123795	0.164514645934105	0.000926280568819493	-0.000307710521155968	0.000665841624140739
-0.0825600773096085	-0.136098712682724	0.0715973898768425	-0.00104516767896712	0.000575242098420858	0.000643639185000211
-0.0796239301562309	-0.116197019815445	0.0936543494462967	-0.000838774489238858	0.000359402736648917	0.000493696541525424
-0.0770353823900223	-0.113358817994595	0.060654703527689	-0.00248110364191234	0.000506638898514211	0.00107797037344426
-0.0914770662784576	-0.0360189005732536	0.165779113769531	-0.00264567881822586	-0.000336692581186071	1.83589290827513E-05
-0.0793314874172211	0.000488192948978394	0.134494468569756	-0.00267182127572596	-0.000739718321710825	0.00037642871029675
-0.121552206575871	-0.0941726714372635	0.0862032324075699	-0.00402003573253751	8.70278308866546E-05	6.94122354616411E-05
-0.118288524448872	-0.0479569993913174	0.0768863186240196	-0.00459938077256083	4.18269592046272E-05	-7.80920527176932E-05
-0.0731349214911461	0.0691827535629272	0.117885127663612	-0.0022624225821346	-0.000468933605588973	-9.45614228839986E-05
-0.0250724032521248	0.0398849211633205	0.0725692212581635	-0.00375883700326085	-0.000284351757727563	0.000751485815271735
-0.00845649093389511	0.0442041382193565	0.0405848696827888	-0.00311278272420168	0.00013592948380392	0.00206797267310321
-0.0868060439825058	-0.0884770527482033	0.0394546762108803	-0.00340798287652433	0.000911413982976228	0.000142531745950691
-0.0299317128956318	-0.00624343287199736	0.0799113586544991	-0.00240742857567966	0.000304685847368091	2.4188944735215E-05
0.00222727749496698	0.0359359160065651	0.103455871343613	-0.00209513702429831	0.000758659618441015	-0.000665913627017289
-0.0103764291852713	0.00646544527262449	0.182606607675552	-0.00126845156773925	0.000720846001058817	-0.000714021327439696
0.0083833672106266	-0.0616936311125755	0.0360192991793156	-0.0024270408321172	0.00128763995599002	0.000922504405025393
-0.0729610472917557	-0.137611269950867	0.0200396534055471	-0.0022802168969065	0.00124177697580308	-0.000161623072926886
-0.00632765563204885	-0.0599364936351776	0.156698942184448	6.56577394693159E-05	0.000413276517065242	0.000188618068932556
-0.0446980781853199	-0.138713210821152	0.0504736006259918	-0.00172851874958724	0.00137861899565905	0.000389406777685508
-0.0577895529568195	-0.182049319148064	0.00676892092451453	-0.00127463799435645	0.00123962806537747	0.000814174301922321
-0.0163969174027443	-0.0821253210306168	0.225519746541977	-0.000509790377691388	7.27125880075619E-05	0.000293088465696201
-0.0719389244914055	-0.152174919843674	0.137366637587547	-0.00176616315729916	0.00112205778714269	0.000198241745238192
-0.0362735539674759	-0.132198706269264	0.0892532840371132	-0.00154796452261508	0.00108106841798872	0.000696153263561428
-0.0817167684435844	-0.121211186051369	0.202695265412331	-0.000803194881882519	0.00158441334497184	0.000405362894525751
-0.0192659962922335	-0.0914527922868729	0.105823665857315	-0.00181830720975995	0.00106553547084332	0.000965880288276821
-0.0463140644133091	-0.0955109894275665	0.0846179872751236	-0.00130197778344154	0.00133154459763318	0.000719254137948155
-0.0825910344719887	-0.106191135942936	0.0962971150875092	-0.00174202676862478	0.000965212646406144	0.000924672523979098
-0.0443509258329868	-0.0973317846655846	0.104810111224651	-0.00255901180207729	0.0017350617563352	0.000979832489974797
-0.0394231416285038	-0.0702718794345856	0.119702123105526	-0.00243144039995968	0.00109197723213583	-7.61467963457108E-05
-0.0731049627065659	-0.0834076553583145	0.100561648607254	-0.00350448628887534	0.00148678454570472	0.000106068859167863
-0.0515337474644184	-0.0386144667863846	0.145958170294762	-0.00167131458874792	0.000698218995239586	-7.94224179117009E-05
-0.0371443592011929	-0.0661285445094109	0.138966709375381	-0.00331336702220142	0.000382693717256188	0.000773976789787412
-0.102225072681904	-0.10000117123127	0.0875187739729881	-0.00273904297500849	0.000319361861329526	0.000220318237552419
-0.0358245521783829	-0.00304745323956013	0.127780243754387	-0.00177520234137774	-0.00109052320476621	0.000156829468323849
-0.0764956101775169	-0.03036187030375	0.0155866090208292	-0.00322957383468747	-0.000415978633100167	0.00111245736479759
-0.182779312133789	-0.12374272197485	0.0682996138930321	-0.00376859330572188	-0.000448659324320033	6.98249141350971E-06
-0.0943489670753479	-0.0408466905355453	0.0550158619880676	-0.00269362493418157	-0.0019001035252586	0.00100687576923519
-0.1523068100214	-0.0914148762822151	0.029377281665802	-0.00298774382099509	-0.00164463778492063	0.000337602832587436
-0.135679081082344	0.0228777471929789	0.0862168744206429	-0.00199615559540689	-0.00224163848906755	0.000228843447985128
-0.126986026763916	-0.081098347902298	0.05436722189188	-0.00264216447249055	-0.00205943989567459	0.0012602536007762
-0.159149780869484	-0.123591743409634	-0.0184768829494715	-0.00307108974084258	-0.001534697948955	0.000409467407735065
-0.140612736344337	-0.0160834044218063	0.122688502073288	-0.000813344900961965	-0.0024270445574075	3.61980928573757E-05
-0.135754019021988	-0.119904950261116	0.0508729815483093	-0.00153053179383278	-0.00160329625941813	0.00148560991510749
-0.171462044119835	-0.161737188696861	0.0338735170662403	-0.0025114375166595	-0.000961804005783051	0.000695452676154673
-0.114453285932541	-0.0328279174864292	0.11015235632658	0.000116837189125363	-0.00200013653375208	0.000576216145418584
-0.0830206647515297	-0.115952096879482	0.072140634059906	-0.00162469013594091	-0.001553485984914	0.00216826749965549
-0.144220113754272	-0.147586941719055	0.0699832513928413	-0.00143751210998744	-0.00147313589695841	0.000668154913000762
-0.103729583323002	-0.0528816543519497	0.122776910662651	-0.000909636029973626	-0.00121427234262228	0.00053658609976992
-0.119385279715061	-0.159955576062202	0.100070267915726	-0.00213100598193705	-0.000449934421340004	0.000865733600221574
-0.101922996342182	-0.0722350403666496	0.0259835086762905	-0.00111383083276451	-0.00120606389828026	0.00116130034439266
-0.0804592669010162	-0.077958844602108	0.0472529269754887	-0.00176477071363479	-0.000570392701774836	0.00135743350256234
-0.146566733717918	-0.166058540344238	0.0832886695861816	-0.00217742449603975	-0.000100885168649256	0.000312658754410222
-0.0898489356040955	-0.0879484862089157	0.115730710327625	-0.000446765392553061	-0.00124699948355556	0.000174345535924658
-0.0643270462751389	-0.107140243053436	0.107348918914795	-0.000631140079349279	9.61759451456601E-06	0.000323432177538052
-0.0322891362011433	-0.149064630270004	0.0401102043688297	-0.00153453322127461	-0.000114701484562829	0.00145535881165415
-0.117786638438702	-0.162788078188896	0.0464029014110565	-0.00136943371035159	0.00130039034411311	-0.000152719963807613
-0.0444343611598015	-0.044510293751955	0.178739085793495	0.000432437664130703	0.000358573481207713	-0.00022329248895403
0.00570843275636435	-0.0873062610626221	0.108149729669094	-0.000805766962002963	0.000641848368104547	0.000403475132770836
-0.0128271132707596	-0.134013220667839	0.0672508105635643	-0.00079782004468143	0.000872543780133128	0.00142525520641357
-0.0727751776576042	-0.132890909910202	0.0549557954072952	-0.0010132493916899	0.000917356868740171	0.000353954354068264
-0.0387361124157906	-0.0986923202872276	0.125752180814743	6.21751605649479E-05	0.00078493682667613	0.000369743531337008
-0.110523119568825	-0.173603117465973	0.0859280601143837	-0.000891705742105842	0.000754987588152289	-4.29968822572846E-05
-0.066165879368782	-0.0853529125452042	0.0892326235771179	-0.000349803740391508	-5.23854760103859E-05	0.000727842794731259
-0.0833624452352524	-0.184245616197586	0.0625680014491081	-0.00117117585614324	0.000270942080533132	0.000964577367994934
-0.10063935816288	-0.109048038721085	0.0663741752505302	-0.000600558065343648	-0.000359621073585004	0.00097902468405664
-0.136395379900932	-0.131261169910431	0.0662300065159798	-0.000973707356024534	-0.000738103815820068	0.000620081438682973
-0.142153024673462	-0.15130577981472	0.0379435941576958	-0.00160610431339592	-0.00058311817701906	0.00154215330258012
-0.125332981348038	-0.0944550707936287	0.135088562965393	-0.00120792479719967	-0.00157312909141183	0.000756774097681046
-0.118804574012756	-0.0968079045414925	0.11086343228817	0.00023041914391797	-0.00249287881888449	0.000484536169096828
-0.116139516234398	-0.126827538013458	0.0660667344927788	-0.000733746797777712	-0.00174436194356531	0.000931244867388159
-0.158108457922935	-0.163212314248085	0.0801249444484711	-0.000305387220578268	-0.00171350676100701	0.000382881058612838
-0.104905337095261	-0.128677189350128	0.0781222507357597	-0.00129769474733621	-0.00157271127682179	0.00130692787934095
-0.136089906096458	-0.134007096290588	0.101733729243279	-0.000852576515171677	-0.00106757099274546	0.000286623690044507
-0.0903534740209579	-0.0976976752281189	0.0783260986208916	-0.00155977939721197	-0.00153794372454286	0.00105667044408619
-0.12244988232851	-0.115874201059341	0.0529365241527557	-0.00189429300371557	-0.000706992112100124	0.000355856202077121
-0.0633774623274803	-0.059082992374897	0.0974300727248192	-0.00147999217733741	-0.00100850930903107	0.000274515681667253
-0.0984535664319992	-0.129527419805527	0.10443526506424	-0.0024640008341521	-0.000252689555054531	0.00075297657167539
-0.093025766313076	-0.0786725506186485	0.0717919319868088	-0.00113686919212341	0.000300587853416801	0.000104042497696355
-0.106857664883137	-0.138698413968086	0.0695518478751183	-0.00273171020671725	0.000994303845800459	0.000718786381185055
-0.101733691990376	-0.139379069209099	0.0535188317298889	-0.00169741804711521	0.000252119294600561	0.000506729644257575
-0.0637863576412201	-0.0506149865686893	0.0798590928316116	-0.00142094073817134	-0.000343912513926625	0.000398618343751878
-0.114742755889893	-0.110967665910721	0.0976657271385193	-0.0018470921786502	0.000814335187897086	-0.000150702529936098
-0.0764631032943726	-0.0721170008182526	0.0932030603289604	-0.00136458838824183	-0.000139016483444721	0.000262293178820983
-0.08020880818367	-0.0728631839156151	0.158255130052567	-0.00116863974835724	-0.000227173921302892	0.000410280568758026
-0.08023551851511	-0.134236693382263	0.0496525764465332	-0.000963649828918278	0.000515640655066818	0.00080434390110895
-0.0970778316259384	-0.150560900568962	0.0860524252057076	-0.000385721912607551	0.000546754454262555	0.00014339474728331
-0.0696036666631699	-0.0814230516552925	0.187124505639076	0.000921550090424716	-0.000428580708103254	7.81165872467682E-05
-0.0788583904504776	-0.0704098865389824	0.177464112639427	0.000163994991453364	-0.000276747188763693	9.21667451621033E-05
-0.0567811913788319	-0.107401333749294	0.0796295702457428	-0.00125662179198116	0.000326757843140513	0.00098335079383105
-0.090103842318058	-0.0709898397326469	0.0851217433810234	-0.000396055256715044	3.73415314243175E-05	0.000291633827146143
-0.0944240167737007	-0.145276635885239	0.0669112503528595	-0.0012523845070973	0.000323888350976631	0.00064076652051881
-0.0866293609142303	-0.0963310599327087	0.189032390713692	-0.000508812663611025	-0.00109619984868914	0.000551226374227554
-0.134511783719063	-0.152291372418404	0.0822052657604218	-0.00167469109874219	-0.000425341364461929	0.00117152428720146
-0.0990998893976212	-0.0617073476314545	0.106364026665688	-0.000480067799799144	-0.000965268875006586	0.000324994238326326
-0.122063852846622	-0.142106637358665	0.069923035800457	-0.00152708508539945	-0.000634900177828968	0.000889546703547239
-0.0980299115180969	-0.114776611328125	0.0441233105957508	-0.00187975878361613	-0.00129105988889933	0.000612088362686336
-0.111087322235107	-0.118635699152946	0.0917984321713448	-0.00170653639361262	-0.000905229186173528	0.000699526339303702
-0.142462149262428	-0.122864723205566	0.0574332475662231	-0.000985487829893827	8.41931159811793E-06	0.000619252386968583
-0.0994124636054039	-0.108995042741299	0.131880506873131	-0.00128813041374087	-0.000854537589475513	0.000460445764474571
-0.10928650945425	-0.128817245364189	0.0651746764779091	-0.00163928500842303	-0.000429738574894145	0.00111799384467304
-0.116501398384571	-0.119293682277203	0.188214585185051	-0.000956881383899599	-0.001143625122495	0.000596982659772038
-0.0810772404074669	-0.113892704248428	0.127341449260712	-0.00131499452982098	-0.000572281831409782	0.000762406038120389
-0.119032494723797	-0.13175842165947	0.128232419490814	-0.00103293603751808	-0.000315793615300208	0.000170780753251165
-0.110458351671696	-0.14420759677887	0.0651221498847008	-0.00208886759355664	-0.000551838660612702	0.000977850868366659
-0.0791975930333138	-0.0663477703928947	0.100900888442993	-0.000990756205283105	-0.000568749266676605	0.00090451049618423
-0.10146676003933	-0.0845611989498138	0.0883431509137154	-0.00146255001891404	-0.000299636943964288	0.000305431720335037
-0.103879638016224	-0.129191368818283	0.0397878177464008	-0.00259302230551839	0.000517994223628193	0.000379526638425887
-0.0561143532395363	-0.0708233416080475	0.153802409768105	-0.00108001031912863	-0.00109689123928547	0.000670869369059801
-0.135002583265305	-0.138861581683159	0.0962745100259781	-0.00130236358381808	-0.000415824208175763	0.000735928537324071
-0.0926258191466331	-0.0583114437758923	0.132501363754272	-0.00107129942625761	-0.000386274536140263	8.43870002427138E-05
-0.134453058242798	-0.17205972969532	0.074445441365242	-0.00159626302774996	1.74059478013078E-05	0.000830204982776195
-0.106205336749554	-0.109271317720413	0.0791217759251595	-0.00136269116774201	-0.000690134067554027	0.000687528809066862
-0.111567035317421	-0.125219643115997	0.0742346048355103	-0.00230031623505056	-0.000494247011374682	0.000550739816389978
-0.110308989882469	-0.0957412049174309	0.0925524532794952	-0.00161260250024498	-0.000530669756699353	0.000261751178186387
-0.113101601600647	-0.107967600226402	0.0833251848816872	-0.00183732190635055	-0.00043424658360891	0.000474946165923029
-0.101326756179333	-0.0935383662581444	0.0474467538297176	-0.001326720463112	6.4042913436424E-05	0.00139140884857625
-0.10159981995821	-0.103566333651543	0.0962094143033028	-0.00166800024453551	-0.000758274167310447	0.000710259599145502
-0.0785750523209572	-0.106922820210457	0.0919076949357986	-0.00195579882711172	-0.000508542871102691	0.000789143145084381
-0.1029267385602	-0.14776200056076	0.11402040719986	-0.00148934812750667	-0.00130216451361775	0.000737606373149902
-0.0948152765631676	-0.0752769261598587	0.100742913782597	-0.00222519552335143	-0.000339511985657737	0.000287215691059828
-0.110471360385418	-0.12474961578846	0.114980898797512	-0.00153215881437063	-0.000374379800632596	7.75824810261838E-05
-0.12606006860733	-0.106783054769039	0.112277790904045	-0.00051301479106769	-0.000714860507287085	-0.00055402796715498
-0.0786698833107948	-0.113585248589516	0.0784823223948479	-0.00145266705658287	-1.65683068189537E-05	0.00130711565725505
-0.140589639544487	-0.113308116793633	0.105559296905994	-0.000576506659854203	-0.000200428636162542	0.000618564488831908
-0.118958510458469	-0.122034728527069	0.07451481372118	-0.00138505373615772	0.000177682246430777	0.000813026446849108
-0.115359000861645	-0.156827867031097	0.0357626378536224	-0.00161713769193739	0.00037931717815809	0.000707863830029964
-0.0813653022050858	-0.107231490314007	0.127865239977837	-0.00112892384640872	-0.00056821689940989	0.000538663764018565
-0.144327506422997	-0.164219826459885	0.0737145841121674	-0.0027853031642735	0.000585891015361995	0.000538512365892529
-0.10505074262619	-0.101234093308449	0.119675122201443	-0.000613033887930214	-0.000691066030412912	0.000265725393546745
-0.109148494899273	-0.158474579453468	0.0742363408207893	-0.00170139886904508	-2.96056659863098E-05	0.00105856184381992
-0.0975992232561111	-0.138392090797424	0.0884135514497757	-0.00182933418545872	-0.000597040576394647	0.000360229896614328
-0.12160985916853	-0.104350447654724	0.122275345027447	-0.00133711460512131	-0.000243356698774733	0.000735120847821236
-0.0882926657795906	-0.126059114933014	0.109742797911167	-0.00242981244809926	7.2286215981876E-06	0.000347519526258111
-0.108275704085827	-0.139490738511086	0.0878981128334999	-0.00225445441901684	-2.68703061010456E-05	0.000368144101230428
-0.0778799057006836	-0.088904581964016	0.0800290107727051	-0.00120627786964178	-0.00038550203316845	0.000463001197203994
-0.135016307234764	-0.139352291822433	0.0800108462572098	-0.00170875317417085	-7.42767406336498E-06	-4.44377983512823E-05
-0.140323460102081	-0.185435280203819	0.0697852894663811	-0.00237702857702971	0.000465301534859464	0.000647539331112057
-0.121285289525986	-0.12367232888937	0.11443755030632	-0.00132504850625992	7.39864044589922E-05	0.00039522658335045
-0.105474360287189	-0.100987002253532	0.0451340116560459	-0.00136695790570229	-0.000243964270339347	0.000253788603004068
-0.103205122053623	-0.0735598132014275	0.180497691035271	-0.000768072437494993	-0.000394486996810883	0.000116219780466054
-0.135013550519943	-0.126349106431007	0.0959943756461143	-0.00190522999037057	-0.00041021392098628	0.000527484284248203
-0.103335060179234	-0.105188846588135	0.0699605271220207	-0.00140380614902824	-0.000255006394581869	0.00095264648552984
-0.0938002169132233	-0.086947001516819	0.0834497362375259	-0.00127265625633299	-6.50507572572678E-05	0.000791276805102825
-0.126742482185364	-0.128498136997223	0.135941833257675	-0.00150115415453911	-0.000464311655377969	0.000371820031432435
-0.08143250644207	-0.109549954533577	0.0823695063591003	-0.0021845253650099	-3.56720884155948E-05	0.00114444701466709
-0.0883662551641464	-0.0914304256439209	0.0790809690952301	-0.0011663855984807	-0.000931060698349029	0.000872811651788652
-0.103487558662891	-0.115596905350685	0.106339104473591	-0.00105500512290746	-0.000585725647397339	0.000293822202365845
-0.0982309132814407	-0.143581062555313	0.087759293615818	-0.00125089066568762	-0.00046988477697596	0.00102678197436035
-0.0959723442792892	-0.149392679333687	0.120188392698765	-0.00127722229808569	-0.000156361580593511	8.49332718644291E-06
-0.102246768772602	-0.0961471050977707	0.0443513877689838	-0.000926455541048199	-0.000510928162839264	0.000883897417224944
-0.0883764326572418	-0.156353980302811	0.0662036910653114	-0.00201774341985583	3.02143253065879E-05	0.000732099870219827
-0.112628944218159	-0.142731010913849	0.104513011872768	-0.00214751856401563	-0.000406887993449345	0.000789613230153918
-0.116753824055195	-0.100708521902561	0.105930306017399	-0.000892247597221285	-0.000609996553976089	0.000398113683331758
-0.09653390198946	-0.142252638936043	0.0391210690140724	-0.00241139391437173	-0.000280806329101324	0.000909085792955011
-0.105991996824741	-0.107260189950466	0.0502912625670433	-0.00113155320286751	-0.000656272226478904	-6.57988639432006E-05
-0.0669453367590904	-0.10067904740572	0.104933753609657	-0.00177152967080474	-0.000337552162818611	0.000979260890744627
-0.112774766981602	-0.151142925024033	0.034899078309536	-0.0022708703763783	-0.000130554486531764	0.000811854202765971
-0.0859289616346359	-0.0970937237143517	0.0715031251311302	-0.000850830809213221	-3.90625609725248E-06	0.000536707753781229
-0.135152220726013	-0.172285869717598	0.0887417793273926	-0.00179545709397644	0.000393730733776465	7.50913095544092E-05
-0.129545092582703	-0.135459542274475	-0.00447610905393958	-0.00264872401021421	0.000606946123298258	0.000571792421396822
-0.113067984580994	-0.0889868140220642	0.104520566761494	-0.00123033847194165	-0.000133487250423059	0.000997227616608143
-0.112032897770405	-0.128990858793259	0.106861710548401	-0.00114554923493415	-0.000284732057480142	-2.89647487079492E-05
-0.158065289258957	-0.162962406873703	0.0299927908927202	-0.00202909717336297	-0.000272862234851345	0.000858268700540066
-0.106932178139687	-0.111011415719986	0.0610762573778629	-0.00137653376441449	-2.69026604655664E-05	0.00107660668436438
-0.109394825994968	-0.111389145255089	0.0697168186306953	-0.000902714557014406	-0.000957822194322944	0.00126146385446191
-0.108828790485859	-0.136030599474907	0.115164443850517	-0.00126526574604213	-0.000762310053687543	0.000156154230353422
-0.0879888013005257	-0.0659244731068611	0.120068900287151	-0.000705403625033796	-0.000424602330895141	1.48664566950174E-05
-0.126239836215973	-0.175296738743782	0.0879152417182922	-0.00250473222695291	0.000331281684339046	0.000260532920947298
-0.132926300168037	-0.123918756842613	0.0361907780170441	-0.000986594008281827	-0.000475356064271182	0.000415266549680382
-0.133768394589424	-0.155464664101601	0.100550599396229	-0.00162280048243701	-0.000719670031685382	0.000686985498759896
-0.138979196548462	-0.114714108407497	0.038926612585783	-0.00128034362569451	-0.000715205329470336	0.00102103780955076
-0.103748746216297	-0.146053597331047	0.0785836353898048	-0.00209547951817513	-0.000102857673482504	0.000849215080961585
-0.0978268831968308	-0.131647899746895	0.0976839289069176	-0.00102318241260946	-5.54194994037971E-05	0.000451230589533225
-0.0982568636536598	-0.0948931202292442	0.100879192352295	-0.00160258740652353	0.000295421079499647	0.000625733402557671
-0.129418104887009	-0.137891754508018	0.0755189061164856	-0.00163018680177629	-0.000500412308610976	8.62729793880135E-05
-0.119261711835861	-0.102508917450905	0.0610970221459866	-0.00194026005920023	0.000186519202543423	0.000642621365841478
-0.0844862163066864	-0.0725597441196442	0.0665185451507568	-0.00116986327338964	-0.000952891597989947	0.000556971412152052
-0.0929915457963943	-0.13392148911953	0.0789779052138329	-0.00166470604017377	-0.000792632577940822	0.000849647913128138
-0.100956402719021	-0.11732130497694	0.0575968399643898	-0.00120718544349074	-0.000527252268511802	0.000747773738112301
-0.0674517527222633	-0.0519107729196548	0.135727047920227	-0.000751735409721732	-0.000722273369319737	0.00102987478021532
-0.118237875401974	-0.169817820191383	0.091847263276577	-0.00171349896118045	-0.000257574574789032	0.000889049610123038
-0.112462908029556	-0.103819146752357	0.100993901491165	-0.00125735090114176	-0.000104495353298262	0.000620452046860009
-0.0952871069312096	-0.128607124090195	0.0410476736724377	-0.00161814002785832	-3.88278785976581E-05	0.000228570090257563
-0.102021798491478	-0.141404360532761	0.111438803374767	-0.00129430391825736	-0.00040089272079058	-8.08966215117835E-05
-0.0948522463440895	-0.154116809368134	0.0648234710097313	-0.00222055753692985	-0.000293112098006532	0.00128257239703089
-0.0853687524795532	-0.0843104422092438	0.114698752760887	-0.000908545218408108	-0.00164686096832156	0.000499359448440373
-0.125561892986298	-0.125174582004547	0.0999049320816994	-0.00141698017250746	-0.000763347139582038	0.00106552126817405
-0.113249309360981	-0.0733307301998138	0.149139553308487	-0.000844860740471631	-0.000781378184910864	0.000456332229077816
-0.0928670540452003	-0.100922726094723	0.0357579216361046	-0.00157499185297638	-0.00136431609280407	0.000563201494514942
-0.116126321256161	-0.120828308165073	0.0290014166384935	-0.00180087215267122	-0.000422946613980457	0.00168523995671421
-0.134053289890289	-0.11992983520031	0.0704911425709724	-0.00199374719522893	-0.000418929877923802	0.000147572223795578
-0.154123932123184	-0.156181320548058	0.0442686006426811	-0.00190424756146967	7.40607501938939E-05	0.000283099274383858
-0.0707623660564423	-0.0797859504818916	0.0660523399710655	-0.00156029092613608	-0.000927368470001966	0.000778054527472705
-0.0951043590903282	-0.0871406495571136	0.11439073830843	-0.00147975725121796	-0.00058897933922708	0.000370918540284038
-0.0909576714038849	-0.160155832767487	0.0526540279388428	-0.00225446349941194	-0.0003260497469455	0.0008581931469962
-0.0828222334384918	-0.0925569385290146	0.132968336343765	-0.00122988829389215	-0.000345996144460514	1.21601315186126E-05
-0.112613573670387	-0.10034403949976	0.0930000990629196	-0.00109205080661923	-0.000269377982476726	0.000296574347885326
-0.0990053936839104	-0.141917005181313	0.0835809484124184	-0.00226694718003273	7.1776332333684E-05	0.000449352723080665
-0.0401869975030422	-0.102725900709629	0.0971843972802162	-0.000807547476142645	-0.00019764008175116	0.00121741567272693
-0.0862741321325302	-0.149760693311691	0.127793207764626	-0.00155557959806174	0.000686677114572376	0.000602641783189029
-0.095037080347538	-0.148708909749985	0.0667933449149132	-0.00237537268549204	0.000326701236190274	0.000156571593834087
-0.134295076131821	-0.155842527747154	0.0297879241406918	-0.00244935764931142	0.00117412186227739	0.00103835668414831
-0.0618678517639637	-0.0913316011428833	0.0853127390146255	-0.00114284316077828	-0.000540416862349957	0.000141929893288761
-0.0981582924723625	-0.136012554168701	0.0708755552768707	-0.00236031971871853	0.000313576660118997	0.000216181026189588
-0.0951326340436935	-0.115575388073921	0.119367077946663	-0.00146439112722874	-0.000642248778603971	0.000172698317328468
-0.0684375911951065	-0.0753450989723206	0.115297771990299	-0.00104097509756684	-0.00089547224342823	0.000273721758276224
-0.120044611394405	-0.160047844052315	0.0195554178208113	-0.00231883069500327	0.000571411859709769	-0.000294354482321069
-0.0825982764363289	-0.0772914886474609	0.0493397191166878	-0.00154207122977823	-0.000682041689287871	0.000315403158310801
-0.0866819843649864	-0.122776359319687	0.0339577458798885	-0.00200331094674766	0.000319607701385394	0.00158745690714568
-0.117262728512287	-0.161145389080048	0.0624355114996433	-0.00171419268008322	2.2234724383452E-05	0.000324056600220501
-0.0747215449810028	-0.0564168095588684	0.118617057800293	-0.00112380238715559	0.000107909327198286	0.000700223841704428
-0.0751228258013725	-0.0938780978322029	0.124461226165295	-0.00150839507114142	-7.17227885616012E-05	-0.000132006738567725
-0.109655529260635	-0.140047341585159	0.113399334251881	-0.00205631437711418	0.000358764518750831	0.000795457686763257
-0.0490423999726772	-0.0960169956088066	0.0886074379086494	-0.00145015108864754	-5.19649183843285E-05	0.000728914281353354
-0.0728698521852493	-0.111497789621353	0.0650285631418228	-0.0026729847304523	0.000437591515947133	0.00099410442635417
-0.107492379844189	-0.0988869145512581	0.11052118241787	-0.00141993188299239	0.000894823169801384	0.000177898167748936
-0.0843889787793159	-0.111995205283165	0.0432991050183773	-0.0022688910830766	0.000101972742413636	0.00106385489925742
-0.115225128829479	-0.178084254264832	0.0671379566192627	-0.00209942925721407	0.000826531439088285	9.21314203878865E-05
-0.103049226105213	-0.0888612568378448	0.0848780944943428	-0.00100600789301097	-0.000250948505708948	6.61955855321139E-05
-0.0696457028388977	-0.0406561493873596	0.123505420982838	-0.000738239963538945	-0.000581511296331882	0.000529114156961441
-0.069754384458065	-0.0993055701255798	0.0380094647407532	-0.00225135614164174	4.7054130845936E-05	0.00165180012118071
-0.0832486152648926	-0.0977003052830696	0.128220587968826	-0.000649531779345125	-0.000303825188893825	0.000539165630470961
-0.102213196456432	-0.132735192775726	0.0699153020977974	-0.00234616547822952	9.70272667473182E-05	0.000672774505801499
-0.111406318843365	-0.121850460767746	0.0752460509538651	-0.00151449244003743	-0.000123789926874451	0.000405661994591355
-0.0871193408966064	-0.145400315523148	0.0976446941494942	-0.000770676706451923	-0.000259729276876897	0.000750553386751562
-0.071717843413353	-0.101847760379314	0.111195847392082	-0.000464775424916297	-0.000347903900546953	0.000558708794414997
-0.0924708917737007	-0.136269897222519	0.10585218667984	-0.000370132271200418	-0.000175155946635641	0.00112334091681987
-0.105501480400562	-0.137658894062042	0.0877674669027328	-0.00100590742658824	-4.50565312348772E-05	0.0010748018976301
-0.0994348004460335	-0.12482425570488	0.122993238270283	-0.00139560177922249	-0.000284111767541617	0.000622015679255128
-0.071412593126297	-0.125564992427826	0.0478083193302155	-0.00180593400727957	0.000336334254825488	0.00140774808824062
-0.117586575448513	-0.145358428359032	0.0971856117248535	-0.00154042604845017	-0.000417793373344466	0.000320774590363726
-0.0996611416339874	-0.135122761130333	0.0844977870583534	-0.00194379256572574	-0.00116046250332147	4.13625969031273E-07
-0.105765484273434	-0.122797429561615	0.0969035252928734	-0.00200142106041312	-0.000366791879059747	0.000248984957579523
-0.0973039641976357	-0.110564060509205	0.131845757365227	-0.00170887599233538	-0.000374610797734931	0.000327639427268878
-0.0754959806799889	-0.108383178710938	0.0974037051200867	-0.00113620422780514	-0.00143970327917486	0.000555192993488163
-0.128481671214104	-0.111327558755875	0.0575156323611736	-0.00124551204498857	-0.000456125504570082	0.000491521845106035
-0.0599340908229351	-0.138866484165192	0.0181138347834349	-0.000994314439594746	0.000286450580460951	0.00158083671703935
-0.164759591221809	-0.188050717115402	0.0387515686452389	-0.00199321680702269	0.00104425521567464	0.000982395256869495
-0.129007011651993	-0.160130172967911	0.0458809919655323	-0.00108743901364505	0.000142358592711389	7.81979251769371E-05
-0.107435911893845	-0.184203058481216	0.0405406914651394	-0.00138945679645985	-0.000595594756305218	0.000732645916286856
-0.0846105590462685	-0.151370942592621	0.0490773916244507	-0.00149791594594717	0.000539785949513316	0.000891159696038812
-0.0671218261122704	-0.102636598050594	0.0858845487236977	-5.07471449964214E-05	-0.000385220919270068	0.000391278823371977
-0.122069649398327	-0.152275949716568	0.0618533119559288	-0.00145264947786927	0.00018428306793794	0.000690331507939845
-0.134430840611458	-0.152868404984474	0.0445511639118195	-0.00145945965778083	0.000432852219091728	0.000542587134987116
-0.0928733944892883	-0.120703980326653	0.101932436227798	-0.00136124459095299	-0.000745200202800334	0.000286735827103257
-0.107935301959515	-0.141723155975342	0.0434011816978455	-0.00200230721384287	-0.000860569009091705	0.00100370135623962
-0.172499999403954	-0.161428555846214	0.0874752700328827	-0.00133129477035254	0.000413535948609933	0.000588230381254107
-0.0875015929341316	-0.0485156998038292	0.0673689022660255	-0.000314607052132487	-0.000922845734748989	0.000382980273570865
-0.0960525423288345	-0.115671992301941	0.0565916076302528	-0.00174913508817554	-0.000311778800096363	0.0010709532070905
-0.0719799175858498	-0.0743492618203163	0.207264110445976	-7.37587106414139E-05	-0.0011054202914238	0.00034559823689051
-0.108846724033356	-0.165364339947701	0.048229668289423	-0.00181600009091198	-0.000162391937919892	0.000986298196949065
-0.132219210267067	-0.161776855587959	0.0301542840898037	-0.00221502897329628	0.000165943245519884	0.000941586797125638
-0.0826806128025055	-0.0688560828566551	0.0960619226098061	-0.0016306322067976	-0.000751890591345727	0.000818893895484507
-0.111716382205486	-0.104559905827045	0.0250800158828497	-0.00250520161353052	0.000955136900302023	0.00115578121040016
-0.0794116258621216	-0.0549697801470757	0.0615895017981529	-0.00159880262799561	-0.000320382416248322	0.000659314740914851
-0.120462268590927	-0.132141709327698	0.0650199428200722	-0.00310564483515918	0.000761447532568127	0.000459140952443704
-0.101225510239601	-0.068976029753685	0.109648436307907	-0.00149769918061793	-0.000621218059677631	0.000428327941335738
-0.0987407565116882	-0.0312899388372898	0.110446870326996	-0.00311732897534966	-0.0011538804974407	0.00134270126000047
-0.26647686958313	-0.0210306812077761	-0.00226155505515635	-0.00622095121070743	-0.000937473843805492	0.000362346530891955
-0.312556594610214	0.119832932949066	0.0363679677248001	-0.00693400483578444	-0.00302694737911224	-0.000958455144427717
-0.361828088760376	0.0729074999690056	0.00536471419036388	-0.00913483370095491	-0.00489410571753979	-0.00209854822605848
-0.249313607811928	0.0998210459947586	0.10773766040802	-0.00567142106592655	-0.00536833377555013	-0.000765572651289403
-0.300219744443893	-0.117263332009315	0.171489521861076	-0.00464171543717384	-0.00422471482306719	0.00117016129661351
-0.168323308229446	-0.0620837807655334	0.153788924217224	-0.000477175693958998	-0.0028199884109199	0.00212102313525975
-0.131960511207581	-0.26415827870369	0.0965525060892105	3.98915108235087E-05	-0.000985018326900899	0.00184547645039856
-0.0441352166235447	-0.213218852877617	0.18472321331501	0.0036173895932734	0.000986460712738335	0.00132816785480827
-0.0216884538531303	-0.306091278791428	0.0524598695337772	0.00336097460240126	0.003037627087906	0.000629889313131571
-0.115007497370243	-0.393579721450806	-0.0614263825118542	0.00279413512907922	0.00260573322884738	0.000325128727126867
-0.104018896818161	-0.257181346416473	0.0887648165225983	0.00466714985668659	0.000299930543405935	0.00162500201258808
-0.160513818264008	-0.215719237923622	0.0980996787548065	0.00249593611806631	-0.00188156682997942	0.00167875865008682
-0.216635629534721	-0.207363337278366	0.00239194976165891	-0.000172668747836724	-0.00260780192911625	0.0021144519560039
-0.165558069944382	-0.120463661849499	0.0819325000047684	-0.00038050627335906	-0.00341418571770191	0.00133085693232715
-0.243093699216843	-0.183618932962418	0.0332634150981903	-0.00201143999584019	-0.00319383339956403	0.000568143790587783
-0.173555284738541	-0.0752548351883888	0.0840926542878151	-0.00146280799526721	-0.00374852633103728	0.00165871600620449
-0.269030064344406	-0.160437524318695	-0.0735587254166603	-0.00352295814082026	-0.00326246279291809	0.000793103419709951
-0.204618766903877	-0.087579570710659	0.0646725073456764	-0.00106490310281515	-0.00457511190325022	0.000325807632179931
-0.250023812055588	-0.241833508014679	0.0290284026414156	-0.000282294931821525	-0.00312896235845983	0.00158484186977148
-0.186054408550262	-0.246677041053772	0.0580037496984005	0.00226415600627661	-0.00394946290180087	0.00186369603034109
-0.204452529549599	-0.415305912494659	0.0240305308252573	0.00406940607354045	-0.00195728475227952	0.00308640883304179
-0.168606460094452	-0.401606410741806	0.0692287981510162	0.00597274024039507	-0.00137226923834532	0.00341136194765568
-0.12250492721796	-0.448741436004639	0.0307540223002434	0.00588017981499434	-0.00110166892409325	0.00368611048907042
-0.0951957926154137	-0.349310010671616	0.0866643413901329	0.00659139826893806	-0.00124862196389586	0.00179707352072001
-0.0261413585394621	-0.27156925201416	0.0989440307021141	0.0053595369681716	-0.000705135287716985	0.00190212088637054
-0.0619175769388676	-0.301439374685287	0.0219236426055431	0.003065888537094	-0.000391745998058468	0.00226481980644166
-0.11419115960598	-0.262677043676376	0.0238320156931877	0.0021313657052815	0.000695547671057284	0.00250888173468411
-0.093581348657608	-0.240777179598808	0.017875337973237	0.000287247385131195	0.000603362394031137	0.00253952061757445
-0.0887876972556114	-0.148706793785095	-0.033547155559063	-0.00141114415600896	0.00010398752783658	0.000864654895849526
-0.0590015314519405	-0.0514514669775963	0.064038909971714	-0.00148504506796598	-0.0010843095369637	-0.000476596993394196
-0.0187549907714128	-0.0514534786343575	-0.0610010325908661	-0.00354487984441221	-0.000470731843961403	0.000691956025548279
-0.0220926180481911	-0.00459674373269081	-0.0221932139247656	-0.00329680135473609	-5.00438291055616E-05	0.000759177550207824
-0.0290607307106256	-0.0910315066576004	-0.0817262157797813	-0.00332641694694757	0.00127252039965242	0.000458874215837568
-0.0829814672470093	-0.136220559477806	-0.030136976391077	-0.00386829813942313	0.0007719267741777	0.00018490910588298
-0.0116454381495714	0.00265162717550993	0.023933133110404	-0.00172096269670874	-0.00127306790091097	0.000102134719782043
-0.0110640227794647	0.00177520606666803	0.0213748849928379	-0.000890137103851885	-0.00086782214930281	-0.00041280995355919
-0.0444722771644592	-0.0984705165028572	-0.0047953249886632	0.000334344804286957	-0.0011751321144402	0.000389749213354662
-0.0370309017598629	-0.109386444091797	-0.0160072855651379	-0.00105445517692715	-3.24355714838021E-05	0.00124746782239527
-0.098287396132946	-0.198802888393402	0.0128839239478111	-0.00176689622458071	0.000323499058140442	0.00160271348431706
-0.135778650641441	-0.200601831078529	-0.120932333171368	-0.00171583925839514	-0.000385812018066645	0.000724842131603509
-0.162565886974335	-0.285426050424576	-0.105220019817352	-0.00112237071152776	-0.000607558351475745	-0.000274140329565853
-0.121274009346962	-0.16268764436245	0.00176874501630664	0.000194288542843424	-0.00185804325155914	0.00101548247039318
-0.189476639032364	-0.21402345597744	-0.0734594911336899	-0.000946946442127228	-0.00318702566437423	0.000683221674989909
-0.190827205777168	-0.177544996142387	-0.0259990561753511	0.000667420797981322	-0.00447540869936347	0.00141300226096064
-0.256915897130966	-0.218210682272911	-0.0441779233515263	0.000565623748116195	-0.00473375618457794	0.00134850281756371
-0.247481182217598	-0.24955640733242	-0.0199448596686125	0.00331882759928703	-0.00600986555218697	0.00153176346793771
-0.243499040603638	-0.239140018820763	-0.0569283664226532	0.00331127014942467	-0.00558110419660807	0.00272702425718308
-0.253293931484222	-0.25189083814621	-0.0097151156514883	0.00211774185299873	-0.00509754475206137	0.00246365508064628
-0.17467637360096	-0.199532002210617	-0.0140278590843081	0.000863495224621147	-0.00298406067304313	0.0024369228631258
-0.0877529680728912	-0.103260435163975	0.0878325179219246	-0.0013176123611629	-0.00164087768644094	0.000784860632847995
-0.0561449304223061	0.00417314143851399	0.024551197886467	-0.002780229318887	-0.000996836344711483	0.00117860187310725
-0.0405368693172932	0.0826817899942398	0.0854503214359283	-0.00214086752384901	-0.000121690951345954	-0.00103553105145693
0.0162200499325991	0.131226494908333	0.0743388384580612	-0.0038621814455837	8.18892804090865E-05	-0.000281147280475125
-0.0019628033041954	0.0641782581806183	0.0302613060921431	-0.00440056202933192	-0.000774108339101076	-0.000128058090922423
-0.0905862301588058	0.0375703349709511	-0.014521430246532	-0.00619834009557962	0.000365880958270282	-0.000945619714912027
0.0104226088151336	0.107402056455612	0.113912053406239	-0.00388897559605539	-0.000130187720060349	-0.000486495031509548
0.0379134714603424	0.140151500701904	0.137020334601402	-0.00398636981844902	0.00121988984756172	-0.00108759780414402
0.103499241173267	0.1671122610569	0.0474707670509815	-0.00383293535560369	0.000880807405337691	-0.00149314384907484
0.156848326325417	0.151693746447563	0.018698213621974	-0.00461513921618462	0.00297829345799983	0.000267622875981033
0.0508724935352802	0.0260354019701481	-0.00193707528524101	-0.004749302752316	0.00337245571427047	-0.000754718552343547
0.170386716723442	0.182701140642166	0.105732567608356	-0.00251795188523829	0.00335670076310635	-0.00107195414602757
0.162888795137405	0.105756551027298	0.0839003548026085	-0.00526726059615612	0.00478384224697948	0.000340915430570021
0.161289721727371	0.119887143373489	0.0808958113193512	-0.00585010740906	0.00446797301992774	-0.000774031330365688
0.175876021385193	0.27276399731636	0.103805132210255	-0.00479717366397381	0.00311076431535184	-0.00156267604324967
0.192109897732735	0.228945150971413	0.0482408106327057	-0.00648389989510179	0.00297602498903871	-0.000222440401557833
0.12054929882288	0.191685497760773	0.0695166066288948	-0.00717979529872537	0.00338165438733995	-0.00078277220018208
0.117311842739582	0.225846484303474	0.0932936519384384	-0.00597424805164337	0.00333641655743122	-0.00147701427340508
0.150916591286659	0.217697769403458	0.09812081605196	-0.0070430301129818	0.00379965594038367	-0.00188488874118775
0.167774483561516	0.240599364042282	0.0937926322221756	-0.00722062541171908	0.00472271302714944	-0.00187762279529124
0.204322874546051	0.176676258444786	0.141937255859375	-0.00784505810588598	0.00622196542099118	-0.00161847402341664
0.265238076448441	0.252880156040192	0.116981908679008	-0.00599037436768413	0.00569923967123032	-0.00113563716877252
0.21118201315403	0.216539025306702	0.0848716348409653	-0.00619805278256536	0.00634869281202555	-0.000625657208729535
0.188916102051735	0.17591418325901	0.12600976228714	-0.00578626338392496	0.006242451723665	-0.0015222413931042
0.223234325647354	0.226047694683075	0.0781396552920341	-0.00454047881066799	0.00498495390638709	-0.000877474725712091
0.132255390286446	0.0795115232467651	0.0599189288914204	-0.00564742833375931	0.005599120631814	-0.00108959211502224
0.0990637242794037	-0.0242441799491644	0.0340257287025452	-0.00382894417271018	0.00466934405267239	-0.000160969721036963
0.12893570959568	0.0888483598828316	0.101563453674316	-0.000225904936087318	0.00166649871971458	-7.28941595298238E-05
0.0927552133798599	0.0321019440889359	0.0809441432356834	0.000751204730477184	0.000735110195819288	-0.000313886441290379
0.0180757660418749	-0.0524504221975803	0.0508894249796867	-0.000289443356450647	0.00122340896632522	0.00104347337037325
0.00658066617324948	-0.0561854913830757	0.0121085587888956	-0.00107252201996744	0.000676598341669887	0.000343083316693082
0.0304592326283455	-0.0366719216108322	-0.00241434969939291	-0.00114668777678162	0.000146653968840837	0.00119846453890204
0.042500551789999	0.00391291826963425	-0.0406656637787819	-0.001405312679708	0.000815456791315228	0.00055744347628206
-0.0235788021236658	-0.0468756891787052	-0.0400953553617001	-0.00245884922333062	0.00125489907804877	-0.000617877405602485
0.0633108764886856	0.0618975684046745	-0.00399477500468493	-0.0011995107633993	-0.00025277875829488	-0.00050717726117
0.0142930261790752	-0.0273270532488823	-0.0457102581858635	-0.00280163064599037	0.000545538903679699	0.000108643514977302
-0.0450167022645473	-0.0603974759578705	-0.134159833192825	-0.00442467955872417	0.00225624348968267	-0.000179797658347525
0.0505893342196941	0.0534427911043167	-0.00592756783589721	-0.000929711502976716	0.000206997763598338	0.000617458077613264
0.0610753074288368	0.0715488344430923	-0.0183452684432268	-0.000383761653210968	0.000881596701219678	0.000606029469054192
0.114680618047714	0.00403913948684931	-0.0751378759741783	-0.00103041192051023	0.00100739963818341	0.00126225792337209
0.0563443638384342	-0.0605288445949554	-0.094954751431942	-0.00161651591770351	0.00146445038262755	-0.000269201642367989
0.0316171050071716	0.006316470913589	-0.0397764667868614	-0.000907525012735277	0.000519782828632742	0.000195083193830214
0.0477037243545055	0.0403108485043049	0.0127288429066539	-0.00135787634644657	-0.000314372504362836	-0.000273039535386488
0.0505794063210487	0.023114925250411	-0.0381554737687111	-0.00265813246369362	0.000109672728285659	0.000863139575812966
0.0149177135899663	0.0263612028211355	-0.060421098023653	-0.00244604889303446	6.89131338731386E-05	0.000901539751794189
-0.0219401679933071	0.0511944591999054	-0.0470439679920673	-0.00228772172704339	0.00033831043401733	0.000354790623532608
0.00215147552080452	0.028124587610364	-0.0390326268970966	-0.00299029494635761	0.00032756759901531	0.000708264531567693
0.00377688813023269	0.0988834649324417	0.0413196459412575	-0.00187718798406422	0.000478239089716226	-0.000179827184183523
0.00995774753391743	0.0681746751070023	-0.0802253782749176	-0.0027663609944284	0.000321375293424353	-0.000528895237948745
0.0176858119666576	0.0804271027445793	-0.038596548140049	-0.0033111572265625	0.000240202716668136	0.000203150819288567
-0.0160810109227896	0.064961276948452	-0.0184647440910339	-0.00224490580148995	0.000427116639912128	-0.000971385918091983
0.00306026660837233	0.0396882928907871	-0.0766929686069489	-0.0029023929964751	-0.00042483487050049	-0.000132882778416388
-0.0394398979842663	0.0223895497620106	-0.077611617743969	-0.00207958975806832	0.000114093687443528	0.000490826205350459
-0.028039151802659	-0.0344012379646301	-0.064982607960701	-0.00219140527769923	0.000260827830061316	0.00104550982359797
-0.00251176883466542	0.0748505368828774	-0.022802859544754	-4.65182674815878E-05	-0.000613203563261777	0.000129283405840397
0.0568390190601349	0.0986807122826576	0.00577236851677299	0.000424135505454615	-0.00200843228958547	-0.000624190666712821
0.0143382232636213	0.0474223382771015	0.0147410621866584	0.000747274840250611	-0.00156684289686382	-0.000734404777176678
-0.0336950421333313	0.0437906123697758	0.0362560115754604	0.00166215840727091	-0.00205461727455258	-0.000620635633822531
-0.0683703646063805	-0.0487347468733788	-0.0435747615993023	0.000393988244468346	-0.00124122190754861	-0.000233858663705178
-0.0774252265691757	-0.146657213568687	-0.0878259092569351	0.000338989892043173	-0.000192182749742642	0.000605757639277726
-0.0420801490545273	-0.104555122554302	-0.12044183909893	-0.0014308076351881	0.000485013093566522	0.00107186147943139
0.0342065617442131	-0.0361986085772514	-0.0192277412861586	-0.000589526491239667	-0.0002128529449692	0.00117458729073405
-0.00553161976858974	-0.0309758726507425	-0.0420351549983025	-0.00208358629606664	0.000395355513319373	0.000650422065518796
0.0388198122382164	-0.0239835847169161	-0.0452441535890102	-0.00146290671546012	0.000251282588578761	0.000717118091415614
0.0229221936315298	-0.0167617239058018	0.0296865925192833	-0.00161825900431722	0.00140664901118726	-1.90149439731613E-05
0.0325092524290085	0.0155567238107324	0.0165684428066015	-0.000982763827778399	0.00110383261926472	0.00025273161008954
0.0852213427424431	-0.00632125744596124	-0.0752973109483719	-0.000767619989346713	0.00182838761247694	0.00130536919459701
0.00264643901027739	-0.0478455349802971	-0.0649217739701271	-0.00134589220397174	0.00205647991970181	-0.000443244265625253
0.0716024786233902	0.0141753247007728	0.0714629888534546	0.00102938478812575	0.0012055893894285	0.000165529330843128
0.0902837067842484	-0.0323834307491779	-0.0139812417328358	-0.00108071288559586	0.00170773128047585	0.00107260257937014
0.076270654797554	-0.0550342202186584	-0.0742933228611946	-0.00144169060513377	0.0014974270015955	0.000558897969312966
0.0167903862893581	-0.032126858830452	-0.0447903536260128	-0.00131505460012704	0.001268035848625	0.000443640514276922
-0.0126107269898057	-0.0518872141838074	-0.0194111857563257	-0.00297362636774778	0.00246044038794935	-0.000103760437923484
0.00850706081837416	-0.0800081714987755	0.0486083701252937	-0.00115472613833845	0.00119233247824013	-0.000458003982203081
0.0655683800578117	0.0759555473923683	0.121514149010181	-0.000285461079329252	0.000169579114299268	0.000236507868976332
0.0530818924307823	0.0597499012947083	0.0568601824343205	0.000294563244096935	0.00123050156980753	0.000249980541411787
0.0217410493642092	0.0233542341738939	0.022413557395339	0.000241764617385343	0.000644381681922823	-0.000111549052235205
0.0221187844872475	0.0568393133580685	0.0782317072153091	0.000257577688898891	0.000376102951122448	0.000100592777016573
0.0232204701751471	0.0428128726780415	0.0674228742718697	0.0010006632655859	0.000357477954821661	-0.000656254997011274
0.0296519808471203	0.0183993298560381	-0.0281848628073931	-0.00193105626385659	0.00153312273323536	0.000454985274700448
0.0141212828457355	-0.0304027311503887	-0.0466037541627884	-0.00234598922543228	0.00116604659706354	0.000867724302224815
-0.0375338681042194	-0.10788094997406	-0.0530509017407894	-0.00239803455770016	0.00169637438375503	-0.000445447716629133
0.0612951368093491	0.0110100656747818	-0.0582016035914421	-0.00148803007323295	0.000602192303631455	0.000722443510312587
-0.0813682228326797	-0.109609633684158	-0.0635445117950439	-0.00264262408018112	0.00196200958453119	1.70383373188088E-05
-0.0675471052527428	-0.0631977319717407	-0.0202655699104071	-0.00212234258651733	0.000116599570901599	0.000172997009940445
-0.00676653860136867	0.0374688692390919	0.0332344248890877	-0.000583622197154909	-0.000755365239456296	0.000252728146733716
0.0138144977390766	0.0838486179709435	-0.00555818807333708	-0.000186868841410615	-0.000762077863328159	0.000238399865338579
-0.00441850395873189	0.0462036840617657	0.0160874482244253	-0.000383868667995557	-0.000853540084790438	0.000194724110770039
-0.0367085002362728	0.0363434515893459	0.0443456284701824	0.000923433573916554	-0.000631162547506392	-0.000564629910513759
0.0235599018633366	0.0876752659678459	0.0438936911523342	0.000126575963804498	-0.000658808974549174	-0.000402152742026374
-0.0182224065065384	0.0325759798288345	-0.0125615773722529	0.000149959407281131	-0.000233130384003744	-0.000525235314853489
0.00691665010526776	0.0141910035163164	-0.0314378328621387	-0.000937094038818032	-0.000499614921864122	3.97625917685218E-05
-0.039285022765398	-0.0149355586618185	-0.0415856651961803	-0.00136686733458191	1.82217354449676E-05	0.000349115813151002
-0.0170170571655035	-0.0157935805618763	-0.0457818098366261	-0.000885806395672262	-0.00108792132232338	0.000648483168333769
0.00357959605753422	0.0406810864806175	0.00608805753290653	-0.000425828213337809	-0.000580868101678789	0.000993985100649297
-0.039254292845726	-0.10450766980648	-0.0632878914475441	-0.00177078531123698	0.000431274616857991	0.000584200606681407
0.0104300659149885	-0.035791177302599	0.0262485351413488	-0.000310470029944554	-0.000455865141702816	-1.48836522839702E-06
-0.0772425308823586	-0.091557964682579	-0.0695832520723343	-0.00191455066669732	0.00049796054372564	0.0011488419258967
-0.072697825729847	-0.124757938086987	-0.028255894780159	-0.00185396848246455	-4.05405080527999E-05	0.000163097676704638
-0.00380080449394882	0.0281979981809855	-0.0131646413356066	0.00080581393558532	-0.00107775209471583	0.000227760741836391
-0.0156412348151207	-0.00665590446442366	0.0518575236201286	0.000628981739282608	-0.000875971862114966	0.000312796706566587
0.0177717413753271	-0.0232238508760929	-0.0502960942685604	-0.000509915698785335	-0.000178638219949789	0.00134252069983631
-0.0291104856878519	-0.00686587765812874	0.0222125221043825	0.000355351337930188	-0.000374818802811205	-0.000340530619723722
-0.00803620275110006	-0.0607421174645424	-0.0233503393828869	-0.000839211163111031	0.00011232234101044	0.000673435046337545
0.0407697595655918	0.0801236405968666	0.040351789444685	0.000498082197736949	-0.000866529357153922	-0.000468163343612105
-0.0229198690503836	0.0334976278245449	0.0494332574307919	0.000774935528170317	-0.00114197679795325	-0.000926702690776438
0.00914358999580145	0.0711529403924942	-0.0181363951414824	0.000140084404847585	-0.000737273192498833	0.000169000995811075
0.00345146236941218	-0.0190189015120268	-0.0682614743709564	-0.00145078764762729	-0.00016124764806591	0.00103171460796148
-0.0688595026731491	-0.0937023013830185	0.019300440326333	-0.00185027811676264	-0.000253373524174094	0.000183336291229352
-0.00927486643195152	0.0154600003734231	-0.00525904120877385	-0.000730968837160617	-0.00124908494763076	-0.000111744047899265
-0.0440744236111641	-0.0460615195333958	-0.00463838083669543	-0.00152820022776723	-7.6273936429061E-05	0.00154193630442023
-0.0546897575259209	-0.0340281799435616	-0.0266664754599333	-0.000461089570308104	0.000241031360928901	-0.000248723576078191
-0.0845927894115448	-0.0717973411083221	-0.0684236288070679	-0.00198177294805646	0.000184362535947002	0.000308398972265422
-0.0618675462901592	-0.0613888204097748	-0.0792607665061951	-0.00175079796463251	2.48061878664885E-05	-0.00061186432139948
0.0143067138269544	0.0159066244959831	-0.0471159480512142	-0.00169114698655903	0.000565830909181386	0.00121084763668478
-0.0806412845849991	-0.0964315831661224	-0.0198343358933926	-0.00262320856563747	0.00118416012264788	-0.00020397269690875
-0.0388338044285774	-0.0237323790788651	0.00304648349992931	-0.000597515725530684	-0.000148921782965772	0.00014526407176163
0.0277814604341984	0.0682785287499428	0.0124402176588774	-0.000421435834141448	-0.000534357619471848	1.3996249435877E-05
0.0396278314292431	0.0325427241623402	-0.0364426672458649	-0.00135079387109727	0.00018787408771459	0.000448628619778901
0.0115837249904871	0.00594667624682188	-0.0169548932462931	-0.00121697061695158	-0.000570191070437431	0.00154456903692335
-0.0781284421682358	-0.101132772862911	-0.0972298383712769	-0.00189418916124851	3.75222407456022E-05	-0.000332448311382905
-0.068064384162426	-0.00599907152354717	0.0330978706479073	0.000331192248268053	-0.000840189983136952	0.000411710061598569
-0.0569340027868748	-0.0941250771284103	-0.0762430131435394	-0.00129454664420336	6.18704725638963E-05	0.000535591621883214
-0.0549715496599674	-0.0555421784520149	-0.00216979742981493	-0.00137765775434673	-0.000874559511430562	0.000181466690264642
-0.0176974609494209	0.0321558676660061	0.0434110760688782	0.000618866004515439	-0.00150746328290552	-7.11085594957694E-05
-0.0284227710217237	-0.00604420993477106	-0.0375486388802528	-0.00109994027297944	-0.000589446513913572	0.000669826404191554
-0.0178222898393869	-0.0335415340960026	-0.0305365603417158	-0.00239318399690092	-0.000506409967783839	0.00116885907482356
0.0227325204759836	-0.0118471560999751	-0.0418184362351894	-0.00146258622407913	-0.000413535919506103	0.000963739701546729
0.0049473219551146	0.0299008041620255	0.0120442537590861	-0.000421106989961118	-0.000885622983332723	0.000175739507540129
-0.0547744743525982	0.0448088906705379	0.0775489956140518	0.00062049221014604	-0.00045274433796294	-6.37478078715503E-05
-0.0718695819377899	-0.0911576598882675	0.0327769741415977	-0.00114433211274445	1.77953570528189E-05	0.000278196064755321
-0.0775415897369385	-0.0820805281400681	-0.0204877927899361	-0.0015028560301289	-0.000440199975855649	0.000562361965421587
0.00573242781683803	-0.0197201278060675	-0.0108612542971969	-0.00104033306706697	-0.000583227199967951	0.000760166207328439
-0.029365312308073	-0.0553221255540848	-0.111441165208817	-0.00122573180124164	0.000335073826136068	0.000882865744642913
0.00476100435480475	0.087180569767952	0.0123065896332264	-9.77432355284691E-05	-0.00123218866065145	-0.000102061130746733
0.00893826130777597	0.0546021349728107	0.0161718912422657	-0.000525414943695068	-0.000324328546412289	0.000196795605006628
-0.0651945471763611	-0.0214019678533077	-0.0635174661874771	-0.00183459930121899	-0.000466889061499387	-2.00230479094898E-05
-0.100847579538822	-0.0966467633843422	-0.0216800551861525	-0.00326468050479889	0.000213331382838078	0.000221661975956522
-0.0669107213616371	-0.071624867618084	-0.131524354219437	-0.00271288049407303	0.000419595744460821	-0.00101421994622797
-0.0805118978023529	-0.0807900056242943	-0.0894595608115196	-0.00210255174897611	0.00109726679511368	8.74618308444042E-06
-0.039945013821125	-0.0707470253109932	0.034411009401083	0.000252058933256194	-0.000446549529442564	0.000262818764895201
-0.00593750970438123	0.0337672457098961	0.074063777923584	0.000845199741888791	0.000107642503280658	0.000127601946587674
-0.0507118105888367	-0.058916412293911	-0.0984287485480309	-0.00187609787099063	0.000608405156526715	0.000410942331654951
0.0123077584430575	0.0125246597453952	0.0476629361510277	0.000705375918187201	-3.21200786856934E-05	0.000490676786284894
-0.088621623814106	-0.121695086359978	-0.0672132894396782	-0.00176584301516414	0.000685236766003072	-2.69929455498641E-06
-0.00853742472827435	-0.00874644052237272	0.0377000607550144	0.000197911940631457	-0.0011745085939765	0.000755787652451545
-0.0740680918097496	-0.0708642154932022	-0.0505032725632191	-0.00148627429734915	0.000814808532595634	0.000403105339501053
-0.109043508768082	-0.108082748949528	-0.106080330908298	-0.00195310753770173	0.000332145020365715	-0.000514671788550913
-0.107881315052509	-0.131623610854149	-0.0296508930623531	-0.00130324007477611	0.000576112244743854	0.000931169255636632
-0.00352888368070126	0.0160222109407187	-0.0311064161360264	-3.53536997863557E-05	-0.00104536244180053	0.000169298291439191
-0.0160820279270411	0.0257034581154585	0.0643241032958031	0.000160686831804924	-0.000361334707122296	0.000263834168436006
-0.0165631100535393	-0.0429338626563549	-0.0950671136379242	-0.00203557452186942	0.000461087242001668	0.00109508365858346
-0.0723465904593468	-0.0364644005894661	-0.063681848347187	-0.00173408736009151	-5.14427920279559E-05	0.000150106832734309
-0.0384644158184528	0.0167772155255079	0.0172270648181438	-0.000863745983224362	-0.000382047554012388	-0.000803898496087641
-0.0546518415212631	0.00269048009067774	0.0190537627786398	-0.00125633203424513	-0.000187997022294439	0.000286421680357307
-0.0132687259465456	-0.0023265068884939	0.00149192428216338	-0.000384420738555491	-0.000687792082317173	0.00119022733997554
-0.0544282495975494	-0.0320471301674843	-0.0199891533702612	-0.00149249006062746	-0.000457668211311102	0.000274114077910781
-0.0548604130744934	-0.0521452613174915	-0.0732714384794235	-0.002389493631199	-9.77110394160263E-05	0.000540412147529423
-0.0556238703429699	-0.00999798718839884	0.020136995241046	-0.000306936766719446	-0.000311764015350491	0.00021907601330895
-0.0246997755020857	0.0193607453256845	-0.0322134308516979	-0.000918630335945636	-0.000523056660313159	0.000145733822137117
-0.0335868932306767	-0.0338784083724022	-0.0344268903136253	-0.00164264987688512	-0.000356277654645965	0.00115973642095923
-0.0980517342686653	-0.0590210445225239	-0.0323028638958931	-0.00079428288154304	-4.31288754043635E-05	-2.35175921261543E-05
-0.0836862549185753	-0.0979521349072456	-0.0257255379110575	-0.0017572739161551	-0.000733511464204639	0.000915022334083915
-0.00481961341574788	0.0190734621137381	-0.0105663491412997	-0.000572854594793171	-0.00111278227996081	0.00051612633978948
-0.0304290447384119	-0.0468724332749844	-0.03700777515769	-0.0013762490125373	-0.000593365170061588	0.000417935167206451
-0.0588194690644741	-0.0719215720891953	-0.0237008053809404	-0.00127950368914753	0.000339103367878124	0.00023747181694489
-0.0346590131521225	-0.0315491072833538	0.0156152741983533	-0.000308550021145493	0.000192799343494698	0.000642570783384144
-0.0615280605852604	-0.088311992585659	-0.0497783794999123	-0.00145984953269362	0.000471142120659351	0.000204861789825372
-0.00629329867660999	0.00493034580722451	0.0387334153056145	2.69259562628577E-05	-0.0001953295286512	0.000132080327603035
-0.0388119108974934	-0.0771630927920341	0.00367377605289221	-0.00130022363737226	0.000446688383817673	-0.000247788440901786
0.0287856142967939	0.0129433562979102	0.0371667370200157	-0.000463703618152067	6.04683846177068E-05	0.00103593501262367
-0.0443626008927822	-0.0806998983025551	-0.00188816979061812	-0.00167640938889235	0.000774028419982642	0.000204651747480966
-0.0217929575592279	-0.0039331866428256	-0.010177131742239	-0.00148572260513902	0.000109975815576036	-0.000117766292532906
-0.0821652039885521	-0.0487764365971088	-0.0162625871598721	-0.00106840406078845	0.00080404244363308	0.000719735107850283
-0.0751256793737412	-0.0499902330338955	-0.0649441927671433	-0.00149186246562749	8.80659863469191E-05	0.000996902817860246
-0.0106939980760217	0.0602009259164333	0.0603644512593746	-8.09519697213545E-05	-0.000839877407997847	-0.000209679594263434
-0.0191055089235306	-0.0456046126782894	-0.0370526686310768	-0.00177226692903787	0.000566401984542608	0.000417673029005528
0.00658672861754894	0.0390660241246223	0.0480902157723904	0.000197315166587941	-0.00122013746295124	-0.000246797717409208
-0.0199339166283607	-0.0661508291959763	-0.075992576777935	-0.00232171313837171	0.000805164512712508	0.000148157763760537
0.00113305554259568	-0.0152476523071527	0.0432612933218479	-0.000862046959809959	-4.90745551360305E-05	-0.000231509926379658
0.0149683440104127	-0.0176890809088945	-0.0406713522970676	-0.000947267981246114	0.000132037806906737	0.000592009397223592
-0.0756139531731606	-0.0981418192386627	-0.0245368573814631	-0.00187981617636979	0.00118962314445525	0.000411809276556596
-0.0228582844138145	-0.0371715277433395	-0.0504730194807053	-0.00110103783663362	0.000223421593545936	0.000857206236105412
-0.0687483623623848	-0.0724034383893013	-0.0312397498637438	-0.00093408435350284	0.000859440304338932	-0.000270626653218642
-0.0268448293209076	0.0279164724051952	0.0797353461384773	0.00094009650638327	-0.000905815046280622	-0.000768858008086681
0.000719007861334831	0.0664643123745918	0.0429947003722191	0.000104414408269804	-0.000754431821405888	-4.69326660095248E-05
-0.0198786649852991	0.0633422285318375	0.0655843317508698	0.000697815441526473	-0.000816152081824839	-0.000391866196878254
0.0133453281596303	0.0604648776352406	0.0327889770269394	-0.000284828885924071	-0.000885572517290711	0.000710737542249262
-0.00107211363501847	0.0694128647446632	0.00777549436315894	0.000328917230945081	-0.000538678606972098	0.000282625900581479
-0.0255443975329399	0.0543272159993649	0.0296727567911148	0.000284050998743624	-0.00107279664371163	-1.45414987855474E-05
-0.0210281237959862	-0.0238796900957823	-0.0246809758245945	-0.00142639584373683	-0.000522643036674708	0.000760546536184847
-0.0234388113021851	-0.00673442613333464	-0.056036751717329	-0.00110807723831385	-0.000212694256333634	0.00132950721308589
-0.0345668345689774	-0.00361187756061554	-0.00156232772860676	-0.000803911068942398	-0.000377011077944189	0.000112838366476353
-0.0023678308352828	0.0904901474714279	0.000609418319072574	0.00034259699168615	-0.00143247027881444	-0.000702587130945176
0.00856400281190872	0.0614252872765064	0.0651604980230331	-0.000133239023853093	-0.00151059438940138	-0.000345580687280744
-0.0677596852183342	-0.034594189375639	-0.0480434633791447	-0.00173187477048486	-0.000242701411480084	0.00111594551708549
-0.109795816242695	-0.118968851864338	-0.047017514705658	-0.00211128196679056	-0.000109697284642607	0.000395460810977966
-0.0824975073337555	-0.049517810344696	-0.0835053250193596	-0.00211734604090452	-0.000315238576149568	0.00122004630975425
-0.0611202716827393	-0.0500558279454708	-0.113158412277699	-0.00196894095279276	-5.76145939703565E-05	0.00109090283513069
-0.0336651504039764	0.006532346829772	0.0153926648199558	-0.00039513609954156	-0.000664760067593306	0.000492617895361036
-0.0135801527649164	0.0140516292303801	-0.00760362949222326	-0.000342222658218816	-0.000225360650802031	0.00137397972866893
0.0231005270034075	-0.00480468384921551	-0.0945233851671219	-0.00169056584127247	-0.000420033960836008	0.00110561342444271
-0.0745534747838974	-0.0525012090802193	-0.0232729446142912	-0.000467963516712189	-0.00127701961901039	6.8976150942035E-05
-0.0621393024921417	-0.0701872855424881	-0.050484910607338	-0.00141251506283879	-0.000630480644758791	0.000446460267994553
-0.0139332301914692	0.0656121298670769	0.0107606314122677	0.00015035409887787	-0.00110825838055462	0.000789914629422128
-0.00654187705367804	0.0456651076674461	0.00343024963513017	-0.000524135946761817	-0.00133677758276463	-0.00013037295138929
-0.0581137798726559	-0.0281045939773321	-0.00655143754556775	-0.00125775183551013	-5.73819124838337E-05	0.000150404957821593
-0.129727452993393	-0.121356315910816	-0.108004853129387	-0.0031612713355571	0.000721401884220541	-0.00018403168360237
-0.0382166542112827	-0.046484712511301	-0.0847844332456589	-0.00171360943932086	0.000898858590517193	0.000243487607804127
-0.00258085643872619	-0.0475674383342266	-0.0286481007933617	-0.00143995764665306	-2.19301637116587E-06	0.000866850838065147
-0.00492421165108681	0.0845436006784439	0.0297635793685913	1.8889710190706E-05	-0.000832915888167918	-0.000132329776533879
0.0128997573629022	0.0325774475932121	0.00827526673674583	-5.4151940275915E-05	-0.00139556708745658	7.62770505389199E-05
-0.0081691350787878	0.0552010461688042	0.0475819297134876	0.000644205720163882	-0.000490247562993318	7.95507148723118E-05
-0.00393768679350615	0.0502624548971653	0.0691099762916565	-0.000215702209970914	-0.00109646981582046	-0.000209262274438515
-0.0464656986296177	-0.0320896245539188	-0.022714588791132	-0.000929731177166104	-0.000351119932020083	-0.000238573149545118
-0.109794951975346	-0.139825016260147	-0.0812548622488976	-0.00334539730101824	0.000701026001479477	-0.000359868543455377
-0.11164453625679	-0.160169392824173	-0.0863138139247894	-0.00321506313048303	0.000623316213022918	0.000162939992151223
-0.0999948978424072	-0.148847296833992	-0.0676030144095421	-0.00154807569924742	1.09422626337619E-05	0.000296448939479887
-0.0626234412193298	-0.00761352479457855	0.0110237812623382	-0.000225531897740439	0.000191571758477949	0.000439540337538347
0.00343883456662297	0.061020765453577	0.110395759344101	8.05563031462952E-05	-0.000521724403370172	-0.00116910610813648
-0.0079036783427	0.0242839455604553	0.023105813190341	-0.00129607249982655	0.000940199999604374	0.000829861790407449
-0.0122946901246905	-0.0593791119754314	-0.0630931258201599	-0.00138114206492901	0.000880747218616307	0.000736927206162363
-0.0858624652028084	-0.118118435144424	-0.111679241061211	-0.00195250054821372	0.000208446464966983	0.00041545697604306
-0.00136586325243115	0.00632956065237522	-0.0102974055334926	-3.72874419554137E-05	-0.00052336067892611	0.000768002413678914
-0.0201583821326494	-0.080591656267643	-0.0496425926685333	-0.00104930996894836	-0.000186340330401435	0.000643131323158741
-0.0555584914982319	-0.0485020130872726	-0.0497656911611557	-0.00125529302749783	7.46012083254755E-05	0.000139724303153343
0.00708880927413702	0.00973438937216997	0.0446116887032986	0.000140512973302975	-0.00107272749301046	-0.000588911818340421
-0.0255145765841007	-0.0620514526963234	-0.0105729242786765	-0.00168042758014053	0.000236041116295382	0.000249997858190909
-0.00996997859328985	0.0302550755441189	0.0679277554154396	5.127459007781E-05	-0.000565550522878766	0.000632740091532469
-0.0233516301959753	-0.0305557195097208	-0.0458557344973087	-0.000916878634598106	0.000312471442157403	0.000773008156102151
-0.0997053012251854	-0.108810715377331	-0.077007107436657	-0.00278675416484475	0.000850787502713501	-7.33878259779885E-05
-0.0336860306560993	-0.0497711934149265	0.0519926697015762	-0.000221227513975464	-0.00101596780586988	-0.000152650478412397
-0.0299486964941025	-0.00889921560883522	-0.0373832546174526	-0.000773156702052802	0.000286704918835312	0.000797514221630991
-0.0616297386586666	-0.0168164782226086	-0.0628898292779922	-0.00117828836664557	0.000128514671814628	1.67985363077605E-05
0.0223496984690428	0.0567278638482094	0.00340284779667854	-9.26711363717914E-05	-0.000667048676405102	0.00035712489625439
-0.0538938976824284	-0.01243588142097	-0.090271458029747	-0.00115154427476227	0.000569733558222651	0.000806425930932164
-0.0430760681629181	-0.0254129879176617	0.00647954363375902	-0.000547219533473253	8.84070541360416E-05	0.000645961554255337
-0.0851417630910873	-0.0696150735020638	-0.0106485476717353	-0.000931922346353531	-9.32183320401236E-05	0.000121255201520398
-0.0790571197867393	-0.0706858560442925	-0.070822574198246	-0.00147824257146567	0.00043168751290068	-0.000428175990236923
0.00428993906825781	0.0347987376153469	0.00314789637923241	-0.000318170350510627	-0.000178187197889201	0.000349705893313512
0.00786012131720781	-0.0326859280467033	-0.0562524124979973	-0.00134331197477877	-7.04852791386656E-05	0.00175383361056447
-0.0935587659478188	-0.0546470917761326	-0.0937809348106384	-0.00186082546133548	0.000744680815842003	-0.000154451947310008
0.0178178362548351	0.07274429500103	-0.0134532721713185	-0.000874013523571193	-0.000838561332784593	-0.000448009290266782
-0.00243197311647236	0.0703346505761147	-0.0908126682043076	-0.00132809870410711	-0.000373649760149419	0.00103409378789365
0.0672598332166672	0.0239923726767302	-0.0825846120715141	-0.00134682771749794	-0.000217610635445453	0.00215750583447516
-0.0425378866493702	-0.0425639748573303	-0.0425418242812157	-0.001629818812944	0.00064993224805221	0.000874964403919876
-0.0422430150210857	-0.0162433423101902	-0.103749915957451	-0.00234262924641371	0.000609074311796576	0.000577803002670407
-0.05568603053689	-0.0609178468585014	-0.0504250898957253	-0.00141409924253821	-0.000300272076856345	0.000450236606411636
-0.00543783744797111	-0.0309380479156971	0.0146614043042064	-0.000782482384238392	-0.000629005546215922	0.00113808549940586
-0.0835276171565056	-0.0731631144881248	-0.0719184577465057	-0.00143682409543544	-0.000155670379172079	0.000115187576739118
0.00180773576721549	0.0879537090659142	0.0515946224331856	-2.41086017922498E-05	-0.000834215374197811	-0.000157213711645454
0.0283566284924746	0.0851078033447266	-0.0496993325650692	-0.00141125544905663	-0.000703670841176063	0.000120961041830014
-0.0287091415375471	0.0100088026374578	0.0436185114085674	-0.000287894654320553	-0.000573416706174612	-0.000570376112591475
-0.0125689646229148	0.0446102805435658	0.0025387026835233	-0.000127180974232033	-0.00129372056107968	0.00049876474076882
-0.0199990812689066	0.0126914130523801	-0.0830792859196663	-0.00132223253604025	-0.000107213221781421	0.001683633425273
-0.0658035278320313	-0.0880518108606339	-0.0844830498099327	-0.00187034695409238	0.000330732786096632	-9.02910978766158E-05
-0.0817251801490784	-0.0877597853541374	-0.0112741142511368	-0.00119671679567546	-0.000371489790268242	0.000427456776378676
-0.00432352628558874	0.0305371060967445	0.00806177873164415	-0.000348074274370447	-0.000532773497980088	-5.2229701395845E-05
-0.0178741198033094	-0.0254982970654964	-0.0601447857916355	-0.00102587055880576	2.85439837170998E-05	0.00139832799322903
-0.0149456541985273	-0.0267582610249519	-0.108192510902882	-0.00171890493948013	0.000330991926603019	0.00122620875481516
-0.0883706361055374	-0.0841478407382965	-0.0707395598292351	-0.00150330550968647	0.000862516229972243	-0.000480501825222746
-0.083183728158474	-0.140684381127357	-0.0750347450375557	-0.00154395948629826	0.000843166373670101	-0.000211148333619349
-0.0538702197372913	-0.10573298484087	-0.056273989379406	-0.000806781987193972	0.000364673906005919	-0.00050633231876418
-0.0693899989128113	-0.0572125688195229	-0.0712085738778114	-0.000972523761447519	0.000618114252574742	6.83248363202438E-05
0.0116143403574824	0.0594154484570026	0.00335134658962488	0.000195505810552277	-0.000838457315694541	0.000404717808123678
-0.0226715579628944	0.0361737720668316	-0.0236496534198523	-4.80360758956522E-05	-0.000239599801716395	0.000604922941420227
0.0287631396204233	0.0472753942012787	-0.00868439022451639	-9.75288457993884E-06	-0.000223775568883866	1.70674011314986E-05
0.0100236469879746	-0.0178243555128574	-0.0296819489449263	-0.000963440048508346	0.000171466250321828	0.00164619879797101
-0.0164038892835379	-0.0532586462795734	-0.022775124758482	-0.00147467944771051	-7.47172307455912E-05	-7.75990338297561E-05
-0.0268643777817488	-0.0361736081540585	0.00789780542254448	-0.000467975332867354	0.000216218249988742	0.000132892717374489
0.0125592108815908	-0.0188301261514425	-0.0982134491205215	-0.00137270032428205	5.90008130529895E-05	0.000908759364392608
-0.0736963078379631	-0.107926800847054	-0.0804228112101555	-0.0016684764996171	8.97137215360999E-05	0.000170959901879542
-0.0415372587740421	-0.0677353516221046	-0.0546838827431202	-0.00117914925795048	1.00718325484195E-05	0.000703373807482421
0.0073329946026206	0.00583760347217321	-0.00490761734545231	-0.000922383274883032	-0.000131346198031679	-0.000124861719086766
0.0168605670332909	0.0869747698307037	0.0433472730219364	0.000113826521555893	-0.00135450414381921	-0.000217528984649107
-0.00982896238565445	-0.0213561095297337	-0.063512995839119	-0.00119560700841248	-0.000482118164654821	0.000809840392321348
-0.0350156836211681	-0.0252278745174408	-0.0946914032101631	-0.00130253727547824	-2.21621503442293E-05	0.000970232125837356
-0.041023463010788	-0.000466692930785939	0.0133017944172025	-0.000362290971679613	-0.000578939158003777	-0.000735835754312575
-0.0171640738844872	-0.0115459747612476	-0.087430477142334	-0.00258416007272899	0.000274746242212132	0.00122510176151991
-0.100120678544044	-0.1025200933218	-0.0635962635278702	-0.00198778323829174	0.000486332864966244	6.85873674228787E-05
-0.0708052143454552	-0.0306646730750799	-0.0544802695512772	-0.0018961385358125	0.000229660145123489	-0.00019849490490742
-0.0875538066029549	-0.0448401123285294	-0.0675423592329025	-0.0017254069680348	-0.000156430105562322	-0.000216152824577875
-0.0493076853454113	-0.03054578602314	-0.059500977396965	-0.00141107419040054	0.000121224991744384	0.000597298727370799
-0.0715825408697128	-0.0906884595751762	-0.0635674223303795	-0.0014860681258142	-0.00020342756761238	0.000468267622636631
-0.0475468039512634	0.0186753198504448	0.0373282246291637	2.5451887267991E-05	-0.00101377267856151	0.000385744991945103
-0.00520333275198936	-0.00602851156145334	-0.0591074153780937	-0.000815526873338968	-0.000920192571356893	0.000909538532141596
-0.0860183760523796	-0.109967075288296	-0.0973531976342201	-0.0016130885342136	0.000708376872353256	-0.00011526067100931
-0.0779398530721664	-0.0123962694779038	-0.0101388022303581	-0.000191415470908396	3.62323294211819E-06	1.47863756865263E-05
-0.0499120987951756	-0.0805962011218071	-0.0328478626906872	-0.00195769080892205	-0.00026414028252475	0.000230597259360366
-0.135596066713333	-0.110049366950989	-0.0121863475069404	-0.00178379914723337	0.000739872804842889	0.000301219697576016
-0.0520654022693634	-0.0210592243820429	-0.0410456284880638	-0.00120489718392491	-0.00026730791432783	3.10278410324827E-05
-0.0532838217914104	-0.0380045250058174	-0.0537479817867279	-0.00159246625844389	-2.06961249205051E-05	-0.000259474385529757
0.00512141129001975	0.0183561891317368	-0.0551706664264202	-0.000989273539744318	-0.000279184198006988	0.00106449704617262
-0.0514722540974617	-0.0148861603811383	-0.0194314364343882	-0.000683994847349823	-0.000471799867227674	0.000319694343488663
-0.0092910872772336	-0.0606278441846371	-0.0305049978196621	-0.00174902379512787	0.000165742661920376	0.00172312697395682
-0.0297265164554119	-0.052178792655468	-0.0356305576860905	-0.00126546737737954	-0.000354821648215875	-0.000221680296817794
-0.0138558177277446	0.000487350975163281	-0.0324682965874672	-0.000153146465891041	-0.00073003611760214	0.000841146276798099
-0.030183307826519	-0.0758359655737877	-0.0662750005722046	-0.00135672558099031	0.000418606185121462	4.30166255682707E-06
-0.0513004474341869	-0.0576839596033096	-0.037205059081316	-0.00159397791139781	0.000291230157017708	0.000328373716911301
-0.0433013401925564	-0.0483003668487072	-0.0588088966906071	-0.00132026057690382	-5.30148827238008E-05	0.000399988755816594
0.00571862887591124	0.0373903326690197	0.00981887709349394	0.000467699399450794	-0.000974026857875288	-0.000558989879209548
0.013116491958499	0.000610973860602826	-0.0814013332128525	-0.000283832312561572	-0.000345947017194703	0.0016481950879097
-0.0430164150893688	-0.0836896598339081	-0.0453500300645828	-0.00142250291537493	-6.85428603901528E-05	0.000296417478239164
-0.00163188390433788	0.0352512821555138	0.0386617407202721	-0.00018015482055489	-0.00145351979881525	-0.000112935820652638
-0.0419058874249458	-0.00850610435009003	-0.063285157084465	-0.0014613859821111	-0.000376825337298214	0.000201603950699791
-0.052640076726675	0.0230901092290878	-0.00231059570796788	-0.00152480881661177	-0.000114741153083742	-0.00012244466051925
-0.00630944082513452	0.0704200640320778	-0.00563541380688548	5.66958988201804E-05	-0.000750742852687836	0.000277766637736931
-0.0145602924749255	0.0418848842382431	-0.0625297650694847	-0.000414470647228882	-5.237713776296E-05	0.000349134526913986
-0.00153085880447179	-0.00890532601624727	-0.0503862500190735	-0.00151803088374436	-3.78237236873247E-05	0.000650437199510634
-0.0374205186963081	-0.0223980695009232	-0.102592751383781	-0.00127707433421165	0.000571299809962511	0.000556566054001451
-0.0739540085196495	-0.0447855889797211	-0.0489944145083427	-0.00171107705682516	0.000574985984712839	-0.000659569283016026
0.0259275268763304	0.0544608756899834	-0.00399636430665851	3.84862796636298E-05	-0.000861271168105304	-0.000243298971327022
-0.0647184699773788	-0.0575270503759384	-0.0372145995497704	-0.00139493786264211	-0.000729427032638341	0.000242464782786556
-0.0253410656005144	-0.0244074873626232	-0.0316869765520096	-0.000870262330863625	-0.000166143348906189	0.00011199800792383
-0.0102928839623928	0.0467592589557171	-0.0176511127501726	0.000312516087433323	-0.000736192043405026	-7.04411722836085E-05
-0.0506418496370316	-0.062071505934	-0.0900427997112274	-0.00135225511621684	3.05143857985968E-05	0.00081750558456406
-0.0654229894280434	-0.00923606380820274	-0.0232456121593714	-0.000853377743624151	-0.000579807441681623	-0.000215054576983675
-0.0382316969335079	-0.0108758620917797	-0.00657291058450937	-0.000859859865158796	-0.000684342172462493	0.000422971323132515
-0.0352471917867661	-0.0152347758412361	-0.0326224230229855	-0.0008853385807015	3.21313564199954E-05	0.000484206480905414
-0.0740968286991119	-0.0447387881577015	-0.084256999194622	-0.00123359332792461	3.50906411767937E-05	-0.000198986599571072
0.00652201613411307	0.0406649187207222	-0.0544136799871922	-0.000419542629970238	-0.000280640029814094	0.000846384791657329
-0.0572267286479473	-0.0202408097684383	-0.0141598973423243	-0.00119482551235706	0.000514762185048312	-0.000396937131881714
-0.0182808507233858	-0.00276244035921991	0.00405212910845876	-0.000715884962119162	-0.000532951322384179	-0.000387196487281471
-0.0537090189754963	-0.00568416528403759	-0.0140409888699651	3.11374674311082E-06	-0.00024669969570823	4.97852997796144E-05
-0.0361325405538082	-0.0186820216476917	-0.0117425387725234	-0.00146564422175288	-0.000289031537249684	0.000646254804451019
-0.0168512482196093	0.0212672930210829	-0.0156045313924551	-0.000151101587107405	0.000128489919006824	0.00105257355608046
-0.0842099636793137	-0.0670460909605026	-0.106668457388878	-0.00132463255431503	5.29376047779806E-05	0.000131620050524361
0.0267535969614983	0.0329981185495853	0.00885662622749805	0.000370015099179	-0.00124529260210693	0.000110360844701063
-0.0472665689885616	-0.0279417727142572	-0.0816627219319344	-0.000706969876773655	0.000435860885772854	0.00120150099974126
0.00630204379558563	0.0295072887092829	-0.000884975597728044	-7.70687111071311E-05	-0.000278072169749066	0.000337907142238691
-0.0671964585781097	-0.0707195177674294	-0.0717690885066986	-0.0021647741086781	0.00109308445826173	-0.000107799052784685
-0.0274873897433281	0.00764615833759308	-0.00263426848687232	-0.00114322896115482	-0.000420254946220666	0.000530528137460351
-0.000551025557797402	0.0236780531704426	-0.0271750595420599	-5.21460315212607E-05	-0.000607644382398576	0.00040329186595045
-0.0209762882441282	-0.0175082888454199	-0.0138167077675462	-0.00157450186088681	-0.000233339276746847	-0.00049204338574782
-0.0574590675532818	-0.0425681956112385	-0.0901688784360886	-0.00177145877387375	8.64197354530916E-05	0.000523654744029045
-0.0333491005003452	-0.0156195256859064	0.00714504392817616	-0.000474007858429104	-0.000471785839181393	0.000333119038259611
-0.074239045381546	-0.0867433920502663	-0.0885746330022812	-0.00138329504989088	-6.47617562208325E-05	-9.60744364419952E-05
-0.00310447532683611	0.0445554852485657	0.0355603210628033	0.000991433626040816	-0.000781112816184759	-0.000217762411921285
-0.0105146747082472	-0.0508252158761024	-0.0367003940045834	-0.00159703474491835	0.000379864999558777	0.000408515159506351
-0.0589104816317558	-0.0577895417809486	-0.0224304441362619	-0.000350259739207104	0.000591634772717953	-3.69789049727842E-05
0.0337879024446011	0.0576910749077797	0.00892383046448231	-0.000280841515632346	-0.000788989244028926	-0.000272918667178601
0.00780683336779475	-0.0220810137689114	-0.0555230751633644	-0.00174578826408833	0.000304690445773304	0.00113325193524361
-0.0780487209558487	-0.05522346124053	-0.075984925031662	-0.00117043848149478	0.000720688607543707	0.000116891380457673
-0.0195539481937885	0.00300051644444466	-0.0471576973795891	-0.00117757590487599	-0.000565017631743103	0.00116397149395198
-0.0435783825814724	-0.0425683483481407	-0.0489420257508755	-0.000998925650492311	0.000116041170258541	-9.02256724657491E-05
0.00199253973551095	0.0140388878062367	0.0126440711319447	-0.00038659037090838	0.000118210846267175	-1.85451099241618E-05
-0.0189377386122942	-0.0139435939490795	-0.061757005751133	-0.000242682028329	0.000201413553440943	0.000261095876339823
-0.0187852811068296	-0.0357052460312843	-0.0799494832754135	-0.00115170271601528	-1.66913432622096E-05	0.000332756957504898
-0.0118900276720524	-0.00503151398152113	-0.0453359633684158	-0.00114986672997475	-0.000748450460378081	0.000295630830805749
-0.0542444325983524	0.0281896330416203	-0.0106637682765722	-0.000523747003171593	0.000970280554611236	0.000219599998672493
-0.0728135779500008	-0.0217283274978399	-0.0592166446149349	-0.000945384206715971	0.000288840878056362	0.000424816331360489
-0.0129468673840165	-0.0159536115825176	-0.0235840994864702	-0.000950409565120935	-0.000577312603127211	0.00044019561028108
-0.0378536805510521	0.000984461978077888	0.0652931034564972	0.000882408057805151	-0.0003446685441304	1.72964737430448E-05
-0.0783704444766045	0.0133942794054747	-0.0405065789818764	-0.00148668442852795	-0.00109486072324216	0.00147855177056044
-0.0782716274261475	0.0735014453530312	-0.0368642434477806	-0.00235832179896533	-0.00144744629506022	-0.00122330198064446
-0.0561147220432758	0.0853158608078957	-0.0469946004450321	-0.00330574787221849	-0.000647248059976846	-0.000721576390787959
-0.0488799065351486	0.131361052393913	0.0191721450537443	-0.00243748701177537	-0.00141325232107192	-0.00100323709193617
-0.0960223451256752	0.0977916195988655	0.00653183134272695	-0.00318914977833629	-0.00113475660327822	0.000484352640341967
-0.0521359220147133	0.108528986573219	0.0462968051433563	-0.00309818587265909	-0.00167980708647519	0.000511303660459816
-0.121986337006092	0.0709662511944771	0.0273838620632887	-0.00294668506830931	-0.000389156222809106	-0.00132456014398485
-0.0695081800222397	0.0272960849106312	0.0213988963514566	-0.00405882531777024	-0.000112117275421042	-0.000279975909506902
0.0346060544252396	0.0317790098488331	0.074646845459938	-0.000698796473443508	0.000847274321131408	-0.00285864737816155
-0.0324378125369549	-0.169803038239479	-0.0106451399624348	0.00186898838728666	0.00163656764198095	0.000251510093221441
0.0553420446813107	-0.123827114701271	-0.0876985937356949	0.00226611853577197	0.0012427088804543	0.00271420297212899
-0.0208819303661585	-0.24641227722168	-0.0467979907989502	0.00257457466796041	0.000365003244951367	0.0017348030814901
0.0582779571413994	-0.082954153418541	0.0332484841346741	0.00393481645733118	1.3174335435906E-05	0.00138177000917494
-0.00085651088738814	-0.137758418917656	0.00320779252797365	0.00203415844589472	0.00105852365959436	2.83003510048729E-06
-0.00879201851785183	-0.133544161915779	-0.0380075238645077	0.000127850740682334	0.00185574835631996	0.000134119021822698
0.0326901525259018	0.00106749683618546	0.0139318378642201	0.00105859956238419	0.00138269271701574	0.000434921908890828
0.0355457551777363	0.00401901127770543	0.0452729649841785	-0.00251385942101479	0.0012908858479932	0.000517890672199428
0.038129135966301	0.0878172442317009	0.0660366043448448	-0.0019895788282156	0.000768956786487252	-0.00144688121508807
0.069891981780529	0.102143444120884	0.0752115771174431	-0.00139620224945247	0.0008426234126091	-0.00117730407509953
0.0512358359992504	0.049310028553009	0.0448954105377197	-0.00100531568750739	0.00148295948747545	-0.000927413697354496
0.0417073667049408	-0.061874020844698	-0.0412915721535683	-0.000798567081801593	0.00181942759081721	-0.000772404484450817
0.085163988173008	-0.0184637829661369	0.0245179627090693	0.000749584287405014	0.00104754790663719	-0.000174410408362746
0.0746814012527466	-0.0246651154011488	0.057897862046957	0.000144558551255614	0.00129035348072648	0.00022634478227701
0.0450035557150841	-0.0343776308000088	0.0659831091761589	-0.000827567826490849	0.00203228322789073	-0.000111710418423172
0.0689418390393257	-0.0198717918246984	0.0486963912844658	-3.44398322340567E-05	0.00104295439086854	0.000317690137308091
0.00930657889693975	0.00254863104782999	0.0837050080299377	-0.000245982606429607	0.00126737565733492	-0.000559189240448177
-0.00826403591781855	-0.0476949661970139	0.0571062564849854	-0.000189523547305726	0.00012770332978107	-0.000250083539867774
-0.0204941425472498	-0.0308197028934956	0.0700879320502281	0.000469210062874481	-2.5318839107058E-05	-9.42802507779561E-05
-0.0347133502364159	-0.0296314563602209	0.0737428367137909	-0.000493988394737244	-8.91138115548529E-05	-0.000341921870131046
-0.0291773844510317	0.0626380890607834	0.0153153380379081	-0.00165983906481415	-0.00116810668259859	-0.000353294046362862
-0.0569767579436302	0.229021474719048	0.0496679022908211	-0.00543810101225972	-0.000520666770171374	-0.000674963870551437
-0.0318379253149033	0.244984149932861	0.0373182408511639	-0.00655044196173549	-0.000445123063400388	-0.00143797241616994
-0.0380603596568108	0.178009763360023	0.0144414016976953	-0.0064652250148356	0.0003944281488657	-0.000467714504338801
0.0643193945288658	0.127051889896393	-0.0224787183105946	-0.00339215411804616	0.00150685920380056	0.00113926385529339
0.0676893219351768	-0.00340681453235447	0.014496061950922	-0.000258785061305389	0.00175435014534742	-0.000151948013808578
0.0699979215860367	-0.0253553744405508	-0.00295156729407609	-0.0014354158192873	0.00251065334305167	-0.000531966739799827
0.0453589521348476	0.0749313086271286	-0.00909633096307516	-0.00139137345831841	0.00152973050717264	-0.000314922508550808
0.0643212422728539	0.0203918404877186	0.0457742214202881	0.000114975868200418	0.00249286857433617	-0.000519325491040945
0.0737010836601257	-0.122332856059074	-0.0572536662220955	0.00080758664989844	0.00408424669876695	-1.30321041069692E-05
0.141752004623413	-0.127036660909653	-0.0425402335822582	0.00170337781310081	0.00397788127884269	0.00018364425341133
0.115466602146626	-0.141863644123077	-0.0172639731317759	0.0012465623440221	0.00527480524033308	0.000300257641356438
0.203091219067574	-0.0707622170448303	0.0413276851177216	0.00239193276502192	0.00440874369814992	0.000176439381903037
0.14927963912487	-0.0915806666016579	0.0109819686040282	0.00134111207444221	0.00530789466574788	-0.000738457194529474
0.123281940817833	-0.0783236026763916	-0.039134506136179	0.000511225953232497	0.00346866436302662	-0.000339539081323892
0.0591930598020554	-0.0571892708539963	-0.0237830840051174	0.000683680002111942	0.00240360666066408	7.77736786403693E-05
-0.0377180427312851	-0.0700740590691566	0.0361505821347237	0.00136846583336592	3.11695184791461E-05	-7.08481893525459E-05
-0.135673731565475	-0.0779069364070892	-0.0552377440035343	0.000767184246797115	-0.00181192788295448	0.00102444645017385
-0.151730000972748	-0.029339486733079	-0.0269214008003473	0.00011367877596058	-0.00307544623501599	0.0013775120023638
-0.18855907022953	0.0314219668507576	-0.0755627304315567	-0.000522627669852227	-0.00457356823608279	0.00077188981231302
-0.148197427392006	-0.0252101961523294	-0.0606113076210022	-0.000396363466279581	-0.00252729328349233	0.000584605790209025
0.00370360258966684	-0.0875823646783829	-0.0491819232702255	0.00097201147582382	-0.00109931966289878	0.0015978435985744
-0.00438827136531472	-0.0436337143182755	0.00522472988814116	0.000257296225754544	0.00083736510714516	-0.000122721394291148
-0.0247863549739122	0.0366843603551388	-0.118113376200199	-0.00257836049422622	-0.00143792189192027	-0.00138792209327221
-0.0388505943119526	0.014047909528017	-0.0668947696685791	-0.00123606773559004	-0.00158750219270587	-0.000239658111240715
-0.0922299325466156	-0.0481690056622028	-0.0219598095864058	-0.000372220732970163	-0.00276348832994699	-0.000869275012519211
-0.094663217663765	-0.0924655050039291	-0.0825236663222313	-0.000356868840754032	-0.00297371647320688	0.00149041810072958
-0.0670171156525612	-0.0768271237611771	-0.0686452388763428	0.000520992616657168	-0.00278800027444959	0.00167177838739008
-0.0691224783658981	-0.143253892660141	-0.0667817518115044	0.000424572499468923	-0.00168932450469583	0.00098884163890034
-0.0268381424248219	-0.110636830329895	-0.0132822766900063	0.00108252512291074	-0.00147000700235367	0.000853973964694887
-0.0306229125708342	-0.191026717424393	-0.0512916445732117	0.00163738266564906	-0.00197981181554496	0.000843895773869008
-0.0545642785727978	-0.205071970820427	-0.130062058568001	0.00242807017639279	-0.000714395311661065	0.00143610802479088
0.0070916460826993	-0.167855829000473	-0.0839005634188652	0.00498341722413898	-0.00191107066348195	0.0015826279995963
0.00203557847999036	-0.221483811736107	-0.142381250858307	0.00227341987192631	-0.000748270191252232	0.00157404725905508
0.00658958964049816	-0.198731318116188	-0.217029005289078	0.00242999172769487	-0.000202353607164696	0.00201636273413897
0.0216356571763754	-0.120618432760239	-0.178670421242714	0.00237150164321065	-0.00072905991692096	-0.000204769195988774
0.00249136169441044	-0.145000770688057	-0.16184189915657	0.00171528966166079	9.94991205516271E-05	-0.000237767686485313
0.0806421637535095	-0.0504020117223263	-0.315116733312607	3.08409107674379E-05	0.00147791893687099	0.0022229275200516
0.0449317134916782	-0.0911184102296829	-0.14000503718853	0.000929952191654593	-0.000625706277787685	-0.000588438357226551
-0.0369443818926811	-0.0767489895224571	-0.144469305872917	-0.00136511761229485	-0.000536768638994545	-0.000153198066982441
-0.0686002895236015	-0.0425621680915356	-0.16817469894886	-0.00150494324043393	-0.00281958444975317	0.000233130849665031
-0.0850190743803978	0.0279296357184649	-0.140447467565536	-0.00331736728549004	-0.00419458653777838	0.000211976250284351
-0.0858475044369698	0.139208033680916	-0.217389851808548	-0.00316583388485014	-0.00477475812658668	-0.000998335890471935
-0.151918649673462	0.120055638253689	-0.232420414686203	-0.00665772007778287	-0.00497415941208601	0.000139372481498867
-0.120659649372101	0.22492191195488	-0.0523301213979721	-0.00626893155276775	-0.00557933747768402	-0.000903323409147561
-0.116415053606033	0.185162335634232	-0.146662622690201	-0.00713972467929125	-0.00361905037425458	-0.00169190799351782
-0.0799046754837036	0.230290651321411	-0.1065309420228	-0.00598797714337707	-0.00335548212751746	-0.00151752983219922
-0.203824624419212	0.211118564009666	-0.432655453681946	-0.008605039678514	-0.0102578271180391	-0.0019520471105352
-0.414811789989471	0.129694044589996	-0.55270117521286	-0.00668391538783908	-0.0144373588263988	0.000931656279135495
-0.419159054756165	-0.0211086384952068	-0.354396402835846	-0.00114320975262672	-0.0101996390148997	0.00086288049351424
-0.407469749450684	0.0313497260212898	-0.302509903907776	-0.00318971648812294	-0.0111185647547245	-0.000200632173800841
-0.380933821201324	0.0785953924059868	-0.23343962430954	-0.0033443660940975	-0.0115623045712709	-1.87056321010459E-05
-0.335160046815872	-0.0585175752639771	-0.0522432588040829	8.4438877820503E-05	-0.00791309215128422	0.0014157306868583
-0.208896473050117	-0.154164552688599	0.120275817811489	0.00121953699272126	-0.00373745081014931	0.00228584883734584
-0.0155220339074731	-0.169540196657181	0.211079239845276	0.00348526984453201	0.000154769615619443	0.00346209527924657
0.0969891101121902	-0.257733196020126	0.154436379671097	0.00482338573783636	0.00571503303945065	0.00367543590255082
0.128578931093216	-0.259339660406113	0.13013282418251	0.00559567986056209	0.0070972079411149	0.00348920933902264
0.179234623908997	-0.268848806619644	0.0500546656548977	0.00361656420864165	0.00648244004696608	0.00396398128941655
0.0949631184339523	-0.182565569877625	0.208628192543983	0.00479607051238418	0.00502227433025837	0.00215279241092503
-0.0099991662427783	-0.214571863412857	0.119402423501015	0.00201823888346553	0.00194180198013783	0.00331511069089174
-0.104287505149841	-0.0725175365805626	0.214600026607513	0.00177019159309566	-0.00157701235730201	0.00165402237325907
-0.157656505703926	-0.10062700510025	0.252075165510178	-0.000239275555941276	-0.00170341785997152	0.00117427727673203
-0.109223589301109	0.0119553236290812	0.263798296451569	-0.000188160949619487	-0.00170896376948804	-0.000517264357767999
-0.09262964874506	-0.0512143075466156	0.192574575543404	-0.00349769834429026	0.00102981273084879	-0.000638380646705627
0.0770298838615417	0.0183177478611469	0.19865383207798	-0.00101815070956945	0.00366960139945149	0.00107740913517773
0.10504624992609	-0.136681780219078	0.19420225918293	-0.0017168935155496	0.00617403211072087	0.00194734265096486
0.170943200588226	-0.13864740729332	0.2767054438591	0.00202715885825455	0.00646167062222958	0.00216534500941634
0.231656074523926	-0.147462278604507	0.357320547103882	0.00400142837315798	0.00938568729907274	0.00267070019617677
0.203161090612411	-0.156282767653465	0.489966750144959	0.00500623974949121	0.0123557588085532	-0.000397771073039621
0.306795477867126	0.0568900182843208	0.522236585617065	0.00208752905018628	0.0113987969234586	-0.000610762042924762
0.189887538552284	-0.0119375241920352	0.467934489250183	-0.00118814047891647	0.0102004082873464	-0.00192883261479437
0.123365014791489	0.0592090301215649	0.308342307806015	-0.00407211715355515	0.00754595641046762	-0.00049545697402209
0.0663830563426018	0.143229678273201	0.272974580526352	-0.00305635784752667	0.00223749037832022	-0.000943592691328377
-0.0551450587809086	0.0837531983852386	0.0306371040642262	-0.00554881384596229	-0.00104848202317953	0.000831809651572257
-0.131297126412392	0.11598577350378	-0.0432529151439667	-0.00453718425706029	-0.00340303708799183	0.000310500035993755
-0.0953154042363167	0.103679962456226	-0.0267735719680786	-0.00455058226361871	-0.00518306344747543	0.00107672822196037
-0.327747672796249	0.0111843701452017	0.00306826108135283	-0.00603593979030848	-0.00734893791377544	-0.0012040538713336
-0.318619430065155	0.132274299860001	0.00821561925113201	-0.00379303935915232	-0.00979057513177395	0.00117135827895254
-0.388152569532394	0.0325462855398655	-0.00557749811559916	-0.00525991106405854	-0.00971902627497911	0.000679492950439453
-0.30171662569046	0.104165613651276	0.00497061898931861	-0.00458769965916872	-0.00913856737315655	0.000516569998580962
-0.301553547382355	0.119021542370319	-0.0345709882676601	-0.00469091767445207	-0.0082717714831233	0.000672560825478286
-0.325767785310745	0.153663024306297	-0.0541815459728241	-0.00571802258491516	-0.0101514765992761	0.000845761911477894
-0.40559321641922	0.0837061181664467	-0.0764495134353638	-0.00771070457994938	-0.014530903659761	0.00179526396095753
-0.467911958694458	0.215548202395439	0.216404721140862	-0.00651820655912161	-0.0146944243460894	0.00266634020954371
-0.394823342561722	0.16361378133297	0.1631690710783	-0.00366188236512244	-0.00918550603091717	-0.00108453573193401
-0.18963734805584	0.151231452822685	0.223870143294334	-0.00160866184160113	-0.00307496474124491	-0.00229621096514165
-0.133900657296181	0.125187054276466	0.170142769813538	-0.00210737064480782	0.000358172139385715	-0.000846225360874087
-0.0294336173683405	0.10474069416523	0.17509537935257	-0.000524393108207732	0.00184169609565288	-0.00155931152403355
0.0144900465384126	0.0915026068687439	0.214975252747536	0.000716809357982129	0.00438233278691769	-0.000713460904080421
0.0651865676045418	0.010860406793654	0.340492427349091	-0.000987820094451308	0.00529291480779648	-0.000339333259034902
0.0755429565906525	0.0449834764003754	0.441246062517166	-0.000746939680539072	0.0061565232463181	-0.000639434438198805
0.151477381587029	0.0658746510744095	0.473834246397018	5.9606183640426E-05	0.0078238770365715	-0.000684891769196838
0.170714318752289	0.0504292733967304	0.511985778808594	-0.000867087859660387	0.00892833434045315	-0.000295536476187408
0.180123552680016	0.0725119411945343	0.584413111209869	-0.0027841164264828	0.00904957018792629	-0.000460356823168695
0.162743777036667	0.104341126978397	0.609666109085083	-0.00299018155783415	0.00943701714277267	-0.000404443708248436
0.190296694636345	0.120677597820759	0.6236332654953	-0.00327176763676107	0.0104901799932122	-0.000796251930296421
0.214180767536163	0.0975301191210747	0.616452634334564	-0.00293036852963269	0.0105165485292673	-0.00110657885670662
0.278205364942551	0.125072628259659	0.63088321685791	-0.00259632267989218	0.0119039360433817	0.00120507238898426
0.254678577184677	0.185996174812317	0.666362941265106	-0.00680498313158751	0.0149523802101612	0.000759023940190673
0.314802527427673	0.287726908922195	0.706018269062042	-0.00928411167114973	0.0151088740676641	-0.00301230023615062
0.158131137490273	0.0908307507634163	0.625339448451996	-0.0042637144215405	0.00917946267873049	-0.00010715912503656
-0.067628912627697	-0.105848670005798	0.525733649730682	0.00390596874058247	0.00207505584694445	0.00212943460792303
-0.265434920787811	-0.27310711145401	0.379544079303741	0.0054760193452239	-0.00344043644145131	0.00297935772687197
-0.376239508390427	-0.329650342464447	0.337420165538788	0.00896144937723875	-0.00711436150595546	0.00298898224718869
-0.426863968372345	-0.380767941474915	0.31083470582962	0.00824608840048313	-0.00765207596123219	0.00264080124907196
-0.479588717222214	-0.296743154525757	0.392176985740662	0.00587481306865811	-0.00879655219614506	0.00351624446921051
-0.394365251064301	-0.147361680865288	0.461578130722046	0.00260317302308977	-0.0071319886483252	0.00216269330121577
-0.295801013708115	0.0778177380561829	0.611997365951538	-0.00132452277466655	-0.00506055727601051	0.00112474139314145
-0.256960332393646	0.30187863111496	0.614243805408478	-0.00837352406233549	-0.00453407736495137	-0.00192401942331344
-0.230409756302834	0.523912847042084	0.705967485904694	-0.0150413243100047	-0.00316342269070446	-0.00385343749076128
-0.228639990091324	0.710628092288971	0.718140244483948	-0.0186029653996229	-0.00251019117422402	-0.00365103501826525
-0.178836673498154	0.868029534816742	0.925913393497467	-0.0208829715847969	-0.00139869214035571	-0.00450983596965671
-0.245203673839569	0.900268733501434	0.947238385677338	-0.0235073417425156	-0.0018675783649087	-0.00639386940747499
-0.228531032800674	0.928392946720123	0.979596674442291	-0.0226125884801149	-0.0023833189625293	-0.00699632428586483
-0.229748860001564	0.889805912971497	1.0684460401535	-0.0214249584823847	-0.00209185760468245	-0.00723430188372731
-0.269560426473618	0.81194931268692	1.11553704738617	-0.0200502518564463	-0.000186733581358567	-0.00603578798472881
-0.210101768374443	0.711095988750458	1.26070284843445	-0.0155942672863603	0.00275275274179876	-0.00584930274635553
-0.195504084229469	0.563232243061066	1.26756978034973	-0.0121379215270281	0.00634988723322749	-0.00207737553864717
-0.188300833106041	0.448438972234726	1.35336899757385	-0.00905859936028719	0.00584667827934027	-0.00168007868342102
-0.213562518358231	0.388290405273438	1.39400315284729	-0.00583316665142775	0.00538297183811665	-0.00086447544163093
-0.217620760202408	0.333917140960693	1.34759116172791	-0.00409338204190135	0.00592349655926228	0.00183631607796997
-0.384643614292145	0.339502692222595	1.31591725349426	-0.00372648611664772	0.00106366968248039	0.000795110245235264
-0.513976335525513	0.354296982288361	1.27290964126587	-0.00553177064284682	-0.00195528892800212	-0.0018220319179818
-0.693538725376129	0.338970243930817	1.24137580394745	-0.00602621724829078	-0.00689469883218408	-0.00104836479295045
-0.766318321228027	0.366658419370651	1.32851219177246	-0.0060099046677351	-0.00916906539350748	-0.00209301779977977
-0.848865568637848	0.432906150817871	1.40867185592651	-0.00684676086530089	-0.0106955030933022	-0.00237514334730804
-0.875545501708984	0.459525287151337	1.40972256660461	-0.00696628820151091	-0.00917152408510447	-0.000940675439778715
-0.931399822235107	0.529614388942719	1.48607468605042	-0.0071014822460711	-0.00963875837624073	0.00147212808951735
-0.937446773052216	0.542696475982666	1.49962544441223	-0.00670643802732229	-0.00868869945406914	-0.00100360298529267
-0.932572543621063	0.552013635635376	1.70012986660004	-0.0071887313388288	-0.00687418924644589	-0.00140213000122458
-0.939044713973999	0.541442632675171	1.61505877971649	-0.00659465789794922	-0.00865798443555832	9.62420235737227E-05
-0.935996294021606	0.536501944065094	1.55141544342041	-0.00641092099249363	-0.00931235775351524	-0.000647511449642479
-0.927314817905426	0.498561710119247	1.44353914260864	-0.00706905825063586	-0.00899333786219358	-0.00113102304749191
-0.91349595785141	0.549082458019257	1.35769307613373	-0.00704525085166097	-0.00664763385429978	-0.00168062350712717
-0.824073135852814	0.601808965206146	1.3444721698761	-0.00747851515188813	-0.00749984569847584	-0.00127178337424994
-0.844015181064606	0.690290510654449	1.31787037849426	-0.00996838789433241	-0.00571710476651788	-0.00272923964075744
-0.78595244884491	0.808660566806793	1.3859977722168	-0.0113486256450415	-0.00647407257929444	-0.00271458667702973
-0.868785858154297	0.906241774559021	1.40739524364471	-0.0143121453002095	-0.00584425311535597	-0.00286380853503942
-0.823016583919525	0.912243008613586	1.52459287643433	-0.0156022198498249	-0.00499559659510851	-0.00529089057818055
-0.846738398075104	0.93268895149231	1.52122402191162	-0.0160043388605118	-0.00608899351209402	-0.00172635016497225
-0.894453346729279	0.996952474117279	1.34797847270966	-0.0178990792483091	-0.00776404654607177	0.000797961372882128
-0.906588196754456	1.01142942905426	1.50008857250214	-0.0157353989779949	-0.00763028068467975	-0.005288474727422
-0.890092074871063	0.975773870944977	1.39115381240845	-0.0152253657579422	-0.00655162148177624	-0.00919192284345627
-0.905501127243042	0.955114245414734	1.3186502456665	-0.0173331759870052	-0.00912085361778736	-0.00184407853521407
-0.924098432064056	0.949779331684113	1.32410776615143	-0.0174774620682001	-0.00850585382431746	-0.00496173882856965
-0.964754581451416	0.951270341873169	1.32554519176483	-0.0185324568301439	-0.00900071114301682	-0.00433749705553055
-0.912252604961395	1.06325733661652	1.28875195980072	-0.0187451131641865	-0.0079123480245471	-0.000998654868453741
-0.931555807590485	1.16679060459137	1.38958024978638	-0.0210927501320839	-0.00820948928594589	-0.000967113999649882
-0.90203857421875	1.16167318820953	1.5796879529953	-0.0181444995105267	-0.00665484229102731	-0.0125025631859899
-0.943545699119568	1.142826795578	1.50283741950989	-0.0193499885499477	-0.00677106902003288	-0.00480359978973866
-0.961539566516876	1.11186480522156	1.49810004234314	-0.0187107790261507	-0.00850874558091164	-0.00206559104844928
-0.995748221874237	1.07469868659973	1.43871319293976	-0.018390454351902	-0.00904632918536663	-0.00521906372159719
-1.00702047348022	1.11846244335175	1.41819977760315	-0.018462061882019	-0.0103919776156545	-0.00397279346361756
-1.01342570781708	1.13482701778412	1.40784442424774	-0.0204906165599823	-0.010133184492588	-0.00420967768877745
-0.957947611808777	1.1940826177597	1.44011950492859	-0.0216338858008385	-0.0102881425991654	-0.00554479891434312
-0.942558586597443	1.21851491928101	1.54955613613129	-0.0218003001064062	-0.00917359162122011	-0.00593139370903373
-0.908827543258667	1.29193603992462	1.56179141998291	-0.0221808832138777	-0.00801334530115128	-0.00564862042665482
-0.904382109642029	1.2735116481781	1.61906325817108	-0.0216838326305151	-0.00783847831189632	-0.00566523987799883
-0.911740958690643	1.29534339904785	1.60441410541534	-0.0216807629913092	-0.006539068184793	-0.00489189475774765
-0.950739681720734	1.18920838832855	1.58424687385559	-0.0220646448433399	-0.00586247630417347	-0.00574102345854044
-0.889854669570923	1.33062088489532	1.60214173793793	-0.0205962844192982	-0.00725864013656974	-0.00547955883666873
-0.930830597877502	1.22522330284119	1.56188321113586	-0.0217482540756464	-0.00677301920950413	-0.00529155880212784
-0.999545931816101	1.27930569648743	1.45213615894318	-0.0241562146693468	-0.00760595966130495	-0.00687202997505665
-0.989303767681122	1.37849950790405	1.5527286529541	-0.0236885696649551	-0.0105529800057411	-0.00752579746767879
-1.01693952083588	1.34758901596069	1.50417327880859	-0.0240455027669668	-0.00881019420921803	-0.00730917416512966
-0.937962532043457	1.41660296916962	1.61649918556213	-0.0228643193840981	-0.00815956108272076	-0.00589095149189234
-0.966562151908875	1.35164356231689	1.60245072841644	-0.0231863409280777	-0.00773971434682608	-0.00543913058936596
-0.97984367609024	1.38334941864014	1.52216482162476	-0.0227761473506689	-0.00677516171708703	-0.00435853656381369
-0.978273808956146	1.42580473423004	1.57423400878906	-0.0234505143016577	-0.00725604733452201	-0.00485778693109751
-1.02856647968292	1.40709495544434	1.57373344898224	-0.0261022578924894	-0.00806099828332663	-0.00399573007598519
-0.970844149589539	1.59555566310883	1.73933959007263	-0.0243286564946175	-0.0081279594451189	-0.00837405864149332
-1.05850124359131	1.54678738117218	1.66157186031342	-0.0265993438661098	-0.00848377216607332	-0.00569379003718495
-1.0550332069397	1.56577610969543	1.76067805290222	-0.0266164019703865	-0.00906203966587782	-0.00531726097688079
-1.05284702777863	1.57640373706818	1.7858749628067	-0.0257015805691481	-0.0103955389931798	-0.00683843856677413
-1.13032257556915	1.48083531856537	1.70572936534882	-0.0265316795557737	-0.0108936754986644	-0.00653164787217975
-1.15160775184631	1.52209186553955	1.68799388408661	-0.0259175654500723	-0.0114313326776028	-0.00647099921479821
-1.13697147369385	1.52467226982117	1.66085398197174	-0.0272054467350245	-0.0116588678210974	-0.00643446203321218
-1.12241232395172	1.55350255966187	1.70382082462311	-0.0275605171918869	-0.0128973107784986	-0.00641660299152136
-1.11772334575653	1.61994349956512	1.69596946239471	-0.0274411328136921	-0.0124506875872612	-0.00705806957557797
-1.11916673183441	1.56427991390228	1.64643037319183	-0.0289951618760824	-0.0112715736031532	-0.0065802508033812
-1.0723797082901	1.56895124912262	1.66573321819305	-0.0292777884751558	-0.0113904885947704	-0.00734335090965033
-1.09729075431824	1.58435487747192	1.68303620815277	-0.0279442686587572	-0.0103814667090774	-0.00687526166439056
-1.03479993343353	1.56547844409943	1.68881916999817	-0.0272855926305056	-0.0103733269497752	-0.00664661452174187
-1.05105543136597	1.51040935516357	1.68575930595398	-0.0271103456616402	-0.0103678395971656	-0.00714023225009441
-1.04932773113251	1.53155112266541	1.66417598724365	-0.0267562046647072	-0.00992032326757908	-0.00710559776052833
-1.02965915203094	1.55909526348114	1.61019039154053	-0.0267115775495768	-0.0112895555794239	-0.006142339669168
-1.024622797966	1.55189514160156	1.59234702587128	-0.0272432379424572	-0.0117838243022561	-0.00611161394044757
-1.06556761264801	1.53162622451782	1.61594080924988	-0.0267671346664429	-0.0114643583074212	-0.00713939080014825
-1.0349338054657	1.4989447593689	1.60995364189148	-0.026342187076807	-0.0109955407679081	-0.00791382882744074
-1.0096355676651	1.50290751457214	1.63155174255371	-0.0258228033781052	-0.00963985547423363	-0.00727751757949591
-0.950674116611481	1.506667137146	1.63687479496002	-0.0244622081518173	-0.00885374378412962	-0.00654463702812791
-0.989401996135712	1.37189400196075	1.59776175022125	-0.0235406756401062	-0.00827358197420836	-0.00577523466199636
-0.986370325088501	1.42001867294312	1.52292823791504	-0.0236264932900667	-0.00844920240342617	-0.00553471874445677
-0.957804620265961	1.44251430034637	1.47657120227814	-0.0246887188404799	-0.00906154979020357	-0.00673209363594651
-0.960509359836578	1.45067405700684	1.38392901420593	-0.0257386025041342	-0.00929848663508892	-0.00661175278946757
-0.962805092334747	1.4782567024231	1.40944504737854	-0.0264469776302576	-0.00889488589018583	-0.0067838323302567
-0.887330412864685	1.52958130836487	1.46126997470856	-0.0268711987882853	-0.00997769273817539	-0.00875794515013695
-0.86152708530426	1.50332951545715	1.37766933441162	-0.026669055223465	-0.00849415268748999	-0.0100030601024628
-0.875426828861237	1.43017542362213	1.40533363819122	-0.0251000747084618	-0.00669214082881808	-0.00973774585872889
-0.828736245632172	1.43859541416168	1.53037261962891	-0.0235435366630554	-0.0032724398188293	-0.0054527148604393
-0.855940818786621	1.41332340240479	1.39908981323242	-0.0243755504488945	-0.00413582380861044	-0.0032551777549088
-0.930129528045654	1.43271350860596	1.36461436748505	-0.0248934626579285	-0.00687598902732134	-0.00463368417695165
-0.980889499187469	1.48209202289581	1.32595467567444	-0.0262287855148315	-0.0104700699448586	-0.00648696999996901
-1.00264883041382	1.51677656173706	1.31727826595306	-0.0290945302695036	-0.0123280277475715	-0.0084071746096015
-0.9514240026474	1.6141939163208	1.3079240322113	-0.030175419524312	-0.0138911316171288	-0.0110162878409028
-0.932026863098145	1.61938726902008	1.49339425563812	-0.0311281848698854	-0.0106032406911254	-0.00798981264233589
-0.927116453647614	1.55284953117371	1.58287584781647	-0.0303818732500076	-0.00857824180275202	-0.00380726531147957
-0.987097978591919	1.45296990871429	1.49854385852814	-0.0271561332046986	-0.00949650444090366	-0.00375499622896314
-1.0714875459671	1.4461350440979	1.40324461460114	-0.026481781154871	-0.0123502025380731	-0.00454237684607506
-1.10332441329956	1.43997132778168	1.31625425815582	-0.0270906761288643	-0.0152802914381027	-0.00527766952291131
-1.10899901390076	1.40548431873322	1.41026329994202	-0.0278621464967728	-0.0147505076602101	-0.00697285309433937
-1.10105550289154	1.45876777172089	1.50593948364258	-0.0272220075130463	-0.0141917485743761	-0.00681431405246258
-1.03181219100952	1.42573893070221	1.54905247688293	-0.0270090978592634	-0.0126185333356261	-0.00561032816767693
-1.03982162475586	1.46298027038574	1.63284397125244	-0.025510935112834	-0.0104724122211337	-0.00562072964385152
-0.981854319572449	1.40610086917877	1.58232915401459	-0.024763286113739	-0.00917747989296913	-0.00524779688566923
-0.947593212127686	1.35837507247925	1.59001052379608	-0.024368729442358	-0.00911083817481995	-0.00629305932670832
-0.911541104316711	1.39648747444153	1.60078489780426	-0.0229771919548512	-0.00695416098460555	-0.00643023103475571
-0.843318104743958	1.3523850440979	1.65055334568024	-0.022756602615118	-0.00517483381554484	-0.00640684692189097
-0.819138765335083	1.35040092468262	1.67738080024719	-0.0218591559678316	-0.00323649030178785	-0.00600333698093891
-0.74598228931427	1.33454465866089	1.66784369945526	-0.0213288106024265	-0.00379553833045065	-0.00456385314464569
-0.800122201442719	1.33406913280487	1.57756304740906	-0.0215480159968138	-0.00355615047737956	-0.00570995500311255
-0.806233406066895	1.32285046577454	1.64844739437103	-0.0224445015192032	-0.0034275259822607	-0.00686193769797683
-0.802932679653168	1.38622272014618	1.66095840930939	-0.0229062680155039	-0.00329762720502913	-0.00706946477293968
-0.769938945770264	1.38319683074951	1.77545213699341	-0.0216749012470245	-0.0038450532592833	-0.00695228390395641
-0.82238233089447	1.38138997554779	1.70202767848969	-0.0225557461380959	-0.0048049446195364	-0.00585177727043629
-0.866842448711395	1.34077739715576	1.65420687198639	-0.0219577420502901	-0.00555010605603457	-0.00582501199096441
-0.894678592681885	1.35905957221985	1.57892787456512	-0.0222655516117811	-0.00700796954333782	-0.00567968608811498
-0.912650406360626	1.34070193767548	1.48210060596466	-0.023432120680809	-0.00710893794894218	-0.00571165978908539
-0.933073341846466	1.39772915840149	1.50771331787109	-0.0240865759551525	-0.00805250089615583	-0.00630527036264539
-0.954761922359467	1.43707203865051	1.59933686256409	-0.0243102125823498	-0.00898617506027222	-0.00703933648765087
-0.951025784015656	1.41742503643036	1.62176132202148	-0.0237545911222696	-0.00959613267332315	-0.00704206805676222
-0.960308372974396	1.39168536663055	1.51961433887482	-0.024421289563179	-0.00835653580725193	-0.00610140385106206
-0.951911211013794	1.39249312877655	1.46922278404236	-0.0239884499460459	-0.00867272261530161	-0.00679003121331334
-0.851374387741089	1.40025103092194	1.50181019306183	-0.0244312323629856	-0.00755454180762172	-0.00719766598194838
-0.842326581478119	1.4270795583725	1.54752850532532	-0.024598641321063	-0.00606914376839995	-0.00609810603782535
-0.836179316043854	1.439448595047	1.59896373748779	-0.0252042766660452	-0.00585064617916942	-0.00599059229716659
-0.798869967460632	1.47926139831543	1.55551946163177	-0.0263576004654169	-0.00556469103321433	-0.00640606414526701
-0.77516758441925	1.48720622062683	1.57037961483002	-0.0269725434482098	-0.00647091772407293	-0.00756279472261667
-0.82512092590332	1.48182106018066	1.55586922168732	-0.02779296413064	-0.00674319453537464	-0.00763828679919243
-0.798240840435028	1.47005081176758	1.48941552639008	-0.0280040390789509	-0.00595301110297441	-0.00671987747773528
-0.832106590270996	1.46089494228363	1.52854096889496	-0.0273940768092871	-0.00596202723681927	-0.00668697059154511
-0.83646696805954	1.48623633384705	1.50292778015137	-0.0263987984508276	-0.00741130532696843	-0.00670101074501872
-0.88686203956604	1.4729083776474	1.45770215988159	-0.0272768121212721	-0.00851345621049404	-0.00667156698182225
-0.897333741188049	1.45097815990448	1.51354455947876	-0.027781443670392	-0.00897692423313856	-0.00657930271700025
-0.928678929805756	1.47376537322998	1.45657932758331	-0.0277795158326626	-0.0103245628997684	-0.00682525802403688
-0.924362003803253	1.52538454532623	1.42640256881714	-0.0265995599329472	-0.0106679582968354	-0.00660573597997427
-0.954229176044464	1.48033201694489	1.46536469459534	-0.0281563177704811	-0.0104724392294884	-0.00734013365581632
-0.897873222827911	1.52443408966064	1.4886257648468	-0.0265868231654167	-0.00969073642045259	-0.00701576611027122
-0.867780923843384	1.48723185062408	1.46759593486786	-0.0264777578413486	-0.00847602635622025	-0.00680717080831528
-0.859511971473694	1.44021415710449	1.50660538673401	-0.0258355624973774	-0.0080521022900939	-0.00609581544995308
-0.867745399475098	1.44336485862732	1.46931874752045	-0.0251152031123638	-0.00725853024050593	-0.00677104247733951
-0.840801298618317	1.46095037460327	1.51141619682312	-0.0256813634186983	-0.00710093416273594	-0.00613292725756764
-0.867274880409241	1.47192025184631	1.57760083675385	-0.0249942466616631	-0.0070269419811666	-0.0066082552075386
-0.866464257240295	1.41571974754333	1.50755429267883	-0.0255818087607622	-0.00603373441845179	-0.00630027335137129
-0.866136252880096	1.47348129749298	1.52597403526306	-0.0251828599721193	-0.00667120981961489	-0.00696968007832766
-0.856007695198059	1.45497190952301	1.5037362575531	-0.0249671339988709	-0.00753643270581961	-0.00646528881043196
-0.89032119512558	1.46763265132904	1.52924966812134	-0.0255162920802832	-0.00765831489115953	-0.00681848777458072
-0.86282867193222	1.44505536556244	1.50431609153748	-0.025379404425621	-0.00836071278899908	-0.00705061899498105
-0.900230824947357	1.47423052787781	1.52944874763489	-0.0247178412973881	-0.00746260955929756	-0.00664053531363606
-0.892592489719391	1.43214464187622	1.51573848724365	-0.024733318015933	-0.00802988186478615	-0.00605176435783505
-0.910235524177551	1.41318011283875	1.45067358016968	-0.0244547631591558	-0.00817191600799561	-0.00607682066038251
-0.890285193920136	1.44574117660522	1.46554553508759	-0.0242097601294518	-0.00681238854303956	-0.00682365894317627
-0.899429023265839	1.42641711235046	1.53900527954102	-0.0242809522897005	-0.0064561702311039	-0.00658629275858402
-0.847639203071594	1.4472713470459	1.54832339286804	-0.0245257820934057	-0.00590089056640863	-0.0066253338009119
-0.845012784004211	1.47742998600006	1.66564917564392	-0.0247329603880644	-0.00514637446030974	-0.00676745502278209
-0.805333495140076	1.49165880680084	1.67513239383698	-0.0250298269093037	-0.00574786867946386	-0.00707507133483887
-0.875934600830078	1.46111953258514	1.65113794803619	-0.0263093505054712	-0.00605171918869019	-0.00702719669789076
-0.868536651134491	1.51944220066071	1.70711135864258	-0.0263266526162624	-0.00648272410035133	-0.0069793607108295
-0.86788684129715	1.53502476215363	1.74293959140778	-0.0255280826240778	-0.00655960943549871	-0.00721888430416584
-0.918776273727417	1.49658286571503	1.74887883663177	-0.0265127997845411	-0.00604982394725084	-0.00648398138582706
-0.862411022186279	1.54209637641907	1.75492632389069	-0.0255560893565416	-0.00745830917730927	-0.00670390063896775
-0.894348680973053	1.56816136837006	1.81544768810272	-0.0258043296635151	-0.00680207088589668	-0.00702234823256731
-0.89326548576355	1.54721474647522	1.78454697132111	-0.0268400963395834	-0.0062857368029654	-0.00714303320273757
-0.890256822109222	1.56947183609009	1.86220014095306	-0.0279279258102179	-0.00578998355194926	-0.00740427291020751
-0.88713926076889	1.54141914844513	1.88946151733398	-0.0283873043954372	-0.00606918707489967	-0.0081193745136261
-0.868653118610382	1.56389462947845	1.80618286132813	-0.0279570259153843	-0.00727321859449148	-0.00755470758304
-0.950581789016724	1.56329905986786	1.76160538196564	-0.0273120813071728	-0.00777881685644388	-0.00743615860119462
-0.91639655828476	1.51822674274445	1.73552775382996	-0.0269901715219021	-0.00841184705495834	-0.00678549753502011
-0.969346821308136	1.48248791694641	1.65691781044006	-0.0266373082995415	-0.00893451925367117	-0.00677662761881948
-1.00335299968719	1.46125411987305	1.61265468597412	-0.0269362684339285	-0.0090412674471736	-0.00672423560172319
-1.02261710166931	1.50183880329132	1.59959304332733	-0.0260506384074688	-0.0100059062242508	-0.00670901965349913
-1.00217366218567	1.42755305767059	1.46925973892212	-0.025722824037075	-0.0104466900229454	-0.0060797156766057
-0.969158709049225	1.4553929567337	1.43967056274414	-0.0253076013177633	-0.0103823887184262	-0.00615024566650391
-0.935998439788818	1.41172754764557	1.44552516937256	-0.0250339154154062	-0.01005600951612	-0.00628620525822043
-0.950691103935242	1.44022965431213	1.42800152301788	-0.0244983546435833	-0.00891168043017387	-0.00614956533536315
-0.95012241601944	1.37050378322601	1.40643286705017	-0.0249050296843052	-0.00923730060458183	-0.00612446805462241
-0.914261400699615	1.37731921672821	1.34280753135681	-0.025036234408617	-0.00838240794837475	-0.00668968865647912
-0.891811370849609	1.38085472583771	1.30000638961792	-0.0245154909789562	-0.00776076456531882	-0.00656263111159205
-0.88245415687561	1.38170921802521	1.34356081485748	-0.0244345031678677	-0.00637475261464715	-0.00639444729313254
-0.842262208461761	1.37517964839935	1.39287626743317	-0.0241136085242033	-0.00661219842731953	-0.00664635421708226
-0.883304059505463	1.33990955352783	1.37445724010468	-0.0243070852011442	-0.00654762843623757	-0.00639898981899023
-0.904465854167938	1.3326301574707	1.28290200233459	-0.0240227226167917	-0.00753026036545634	-0.00634552305564284
-0.884758114814758	1.33620595932007	1.26484000682831	-0.0244099795818329	-0.0087413601577282	-0.00608656741678715
-0.895199716091156	1.32917392253876	1.23837220668793	-0.0243273731321096	-0.0091699231415987	-0.00593084981665015
-0.884697794914246	1.35435628890991	1.21706402301788	-0.0244253370910883	-0.0101447524502873	-0.00629422813653946
-0.897630333900452	1.41074299812317	1.24260997772217	-0.024733355268836	-0.00928321108222008	-0.00649274326860905
-0.894697546958923	1.3525071144104	1.2868949174881	-0.0247116535902023	-0.00824964977800846	-0.00654544122517109
-0.928174316883087	1.37406396865845	1.27623200416565	-0.0239022355526686	-0.00817001797258854	-0.00549580808728933
-0.90430212020874	1.32308268547058	1.28262031078339	-0.0241622384637594	-0.00889721419662237	-0.00630253739655018
-0.946401357650757	1.30606925487518	1.30792987346649	-0.0239570587873459	-0.00897668860852718	-0.00609745271503925
-0.948144376277924	1.33792650699615	1.30796611309052	-0.024084784090519	-0.00957043562084436	-0.00638670800253749
-0.942720830440521	1.33428359031677	1.30777728557587	-0.0245878212153912	-0.00899048708379269	-0.00643089041113853
-0.892559409141541	1.37054193019867	1.3558806180954	-0.024457523599267	-0.00865875650197268	-0.00620091054588556
-0.886362731456757	1.40051305294037	1.40189862251282	-0.0246039591729641	-0.00764791341498494	-0.00532339513301849
-0.837020695209503	1.41838157176971	1.41323280334473	-0.0252023003995419	-0.00769900437444448	-0.0066693420521915
-0.847877442836761	1.43878257274628	1.44012892246246	-0.0251962598413229	-0.00637360941618681	-0.00721744587644935
-0.847550451755524	1.38673973083496	1.37409019470215	-0.0251449961215258	-0.00714901555329561	-0.00654548360034823
-0.88270366191864	1.39977693557739	1.36041188240051	-0.0250064674764872	-0.00801339093595743	-0.00657976185902953
-0.885200500488281	1.34402465820313	1.29576945304871	-0.0241494700312614	-0.00902019254863262	-0.00628218473866582
-0.868663787841797	1.3378187417984	1.28608250617981	-0.0246058646589518	-0.00979870464652777	-0.0058404509909451
-0.90684986114502	1.33496117591858	1.28705739974976	-0.0236053019762039	-0.0104011716321111	-0.00624812534078956
-0.925545692443848	1.34175395965576	1.21611893177032	-0.0239143297076225	-0.00998691935092211	-0.00584342610090971
-0.857487082481384	1.30135524272919	1.28337633609772	-0.023599911481142	-0.00824375357478857	-0.00584791414439678
-0.757601022720337	1.37386524677277	1.48706603050232	-0.0236583072692156	-0.0047184219583869	-0.00705902324989438
-0.666922211647034	1.42978525161743	1.7483457326889	-0.0243367906659842	-0.00108081439975649	-0.00681292172521353
-0.612499952316284	1.51251089572906	1.96949100494385	-0.0247154477983713	0.00182650098577142	-0.00639052642509341
-0.647202670574188	1.54026246070862	2.15355277061462	-0.0250849984586239	0.0018574339337647	-0.00781448557972908
-1.21139705181122	1.77809584140778	-2.44039011001587	-0.0350090935826302	-0.00232379813678563	-0.0179160386323929
-0.744298458099365	1.53614377975464	0.546912610530853	0.0159761030226946	-0.0147603750228882	-0.0231816619634628
-0.682141840457916	1.53403842449188	2.32610130310059	-0.0185146331787109	0.00420473143458366	-0.0133251985535026
-0.696399092674255	1.5262656211853	2.64066910743713	-0.0251680035144091	0.00449632108211517	0.00586411822587252
-0.760001420974731	1.54134202003479	2.66800832748413	-0.0267949867993593	0.000469464925117791	-0.00355726690031588
-0.808437705039978	1.53735971450806	2.32902693748474	-0.0248140711337328	-0.00653643673285842	-0.0128806056454778
-0.905927062034607	1.47549164295197	2.05148506164551	-0.0249107349663973	-0.00929365120828152	-0.0094180628657341
-0.918736159801483	1.45574676990509	1.97340512275696	-0.0228056851774454	-0.00826724991202354	-0.0060887411236763
-0.929972648620605	1.39437091350555	2.0243239402771	-0.0228226874023676	-0.0067189047113061	-0.00513589661568403
-0.922247886657715	1.44010162353516	2.05651831626892	-0.0219505596905947	-0.00765985203906894	-0.00585638731718063
-0.987532019615173	1.40461540222168	2.04705953598022	-0.0227719526737928	-0.00787927955389023	-0.0063065686263144
-0.935697019100189	1.39547038078308	1.92645525932312	-0.0226690713316202	-0.00884268246591091	-0.00639747828245163
-0.958926856517792	1.40135455131531	1.83317518234253	-0.0228522066026926	-0.00856452528387308	-0.00565106980502605
-0.941568553447723	1.42770636081696	1.73033154010773	-0.0229978878051043	-0.00931146740913391	-0.00654336111620069
-0.908194780349731	1.40631306171417	1.5958811044693	-0.0231251437216997	-0.00940873101353645	-0.00637552328407764
-0.897055625915527	1.41582381725311	1.49447810649872	-0.0238861311227083	-0.00966040138155222	-0.00595459807664156
-0.880893647670746	1.40468859672546	1.40312147140503	-0.0242269821465015	-0.00929599441587925	-0.00586690753698349
-0.839205503463745	1.41475367546082	1.43358063697815	-0.025033462792635	-0.00838173367083073	-0.00588334118947387
-0.86516797542572	1.35690808296204	1.3175140619278	-0.0249418392777443	-0.00712909549474716	-0.0064343148842454
-0.752869665622711	1.4316930770874	1.3725528717041	-0.0236145798116922	-0.0062689590267837	-0.00657488917931914
-0.708410739898682	1.42564797401428	1.41113698482513	-0.0239139329642057	-0.00459429435431957	-0.00588137516751885
-0.731966197490692	1.38666641712189	1.43442356586456	-0.0233545023947954	-0.00403222162276506	-0.00643368996679783
-0.697763800621033	1.37292921543121	1.47733283042908	-0.0235115271061659	-0.00480642914772034	-0.00587051268666983
-0.781710743904114	1.35376286506653	1.50000083446503	-0.023258201777935	-0.00529924500733614	-0.00696695595979691
-0.774114847183228	1.35571897029877	1.4682195186615	-0.0232555381953716	-0.00741791585460305	-0.00631289277225733
-0.839271247386932	1.33025634288788	1.42432355880737	-0.0234604720026255	-0.00929069053381681	-0.00679230783134699
-0.904155850410461	1.29946911334991	1.37963593006134	-0.0226714555174112	-0.00930865854024887	-0.00620805565267801
-0.916383802890778	1.27756333351135	1.39678657054901	-0.022213326767087	-0.0105090392753482	-0.00593636091798544
-0.907390058040619	1.27976214885712	1.34417581558228	-0.021714448928833	-0.0102063454687595	-0.00535980565473437
-0.905775368213654	1.29498028755188	1.32861328125	-0.0204296261072159	-0.0099272970110178	-0.0057453946210444
-0.857006847858429	1.25257468223572	1.29834723472595	-0.0204883124679327	-0.00826787762343884	-0.00510179484263062
-0.842565298080444	1.25269901752472	1.44607436656952	-0.0200736448168755	-0.00752132479101419	-0.00466365134343505
-0.801926612854004	1.27581930160522	1.49973034858704	-0.0203020069748163	-0.00655184453353286	-0.00524654751643538
-0.811534702777863	1.24454021453857	1.51252365112305	-0.0210050027817488	-0.00761018740013242	-0.0054683918133378
-0.819304764270782	1.25261247158051	1.44373941421509	-0.0212201531976461	-0.00764643773436546	-0.00610763160511851
-0.810430765151978	1.26817095279694	1.46335124969482	-0.0206145364791155	-0.00700080627575517	-0.00695298751816154
-0.760898351669312	1.24102962017059	1.45025384426117	-0.0207774359732866	-0.0056264353916049	-0.00632572034373879
-0.746679306030273	1.20209097862244	1.42615973949432	-0.0211869813501835	-0.00466860318556428	-0.00488324509933591
-0.657057344913483	1.30390381813049	1.48224985599518	-0.0193341560661793	-0.00401167757809162	-0.0056806830689311
-0.685877442359924	1.25673854351044	1.52572536468506	-0.0192560125142336	-0.00374109204858541	-0.00566714629530907
-0.719546556472778	1.21845388412476	1.54628849029541	-0.0190563704818487	-0.00322793959639966	-0.00503382133319974
-0.735233008861542	1.20252990722656	1.55982720851898	-0.0189652368426323	-0.00423833355307579	-0.00538891879841685
-0.738880097866058	1.22755098342896	1.49916696548462	-0.0170109868049622	-0.00561469234526157	-0.00477008428424597
-0.790649175643921	1.10955214500427	1.48148393630981	-0.0183154437690973	-0.00452039297670126	-0.00510966358706355
-0.744018018245697	1.14200007915497	1.41310012340546	-0.0175139810889959	-0.00344092305749655	-0.00499882316216826
-0.740431666374207	1.14611768722534	1.55631124973297	-0.0174235459417105	-0.00381439365446568	-0.00482204603031278
-0.703591704368591	1.1569402217865	1.66617012023926	-0.0175346601754427	-0.00260836980305612	-0.00513730244711041
-0.683180272579193	1.13936734199524	1.69032084941864	-0.016254985705018	-0.00110732181929052	-0.00543087814003229
-0.763545453548431	1.07845401763916	1.75042486190796	-0.0155697287991643	-0.00142089964356273	-0.00281720329076052
-0.742170572280884	1.08105027675629	1.71819353103638	-0.0145078413188457	-0.00533422129228711	-0.00372080598026514
-0.788614094257355	0.97448992729187	1.63264894485474	-0.0127425072714686	-0.00557112088426948	-0.00588016398251057
-0.788156688213348	0.930184066295624	1.64540147781372	-0.0132777970284224	-0.00438648974522948	-0.00335924560204148
-0.717937469482422	0.986396908760071	1.72466742992401	-0.011969918385148	-0.00397657649591565	-0.00283958646468818
-0.760954678058624	0.914524078369141	1.76949751377106	-0.0137710953131318	-0.00275261839851737	-0.0044433162547648
-0.696227371692657	0.915177643299103	1.82823443412781	-0.0126320021227002	-0.00286920019425452	-0.00447673490270972
-0.67844945192337	0.874164760112762	1.78631091117859	-0.0130329029634595	-0.00334955239668489	-0.0051800305955112
-0.602425992488861	0.825776696205139	1.74405694007874	-0.0128445476293564	-0.00312487059272826	-0.00478951027616858
-0.63265323638916	0.804379284381866	1.65754306316376	-0.012520145624876	-0.0047108861617744	-0.0051455800421536
-0.611063122749329	0.762865900993347	1.58371317386627	-0.0127929570153356	-0.00480754906311631	-0.00493096094578505
-0.615899801254272	0.693071722984314	1.51417553424835	-0.0122370216995478	-0.00402876967564225	-0.00432986905798316
-0.561290979385376	0.713716506958008	1.50437879562378	-0.0109809096902609	-0.00308019411750138	-0.0026435365434736
-0.525821626186371	0.674292862415314	1.46030688285828	-0.0110367825254798	-0.00429946416988969	-0.00190794584341347
-0.502514362335205	0.577505707740784	1.34022259712219	-0.0102058593183756	-0.00457124225795269	-0.00405938131734729
-0.481046110391617	0.596103668212891	1.28613543510437	-0.0105639267712831	-0.00533753028139472	-0.00314431870356202
-0.500808358192444	0.540067553520203	1.23846518993378	-0.0130115700885653	-0.00539569323882461	-0.00436373520642519
-0.542209267616272	0.622639715671539	1.1330668926239	-0.018010700121522	-0.00926273409277201	-0.00964510068297386
-0.444581925868988	0.71978086233139	1.30148410797119	-0.0156141649931669	-0.00663643935695291	-0.000209341786103323
-0.401696473360062	0.613778412342072	1.2475266456604	-0.0126680331304669	-0.00304325809702277	-0.00366955972276628
-0.249053910374641	0.561977922916412	1.21212935447693	-0.010666155256331	-0.0003034521068912	-0.00283959088847041
-0.201290056109428	0.400229781866074	1.10084664821625	-0.00781412329524755	0.00344569236040115	-0.000911831913981587
-0.0952402949333191	0.34601691365242	1.12432205677032	-0.00474946619942784	0.005551568698138	-0.00596234947443008
-0.0688285231590271	0.320447325706482	1.17060029506683	-0.00346684968098998	0.00694851251319051	0.000643695646431297
-0.0734570622444153	0.272431522607803	1.33082282543182	-0.00155093357898295	0.00787965301424265	-0.00249277148395777
-0.078742153942585	0.282347857952118	1.41349232196808	-0.000938619778025895	0.00776772014796734	-0.00232627475634217
-0.176886484026909	0.320981025695801	1.32455158233643	-0.0031175350304693	0.00550149334594607	0.00109640974551439
-0.279464393854141	0.311917692422867	1.19820439815521	-0.00306155532598495	0.00148359651211649	-0.00223948853090405
-0.260107040405273	0.33928707242012	1.23155474662781	-0.00274364626966417	0.000293792400043458	-0.00133718841243535
-0.411625891923904	0.338905900716782	1.27819633483887	-0.00188270513899624	-0.00110837502870709	0.000567164388485253
-0.456239104270935	0.258872121572495	1.27894127368927	-0.00361047405749559	-0.00169841723982245	-0.000761965231504291
-0.460604637861252	0.30712902545929	1.2309957742691	-0.00329170608893037	-0.00528703071177006	-0.00103602942544967
-0.475165456533432	0.281050235033035	1.24527335166931	-0.0051148347556591	-0.00494877947494388	-0.0025965990498662
-0.491333365440369	0.398623168468475	1.22218561172485	-0.00682677607983351	-0.00560665037482977	-0.00113640527706593
-0.440467298030853	0.396944165229797	0.928141117095947	-0.00727933226153255	-0.00555440550670028	-0.00173563056159765
-0.259097874164581	0.556031942367554	0.60363507270813	-0.010286170989275	-0.00370984710752964	-0.00302904262207448
-0.169785991311073	0.516331970691681	0.642961919307709	-0.00906956661492586	0.000732437882106751	-0.00122842972632498
-0.179848521947861	0.427355587482452	0.838019549846649	-0.00883380323648453	0.00293450010940433	-0.00266320561058819
-0.161377921700478	0.40576434135437	1.04941833019257	-0.00768521055579185	0.00377960409969091	-0.000882124411873519
-0.189691767096519	0.396753072738647	1.21414363384247	-0.00602702703326941	0.00196916121058166	-0.00247045326977968
-0.196298584342003	0.276718318462372	1.16884458065033	-0.00360018783248961	0.00364728062413633	-0.00200493005104363
-0.165585085749626	0.188013523817062	1.25928914546967	0.000494494801387191	0.00406436435878277	-0.00111173011828214
-0.158463701605797	0.10041718930006	1.23883628845215	0.00196732091717422	0.00405570492148399	-0.000586552429012954
-0.12370141595602	0.157344207167625	1.19473695755005	0.00065052678110078	0.00411987537518144	-0.000849869102239609
-0.0283646546304226	0.193014979362488	1.08175504207611	-0.000506832206156105	0.00440118415281177	-0.000719953328371048
0.0200641192495823	0.210613891482353	0.962746560573578	-0.00132917903829366	0.00677962508052588	0.000260433997027576
0.0242403652518988	0.200143620371819	1.04241037368774	-0.00118594523519278	0.0071269772015512	-0.0003139266918879
-0.00406519090756774	0.190241113305092	0.986580371856689	0.000109974149381742	0.00524763809517026	-0.000376089825294912
-0.07670708745718	0.202813372015953	0.995790898799896	-0.00205672485753894	0.00403392501175404	-0.000204193725949153
-0.102330945432186	0.29384183883667	1.05371868610382	-0.00318435719236732	0.00306699913926423	8.19486522232182E-05
-0.114141322672367	0.323136955499649	0.994747638702393	-0.00554373022168875	0.00270261941477656	-4.50339830422308E-05
0.0348309837281704	0.395519524812698	0.972969114780426	-0.0066341757774353	0.00499091111123562	0.000622050603851676
0.169131442904472	0.402199447154999	1.06108438968658	-0.00652330368757248	0.00868952739983797	0.0015055569820106
0.186295837163925	0.323369771242142	0.906677663326263	-0.00532654346898198	0.0110560422763228	-0.00302890688180923
0.171030074357986	0.288530200719833	0.934732913970947	-0.00244506495073438	0.00969778746366501	-0.00505720544606447
0.15631078183651	0.355531215667725	0.818352341651917	-0.00411503063514829	0.00819983705878258	-0.0069817928597331
0.141902938485146	0.435716956853867	0.865021467208862	-0.00475597847253084	0.00565950758755207	-0.00735650397837162
0.11768527328968	0.437080413103104	0.916679441928864	-0.00606517354026437	0.00571361044421792	-0.00795937236398458
0.119197815656662	0.459390997886658	0.9555823802948	-0.00649458402767777	0.00481725297868252	-0.00586024159565568
0.0626349523663521	0.445695221424103	0.88136887550354	-0.0067779216915369	0.00338711962103844	-0.00405059522017837
-0.00812875665724278	0.412610501050949	0.799082398414612	-0.00788305513560772	0.0013852872652933	-0.00305944634601474
-0.0138736879453063	0.420832723379135	0.705906808376312	-0.00846233777701855	-0.000934731855522841	-0.00257811555638909
-0.0433796234428883	0.474224627017975	0.666754424571991	-0.007971515879035	-0.00145481969229877	-0.00288530974648893
-0.0102983843535185	0.50035560131073	0.665830671787262	-0.00847154855728149	-0.000930765061639249	-0.0024200533516705
0.0762473121285439	0.445714235305786	0.705303490161896	-0.0106162885203958	0.00200345017947257	-7.75923545006663E-05
0.197738468647003	0.447520852088928	0.768361210823059	-0.00848026014864445	0.0042985356412828	0.00107473041862249
0.231978565454483	0.399763703346252	0.774962604045868	-0.00682017905637622	0.00749731948599219	-0.000903749139979482
0.247232511639595	0.34713089466095	0.58590966463089	-0.00602526124566793	0.00807354971766472	-0.00362665974535048
0.283947646617889	0.335936665534973	0.520259618759155	-0.00538078229874372	0.00573253491893411	-0.00516348890960217
0.319897264242172	0.372210085391998	0.447802692651749	-0.00568213360384107	0.00664636166766286	-0.00353716616518795
0.366854786872864	0.354689419269562	0.498655557632446	-0.0054482058621943	0.00768272252753377	-0.00212358008138835
0.343077510595322	0.326486945152283	0.518883228302002	-0.00537897972390056	0.00998899433761835	-0.00121708598453552
0.388459205627441	0.323795586824417	0.56924444437027	-0.00607764255255461	0.010919289663434	-9.52705158852041E-05
0.390391021966934	0.353247225284576	0.534382581710815	-0.00580927962437272	0.00988122541457415	-0.000107210515125189
0.311242938041687	0.30585241317749	0.520050227642059	-0.00566683057695627	0.0082196481525898	-0.00229833950288594
0.386700302362442	0.291048467159271	0.432189643383026	-0.00427405349910259	0.00779185770079494	-0.00271055544726551
0.427062541246414	0.223518803715706	0.399003505706787	-0.00289135682396591	0.00944873038679361	-0.00441768206655979
0.461548745632172	0.232899814844131	0.389621734619141	-0.00308782607316971	0.0112753240391612	-0.00375416222959757
0.448770701885223	0.25377893447876	0.487963408231735	-0.00248567014932632	0.0104411076754332	-0.0028354125097394
0.322787255048752	0.199008911848068	0.476267427206039	-0.00402672355994582	0.00965023320168257	-0.00294918986037374
0.260463178157806	0.261869072914124	0.436105191707611	-0.00537872361019254	0.00660591386258602	-0.00179945980198681
0.218111634254456	0.267141968011856	0.463021844625473	-0.00520982826128602	0.00448530586436391	0.00196358747780323
0.175190255045891	0.236679166555405	0.488855928182602	-0.00420336937531829	0.00353848864324391	0.00228531658649445
0.120161846280098	0.213371962308884	0.479757398366928	-0.00305386120453477	0.00328657892532647	0.000316039251629263
0.119782716035843	0.178436428308487	0.38703128695488	-0.0027275278698653	0.00119242386426777	-0.00106334150768816
0.11856696754694	0.183338582515717	0.340538263320923	-0.00289117195643485	0.000905030290596187	-0.00191402854397893
0.121071003377438	0.189373344182968	0.30851948261261	-0.00406102044507861	0.00269695208407938	-0.00387471891008317
0.187626570463181	0.188769340515137	0.381804615259171	-0.00500528188422322	0.0036466654855758	-0.00332424091175199
0.18420036137104	0.325626730918884	0.472375690937042	-0.00497326487675309	0.00312313507311046	-0.00363524816930294
0.137205183506012	0.278371661901474	0.315700024366379	-0.00530928978696465	0.00316134677268565	-0.00392595492303371
0.112413115799427	0.297995209693909	0.333375930786133	-0.00596777535974979	0.00265010027214885	-0.00242441589944065
0.101505048573017	0.291050434112549	0.360242009162903	-0.00631651282310486	0.00306329224258661	-0.00072007131529972
0.0379183739423752	0.36678546667099	0.373081147670746	-0.00747669115662575	0.00155991164501756	-0.00223712413571775
0.00346332904882729	0.346541225910187	0.37681570649147	-0.00888129882514477	0.00202099326997995	0.00421889731660485
0.0275751389563084	0.331714153289795	0.356383353471756	-0.00839291047304869	0.000100525125162676	0.00159394193906337
0.0278748422861099	0.308219701051712	0.330949425697327	-0.00762928137555718	-0.000377143791411072	-0.000632330542430282
-0.0263577494770288	0.302729040384293	0.262931972742081	-0.00627333670854568	-0.000184817283297889	-0.00359778292477131
0.0627675577998161	0.347285747528076	0.179246634244919	-0.00697386218234897	-0.00174900318961591	-0.00284563424065709
-0.0472336746752262	0.201502203941345	0.271809786558151	-0.00498112104833126	-0.000286448077531531	-0.00277044204995036
-0.111030258238316	0.229450330138206	0.259001731872559	-0.00409258808940649	-0.00308503583073616	-0.0010210390901193
-0.142952710390091	0.102120988070965	0.251750290393829	-0.00413768319413066	-0.00184541568160057	-0.00143029633909464
0.0893690809607506	-0.0278992932289839	0.24335889518261	0.00171776383649558	0.000837645842693746	-0.000405842321924865
-0.0156554486602545	-0.466890156269073	0.129362136125565	0.00964512396603823	-0.000579980202019215	0.000400556833483279
0.032127246260643	-0.683573663234711	0.108832158148289	0.0191368591040373	-0.000147892642416991	0.00363765540532768
-0.114068955183029	-0.873657286167145	0.169253468513489	0.0171307194977999	-0.000799515226390213	0.00472563225775957
-0.071207769215107	-0.599758327007294	0.355330109596252	0.0127970445901155	-0.00152746005915105	0.00442537385970354
0.10112602263689	-0.170313596725464	0.408960700035095	0.00544946687296033	0.0032724526245147	-0.000156157446326688
0.246974885463715	0.0856830924749374	0.421398162841797	-0.00238156039267778	0.00666178623214364	-0.00103329215198755
0.339636534452438	0.282273232936859	0.332689523696899	-0.00769190257415175	0.00935349613428116	-0.000295007950626314
0.367144197225571	0.346728593111038	0.314922034740448	-0.00868801586329937	0.00823665130883455	-0.000709209183696657
0.27209609746933	0.28501957654953	0.257528483867645	-0.00811917800456285	0.00816639512777328	-0.00055240438086912
0.235736131668091	0.276233792304993	0.293326675891876	-0.00565756391733885	0.00449934834614396	-0.00040456949500367
0.150659322738647	0.14745557308197	0.264670550823212	-0.00436497805640101	0.00272150384262204	-0.00100791093427688
0.0574676394462585	0.0442383848130703	0.175670892000198	-0.004021723754704	0.000925692555028945	-0.000224814168177545
-0.0176437348127365	0.0334145650267601	0.130580574274063	-0.00365670840255916	-0.000745676807127893	7.09882151568308E-05
-0.0470106117427349	0.100657403469086	0.142260551452637	-0.00452510640025139	-0.00187077606096864	-0.000293942255666479
-0.0510246157646179	0.151421189308167	0.205261588096619	-0.00687470426782966	-0.00218065758235753	-0.000569044437725097
-0.0355236046016216	0.277879446744919	0.300738662481308	-0.00745198410004377	-0.00251087103970349	-0.00124468980357051
-0.0651834160089493	0.281685173511505	0.207465559244156	-0.00820365361869335	-0.00317946844734252	-0.000894532538950443
-0.103301785886288	0.209002137184143	0.0213863253593445	-0.00780721381306648	-0.0021877670660615	-0.00111173570621759
-0.0812468379735947	0.162594139575958	0.0855053290724754	-0.00555880693718791	-0.00281083560548723	-0.00135558273177594
-0.0287007596343756	0.119051322340965	0.0960549712181091	-0.00417723273858428	-0.00278464681468904	-0.000966788036748767
0.0165106933563948	0.0595105029642582	0.085071012377739	-0.00440669478848577	0.000584633846301585	-0.00127008673734963
0.0944827571511269	0.0733591169118881	0.113851182162762	-0.00477104680612683	0.00199251039884984	0.000188235499081202
0.147172391414642	0.146083906292915	0.136197090148926	-0.00555170699954033	0.00343189993873239	-0.000292726268526167
0.0720187202095985	0.141456946730614	0.125016316771507	-0.00621531158685684	0.00407417211681604	-0.00226234365254641
0.110526956617832	0.16739322245121	0.307680070400238	-0.00369928381405771	0.00260466663166881	-0.000902389001566917
0.115463733673096	0.073971338570118	0.280925393104553	-0.00484294164925814	0.00422750925645232	0.00182381155900657
0.275428593158722	-0.0611736625432968	0.212285399436951	0.000681280624121428	0.00674369279295206	0.00169038935564458
0.29082116484642	-0.172723487019539	0.147002086043358	0.00215155002661049	0.00673837587237358	0.000794154009781778
0.170502915978432	-0.156658202409744	0.105572119355202	0.000481472350656986	0.00498262606561184	-0.00010709810158005
0.0946261212229729	-0.0633274763822556	0.189787581562996	-0.000994343543425202	0.003256740514189	-0.000629686401225626
0.0360712930560112	0.0671032667160034	0.254165917634964	-0.0031854787375778	0.00183904869481921	-0.000187659461516887
-0.05368322879076	0.10900541394949	0.226772993803024	-0.00507141463458538	0.000871642550919205	-0.00152037967927754
0.0222142077982426	0.260884046554565	0.141613885760307	-0.00725179677829146	-0.00129633385222405	-0.0013852478004992
-0.00313871842809021	0.312528192996979	0.14239402115345	-0.00940360687673092	-0.00150486710481346	-0.00103138061240315
-0.0386503040790558	0.354117959737778	0.101485960185528	-0.0111313164234161	-0.000623556901700795	-0.00140750384889543
-0.0304382089525461	0.346367090940475	0.0520682074129581	-0.0119438506662846	-0.000234915380133316	-0.000815910112578422
-0.0567342080175877	0.273772925138474	0.143450140953064	-0.0091300830245018	-0.000652728660497814	-0.00172432698309422
0.0070536844432354	0.246449828147888	0.0904405936598778	-0.00604209117591381	-0.000833788828458637	-0.00136514578480273
-0.0429662391543388	0.0504058301448822	0.0846874043345451	-0.00435724528506398	0.000253990874625742	-0.00157119776122272
0.0314748734235764	-0.0022947418037802	0.222611486911774	-0.000211392733035609	0.000181696348590776	-0.000261957931797951
0.0602904446423054	-0.0999946445226669	0.24660062789917	0.00148947979323566	0.00357219809666276	0.000321748957503587
0.244863271713257	-0.116876162588596	0.235322922468185	0.00187236291822046	0.00549069745466113	0.00148526241537184
0.313478946685791	-0.155819430947304	0.239233195781708	0.00297438050620258	0.0100666955113411	0.00104335590731353
0.460737377405167	-0.141671031713486	0.30562436580658	0.00114833877887577	0.0128900054842234	0.000986891216598451
0.512538194656372	0.00598335452377796	0.259096443653107	0.00026485719718039	0.013158667832613	-0.000356769654899836
0.40161794424057	-0.0161831490695477	0.203752785921097	-0.00119081861339509	0.0102061312645674	-0.000487963989144191
0.319302409887314	-0.049784604460001	0.203506022691727	-0.00182948121801019	0.00825653225183487	0.000937395729124546
0.279780864715576	-0.00366290332749486	0.164325445890427	-0.000642800237983465	0.00569833489134908	0.000804146809969097
0.216424211859703	-0.0708131566643715	0.0967963561415672	-0.00152180844452232	0.00576937943696976	-0.000992013956420124
0.278786659240723	0.0828656405210495	0.171157509088516	-0.00141123915091157	0.00507785240188241	-0.001376953558065
0.265751242637634	0.0429410710930824	0.015710175037384	-0.00472308462485671	0.00595975667238235	-0.001133514335379
0.292915970087051	0.238157659769058	0.0277597084641457	-0.00819651503115892	0.00436829449608922	-0.00310602737590671
0.279460668563843	0.298358708620071	-0.0221642758697271	-0.00999001134186983	0.00753792049363256	-0.00308137061074376
0.272860378026962	0.293892979621887	0.0999521836638451	-0.00906662456691265	0.00644378177821636	-0.00293701118789613
0.263527542352676	0.316378355026245	0.140362754464149	-0.00948699098080397	0.00636408058926463	-0.00169510266277939
0.29279437661171	0.224362373352051	0.0469098314642906	-0.00987934321165085	0.00713573396205902	-0.00230986531823874
0.303035378456116	0.221006885170937	0.036923099309206	-0.00589716900140047	0.00680945860221982	-0.0018855418311432
0.215964823961258	0.0538561120629311	0.0725721344351768	-0.00322063150815666	0.00751736434176564	-0.000989352352917194
0.232105746865273	-0.0341297760605812	0.149388387799263	0.00175500416662544	0.00518745090812445	0.000343961728503928
0.0726859122514725	-0.261417090892792	0.126044720411301	0.00445127161219716	0.00269730086438358	0.00199215137399733
0.0111670950427651	-0.213200733065605	0.168987631797791	0.00755708524957299	-0.00109663361217827	0.00277900486253202
0.000373707356629893	-0.24641914665699	0.068308137357235	0.0053712516091764	-0.00236304104328156	0.00437863823026419
-0.0621225237846375	-0.242556050419807	0.0667760595679283	0.00367853278294206	-0.00139319675508887	0.00148221699055284
0.0911064073443413	-0.0937966555356979	0.179626926779747	0.00166761397849768	0.00211416464298964	0.00152285769581795
0.150351122021675	-0.0415234044194222	0.245539799332619	-0.0015799964312464	0.00556889455765486	5.34702230652329E-05
0.299201816320419	0.122852817177773	0.243495002388954	-0.00299060414545238	0.0072350986301899	-0.00117982889059931
0.270766794681549	0.170927241444588	0.296516537666321	-0.00541070615872741	0.00894588232040405	-0.00322720245458186
0.323116898536682	0.222802013158798	0.259384900331497	-0.0062855938449502	0.00917788967490196	-0.0021424270235002
0.26876825094223	0.247569262981415	0.280649721622467	-0.00648818677291274	0.0076317572966218	-0.002711032750085
0.209294825792313	0.166072681546211	0.234153017401695	-0.00612786831334233	0.00619512423872948	-0.00116218777839094
0.158003151416779	0.208290591835976	0.241891339421272	-0.00456771859899163	0.00364337489008904	-0.000712891749572009
0.0716812834143639	0.126862376928329	0.228755861520767	-0.00317051610909402	0.00185809563845396	-0.000497202505357564
-0.0285382512956858	0.0566066466271877	0.201772168278694	-0.00280513730831444	0.000173679378349334	-0.000537011423148215
-0.0276493635028601	0.0828783810138702	0.22611291706562	-0.00257037137635052	-0.000434295914601535	0.000363413360901177
-0.0548916272819042	0.0808006897568703	0.232020601630211	-0.00261458149179816	-0.0010650169569999	0.0015581261832267
-0.043672289699316	0.0831633731722832	0.217066586017609	-0.0037447817157954	-0.000859817664604634	-0.000208961821044795
-0.0438635349273682	0.126436650753021	0.219333916902542	-0.00572627689689398	-0.000135308233438991	-0.000237051674048416
0.00745770242065191	0.239097595214844	0.290850073099136	-0.00575176393613219	-0.000356936478056014	-0.00137519638519734
-0.00139363203197718	0.193093433976173	0.214980781078339	-0.00772756012156606	-0.000487754121422768	-0.00117378996219486
-0.0288058426231146	0.210757687687874	0.324107706546783	-0.00686163222417235	-6.69940491206944E-05	-0.00129090703558177
-0.0223354827612638	0.156842067837715	0.276181012392044	-0.0054456596262753	-0.00154482189100236	-0.00030780368251726
-0.0198779124766588	0.0857937783002853	0.158249378204346	-0.00468900334089994	0.000125763166579418	0.00082952989032492
0.0291213728487492	0.0980394035577774	0.303153425455093	-0.00201396434567869	0.000337464356562123	-0.000538939028047025
0.0361332073807716	-0.00145654112566262	0.194431766867638	-0.00275015644729137	0.00250118062831461	-0.000210964091820642
0.148757964372635	0.0532184056937695	0.178741112351418	-0.00190921186003834	0.00313566485419869	0.000120384800538886
0.124676428735256	0.0572833269834518	0.147642105817795	-0.00278421514667571	0.00383862853050232	-0.000155895904754288
0.101380348205566	0.00713563151657581	0.178221046924591	-0.00258650723844767	0.00381959113292396	-0.000114284484880045
0.103654354810715	0.0310793500393629	0.199643790721893	0.000275690981652588	0.00203587603755295	-0.00106777856126428
-0.00111035455483943	-0.113973878324032	0.181451499462128	6.70737208565697E-05	0.00287095434032381	-0.000970033055637032
0.0456377901136875	-0.128813147544861	0.151529982686043	0.00177147262729704	0.00245063798502088	8.17316176835448E-05
0.029328802600503	-0.101553402841091	0.163997054100037	0.00256406445987523	0.00195973669178784	0.000471795909106731
0.0354571528732777	-0.164841026067734	0.149569422006607	0.000824682996608317	0.00325243500992656	0.000794098887126893
0.0734054669737816	-0.00479746796190739	0.201261520385742	0.000688399653881788	0.0020718548912555	0.00049828429473564
0.0476152263581753	-0.0590053759515285	0.0943959355354309	-0.0023790046107024	0.00308410869911313	0.000413718080380932
0.102415300905704	0.0575529932975769	0.194105997681618	-0.00225641578435898	0.00218712212517858	0.000525575305800885
0.0486334227025509	-0.00627911649644375	0.172395169734955	-0.00253532500937581	0.00159057683777064	0.00247813458554447
-0.0408324673771858	-0.0358636528253555	0.160611420869827	-0.00126016139984131	-0.00126759521663189	0.00156143226195127
-0.0942221283912659	-0.0777988955378532	0.116614826023579	-0.00143466424196959	-0.00248629809357226	0.00138015754055232
0.00848001055419445	0.0208726208657026	0.217364877462387	-0.00146917928941548	-0.000135790280182846	0.00159167440142483
0.00658545456826687	0.0454990789294243	0.153089135885239	-0.00451510120183229	0.00173381075728685	-0.000445544166723266
-0.000684911792632192	0.0623965486884117	0.174277499318123	-0.00550384167581797	0.0022082757204771	-0.000759580754674971
0.0417250767350197	0.16112145781517	0.274285793304443	-0.00335209723562002	0.000433893088484183	-0.00222487235441804
-0.0119515908882022	0.0882260873913765	0.178736343979836	-0.00499319517984986	0.000275713216979057	-0.000916140212211758
-0.0636709704995155	0.0180463716387749	0.139986887574196	-0.00302058039233088	-0.0011318726465106	-0.000375742878532037
-0.174625769257545	-0.115740649402142	0.180365294218063	-0.00150012760423124	-0.00189441512338817	-0.000734359142370522
-0.130574569106102	0.0130419665947556	0.260214805603027	0.000498842098750174	-0.00312954839318991	-0.000880848849192262
-0.108970671892166	-0.0761762782931328	0.150055289268494	-0.00116409512702376	-0.00245800777338445	0.00209318241104484
-0.241194650530815	-0.156126067042351	0.149391680955887	-0.00231019267812371	-0.00131907453760505	0.00110173563007265
-0.152637556195259	-0.0732258036732674	0.194169700145721	-0.000265088048763573	-0.00243499339558184	0.00177668989636004
-0.130404472351074	-0.101334005594254	0.187150031328201	0.0010005891090259	-0.00363758765161037	0.00176966411527246
-0.149991974234581	-0.237152993679047	0.148404657840729	0.00247546471655369	-0.00244903657585382	0.00283869006671011
-0.198424383997917	-0.22671465575695	0.141128778457642	0.0026102929841727	-0.00116014457307756	0.00172112684231251
-0.136503905057907	-0.244795337319374	0.205526560544968	0.00568863237276673	-0.00118331704288721	0.00201330031268299
-0.100526809692383	-0.324480801820755	0.21003594994545	0.00440722052007914	0.0002245261130156	0.00209515541791916
-0.0523017719388008	-0.243718504905701	0.228893280029297	0.0041007618419826	0.00285247294232249	0.00138247676659375
-0.081794761121273	-0.228397160768509	0.140714481472969	0.00171934021636844	0.00338383298367262	0.000543929694686085
-0.029384333640337	-0.136211022734642	0.264066457748413	0.00381302880123258	0.00204003416001797	0.000676888797897846
-0.122113838791847	-0.284932971000671	0.165556505322456	0.0013035248266533	0.00141842279117554	0.000776977743953466
-0.108040265738964	-0.138783261179924	0.267394751310349	0.00326820672489703	-0.00166112021543086	2.67812083620811E-07
-0.158820003271103	-0.123382583260536	0.231003686785698	0.00118674093391746	-0.00249299756251276	0.0015721507370472
-0.224504932761192	-0.229652047157288	0.169720843434334	0.00194666476454586	-0.00225174427032471	0.00208468176424503
-0.298593014478683	-0.266959547996521	0.161052033305168	0.00358296022750437	-0.00364947761408985	0.00228310213424265
-0.242593616247177	-0.218912452459335	0.291544139385223	0.00656731659546494	-0.00285235000774264	0.00173543707933277
-0.200224280357361	-0.310603737831116	0.242823719978333	0.00431176461279392	-0.000385932420613244	0.00208661938086152
-0.187805399298668	-0.240134283900261	0.458998143672943	0.00696145324036479	-0.0022807742934674	-0.000966256833635271
-0.183694630861282	-0.159223109483719	0.11415184289217	0.000782556599006057	0.000214128449442796	0.0035329123493284
-0.230775773525238	-0.0490153282880783	0.252545475959778	0.000115247108624317	-0.00225179875269532	-0.00220568920485675
-0.210591822862625	-0.0191375520080328	0.300104916095734	0.0009166220552288	-0.00125122128520161	0.000783347873948514
-0.356666892766953	-0.151436060667038	0.19240303337574	-0.000272639823378995	-0.00363998650573194	0.0011192417005077
-0.359635353088379	-0.056079089641571	0.310259133577347	0.00277553196065128	-0.00517215579748154	0.00180125678889453
-0.36713832616806	-0.0483650714159012	0.264006286859512	0.00184443383477628	-0.00643987162038684	0.00264561059884727
-0.450018048286438	-0.127406165003777	0.27812072634697	0.000457264570286497	-0.00589374313130975	0.00101951172109693
-0.451975405216217	-0.0595810413360596	0.336219042539597	0.000308769580442458	-0.00638239737600088	-0.000277224316960201
-0.479195475578308	-0.00346335582435131	0.328439891338348	-0.00325326598249376	-0.00637135980650783	-0.000722198630683124
-0.446099609136581	0.140901744365692	0.360643029212952	-0.00234594778157771	-0.00822558533400297	0.000616972160059959
-0.528557598590851	0.0989101305603981	0.296635508537292	-0.00460511678829789	-0.00857981014996767	0.000593827862758189
-0.454264581203461	0.197253599762917	0.327843874692917	-0.00403773784637451	-0.00822879746556282	0.00070322782266885
-0.493904292583466	0.120776474475861	0.31900754570961	-0.00628888979554176	-0.00703589525073767	-0.000267655763309449
-0.387024104595184	0.206786215305328	0.359217196702957	-0.00483016669750214	-0.00650396710261703	0.000493920990265906
-0.368235498666763	0.0758120939135551	0.386930644512177	-0.00384935038164258	-0.00458323583006859	0.00102864275686443
-0.314669519662857	0.0349185019731522	0.412366896867752	-0.00106202519964427	-0.00357290846295655	0.00118283508345485
-0.23987889289856	0.053326740860939	0.459400236606598	-0.000949573644902557	-0.00140354980248958	7.07775543560274E-05
-0.200878068804741	-0.0128244198858738	0.516472220420837	-0.00199727201834321	0.000738950038794428	6.83637990732677E-05
-0.135359063744545	0.0711072683334351	0.5980224609375	-0.000419501418946311	0.000818486558273435	-0.000704558158759028
-0.135283663868904	0.0440069958567619	0.507018208503723	-0.00206663855351508	0.00174896826501936	0.000845915405079722
-0.183998137712479	-0.00745953572914004	0.49457922577858	-0.00291164848022163	0.00218871887773275	-7.97535321908072E-05
-0.206524193286896	-0.0281632076948881	0.552192151546478	-0.000728467653971165	-4.9651807785267E-05	0.000165057193953544
-0.218978568911552	-0.0262245461344719	0.512059688568115	0.000854871817864478	0.000158085997099988	0.00137963774614036
-0.222515940666199	-0.0819057151675224	0.514513373374939	0.00179425638634712	0.000527574506122619	0.000782774935942143
-0.240909695625305	-0.15929701924324	0.498096883296967	0.00160832842811942	0.000413314584875479	0.000357298937160522
-0.225057765841484	-0.131209298968315	0.530227363109589	0.00202222750522196	0.00052272470202297	-0.00032996671507135
-0.235467597842216	-0.100108802318573	0.550473093986511	0.000916425080504268	0.000654921168461442	-0.000313227879814804
-0.25451073050499	-0.0127557590603828	0.645943999290466	0.000877887418027967	-0.00143155502155423	-0.000963525439146906
-0.316860884428024	0.0582588091492653	0.496117323637009	-0.00137532700318843	-0.00209272722713649	0.000372471957234666
-0.358069092035294	-0.0116555374115705	0.520275235176086	-0.00119922438170761	-0.00356106227263808	0.00135557306930423
-0.344078540802002	-0.0331181138753891	0.513592600822449	-2.13075036299415E-05	-0.00297007127664983	0.00112774211447686
-0.275492936372757	0.0461795926094055	0.612210929393768	0.000906593864783645	-0.00245694140903652	0.000283720903098583
-0.283565163612366	-0.0550627894699574	0.575954973697662	-6.30490903859027E-05	0.000360962294507772	0.00118263519834727
-0.264777600765228	0.0319067426025867	0.604777276515961	0.000208732672035694	-0.000600940722506493	-0.000456822424894199
-0.328559726476669	-0.100671008229256	0.731257736682892	0.00154417275916785	-0.00015134466229938	6.09833841735963E-05
-0.270519196987152	-0.0443006195127964	0.540898382663727	0.00151686661411077	-0.00261960620991886	0.00199797446839511
-0.304584294557571	-0.152900576591492	0.605475842952728	0.00288866390474141	-0.00105407054070383	0.00332375895231962
-0.341205984354019	-0.14664152264595	0.64542692899704	0.000660420511849225	0.000570744276046753	0.00150542752817273
-0.192312806844711	-0.0279634669423103	0.68313592672348	-0.000169020844623446	0.00160327274352312	0.000402616773499176
-0.237761616706848	-0.0957277342677116	0.678033292293549	0.000681422417983413	0.00258784042671323	-0.00114547554403543
-0.248162969946861	-0.0520692244172096	0.665204048156738	0.00266018067486584	0.000413647067034617	0.00161941524129361
-0.230248853564262	-0.159978598356247	0.732221961021423	0.00337979453615844	0.00012648239498958	0.00167270051315427
-0.103974059224129	-0.164800584316254	0.620722889900208	0.00355199724435806	0.00252564018592238	0.00228055263869464
-0.105220183730125	-0.202583998441696	0.623718798160553	0.00304758222773671	0.00598145788535476	0.000804959679953754
0.0120951253920794	-0.107568956911564	0.74549001455307	0.00569126894697547	0.00744173163548112	0.000490848207846284
-0.0085664689540863	-0.170818716287613	0.682700097560883	0.00297984224744141	0.00899782124906778	0.000385699531761929
-0.00877938512712717	-0.119929999113083	0.733405351638794	0.00242210505530238	0.0084111038595438	0.000615778437349945
-0.0167282074689865	0.0231130849570036	0.74295836687088	0.000278545281616971	0.00642792461439967	0.000545074930414557
0.0059812031686306	0.212692454457283	0.782141029834747	-0.00329328258521855	0.00647737272083759	-0.00195127457845956
-0.104740604758263	-0.0437640585005283	0.622255861759186	0.00174302631057799	0.00409933319315314	-0.00227059703320265
-0.196659222245216	-0.0822836011648178	0.695555746555328	0.00336780678480864	0.00173825456295162	0.0027234151493758
-0.215745985507965	-0.138373851776123	0.592051923274994	0.00264363503083587	0.00195534667000175	0.00201573828235269
-0.13982529938221	0.0527129434049129	0.801864504814148	0.00387099804356694	0.00293034734204412	-0.000463922566268593
-0.102018862962723	0.104807801544666	0.822621881961823	-0.000665310304611921	0.00406097294762731	0.000323986838338897
-0.142255261540413	0.198309749364853	0.839112818241119	-0.00364453694783151	0.00455672712996602	0.000876127043738961
-0.145239233970642	0.341875344514847	0.845641374588013	-0.0109469415619969	0.00415241019800305	1.3322222912393E-05
-0.412438452243805	0.155227199196815	0.767966866493225	-0.00516104232519865	-0.000598889833781868	-0.0016638581873849
-0.521066308021545	0.260379195213318	0.80231124162674	-0.00456135626882315	-0.00712355086579919	0.00162157858721912
-0.537770688533783	0.198025837540627	0.636169612407684	-0.005377187859267	-0.00681523093953729	-0.000461675634142011
-0.48257702589035	0.182207480072975	0.750199317932129	-0.00233955401927233	-0.0050111310556531	-0.0011204577749595
-0.474502146244049	0.123128145933151	0.727602541446686	0.000100869983725715	-0.00398623384535313	-0.00136320921592414
-0.49893856048584	0.042435497045517	0.766553044319153	-0.000487875775434077	-0.00325842737220228	0.000984466169029474
-0.495574116706848	0.457987844944	-0.269383788108826	-0.083637997508049	-0.0401328578591347	-0.0018600991461426
-0.422271698713303	1.58639574050903	-1.97878241539001	-0.168858900666237	-0.0690967813134193	-0.012906395830214
-0.731187105178833	2.13123846054077	-2.50099277496338	-0.210713818669319	-0.0860489681363106	-0.0189409777522087
-1.06498992443085	3.03498840332031	-3.17154383659363	-0.252987921237946	-0.138595670461655	-0.0103792147710919
-1.55525326728821	3.57367491722107	-4.05269241333008	-0.316285729408264	-0.156412959098816	-0.018120177090168
-1.69050979614258	4.1433367729187	-4.70978021621704	-0.315449088811874	-0.176438078284264	-0.0156202912330627
-1.84341382980347	4.51138973236084	-6.03157091140747	-0.363252013921738	-0.20119521021843	-0.023013873025775
-1.9488890171051	4.66166734695435	-8.39169216156006	-0.356725186109543	-0.205108761787415	-0.0197474937886
-2.04025769233704	5.13375282287598	-8.94461441040039	-0.449546754360199	-0.250675350427628	-0.0269845798611641
-2.11973810195923	5.25077104568481	-9.06686592102051	-0.477571249008179	-0.278313219547272	-0.0249562785029411
-2.10923075675964	5.16286277770996	-9.32341766357422	-0.430679589509964	-0.281404763460159	-0.0223707631230354
-1.96573519706726	5.1481761932373	-8.53597259521484	-0.448702067136765	-0.239103808999062	-0.0205073803663254
-1.52280592918396	4.95698404312134	-7.92699289321899	-0.430941373109818	-0.207197338342667	-0.0235074460506439
-1.09319257736206	4.79739189147949	-7.54959869384766	-0.402407675981522	-0.155441924929619	-0.0195536706596613
-1.04924011230469	4.71767854690552	-6.58868026733398	-0.367720633745193	-0.138072565197945	-0.0215326547622681
-1.19717979431152	4.92410087585449	-6.27952289581299	-0.378175795078278	-0.144807353615761	-0.02041419968009
-1.81773197650909	5.21029853820801	-6.75925207138062	-0.423742741346359	-0.134969979524612	-0.01837726123631
-2.32482409477234	5.80339193344116	-8.61066913604736	-0.438013195991516	-0.194622963666916	-0.0278142690658569
-2.82329654693604	6.37588310241699	-12.501880645752	-0.52574211359024	-0.223721042275429	-0.0244626794010401
-3.11400866508484	7.38241863250732	-14.3032360076904	-0.652728021144867	-0.370655983686447	-0.0357402972877026
-3.78999090194702	7.70151233673096	-17.5135517120361	-0.649363398551941	-0.396810382604599	-0.0285851992666721
-4.09992027282715	8.20676517486572	-19.7424030303955	-0.702071130275726	-0.4842689037323	-0.0266361031681299
-4.30463266372681	8.50204753875732	-21.7109546661377	-0.735726594924927	-0.524859547615051	-0.0333769917488098
-4.20113086700439	8.43891525268555	-23.575252532959	-0.737717926502228	-0.507927179336548	-0.0324961021542549
-3.95231747627258	8.45364856719971	-24.4896812438965	-0.735624194145203	-0.490458995103836	-0.0367022268474102
-3.63282489776611	8.2757511138916	-24.7756233215332	-0.706800639629364	-0.473864912986755	-0.0344251915812492
-3.4799427986145	7.43449640274048	-25.6244697570801	-0.619887292385101	-0.432635873556137	-0.0270813703536987
-3.13115072250366	6.84830331802368	-26.0297393798828	-0.573817133903503	-0.421829760074615	-0.0250219404697418
-2.66967391967773	5.880615234375	-25.9058532714844	-0.48747906088829	-0.368618100881577	-0.0224655270576477
-2.08605790138245	4.95116996765137	-25.2199382781982	-0.411445647478104	-0.305088728666306	-0.0193776339292526
-1.5178701877594	4.40035343170166	-22.9336204528809	-0.403521716594696	-0.269126623868942	-0.0213064253330231
-1.35432267189026	4.2933521270752	-16.8295459747314	-0.446690678596497	-0.270907819271088	-0.0244056899100542
-1.1633608341217	4.08644247055054	-12.2587404251099	-0.32972851395607	-0.158223286271095	-0.0179883074015379
-1.23013305664063	4.59565877914429	-8.86611747741699	-0.337637782096863	-0.13265535235405	-0.0241304151713848
-0.96151202917099	4.32473802566528	-10.9592990875244	-0.255408614873886	-0.0325366221368313	-0.0189125537872314
-1.13913953304291	4.46314191818237	-11.5551567077637	-0.399978429079056	-0.17007203400135	-0.0267415829002857
-1.4717835187912	4.51325130462646	-13.5212659835815	-0.302233666181564	-0.096528522670269	-0.0138061894103885
-2.11814761161804	5.02340888977051	-14.5071001052856	-0.445120245218277	-0.278403252363205	-0.0281121842563152
-3.02488851547241	5.40454435348511	-16.3939056396484	-0.470684677362442	-0.360688924789429	-0.0282570458948612
-3.83786702156067	5.89733219146729	-17.778995513916	-0.503534018993378	-0.453069508075714	-0.0262262709438801
-4.33450794219971	6.64958238601685	-19.4441967010498	-0.563709080219269	-0.513814806938171	-0.0283942148089409
-4.45491361618042	7.39105653762817	-21.6014461517334	-0.637934386730194	-0.535609602928162	-0.0287787895649672
-4.30274200439453	8.19076061248779	-23.4134559631348	-0.707238972187042	-0.528958439826965	-0.0306359473615885
-3.9750382900238	8.75160789489746	-24.5936679840088	-0.754783153533936	-0.51024866104126	-0.0329258255660534
-3.65191149711609	9.16045379638672	-25.7839336395264	-0.794950723648071	-0.474396228790283	-0.029051598161459
-3.22862386703491	9.2260856628418	-26.9845447540283	-0.805940270423889	-0.446509718894959	-0.0311113558709621
-2.77938199043274	9.01040172576904	-27.8838882446289	-0.784187793731689	-0.410742998123169	-0.0295457523316145
-2.29347324371338	8.42820453643799	-28.3204441070557	-0.725278496742249	-0.368765950202942	-0.0267849862575531
-1.76650953292847	7.59323978424072	-28.5170764923096	-0.651752531528473	-0.311232358217239	-0.0216368697583675
-1.11107695102692	6.88115310668945	-28.290771484375	-0.589836776256561	-0.251928091049194	-0.0221917387098074
-0.494980543851852	6.34832572937012	-27.6898021697998	-0.535332202911377	-0.1884785592556	-0.0184389278292656
-0.0853881388902664	5.77654933929443	-27.1437206268311	-0.489536017179489	-0.144232988357544	-0.0158254597336054
0.247273132205009	5.31404781341553	-27.1943454742432	-0.444870203733444	-0.117150254547596	-0.013178838416934
0.494928240776062	4.71684217453003	-27.3648567199707	-0.39754593372345	-0.0958585888147354	-0.00837946869432926
0.731223523616791	4.04825735092163	-27.431131362915	-0.335784077644348	-0.0773343145847321	-0.00564623437821865
0.834018051624298	3.1736536026001	-27.0639781951904	-0.267837196588516	-0.0625753551721573	-0.00429099937900901
0.892547070980072	2.49887919425964	-25.9833450317383	-0.201566830277443	-0.0561054833233356	-0.00357064767740667
0.52279794216156	1.96439504623413	-23.7253112792969	-0.172911435365677	-0.0774789601564407	-0.00645683100447059
0.0979059711098671	2.05607080459595	-18.7697582244873	-0.226953625679016	-0.137323752045631	-0.0129634384065866
-0.63748437166214	2.271817445755	-12.9559850692749	-0.224073886871338	-0.182665035128593	-0.0180854238569736
-0.923533320426941	2.62650656700134	-12.3052673339844	-0.136939719319344	-0.0886773020029068	-0.0122350221499801
-0.849170863628387	2.39477682113647	-11.3007049560547	-0.154741585254669	-0.110925063490868	-0.013792309910059
-0.892175674438477	2.09282565116882	-6.46369981765747	-0.232628345489502	-0.159271210432053	-0.0159924738109112
-1.16178548336029	1.92327678203583	-1.89230310916901	-0.123131915926933	-0.0797761902213097	-0.0108110401779413
-1.5000239610672	2.39327454566956	-0.529341518878937	-0.107898510992527	-0.0696282014250755	-0.00915355049073696
-1.98524105548859	2.79866337776184	-1.61437702178955	-0.206456646323204	-0.154595017433167	-0.0054487893357873
-2.4622323513031	3.49449181556702	-3.43904042243958	-0.3080153465271	-0.229154974222183	-0.00127413135487586
-2.89840984344482	4.41000890731812	-5.33462381362915	-0.370349705219269	-0.273928105831146	0.000929500267375261
-3.22589468955994	5.17257165908813	-6.25215005874634	-0.454887866973877	-0.324138939380646	0.00529532181099057
-3.4568305015564	5.39091825485229	-7.48632574081421	-0.468153268098831	-0.36054515838623	0.00928408093750477
-3.70677065849304	5.5105152130127	-7.90991592407227	-0.471557050943375	-0.373392820358276	0.0142415417358279
-3.74831867218018	5.80191469192505	-5.53517484664917	-0.517836332321167	-0.364364683628082	0.0246460232883692
-3.78383898735046	6.29460191726685	-5.67004156112671	-0.50549840927124	-0.330787479877472	0.0279108975082636
-3.729243516922	6.83242559432983	-3.45937037467957	-0.552149057388306	-0.303482472896576	0.0407249331474304
-3.98796463012695	7.44880771636963	-4.38831520080566	-0.532353460788727	-0.299067229032516	0.0470282882452011
-4.4611349105835	7.11834907531738	-4.59685468673706	-0.515316724777222	-0.306431591510773	0.0591355301439762
-4.73067617416382	6.90895843505859	-6.17004537582397	-0.493325531482697	-0.298754304647446	0.0546343550086021
-5.03097438812256	6.68411207199097	-7.5052342414856	-0.423011869192123	-0.308815181255341	0.0476776510477066
-5.21048164367676	7.23301649093628	-9.79412364959717	-0.422444880008698	-0.308103412389755	0.0354203023016453
-5.35927963256836	7.81868028640747	-11.9444246292114	-0.396862030029297	-0.282295078039169	0.0399134382605553
-5.61702346801758	8.49972438812256	-13.3982620239258	-0.376568764448166	-0.247872859239578	0.0521013140678406
-5.72355365753174	9.30105113983154	-16.8057880401611	-0.360740721225739	-0.176571995019913	0.0613933615386486
-5.62085819244385	9.94919013977051	-18.8077735900879	-0.511735320091248	-0.328703224658966	0.0318890064954758
-5.87980461120605	9.70202732086182	-14.5215749740601	-0.55237865447998	-0.369850188493729	0.0199070237576962
-6.11530685424805	9.15170478820801	-7.72786903381348	-0.505318164825439	-0.351380944252014	0.0154161052778363
-5.77044439315796	9.36837959289551	-7.33711767196655	-0.489533573389053	-0.355905324220657	-0.0143318902701139
-5.27470016479492	9.61046314239502	-9.44843864440918	-0.695987284183502	-0.469670385122299	-0.0396242402493954
-4.88200998306274	8.82549381256104	-8.6594934463501	-0.717260420322418	-0.440966039896011	-0.0256697591394186
-4.84209728240967	8.03453636169434	-9.09777927398682	-0.6644486784935	-0.428506404161453	-0.0230072904378176
-4.59489154815674	7.93618965148926	-9.00944328308105	-0.687702894210815	-0.459995836019516	-0.0228162426501513
-4.62600135803223	7.45576238632202	-7.7907543182373	-0.615129411220551	-0.412224769592285	-0.0198920350521803
-4.60838460922241	7.46535301208496	-8.41347503662109	-0.604460537433624	-0.457673072814941	-0.0167980100959539
-4.94698762893677	7.51098728179932	-9.41180992126465	-0.641354560852051	-0.473040640354156	-0.0169554464519024
-5.2257137298584	7.51680564880371	-7.74686336517334	-0.628019690513611	-0.453858345746994	-0.0186507571488619
-5.33822536468506	7.75274419784546	-7.72991800308228	-0.635836482048035	-0.4790318608284	-0.0166996587067842
-5.85936784744263	8.27101898193359	-10.0842952728271	-0.67644876241684	-0.559605240821838	-0.019997650757432
-6.4138617515564	8.6887035369873	-9.67158985137939	-0.754000961780548	-0.571611702442169	-0.0124721797183156
-6.6595664024353	9.0102424621582	-9.87248992919922	-0.762956142425537	-0.617156982421875	-0.0161130428314209
-6.94588136672974	9.71753120422363	-10.9788932800293	-0.818885922431946	-0.643784940242767	-0.017757585272193
-7.41440725326538	10.4700231552124	-12.0134429931641	-0.853788316249847	-0.671042859554291	-0.00980037450790405
-7.68192720413208	10.5843811035156	-11.7368841171265	-0.878837049007416	-0.637542009353638	-0.00588945532217622
-7.5848913192749	10.8192043304443	-12.1655912399292	-0.889031291007996	-0.645777642726898	-0.0102750929072499
-7.46820211410522	10.6641006469727	-11.7704677581787	-0.874423325061798	-0.627024173736572	-0.0114255035296082
-7.3835973739624	10.6954965591431	-11.3421726226807	-0.869691908359528	-0.624178528785706	-0.0164692513644695
-7.62744140625	11.1028251647949	-11.9895811080933	-0.897183418273926	-0.660716712474823	-0.0111344084143639
-7.96078872680664	11.2268943786621	-11.6201772689819	-0.939364194869995	-0.690038084983826	-0.0118289366364479
-8.522216796875	11.8528871536255	-12.8988008499146	-0.96578985452652	-0.725002765655518	-0.00475965207442641
-8.77424144744873	12.2176971435547	-13.5393190383911	-0.984384477138519	-0.761531114578247	-0.00560641381889582
-8.90752983093262	12.483341217041	-13.3603935241699	-0.997761368751526	-0.782976269721985	-0.00711892265826464
-9.36660194396973	12.6289672851563	-13.3828229904175	-0.974327921867371	-0.784046351909637	-0.00248361262492836
-9.56642436981201	13.030743598938	-12.7682161331177	-0.970651686191559	-0.730664253234863	0.000409940927056596
-9.64287853240967	13.1036062240601	-12.7478857040405	-0.9214226603508	-0.714874923229218	0.00450289668515325
-9.83324241638184	13.5973262786865	-13.1474132537842	-0.931742012500763	-0.725059926509857	0.00136370328254998
-10.1630897521973	14.5554895401001	-13.2942609786987	-0.951697468757629	-0.713663041591644	0.000357634678948671
-10.5517530441284	15.3426609039307	-13.2380647659302	-0.962265729904175	-0.715033948421478	-0.000498872774187475
-10.9066400527954	15.7927112579346	-13.7841396331787	-0.959525346755981	-0.737915992736816	0.00706057250499725
-11.5352001190186	16.2921466827393	-14.652045249939	-0.946741998195648	-0.753715991973877	0.0149858165532351
-11.8658838272095	16.5924549102783	-16.5396766662598	-0.966480672359467	-0.8115074634552	0.0208008084446192
-12.2607460021973	16.4429931640625	-16.0792636871338	-1.02926421165466	-0.840956568717957	0.0248001087456942
-12.2365894317627	16.6060733795166	-17.291482925415	-1.02521014213562	-0.855834603309631	0.0155371436849236
-12.3257818222046	17.299503326416	-18.0433082580566	-1.12214517593384	-0.88495945930481	0.0220387671142817
-12.5542860031128	16.8765678405762	-17.2730484008789	-1.15720582008362	-0.904047310352325	-0.00175639009103179
-12.8188381195068	16.9564399719238	-17.5892601013184	-1.13818490505219	-0.921982526779175	0.00308842933736742
-13.0696067810059	17.3242607116699	-19.4506683349609	-1.16667747497559	-0.917867183685303	0.0158242397010326
-13.342945098877	17.6534671783447	-19.7800483703613	-1.20170247554779	-0.961770117282867	0.00734673021361232
-13.3991670608521	17.8329315185547	-20.1546859741211	-1.18652069568634	-0.97979062795639	0.0174455288797617
-13.2408580780029	18.3618030548096	-20.0323028564453	-1.25762498378754	-0.979664504528046	0.0275147203356028
-12.935962677002	18.920783996582	-20.0140342712402	-1.26751005649567	-1.00264239311218	0.011492476798594
-12.8761415481567	19.2754917144775	-19.8176651000977	-1.31703734397888	-0.956246674060822	0.0163525324314833
-12.6821908950806	19.4215488433838	-19.3054466247559	-1.29339396953583	-0.916181921958923	0.0181316919624805
-12.3661699295044	19.7076110839844	-19.8863887786865	-1.30496466159821	-0.8906409740448	0.0217059887945652
-11.9901342391968	19.4560718536377	-18.6553993225098	-1.306116938591	-0.872307777404785	0.0266788993030787
-11.5831384658813	18.8207492828369	-17.5192890167236	-1.26463425159454	-0.844729542732239	0.0176948979496956
-11.5033855438232	18.221227645874	-16.8670711517334	-1.22810685634613	-0.822836637496948	0.0197501834481955
-11.5174121856689	17.4745330810547	-16.5038452148438	-1.18156361579895	-0.823172986507416	0.0263090934604406
-11.5849599838257	16.5299339294434	-15.6747331619263	-1.19121360778809	-0.804639875888824	0.0296069197356701
-11.3922214508057	16.592658996582	-15.4337501525879	-1.18956649303436	-0.798304617404938	0.0406795740127563
-11.6151103973389	16.5116195678711	-15.7466106414795	-1.20987641811371	-0.800063848495483	0.0380539000034332
-11.6391201019287	16.5765151977539	-16.1239414215088	-1.21328711509705	-0.840062439441681	0.0421699173748493
-11.7531633377075	16.4642333984375	-16.4823436737061	-1.22987389564514	-0.863540470600128	0.0376180596649647
-11.9426240921021	16.5612869262695	-17.1501159667969	-1.22213399410248	-0.878353595733643	0.0303245820105076
-11.6013317108154	16.6875343322754	-16.9775142669678	-1.21261703968048	-0.883780717849731	0.0286371298134327
-11.4408578872681	16.3899078369141	-16.3330173492432	-1.18391537666321	-0.875373899936676	0.0247294548898935
-11.31800365448	15.7934513092041	-15.7568359375	-1.13768696784973	-0.856257379055023	0.021261302754283
-11.0055913925171	14.976598739624	-14.8552875518799	-1.09858429431915	-0.843126535415649	0.0194186270236969
-10.9835042953491	14.1069316864014	-14.6446771621704	-1.01970732212067	-0.841802775859833	0.015232976526022
-10.5997161865234	13.654070854187	-14.7678070068359	-0.991051316261292	-0.823530197143555	0.0160652603954077
-10.063606262207	13.2227945327759	-14.384183883667	-0.97749137878418	-0.800755798816681	0.00969028193503618
-9.31079006195068	12.7705278396606	-13.9060859680176	-0.946703851222992	-0.745458245277405	0.00732058053836226
-8.56749439239502	11.8869876861572	-12.9171676635742	-0.899371325969696	-0.705047726631165	0.00370415486395359
-7.66412591934204	10.7962398529053	-11.5758771896362	-0.835038840770721	-0.629084825515747	0.00144201063085347
-6.65528440475464	9.32817459106445	-10.1664295196533	-0.709853947162628	-0.544728219509125	-0.00159994431305677
-5.4767746925354	7.63634538650513	-8.35444164276123	-0.604092121124268	-0.459342658519745	-0.00358959008008242
-4.16435861587524	5.96475696563721	-5.67789888381958	-0.461022526025772	-0.338570058345795	-0.00437781121581793
-2.92593789100647	4.64253902435303	-3.40300226211548	-0.340919852256775	-0.215054169297218	-0.00617277063429356
-1.83308947086334	3.6497004032135	-1.91994726657867	-0.246232226490974	-0.131402507424355	-0.00936458446085453
-1.17093515396118	2.60019755363464	-0.61309278011322	-0.186323300004005	-0.071011021733284	-0.00807823054492474
-0.812386512756348	1.59866714477539	0.135497108101845	-0.119605474174023	-0.0363361574709415	-0.00714235100895166
-0.492680102586746	0.912309467792511	0.735942125320435	-0.0691264793276787	-0.018130162730813	-0.00531141180545092
-0.45745912194252	0.286615669727325	0.873513162136078	-0.0361269414424896	-0.0116963842883706	-0.00540618412196636
-0.442025661468506	-0.185956656932831	1.06123042106628	-0.0043729217723012	-0.00665974617004395	-0.00603569112718105
-0.373847335577011	-0.322892814874649	1.15981006622314	0.00498720491304994	-0.00780823128297925	-0.00408267974853516
-0.404818832874298	-0.377309530973434	1.2549889087677	0.00603628344833851	-0.00887935794889927	-0.00340371066704392
-0.319376975297928	-0.341918885707855	1.08573234081268	0.00293094827793539	-0.00704493746161461	-0.00202709343284369
-0.273807138204575	-0.36219847202301	1.05487203598022	0.00288548460230231	-0.00386696844361722	-0.00109791127033532
-0.118698135018349	-0.192314490675926	1.01711976528168	-0.00163417507428676	-0.0018608954269439	0.00135389203205705
-0.0843363627791405	-0.017584852874279	1.12837326526642	-0.00414176797494292	0.00112799822818488	0.000742701580747962
0.0496526472270489	0.163479894399643	1.13338315486908	-0.00710169365629554	0.00307356100529432	-0.000579328625462949
0.0458277612924576	0.263657987117767	1.05828952789307	-0.00845472421497107	0.00337352603673935	-0.00345136434771121
-0.130145683884621	0.146704941987991	1.06160616874695	-0.00974472798407078	0.00117126596160233	-0.00475738244131207
-0.258743017911911	0.195974320173264	1.07848680019379	-0.00865090452134609	-0.00401529343798757	-0.00570132536813617
-0.446598172187805	0.22631798684597	0.964850604534149	-0.0115725742653012	-0.00748743582516909	-0.00660855323076248
-0.596246659755707	0.335735857486725	1.07074320316315	-0.0130448341369629	-0.0123616438359022	-0.00806025695055723
-0.700747311115265	0.56421971321106	1.01056301593781	-0.0162483006715775	-0.0149996802210808	-0.00757660064846277
-0.734854698181152	0.48867854475975	0.946935951709747	-0.015972912311554	-0.0164489112794399	-0.0060021854005754
-0.718396246433258	0.558507740497589	0.806848168373108	-0.0150775918737054	-0.0159755293279886	-0.00519161112606525
-0.638926208019257	0.539771616458893	0.74254435300827	-0.0161250587552786	-0.0145683856680989	-0.0052829273045063
-0.592468678951263	0.500861167907715	0.654266953468323	-0.0152437454089522	-0.0114594968035817	-0.00565743586048484
-0.46249920129776	0.561319410800934	0.685979127883911	-0.0165538396686316	-0.00928543321788311	-0.00593659281730652
-0.452951818704605	0.579235732555389	0.709795236587524	-0.0190854202955961	-0.00657931761816144	-0.00813933182507753
-0.293781757354736	0.753416895866394	0.751969754695892	-0.0192592609673738	-0.00650294963270426	-0.00920792017132044
-0.25117152929306	0.615720331668854	0.623815894126892	-0.0188529454171658	-0.00378474942408502	-0.00900390278548002
-0.132224410772324	0.555591106414795	0.602553486824036	-0.0143113723024726	-0.00328893400728703	-0.00791496783494949
-0.0886175334453583	0.338030576705933	0.552513957023621	-0.0116752050817013	0.00104508106596768	-0.00837159343063831
0.0304050017148256	0.289789289236069	0.478023231029511	-0.0091819129884243	0.00290108472108841	-0.00770259136334062
0.0305187795311213	0.25529357790947	0.439689934253693	-0.00803309679031372	0.00461289752274752	-0.00728599540889263
0.0315617509186268	0.290417790412903	0.489770352840424	-0.00843026768416166	0.00302105606533587	-0.0066158240661025
-0.152236953377724	0.361393213272095	0.46534264087677	-0.0116398921236396	-0.000941387610509992	-0.00672781793400645
-0.288969546556473	0.344100505113602	0.43892627954483	-0.0119240833446383	-0.0069656721316278	-0.00592312077060342
-0.434268623590469	0.275034606456757	0.462856411933899	-0.00835670158267021	-0.0109250666573644	-0.00426393421366811
-0.501331150531769	0.169341430068016	0.452170550823212	-0.00792263634502888	-0.0113728297874331	-0.00546523462980986
-0.454113215208054	0.149496957659721	0.399007588624954	-0.00822200998663902	-0.0109400590881705	-0.00685762753710151
-0.401697903871536	0.207333937287331	0.383489787578583	-0.00881769042462111	-0.0085218446329236	-0.00779694644734263
-0.36209362745285	0.286297082901001	0.432886779308319	-0.0118502108380198	-0.00751603161916137	-0.00775586580857635
-0.323431432247162	0.39985653758049	0.438249856233597	-0.0129362940788269	-0.00793908722698689	-0.00671196449548006
-0.442319482564926	0.442391514778137	0.491490185260773	-0.0162433963268995	-0.00826810579746962	-0.00558345066383481
-0.442713260650635	0.513471961021423	0.505307078361511	-0.0171603690832853	-0.0103744836524129	-0.00459254160523415
-0.444825232028961	0.515759289264679	0.420733720064163	-0.0184610094875097	-0.0108222709968686	-0.00423873588442802
-0.396085321903229	0.423321753740311	0.439961642026901	-0.0165198501199484	-0.00975656416267157	-0.00329896854236722
-0.298870176076889	0.357048004865646	0.472308665513992	-0.0137726189568639	-0.00721450569108129	-0.00625888863578439
-0.170717671513557	0.304185658693314	0.509139060974121	-0.0123901814222336	-0.00433917436748743	-0.00738462572917342
-0.129506915807724	0.325404465198517	0.508438885211945	-0.00938707403838634	-0.00284869968891144	-0.00747880665585399
-0.238829582929611	0.169146358966827	0.543880879878998	-0.00983333867043257	-0.00263444916345179	-0.00597456935793161
-0.224022045731544	0.172461166977882	0.640816032886505	-0.00630527175962925	-0.004994111135602	-0.00493991980329156
-0.230119839310646	0.00791780557483435	0.641180574893951	-0.00393045553937554	-0.00588730350136757	-0.00328180682845414
-0.242688864469528	-0.175507918000221	0.571862637996674	-0.00144256465137005	-0.00358171900734305	-0.00361086986958981
-0.101625144481659	-0.200863122940063	0.581428587436676	0.000882180174812675	-0.000415477290516719	-0.00362761388532817
-0.0440916940569878	-0.0403670147061348	0.170769423246384	-0.0471055991947651	-0.0287331994622946	-0.00502785248681903
-0.308115541934967	1.50500214099884	-2.83202910423279	-0.313956707715988	-0.19405671954155	-0.0276590939611197
-0.835738003253937	2.46968841552734	-4.24607086181641	-0.274470031261444	-0.214663118124008	-0.0253361538052559
-1.44370198249817	2.72251343727112	-3.18158650398254	-0.213999792933464	-0.160909697413445	-0.0171220004558563
-1.88702094554901	3.3888885974884	-3.72178959846497	-0.250944077968597	-0.206193760037422	-0.01465461589396
-2.29375338554382	4.34501171112061	-5.75499582290649	-0.357424050569534	-0.259200900793076	-0.0239350739866495
-2.45041608810425	5.7822117805481	-7.62353038787842	-0.486206978559494	-0.286000043153763	-0.0306260753422976
-2.72179889678955	7.02501964569092	-9.21149349212646	-0.600060760974884	-0.319744795560837	-0.0410853028297424
-3.180499792099	8.08055591583252	-10.8871688842773	-0.703447997570038	-0.364851623773575	-0.0451607666909695
-3.73372650146484	9.05428314208984	-12.5416450500488	-0.792886793613434	-0.42287215590477	-0.0456587225198746
-4.2303261756897	9.88012409210205	-14.0591564178467	-0.870003342628479	-0.482542544603348	-0.0447591431438923
-4.51138162612915	10.4354600906372	-16.186544418335	-0.905513226985931	-0.51633208990097	-0.0433409251272678
-4.70485162734985	10.9662208557129	-16.9085178375244	-0.964350759983063	-0.549367725849152	-0.0461065694689751
-4.88243770599365	11.2770137786865	-16.5877571105957	-0.969152987003326	-0.564549446105957	-0.0403756536543369
-5.14382410049438	11.5927877426147	-16.0747299194336	-0.991251468658447	-0.548965334892273	-0.0356052219867706
-5.32011747360229	11.9771747589111	-15.943733215332	-1.0217297077179	-0.557335317134857	-0.0386882536113262
-5.69860219955444	12.1788835525513	-16.1972522735596	-1.0387852191925	-0.600559771060944	-0.0442937538027763
-6.1757173538208	12.4903392791748	-15.6383047103882	-1.06182253360748	-0.620356798171997	-0.0408467538654804
-6.79404449462891	12.7203245162964	-16.2336158752441	-1.10559511184692	-0.66126161813736	-0.0394587367773056
-7.42985200881958	13.1884574890137	-17.0382328033447	-1.14162766933441	-0.710111737251282	-0.0380361974239349
-8.29463386535645	13.7363691329956	-17.49875831604	-1.17503261566162	-0.790508210659027	-0.0401513986289501
-9.33964347839355	14.3899021148682	-17.721529006958	-1.22931814193726	-0.884461998939514	-0.0385681986808777
-10.4082126617432	15.1145057678223	-19.3265419006348	-1.29564774036407	-0.955687642097473	-0.0305752381682396
-11.342869758606	15.9928531646729	-21.5170116424561	-1.37389278411865	-1.08957993984222	-0.0303900390863419
-12.161768913269	16.6928043365479	-21.8133106231689	-1.43880605697632	-1.14723360538483	-0.0230967160314322
-12.8392992019653	16.9400329589844	-22.0630149841309	-1.43337881565094	-1.17612481117249	-0.0193532723933458
-12.9773368835449	17.621410369873	-23.3908443450928	-1.48441290855408	-1.19980049133301	-0.0217187777161598
-13.2851247787476	18.4764556884766	-24.9176559448242	-1.54582870006561	-1.24107909202576	-0.0216080751270056
-13.642053604126	19.0319042205811	-25.0810871124268	-1.58486318588257	-1.22261643409729	-0.018711669370532
-13.8340282440186	19.242338180542	-25.7509956359863	-1.60156643390656	-1.21903014183044	-0.0200252551585436
-13.5738372802734	19.3407173156738	-27.6607761383057	-1.58668851852417	-1.22402048110962	-0.0267581697553396
-13.4828033447266	19.0219745635986	-28.9392395019531	-1.59591114521027	-1.28484725952148	-0.0373465530574322
-13.9393625259399	18.5338134765625	-30.6527709960938	-1.54395925998688	-1.30255591869354	-0.0353405922651291
-14.3689956665039	18.6003494262695	-33.1103286743164	-1.53258764743805	-1.36968421936035	-0.0376464501023293
-14.5791206359863	18.2638111114502	-34.1503524780273	-1.51241683959961	-1.39940130710602	-0.0363679900765419
-14.4873418807983	18.1087055206299	-34.2899360656738	-1.47999000549316	-1.40075516700745	-0.0372175835072994
-14.0130386352539	18.15354347229	-32.961498260498	-1.50132477283478	-1.36513078212738	-0.0379637032747269
-13.3344993591309	17.8989219665527	-32.0528297424316	-1.45009541511536	-1.29960310459137	-0.049969632178545
-12.5436964035034	17.722339630127	-34.3707008361816	-1.42717492580414	-1.21989870071411	-0.0578002259135246
-12.1184225082397	17.5233383178711	-34.9762306213379	-1.45297038555145	-1.21006953716278	-0.059755876660347
-12.1491985321045	16.5985698699951	-31.5629444122314	-1.34560191631317	-1.17805790901184	-0.0542471334338188
-12.742772102356	16.0644874572754	-29.7468700408936	-1.25635230541229	-1.17810368537903	-0.0543190762400627
-13.1127042770386	16.401065826416	-29.5588073730469	-1.29885363578796	-1.20779657363892	-0.0525517463684082
-13.2737264633179	16.5338611602783	-28.9394435882568	-1.29702699184418	-1.21732234954834	-0.0484324358403683
-12.7457838058472	16.5228462219238	-27.753927230835	-1.33996963500977	-1.16542994976044	-0.0397071205079556
-12.1347455978394	16.6867771148682	-26.0232257843018	-1.35977828502655	-1.11501097679138	-0.0392918735742569
-11.7502899169922	16.7176513671875	-24.7497692108154	-1.39878606796265	-1.07588076591492	-0.0338269956409931
-11.7421598434448	17.185640335083	-24.0136737823486	-1.44402551651001	-1.08098185062408	-0.0361113250255585
-12.6491718292236	17.6797790527344	-25.626522064209	-1.47107994556427	-1.15419411659241	-0.041675116866827
-13.8878936767578	18.4347457885742	-25.973747253418	-1.55388116836548	-1.22676277160645	-0.0303426589816809
-15.0038976669312	18.9505996704102	-27.0667476654053	-1.59661638736725	-1.34620130062103	-0.0242579095065594
-15.7777051925659	19.6717700958252	-29.6987247467041	-1.67177987098694	-1.42599546909332	-0.0179364960640669
-16.2483997344971	21.02907371521	-34.1294898986816	-1.76693844795227	-1.47126758098602	-0.0108595164492726
-16.2250843048096	21.6043968200684	-35.5508880615234	-1.86353850364685	-1.49879467487335	-0.0118149174377322
-15.9476470947266	21.3863086700439	-32.944149017334	-1.80638468265533	-1.46465659141541	-0.00937553495168686
-15.2832136154175	21.0385112762451	-29.7811050415039	-1.76809000968933	-1.40135252475739	-0.0171588473021984
-14.7724876403809	21.0075359344482	-28.6872406005859	-1.76250553131104	-1.3408784866333	-0.0210934430360794
-14.5522117614746	20.8347415924072	-27.535758972168	-1.75630414485931	-1.30866384506226	-0.0221043042838573
-14.4950218200684	20.6979160308838	-28.2030773162842	-1.76729035377502	-1.29048347473145	-0.0264302268624306
-14.2140884399414	20.8944263458252	-29.9789981842041	-1.7809933423996	-1.3135861158371	-0.0295639093965292
-14.1541404724121	20.7821311950684	-30.4455623626709	-1.77675521373749	-1.29309320449829	-0.033694963902235
-13.9199075698853	20.9665622711182	-30.1915760040283	-1.79652321338654	-1.29685032367706	-0.0293984860181808
-13.8599157333374	20.2811832427979	-28.3652801513672	-1.7276439666748	-1.28986215591431	-0.0237889774143696
-14.0409803390503	19.5078086853027	-27.2476768493652	-1.66315257549286	-1.25346052646637	-0.017981780692935
-14.2168560028076	19.2905979156494	-28.125467300415	-1.63329112529755	-1.26359224319458	-0.0186617020517588
-14.5858240127563	18.8797283172607	-27.6815052032471	-1.61154246330261	-1.31120324134827	-0.0172787550836802
-14.8998966217041	18.4919700622559	-27.1819324493408	-1.57987308502197	-1.33004748821259	-0.0129356198012829
-15.0082607269287	18.3606834411621	-28.79665184021	-1.57275211811066	-1.35629916191101	-0.0151868183165789
-15.0690460205078	18.4828586578369	-29.6805095672607	-1.59886980056763	-1.36879932880402	-0.0177238024771214
-14.894923210144	18.102409362793	-29.5204696655273	-1.56851184368134	-1.3353955745697	-0.0130225345492363
-14.8011674880981	17.6987533569336	-29.5420475006104	-1.53020513057709	-1.34743142127991	-0.0154206100851297
-14.5933275222778	17.2429847717285	-28.0004844665527	-1.51736783981323	-1.32060265541077	-0.0139243407174945
-14.5044689178467	16.469259262085	-27.0635719299316	-1.43997704982758	-1.31011271476746	-0.0205738786607981
-14.4483013153076	16.2172813415527	-26.6741752624512	-1.38814985752106	-1.29753267765045	-0.017016788944602
-14.6262140274048	16.1057300567627	-26.9732341766357	-1.38485753536224	-1.30722320079803	-0.0129346987232566
-14.8137540817261	16.2032146453857	-27.5200252532959	-1.40610039234161	-1.33619999885559	-0.0093690063804388
-14.7347688674927	16.326976776123	-28.0734844207764	-1.42308247089386	-1.3223203420639	-0.0114016281440854
-14.4650030136108	16.3122520446777	-27.8679141998291	-1.41713738441467	-1.31841039657593	-0.00861917342990637
-14.053014755249	16.1103744506836	-26.6901550292969	-1.40218889713287	-1.26608431339264	-0.00453186919912696
-13.5199127197266	15.8539733886719	-25.3463573455811	-1.37647485733032	-1.22479212284088	-0.00654378486797214
-12.7618637084961	15.3343229293823	-24.5676822662354	-1.31552219390869	-1.1386833190918	-0.00830523576587439
-11.7970161437988	15.1312093734741	-25.1953926086426	-1.29022777080536	-1.06812274456024	-0.0108494618907571
-11.0944881439209	14.4001398086548	-22.8245086669922	-1.27963387966156	-1.00918209552765	-0.00894854590296745
-10.3624668121338	13.0026941299438	-19.0279483795166	-1.10831415653229	-0.906784772872925	-0.00734895467758179
-9.73695755004883	12.0796051025391	-17.0799770355225	-1.02587044239044	-0.823775231838226	-0.0071612442843616
-8.76520252227783	11.0391702651978	-15.7932395935059	-0.968007862567902	-0.76246041059494	-0.00720268813893199
-7.81223964691162	9.75080680847168	-14.4693622589111	-0.844353675842285	-0.673958241939545	-0.00584721937775612
-6.97372150421143	8.31770038604736	-11.8502855300903	-0.747497379779816	-0.613261222839355	-0.00568009121343493
-5.95197677612305	6.6090235710144	-8.85139465332031	-0.583353340625763	-0.518705904483795	-0.00285412673838437
-4.96957588195801	4.90644550323486	-6.9071102142334	-0.426404774188995	-0.435954391956329	-0.00341648492030799
-3.91878533363342	3.29329681396484	-4.42400741577148	-0.305871039628983	-0.355496227741241	-0.00312780402600765
-2.86977338790894	1.73572218418121	-1.96690034866333	-0.172862082719803	-0.262235552072525	-0.00552712799981236
-1.95326125621796	0.752276122570038	0.234727635979652	-0.0808929949998856	-0.152388140559196	-0.00841604452580214
-1.12041842937469	0.215946510434151	1.12284171581268	-0.0245124995708466	-0.0506135188043118	-0.0110842436552048
-0.418981432914734	0.0351297222077847	1.13025665283203	-0.00832954235374928	-0.00845880899578333	-0.0110089471563697
-0.0160607863217592	-0.0259169712662697	1.10004591941833	-0.00535011058673263	0.00180855311919004	-0.00963112432509661
0.066374883055687	-0.101127795875072	0.956070423126221	-0.00482201809063554	0.00436641927808523	-0.0054692062549293
0.0393690839409828	-0.108086407184601	0.977288663387299	-0.00556457508355379	0.00180441304109991	-0.00125885591842234
-0.0938772484660149	-0.0493043847382069	1.01464533805847	-0.00636006519198418	-0.00110488955397159	-6.78248397889547E-05
-0.225131943821907	-0.00274903955869377	1.02363049983978	-0.0078407134860754	-0.00350422621704638	-0.000217648266698234
-0.300388097763062	0.0159107986837626	1.01330363750458	-0.00704401871189475	-0.00594838755205274	-0.00222896412014961
-0.454886943101883	0.019777674227953	0.94478040933609	-0.0087192514911294	-0.00768616562709212	-0.00518972193822265
-0.526174366474152	0.269143968820572	0.97079473733902	-0.0114754280075431	-0.011201124638319	-0.00626089610159397
-0.723013043403625	0.304011762142181	0.960961163043976	-0.0167776979506016	-0.0139738190919161	-0.00812047347426414
-0.812266707420349	0.509555876255035	1.15235483646393	-0.0183375459164381	-0.0186783596873283	-0.00871977582573891
-0.900179862976074	0.635652005672455	1.03007650375366	-0.0231325812637806	-0.0212761461734772	-0.00771817890927196
-0.900861382484436	0.711780309677124	0.938264727592468	-0.024977520108223	-0.0221535842865705	-0.00644589774310589
-0.845068573951721	0.684713184833527	0.77957421541214	-0.0245997849851847	-0.0218313671648502	-0.00441845366731286
-0.708871960639954	0.694809019565582	0.705228984355927	-0.0215592477470636	-0.0185850169509649	-0.00358750182203949
-0.542937576770782	0.609330952167511	0.660821735858917	-0.0202975273132324	-0.012988087721169	-0.00483085541054606
-0.445920795202255	0.492692977190018	0.665070414543152	-0.0193431004881859	-0.00860937312245369	-0.00724255945533514
-0.345339626073837	0.562509179115295	0.594257950782776	-0.0201028473675251	-0.00587233947589993	-0.00851218216121197
-0.261212974786758	0.56751161813736	0.627363443374634	-0.019055774435401	-0.00439344439655542	-0.00857549253851175
-0.242472693324089	0.551699638366699	0.609890818595886	-0.0186080578714609	-0.00461590383201838	-0.00807299930602312
-0.206930220127106	0.475806385278702	0.518140256404877	-0.0168187860399485	-0.00437879841774702	-0.00857184082269669
-0.131204262375832	0.410555601119995	0.527551114559174	-0.0154430512338877	-0.00303594721481204	-0.00717020686715841
-0.124461516737938	0.23854598402977	0.51271516084671	-0.0139877274632454	-0.00225294823758304	-0.00688608875498176
0.0111116301268339	0.269095331430435	0.615357995033264	-0.0119240395724773	-0.000286871450953186	-0.00604232447221875
0.0563623495399952	0.23694010078907	0.491735070943832	-0.0115498499944806	0.00241613830439746	-0.00643495097756386
0.169235527515411	0.254279345273972	0.427119433879852	-0.012412017211318	0.00273859896697104	-0.00619558803737164
0.177673876285553	0.3436558842659	0.383080840110779	-0.0138582177460194	0.00337170460261405	-0.00692191440612078
0.219080343842506	0.404512077569962	0.386432081460953	-0.0164542403072119	0.00343966390937567	-0.00757582252845168
0.277076840400696	0.496530413627625	0.415497720241547	-0.0183204617351294	0.00542487856000662	-0.00988119002431631
0.314447015523911	0.49157503247261	0.394901841878891	-0.0188088901340961	0.00684915529564023	-0.0102767646312714
0.268955528736115	0.448831468820572	0.476648926734924	-0.0161773487925529	0.00563568156212568	-0.00880312733352184
0.187634840607643	0.40049010515213	0.453163683414459	-0.0141524057835341	0.00317011773586273	-0.00753947161138058
0.0342115648090839	0.325856864452362	0.308196872472763	-0.0142124397680163	-0.000176356377778575	-0.0057104853913188
-0.109167739748955	0.3507120013237	0.294853925704956	-0.0135914655402303	-0.00551532488316298	-0.0046933270059526
-0.332939624786377	0.393073290586472	0.144775852560997	-0.0170775279402733	-0.0110045569017529	-0.00550701329484582
-0.494808703660965	0.445460796356201	0.0048522581346333	-0.0178559441119432	-0.0172527451068163	-0.00527915125712752
-0.587827146053314	0.456247299909592	0.0744048282504082	-0.0180039573460817	-0.0194433741271496	-0.0087439464405179
-0.477493286132813	0.459345817565918	0.112693279981613	-0.0194917563349009	-0.016704710200429	-0.0101840989664197
-0.258057743310928	0.533731877803802	0.23311872780323	-0.0196254234761	-0.0111355800181627	-0.00984324794262648
-0.0106563558802009	0.561051309108734	0.249566450715065	-0.0209121759980917	-0.00422192504629493	-0.00736355502158403
0.180520370602608	0.586566805839539	0.247191846370697	-0.0223772674798965	0.00300081656314433	-0.00469713658094406
0.381299436092377	0.664188146591187	0.165611639618874	-0.0231938939541578	0.0066113150678575	-0.00392659706994891
0.292163848876953	0.501420557498932	0.10686331987381	-0.0206180177628994	0.00599871389567852	-0.00387801695615053
-0.00709687592461705	0.342372387647629	0.0643079504370689	-0.0143879577517509	-0.00156697246711701	-0.00612452905625105
-0.550757765769959	0.441704481840134	-0.422757923603058	-0.18448831140995	-0.0926211848855019	-0.0106116272509098
-1.43638694286346	1.9668927192688	-2.99009919166565	-0.395281881093979	-0.234459161758423	-0.0216790828853846
-2.24922585487366	2.85493564605713	-4.43708419799805	-0.36244809627533	-0.271585583686829	-0.0199660025537014
-2.85226583480835	3.8804452419281	-3.38137483596802	-0.374427437782288	-0.257156044244766	-0.0164023227989674
-2.90637016296387	5.19864654541016	-3.63124132156372	-0.388520449399948	-0.306835025548935	-0.020550275221467
-3.18851447105408	6.58339357376099	-5.78580188751221	-0.507108807563782	-0.3683962225914	-0.0234410222619772
-3.66727638244629	8.20178127288818	-8.29205131530762	-0.730555057525635	-0.383952468633652	-0.0296105984598398
-4.3782057762146	9.53044509887695	-10.3883094787598	-0.867647409439087	-0.471942514181137	-0.0386938042938709
-5.21575355529785	10.5549621582031	-11.6972999572754	-0.943761110305786	-0.512026786804199	-0.0400997623801231
-6.203453540802	10.8987979888916	-14.104211807251	-0.943417966365814	-0.627066552639008	-0.0449221767485142
-7.02676105499268	11.2304391860962	-14.5834894180298	-1.03559362888336	-0.680429995059967	-0.03962342441082
-7.2673020362854	11.5498208999634	-14.8806247711182	-1.03341805934906	-0.699625849723816	-0.0427199229598045
-7.01944065093994	12.4653272628784	-13.808874130249	-1.06997656822205	-0.713259637355804	-0.0533113069832325
-6.62111473083496	13.2589273452759	-14.1548662185669	-1.11223936080933	-0.665088057518005	-0.0606404207646847
-6.2698130607605	14.6972408294678	-16.1571788787842	-1.21141040325165	-0.677517354488373	-0.0685773938894272
-6.29664182662964	15.7881736755371	-16.6955852508545	-1.25457406044006	-0.662278234958649	-0.0715249106287956
-6.23005199432373	16.0102157592773	-16.4672908782959	-1.32852256298065	-0.640314340591431	-0.0710775032639503
-6.19934034347534	16.4192295074463	-16.6674365997314	-1.40625238418579	-0.663907885551453	-0.0776836350560188
-6.41815519332886	16.7169189453125	-17.3137474060059	-1.43992042541504	-0.683084726333618	-0.0741548463702202
-6.74845266342163	16.8337001800537	-16.6371994018555	-1.45142757892609	-0.670802891254425	-0.0677866339683533
-7.0263876914978	17.1936950683594	-18.7421073913574	-1.43653893470764	-0.681975722312927	-0.0650769397616386
-7.23079204559326	17.5309085845947	-19.9150657653809	-1.51162707805634	-0.726623833179474	-0.0694402083754539
-7.66221714019775	17.4754791259766	-18.5244979858398	-1.50431311130524	-0.771186351776123	-0.0719981044530869
-7.85849094390869	17.5752391815186	-17.9395980834961	-1.44545555114746	-0.761494636535645	-0.0690851509571075
-8.07892990112305	18.0251693725586	-19.116828918457	-1.53302872180939	-0.814751029014587	-0.0715699419379234
-8.75492858886719	18.1581497192383	-20.3564910888672	-1.50916874408722	-0.83921480178833	-0.070230670273304
-9.431565284729	18.2988605499268	-21.9808406829834	-1.55228197574615	-0.914734661579132	-0.0692105144262314
-10.1657123565674	18.1704807281494	-22.2147941589355	-1.54604959487915	-0.963451087474823	-0.0664959102869034
-11.0821323394775	18.3434257507324	-23.8957023620605	-1.52748000621796	-1.04883825778961	-0.0658965334296227
-11.8570213317871	18.7289047241211	-26.5556735992432	-1.55650949478149	-1.16153502464294	-0.0641802474856377
-12.5101642608643	19.3608341217041	-33.0509262084961	-1.61485230922699	-1.12872111797333	-0.0558758154511452
-11.8051490783691	20.7867679595947	-37.0305557250977	-1.81452202796936	-1.26110458374023	-0.0692934468388557
-11.4761180877686	20.4216327667236	-33.7069664001465	-1.78608059883118	-1.14003050327301	-0.0624779611825943
-10.8252248764038	20.4807739257813	-30.8613510131836	-1.75039398670197	-1.10926282405853	-0.0686303973197937
-10.1529722213745	20.2286148071289	-27.3345069885254	-1.75119304656982	-1.00649499893188	-0.0625621899962425
-9.14309310913086	19.960973739624	-24.5047492980957	-1.70538091659546	-0.901610672473907	-0.0596013776957989
-8.48843955993652	19.6230945587158	-24.3623180389404	-1.66294729709625	-0.815291523933411	-0.0575470291078091
-8.2996072769165	19.3918190002441	-23.6764087677002	-1.65769910812378	-0.785343587398529	-0.0589937306940556
-8.5432596206665	19.0547027587891	-21.7314605712891	-1.64954161643982	-0.815799117088318	-0.0513178482651711
-8.77221298217773	18.777961730957	-22.4477767944336	-1.6135870218277	-0.778744280338287	-0.058235339820385
-9.13334178924561	18.957633972168	-23.0068016052246	-1.62701392173767	-0.862876653671265	-0.061384454369545
-10.0293617248535	18.541202545166	-23.4513816833496	-1.58543694019318	-0.912379443645477	-0.0542825348675251
-10.7284994125366	18.1624813079834	-23.0699329376221	-1.55577862262726	-0.985950708389282	-0.0529524199664593
-11.375207901001	17.7424030303955	-22.7760448455811	-1.46554243564606	-1.06749618053436	-0.0467459820210934
-11.6942768096924	17.9733810424805	-24.0001602172852	-1.52025270462036	-1.08655714988708	-0.0451628342270851
-11.8804206848145	18.753547668457	-27.1272754669189	-1.57225739955902	-1.12181556224823	-0.0546953044831753
-11.7956085205078	19.1442890167236	-28.9018230438232	-1.61025214195251	-1.12457323074341	-0.060416217893362
-11.7307004928589	19.4402027130127	-29.1978206634521	-1.65692734718323	-1.12629473209381	-0.0632789507508278
-11.7265825271606	19.4738426208496	-28.9589309692383	-1.64902472496033	-1.120356798172	-0.0683347880840302
-12.0011882781982	19.0442867279053	-28.238000869751	-1.60884261131287	-1.12817752361298	-0.0676592439413071
-11.9315853118896	18.8052577972412	-28.5288829803467	-1.61144065856934	-1.13325870037079	-0.0653619393706322
-11.4374170303345	19.0900840759277	-27.8372421264648	-1.63705170154572	-1.11199033260345	-0.0643338263034821
-10.9230918884277	18.8532791137695	-26.2836837768555	-1.60312950611115	-1.06355917453766	-0.0650023818016052
-10.4599437713623	19.1622314453125	-25.4948101043701	-1.63297581672668	-1.00416624546051	-0.0672775357961655
-9.9617338180542	19.7552223205566	-25.4264373779297	-1.69778776168823	-0.982059597969055	-0.0699016600847244
-9.97787380218506	20.2156238555908	-25.3134174346924	-1.74648451805115	-0.954679906368256	-0.0713212341070175
-10.1877355575562	20.5336227416992	-25.0496673583984	-1.76568484306335	-0.975174903869629	-0.0731465071439743
-10.5672998428345	20.8432598114014	-24.8771667480469	-1.79781019687653	-1.00817263126373	-0.0720551609992981
-10.886999130249	21.2611083984375	-25.3148708343506	-1.81156599521637	-1.03946006298065	-0.0678863450884819
-10.925142288208	21.4374179840088	-25.6976947784424	-1.80905199050903	-1.06105279922485	-0.0690722763538361
-11.0156564712524	21.3924922943115	-25.4696292877197	-1.79802703857422	-1.04514765739441	-0.0689726546406746
-10.7048740386963	21.1169719696045	-24.5673446655273	-1.74977207183838	-1.00373566150665	-0.0628129914402962
-10.6021194458008	21.2636032104492	-24.5888843536377	-1.74004757404327	-1.00266718864441	-0.0601001158356667
-11.3745899200439	21.4626979827881	-24.2556591033936	-1.74975097179413	-1.05538046360016	-0.061527706682682
-12.4755020141602	21.4527683258057	-25.0442848205566	-1.74717104434967	-1.12379050254822	-0.0574905574321747
-13.0823669433594	22.1446113586426	-27.2322635650635	-1.78173685073853	-1.20332419872284	-0.0553089678287506
-13.699104309082	22.1220455169678	-27.5777053833008	-1.8053013086319	-1.25011599063873	-0.0534919425845146
-13.702579498291	21.8564834594727	-25.5634288787842	-1.75652134418488	-1.22251379489899	-0.0480246283113956
-13.1909866333008	21.9888153076172	-24.1842441558838	-1.71656918525696	-1.13875591754913	-0.042670726776123
-12.7152233123779	22.2118396759033	-24.2638664245605	-1.71553456783295	-1.08690989017487	-0.0418070666491985
-12.2975635528564	22.4277248382568	-24.3532848358154	-1.73343300819397	-1.02534115314484	-0.0379565022885799
-12.08327293396	22.6504936218262	-24.6283550262451	-1.73938620090485	-1.03168296813965	-0.0350745916366577
-12.197060585022	22.2615375518799	-23.5031318664551	-1.71100080013275	-0.989050447940826	-0.0263900198042393
-12.1502084732056	21.8484230041504	-24.3842658996582	-1.68638932704926	-0.991460382938385	-0.0290595944970846
-11.8630285263062	21.1658134460449	-23.3980369567871	-1.65186369419098	-0.992948234081268	-0.0220488123595715
-11.6930236816406	19.6760578155518	-21.4476089477539	-1.54840362071991	-0.935778141021729	-0.0205938499420881
-11.0284223556519	18.5761566162109	-21.5840816497803	-1.4660267829895	-0.940832495689392	-0.0190777592360973
-10.336501121521	16.7558994293213	-20.1640892028809	-1.38238847255707	-0.876279950141907	-0.0135222831740975
-9.37962532043457	14.6231346130371	-17.5126152038574	-1.20924735069275	-0.791873931884766	-0.0103294383734465
-8.27739810943604	12.1820392608643	-14.981538772583	-1.03384172916412	-0.715029954910278	-0.00437961937859654
-7.0223183631897	9.68052673339844	-11.7460317611694	-0.831028878688812	-0.598581850528717	-0.00405615335330367
-5.98545742034912	7.38407516479492	-9.49639320373535	-0.620448231697083	-0.508166432380676	-0.00743686500936747
-4.92097187042236	5.59184312820435	-7.13416957855225	-0.480444639921188	-0.424090504646301	-0.00842117425054312
-3.94928479194641	4.08650350570679	-3.74277019500732	-0.359505206346512	-0.341249734163284	-0.0088368970900774
-3.11888766288757	2.80906748771667	-0.538172841072083	-0.227991536259651	-0.244273364543915	-0.00793508347123861
-2.31346583366394	1.74007630348206	0.626378893852234	-0.121363155543804	-0.136479422450066	-0.00538588361814618
-1.43241107463837	1.06087386608124	0.870394349098206	-0.0712035745382309	-0.0756281986832619	-0.00522774551063776
-0.553589642047882	0.462062835693359	0.746127188205719	-0.0356130264699459	-0.0355628952383995	-0.00535116670653224
0.00234930752776563	-0.0749927163124084	0.926660537719727	-0.00799192395061255	0.00135779357515275	-0.00616756267845631
0.40779635310173	-0.319472670555115	1.02915549278259	0.00149551196955144	0.0133498972281814	-0.0064494819380343
0.591736018657684	-0.361619591712952	1.09398138523102	0.00186174747068435	0.0179116856306791	-0.00619283737614751
0.56890195608139	-0.199498251080513	1.11753392219543	-0.000698935822583735	0.0165362674742937	-0.00717739760875702
0.406212866306305	-0.111337751150131	1.10897564888	-0.00461969757452607	0.0117776831611991	-0.0067594381980598
0.219213962554932	-0.0114068007096648	1.15335202217102	-0.00832612439990044	0.0079434672370553	-0.00686933193355799
0.113418936729431	0.252234369516373	1.09507477283478	-0.0152206141501665	0.00479609239846468	-0.00711654266342521
-0.0217037182301283	0.555613100528717	1.1371294260025	-0.0208286885172129	0.000687572755850852	-0.00742932129651308
-0.186921745538712	0.751732468605042	1.1771000623703	-0.0262324623763561	-0.00325242453254759	-0.00627572229132056
-0.345089465379715	0.824367761611938	1.0637834072113	-0.0283350199460983	-0.00831107888370752	-0.00463347230106592
-0.467304974794388	0.747576534748077	0.961457371711731	-0.0265242401510477	-0.0119994422420859	-0.00348628056235611
-0.497643500566483	0.676735162734985	0.915511727333069	-0.0254272315651178	-0.0121156042441726	-0.00390278361737728
[truncated: 6,101 more rows]
