# Supplementary material for: Dynamic Monitoring Reveals Motor Task Characteristics in Prehistoric Technical Gestures
Source: PLoS One. 2015 Aug 18;10(8):e0134570. doi: 10.1371/journal.pone.0134570 (PMC4540478; doi:10.1371/journal.pone.0134570)
Supplement: S1 Dataset — The zip file contains csv documents of the measurement data generated during the experiments. For each experiment exist two files, one of the measurements of the force sensor and one of the position sensor. They are labeled by the abbreviation “exp” followed by a number and the postfix “-force” for the force sensor and “-position” for the position sensor. The first row shows the legend of the document which states the arrangement of the quantities below. The quantities are listed in chronological order. Sample times of both sensors were 0.01 s. (ZIP) [file pone.0134570.s002.zip › exp61-position.csv]

Position X	Position Y (m)	Position Z (m)	Orientation roll (rad)	Orientation pitch (rad)	Orientation yaw (rad)
0.92043632	0.29826132	-0.10450032	-0.01807232	-0.05211332	0.21065432
0.91978032	0.29845632	-0.10435832	-0.01453532	-0.04833332	0.21448632
0.91892732	0.29864232	-0.10438332	-0.01037832	-0.04273532	0.21834932
0.91814332	0.29887932	-0.10450632	-0.00512032	-0.03938232	0.22173332
0.91732232	0.29904232	-0.10465432	-0.00072432	-0.03318032	0.22430832
0.91682632	0.29926332	-0.10487932	0.00438132	-0.02945432	0.22670732
0.91649932	0.29945132	-0.10517432	0.00556732	-0.02702232	0.22883032
0.91638732	0.29955932	-0.10543432	0.00889132	-0.02735532	0.22914132
0.91652032	0.29958632	-0.10566932	0.00943332	-0.02887132	0.22895832
0.91695932	0.29962232	-0.10591232	0.00725132	-0.03232532	0.22844832
0.91728132	0.29953432	-0.10611732	0.00171432	-0.03612532	0.22823332
0.91749432	0.29934132	-0.10625232	-0.00303332	-0.04069632	0.22701232
0.91771432	0.29915232	-0.10642632	-0.00865332	-0.04418832	0.22632832
0.91801432	0.29897632	-0.10673732	-0.01325032	-0.05012932	0.22527632
0.91756032	0.29854332	-0.10709632	-0.01564832	-0.05206532	0.22436232
0.91730132	0.29814732	-0.10754432	-0.01363732	-0.05440132	0.22283832
0.91678332	0.29763032	-0.10803932	-0.01401432	-0.05385432	0.22153332
0.91588832	0.29700632	-0.10854432	-0.01361032	-0.05374232	0.22077032
0.91502632	0.29637832	-0.10905432	-0.01235832	-0.05307632	0.21991232
0.91467132	0.29589632	-0.10958932	-0.01068932	-0.05288932	0.21935132
0.91394132	0.29531232	-0.11011032	-0.00826132	-0.05071932	0.21791132
0.91356832	0.29485732	-0.11069732	-0.00859932	-0.05113932	0.21688932
0.91262532	0.29424332	-0.11120632	-0.00418332	-0.04812132	0.21556032
0.91219832	0.29378932	-0.11171532	-0.00216932	-0.04751132	0.21397332
0.91144132	0.29319632	-0.11213532	0.00375032	-0.04475832	0.21252832
0.91109332	0.29271932	-0.11247332	0.00317032	-0.04407832	0.21148832
0.91089932	0.29226832	-0.11263732	0.00567732	-0.04444132	0.21037432
0.91138232	0.29204632	-0.11272732	0.00448832	-0.04904232	0.20974232
0.91165732	0.29181732	-0.11268532	0.00154132	-0.04884332	0.21035832
0.91219332	0.29170832	-0.11256532	0.00123232	-0.05284132	0.21134832
0.91249632	0.29155232	-0.11237232	0.00043332	-0.05518432	0.21299332
0.91256532	0.29137032	-0.11216432	0.00231832	-0.05726032	0.21511032
0.91212532	0.29109532	-0.11202432	0.00284232	-0.05549132	0.21792332
0.91210632	0.29096132	-0.11206132	0.00523032	-0.05551032	0.21870832
0.91156532	0.29064832	-0.11217832	0.00688132	-0.05399232	0.21973732
0.91143632	0.29042532	-0.11251832	0.01219932	-0.05407632	0.21916132
0.91094232	0.29006032	-0.11298432	0.01347832	-0.05171632	0.21847932
0.91046032	0.28964232	-0.11351732	0.01581432	-0.04923132	0.21673432
0.91020032	0.28927932	-0.11409532	0.01823932	-0.04797632	0.21584232
0.90939432	0.28873832	-0.11462432	0.02403932	-0.04530432	0.21447432
0.90908532	0.28833532	-0.11524032	0.02585232	-0.04421232	0.21344432
0.90858832	0.28782032	-0.11586332	0.02803732	-0.04317632	0.21311532
0.90824932	0.28730132	-0.11660432	0.03454832	-0.04175032	0.21090332
0.90749532	0.28661132	-0.11742232	0.03682132	-0.03946132	0.20937932
0.90712732	0.28595132	-0.11841732	0.04013732	-0.03850632	0.20591932
0.90656632	0.28518732	-0.11944932	0.04484032	-0.03608832	0.20209532
0.90618632	0.28444032	-0.12053832	0.04562532	-0.03397232	0.19779732
0.90512732	0.28348332	-0.12149132	0.05096232	-0.03021932	0.19393832
0.90429932	0.28259732	-0.12238132	0.05590132	-0.02636932	0.19053532
0.90316432	0.28163132	-0.12308432	0.06150632	-0.02242232	0.18827932
0.90254632	0.28087432	-0.12369932	0.06268332	-0.01993432	0.18727832
0.90167832	0.28005132	-0.12416532	0.07024432	-0.01535032	0.18633232
0.90163332	0.27950732	-0.12458932	0.06936632	-0.01465032	0.18776832
0.90117732	0.27884132	-0.12488132	0.07412232	-0.01110332	0.18838332
0.90077532	0.27816632	-0.12516632	0.07616832	-0.00875832	0.18985832
0.90039232	0.27747432	-0.12546832	0.08080032	-0.00456532	0.19018632
0.90008432	0.27676732	-0.12579132	0.08543632	-0.00203232	0.19122632
0.90017932	0.27612832	-0.12616032	0.09055332	-0.00020132	0.19114432
0.90021032	0.27543132	-0.12648432	0.09367032	0.00158032	0.19127532
0.89974732	0.27452332	-0.12667832	0.09829032	0.00653532	0.19159132
0.90019032	0.27382632	-0.12688532	0.10095632	0.00720932	0.19191932
0.90047832	0.27306032	-0.12697532	0.10303732	0.00710732	0.19291132
0.90074432	0.27226632	-0.12700132	0.10340532	0.00828832	0.19420832
0.90118132	0.27151332	-0.12699532	0.10466832	0.00771632	0.19533932
0.90152132	0.27068332	-0.12695432	0.10632832	0.00842932	0.19658732
0.90189632	0.26983032	-0.12693732	0.10820432	0.00842332	0.19700932
0.90212432	0.26883232	-0.12691632	0.10851132	0.00886732	0.19810332
0.90247332	0.26778332	-0.12694432	0.10985832	0.00850132	0.19831632
0.90296732	0.26663532	-0.12701132	0.10934532	0.00765032	0.19804032
0.90300532	0.26530732	-0.12702232	0.11116732	0.00724232	0.19615432
0.90361832	0.26413632	-0.12709332	0.10828632	0.00351032	0.19380132
0.90457032	0.26313232	-0.12717532	0.10359132	-0.00131732	0.19182932
0.90449032	0.26198332	-0.12708132	0.10460732	-0.00219932	0.18973832
0.90488932	0.26114432	-0.12699532	0.10307132	-0.00362532	0.18839332
0.90496132	0.26037732	-0.12679032	0.10643032	-0.00447332	0.18859032
0.90510032	0.25976832	-0.12651732	0.10720532	-0.00493732	0.19003032
0.90501732	0.25920232	-0.12609632	0.11107432	-0.00301232	0.19293032
0.90528732	0.25879032	-0.12565132	0.11386632	-0.00283432	0.19541032
0.90521732	0.25828332	-0.12510632	0.11534632	-0.00150232	0.19927332
0.90503632	0.25773132	-0.12460032	0.11784732	0.00106332	0.20179332
0.90504832	0.25717332	-0.12422632	0.12028632	0.00258832	0.20406132
0.90465832	0.25642132	-0.12391332	0.12357432	0.00370232	0.20510732
0.90505332	0.25582932	-0.12379632	0.12645632	0.00247932	0.20544232
0.90484932	0.25504132	-0.12365632	0.12845332	0.00125132	0.20435132
0.90509232	0.25438632	-0.12356232	0.13010432	0.00076932	0.20332432
0.90538732	0.25377932	-0.12339132	0.12918332	-0.00112732	0.20276332
0.90527332	0.25308632	-0.12311432	0.12876832	-0.00261132	0.20264732
0.90598732	0.25267332	-0.12287632	0.12400632	-0.00597432	0.20339532
0.90533232	0.25194032	-0.12249432	0.12525532	-0.00580332	0.20372232
0.90580232	0.25154332	-0.12234232	0.12419132	-0.00801432	0.20447732
0.90558032	0.25096532	-0.12222332	0.12262132	-0.00877032	0.20454832
0.90585732	0.25054732	-0.12226432	0.12156132	-0.01120732	0.20364232
0.90534532	0.24994532	-0.12233732	0.12306332	-0.01042832	0.20082932
0.90507832	0.24944432	-0.12251732	0.12393932	-0.01146932	0.19742532
0.90507132	0.24904532	-0.12272232	0.12173632	-0.01377532	0.19358732
0.90503632	0.24866532	-0.12286332	0.11994532	-0.01427932	0.18828632
0.90576632	0.24855532	-0.12291432	0.11342032	-0.01852332	0.18422932
0.90614332	0.24842932	-0.12264532	0.10910232	-0.02139232	0.18148132
0.90745432	0.24868932	-0.12218432	0.10263432	-0.02780232	0.18066132
0.90796232	0.24885632	-0.12140832	0.09912232	-0.03395132	0.18199432
0.90901632	0.24932332	-0.12053732	0.09486032	-0.04043832	0.18434832
0.90953332	0.24976532	-0.11948832	0.08962132	-0.04332532	0.18753032
0.91026932	0.25039732	-0.11841132	0.08468332	-0.04783032	0.19068732
0.91073832	0.25102532	-0.11728832	0.08233332	-0.05065232	0.19394132
0.91100132	0.25161632	-0.11614632	0.07932532	-0.05429532	0.19652432
0.91179632	0.25234932	-0.11504632	0.07684432	-0.05683832	0.19946232
0.91221732	0.25290332	-0.11386132	0.07575732	-0.06143332	0.20252232
0.91268232	0.25337632	-0.11262732	0.07452132	-0.06512732	0.20531032
0.91323332	0.25375632	-0.11130732	0.07481732	-0.06984732	0.20918432
0.91411232	0.25412232	-0.10988732	0.07139732	-0.07442632	0.21416532
0.91436032	0.25427232	-0.10831832	0.07505832	-0.07862132	0.21889732
0.91510832	0.25449532	-0.10670332	0.07180032	-0.08228032	0.22475332
0.91476432	0.25433532	-0.10488032	0.07538632	-0.08085432	0.23003532
0.91503632	0.25423132	-0.10305132	0.07752332	-0.08147832	0.23488732
0.91493632	0.25386932	-0.10114832	0.07909932	-0.07870632	0.24078432
0.91438932	0.25321932	-0.09911732	0.08600532	-0.07484232	0.24611832
0.91394432	0.25243732	-0.09700732	0.09554232	-0.07047432	0.25111432
0.91373932	0.25155132	-0.09475432	0.10286532	-0.06672232	0.25691532
0.91426532	0.25069232	-0.09241632	0.10387132	-0.06435732	0.26272132
0.91489632	0.24968832	-0.08992232	0.10786732	-0.06136932	0.26890632
0.91524532	0.24846532	-0.08726332	0.11185932	-0.05598232	0.27475732
0.91580532	0.24718032	-0.08451232	0.11283532	-0.05320632	0.28126832
0.91629132	0.24571732	-0.08169732	0.11783032	-0.05042332	0.28648832
0.91711632	0.24424232	-0.07886832	0.11638832	-0.04942832	0.29208832
0.91668432	0.24235932	-0.07597232	0.11969632	-0.04592132	0.29667232
0.91725732	0.24064232	-0.07322432	0.11955632	-0.04712132	0.30088932
0.91738532	0.23872532	-0.07054032	0.12142432	-0.04253932	0.30394232
0.91755432	0.23676832	-0.06801832	0.11871432	-0.03945532	0.30628132
0.91781932	0.23481732	-0.06572032	0.11517232	-0.03657432	0.30778532
0.91824932	0.23288332	-0.06364432	0.11365032	-0.03724732	0.30799832
0.91890532	0.23098032	-0.06182632	0.11104832	-0.04132932	0.30713132
0.91948832	0.22909032	-0.06027632	0.10480232	-0.04502432	0.30476532
0.91952032	0.22708632	-0.05901832	0.10571532	-0.04506432	0.30115032
0.92044432	0.22536932	-0.05811832	0.10036432	-0.04960932	0.29708832
0.92140932	0.22372932	-0.05750732	0.09305632	-0.05522332	0.29172132
0.92215432	0.22211732	-0.05712132	0.09058232	-0.06035332	0.28543232
0.92304032	0.22068732	-0.05692732	0.08759632	-0.06370532	0.27991332
0.92355632	0.21938132	-0.05685732	0.08819632	-0.06870132	0.27451032
0.92462832	0.21840632	-0.05689132	0.08193332	-0.07655132	0.27138932
0.92535632	0.21759632	-0.05701232	0.08183332	-0.08194432	0.26820232
0.92524832	0.21676532	-0.05718532	0.08167032	-0.08472332	0.26572932
0.92560932	0.21621832	-0.05751932	0.07917332	-0.08492832	0.26366732
0.92590032	0.21577232	-0.05801932	0.07858332	-0.08799132	0.26164332
0.92564932	0.21528432	-0.05863232	0.07963832	-0.08754232	0.25896232
0.92616432	0.21505232	-0.05944232	0.07913032	-0.09008232	0.25541932
0.92620632	0.21475932	-0.06038332	0.07965332	-0.09126932	0.25174132
0.92629732	0.21449432	-0.06142032	0.08108532	-0.09094432	0.24725432
0.92648132	0.21432032	-0.06257232	0.07855832	-0.09166032	0.24300832
0.92647732	0.21411332	-0.06378832	0.07864132	-0.09134232	0.23786132
0.92661732	0.21394632	-0.06504532	0.08055632	-0.09325832	0.23311832
0.92624932	0.21366132	-0.06627632	0.08086032	-0.09073632	0.22787632
0.92653332	0.21352332	-0.06760832	0.07595232	-0.09511132	0.22322032
0.92648232	0.21329332	-0.06888632	0.07553532	-0.09600932	0.21761832
0.92656932	0.21308132	-0.07019832	0.07455232	-0.10091932	0.21296632
0.92674632	0.21291532	-0.07152332	0.07182232	-0.09991432	0.20738232
0.92698732	0.21276632	-0.07292932	0.06829232	-0.10478232	0.20225932
0.92735232	0.21266732	-0.07438932	0.06412232	-0.10718632	0.19631832
0.92721732	0.21248432	-0.07581232	0.06469632	-0.10848232	0.18999332
0.92688732	0.21232332	-0.07725232	0.06256932	-0.11071732	0.18475832
0.92616332	0.21214832	-0.07864332	0.06352932	-0.10792632	0.17847932
0.92541032	0.21204132	-0.07996132	0.06342332	-0.10610532	0.17328932
0.92522032	0.21216132	-0.08121432	0.05628532	-0.10849932	0.16881732
0.92428332	0.21222232	-0.08226732	0.05736032	-0.10597632	0.16477132
0.92352932	0.21243532	-0.08321432	0.05836832	-0.10595932	0.16177632
0.92321332	0.21283832	-0.08408132	0.05301232	-0.10541532	0.16043832
0.92206032	0.21312432	-0.08481232	0.05603832	-0.10512232	0.15888432
0.92113632	0.21350832	-0.08548732	0.05727132	-0.10145832	0.15746132
0.92061032	0.21400632	-0.08616132	0.05661232	-0.10167232	0.15665232
0.91961932	0.21439132	-0.08677032	0.05718132	-0.09672132	0.15640132
0.91871032	0.21478732	-0.08734632	0.06044932	-0.09803932	0.15464532
0.91802932	0.21520732	-0.08793132	0.06081432	-0.09866332	0.15336132
0.91697132	0.21552632	-0.08840832	0.06608332	-0.09472132	0.15164632
0.91562132	0.21575332	-0.08880932	0.07109832	-0.08826332	0.15023632
0.91561732	0.21627432	-0.08926932	0.06850832	-0.09374632	0.14933532
0.91496632	0.21662832	-0.08961432	0.06916132	-0.08996932	0.14826632
0.91455432	0.21700432	-0.08993032	0.07107932	-0.08934532	0.14628932
0.91415232	0.21734232	-0.09021032	0.07152432	-0.09072632	0.14648432
0.91377432	0.21766132	-0.09047632	0.07009232	-0.09120332	0.14600732
0.91355032	0.21795532	-0.09076032	0.06982832	-0.09266732	0.14506132
0.91303132	0.21814432	-0.09103832	0.07114632	-0.09189432	0.14348732
0.91214932	0.21821532	-0.09132632	0.07451632	-0.08839132	0.14240232
0.91171732	0.21838132	-0.09170232	0.08046532	-0.08602532	0.14037032
0.91169432	0.21859832	-0.09206832	0.08370432	-0.08762532	0.13968832
0.91145932	0.21869232	-0.09222432	0.08648932	-0.08977532	0.13832832
0.91164732	0.21883432	-0.09223732	0.08778432	-0.09171232	0.13743432
0.91207032	0.21898432	-0.09208132	0.08704032	-0.09375132	0.13687432
0.91242632	0.21909832	-0.09182732	0.08468232	-0.09475832	0.13635132
0.91286632	0.21921632	-0.09158632	0.08161932	-0.09785432	0.13631332
0.91280132	0.21920932	-0.09133332	0.08407132	-0.09608332	0.13618432
0.91352232	0.21938532	-0.09117932	0.07939332	-0.09984232	0.13599832
0.91392132	0.21949232	-0.09105132	0.07818332	-0.10152832	0.13514932
0.91406432	0.21953332	-0.09101032	0.07513832	-0.10125132	0.13467132
0.91429532	0.21958532	-0.09109632	0.07294432	-0.10354432	0.13231932
0.91421032	0.21955932	-0.09129332	0.07119432	-0.10193332	0.13071932
0.91388332	0.21947332	-0.09159932	0.07164032	-0.09907232	0.12763832
0.91422732	0.21956032	-0.09201932	0.06822532	-0.10300232	0.12480532
0.91390832	0.21948832	-0.09239432	0.06546132	-0.10157532	0.12206732
0.91412932	0.21957132	-0.09283832	0.06062132	-0.10449832	0.11951632
0.91391832	0.21954832	-0.09327432	0.05843532	-0.10469032	0.11699532
0.91335732	0.21944932	-0.09376332	0.05986532	-0.10107532	0.11386232
0.91278732	0.21933932	-0.09428632	0.06192532	-0.09904432	0.11029132
0.91273032	0.21933632	-0.09489132	0.05874632	-0.10035132	0.10763832
0.91237632	0.21926532	-0.09545832	0.05898332	-0.10074032	0.10440332
0.91219732	0.21923032	-0.09601432	0.05705032	-0.10150732	0.10155532
0.91217332	0.21921632	-0.09658032	0.05432432	-0.10413832	0.09843132
0.91193832	0.21912632	-0.09710832	0.05411832	-0.10170032	0.09534132
0.91210732	0.21910332	-0.09765932	0.05349932	-0.10552232	0.09210032
0.91184032	0.21896332	-0.09811932	0.05309832	-0.10327432	0.08914932
0.91240232	0.21899732	-0.09861732	0.04838932	-0.10796732	0.08680832
0.91227132	0.21885632	-0.09899032	0.04976332	-0.10884632	0.08357732
0.91260332	0.21880032	-0.09932132	0.04718332	-0.11128932	0.08144332
0.91250932	0.21864632	-0.09955232	0.04751632	-0.11037432	0.07938232
0.91286932	0.21862532	-0.09978732	0.04464332	-0.11163532	0.07681732
0.91290732	0.21852832	-0.09995832	0.04618332	-0.11370732	0.07478532
0.91318332	0.21851332	-0.10015832	0.04652332	-0.11287832	0.07239032
0.91309132	0.21840432	-0.10035932	0.04929832	-0.11418732	0.06941632
0.91341132	0.21844132	-0.10064632	0.04897632	-0.11324032	0.06714132
0.91380032	0.21847332	-0.10093632	0.04823032	-0.11346032	0.06515232
0.91392932	0.21840832	-0.10115632	0.04759832	-0.11471232	0.06186832
0.91428432	0.21837632	-0.10133032	0.04564632	-0.11662632	0.05920532
0.91525232	0.21848732	-0.10147432	0.03863032	-0.12071632	0.05666132
0.91566032	0.21850232	-0.10144632	0.03483732	-0.11927832	0.05386032
0.91541032	0.21839932	-0.10119432	0.03933832	-0.11542032	0.05100032
0.91593132	0.21853032	-0.10091732	0.03735832	-0.11919632	0.04941132
0.91660132	0.21872732	-0.10054932	0.03668432	-0.12389132	0.04861032
0.91690432	0.21890132	-0.10002232	0.04184032	-0.12640832	0.04684532
0.91669532	0.21905132	-0.09932432	0.04256832	-0.12159932	0.04645932
0.91682432	0.21933832	-0.09857632	0.04364332	-0.12280232	0.04659732
0.91690132	0.21968232	-0.09772832	0.04505232	-0.12133432	0.04667332
0.91726032	0.22013032	-0.09678932	0.04628832	-0.12633032	0.04788632
0.91688432	0.22046732	-0.09561432	0.05321332	-0.12380132	0.04936932
0.91660432	0.22086332	-0.09435532	0.05714332	-0.12497532	0.05144832
0.91642232	0.22133032	-0.09298832	0.05809032	-0.12804132	0.05509532
0.91615932	0.22184132	-0.09151932	0.05870032	-0.12377932	0.05871132
0.91623732	0.22247532	-0.09003332	0.05673432	-0.12694032	0.06276032
0.91607432	0.22309432	-0.08842432	0.05669932	-0.12771532	0.06720332
0.91624732	0.22382932	-0.08675632	0.05436932	-0.13141932	0.07218732
0.91595832	0.22448732	-0.08493532	0.05482032	-0.13073732	0.07758332
0.91584432	0.22523732	-0.08302932	0.05474032	-0.13415432	0.08349132
0.91598532	0.22613132	-0.08106932	0.05155132	-0.13558832	0.09090232
0.91570132	0.22699232	-0.07901032	0.05395732	-0.13845332	0.09861732
0.91558432	0.22793832	-0.07689732	0.05529732	-0.13984532	0.10626432
0.91508732	0.22881532	-0.07471232	0.05479532	-0.13837332	0.11382132
0.91518332	0.22982732	-0.07253532	0.05692232	-0.14539032	0.12158632
0.91492032	0.23073732	-0.07031732	0.05560932	-0.14747232	0.12839832
0.91466432	0.23165532	-0.06810632	0.05628332	-0.14968932	0.13459232
0.91459132	0.23264032	-0.06592232	0.05609932	-0.15077332	0.14108932
0.91398232	0.23352132	-0.06373432	0.05988732	-0.15198632	0.14720632
0.91383932	0.23448632	-0.06158332	0.05893832	-0.15589332	0.15291132
0.91322832	0.23528732	-0.05944432	0.06548532	-0.15230832	0.15797832
0.91272932	0.23600532	-0.05730532	0.07047832	-0.15437432	0.16321132
0.91257632	0.23670132	-0.05526232	0.07152332	-0.15777832	0.16754832
0.91247632	0.23727432	-0.05325232	0.06930032	-0.15917532	0.17101732
0.91254532	0.23785232	-0.05131632	0.07294432	-0.16761332	0.17398432
0.91261432	0.23849532	-0.04942632	0.07049032	-0.16717332	0.17621532
0.91245632	0.23910832	-0.04755032	0.07025832	-0.16685732	0.17807832
0.91237532	0.23972732	-0.04572432	0.07413132	-0.17273032	0.17956332
0.91239332	0.24032932	-0.04394732	0.07646832	-0.17624632	0.18124032
0.91231732	0.24079732	-0.04226332	0.07067232	-0.17513932	0.18236232
0.91162832	0.24094832	-0.04065332	0.08384032	-0.17889432	0.18237032
0.91186832	0.24126632	-0.03921132	0.08069132	-0.17924032	0.18139332
0.91231732	0.24169032	-0.03787932	0.07297732	-0.18553632	0.18007532
0.91222932	0.24208632	-0.03666632	0.07162132	-0.18472432	0.17749432
0.91192932	0.24255932	-0.03557432	0.07526432	-0.18267032	0.17418332
0.91228932	0.24330632	-0.03460032	0.06789232	-0.18436832	0.17131332
0.91210732	0.24400532	-0.03372032	0.06834132	-0.18200432	0.16791632
0.91189832	0.24481032	-0.03294532	0.06878232	-0.17877032	0.16353932
0.91174232	0.24571632	-0.03225232	0.07650832	-0.18100532	0.15988532
0.91192332	0.24672232	-0.03158232	0.07133032	-0.18334432	0.15670732
0.91224232	0.24778332	-0.03095932	0.07118032	-0.18380532	0.15282732
0.91257232	0.24886232	-0.03038032	0.06129032	-0.19113332	0.15074232
0.91265032	0.24991532	-0.02988832	0.05424732	-0.18985132	0.14801832
0.91219832	0.25082932	-0.02946232	0.06210632	-0.18112532	0.14498632
0.91200632	0.25175232	-0.02913732	0.06108632	-0.17425932	0.14252732
0.91206532	0.25270032	-0.02890732	0.05903232	-0.18214832	0.13986332
0.91217432	0.25360532	-0.02878032	0.05058532	-0.18414932	0.13721032
0.91218732	0.25442532	-0.02870732	0.04902632	-0.18756432	0.13502332
0.91188932	0.25504832	-0.02868432	0.04981232	-0.19095532	0.13400932
0.91130632	0.25548432	-0.02869832	0.05745932	-0.19101832	0.13297232
0.91095432	0.25588132	-0.02878232	0.05648232	-0.19127732	0.13250632
0.91033932	0.25612132	-0.02897832	0.05892732	-0.19072432	0.13151032
0.90956932	0.25617332	-0.02925832	0.06112032	-0.18650632	0.12963432
0.90889932	0.25606032	-0.02964532	0.06514232	-0.19179532	0.12818432
0.90779432	0.25566332	-0.03007132	0.07010332	-0.18583632	0.12531632
0.90707532	0.25520332	-0.03054532	0.07016932	-0.18201132	0.12315432
0.90615232	0.25457132	-0.03103532	0.07478732	-0.18039832	0.12146532
0.90495932	0.25376932	-0.03151132	0.07796132	-0.17366932	0.11989132
0.90425532	0.25297532	-0.03200732	0.07645532	-0.17329232	0.11880232
0.90344532	0.25205932	-0.03251532	0.07654332	-0.17414732	0.11761132
0.90215032	0.25092932	-0.03303932	0.08025232	-0.17254932	0.11555232
0.90121732	0.24992832	-0.03362432	0.08360532	-0.17347032	0.11406332
0.89999932	0.24887332	-0.03425032	0.08477632	-0.16877332	0.11183132
0.89911132	0.24793732	-0.03493632	0.08536732	-0.17222932	0.10957132
0.89781132	0.24697532	-0.03564532	0.08607932	-0.16954132	0.10591532
0.89664432	0.24619532	-0.03635332	0.08524732	-0.17128132	0.10219432
0.89576032	0.24567732	-0.03705532	0.08459632	-0.17486532	0.09874832
0.89472032	0.24532532	-0.03778732	0.08779432	-0.17830332	0.09588632
0.89378232	0.24522432	-0.03850332	0.08609632	-0.18139932	0.09372132
0.89305932	0.24536832	-0.03925732	0.08782532	-0.18757332	0.09235832
0.89264132	0.24575232	-0.04003732	0.08516032	-0.19406632	0.09194232
0.89259232	0.24636332	-0.04089032	0.08435832	-0.20324632	0.09154332
0.89260832	0.24714932	-0.04185432	0.07993532	-0.21975432	0.09185432
0.89300932	0.24822632	-0.04298932	0.07558532	-0.23432432	0.09189032
0.89304232	0.24945632	-0.04433232	0.07257332	-0.23582232	0.09092532
0.89293932	0.25077832	-0.04590832	0.07845432	-0.25409232	0.08967132
0.89277232	0.25222432	-0.04768032	0.08319132	-0.26763832	0.08665632
0.89252432	0.25374632	-0.04965832	0.08936832	-0.27327132	0.08193532
0.89258232	0.25542632	-0.05181932	0.09482832	-0.27756832	0.07713132
0.89270232	0.25719832	-0.05404232	0.08752332	-0.30134332	0.07233832
0.89280032	0.25912832	-0.05626532	0.08277232	-0.31099932	0.06761432
0.89258932	0.26114132	-0.05843632	0.07787932	-0.31919632	0.06384432
0.89203432	0.26316632	-0.06056232	0.07617832	-0.33490332	0.05907232
0.89239332	0.26557332	-0.06282832	0.07198832	-0.34395032	0.05495532
0.89224232	0.26792332	-0.06516032	0.06953732	-0.35421332	0.04940332
0.89118732	0.27010732	-0.06752032	0.07232732	-0.36639132	0.04271232
0.89028632	0.27239132	-0.06990432	0.07614332	-0.36455332	0.03443032
0.88966932	0.27477132	-0.07236732	0.07166032	-0.36919432	0.02549832
0.88826432	0.27695232	-0.07482132	0.07034532	-0.38156332	0.01366732
0.88697432	0.27926932	-0.07722132	0.06526832	-0.38981732	0.00331432
0.88558532	0.28162932	-0.07950632	0.06507732	-0.38449232	-0.00717832
0.88400232	0.28395732	-0.08159832	0.06453032	-0.38664132	-0.01682332
0.88215632	0.28622032	-0.08344532	0.05628632	-0.39081332	-0.02522632
0.88082732	0.28873432	-0.08503732	0.05263532	-0.39625932	-0.03177732
0.87973132	0.29140532	-0.08633232	0.04433732	-0.38885432	-0.03617132
0.87853032	0.29411832	-0.08738532	0.03222532	-0.40102932	-0.03963632
0.87676032	0.29672432	-0.08812132	0.03465032	-0.40670632	-0.04231932
0.87590532	0.29974432	-0.08884632	0.02697332	-0.40585632	-0.04378832
0.87463832	0.30266332	-0.08935632	0.02365032	-0.39956732	-0.04372532
0.87255132	0.30530532	-0.08967932	0.03288832	-0.41198432	-0.04292532
0.87185932	0.30843932	-0.09001132	0.02949232	-0.40289932	-0.04198632
0.87124932	0.31163632	-0.09022332	0.03072632	-0.38830732	-0.04004932
0.87058432	0.31486832	-0.09027732	0.02871932	-0.38526132	-0.03622432
0.86974932	0.31801232	-0.09015032	0.03659632	-0.39476832	-0.03208132
0.86895232	0.32117732	-0.08987232	0.04374332	-0.40847332	-0.02661532
0.86845332	0.32439032	-0.08945032	0.02816832	-0.42315432	-0.02138932
0.86871332	0.32786232	-0.08913232	0.04477732	-0.40928132	-0.01504232
0.86670232	0.33029232	-0.08848132	0.05534332	-0.44383932	-0.00939732
0.86767232	0.33390532	-0.08816932	0.06474432	-0.44126532	-0.00391932
0.86738732	0.33703732	-0.08768932	0.06565832	-0.45626032	-0.00083432
0.86745632	0.34033432	-0.08723732	0.06859932	-0.46413632	0.00124632
0.86792732	0.34374332	-0.08684532	0.07308032	-0.46779932	0.00529332
0.86854532	0.34723432	-0.08644832	0.07154432	-0.47216832	0.00615432
0.86925332	0.35066732	-0.08607532	0.06742232	-0.47057332	0.00670732
0.86879632	0.35354832	-0.08563632	0.07279532	-0.49131832	0.00559532
0.87130732	0.35770532	-0.08548432	0.06304032	-0.48335932	0.00645232
0.87182632	0.36114632	-0.08511732	0.06475632	-0.49817132	0.00683632
0.87247432	0.36480232	-0.08474632	0.06061532	-0.51108832	0.00612932
0.87348632	0.36868532	-0.08442532	0.05317732	-0.51560232	0.00749732
0.87488132	0.37271932	-0.08415732	0.05807432	-0.50877932	0.00963632
0.87567532	0.37644132	-0.08386232	0.05612332	-0.51853232	0.00967432
0.87553632	0.37977132	-0.08348232	0.06474732	-0.53219732	0.00862732
0.87780432	0.38411332	-0.08330332	0.05317632	-0.52405732	0.00862432
0.87980432	0.38835332	-0.08309932	0.04784332	-0.52611532	0.00824532
0.88024032	0.39186532	-0.08272932	0.05692532	-0.53866332	0.00971532
0.88185232	0.39596332	-0.08252332	0.04919932	-0.54619432	0.00937932
0.88309732	0.39987232	-0.08230432	0.05381632	-0.54970932	0.01152632
0.88466432	0.40388732	-0.08212132	0.04503832	-0.55755632	0.01068132
0.88536732	0.40755032	-0.08190032	0.05199532	-0.56917132	0.01089532
0.88668932	0.41150832	-0.08176732	0.04957832	-0.57502332	0.01076032
0.88954632	0.41612232	-0.08178832	0.04142332	-0.57471932	0.01529032
0.89108332	0.42010432	-0.08176932	0.03730032	-0.58447732	0.01510132
0.89400332	0.42478232	-0.08190232	0.02802632	-0.57785532	0.01726932
0.89525332	0.42866832	-0.08193432	0.03175632	-0.59023632	0.01859932
0.89730032	0.43291132	-0.08209432	0.01808832	-0.59038632	0.01951732
0.89820932	0.43650932	-0.08227132	0.03297432	-0.59455032	0.02044132
0.89981932	0.44034732	-0.08260932	0.02985432	-0.59908532	0.01995232
0.90197732	0.44436532	-0.08313832	0.02967732	-0.59394732	0.01739332
0.90284332	0.44761832	-0.08368632	0.03827832	-0.60566332	0.01368832
0.90490132	0.45136532	-0.08445232	0.03665932	-0.60826432	0.00901132
0.90693132	0.45498232	-0.08532832	0.03713632	-0.61626232	0.00208632
0.91004632	0.45905832	-0.08640332	0.02245032	-0.62047932	-0.00509532
0.91235632	0.46256532	-0.08748132	0.01974232	-0.63342132	-0.01462532
0.91486932	0.46607732	-0.08860532	0.00726532	-0.65295732	-0.02373732
0.91794032	0.46985532	-0.08987232	0.00142032	-0.66642232	-0.03101632
0.92157232	0.47388832	-0.09133832	-0.00332832	-0.68570832	-0.04152232
0.92530732	0.47797232	-0.09289732	-0.01936832	-0.70743232	-0.05280532
0.92817332	0.48183632	-0.09451832	-0.02199132	-0.72344732	-0.06081732
0.93010832	0.48543732	-0.09600932	-0.03016332	-0.73659332	-0.07029532
0.93143032	0.48878932	-0.09737232	-0.03700432	-0.74480732	-0.07589732
0.93386632	0.49277232	-0.09874632	-0.04352732	-0.74745832	-0.07975232
0.93494432	0.49611532	-0.09985532	-0.05111732	-0.75443532	-0.07983632
0.93792632	0.50046832	-0.10104132	-0.05668632	-0.75697832	-0.07903532
0.94119632	0.50496432	-0.10216732	-0.08387932	-0.75772832	-0.08194232
0.94234632	0.50825532	-0.10322032	-0.09635932	-0.76767832	-0.08350632
0.94487432	0.51233632	-0.10451632	-0.09883332	-0.77394132	-0.08078432
0.94622132	0.51559932	-0.10581732	-0.09628532	-0.78235432	-0.07993732
0.94870132	0.51937832	-0.10732632	-0.10141332	-0.78527132	-0.08051232
0.95150832	0.52336132	-0.10895832	-0.09786032	-0.79207032	-0.08037332
0.95300632	0.52657532	-0.11045632	-0.09227732	-0.80500832	-0.08107932
0.95556432	0.53028932	-0.11207832	-0.09311132	-0.81295432	-0.08212932
0.95635932	0.53299732	-0.11344732	-0.08996132	-0.82446232	-0.08471332
0.95848032	0.53641332	-0.11486732	-0.09960632	-0.83112732	-0.08709232
0.95985832	0.53942932	-0.11601032	-0.10271932	-0.83904132	-0.08818432
0.96246932	0.54326332	-0.11703332	-0.10153232	-0.84516332	-0.08284632
0.96375732	0.54647732	-0.11757832	-0.11508932	-0.85718732	-0.08078932
0.96651332	0.55063732	-0.11808032	-0.11305032	-0.86026932	-0.06925132
0.96876932	0.55450132	-0.11843832	-0.10302232	-0.86733432	-0.05668432
0.96957032	0.55738832	-0.11860832	-0.09076832	-0.87439432	-0.04655232
0.97018132	0.56002032	-0.11894132	-0.06678032	-0.88251832	-0.03582132
0.96987832	0.56200132	-0.11933232	-0.02880732	-0.88772232	-0.02355232
0.96993732	0.56409832	-0.11974432	0.00305032	-0.89660832	-0.01164932
0.97063632	0.56651132	-0.12003632	0.02423232	-0.90076432	0.00022932
0.97301332	0.56981332	-0.12020932	0.03206532	-0.90458732	0.01167532
0.97594532	0.57348432	-0.12010632	0.02609332	-0.90776932	0.02320132
0.97900432	0.57720032	-0.11988732	0.01616632	-0.91152032	0.03484032
0.98137332	0.58038432	-0.11965232	0.00171532	-0.92050032	0.04226832
0.98366732	0.58332732	-0.11962032	-0.00820332	-0.92492632	0.05066432
0.98581032	0.58590632	-0.11981732	-0.01009532	-0.93083632	0.05704532
0.98796432	0.58831432	-0.12026832	-0.00296332	-0.93796932	0.06175332
0.98956232	0.59023332	-0.12086132	0.00771432	-0.94707832	0.06350032
0.99126132	0.59210232	-0.12156732	0.01388132	-0.95491632	0.06533232
0.99371632	0.59432432	-0.12239932	0.02047432	-0.96003032	0.06741332
0.99623332	0.59656832	-0.12318532	0.02194132	-0.96569232	0.06881332
0.99922832	0.59915932	-0.12393332	0.01801232	-0.97335332	0.06915632
1.00228032	0.60184932	-0.12461032	0.00534632	-0.98422032	0.07025632
1.00533032	0.60452432	-0.12527632	-0.00125032	-0.99541432	0.07418532
1.00792032	0.60683632	-0.12592732	-0.00886932	-1.00524032	0.07679732
1.01026032	0.60878232	-0.12672032	-0.00393432	-1.01392032	0.08240632
1.01357032	0.61117932	-0.12780032	-0.00112832	-1.01756032	0.08439432
1.01593032	0.61294032	-0.12891432	0.00727532	-1.02405032	0.08756332
1.01835032	0.61456732	-0.13021132	0.01623032	-1.03160032	0.08891432
1.02072032	0.61589932	-0.13170932	0.03089432	-1.03846032	0.08976732
1.02250032	0.61673132	-0.13328832	0.03863732	-1.04448032	0.08744032
1.02452032	0.61752032	-0.13499432	0.05408232	-1.04844032	0.08723132
1.02700032	0.61831732	-0.13703532	0.06702232	-1.04942032	0.08292832
1.02896032	0.61845932	-0.13936032	0.08808332	-1.05100032	0.07596032
1.02991032	0.61791432	-0.14183032	0.10915832	-1.05333032	0.06758032
1.03047032	0.61725932	-0.14415832	0.11834132	-1.05572032	0.05622032
1.03186032	0.61724632	-0.14652432	0.11748132	-1.05704032	0.04286032
1.03426032	0.61770332	-0.14913432	0.10770632	-1.05947032	0.02585332
1.03600032	0.61757132	-0.15180432	0.10436932	-1.05909032	0.00945232
1.03721032	0.61698432	-0.15450432	0.09963332	-1.05991032	-0.00911032
1.03771032	0.61592932	-0.15707232	0.09783332	-1.05908032	-0.02641032
1.03812032	0.61492732	-0.15951032	0.09548532	-1.05637032	-0.04038332
1.03857032	0.61402732	-0.16172432	0.08917132	-1.05451032	-0.05272832
1.03861032	0.61293332	-0.16374532	0.08317932	-1.05211032	-0.06455632
1.03978032	0.61254432	-0.16586532	0.07804032	-1.04862032	-0.07366632
1.04015032	0.61165232	-0.16789832	0.07871132	-1.04491032	-0.08258532
1.03996032	0.61042032	-0.16981832	0.08603032	-1.04243032	-0.08960832
1.04002032	0.60928632	-0.17176332	0.08985532	-1.04197032	-0.09814532
1.03943032	0.60781032	-0.17358432	0.10043032	-1.04012032	-0.10355732
1.03937032	0.60665232	-0.17539532	0.10626932	-1.03921032	-0.11206032
1.04023032	0.60599332	-0.17724632	0.11048432	-1.03672032	-0.11821432
1.03877032	0.60406432	-0.17867632	0.12096732	-1.03775032	-0.12185932
1.03855032	0.60279932	-0.18017332	0.12079432	-1.03902032	-0.13057232
1.03563032	0.60003832	-0.18122732	0.13200132	-1.03938032	-0.13861232
1.03994032	0.60129032	-0.18351432	0.12720932	-1.03896032	-0.14377132
1.04038032	0.60032632	-0.18513132	0.13888732	-1.04025032	-0.14476532
1.03951032	0.59854332	-0.18644132	0.13948332	-1.04204032	-0.15526232
1.03972032	0.59746032	-0.18792832	0.14881532	-1.04245032	-0.15997432
1.04076032	0.59683532	-0.18944132	0.15326032	-1.04215032	-0.16467832
1.04043032	0.59549032	-0.19045132	0.15209932	-1.04519032	-0.17179132
1.04099032	0.59465532	-0.19157332	0.15940232	-1.04676032	-0.17453532
1.03995032	0.59296932	-0.19225032	0.16547032	-1.04872032	-0.17638832
1.04123032	0.59261232	-0.19317032	0.15726732	-1.05051032	-0.18445532
1.04429032	0.59324732	-0.19437432	0.15564232	-1.05053032	-0.18584132
1.04220032	0.59098732	-0.19460532	0.16188732	-1.05384032	-0.18525732
1.04465032	0.59126332	-0.19557632	0.14622132	-1.05525032	-0.19547032
1.04512032	0.59038832	-0.19628032	0.15422032	-1.05461032	-0.18976032
1.04581032	0.58957932	-0.19696532	0.13923732	-1.05539032	-0.20080032
1.04683032	0.58900932	-0.19787732	0.14302832	-1.05316032	-0.20055132
1.04582032	0.58729232	-0.19837432	0.14559532	-1.05505032	-0.20259832
1.04690032	0.58674932	-0.19916732	0.13652632	-1.05515032	-0.20965032
1.04754032	0.58597232	-0.19978032	0.13370132	-1.05445032	-0.21091732
1.04947032	0.58598432	-0.20052532	0.12801632	-1.05290032	-0.21353632
1.05175032	0.58624332	-0.20113632	0.11263332	-1.05227032	-0.21650932
1.05222032	0.58564532	-0.20130232	0.10432732	-1.05251032	-0.21750132
1.05446032	0.58606032	-0.20174032	0.09586832	-1.05240032	-0.21700632
1.05512032	0.58561732	-0.20186632	0.09006532	-1.05411032	-0.21677332
1.05609032	0.58537332	-0.20207132	0.08416332	-1.05573032	-0.21767032
1.05610032	0.58456332	-0.20212832	0.08257632	-1.05773032	-0.21626032
1.05640032	0.58393332	-0.20227732	0.07602932	-1.05910032	-0.21819532
1.05565032	0.58279832	-0.20227532	0.07612632	-1.06044032	-0.21766332
1.05742032	0.58306132	-0.20276032	0.07129732	-1.06158032	-0.21926532
1.05935032	0.58348632	-0.20321632	0.06271132	-1.06212032	-0.22358832
1.06102032	0.58385432	-0.20356532	0.05593532	-1.05999032	-0.22448232
1.06093032	0.58333632	-0.20358632	0.05212632	-1.05991032	-0.22645732
1.06403032	0.58455932	-0.20422132	0.04006832	-1.06001032	-0.22966432
1.06247032	0.58333132	-0.20402932	0.04075832	-1.06177032	-0.23145632
1.06735032	0.58554232	-0.20510832	0.03044332	-1.06172032	-0.23091832
1.07002032	0.58650932	-0.20581732	0.01996432	-1.06475032	-0.23136132
1.06886032	0.58544632	-0.20581432	0.01068132	-1.06888032	-0.23510832
1.06968032	0.58543232	-0.20625932	-0.00286932	-1.06989032	-0.24291732
1.07270032	0.58668932	-0.20734032	-0.00755232	-1.06749032	-0.24560932
1.07052032	0.58504232	-0.20733232	-0.00831432	-1.07211032	-0.24569932
1.07401032	0.58655632	-0.20842232	-0.02482332	-1.07013032	-0.25650632
1.07549032	0.58703132	-0.20914732	-0.02711432	-1.07046032	-0.25531632
1.07405032	0.58594932	-0.20914332	-0.02557732	-1.07466032	-0.25248832
1.07466032	0.58605232	-0.20951532	-0.04065532	-1.07539032	-0.26016532
1.07871032	0.58796632	-0.21060232	-0.06315332	-1.07548032	-0.26837932
1.07898032	0.58786432	-0.21101832	-0.06262032	-1.07795032	-0.26528632
1.07910032	0.58765432	-0.21135832	-0.06722632	-1.08074032	-0.26699832
1.08266032	0.58928732	-0.21237932	-0.09320232	-1.07923032	-0.28064932
1.08325032	0.58934832	-0.21280232	-0.09405632	-1.07978032	-0.28174332
1.08268032	0.58879832	-0.21288632	-0.08436032	-1.08157032	-0.27527332
1.08299032	0.58872232	-0.21299432	-0.08481932	-1.08274032	-0.27559532
1.08494032	0.58957532	-0.21327432	-0.09173232	-1.08177032	-0.27983632
1.08740032	0.59075932	-0.21336532	-0.10674632	-1.08071032	-0.28594832
1.08604032	0.58992232	-0.21249132	-0.09165032	-1.08456032	-0.27215632
1.08756032	0.59070632	-0.21192032	-0.09489832	-1.08450032	-0.26942832
1.08871032	0.59137432	-0.21114032	-0.09909832	-1.08633032	-0.26760632
1.08972032	0.59197932	-0.21024632	-0.09766332	-1.08876032	-0.25968632
1.09066032	0.59261632	-0.20931532	-0.09484432	-1.09018032	-0.25264632
1.09178032	0.59336632	-0.20843332	-0.09201832	-1.09209032	-0.24453932
1.09322032	0.59432932	-0.20773132	-0.08701332	-1.09430032	-0.23598532
1.09438032	0.59515232	-0.20707132	-0.07907232	-1.09614032	-0.22718432
1.09169032	0.59388332	-0.20575032	-0.08321632	-1.10211032	-0.22638132
1.09504032	0.59591432	-0.20590632	-0.07529332	-1.10160032	-0.21686932
1.09220032	0.59456032	-0.20489132	-0.08103332	-1.10701032	-0.21850532
1.09364032	0.59555432	-0.20497832	-0.09002232	-1.10789032	-0.22161332
1.09433032	0.59618532	-0.20509432	-0.09375432	-1.10939032	-0.22080732
1.09314032	0.59581432	-0.20501832	-0.09421432	-1.11213032	-0.21873232
1.09616032	0.59773132	-0.20607332	-0.08958132	-1.11026032	-0.21181532
1.09539032	0.59758132	-0.20658332	-0.10359632	-1.11053032	-0.21892332
1.09644032	0.59843132	-0.20776332	-0.11042832	-1.10985032	-0.22199032
1.09765032	0.59933532	-0.20921332	-0.11337532	-1.10925032	-0.22321732
1.09790032	0.59970932	-0.21080232	-0.11295032	-1.10916032	-0.22417632
1.09775032	0.59987832	-0.21256232	-0.12093032	-1.10876032	-0.23395132
1.09831032	0.60043232	-0.21477632	-0.13081732	-1.10822032	-0.24386932
1.09861032	0.60086632	-0.21715632	-0.13747732	-1.10523032	-0.25152032
1.09889032	0.60131632	-0.21975832	-0.15078532	-1.10266032	-0.26497132
1.09889032	0.60167232	-0.22247632	-0.16627132	-1.09869032	-0.28056232
1.09984032	0.60248832	-0.22545032	-0.18805732	-1.09535032	-0.29803732
1.10109032	0.60336832	-0.22856832	-0.21291532	-1.09484032	-0.31707532
1.10022032	0.60316232	-0.23118232	-0.22944732	-1.09187032	-0.33452432
1.09778032	0.60218332	-0.23336632	-0.24152932	-1.08458032	-0.34992532
1.09682032	0.60187332	-0.23564732	-0.25314832	-1.07991032	-0.36646832
1.09614032	0.60172932	-0.23708732	-0.25946132	-1.07604032	-0.37543532
1.09599032	0.60182132	-0.23696632	-0.23862832	-1.07477032	-0.36180932
1.09323032	0.60032832	-0.23591532	-0.23108732	-1.07780032	-0.35698532
1.09435032	0.60117432	-0.23496732	-0.21829632	-1.07625032	-0.34374332
1.09646032	0.60264232	-0.23368232	-0.21186432	-1.07483032	-0.33228132
1.09688032	0.60317832	-0.23170032	-0.19639932	-1.07730032	-0.31758932
1.09982032	0.60497032	-0.22983232	-0.19126932	-1.07906032	-0.30448632
1.10042032	0.60553332	-0.22721232	-0.16873932	-1.07993032	-0.28253432
1.10048032	0.60574632	-0.22434332	-0.15781532	-1.08061032	-0.26718432
1.09965032	0.60538132	-0.22125732	-0.13457932	-1.07876032	-0.24613532
1.10016032	0.60554132	-0.21853832	-0.12701432	-1.07799032	-0.23195332
1.09912032	0.60481932	-0.21559332	-0.11685532	-1.07720032	-0.21797932
1.09784032	0.60389032	-0.21275932	-0.09900532	-1.07444032	-0.20175532
1.09669032	0.60293932	-0.21007532	-0.08766532	-1.07398032	-0.18940132
1.09562032	0.60204832	-0.20757932	-0.07242432	-1.07501032	-0.17893632
1.09509032	0.60146032	-0.20532032	-0.05907032	-1.07443032	-0.16925832
1.09432032	0.60074832	-0.20313132	-0.04379732	-1.07558032	-0.15938732
1.09293032	0.59973732	-0.20091532	-0.03410532	-1.07765032	-0.15356832
1.09331032	0.59978532	-0.19905632	-0.02808832	-1.07718032	-0.14566832
1.09300032	0.59959032	-0.19707732	-0.02165132	-1.07850032	-0.13801632
1.09341032	0.59986732	-0.19521732	-0.02006232	-1.07795032	-0.13030632
1.09424032	0.60041432	-0.19349432	-0.01681632	-1.07800032	-0.12080732
1.09396032	0.60039032	-0.19168332	-0.01462132	-1.07914032	-0.11355932
1.09353032	0.60027132	-0.18996332	-0.01284932	-1.08166032	-0.10701032
1.09284032	0.60005032	-0.18837532	-0.00795432	-1.08211032	-0.09982832
1.09302032	0.60031732	-0.18709332	-0.00606532	-1.08325032	-0.09429632
1.09016032	0.59899732	-0.18547632	0.00654032	-1.08455032	-0.08936432
1.09229032	0.60028332	-0.18481132	0.00288432	-1.08604032	-0.08528832
1.09175032	0.60020332	-0.18392832	0.00401332	-1.08692032	-0.08314732
1.09120032	0.60014632	-0.18318632	0.00584632	-1.08883032	-0.08060132
1.09156032	0.60063532	-0.18267232	0.00167432	-1.09000032	-0.08162532
1.09139032	0.60084032	-0.18219732	-0.00090932	-1.09156032	-0.08181632
1.09138032	0.60114032	-0.18187932	-0.00329232	-1.09210032	-0.08308132
1.09179032	0.60168832	-0.18170232	-0.00701732	-1.09271032	-0.08606632
1.09209032	0.60216932	-0.18157332	-0.00629732	-1.09301032	-0.08618532
1.09200032	0.60244132	-0.18140232	-0.01088632	-1.09388032	-0.08904332
1.09150032	0.60248632	-0.18120632	-0.01115632	-1.09544032	-0.08960332
1.09099032	0.60251832	-0.18100732	-0.01031032	-1.09611032	-0.09068232
1.09150032	0.60309832	-0.18103232	-0.01416632	-1.09480032	-0.09227032
1.09148032	0.60339732	-0.18096232	-0.01419132	-1.09587032	-0.09251532
1.09133032	0.60363732	-0.18088632	-0.01696132	-1.09665032	-0.09432332
1.09100032	0.60379532	-0.18074832	-0.01774032	-1.09681032	-0.09477832
1.09179032	0.60457232	-0.18082832	-0.02261032	-1.09677032	-0.09574432
1.09147032	0.60471832	-0.18076132	-0.02418832	-1.09785032	-0.09621132
1.09136032	0.60495632	-0.18074832	-0.02534232	-1.09818032	-0.09700132
1.09119032	0.60514232	-0.18075932	-0.02612332	-1.09880032	-0.09854732
1.09060032	0.60504332	-0.18071032	-0.02624932	-1.09845032	-0.09995032
1.09110032	0.60558032	-0.18084932	-0.02810832	-1.09743032	-0.10045132
1.09169032	0.60614932	-0.18099432	-0.03063432	-1.09662032	-0.10122832
1.09163032	0.60635132	-0.18102832	-0.03198132	-1.09659032	-0.10217932
1.09138032	0.60649032	-0.18098332	-0.03176632	-1.09658032	-0.10204032
1.09139032	0.60674832	-0.18096132	-0.03218232	-1.09620032	-0.10225132
1.09078032	0.60669332	-0.18077632	-0.03048632	-1.09711032	-0.10062932
1.09069032	0.60692232	-0.18066232	-0.03091432	-1.09674032	-0.09952132
1.09122032	0.60746832	-0.18061232	-0.02943532	-1.09517032	-0.09727732
1.09035032	0.60728332	-0.18032332	-0.02917932	-1.09458032	-0.09694332
1.09127032	0.60807832	-0.18028432	-0.03155132	-1.09263032	-0.09609132
1.09149032	0.60852432	-0.18012332	-0.03610632	-1.09147032	-0.09633132
1.09134032	0.60879732	-0.17987632	-0.03654232	-1.09027032	-0.09449432
1.09111032	0.60906832	-0.17957932	-0.03634232	-1.08824032	-0.09159732
1.09119032	0.60954232	-0.17931432	-0.03975732	-1.08692032	-0.09063532
1.09085032	0.60982532	-0.17898332	-0.04133232	-1.08496032	-0.09045932
1.09075032	0.61028532	-0.17870032	-0.04286932	-1.08320032	-0.08926032
1.09141032	0.61114232	-0.17855332	-0.04578332	-1.08090032	-0.08636932
1.09107032	0.61145932	-0.17827132	-0.04491132	-1.07983032	-0.08643432
1.09090032	0.61192832	-0.17801132	-0.04571632	-1.07853032	-0.08549132
1.09052032	0.61224232	-0.17772932	-0.04462132	-1.07660032	-0.08318432
1.09009032	0.61258832	-0.17743732	-0.04164832	-1.07528032	-0.08162832
1.09057032	0.61341032	-0.17724732	-0.04207032	-1.07448032	-0.07886332
1.08963032	0.61348832	-0.17678532	-0.03939132	-1.07100032	-0.07631932
1.09014032	0.61442532	-0.17651732	-0.04470332	-1.07076032	-0.07521432
1.08989032	0.61493732	-0.17611532	-0.04070232	-1.06423032	-0.06811632
1.09015032	0.61577032	-0.17579132	-0.04252832	-1.06527032	-0.06568732
1.09020032	0.61644732	-0.17542932	-0.04416332	-1.05744032	-0.06183532
1.09001032	0.61704632	-0.17508032	-0.04546332	-1.05584032	-0.05861032
1.08943032	0.61734632	-0.17464932	-0.03899532	-1.05180032	-0.05476832
1.08985032	0.61825432	-0.17436632	-0.04232732	-1.04743032	-0.05193332
1.08848032	0.61813732	-0.17382432	-0.03391532	-1.04398032	-0.04821332
1.08807032	0.61858332	-0.17343232	-0.02908432	-1.03830032	-0.04288632
1.08754032	0.61896032	-0.17302732	-0.02121732	-1.03531032	-0.03725032
1.08733032	0.61953332	-0.17269132	-0.01766132	-1.02804032	-0.03304432
1.08635032	0.61972432	-0.17226432	-0.00748432	-1.02251032	-0.02675532
1.08578032	0.62013432	-0.17188932	0.00076032	-1.01536032	-0.02164532
1.08492032	0.62050232	-0.17145432	0.01018732	-1.00933032	-0.01615032
1.08428032	0.62105832	-0.17096032	0.01658332	-0.99894532	-0.01024232
1.08447032	0.62215932	-0.17054032	0.01935532	-0.99025332	-0.00308532
1.08455032	0.62323532	-0.17010132	0.02457432	-0.98007132	0.00348832
1.08359032	0.62372732	-0.16953832	0.03274932	-0.97539432	0.01032632
1.08298032	0.62451232	-0.16904232	0.03653332	-0.96826232	0.01635632
1.08240032	0.62545332	-0.16851332	0.04360932	-0.96126732	0.02318732
1.08248032	0.62687132	-0.16798632	0.04117832	-0.95534032	0.02812732
1.08232032	0.62818432	-0.16738032	0.03991432	-0.94812832	0.03436832
1.08269032	0.62977932	-0.16689332	0.04262532	-0.94064432	0.04249632
1.08208032	0.63076532	-0.16629032	0.04887932	-0.93217832	0.05092532
1.08225032	0.63225532	-0.16577632	0.05485232	-0.92366632	0.06013532
1.08128032	0.63317832	-0.16509932	0.05897832	-0.91888032	0.06647832
1.08183032	0.63505232	-0.16464832	0.06050032	-0.90774232	0.07470732
1.08162032	0.63651232	-0.16413232	0.06531932	-0.89855332	0.08200532
1.08070032	0.63755232	-0.16351932	0.07093732	-0.89386732	0.08676132
1.08015032	0.63878832	-0.16300732	0.07440732	-0.88833232	0.09192432
1.08142032	0.64103532	-0.16278332	0.06889732	-0.87793932	0.09786032
1.08156032	0.64250432	-0.16241332	0.06955432	-0.87201332	0.10144232
1.08007032	0.64303032	-0.16183432	0.08036632	-0.87073332	0.10547832
1.08046032	0.64466732	-0.16151732	0.08258832	-0.86145632	0.11075532
1.08121032	0.64650832	-0.16123232	0.07334832	-0.85234332	0.11425732
1.08220032	0.64845132	-0.16097432	0.06574732	-0.84491832	0.11676732
1.07998032	0.64848432	-0.16027732	0.07631832	-0.83980232	0.12011432
1.08050032	0.65015332	-0.16001232	0.07179632	-0.82460132	0.12235632
1.08161032	0.65213632	-0.15982632	0.06121732	-0.81705232	0.12396732
1.08246032	0.65387932	-0.15959232	0.05581932	-0.81664932	0.12597032
1.08316032	0.65549232	-0.15925832	0.04883032	-0.81030932	0.12776732
1.08101032	0.65527232	-0.15851632	0.05703232	-0.81717632	0.12909432
1.07995032	0.65561732	-0.15801532	0.06342432	-0.82350132	0.13133232
1.07997032	0.65642032	-0.15771832	0.06277632	-0.83472032	0.13342632
1.08045032	0.65732132	-0.15757632	0.06074032	-0.84791332	0.13487532
1.07916032	0.65703932	-0.15715332	0.07085632	-0.86780332	0.13704432
1.07540032	0.65551332	-0.15620332	-0.20420232	-0.21800832	0.17567032
1.07524032	0.65568632	-0.15586632	-0.20512332	-0.19656732	0.17454732
1.09850032	0.66838932	-0.16392132	-0.22669132	-0.38179032	0.14154432
1.09949032	0.66765332	-0.16486432	-0.22985832	-0.48380932	0.12657932
1.09941032	0.66597432	-0.16582732	-0.23978332	-0.54138132	0.11252932
1.10143032	0.66539532	-0.16723532	-0.23760432	-0.56536132	0.09843832
1.10156032	0.66370232	-0.16864632	0.07706732	-0.53965232	0.08784932
1.10141032	0.66184832	-0.16966532	-0.26155132	-0.56155232	0.06853832
1.10348032	0.66137532	-0.17134432	-0.26457432	-0.56382232	0.04943032
1.10480032	0.66052332	-0.17301832	-0.26846332	-0.56745732	0.02811532
1.10635032	0.65988832	-0.17489432	-0.27204432	-0.55705432	0.00809532
1.10831032	0.65982832	-0.17699132	-0.27508732	-0.54619632	-0.01046332
1.10925032	0.65967132	-0.17892532	-0.26751432	-0.54043232	-0.02140032
1.11011032	0.65980432	-0.18078032	-0.26297632	-0.55001932	-0.03193032
1.11048032	0.65989132	-0.18242132	-0.24802932	-0.55259032	-0.03417932
1.11055032	0.65979232	-0.18393932	-0.24732132	-0.55169832	-0.03293932
1.11020032	0.65949932	-0.18548332	-0.06363032	-0.48159232	-0.02015632
1.10958032	0.65888932	-0.18669332	-0.25508832	-0.59367432	-0.04033632
1.11003032	0.65903132	-0.18808132	-0.24038332	-0.60115832	-0.04293532
1.11095032	0.65932532	-0.18947032	-0.23750632	-0.59305032	-0.04497932
1.11059032	0.65883032	-0.19073932	-0.22194732	-0.58973432	-0.04954932
1.11131032	0.65922532	-0.19198732	-0.18735932	-0.58770632	-0.05530632
1.11082032	0.65946332	-0.19240932	-0.18112532	-0.43000732	-0.03161132
1.10695032	0.65744632	-0.19224932	-0.13521732	-0.67764932	-0.08387932
1.10632032	0.65763732	-0.19266032	-0.23755132	-0.37464532	-0.02416232
1.10842032	0.65916832	-0.19343732	-0.24542632	-0.38062032	-0.02841732
1.10549032	0.65770432	-0.19368532	-0.25081032	-0.35687932	-0.02233332
1.10741032	0.65897232	-0.19446032	-0.24702332	-0.35771232	-0.02587932
1.10346032	0.65663832	-0.19450532	-0.25825532	-0.33562732	-0.01979732
1.10594032	0.65798032	-0.19528932	-0.26584332	-0.33957932	-0.02545032
1.10624032	0.65799332	-0.19589732	-0.26510432	-0.33437332	-0.03068032
1.10264032	0.65556432	-0.19567032	-0.30022732	-0.31546032	-0.02434732
1.10445032	0.65616632	-0.19632732	-0.30641332	-0.31720332	-0.03188732
1.10654032	0.65679132	-0.19715232	-0.31427332	-0.31624432	-0.03864332
1.10522032	0.65526032	-0.19742732	-0.33427132	-0.30542832	-0.03957232
1.10503032	0.65437332	-0.19794732	-0.34768132	-0.30100232	-0.04471232
1.10621032	0.65432632	-0.19882932	-0.35323532	-0.30013232	-0.05065632
1.10600032	0.65349932	-0.19955632	-0.36239632	-0.29833532	-0.05421732
1.10602032	0.65283132	-0.20039532	-0.36718032	-0.29831332	-0.05910232
1.10668032	0.65250932	-0.20137632	-0.36991532	-0.29748632	-0.06421632
1.10672032	0.65165232	-0.20219732	-0.37849932	-0.29605232	-0.07051532
1.10800032	0.65136032	-0.20310132	-0.38990832	-0.29272932	-0.07700432
1.10952032	0.65096232	-0.20387532	-0.40967732	-0.29690432	-0.08619732
1.11055032	0.65027532	-0.20444032	-0.43276632	-0.29422032	-0.09338632
1.11127032	0.64938832	-0.20484232	-0.45578632	-0.29526232	-0.09893432
1.11151032	0.64836232	-0.20505332	-0.47743032	-0.29544832	-0.10355432
1.11272032	0.64803332	-0.20537132	-0.48890032	-0.29837232	-0.10635832
1.11429032	0.64808832	-0.20574232	-0.49679132	-0.30475032	-0.11003032
1.11464032	0.64754732	-0.20590032	-0.50451232	-0.30698232	-0.11173332
1.11555032	0.64745732	-0.20622532	-0.50824332	-0.31035232	-0.11411132
1.11524032	0.64677432	-0.20639232	-0.50739132	-0.31091332	-0.11519732
1.11570032	0.64666132	-0.20673132	-0.50221932	-0.31399332	-0.11660732
1.11541032	0.64621232	-0.20690532	-0.49546232	-0.31304732	-0.11692232
1.11509032	0.64580932	-0.20704632	-0.48777432	-0.31393032	-0.11648132
1.11462032	0.64537132	-0.20710332	-0.47982732	-0.31707332	-0.11689132
1.11470032	0.64528132	-0.20722932	-0.47067832	-0.31424932	-0.11510432
1.11434032	0.64499632	-0.20724232	-0.46426832	-0.31546432	-0.11448532
1.11428032	0.64488532	-0.20726832	-0.45754032	-0.31698132	-0.11393132
1.11363032	0.64450432	-0.20718232	-0.45200732	-0.31525632	-0.11273732
1.11364032	0.64451632	-0.20723432	-0.44390032	-0.31533632	-0.11135232
1.11349032	0.64446332	-0.20725832	-0.43589732	-0.31529932	-0.11008732
1.11307032	0.64423832	-0.20730032	-0.42581332	-0.31499132	-0.10848032
1.11272032	0.64404432	-0.20741232	-0.41735332	-0.31591832	-0.10694632
1.11253032	0.64394732	-0.20761732	-0.40838632	-0.31700932	-0.10534532
1.11266032	0.64402032	-0.20790032	-0.39796932	-0.31898332	-0.10541132
1.11382032	0.64464932	-0.20843632	-0.38613132	-0.32452832	-0.10740732
1.11312032	0.64420232	-0.20863232	-0.38356432	-0.32685232	-0.10614032
1.11294032	0.64407332	-0.20895932	-0.37813232	-0.32599332	-0.10577232
1.11275032	0.64394532	-0.20932032	-0.37155632	-0.32509832	-0.10474032
1.11269032	0.64392832	-0.20970432	-0.36467532	-0.32766232	-0.10498132
1.11258032	0.64388632	-0.21005832	-0.36125432	-0.32773232	-0.10386732
1.11264032	0.64394432	-0.21049732	-0.35417232	-0.32965532	-0.10364732
1.11236032	0.64380432	-0.21088532	-0.35226332	-0.33196832	-0.10315832
1.11280032	0.64409932	-0.21143232	-0.34514832	-0.33539432	-0.10289432
1.11239032	0.64389132	-0.21184032	-0.33493832	-0.33572732	-0.10153232
1.11390032	0.64477232	-0.21255432	-0.32374032	-0.34253632	-0.10224332
1.11326032	0.64439532	-0.21277132	-0.32655332	-0.34415632	-0.10077832
1.11372032	0.64462032	-0.21313332	-0.31958732	-0.34655432	-0.09957532
1.11300032	0.64417932	-0.21316532	-0.31851632	-0.34284232	-0.09702932
1.11417032	0.64479132	-0.21344032	-0.30932532	-0.35192632	-0.09777032
1.11461032	0.64499232	-0.21339732	-0.30670032	-0.35573632	-0.09533532
1.11586032	0.64567432	-0.21318632	-0.30214332	-0.36451332	-0.09264332
1.11601032	0.64571232	-0.21256032	-0.30070332	-0.36737932	-0.08872132
1.11660032	0.64595832	-0.21187832	-0.29157532	-0.37177532	-0.08407232
1.11810032	0.64669032	-0.21126032	-0.28238532	-0.38316232	-0.08229132
1.11819032	0.64657032	-0.21034732	-0.28335532	-0.38820232	-0.07840132
1.11831032	0.64643332	-0.20947032	-0.28560832	-0.39053632	-0.07364632
1.11944032	0.64685532	-0.20875532	-0.27991932	-0.39961832	-0.07271532
1.11928032	0.64653632	-0.20781032	-0.27423632	-0.39160232	-0.06677832
1.11977032	0.64657632	-0.20706532	-0.26276432	-0.39722132	-0.06528432
1.12213032	0.64758432	-0.20670232	-0.26293732	-0.44884432	-0.07226232
1.11889032	0.64552832	-0.20538332	-0.26868232	-0.39889032	-0.05720032
1.12136032	0.64670132	-0.20519532	-0.24800032	-0.41412432	-0.06064332
1.11954032	0.64526232	-0.20432232	-0.14740232	-0.62476932	-0.10414332
1.12059032	0.64580432	-0.20381432	-0.23696132	-0.40477232	-0.05296732
1.12013032	0.64514232	-0.20326432	-0.15399532	-0.62364532	-0.09813732
1.11973032	0.64485732	-0.20269432	-0.24471232	-0.40631132	-0.04704332
1.12241032	0.64613732	-0.20277832	-0.22781732	-0.42333532	-0.05317132
1.12274032	0.64605232	-0.20263532	-0.23430932	-0.42707132	-0.05338032
1.12293032	0.64573932	-0.20268032	-0.16578432	-0.59923832	-0.09228232
1.12302032	0.64564732	-0.20278532	-0.22125632	-0.42511932	-0.05287732
1.12047032	0.64395932	-0.20275832	-0.22679332	-0.40674832	-0.04598532
1.12265032	0.64483632	-0.20375932	-0.19039032	-0.59655132	-0.09279132
1.12169032	0.64406932	-0.20450032	-0.17492032	-0.60334732	-0.09578532
1.12211032	0.64428132	-0.20566432	-0.23553032	-0.42422432	-0.05848232
1.12220032	0.64418532	-0.20701332	-0.24505332	-0.43371532	-0.06439732
1.12258032	0.64434132	-0.20860432	-0.24091432	-0.43718532	-0.07072032
1.12274032	0.64443332	-0.21039632	-0.25559532	-0.44051732	-0.07566732
1.12370032	0.64504432	-0.21257632	-0.25616832	-0.46506732	-0.08978732
1.12316032	0.64489532	-0.21472432	-0.27291132	-0.46294832	-0.09439332
1.12190032	0.64442432	-0.21700132	-0.28950032	-0.44682832	-0.09635932
1.12295032	0.64531332	-0.21995332	-0.30054032	-0.46821132	-0.10996632
1.12357032	0.64601532	-0.22314932	-0.30800932	-0.47829132	-0.12135932
1.12272032	0.64586032	-0.22631532	-0.33503032	-0.48717032	-0.13395732
1.12223032	0.64595232	-0.22984132	-0.35296432	-0.48644732	-0.14425032
1.12146032	0.64590632	-0.23350432	-0.37588632	-0.49209232	-0.15815832
1.11840032	0.64543632	-0.23461332	-0.28422532	-0.56984932	-0.17293932
1.11671032	0.64554532	-0.23510932	-0.31169432	-0.58291232	-0.16624632
1.11526032	0.64518932	-0.23531432	-0.32359732	-0.59754032	-0.16465832
1.11410032	0.64471832	-0.23527432	-0.33795932	-0.60200732	-0.16427132
1.11524032	0.64539332	-0.23560732	-0.18709332	-0.39617532	-0.10482432
1.11684032	0.64558632	-0.23557432	-0.30655432	-0.58363232	-0.16145732
1.11770032	0.64527732	-0.23523232	-0.22298832	-0.41533032	-0.11866932
1.11871032	0.64485332	-0.23479132	-0.26320332	-0.42430532	-0.12621132
1.11903032	0.64407932	-0.23401332	-0.30134832	-0.54502132	-0.16769732
1.11969032	0.64377432	-0.23279732	-0.31761932	-0.49570832	-0.15022832
1.11926032	0.64298932	-0.23071532	-0.34557832	-0.49845332	-0.14538232
1.11979032	0.64289432	-0.22817332	-0.36674532	-0.49850432	-0.13404532
1.12006032	0.64275832	-0.22501432	-0.37918332	-0.49348832	-0.11948032
1.12062032	0.64282832	-0.22156932	-0.37871232	-0.49466232	-0.10619432
1.12062032	0.64259632	-0.21784832	-0.37250432	-0.47277032	-0.08639632
1.12168032	0.64298032	-0.21440532	-0.35889332	-0.46671132	-0.07439932
1.12220032	0.64306632	-0.21093632	-0.34897832	-0.46527732	-0.06619132
1.12207032	0.64277832	-0.20755932	-0.33585132	-0.46985732	-0.05717532
1.12171032	0.64239532	-0.20435832	-0.32500432	-0.44407632	-0.04527032
1.12185032	0.64225832	-0.20149432	-0.30932432	-0.44683732	-0.03996532
1.12086032	0.64147832	-0.19861532	-0.29985732	-0.43264632	-0.03084032
1.12159032	0.64165932	-0.19620232	-0.28662132	-0.43393732	-0.02606932
1.12199032	0.64168832	-0.19389032	-0.27688532	-0.43147832	-0.02132332
1.12355032	0.64237132	-0.19189432	-0.26027732	-0.43498732	-0.01929232
1.12164032	0.64106332	-0.18942632	-0.27038732	-0.41306332	-0.00984432
1.12266032	0.64138832	-0.18762632	-0.26554132	-0.41833332	-0.00947232
1.12340032	0.64153232	-0.18581932	-0.26003432	-0.42530332	-0.01042132
1.12231032	0.64064832	-0.18385332	-0.26813532	-0.41895332	-0.00602332
1.12211032	0.64025332	-0.18212732	-0.26284232	-0.41184432	-0.00431532
1.12263032	0.64028032	-0.18069432	-0.26068832	-0.41084932	-0.00442232
1.12316032	0.64036032	-0.17938432	-0.25765932	-0.40712332	-0.00338432
1.12401032	0.64067532	-0.17820932	-0.24922032	-0.40800132	-0.00309532
1.12340032	0.64018732	-0.17688232	-0.24793132	-0.40566232	-0.00109132
1.12374032	0.64022832	-0.17571532	-0.24343732	-0.40810432	-0.00154532
1.12443032	0.64046532	-0.17465332	-0.24091132	-0.41364632	-0.00204732
1.12441032	0.64025232	-0.17350132	-0.23655132	-0.40991632	-0.00159232
1.12579032	0.64079732	-0.17257832	-0.22765132	-0.42119632	-0.00409732
1.12582032	0.64056732	-0.17144932	-0.23095832	-0.42160132	-0.00544032
1.12519032	0.64000032	-0.17021532	-0.23686732	-0.41195632	-0.00460632
1.12410032	0.63918032	-0.16892232	-0.25060032	-0.41005232	-0.00618332
1.12365032	0.63877732	-0.16775132	-0.25044232	-0.40487232	-0.00612132
1.12327032	0.63844432	-0.16658732	-0.25647732	-0.40392332	-0.00688432
1.12244032	0.63788532	-0.16535632	-0.25315132	-0.40138332	-0.00651332
1.12288032	0.63807732	-0.16428332	-0.25247932	-0.40403832	-0.00775132
1.12165032	0.63740132	-0.16293432	-0.25188032	-0.40248432	-0.00778232
1.12172032	0.63756832	-0.16169732	-0.25293332	-0.40641332	-0.00832332
1.12147032	0.63765832	-0.16034232	-0.25257332	-0.40762432	-0.00773432
1.12126032	0.63784032	-0.15898132	-0.25172832	-0.40791432	-0.00638132
1.12128032	0.63816232	-0.15757732	-0.24311332	-0.40956532	-0.00617632
1.12035032	0.63789832	-0.15601532	-0.24860632	-0.40536032	-0.00437632
1.11868032	0.63724932	-0.15427332	-0.25599632	-0.40357732	-0.00044032
1.11823032	0.63728132	-0.15271232	-0.24764432	-0.40289932	0.00136932
1.11860032	0.63771532	-0.15128032	-0.24410832	-0.40070832	0.00262132
1.11753032	0.63732632	-0.14966332	-0.24569132	-0.39352232	0.00508532
1.11570032	0.63651532	-0.14797332	-0.25019032	-0.38801132	0.00847732
1.11508032	0.63642532	-0.14649232	-0.25105332	-0.40269532	0.00838432
1.11431032	0.63630432	-0.14510332	-0.24203532	-0.39814932	0.01080332
1.11313032	0.63595132	-0.14371332	-0.24687632	-0.39577132	0.01170832
1.11207032	0.63569532	-0.14235932	-0.24108932	-0.40299332	0.01128932
1.11042032	0.63508332	-0.14093032	-0.24902732	-0.39552632	0.01450532
1.11091032	0.63570332	-0.13974132	-0.24163932	-0.39875632	0.01471532
1.10898032	0.63500032	-0.13825732	-0.24805132	-0.39583632	0.01711832
1.10863032	0.63522232	-0.13706532	-0.24613932	-0.40126932	0.01799032
1.10829032	0.63550032	-0.13587232	-0.24485632	-0.40178132	0.02112132
1.10700032	0.63528732	-0.13465432	-0.23907932	-0.40356732	0.02364232
1.10544032	0.63494332	-0.13338232	-0.23397432	-0.39228432	0.02912732
1.10508032	0.63523932	-0.13230132	-0.22445832	-0.40203932	0.03012132
1.10547032	0.63590332	-0.13128532	-0.21968532	-0.41705232	0.02953532
1.10428032	0.63565532	-0.13005732	-0.22147932	-0.42209232	0.02883932
1.10332032	0.63549932	-0.12887532	-0.22365832	-0.42642432	0.02744632
1.10194032	0.63509632	-0.12764232	-0.22849732	-0.41059832	0.02615232
1.10192032	0.63542932	-0.12663032	-0.23086232	-0.41888432	0.02142032
1.10230032	0.63598632	-0.12567232	-0.22725032	-0.42451132	0.01631132
1.10086032	0.63549832	-0.12449032	-0.23868532	-0.42105632	0.01199832
1.09791032	0.63415432	-0.12308132	-0.25462532	-0.40216732	0.01194232
1.09723032	0.63420532	-0.12196932	-0.25786032	-0.40170932	0.00834532
1.09701032	0.63465432	-0.12089232	-0.25968032	-0.39768332	0.00866532
1.09627032	0.63483132	-0.11968432	-0.25658432	-0.39518832	0.00917532
1.09503032	0.63488832	-0.11837432	-0.25396532	-0.38954832	0.01228732
1.09503032	0.63566632	-0.11713232	-0.24821732	-0.40365032	0.01342632
1.09427032	0.63595432	-0.11577132	-0.24386932	-0.38849432	0.02073332
1.09439032	0.63677932	-0.11450232	-0.23480932	-0.40040232	0.02355632
1.09241032	0.63631532	-0.11306432	-0.22747732	-0.38819032	0.03048232
1.09155032	0.63642732	-0.11179332	-0.22087432	-0.39182332	0.03285332
1.09071032	0.63643632	-0.11054232	-0.21805532	-0.38611132	0.03579932
1.09128032	0.63712532	-0.10943332	-0.20401832	-0.39015632	0.03665432
1.09004032	0.63666432	-0.10810832	-0.20642532	-0.38321032	0.03898732
1.08928032	0.63644532	-0.10681232	-0.20641132	-0.38362032	0.04079932
1.08884032	0.63639432	-0.10554632	-0.20225032	-0.38642832	0.04274132
1.08774032	0.63598232	-0.10421832	-0.20531532	-0.38681232	0.04562932
1.08776032	0.63619632	-0.10303732	-0.19942432	-0.38795232	0.04686932
1.08615032	0.63547132	-0.10170332	-0.20228732	-0.38189032	0.05048932
1.08613032	0.63567732	-0.10062632	-0.19914632	-0.38518332	0.05163332
1.08504032	0.63527932	-0.09952332	-0.19522832	-0.38254532	0.05383832
1.08385032	0.63489032	-0.09851032	-0.19520732	-0.37680932	0.05488332
1.08318032	0.63480832	-0.09766932	-0.18841832	-0.37207332	0.05447732
1.08218032	0.63450232	-0.09690332	-0.18395732	-0.36600032	0.04981932
1.08012032	0.63369932	-0.09605632	-0.18825632	-0.35607932	0.04929732
1.07983032	0.63402932	-0.09532832	-0.17773532	-0.35463632	0.04727432
1.07957032	0.63435732	-0.09447332	-0.16917432	-0.35104232	0.04715532
1.07939032	0.63468432	-0.09352032	-0.16004332	-0.35047932	0.04782932
1.08027032	0.63565932	-0.09258632	-0.14691732	-0.35384132	0.04946432
1.07963032	0.63571232	-0.09148332	-0.13957232	-0.35231732	0.05234832
1.07956032	0.63606932	-0.09035932	-0.12492632	-0.34943032	0.05455632
1.07960032	0.63636832	-0.08920832	-0.12023332	-0.34885032	0.05598832
1.07957032	0.63651632	-0.08807832	-0.12119332	-0.34771932	0.05650632
1.08003032	0.63676032	-0.08711032	-0.11459232	-0.34963732	0.05473732
1.07950032	0.63622132	-0.08620232	-0.10556332	-0.35281232	0.05063832
1.07833032	0.63516032	-0.08538132	-0.10554732	-0.35055732	0.04623732
1.07857032	0.63479332	-0.08479732	-0.10768532	-0.35492932	0.03994132
1.07891032	0.63426332	-0.08430032	-0.10896732	-0.35624532	0.03134032
1.07876032	0.63318432	-0.08388432	-0.11393532	-0.35478832	0.02280332
1.08163032	0.63365832	-0.08375732	-0.09635932	-0.36261732	0.01204232
1.08112032	0.63203032	-0.08341832	-0.11062232	-0.36498532	0.00343332
1.08374032	0.63215732	-0.08333432	-0.13019432	-0.37582432	-0.00613732
1.08567032	0.63195032	-0.08324032	-0.15329332	-0.38797832	-0.01518332
1.08613032	0.63095132	-0.08315232	-0.15408932	-0.38625432	-0.02171332
1.08602032	0.62963832	-0.08305532	-0.14199232	-0.38619832	-0.02872732
1.08552032	0.62818532	-0.08294332	-0.14978832	-0.37990732	-0.03556732
1.08690032	0.62789132	-0.08293132	-0.14145332	-0.38969632	-0.04465432
1.08703032	0.62691832	-0.08275132	-0.15295032	-0.38520432	-0.04991132
1.08716032	0.62597732	-0.08248332	-0.15883032	-0.38478132	-0.05294632
1.08693032	0.62481532	-0.08210732	-0.16042132	-0.37627632	-0.05353232
1.08865032	0.62486732	-0.08171532	-0.14545332	-0.38241332	-0.05587932
1.08878032	0.62409732	-0.08112232	-0.14605832	-0.38474632	-0.05627132
1.08878032	0.62343432	-0.08037632	-0.14689332	-0.38017732	-0.05169132
1.08824032	0.62263132	-0.07951232	-0.14484132	-0.37038032	-0.04750732
1.08776032	0.62200532	-0.07862932	-0.14614032	-0.36976132	-0.04246532
1.08754032	0.62163132	-0.07767732	-0.13921432	-0.36059632	-0.03545532
1.08422032	0.61926832	-0.07661432	-0.01418832	-0.69719932	-0.05540032
1.08528032	0.61995932	-0.07560232	-0.12568432	-0.34149332	-0.01967232
1.08569032	0.62007232	-0.07462732	-0.12060532	-0.34030432	-0.01166532
1.08647032	0.62045032	-0.07365232	-0.11849432	-0.34095632	-0.00229332
1.08473032	0.61937532	-0.07252532	-0.11790932	-0.33219332	0.01017132
1.08521032	0.61957732	-0.07154332	-0.09695832	-0.32535632	0.01642132
1.08502032	0.61943232	-0.07054432	-0.08491032	-0.31971232	0.02419932
1.08362032	0.61866532	-0.06954932	-0.09489532	-0.31223932	0.03567032
1.08381032	0.61882332	-0.06866732	-0.08470432	-0.31002632	0.04044532
1.08413032	0.61909732	-0.06787432	-0.08517632	-0.30846432	0.04810232
1.08381032	0.61899332	-0.06709732	-0.07525332	-0.30227332	0.05398632
1.08339032	0.61876532	-0.06635832	-0.07737632	-0.29758932	0.06065332
1.08331032	0.61868332	-0.06575532	-0.07175632	-0.29672332	0.06537532
1.08327032	0.61854732	-0.06519632	-0.07010432	-0.29467732	0.07017732
1.08347032	0.61852832	-0.06476532	-0.06846532	-0.29230432	0.07379832
1.08290032	0.61804732	-0.06436032	-0.06723632	-0.28940032	0.07659932
1.08339032	0.61818932	-0.06408032	-0.06779232	-0.29059532	0.07845132
1.08367032	0.61823632	-0.06385032	-0.06847032	-0.28949232	0.08043632
1.08336032	0.61799232	-0.06362032	-0.07044132	-0.28806232	0.08227432
1.08428032	0.61842032	-0.06348432	-0.07244632	-0.29084932	0.08295932
1.08434032	0.61827032	-0.06328632	-0.07289032	-0.28764632	0.08332332
1.08483032	0.61830332	-0.06316532	-0.07922832	-0.29105932	0.08398532
1.08487032	0.61811832	-0.06297632	-0.08767932	-0.28961132	0.08522232
1.08577032	0.61856532	-0.06286932	-0.08898232	-0.29271632	0.08565332
1.08562032	0.61853432	-0.06270032	-0.09257332	-0.28953232	0.08737432
1.08566032	0.61878132	-0.06256832	-0.09550532	-0.28685232	0.08974032
1.08555032	0.61907732	-0.06243432	-0.09852332	-0.28286632	0.09349732
1.08572032	0.61965432	-0.06234432	-0.10171632	-0.27957132	0.09597232
1.08617032	0.62051132	-0.06227132	-0.09917332	-0.27573432	0.09864832
1.08631032	0.62120932	-0.06215932	-0.10047632	-0.27018632	0.10242432
1.08669032	0.62206332	-0.06207632	-0.10049232	-0.26930832	0.10600132
1.08616032	0.62233832	-0.06193432	-0.10673732	-0.26678532	0.11044232
1.08598032	0.62282532	-0.06183432	-0.10931032	-0.26850132	0.11344232
1.08575032	0.62336132	-0.06175632	-0.11148532	-0.26958432	0.11648432
1.08544032	0.62396332	-0.06169832	-0.11299332	-0.27103332	0.12027232
1.08506032	0.62463732	-0.06166632	-0.11555332	-0.26785232	0.12357132
1.08501032	0.62556132	-0.06168532	-0.11692232	-0.26474232	0.12709532
1.08498032	0.62645932	-0.06172232	-0.11244332	-0.25983032	0.12991432
1.08540032	0.62758332	-0.06177932	-0.10769532	-0.25973232	0.13192832
1.08521032	0.62835632	-0.06178932	-0.10857432	-0.26044232	0.13437132
1.08429032	0.62868932	-0.06173632	-0.11575732	-0.26024532	0.13690932
1.08364032	0.62919232	-0.06171032	-0.12400932	-0.26042232	0.14028632
1.08337032	0.62994832	-0.06165132	-0.12505132	-0.25813432	0.14371132
1.08445032	0.63149932	-0.06166132	-0.11935432	-0.25744732	0.14603232
1.08522032	0.63292832	-0.06161032	-0.11378432	-0.25843932	0.14897732
1.08474032	0.63364632	-0.06143932	-0.11957832	-0.25705232	0.15240932
1.08376032	0.63407232	-0.06125332	-0.12149332	-0.25832332	0.15583932
1.08274032	0.63446132	-0.06101832	-0.13093132	-0.25726132	0.16037532
1.08290032	0.63554432	-0.06083632	-0.13352732	-0.25994632	0.16423732
1.08337032	0.63679732	-0.06066132	-0.13313632	-0.26069632	0.16925732
1.08467032	0.63863732	-0.06054132	-0.12477732	-0.26420432	0.17254232
1.08351032	0.63914932	-0.06037932	-0.12311832	-0.26169232	0.17601532
1.08223032	0.63965632	-0.06024432	-0.12764632	-0.25987132	0.17879532
1.08121032	0.64035532	-0.06014832	-0.13023632	-0.25574632	0.18039932
1.08222032	0.64220632	-0.06018732	-0.12472632	-0.26052832	0.18198532
1.08259032	0.64362632	-0.06017432	-0.12178532	-0.26064332	0.18349332
1.08164032	0.64417632	-0.06008232	-0.12910532	-0.25888532	0.18478832
1.07965032	0.64405432	-0.05993332	-0.13809632	-0.25434332	0.18633532
1.07869032	0.64456432	-0.05995832	-0.13962932	-0.25120132	0.18911732
1.07939032	0.64607432	-0.06023832	-0.13470132	-0.25146932	0.19016432
1.07973032	0.64726132	-0.06065532	-0.12966332	-0.25217432	0.19240332
1.07901032	0.64763232	-0.06118732	-0.13183332	-0.24958132	0.19342232
1.07770032	0.64736932	-0.06186932	-0.13680932	-0.24556232	0.19246732
1.07648032	0.64682532	-0.06267032	-0.14467932	-0.24045032	0.18984032
1.07598032	0.64646632	-0.06367732	-0.14652232	-0.23618732	0.18506632
1.07572032	0.64609432	-0.06478132	-0.14715932	-0.23327332	0.17884132
1.07402032	0.64477132	-0.06586332	-0.15073932	-0.22450332	0.17152732
1.07298032	0.64375932	-0.06697232	-0.15409332	-0.21893032	0.16311132
1.07143032	0.64227432	-0.06800532	-0.15763632	-0.21024932	0.15410732
1.07069032	0.64109532	-0.06899332	-0.16019132	-0.20354332	0.14489232
1.06919032	0.63936232	-0.06972732	-0.16645332	-0.19761132	0.13586432
1.06882032	0.63834932	-0.07029832	-0.16938132	-0.19458132	0.12869932
1.06734032	0.63674632	-0.07053632	-0.17519132	-0.18851832	0.12403932
1.06687032	0.63580232	-0.07054232	-0.17934832	-0.18596332	0.12160332
1.06670032	0.63502732	-0.07027132	-0.18328632	-0.18449532	0.12016332
1.06680032	0.63443132	-0.06975732	-0.18587232	-0.18418832	0.11985932
1.06754032	0.63415132	-0.06903032	-0.18547132	-0.18795832	0.12151432
1.06727032	0.63326532	-0.06801632	-0.18706632	-0.18871432	0.12519032
1.06708032	0.63235932	-0.06677632	-0.18868832	-0.19342232	0.12946632
1.06710032	0.63155432	-0.06541232	-0.19070632	-0.19731832	0.13394232
1.06768032	0.63103732	-0.06395632	-0.18857432	-0.19916932	0.13901232
1.06864032	0.63055632	-0.06244032	-0.18631632	-0.20033232	0.14465532
1.07005032	0.63017132	-0.06087232	-0.18392832	-0.20644232	0.14962832
1.06845032	0.62792332	-0.05915732	-0.19005932	-0.20696932	0.15424532
1.06742032	0.62598332	-0.05752532	-0.19649332	-0.20781832	0.15742732
1.06795032	0.62480932	-0.05604232	-0.19491632	-0.20685632	0.15959132
1.06905032	0.62381232	-0.05467232	-0.19122832	-0.20945932	0.16001232
1.06644032	0.62059232	-0.05319732	-0.20049432	-0.21032132	0.15960332
1.06694032	0.61919932	-0.05203132	-0.19379532	-0.21129432	0.15717432
1.06759032	0.61781132	-0.05093332	-0.18713632	-0.21167632	0.15543932
1.06594032	0.61511232	-0.04976132	-0.19275532	-0.21479932	0.15408332
1.06558032	0.61314632	-0.04870232	-0.19110332	-0.21849332	0.15167532
1.06603032	0.61163432	-0.04770932	-0.18579932	-0.21620032	0.14929032
1.06600032	0.60975132	-0.04671932	-0.18382632	-0.21992632	0.14680932
1.06502032	0.60729332	-0.04572432	-0.18218832	-0.22541932	0.14423632
1.06480032	0.60515232	-0.04479132	-0.17963532	-0.21754932	0.14084532
1.06349032	0.60236732	-0.04385032	-0.18260032	-0.21663932	0.13902332
1.06327032	0.60008732	-0.04297932	-0.17726432	-0.22268332	0.13605932
1.06212032	0.59721432	-0.04206432	-0.17718232	-0.21582832	0.13263732
1.06183032	0.59485232	-0.04119532	-0.17554632	-0.22168432	0.12959932
1.06183032	0.59255632	-0.04024032	-0.17101732	-0.22543532	0.12671432
1.05954032	0.58907832	-0.03914032	-0.18067632	-0.21772332	0.12483732
1.05994032	0.58709832	-0.03807632	-0.17978632	-0.22810032	0.12288832
1.05982032	0.58471032	-0.03691732	-0.18034032	-0.23023132	0.11951332
1.05837032	0.58175532	-0.03567132	-0.18170132	-0.22857032	0.11757532
1.05932032	0.58004132	-0.03442832	-0.17392432	-0.24062932	0.11819532
1.05727032	0.57672732	-0.03301332	-0.17425832	-0.23867332	0.11885232
1.05549032	0.57373632	-0.03149732	-0.17198932	-0.24326032	0.12108632
1.05699032	0.57245432	-0.02994032	-0.15465032	-0.25517032	0.12453832
1.05545032	0.56957732	-0.02814932	-0.15478132	-0.25513432	0.12877232
1.05362032	0.56664332	-0.02619532	-0.15720632	-0.25855032	0.13373532
1.05452032	0.56518032	-0.02420432	-0.15049532	-0.26566932	0.13962132
1.05328032	0.56259232	-0.02209132	-0.15460832	-0.26796032	0.14564232
1.05091032	0.55945132	-0.01993632	-0.16079732	-0.26048632	0.15093032
1.05097032	0.55752632	-0.01787732	-0.15534932	-0.26383932	0.15797732
1.04906032	0.55451532	-0.01581232	-0.15233932	-0.26247432	0.16495432
1.04768032	0.55173032	-0.01384032	-0.14382632	-0.25906332	0.17082332
1.04602032	0.54870932	-0.01196132	-0.13333432	-0.25903532	0.17670432
1.04418032	0.54550532	-0.01016532	-0.13198232	-0.25623432	0.18170332
1.04264032	0.54232332	-0.00844132	-0.12670632	-0.25186832	0.18555232
1.04197032	0.53943832	-0.00677332	-0.12183232	-0.25162832	0.18905632
1.04154032	0.53652532	-0.00518332	-0.12393732	-0.25032832	0.19156232
1.04077032	0.53331632	-0.00361432	-0.12981432	-0.24567532	0.19308332
1.04008032	0.53006132	-0.00220732	-0.13689932	-0.24675532	0.19559032
1.03987032	0.52703432	-0.00095532	-0.14132332	-0.24457232	0.19631532
1.03945032	0.52388032	0.00010432	-0.14176632	-0.24699432	0.19886632
1.03840032	0.52030832	0.00101832	-0.14438232	-0.24416632	0.20266732
1.03906032	0.51749632	0.00179332	-0.13910632	-0.24705432	0.20398832
1.03915032	0.51419332	0.00246532	-0.13583932	-0.24966132	0.20647632
1.03857032	0.51052232	0.00303732	-0.13304132	-0.25155732	0.20792432
1.03885032	0.50719932	0.00359132	-0.13126932	-0.25783132	0.21102732
1.03928032	0.50392532	0.00411632	-0.12977632	-0.26466232	0.21389232
1.04003032	0.50084732	0.00461632	-0.13251032	-0.26971032	0.21745232
1.04022032	0.49749232	0.00512532	-0.13602932	-0.28364932	0.22229132
1.04023032	0.49415132	0.00558532	-0.13962032	-0.28462032	0.22635032
1.04042032	0.49089332	0.00601132	-0.14215132	-0.29909832	0.23205232
1.03854032	0.48674532	0.00638532	-0.15086232	-0.29841232	0.23687832
1.03908032	0.48377132	0.00670232	-0.15318432	-0.30973832	0.24222632
1.03785032	0.47998832	0.00693632	-0.15803432	-0.31239832	0.24729632
1.03718032	0.47653332	0.00705932	-0.15780132	-0.31662132	0.25190232
1.03663032	0.47310332	0.00706432	-0.15580232	-0.32804432	0.25572132
1.03472032	0.46914232	0.00693132	-0.15634932	-0.32606732	0.25948532
1.03334032	0.46542932	0.00670732	-0.15361532	-0.33475932	0.26162632
1.03209032	0.46183932	0.00641732	-0.15417832	-0.33666932	0.26317132
1.03057032	0.45812832	0.00604032	-0.15368532	-0.33699732	0.26301032
1.02837032	0.45412832	0.00559932	-0.15636332	-0.33524232	0.26228532
1.02677032	0.45043632	0.00509332	-0.15726532	-0.33758432	0.26112632
1.02540032	0.44690732	0.00449132	-0.14789632	-0.33782732	0.26107132
1.02229032	0.44271032	0.00386332	-0.14495232	-0.33091832	0.26096132
1.01997032	0.43894632	0.00320632	-0.13531232	-0.33502632	0.26143032
1.01704032	0.43500932	0.00258732	-0.12312232	-0.32398332	0.26252332
1.01465032	0.43137832	0.00209032	-0.11610832	-0.32003032	0.26398032
1.01254032	0.42794932	0.00165232	-0.10505132	-0.31524532	0.26565632
1.01080032	0.42474832	0.00126832	-0.09257032	-0.31223832	0.26809932
1.00783032	0.42109132	0.00094532	-0.09157532	-0.30420732	0.27114032
1.00550032	0.41782132	0.00055832	-0.07883232	-0.29523132	0.27325632
1.00356032	0.41478432	0.00013332	-0.06530332	-0.29470732	0.27678132
1.00022032	0.41130032	-0.00039932	-0.05503332	-0.27975632	0.27949632
0.99696332	0.40795032	-0.00104432	-0.03933232	-0.26543632	0.28096832
0.99355632	0.40460732	-0.00182032	-0.02004632	-0.24661332	0.28207532
0.99095932	0.40153632	-0.00264032	-0.00139932	-0.23570432	0.28261632
0.98795632	0.39819532	-0.00343032	0.00700632	-0.22312032	0.28138332
0.98568932	0.39503432	-0.00417932	0.01527832	-0.21156732	0.27879232
0.98316432	0.39166432	-0.00485832	0.01851732	-0.20198332	0.27618032
0.98091832	0.38831832	-0.00551332	0.02005232	-0.19227132	0.27346632
0.97917232	0.38513232	-0.00612032	0.02675532	-0.18911632	0.27019332
0.97730432	0.38193632	-0.00667232	0.02940632	-0.18623032	0.26738132
0.97538632	0.37877732	-0.00718132	0.03059332	-0.18216732	0.26522032
0.97285232	0.37549832	-0.00767732	0.02331532	-0.17790332	0.26382032
0.97129432	0.37269832	-0.00815332	0.02647132	-0.17558832	0.26239932
0.96949132	0.36983032	-0.00858632	0.02887632	-0.17394832	0.26111432
0.96752132	0.36693132	-0.00897432	0.03080732	-0.16751032	0.25999432
0.96591732	0.36422332	-0.00928032	0.02382232	-0.16464932	0.25995432
0.96435032	0.36158232	-0.00952932	0.02316032	-0.16260332	0.25997832
0.96278432	0.35900632	-0.00973232	0.02084832	-0.15953532	0.26146632
0.96126732	0.35652532	-0.00994732	0.02219532	-0.15566832	0.26221032
0.95996932	0.35417432	-0.01022132	0.01989532	-0.15419332	0.26399932
0.95799932	0.35165032	-0.01056532	0.02286232	-0.15112532	0.26430432
0.95649932	0.34936432	-0.01091432	0.02074832	-0.15159932	0.26525432
0.95466032	0.34702732	-0.01127332	0.02042032	-0.14821832	0.26518032
0.95316332	0.34488132	-0.01162032	0.02159232	-0.14470832	0.26526732
0.95129332	0.34265132	-0.01198132	0.02035132	-0.13979332	0.26546432
0.94972432	0.34059632	-0.01235932	0.02018532	-0.13765132	0.26568432
0.94829832	0.33857932	-0.01276432	0.01911632	-0.13343532	0.26563932
0.94669632	0.33642432	-0.01319032	0.01953332	-0.12895832	0.26571932
0.94532632	0.33433332	-0.01363532	0.01995832	-0.12606532	0.26573232
0.94423932	0.33231432	-0.01412132	0.02726532	-0.12441132	0.26460532
0.94297632	0.33017932	-0.01458832	0.02691432	-0.12080632	0.26433432
0.94156932	0.32795332	-0.01507232	0.02893032	-0.11947232	0.26354832
0.93997332	0.32567132	-0.01561332	0.03052532	-0.11706132	0.26314932
0.93815232	0.32330632	-0.01618532	0.02570132	-0.11201732	0.26287432
0.93732532	0.32126632	-0.01679432	0.02572732	-0.11003932	0.26181132
0.93595132	0.31903432	-0.01745532	0.02921332	-0.10801932	0.26032832
0.93441532	0.31669032	-0.01822432	0.02568832	-0.10401532	0.25951532
0.93346932	0.31449732	-0.01911832	0.02713532	-0.10161332	0.25812732
0.93284732	0.31234732	-0.02010932	0.03187432	-0.10237432	0.25583732
0.93156532	0.30985432	-0.02118732	0.02698632	-0.09997432	0.25359232
0.93095832	0.30752632	-0.02233132	0.03196632	-0.09989932	0.25165332
0.93048332	0.30517032	-0.02350932	0.03115032	-0.10047432	0.24854032
0.92989332	0.30273432	-0.02470732	0.03396032	-0.10279032	0.24637332
0.92946032	0.30035632	-0.02592932	0.03256032	-0.10269132	0.24326932
0.92863332	0.29788432	-0.02719632	0.02343032	-0.10259032	0.24157832
0.92830232	0.29555932	-0.02846932	0.01878932	-0.10561032	0.23973832
0.92770332	0.29320932	-0.02977732	0.02244132	-0.10549332	0.23815432
0.92726232	0.29089632	-0.03110432	0.02526432	-0.10774932	0.23727432
0.92686632	0.28864232	-0.03246632	0.02783032	-0.10669632	0.23705432
0.92643132	0.28635232	-0.03384732	0.03027832	-0.10887732	0.23632532
0.92562832	0.28393132	-0.03524432	0.02499332	-0.10980332	0.23604432
0.92522532	0.28161032	-0.03667732	0.01966832	-0.11245032	0.23516332
0.92462232	0.27917932	-0.03812032	0.02863732	-0.11204332	0.23362932
0.92420032	0.27675332	-0.03955432	0.03553632	-0.11179432	0.23262532
0.92338632	0.27416632	-0.04093432	0.03811032	-0.10853732	0.23116732
0.92280732	0.27158132	-0.04228232	0.03452332	-0.10322632	0.23025332
0.92240832	0.26896332	-0.04361232	0.03712732	-0.10025532	0.22808632
0.92199832	0.26624232	-0.04489432	0.03478032	-0.09931532	0.22778232
0.92210732	0.26351232	-0.04611432	0.03768632	-0.10069632	0.22650432
0.92137132	0.26041432	-0.04720532	0.04062632	-0.09476232	0.22559632
0.92147832	0.25738132	-0.04820932	0.04718332	-0.09261732	0.22465832
0.92144732	0.25420532	-0.04911232	0.04246632	-0.08942932	0.22451632
0.92166732	0.25101132	-0.04992332	0.03183332	-0.08877032	0.22426432
0.92198632	0.24778232	-0.05068732	0.03302832	-0.09283032	0.22411732
0.92221732	0.24443132	-0.05141232	0.03550532	-0.09139232	0.22412932
0.92202532	0.24095532	-0.05205632	0.03665332	-0.08764932	0.22369732
0.92202632	0.23746432	-0.05266032	0.03221632	-0.08253032	0.22362332
0.92259332	0.23402132	-0.05321232	0.03054232	-0.07884632	0.22315732
0.92216532	0.23030832	-0.05368132	0.03222432	-0.07839332	0.22288832
0.92184432	0.22649132	-0.05407532	0.03172232	-0.06859232	0.22241932
0.92233332	0.22272232	-0.05442632	0.02601632	-0.06298032	0.22160232
0.92230432	0.21875932	-0.05467432	0.01849732	-0.05242332	0.22109032
0.92241532	0.21474132	-0.05482532	0.01888932	-0.04536832	0.22004332
0.92239832	0.21063532	-0.05485232	0.01801632	-0.03883932	0.21939632
0.92252532	0.20658232	-0.05482232	0.01430632	-0.03755732	0.21921332
0.92277932	0.20257432	-0.05469232	0.01059632	-0.03704532	0.21930732
0.92301432	0.19860932	-0.05445932	0.00256032	-0.03291132	0.21928232
0.92306232	0.19430532	-0.05404432	-0.02647532	-0.39966532	0.21520132
0.92309232	0.19034532	-0.05362832	-0.02850532	-0.39760432	0.21570532
0.92303332	0.18640732	-0.05315832	-0.02732532	-0.39483832	0.21688632
0.92307332	0.18251432	-0.05266232	-0.02701832	-0.39114832	0.21810232
0.92325732	0.17869032	-0.05217432	-0.02404732	-0.38486532	0.21893432
0.92364432	0.17493232	-0.05170832	-0.02351832	-0.37969732	0.21935732
0.92374732	0.17116232	-0.05122332	-0.02767632	-0.37748332	0.21919232
0.92392832	0.16740932	-0.05078932	-0.02501032	-0.37401132	0.21930832
0.92439632	0.16372132	-0.05038532	-0.02451132	-0.36866132	0.21890532
0.92468332	0.15996832	-0.05004432	-0.02204432	-0.36888932	0.21772332
0.92491732	0.15616032	-0.04974832	-0.01935132	-0.36879532	0.21675832
0.92540632	0.15235232	-0.04949832	-0.02051132	-0.36771432	0.21582132
0.92608932	0.14854332	-0.04929132	-0.02228132	-0.36470132	0.21487932
0.92629632	0.14461732	-0.04907532	-0.01889732	-0.36477632	0.21398932
0.92676532	0.14067732	-0.04890432	-0.01749932	-0.36470232	0.21300232
0.92717732	0.13670532	-0.04878532	-0.01993332	-0.36553532	0.21171432
0.92738132	0.13263232	-0.04871532	-0.01980032	-0.36625632	0.21053932
0.92795532	0.12853632	-0.04871832	-0.02570032	-0.36590032	0.20928632
0.92853532	0.12432932	-0.04882232	-0.02275532	-0.36852432	0.20707232
0.92853632	0.11992132	-0.04898232	-0.02808132	-0.37036332	0.20495032
0.92907232	0.11544232	-0.04922532	-0.02706832	-0.36888332	0.20355232
0.92926332	0.11081232	-0.04950332	-0.02454332	-0.36927332	0.20205732
0.92948132	0.10610632	-0.04981832	-0.03157832	-0.36884532	0.20009732
0.92925932	0.10127232	-0.05017332	-0.02649632	-0.37062032	0.19913132
0.92958232	0.09646132	-0.05060632	-0.02727632	-0.37099132	0.19780032
0.93008732	0.09162532	-0.05112232	-0.02909532	-0.36665332	0.19649632
0.93041032	0.08670932	-0.05175932	-0.03293032	-0.36618032	0.19407232
0.93085132	0.08169232	-0.05251732	-0.03122832	-0.36487132	0.19282632
0.93108732	0.07652632	-0.05340232	-0.03587932	-0.36318032	0.18958132
0.93140632	0.07124132	-0.05440532	-0.03976132	-0.36088332	0.18573732
0.93224132	0.06592832	-0.05555632	-0.03538732	-0.35983632	0.18332732
0.93253632	0.06051132	-0.05673332	-0.03603532	-0.35772032	0.17945932
0.93336132	0.05507832	-0.05802232	-0.04102832	-0.35467332	0.17455432
0.93354532	0.04962332	-0.05934432	-0.04110632	-0.35504332	0.17096732
0.93425732	0.04416032	-0.06078932	-0.04291432	-0.35231932	0.16776032
0.93516832	0.03876332	-0.06236332	-0.05257032	-0.34969932	0.16204032
0.93629732	0.03337532	-0.06410232	-0.05218732	-0.33941732	0.15868732
0.93674132	0.02799632	-0.06592632	-0.04579732	-0.33735632	0.15394032
0.93767632	0.02267632	-0.06785232	-0.05441832	-0.33063732	0.14768932
0.93831232	0.01739332	-0.06989932	-0.05233132	-0.32433332	0.14278932
0.93889032	0.01214432	-0.07208532	-0.05558932	-0.31805532	0.13659132
0.93949532	0.00696332	-0.07438732	-0.05207932	-0.31230632	0.13046632
0.94026332	0.00188432	-0.07679132	-0.04904332	-0.30380232	0.12463632
0.94038532	-0.00307832	-0.07920832	-0.04857332	-0.29745532	0.11888532
0.94058132	-0.00787532	-0.08165332	-0.04924632	-0.28979332	0.11238132
0.94048432	-0.01251132	-0.08407132	-0.04796732	-0.28252632	0.10700432
0.94051932	-0.01701532	-0.08654232	-0.04755532	-0.27603332	0.10239832
0.94048832	-0.02137632	-0.08907532	-0.04866932	-0.26943832	0.09638532
0.94090432	-0.02560632	-0.09174632	-0.05325532	-0.26381632	0.08762732
0.94178332	-0.02975132	-0.09458232	-0.05796932	-0.25583832	0.07888232
0.94207632	-0.03377332	-0.09750332	-0.05777132	-0.24912632	0.06937332
0.94253332	-0.03769632	-0.10055832	-0.05750632	-0.24258532	0.06108532
0.94329432	-0.04145532	-0.10376932	-0.06015432	-0.23110232	0.05359432
0.94270432	-0.04505532	-0.10695432	-0.05327132	-0.22704032	0.04390232
0.94284332	-0.04845232	-0.11027032	-0.05057532	-0.21784632	0.03583632
0.94318232	-0.05163932	-0.11366232	-0.05248432	-0.20905432	0.02701932
0.94339232	-0.05456232	-0.11719432	-0.05188732	-0.19978332	0.01868732
0.94505632	-0.05730032	-0.12111832	-0.05720832	-0.18793732	0.00867732
0.94692132	-0.05981032	-0.12544232	-0.05651032	-0.17309132	-0.00124232
0.94830932	-0.06204132	-0.13011132	-0.04397232	-0.15611032	-0.01087432
0.95054832	-0.06407632	-0.13541032	-0.03117432	-0.13597432	-0.02291632
0.95100532	-0.06573332	-0.14087432	-0.01711532	-0.11928932	-0.03711132
0.95143432	-0.06704232	-0.14677032	-0.00074332	-0.10354432	-0.05377132
0.95094232	-0.06794432	-0.15273932	0.00855432	-0.09441732	-0.07153332
0.95024832	-0.06839732	-0.15879832	0.01573332	-0.09141332	-0.08964032
0.95134532	-0.06854032	-0.16524932	0.01590832	-0.08764432	-0.10910932
0.95413832	-0.06833932	-0.17227932	0.01885932	-0.07599832	-0.12879832
0.95424232	-0.06746832	-0.17922532	0.03884832	-0.07740932	-0.14521432
0.93862832	-0.06493932	-0.18218132	-0.04351932	-0.15191132	-0.17760732
0.92745532	-0.06248032	-0.18145532	-0.04348932	-0.19038132	-0.16909032
0.92574632	-0.06100332	-0.18132232	-0.02128832	-0.17577632	-0.14979832
0.92440932	-0.05962732	-0.18199732	-0.00016032	-0.16566732	-0.14203232
0.92267832	-0.05791632	-0.18264632	0.01303432	-0.16293832	-0.14039532
0.92239832	-0.05625132	-0.18306132	0.01615232	-0.16215832	-0.13926432
0.92225332	-0.05446732	-0.18314032	0.01479432	-0.16815432	-0.13809332
0.92335732	-0.05264132	-0.18345232	0.00720332	-0.17402432	-0.14090232
0.92353332	-0.05059032	-0.18348532	0.00166632	-0.18103532	-0.14417032
0.92234932	-0.04831232	-0.18317832	0.00179432	-0.19053232	-0.14990532
0.92285832	-0.04599332	-0.18317732	-0.00593832	-0.19391132	-0.15635732
0.92342132	-0.04350132	-0.18310232	-0.01454032	-0.19618932	-0.16311732
0.92298232	-0.04077332	-0.18272832	-0.01902332	-0.20267232	-0.17060832
0.92357332	-0.03793732	-0.18252032	-0.02966032	-0.20807032	-0.17655932
0.92342532	-0.03489232	-0.18218532	-0.04098032	-0.21631232	-0.18401232
0.92376532	-0.03176132	-0.18203932	-0.05450932	-0.22271232	-0.18976632
0.92292232	-0.02844432	-0.18164732	-0.06255332	-0.22886132	-0.19470332
0.92299032	-0.02501232	-0.18140432	-0.07853932	-0.23410732	-0.19809732
0.92211032	-0.02138632	-0.18114732	-0.09088132	-0.23994632	-0.20254732
0.92178032	-0.01757932	-0.18100832	-0.10445232	-0.24520732	-0.20403032
0.92133532	-0.01359532	-0.18090432	-0.11652432	-0.24943232	-0.20454732
0.92001032	-0.00938932	-0.18077632	-0.12209732	-0.25744632	-0.20390632
0.91912932	-0.00505332	-0.18085432	-0.13198232	-0.25946232	-0.20144832
0.91800232	-0.00063632	-0.18095532	-0.13409832	-0.26310632	-0.19793132
0.91714832	0.00381432	-0.18107132	-0.14359032	-0.26643732	-0.19313832
0.91687032	0.00826132	-0.18136832	-0.15146632	-0.26854732	-0.18797632
0.91591532	0.01273832	-0.18153632	-0.15545532	-0.27173332	-0.18273332
0.91458132	0.01722532	-0.18174732	-0.15289532	-0.27672532	-0.17668332
0.91374132	0.02175532	-0.18217632	-0.15744932	-0.27786632	-0.17234632
0.91214132	0.02631532	-0.18246732	-0.15525432	-0.27994732	-0.16701632
0.91070032	0.03085632	-0.18273932	-0.15305932	-0.28068732	-0.16251032
0.90935732	0.03534132	-0.18296132	-0.15579832	-0.28263832	-0.15807132
0.90836332	0.03981732	-0.18316732	-0.15827432	-0.28445232	-0.15486132
0.90738532	0.04422532	-0.18323232	-0.16160632	-0.28534832	-0.15112632
0.90666932	0.04859332	-0.18337732	-0.16222132	-0.28509732	-0.14740232
0.90615332	0.05293932	-0.18374932	-0.16333832	-0.28306432	-0.14466232
0.90491632	0.05716532	-0.18406432	-0.15630232	-0.28360232	-0.14126132
0.90391332	0.06135132	-0.18452832	-0.15282632	-0.28035632	-0.13879932
0.90307732	0.06549432	-0.18489832	-0.15006432	-0.27710432	-0.13592032
0.90213932	0.06956832	-0.18507832	-0.14608832	-0.27523032	-0.13380232
0.90171432	0.07360732	-0.18533832	-0.15027332	-0.27734132	-0.13368432
0.90092832	0.07758832	-0.18546832	-0.14533732	-0.28065832	-0.13255832
0.90066232	0.08161432	-0.18572132	-0.14277032	-0.28115932	-0.13217132
0.90070932	0.08566232	-0.18603832	-0.14631732	-0.28336732	-0.13147232
0.90000332	0.08959332	-0.18618032	-0.14143932	-0.28200332	-0.12918532
0.89924532	0.09347932	-0.18637932	-0.13804332	-0.27976532	-0.12621732
0.89855932	0.09730432	-0.18655532	-0.13457732	-0.27610932	-0.12472032
0.89852032	0.10108232	-0.18675232	-0.13884132	-0.27299232	-0.12189332
0.89848332	0.10479832	-0.18692332	-0.14380332	-0.26454632	-0.11987732
0.89801932	0.10837232	-0.18691732	-0.14305032	-0.26810832	-0.12039532
0.89736332	0.11186232	-0.18676232	-0.14119532	-0.26858032	-0.11953532
0.89747932	0.11536532	-0.18680032	-0.14752632	-0.25982232	-0.11707232
0.89679132	0.11864732	-0.18677132	-0.14030632	-0.26197532	-0.11745332
0.89686332	0.12195932	-0.18686332	-0.14542732	-0.25783032	-0.11747532
0.89599032	0.12511632	-0.18687432	-0.13828332	-0.25686932	-0.11773432
0.89580632	0.12838932	-0.18702432	-0.13672832	-0.25505232	-0.11840832
0.89580832	0.13168432	-0.18707132	-0.13794032	-0.25710232	-0.12013132
0.89572232	0.13496432	-0.18699532	-0.13901232	-0.26114332	-0.12190732
0.89619532	0.13837232	-0.18709832	-0.15043832	-0.26022332	-0.12373132
0.89588832	0.14172632	-0.18711632	-0.15051032	-0.26807032	-0.12686932
0.89595732	0.14519632	-0.18715832	-0.15243532	-0.26517932	-0.12566732
0.89580632	0.14859732	-0.18728832	-0.15578932	-0.26582632	-0.12408232
0.89537832	0.15196932	-0.18763732	-0.14933232	-0.26172432	-0.12273832
0.89558832	0.15550032	-0.18819232	-0.15114532	-0.25953732	-0.12314132
0.89518932	0.15896832	-0.18855232	-0.15696332	-0.26399132	-0.12453032
0.89471832	0.16246632	-0.18865532	-0.15603032	-0.26749732	-0.12481532
0.89461432	0.16603732	-0.18860332	-0.16008732	-0.27220832	-0.12527432
0.89484932	0.16968432	-0.18850432	-0.16235132	-0.27537932	-0.12537732
0.89512432	0.17336532	-0.18825632	-0.16829732	-0.27498332	-0.12532332
0.89562432	0.17708732	-0.18801732	-0.17680932	-0.27527432	-0.12477532
0.89527532	0.18065232	-0.18781332	-0.17135232	-0.27439532	-0.12424032
0.89554432	0.18431132	-0.18795732	-0.17030632	-0.27097132	-0.12405032
0.89572532	0.18780732	-0.18816832	-0.16649332	-0.25107532	-0.11997032
0.89623832	0.19117632	-0.18873132	-0.15040832	-0.24629932	-0.12263132
0.89777332	0.19490132	-0.18956532	-0.16942632	-0.26426632	-0.13235132
0.89854632	0.19871132	-0.18956532	-0.18636632	-0.29696732	-0.14243532
0.89893532	0.20272332	-0.18950532	-0.19237932	-0.30752732	-0.14658432
0.89930532	0.20693932	-0.18984532	-0.19609832	-0.32106832	-0.15438232
0.89919532	0.21116932	-0.19012732	-0.21560032	-0.33232432	-0.16219932
0.89848932	0.21557332	-0.19004332	-0.23867532	-0.07409732	-0.10315432
0.89841732	0.21973132	-0.19032932	-0.22281532	-0.35075032	-0.17266632
0.89742132	0.22425632	-0.19023032	-0.23341432	-0.06761032	-0.10604232
0.89666132	0.22856632	-0.19008532	-0.23464332	-0.05773332	-0.10483532
0.89577832	0.23287232	-0.18987232	-0.23629032	-0.05959932	-0.10719732
0.89477532	0.23712532	-0.18941932	-0.23565932	-0.05421532	-0.10819432
0.89384032	0.24138432	-0.18901232	-0.24328532	-0.05647132	-0.11045232
0.89300632	0.24574032	-0.18887232	-0.24029532	-0.05800632	-0.11334032
0.89201132	0.25007132	-0.18883032	-0.24298432	-0.06012832	-0.11593932
0.89164932	0.25455932	-0.18913432	-0.23896432	-0.07508132	-0.12250432
0.89080532	0.25887732	-0.18944332	-0.23561432	-0.08416032	-0.12632932
0.89049832	0.26308432	-0.18971432	-0.22118232	-0.10858332	-0.13220532
0.88980132	0.26694632	-0.19001332	-0.21267832	-0.12540932	-0.13757532
0.88855832	0.27042932	-0.19010932	-0.20708032	-0.13382232	-0.13915732
0.88721932	0.27362332	-0.19003032	-0.19747632	-0.14489832	-0.14135332
0.88601332	0.27656232	-0.19015332	-0.17941832	-0.16399732	-0.14427432
0.88494632	0.27920132	-0.19030232	-0.16592532	-0.17595032	-0.14554332
0.88332532	0.28129832	-0.19018832	-0.14657632	-0.17663432	-0.14515332
0.88211532	0.28311032	-0.18989832	-0.13635632	-0.17859932	-0.14512632
0.88151532	0.28476832	-0.18965532	-0.13068532	-0.18224532	-0.14597532
0.88147732	0.28627832	-0.18941732	-0.13066532	-0.18563732	-0.14642632
0.88166532	0.28750632	-0.18907432	-0.13264832	-0.19232932	-0.14715932
0.88122532	0.28832932	-0.18870932	-0.13171732	-0.18984632	-0.14639232
0.88147732	0.28923832	-0.18856632	-0.12979532	-0.18798732	-0.14493032
0.88171032	0.28996732	-0.18850832	-0.12777132	-0.19095132	-0.14369232
0.88114232	0.29035432	-0.18833832	-0.11765332	-0.18656032	-0.14066632
0.88093532	0.29076532	-0.18827732	-0.10925932	-0.18403332	-0.13784532
0.88071932	0.29105432	-0.18826932	-0.09949932	-0.18344132	-0.13504232
0.88050932	0.29118732	-0.18827132	-0.09134732	-0.18193132	-0.13209332
0.88094032	0.29134232	-0.18833132	-0.08781432	-0.18434732	-0.12963432
0.88131732	0.29132332	-0.18820232	-0.08122832	-0.18587632	-0.12638232
0.88122632	0.29097632	-0.18776332	-0.07409432	-0.18462932	-0.12200432
0.88164732	0.29062432	-0.18725432	-0.06626132	-0.18309732	-0.11746332
0.88233332	0.29012932	-0.18665732	-0.06269932	-0.18503532	-0.11369832
0.88270632	0.28920532	-0.18583232	-0.05043632	-0.18330032	-0.11021732
0.88377832	0.28820332	-0.18486732	-0.04369432	-0.18362932	-0.10681532
0.88483332	0.28688232	-0.18352532	-0.03326832	-0.18552432	-0.10339232
0.88637032	0.28543232	-0.18185332	-0.02505232	-0.19305632	-0.09994832
0.88785632	0.28369232	-0.17970732	-0.01245532	-0.19871132	-0.09408432
0.89009132	0.28187032	-0.17722032	-0.00227832	-0.20470832	-0.08795232
0.89219232	0.27967432	-0.17427932	0.00930432	-0.20880332	-0.08078432
0.89425032	0.27709932	-0.17085232	0.02236832	-0.21420232	-0.07180132
0.89770832	0.27455632	-0.16719832	0.03307932	-0.22740132	-0.06270832
0.90038832	0.27141532	-0.16284032	0.05179132	-0.23102032	-0.05094032
0.90400432	0.26825232	-0.15817432	0.06235532	-0.23979332	-0.03725032
0.90765232	0.26475432	-0.15307332	0.06943332	-0.23869432	-0.02258632
0.91162532	0.26097732	-0.14769932	0.06888332	-0.24267332	-0.00716032
0.91670832	0.25714232	-0.14227732	0.05635332	-0.23942832	0.00790032
0.92189332	0.25284232	-0.13674132	0.02877732	-0.23476632	0.02312932
0.92647132	0.24799232	-0.13106632	0.00715032	-0.21846932	0.03720632
0.92987132	0.24217532	-0.12506532	-0.16695532	-0.35311332	0.03201732
0.92962432	0.23506832	-0.11884532	-0.14649032	-0.39470232	0.03743632
0.92983332	0.22772832	-0.11275832	-0.12058232	-0.41117532	0.04637632
0.93063732	0.22020032	-0.10666332	-0.11436332	-0.42979032	0.05400332
0.93093532	0.21225932	-0.10045732	-0.09188332	-0.44843232	0.06733432
0.93126732	0.20406132	-0.09423132	-0.08512132	-0.46465532	0.07873132
0.92950832	0.19525132	-0.08791232	-0.06858532	-0.48241132	0.09069932
0.92433132	0.17674932	-0.07598032	-0.06686632	-0.52155332	0.11039032
0.91956832	0.15781232	-0.06572532	-0.06093232	-0.53135532	0.12852632
0.93457232	0.05163032	-0.03462532	-0.04783332	-0.47029132	0.18859732
0.93725832	0.04337532	-0.03453032	-0.05034532	-0.45749732	0.18715932
0.93974932	0.03529632	-0.03457232	-0.05166632	-0.44479732	0.18861232
0.94298132	0.02757432	-0.03477032	-0.04272132	-0.42853232	0.19204232
0.94564032	0.02004932	-0.03510832	-0.04752932	-0.41620432	0.19569232
0.94858832	0.01273732	-0.03573632	-0.05080332	-0.40215332	0.19911632
0.95272132	0.00560032	-0.03682032	-0.05109532	-0.38415932	0.20206032
0.95759432	-0.00143932	-0.03850132	-0.05386832	-0.36470132	0.20313732
0.96324232	-0.00846332	-0.04084632	-0.05584832	-0.34312532	0.20190332
0.96986732	-0.01544732	-0.04388332	-0.05515132	-0.31847832	0.19702732
0.97436432	-0.02233632	-0.04739232	-0.05518632	-0.29718832	0.19108432
0.97947532	-0.02908232	-0.05142032	-0.05466332	-0.27278232	0.18443432
0.98339832	-0.03565732	-0.05578432	-0.05189332	-0.24907432	0.17830532
0.98638032	-0.04194132	-0.06044332	-0.06393032	-0.23069932	0.16925932
0.99026732	-0.04804932	-0.06550232	-0.06810232	-0.20680032	0.16185532
0.99364432	-0.05386132	-0.07088132	-0.06767832	-0.18154032	0.15500232
0.99643432	-0.05936532	-0.07659432	-0.07425732	-0.16324632	0.14527332
0.99984032	-0.06468232	-0.08280132	-0.07512732	-0.13433832	0.13497532
1.00123032	-0.06961432	-0.08928732	-0.07176032	-0.11535332	0.12286032
1.00209032	-0.07419032	-0.09602532	-0.08156532	-0.09017932	0.10736732
1.00071032	-0.07826232	-0.10271232	-0.07202932	-0.07114432	0.09403032
0.99867832	-0.08191032	-0.10933232	-0.07746232	-0.06339032	0.07945132
0.99544232	-0.08507132	-0.11578632	-0.05906132	-0.05956132	0.06551532
0.99167132	-0.08776632	-0.12197732	-0.05398032	-0.05686132	0.05104532
0.98885432	-0.09013732	-0.12816032	-0.06041532	-0.05220032	0.03675532
0.98576732	-0.09214332	-0.13419132	-0.05713432	-0.04610432	0.02388032
0.98201632	-0.09378732	-0.14006932	-0.04947832	-0.04218832	0.00966432
0.97818532	-0.09512532	-0.14581632	-0.03706532	-0.03915432	-0.00440932
0.97488532	-0.09621632	-0.15159032	-0.02369232	-0.03323032	-0.01736132
0.97191532	-0.09706932	-0.15728532	-0.03218132	-0.03546332	-0.03329832
0.96840332	-0.09759432	-0.16271332	-0.03597932	-0.03905432	-0.04948832
0.96637132	-0.09793632	-0.16821032	-0.04295932	-0.03238732	-0.06587332
0.96460332	-0.09801832	-0.17367932	-0.03899632	-0.03483832	-0.08062732
0.96150032	-0.09764332	-0.17884932	-0.04482032	-0.04145232	-0.09738632
0.94585432	-0.09564332	-0.18009532	-0.08746732	-0.10972332	-0.11649932
0.93969932	-0.09428032	-0.18032032	-0.08248232	-0.13257232	-0.11007332
0.93881932	-0.09342732	-0.18037132	-0.07740232	-0.13060532	-0.09896032
0.93846232	-0.09270532	-0.18059832	-0.07396032	-0.13157832	-0.09604432
0.93944132	-0.09198832	-0.18098132	-0.08455632	-0.12783132	-0.09534732
0.93999532	-0.09120132	-0.18127332	-0.08837232	-0.13002832	-0.09636132
0.93971632	-0.09025632	-0.18161632	-0.08713732	-0.13320332	-0.09844432
0.93999532	-0.08937532	-0.18222132	-0.09000332	-0.13165032	-0.10308532
0.93910932	-0.08834032	-0.18261532	-0.08400732	-0.13520532	-0.10799732
0.93825032	-0.08729832	-0.18294532	-0.07833132	-0.13595132	-0.11442032
0.93771332	-0.08624232	-0.18329132	-0.07620532	-0.13396132	-0.12127932
0.93665232	-0.08510232	-0.18344232	-0.07316232	-0.13454632	-0.12833432
0.93571032	-0.08390932	-0.18355732	-0.06793332	-0.13296132	-0.13646632
0.93485032	-0.08260732	-0.18358232	-0.06505332	-0.13317332	-0.14399732
0.93419232	-0.08113732	-0.18349332	-0.06702032	-0.13399632	-0.15100932
0.93396832	-0.07951132	-0.18344532	-0.06901332	-0.13690332	-0.15742132
0.93412632	-0.07769232	-0.18337732	-0.07789132	-0.14033032	-0.16312632
0.93445832	-0.07570532	-0.18330032	-0.08469832	-0.14409232	-0.16703532
0.93501232	-0.07351932	-0.18330832	-0.09436932	-0.14951132	-0.16931532
0.93571832	-0.07118232	-0.18332732	-0.10750232	-0.15216232	-0.17059832
0.93601532	-0.06859532	-0.18342032	-0.11031932	-0.15409932	-0.16992532
0.93564132	-0.06576232	-0.18353632	-0.10897332	-0.15996732	-0.16896032
0.93606932	-0.06288932	-0.18382632	-0.11352032	-0.15638532	-0.16679332
0.93589832	-0.05984632	-0.18400932	-0.11469732	-0.16082432	-0.16615932
0.93584132	-0.05667732	-0.18416632	-0.11711032	-0.16350832	-0.16409132
0.93566332	-0.05340632	-0.18433232	-0.12066832	-0.16790332	-0.16350732
0.93580132	-0.05006332	-0.18457432	-0.12602832	-0.17146832	-0.16070532
0.93533432	-0.04664832	-0.18473132	-0.12574032	-0.17431432	-0.15785132
0.93504432	-0.04314232	-0.18499832	-0.12298632	-0.17921232	-0.15620232
0.93427832	-0.03953532	-0.18525432	-0.11983632	-0.18286932	-0.15326532
0.93344132	-0.03587532	-0.18557632	-0.11521432	-0.18334932	-0.14964632
0.93272832	-0.03218332	-0.18613232	-0.11453132	-0.18169532	-0.14874032
0.93091432	-0.02841232	-0.18639832	-0.10890532	-0.18460132	-0.14832932
0.92991432	-0.02468532	-0.18662832	-0.10743632	-0.18406632	-0.14753432
0.92901332	-0.02097232	-0.18678032	-0.11105832	-0.18693932	-0.14887132
0.92799132	-0.01724932	-0.18676432	-0.11370932	-0.19005132	-0.15015532
0.92678032	-0.01347332	-0.18680332	-0.11496732	-0.19403032	-0.15203232
0.92626732	-0.00966932	-0.18703332	-0.12163632	-0.19235932	-0.15436632
0.92488232	-0.00584732	-0.18704432	-0.11741232	-0.19174132	-0.15518432
0.92360632	-0.00201932	-0.18717732	-0.11510232	-0.19232432	-0.15823232
0.92284032	0.00183632	-0.18746432	-0.11428132	-0.19122532	-0.16071032
0.92186032	0.00567732	-0.18759732	-0.11320132	-0.19018432	-0.16373732
0.92114432	0.00956232	-0.18782432	-0.11435432	-0.18888232	-0.16732032
0.92030732	0.01346832	-0.18798632	-0.10907432	-0.19265932	-0.17075932
0.91904232	0.01741932	-0.18805732	-0.10706632	-0.19909032	-0.17395132
0.91833632	0.02150632	-0.18841132	-0.10193632	-0.19903532	-0.17563532
0.91725832	0.02563432	-0.18873132	-0.10308432	-0.20061032	-0.17836332
0.91641132	0.02980132	-0.18900832	-0.09800532	-0.19938032	-0.17876532
0.91578532	0.03403532	-0.18933032	-0.09780432	-0.20127132	-0.18167732
0.91516132	0.03828532	-0.18949132	-0.09405232	-0.20157032	-0.18275132
0.91528432	0.04259032	-0.18956032	-0.09927332	-0.20101432	-0.18368532
0.91500132	0.04688232	-0.18952232	-0.10042832	-0.20714732	-0.18646432
0.91550632	0.05129832	-0.18964632	-0.11089732	-0.21143532	-0.18852132
0.91532032	0.05568032	-0.18965632	-0.11599432	-0.21714632	-0.19107032
0.91537632	0.06017532	-0.18986732	-0.11711132	-0.22330332	-0.19266332
0.91584932	0.06475632	-0.19022632	-0.12071632	-0.22151532	-0.19372232
0.91599132	0.06935632	-0.19058432	-0.12074332	-0.22103432	-0.19578432
0.91628032	0.07398432	-0.19098632	-0.11872632	-0.21537532	-0.19573032
0.91514432	0.07851932	-0.19118832	-0.10497932	-0.22183332	-0.19856032
0.91580532	0.08320432	-0.19153632	-0.10685332	-0.22135832	-0.20046832
0.91621132	0.08785932	-0.19162432	-0.10903132	-0.22781232	-0.20359032
0.91678132	0.09259932	-0.19160432	-0.11424632	-0.23130832	-0.20620132
0.91597432	0.09720532	-0.19131532	-0.11176032	-0.24726132	-0.21030132
0.91650432	0.10199532	-0.19124932	-0.11539132	-0.24966132	-0.21202532
0.91749932	0.10685432	-0.19134132	-0.12378232	-0.25093332	-0.21344032
0.91769032	0.11167132	-0.19139832	-0.12547632	-0.25373032	-0.21453432
0.91804532	0.11651132	-0.19151432	-0.12375232	-0.24836032	-0.21233532
0.91801932	0.12125432	-0.19170432	-0.11848232	-0.24221932	-0.21057032
0.91875232	0.12599432	-0.19197732	-0.12165132	-0.24158332	-0.20916732
0.91854232	0.13051732	-0.19171732	-0.12846232	-0.25304432	-0.21070332
0.91914232	0.13514132	-0.19153032	-0.13889732	-0.25498732	-0.20957032
0.91950232	0.13981632	-0.19159032	-0.13989632	-0.26198132	-0.21101532
0.92053032	0.14459032	-0.19176332	-0.14679032	-0.26107832	-0.21117132
0.92136632	0.14936232	-0.19195732	-0.14587132	-0.25965832	-0.21106432
0.92214132	0.15410332	-0.19227832	-0.14060232	-0.25622832	-0.20973132
0.92337432	0.15895932	-0.19285032	-0.14121532	-0.25207532	-0.20861432
0.92387832	0.16368732	-0.19330032	-0.13701832	-0.24880232	-0.20645332
0.92372932	0.16820732	-0.19338832	-0.13815232	-0.25374132	-0.20417532
0.92395832	0.17275832	-0.19347632	-0.14053532	-0.25289532	-0.19989932
0.92421132	0.17724532	-0.19336832	-0.14550832	-0.25867232	-0.19616832
0.92371632	0.18154632	-0.19305532	-0.15135232	-0.26620532	-0.19500032
0.92387132	0.18596832	-0.19288732	-0.16336232	-0.26881032	-0.19655232
0.92394232	0.19033332	-0.19295232	-0.16621532	-0.26978232	-0.19858732
0.92430432	0.19479432	-0.19326032	-0.17706632	-0.27768932	-0.20243932
0.92403032	0.19916732	-0.19344132	-0.17791832	-0.28774332	-0.20553432
0.92491832	0.20394132	-0.19407032	-0.19589432	-0.27750332	-0.20448532
0.92499432	0.20852632	-0.19462032	-0.19236732	-0.27366732	-0.20428032
0.92516532	0.21306032	-0.19492732	-0.19852232	-0.25783532	-0.19921532
0.92443632	0.21737532	-0.19491132	-0.20565132	-0.26221732	-0.19759232
0.92364732	0.22184832	-0.19473332	-0.26391532	-0.10788932	-0.15717032
0.92326432	0.22644432	-0.19490332	-0.24318632	-0.10817532	-0.15686632
0.92136432	0.23080232	-0.19491132	-0.23312132	-0.09786132	-0.15392432
0.92062532	0.23551832	-0.19549032	-0.22584432	-0.11353832	-0.15659732
0.91846232	0.23990632	-0.19577732	-0.20820632	-0.11466332	-0.15474432
0.91630932	0.24421032	-0.19596132	-0.19489432	-0.11037532	-0.15225232
0.91402332	0.24852832	-0.19621632	-0.19415232	-0.10479332	-0.15114132
0.91112332	0.25279332	-0.19622232	-0.18354532	-0.09079732	-0.14971632
0.90881532	0.25718632	-0.19632932	-0.18110232	-0.09712532	-0.15281232
0.90673932	0.26154332	-0.19659132	-0.16529832	-0.09874932	-0.15720432
0.90475432	0.26596132	-0.19682432	-0.16110232	-0.10001032	-0.16245232
0.90145432	0.26997632	-0.19666532	-0.14828232	-0.09765332	-0.16603032
0.89823832	0.27377032	-0.19647932	-0.12621832	-0.10646832	-0.17244132
0.89645532	0.27796032	-0.19667332	-0.12397732	-0.10619532	-0.17598632
0.89314832	0.28149932	-0.19634832	-0.11026832	-0.11267932	-0.17995832
0.89090232	0.28512832	-0.19604132	-0.10599032	-0.11730432	-0.18404432
0.88852332	0.28853732	-0.19561732	-0.10197932	-0.12036132	-0.18875832
0.88519832	0.29122532	-0.19473532	-0.08861832	-0.12829332	-0.19397732
0.88283532	0.29368232	-0.19396632	-0.08108032	-0.13548832	-0.20005732
0.88184532	0.29614132	-0.19329832	-0.08450132	-0.14279632	-0.20725232
0.87968432	0.29769132	-0.19213832	-0.08179432	-0.14449432	-0.21207232
0.87930132	0.29936932	-0.19142232	-0.08503432	-0.15141532	-0.21732332
0.87863632	0.30043032	-0.19050532	-0.08874932	-0.15491932	-0.22109532
0.87799932	0.30117932	-0.18972332	-0.09253032	-0.15928732	-0.22402632
0.87729732	0.30164732	-0.18912532	-0.09467032	-0.16072932	-0.22621132
0.87662932	0.30184932	-0.18859232	-0.09197632	-0.16358032	-0.22717132
0.87623232	0.30184332	-0.18826832	-0.09090432	-0.16506832	-0.22768732
0.87601032	0.30155432	-0.18797532	-0.08868832	-0.16633232	-0.22836532
0.87633932	0.30105832	-0.18765832	-0.09020132	-0.16767632	-0.22852332
0.87733932	0.30041232	-0.18724932	-0.09492232	-0.16825032	-0.22812832
0.87871932	0.29952332	-0.18674232	-0.10299032	-0.17220132	-0.22660332
0.87983532	0.29827732	-0.18593632	-0.10444932	-0.17477832	-0.22287532
0.88127332	0.29695232	-0.18473132	-0.09657132	-0.18360132	-0.21638232
0.88239532	0.29530232	-0.18291432	-0.07534432	-0.19214632	-0.20641432
0.88414332	0.29358732	-0.18065732	-0.05354932	-0.20189632	-0.19343332
0.88599332	0.29151532	-0.17786032	-0.02862632	-0.20332032	-0.17803032
0.88879632	0.28934732	-0.17474432	-0.00883332	-0.20774432	-0.16164232
0.89150832	0.28673032	-0.17117932	0.00395332	-0.20424932	-0.14479032
0.89539232	0.28402332	-0.16745332	0.01381932	-0.21242132	-0.12794732
0.89923832	0.28085932	-0.16336732	0.02097432	-0.21378532	-0.10989632
0.90401232	0.27754632	-0.15911632	0.02427332	-0.21673232	-0.09230132
0.90889132	0.27384632	-0.15458232	0.02101932	-0.21959332	-0.07409332
0.91334132	0.26966432	-0.14975232	0.01262832	-0.21793532	-0.05566432
0.91830332	0.26530932	-0.14495732	-0.01461932	-0.21736632	-0.03799632
0.92184332	0.26010432	-0.13986832	-0.23323632	-0.36498732	-0.04627832
0.92113232	0.25350432	-0.13459032	-0.20827232	-0.40591932	-0.03836832
0.91958132	0.24646432	-0.12942132	-0.19020232	-0.43057732	-0.03014932
0.91912632	0.23947932	-0.12466832	-0.17078032	-0.45616532	-0.02433132
0.91770832	0.23189932	-0.11990532	-0.16271432	-0.47344832	-0.01727932
0.91818432	0.22466332	-0.11551532	-0.14907132	-0.47845432	-0.00848332
0.91887832	0.21726632	-0.11123132	-0.14391932	-0.48427132	-0.00091532
0.91900332	0.20963332	-0.10692832	-0.12861232	-0.48925132	0.00850432
0.91968332	0.20205132	-0.10275432	-0.11780232	-0.49155032	0.01742332
0.92001532	0.19436432	-0.09860932	-0.11394332	-0.49361532	0.02804432
0.92024232	0.18659932	-0.09456432	-0.10327532	-0.49653332	0.03749032
0.92011232	0.17876832	-0.09065632	-0.09313632	-0.49956132	0.04817732
0.91981232	0.17084032	-0.08696832	-0.09318032	-0.50647632	0.05691232
0.91913232	0.16288632	-0.08352332	-0.08659632	-0.50346632	0.06450132
0.91885232	0.15495032	-0.08045332	-0.07534332	-0.50454932	0.07184832
0.91861432	0.13909332	-0.07529432	-0.08827332	-0.50597832	0.08018132
0.91867932	0.13119332	-0.07318232	-0.08402132	-0.50221132	0.08342532
0.91925632	0.12334932	-0.07138032	-0.08102432	-0.49874432	0.08703932
0.91947632	0.11552032	-0.06979432	-0.08495232	-0.49222032	0.08902432
0.92028532	0.10780132	-0.06847332	-0.07574032	-0.48509632	0.09151632
0.92082532	0.10017432	-0.06732732	-0.08750032	-0.47362332	0.09443432
0.92269932	0.09270832	-0.06647632	-0.09084132	-0.46481132	0.09441032
0.92378232	0.08524032	-0.06586532	-0.08743632	-0.45743332	0.09500932
0.92550632	0.07793532	-0.06566532	-0.08891032	-0.44743232	0.09545632
0.92720032	0.07069032	-0.06579432	-0.09005632	-0.43521032	0.09287932
0.92861332	0.06350032	-0.06628532	-0.08285232	-0.42609132	0.09187732
0.93021732	0.05645232	-0.06712632	-0.08263732	-0.40944132	0.08865832
0.93175232	0.04952332	-0.06826532	-0.08759832	-0.39718232	0.08246932
0.93234832	0.04269432	-0.06956632	-0.08207732	-0.38656432	0.07782832
0.93340832	0.03608332	-0.07108432	-0.08730232	-0.37515932	0.07278632
0.93409732	0.02959432	-0.07268332	-0.09265932	-0.36018432	0.06769032
0.93500432	0.02341432	-0.07439432	-0.09823732	-0.35241932	0.06463232
0.93676632	0.01739232	-0.07629632	-0.09328332	-0.33632032	0.06194432
0.93793232	0.01155032	-0.07830632	-0.09711832	-0.32457532	0.05934032
0.93966232	0.00584032	-0.08058532	-0.09604832	-0.31263632	0.05682532
0.94099432	0.00029232	-0.08305332	-0.09324332	-0.29890932	0.05513232
0.94253632	-0.00506232	-0.08576532	-0.10208632	-0.28495232	0.05168432
0.94392832	-0.01026032	-0.08871932	-0.10312032	-0.27012132	0.04752332
0.94488832	-0.01527932	-0.09181632	-0.10248332	-0.25628832	0.04230132
0.94568032	-0.02015632	-0.09504232	-0.11067932	-0.24553232	0.03598932
0.94564932	-0.02483232	-0.09828632	-0.10664832	-0.23598832	0.03155232
0.94616832	-0.02932832	-0.10165032	-0.11402732	-0.22474232	0.02605532
0.94607732	-0.03365832	-0.10500532	-0.11162332	-0.21411532	0.02170332
0.94612032	-0.03781532	-0.10843232	-0.10559932	-0.20730932	0.01724232
0.94610632	-0.04168832	-0.11185832	-0.11406632	-0.19509832	0.01265632
0.94594732	-0.04544032	-0.11526732	-0.11851932	-0.19048032	0.00728432
0.94625832	-0.04904332	-0.11877132	-0.11642032	-0.18484132	0.00248732
0.94623532	-0.05246732	-0.12227532	-0.11646832	-0.18018432	-0.00335632
0.94641932	-0.05577132	-0.12584632	-0.12950932	-0.17549932	-0.01100932
0.94646332	-0.05896532	-0.12944832	-0.13137332	-0.17133632	-0.01812732
0.94646132	-0.06199532	-0.13308332	-0.13157932	-0.16326032	-0.02503132
0.94557232	-0.06480732	-0.13656132	-0.13071532	-0.15876132	-0.03301632
0.94484732	-0.06744232	-0.14000232	-0.13528532	-0.15663832	-0.04222332
0.94446932	-0.06992232	-0.14345232	-0.13599032	-0.14971232	-0.04916832
0.94325032	-0.07215832	-0.14672232	-0.13404432	-0.14706632	-0.05747732
0.94258232	-0.07421132	-0.14999332	-0.13429232	-0.14263032	-0.06590832
0.94217332	-0.07608432	-0.15328132	-0.13939832	-0.13652532	-0.07514632
0.94150832	-0.07775032	-0.15656032	-0.13615732	-0.13135132	-0.08398632
0.94070432	-0.07917032	-0.15981332	-0.13122732	-0.12389532	-0.09221132
0.94046032	-0.08035632	-0.16323332	-0.13374832	-0.11242632	-0.10111632
0.94043832	-0.08125632	-0.16684132	-0.13049132	-0.09834132	-0.10996232
0.94091032	-0.08193332	-0.17081232	-0.12386132	-0.08189032	-0.12000832
0.94196232	-0.08237132	-0.17521532	-0.11075032	-0.05711432	-0.12899532
0.93380332	-0.08160932	-0.17770032	-0.11596332	-0.08636332	-0.14509432
0.92563632	-0.08024032	-0.17777532	-0.11003032	-0.12207032	-0.14514932
0.92542932	-0.07924132	-0.17766732	-0.10698832	-0.11828132	-0.13066732
0.92455032	-0.07859232	-0.17784632	-0.09520232	-0.11507132	-0.11945132
0.92433932	-0.07784032	-0.17855232	-0.09140232	-0.11841132	-0.11560732
0.92487032	-0.07676732	-0.17916632	-0.09520432	-0.12019132	-0.10970932
0.92544232	-0.07564432	-0.17965532	-0.10494832	-0.12310532	-0.10467132
0.92607732	-0.07448732	-0.18023632	-0.11014632	-0.12588132	-0.10184132
0.92674432	-0.07325832	-0.18092832	-0.11504032	-0.12942832	-0.10156232
0.92694032	-0.07202832	-0.18152532	-0.11693932	-0.12995232	-0.10178232
0.92654032	-0.07077932	-0.18208032	-0.11400132	-0.12958432	-0.10366332
0.92567932	-0.06950832	-0.18266832	-0.10688432	-0.12424832	-0.10705432
0.92376732	-0.06813132	-0.18306132	-0.09199032	-0.12574032	-0.11089632
0.92246532	-0.06675332	-0.18353332	-0.08040632	-0.12258732	-0.11447932
0.92145832	-0.06533732	-0.18395132	-0.07495332	-0.12053132	-0.11989132
0.92062332	-0.06385932	-0.18415932	-0.07166432	-0.12308232	-0.12556032
0.92039332	-0.06235432	-0.18424832	-0.07566732	-0.12726532	-0.13165332
0.92032132	-0.06077532	-0.18410432	-0.08368532	-0.13181832	-0.13612632
0.92040832	-0.05906932	-0.18393732	-0.08875632	-0.13734632	-0.14215632
0.92071732	-0.05727432	-0.18378732	-0.09838732	-0.13923332	-0.14579932
0.91987332	-0.05526432	-0.18361632	-0.09988432	-0.14497432	-0.14960032
0.91985632	-0.05311932	-0.18387832	-0.10686732	-0.14677432	-0.15406832
0.91958232	-0.05084532	-0.18398632	-0.11495632	-0.14799932	-0.15611032
0.91877132	-0.04844632	-0.18399632	-0.11033932	-0.15066832	-0.15636332
0.91862632	-0.04596332	-0.18411832	-0.11543432	-0.15259432	-0.15769032
0.91786032	-0.04335932	-0.18407732	-0.11991532	-0.15647732	-0.15881932
0.91784032	-0.04064132	-0.18411432	-0.12306432	-0.15782732	-0.15949232
0.91730632	-0.03783432	-0.18412332	-0.12674432	-0.16167032	-0.16053132
0.91732832	-0.03492732	-0.18414732	-0.13284732	-0.16244932	-0.16023332
0.91737232	-0.03198032	-0.18417232	-0.13834932	-0.16651232	-0.16061032
0.91742332	-0.02892932	-0.18424132	-0.14657432	-0.16903132	-0.15957632
0.91689132	-0.02579932	-0.18424832	-0.14646432	-0.17226532	-0.15794932
0.91662632	-0.02261032	-0.18450732	-0.15019232	-0.17346432	-0.15801032
0.91592532	-0.01937732	-0.18458732	-0.14969532	-0.17628832	-0.15617832
0.91536532	-0.01610532	-0.18472532	-0.14730032	-0.17750432	-0.15540032
0.91492732	-0.01279532	-0.18490432	-0.15071232	-0.17601732	-0.15626932
0.91395232	-0.00947732	-0.18490932	-0.14719732	-0.17905232	-0.15821232
0.91361132	-0.00612732	-0.18495232	-0.14800332	-0.17669132	-0.15921932
0.91333732	-0.00275432	-0.18496932	-0.15239232	-0.18204132	-0.16249332
0.91310432	0.00066132	-0.18498332	-0.15469232	-0.18623032	-0.16490232
0.91282232	0.00419032	-0.18500332	-0.15601432	-0.18905632	-0.16659332
0.91222632	0.00780332	-0.18506732	-0.15641732	-0.19368832	-0.16755232
0.91156332	0.01152632	-0.18538532	-0.14797832	-0.19628332	-0.16816532
0.91094332	0.01531432	-0.18577632	-0.14135532	-0.19689432	-0.16963332
0.90984132	0.01912732	-0.18597532	-0.14124432	-0.20045032	-0.17052232
0.90966032	0.02295632	-0.18621632	-0.14393132	-0.20058532	-0.17119132
0.90893732	0.02682432	-0.18631332	-0.14115632	-0.20453532	-0.17311532
0.90818232	0.03069232	-0.18633232	-0.14000032	-0.21087832	-0.17489232
0.90846932	0.03462532	-0.18648732	-0.14509932	-0.21199632	-0.17539532
0.90838532	0.03858932	-0.18656332	-0.15134832	-0.21325232	-0.17624432
0.90782732	0.04253832	-0.18654232	-0.15393532	-0.21923832	-0.17710232
0.90738532	0.04652232	-0.18663532	-0.15181132	-0.22404732	-0.17773332
0.90704332	0.05052532	-0.18688632	-0.15303932	-0.22179432	-0.17786532
0.90654132	0.05452232	-0.18709532	-0.14864632	-0.22208932	-0.17707932
0.90613732	0.05852532	-0.18724632	-0.15187832	-0.22576832	-0.17810032
0.90576932	0.06246732	-0.18727132	-0.15736132	-0.22758032	-0.17841532
0.90535132	0.06643532	-0.18714832	-0.16281432	-0.23278032	-0.17957632
0.90525332	0.07046132	-0.18723632	-0.16597232	-0.23641932	-0.18147032
0.90481432	0.07447032	-0.18729632	-0.17032832	-0.23977632	-0.18405332
0.90448632	0.07853332	-0.18743232	-0.17121332	-0.24234832	-0.18683932
0.90387132	0.08260332	-0.18745932	-0.15858532	-0.24567032	-0.18919932
0.90412632	0.08672132	-0.18757232	-0.16341732	-0.24346632	-0.19014732
0.90347032	0.09079732	-0.18750432	-0.15934932	-0.24988832	-0.19254532
0.90324032	0.09491632	-0.18742632	-0.16430232	-0.25031132	-0.19410232
0.90255532	0.09898532	-0.18720932	-0.16097132	-0.25786132	-0.19642032
0.90243232	0.10318132	-0.18714432	-0.17048732	-0.26461032	-0.19967032
0.90175432	0.10732632	-0.18689932	-0.17607132	-0.26833432	-0.20088432
0.90082132	0.11143732	-0.18660432	-0.17944132	-0.26942732	-0.20037632
0.90037432	0.11561332	-0.18651832	-0.17554732	-0.26781232	-0.19970132
0.89988632	0.11979132	-0.18649032	-0.18266332	-0.27369532	-0.20247432
0.89891032	0.12397032	-0.18643532	-0.18400732	-0.27619232	-0.20561232
0.89838432	0.12822032	-0.18644732	-0.18824632	-0.27604932	-0.20918632
0.89741332	0.13239232	-0.18636932	-0.18562432	-0.27725632	-0.21218832
0.89699932	0.13662732	-0.18650432	-0.18732132	-0.28065332	-0.21722132
0.89700932	0.14088432	-0.18659132	-0.19997032	-0.27704132	-0.21778232
0.89698032	0.14513132	-0.18680832	-0.19500932	-0.27932932	-0.21819632
0.89703932	0.14972932	-0.18724032	-0.26377932	0.02509032	-0.14673032
0.89645732	0.15394932	-0.18757332	-0.25697632	0.01319032	-0.14820132
0.89601532	0.15792132	-0.18786632	-0.20006632	-0.27766832	-0.21535432
0.89571732	0.16217132	-0.18798832	-0.20154932	-0.27445832	-0.21216432
0.89587732	0.16652032	-0.18819732	-0.21142132	-0.27430732	-0.21086032
0.89569532	0.17081332	-0.18832032	-0.21082932	-0.26960232	-0.20807732
0.89564832	0.17530032	-0.18828432	-0.23882832	-0.03751432	-0.15046632
0.89595232	0.17958032	-0.18853632	-0.23423432	-0.06010832	-0.15385432
0.89624732	0.18368532	-0.18875232	-0.21977532	-0.08909032	-0.15805932
0.89708532	0.18783632	-0.18976832	-0.16461332	-0.15262432	-0.17565732
0.89771532	0.19234832	-0.19117632	-0.21582832	-0.10844732	-0.16958832
0.89663232	0.19641232	-0.19124832	-0.21024032	-0.09289032	-0.16503532
0.89645532	0.20076632	-0.19141832	-0.20599432	-0.07910932	-0.16107332
0.89646332	0.20522532	-0.19164832	-0.21713332	-0.07701732	-0.16084832
0.89575732	0.20950632	-0.19149732	-0.20952932	-0.07626732	-0.16093232
0.89600332	0.21398532	-0.19160732	-0.21943532	-0.08313432	-0.16339332
0.89586732	0.21843232	-0.19174432	-0.21398332	-0.08282632	-0.16584832
0.89614232	0.22303732	-0.19190532	-0.21141732	-0.08065332	-0.16640432
0.89571432	0.22760532	-0.19199432	-0.21058832	-0.07751432	-0.16680432
0.89618332	0.23244632	-0.19237432	-0.20438032	-0.08868232	-0.17022232
0.89547332	0.23697732	-0.19231332	-0.20847632	-0.08469332	-0.16905532
0.89468332	0.24148632	-0.19214832	-0.20891832	-0.08072932	-0.16751732
0.89389632	0.24603332	-0.19210732	-0.20877632	-0.08612132	-0.16732832
0.89410632	0.25086432	-0.19237132	-0.21269032	-0.09407232	-0.16712532
0.89482432	0.25589032	-0.19311232	-0.21553832	-0.10145032	-0.16657432
0.89434132	0.26053232	-0.19351932	-0.20261232	-0.11740932	-0.16667832
0.89400632	0.26510332	-0.19408832	-0.18001432	-0.12746432	-0.16461332
0.89298432	0.26941032	-0.19452132	-0.16242732	-0.12754232	-0.16229432
0.89231632	0.27375132	-0.19480932	-0.15672632	-0.13564132	-0.16063232
0.89075732	0.27772132	-0.19480432	-0.14450032	-0.13455832	-0.15766232
0.88904432	0.28142032	-0.19473632	-0.13217532	-0.13835432	-0.15652732
0.88757832	0.28492732	-0.19461532	-0.12323332	-0.14075232	-0.15576632
0.88691732	0.28848232	-0.19463632	-0.12025432	-0.15067232	-0.15796732
0.88562932	0.29172432	-0.19448732	-0.11122532	-0.14875532	-0.15723332
0.88418632	0.29472432	-0.19419032	-0.10188632	-0.14865032	-0.15575232
0.88297332	0.29764232	-0.19401632	-0.09586832	-0.14794932	-0.15474332
0.88195332	0.30045332	-0.19397832	-0.09292532	-0.14839132	-0.15426432
0.88130132	0.30314332	-0.19375332	-0.09119432	-0.15156132	-0.15326432
0.87978232	0.30538732	-0.19338732	-0.08309332	-0.15238332	-0.15249832
0.87848832	0.30752932	-0.19286932	-0.07871832	-0.14798932	-0.15060532
0.87860632	0.30999132	-0.19265532	-0.08620032	-0.15124232	-0.15091932
0.87775532	0.31199232	-0.19216632	-0.08900132	-0.15141732	-0.14994432
0.87761132	0.31407432	-0.19191332	-0.09329532	-0.15050032	-0.14966132
0.87659132	0.31569232	-0.19133132	-0.09181432	-0.14896632	-0.14736332
0.87567632	0.31711632	-0.19097732	-0.08963832	-0.15131732	-0.14732232
0.87546232	0.31853932	-0.19061432	-0.09006732	-0.15423932	-0.14594132
0.87485132	0.31957932	-0.19016432	-0.08884232	-0.15521132	-0.14503732
0.87458132	0.32062532	-0.18989332	-0.08980532	-0.15785932	-0.14545732
0.87488032	0.32180232	-0.18979832	-0.09449132	-0.15877332	-0.14532332
0.87415532	0.32244232	-0.18933632	-0.09186132	-0.15940532	-0.14559032
0.87319132	0.32277232	-0.18883432	-0.08612332	-0.15570832	-0.14588832
0.87251432	0.32304232	-0.18850032	-0.07984832	-0.15657332	-0.14814032
0.87215532	0.32323532	-0.18830932	-0.07581332	-0.15731132	-0.15238332
0.87153832	0.32305932	-0.18800232	-0.06945832	-0.15402532	-0.15646532
0.87090832	0.32260932	-0.18759832	-0.06353832	-0.15112132	-0.16108532
0.87073532	0.32209932	-0.18720132	-0.06136332	-0.15101532	-0.16637032
0.87138432	0.32172832	-0.18664132	-0.05882532	-0.15693432	-0.16926632
0.87197332	0.32119232	-0.18561932	-0.05170032	-0.16239432	-0.16852132
0.87222532	0.32035832	-0.18401032	-0.03656332	-0.16472232	-0.16322132
0.87351632	0.31969732	-0.18211532	-0.02422332	-0.17403332	-0.15625432
0.87417532	0.31850032	-0.17960132	-0.00616132	-0.17699132	-0.14600032
0.87498832	0.31702832	-0.17674632	0.00694632	-0.17849832	-0.13432032
0.87640832	0.31537032	-0.17373232	0.01515232	-0.17689232	-0.12179532
0.87833632	0.31346732	-0.17062132	0.01829432	-0.17895232	-0.11013032
0.88012632	0.31110832	-0.16736832	0.01974632	-0.17542732	-0.09885232
0.88236532	0.30849532	-0.16410132	0.01803032	-0.16818632	-0.08835432
0.88499632	0.30553132	-0.16081032	0.01376032	-0.16777532	-0.07943932
0.88785332	0.30217432	-0.15745932	0.00522532	-0.15715632	-0.06974332
0.89118232	0.29856032	-0.15409232	-0.00404032	-0.15211232	-0.06149832
0.89330232	0.29413332	-0.15045232	-0.01388532	-0.14259432	-0.05205232
0.89527032	0.28922132	-0.14677432	-0.02404932	-0.12853532	-0.04279432
0.89729932	0.28397032	-0.14308932	-0.03945232	-0.11122632	-0.03239832
0.89881032	0.27817332	-0.13933032	-0.04938032	-0.08930832	-0.02342232
0.89965632	0.27184032	-0.13555632	-0.05686232	-0.06819332	-0.01486932
0.90054932	0.26523032	-0.13185632	-0.06611032	-0.05220432	-0.00776832
0.90076932	0.25816932	-0.12815332	-0.07070432	-0.03030832	-0.00049332
0.90132232	0.25094932	-0.12457232	-0.07034532	-0.01352832	0.00462032
0.90241632	0.24373232	-0.12108632	-0.07096932	-0.00904132	0.00820632
0.90376132	0.23623632	-0.11764432	-0.07812632	0.01120932	0.01466832
0.90414532	0.22829532	-0.11411932	-0.07023232	0.03324632	0.01988232
0.90448532	0.22018232	-0.11064532	-0.09120532	0.04824432	0.02562932
0.90552132	0.21212532	-0.10737732	-0.08375732	0.06817632	0.03001832
0.90614232	0.20331732	-0.10415932	-0.14072732	-0.52630232	-0.03562832
0.90692132	0.19502232	-0.10117132	-0.13084032	-0.52336632	-0.02792532
0.90713732	0.18707332	-0.09834832	-0.08337732	0.11467632	0.04609432
0.90795732	0.17814632	-0.09576532	-0.12346932	-0.52488932	-0.01799632
0.90843032	0.16964232	-0.09342032	-0.12338632	-0.52822232	-0.01444332
0.90964532	0.16127232	-0.09138632	-0.12437332	-0.52422732	-0.01089632
0.91242232	0.14437532	-0.08792632	-0.11259232	-0.51694832	-0.00459832
0.91560632	0.12760532	-0.08530632	-0.11125332	-0.50922032	0.00330832
0.91756632	0.11935832	-0.08430132	-0.10604032	-0.49903332	0.00728632
0.92191532	0.10297732	-0.08284932	-0.10613432	-0.48243032	0.01464232
0.92401032	0.09489832	-0.08237732	-0.10673532	-0.47557832	0.01696132
0.92668732	0.08691532	-0.08216632	-0.10257332	-0.46608032	0.01845332
0.92945532	0.07901932	-0.08214032	-0.10316332	-0.45607732	0.02178932
0.93183932	0.07118532	-0.08233032	-0.10079732	-0.44778032	0.02445132
0.93530332	0.06357132	-0.08283432	-0.09214832	-0.43620332	0.02760432
0.93880432	0.05607232	-0.08357932	-0.08869832	-0.42252932	0.02992632
0.94162532	0.04864932	-0.08453632	-0.08493432	-0.41249832	0.03166432
0.94540132	0.04144932	-0.08582332	-0.08319632	-0.39659632	0.03419332
0.94885332	0.03442432	-0.08736032	-0.08411032	-0.38211432	0.03572332
0.95294632	0.02752732	-0.08926432	-0.07651732	-0.36525132	0.03739232
0.95680332	0.02080932	-0.09145532	-0.08528232	-0.35189232	0.03639632
0.96099832	0.01426632	-0.09402732	-0.08762032	-0.33266232	0.03584132
0.96433532	0.00783132	-0.09682232	-0.08293532	-0.32297032	0.03308532
0.96935232	0.00163932	-0.10011032	-0.08435932	-0.30421132	0.03073332
0.97409032	-0.00439832	-0.10373832	-0.08421832	-0.28874032	0.02477832
0.97894232	-0.01023432	-0.10767132	-0.09275832	-0.27552032	0.01796232
0.98246232	-0.01590832	-0.11175932	-0.09346932	-0.26595632	0.01086632
0.98581032	-0.02137732	-0.11602732	-0.09604932	-0.25481732	0.00258632
0.98924232	-0.02659132	-0.12041032	-0.10501532	-0.24314232	-0.00708432
0.99105932	-0.03149032	-0.12465732	-0.10747532	-0.23694732	-0.01641532
0.99301532	-0.03612832	-0.12898232	-0.10665732	-0.22814832	-0.02378032
0.99441632	-0.04042932	-0.13325232	-0.11355632	-0.21961032	-0.03214732
0.99628632	-0.04450532	-0.13759832	-0.11454632	-0.21039832	-0.04099732
0.99777232	-0.04827032	-0.14194732	-0.10905432	-0.20062432	-0.04710332
0.99899432	-0.05170732	-0.14631632	-0.10673332	-0.18684832	-0.05425632
1.00015032	-0.05485732	-0.15078432	-0.10142332	-0.17229632	-0.06117132
1.00137032	-0.05766132	-0.15540632	-0.09147032	-0.15569632	-0.06704932
1.00263032	-0.06011332	-0.16023732	-0.08006432	-0.13632832	-0.07338332
1.00480032	-0.06229532	-0.16546732	-0.06734832	-0.11457532	-0.08219232
1.00644032	-0.06412632	-0.17094832	-0.05176832	-0.09632732	-0.09194532
1.00784032	-0.06554332	-0.17676932	-0.03123432	-0.07904632	-0.10527732
1.01156032	-0.06664532	-0.18354932	-0.00182032	-0.05119332	-0.12048232
0.99560132	-0.06579232	-0.18600332	-0.06252632	-0.11918832	-0.14711832
0.98593832	-0.06439132	-0.18565032	-0.07085532	-0.15670432	-0.14273332
0.98530032	-0.06392132	-0.18574332	-0.05625032	-0.14590632	-0.12591832
0.98514132	-0.06360832	-0.18650832	-0.04629132	-0.13671032	-0.12026432
0.98464132	-0.06277932	-0.18692732	-0.04048632	-0.13357732	-0.11553532
0.98453432	-0.06193132	-0.18704232	-0.03867732	-0.13260332	-0.11164532
0.98572132	-0.06099832	-0.18733932	-0.05012732	-0.13509632	-0.11233732
0.98696632	-0.06002832	-0.18764232	-0.05999932	-0.13894132	-0.11426432
0.98739532	-0.05897332	-0.18769032	-0.06519232	-0.14553832	-0.11624132
0.98850432	-0.05794932	-0.18807732	-0.07110232	-0.14711932	-0.12070632
0.98825932	-0.05687932	-0.18826032	-0.06407632	-0.14997932	-0.12553332
0.98859432	-0.05585132	-0.18853032	-0.06148332	-0.14934832	-0.13118532
0.98809032	-0.05476132	-0.18889932	-0.05492232	-0.14854832	-0.13895832
0.98760732	-0.05358332	-0.18929532	-0.04649632	-0.14807432	-0.14734832
0.98709332	-0.05235032	-0.18950932	-0.04416732	-0.14833132	-0.15532232
0.98691932	-0.05115732	-0.18950032	-0.04534532	-0.14922632	-0.16339532
0.98712332	-0.04987932	-0.18948832	-0.05275232	-0.15419232	-0.17184632
0.98737732	-0.04846232	-0.18952332	-0.06063732	-0.16004632	-0.17948132
0.98898532	-0.04708332	-0.18942432	-0.07583632	-0.15616632	-0.18378132
0.98957532	-0.04556932	-0.18925732	-0.08914832	-0.16400532	-0.18871432
0.98961132	-0.04391532	-0.18912232	-0.09892832	-0.16690732	-0.19319432
0.98990532	-0.04221232	-0.18908332	-0.10640432	-0.16802732	-0.19496932
0.99012632	-0.04041532	-0.18918132	-0.11162732	-0.16614032	-0.19620432
0.98984432	-0.03845332	-0.18932432	-0.11772532	-0.16838632	-0.19759232
0.98982132	-0.03635932	-0.18955232	-0.12099432	-0.16932632	-0.19768832
0.98960732	-0.03409732	-0.18981032	-0.12358332	-0.17286732	-0.19866632
0.98960432	-0.03171232	-0.19013032	-0.12819832	-0.17272032	-0.19761732
0.98889132	-0.02921332	-0.19040132	-0.12929532	-0.17320632	-0.19727132
0.98821632	-0.02663832	-0.19067932	-0.12661832	-0.17143032	-0.19529332
0.98815232	-0.02402032	-0.19097032	-0.13244432	-0.17233732	-0.19481632
0.98706032	-0.02129232	-0.19106132	-0.12947532	-0.17474732	-0.19370632
0.98667432	-0.01851232	-0.19128432	-0.13763832	-0.17393032	-0.19247132
0.98540532	-0.01570632	-0.19117132	-0.13344232	-0.17688432	-0.18873132
0.98541832	-0.01293532	-0.19116332	-0.14576432	-0.17525032	-0.18563632
0.98488032	-0.01019532	-0.19107232	-0.14780632	-0.17607832	-0.18255732
0.98390132	-0.00745532	-0.19084032	-0.14400432	-0.18038632	-0.17992732
0.98319632	-0.00464932	-0.19075232	-0.13883232	-0.17918832	-0.17843732
0.98257832	-0.00182832	-0.19074532	-0.14155232	-0.18042232	-0.17963632
0.98202132	0.00104032	-0.19079332	-0.14224032	-0.18105032	-0.18149732
0.98124932	0.00395732	-0.19081832	-0.13732232	-0.18595632	-0.18474432
0.98107832	0.00694632	-0.19109332	-0.13475832	-0.18673632	-0.18755632
0.98002132	0.01004832	-0.19116232	-0.12357532	-0.19115832	-0.19032432
0.97982932	0.01314532	-0.19128832	-0.13172632	-0.19305932	-0.19147732
0.97904932	0.01633132	-0.19144632	-0.12312032	-0.19475232	-0.19237632
0.97806432	0.01951632	-0.19141832	-0.11994832	-0.19861032	-0.19311732
0.97742332	0.02281332	-0.19149532	-0.11654132	-0.19817532	-0.19286732
0.97693532	0.02621332	-0.19168832	-0.11590132	-0.20067132	-0.19454332
0.97640432	0.02971132	-0.19209532	-0.11905132	-0.20031032	-0.19540932
0.97546132	0.03320032	-0.19224632	-0.11656132	-0.20013632	-0.19437832
0.97463532	0.03677532	-0.19254032	-0.11183332	-0.20291732	-0.19481232
0.97398932	0.04038532	-0.19286132	-0.11391732	-0.20611332	-0.19463332
0.97341732	0.04402332	-0.19311032	-0.11493832	-0.20257632	-0.19376332
0.97274032	0.04772332	-0.19334732	-0.11531932	-0.20586932	-0.19480832
0.97250032	0.05153132	-0.19362332	-0.11491632	-0.20869932	-0.19557732
0.97122432	0.05532032	-0.19348532	-0.11505232	-0.21799232	-0.19670532
0.97137932	0.05918932	-0.19365232	-0.12030632	-0.22122332	-0.19682032
0.97157432	0.06313932	-0.19400432	-0.12396932	-0.22127832	-0.19770032
0.97125932	0.06707332	-0.19413832	-0.12944932	-0.22247132	-0.19824232
0.97010532	0.07096032	-0.19411332	-0.13003132	-0.22519032	-0.19971332
0.97004332	0.07498832	-0.19448032	-0.13194032	-0.22233032	-0.20182732
0.96981232	0.07906432	-0.19489632	-0.13545332	-0.22580832	-0.20560532
0.96879132	0.08315432	-0.19509832	-0.13728632	-0.23162332	-0.21124732
0.96857232	0.08738332	-0.19553932	-0.14364232	-0.23374632	-0.21537732
0.96777032	0.09159632	-0.19587132	-0.14600932	-0.23525732	-0.22023732
0.96651332	0.09570732	-0.19605832	-0.14942932	-0.24133632	-0.22356232
0.96628932	0.09982232	-0.19626632	-0.15172432	-0.23939332	-0.22213832
0.96531132	0.10400332	-0.19654232	-0.15439632	-0.24591032	-0.22467132
0.96428332	0.10828932	-0.19703332	-0.16202932	-0.25170232	-0.22945832
0.96325632	0.11276632	-0.19789532	-0.16719732	-0.25043432	-0.23426132
0.96144832	0.11703432	-0.19876332	-0.16065032	-0.21808932	-0.22990832
0.95813032	0.12057132	-0.19969232	-0.17329432	-0.20495332	-0.22842132
0.95518132	0.12315132	-0.19908932	-0.16763132	-0.18816232	-0.20726732
0.95466332	0.12536132	-0.19857332	-0.16868032	-0.19192832	-0.19070832
0.95323632	0.12752632	-0.19859632	-0.14929132	-0.18307032	-0.17656232
0.95239732	0.12924532	-0.19863932	-0.14057032	-0.17252932	-0.16705932
0.95192232	0.13058532	-0.19843132	-0.13553532	-0.15622032	-0.15945532
0.95190932	0.13143632	-0.19803732	-0.12523332	-0.15118632	-0.15504132
0.95241232	0.13196932	-0.19752332	-0.12515132	-0.14807232	-0.15351432
0.95375432	0.13235132	-0.19723632	-0.13873332	-0.13547332	-0.15060132
0.95516232	0.13244132	-0.19699332	-0.15365232	-0.13732032	-0.15155332
0.95657532	0.13231232	-0.19682932	-0.17303632	-0.13355032	-0.15237832
0.95794232	0.13192932	-0.19665732	-0.19586132	-0.14066032	-0.15580932
0.95946632	0.13141432	-0.19653432	-0.21700732	-0.14102032	-0.15900532
0.96045232	0.13076432	-0.19638232	-0.22349432	-0.15116532	-0.16309632
0.96159232	0.13016032	-0.19618332	-0.22720832	-0.14693432	-0.16384832
0.96239332	0.12943832	-0.19575932	-0.21545132	-0.14928132	-0.16346732
0.96269132	0.12862532	-0.19515932	-0.20296932	-0.16001732	-0.16361932
0.96156932	0.12762632	-0.19436432	-0.20884032	-0.16475632	-0.16135732
0.96050232	0.12685532	-0.19374032	-0.19627632	-0.15935832	-0.15495232
0.95926132	0.12633332	-0.19314332	-0.19240032	-0.15484532	-0.14678932
0.95775432	0.12602632	-0.19219032	-0.16748032	-0.15866832	-0.13684332
0.95737132	0.12610732	-0.19101532	-0.14686832	-0.14855032	-0.12228232
0.95704632	0.12642332	-0.18926432	-0.11863232	-0.14691432	-0.10649632
0.95697732	0.12705032	-0.18676332	-0.31244332	-0.11794832	-0.08435332
0.95639232	0.12779932	-0.18379932	-0.33124432	-0.13029632	-0.06508832
0.95512832	0.12859732	-0.18026832	-0.35155532	-0.14282832	-0.04389332
0.95487132	0.12956432	-0.17659832	-0.35747832	-0.15155232	-0.02202532
0.95412432	0.13041332	-0.17268632	-0.35793132	-0.14998932	0.00111732
0.95322532	0.13106332	-0.16913632	0.00497232	-0.14477132	0.02258632
0.95304132	0.13159332	-0.16563932	0.00183432	-0.14091032	0.03835232
0.95356832	0.13197932	-0.16253932	-0.01213832	-0.13563332	0.04996832
0.95420332	0.13211632	-0.15980632	-0.03063332	-0.13457232	0.05648332
0.95484332	0.13201132	-0.15757432	-0.05362832	-0.12640632	0.05931032
0.95478932	0.13157332	-0.15578632	-0.06242032	-0.12215332	0.05715532
0.95486132	0.13101632	-0.15436432	-0.06547832	-0.11662932	0.05230932
0.95541132	0.13048732	-0.15316332	-0.07733132	-0.12399732	0.04473532
0.95506032	0.12990032	-0.15184332	-0.06526132	-0.12932032	0.03724732
0.95479532	0.12944232	-0.15040032	-0.05695932	-0.12177232	0.03364032
0.95443732	0.12903432	-0.14871732	-0.04817232	-0.13838232	0.02933432
0.95364332	0.12868032	-0.14675032	-0.03936332	-0.12533032	0.02985532
0.95249232	0.12831532	-0.14456232	-0.03328132	-0.13144032	0.03051232
0.95094232	0.12790332	-0.14221632	-0.02034932	-0.12912932	0.03167432
0.94975632	0.12749832	-0.13983832	-0.01707132	-0.12331232	0.03467132
0.94881232	0.12703732	-0.13742432	-0.01312132	-0.12318932	0.03740632
0.94773232	0.12643132	-0.13491732	-0.00928232	-0.12497432	0.03791432
0.94645732	0.12573832	-0.13234332	-0.00461732	-0.11950132	0.03907432
0.94550832	0.12496432	-0.12969232	-0.00063232	-0.12828232	0.03993232
0.94504132	0.12418032	-0.12695832	0.00050832	-0.12661732	0.04234732
0.94410132	0.12320532	-0.12403332	0.00891932	-0.12901032	0.04568732
0.94308332	0.12208232	-0.12101832	0.01325532	-0.12500832	0.05071932
0.94193032	0.12078932	-0.11794932	0.01286532	-0.12598132	0.05512432
0.94145932	0.11939332	-0.11496432	0.00731532	-0.13006332	0.05969532
0.94070132	0.11778132	-0.11195232	0.00490832	-0.12191832	0.06490932
0.93998032	0.11598032	-0.10894832	-0.00604532	-0.11626232	0.06876932
0.93977132	0.11405132	-0.10606332	-0.01867732	-0.11442732	0.07265432
0.93969932	0.11195732	-0.10324632	-0.03414532	-0.11574032	0.07553732
0.93966632	0.10967432	-0.10039732	-0.13765432	-0.15101132	0.07511932
0.93891432	0.10715532	-0.09760232	-0.11566932	-0.15288932	0.07759932
0.93865432	0.10458932	-0.09486432	-0.09440732	-0.14987132	0.08013132
0.93835032	0.10193232	-0.09206432	-0.10901032	-0.15109332	0.08232032
0.93747632	0.09912532	-0.08925032	-0.10051332	-0.16335032	0.08405832
0.93713732	0.09636132	-0.08652632	-0.09250832	-0.16834032	0.08692432
0.93632232	0.09351332	-0.08382032	-0.09129832	-0.16987632	0.08899532
0.93608632	0.09071732	-0.08115432	-0.08979232	-0.17387832	0.09107032
0.93603232	0.08795732	-0.07850832	-0.07630432	-0.17103632	0.09427732
0.93541532	0.08515232	-0.07582532	-0.08066632	-0.17734932	0.09693732
0.93531932	0.08243932	-0.07325232	-0.06653232	-0.17684632	0.09974032
0.93501332	0.07973332	-0.07074632	-0.07465632	-0.18515632	0.10247532
0.93439232	0.07703432	-0.06834632	-0.06942632	-0.18617032	0.10462632
0.93397432	0.07440632	-0.06609532	-0.06241732	-0.18671832	0.10685032
0.93344332	0.07181732	-0.06394732	-0.05531532	-0.18669232	0.10882932
0.93290632	0.06931132	-0.06188432	-0.04996632	-0.18866832	0.11043432
0.93296432	0.06696532	-0.05993532	-0.04141032	-0.18202232	0.11349932
0.93374432	0.06479632	-0.05796932	-0.03947832	-0.16756032	0.11692732
0.93421532	0.06273032	-0.05592532	-0.03257032	-0.15379932	0.12069132
0.93438132	0.06075632	-0.05373932	-0.02342732	-0.15423632	0.12581732
0.93499432	0.05892432	-0.05148032	-0.01183632	-0.14600532	0.13078932
0.93538832	0.05722532	-0.04910732	-0.00787532	-0.14279432	0.13693132
0.93591032	0.05573232	-0.04664632	-0.00267532	-0.14003632	0.14308232
0.93648132	0.05447232	-0.04406332	0.00038232	-0.12505432	0.15041532
0.93638032	0.05340232	-0.04137532	0.01029032	-0.12229532	0.15862232
0.93626032	0.05249332	-0.03864432	0.02728132	-0.11712432	0.16779132
0.93621532	0.05174132	-0.03587332	0.03608832	-0.11277632	0.17633532
0.93595732	0.05108632	-0.03305032	0.04622332	-0.11395032	0.18644032
0.93539732	0.05048132	-0.03021632	0.05773332	-0.11370632	0.19618032
0.93507532	0.04993732	-0.02739232	0.05979532	-0.11809432	0.20483832
0.93515332	0.04939932	-0.02467232	0.05158932	-0.12123032	0.21278832
0.93446632	0.04878632	-0.02204032	0.04694332	-0.13640432	0.22107132
0.93405032	0.04815332	-0.01956432	0.04145832	-0.14118932	0.22767832
0.93347532	0.04746332	-0.01726532	0.03724232	-0.14901332	0.23336332
0.93290932	0.04672332	-0.01514132	0.03272932	-0.15452432	0.23754732
0.93171732	0.04588632	-0.01321032	0.02839532	-0.16288632	0.24064432
0.93038232	0.04495432	-0.01148132	0.02483832	-0.17651832	0.24315832
0.92870232	0.04387732	-0.00995732	0.02578332	-0.18174332	0.24421132
0.92750632	0.04273332	-0.00857732	0.02829832	-0.18680532	0.24532132
0.92595132	0.04149032	-0.00734232	0.03042232	-0.19273932	0.24565832
0.92486732	0.04013532	-0.00621532	0.02602332	-0.19511232	0.24526632
0.92355032	0.03865532	-0.00523532	0.02260132	-0.20064632	0.24466232
0.92229132	0.03699132	-0.00437632	0.02253132	-0.20653232	0.24392232
0.92117332	0.03519332	-0.00366632	0.01634432	-0.20714032	0.24212332
0.92024232	0.03328332	-0.00305932	0.01736232	-0.20869232	0.24106632
0.91921132	0.03122132	-0.00257532	0.01684032	-0.21224032	0.23860032
0.91829632	0.02905132	-0.00221032	0.01697932	-0.21522432	0.23571332
0.91739232	0.02676332	-0.00197632	0.01552932	-0.21729332	0.23324232
0.91684832	0.02440732	-0.00188432	0.01229232	-0.21665132	0.22874132
0.91599132	0.02196832	-0.00188832	0.00766832	-0.21670432	0.22579232
0.91552432	0.01950632	-0.00199432	0.00371932	-0.21402732	0.22163832
0.91454232	0.01697132	-0.00219632	0.00030732	-0.21488232	0.21851932
0.91416932	0.01439732	-0.00250732	0.00376532	-0.21242632	0.21599232
0.91346532	0.01172832	-0.00292332	-0.00008132	-0.21397832	0.21270632
0.91348732	0.00900832	-0.00349332	0.00200932	-0.21164632	0.20951532
0.91344832	0.00621232	-0.00422432	-0.00059032	-0.20920432	0.20652832
0.91347932	0.00331632	-0.00514132	-0.00255632	-0.20995232	0.20249232
0.91373532	0.00035732	-0.00623632	-0.00034532	-0.20608132	0.19764332
0.91407832	-0.00263532	-0.00751032	-0.00206432	-0.20216532	0.19189432
0.91435232	-0.00568032	-0.00894832	-0.00581232	-0.20207432	0.18642132
0.91489732	-0.00873732	-0.01052632	-0.00096032	-0.19867032	0.18067032
0.91542932	-0.01178132	-0.01222832	-0.00678232	-0.19420532	0.17431832
0.91572532	-0.01482532	-0.01401532	-0.01084632	-0.19436432	0.16914732
0.91618232	-0.01785232	-0.01590632	-0.01220032	-0.19008832	0.16389732
0.91666532	-0.02085732	-0.01787632	-0.01598632	-0.18735032	0.15851832
0.91730432	-0.02381432	-0.01995332	-0.01404432	-0.18445232	0.15474632
0.91821532	-0.02677232	-0.02215732	-0.02043332	-0.18175632	0.14989932
0.91966932	-0.02972132	-0.02456732	-0.02316232	-0.17552532	0.14477732
0.92038532	-0.03264432	-0.02716432	-0.01726332	-0.17239632	0.13994032
0.92209532	-0.03559232	-0.03001632	-0.01489332	-0.16174732	0.13476132
0.92326132	-0.03854132	-0.03305732	-0.01211832	-0.15535532	0.12805432
0.92435732	-0.04151832	-0.03626932	-0.00916132	-0.15071632	0.12047932
0.92535632	-0.04449332	-0.03963932	0.00059632	-0.14610332	0.11325732
0.92614332	-0.04741432	-0.04299432	-0.00322032	-0.14581332	0.10535532
0.92576032	-0.05022332	-0.04624232	-0.00167932	-0.15126532	0.09768432
0.92696432	-0.05304232	-0.04958532	-0.01018532	-0.15212432	0.08927232
0.92863532	-0.05582932	-0.05303432	-0.01213132	-0.14826832	0.08209832
0.93037832	-0.05865032	-0.05661732	-0.01919732	-0.14735932	0.07369132
0.93173832	-0.06144732	-0.06029332	-0.01773232	-0.14601032	0.06693432
0.93364732	-0.06429532	-0.06412632	-0.02136432	-0.14297632	0.05856432
0.93526232	-0.06715732	-0.06807332	-0.02329532	-0.14213132	0.05027332
0.93598532	-0.06994332	-0.07207032	-0.02160432	-0.14153532	0.04184232
0.93720132	-0.07279032	-0.07616932	-0.02535832	-0.14098532	0.03274332
0.93756132	-0.07555532	-0.08019732	-0.02458532	-0.14608532	0.02459032
0.93849332	-0.07834032	-0.08421332	-0.03186832	-0.14721132	0.01592332
0.93974832	-0.08110632	-0.08819732	-0.04098632	-0.14936532	0.00817432
0.94076732	-0.08381532	-0.09217432	-0.05187532	-0.15235932	-0.00036232
0.94233832	-0.08654632	-0.09624132	-0.05682232	-0.15460232	-0.00772432
0.94305632	-0.08916632	-0.10024032	-0.06129332	-0.15858532	-0.01454732
0.94393632	-0.09175332	-0.10431332	-0.06586332	-0.16228332	-0.02231932
0.94477132	-0.09428332	-0.10834432	-0.07382232	-0.16245332	-0.02975432
0.94472132	-0.09665532	-0.11223832	-0.08057732	-0.16654932	-0.03694932
0.94491132	-0.09895332	-0.11607732	-0.07550832	-0.16505732	-0.04147132
0.94520032	-0.10116432	-0.11991632	-0.08155032	-0.16032632	-0.04612932
0.94584232	-0.10333832	-0.12386032	-0.08413532	-0.15374932	-0.05121532
0.94582732	-0.10531432	-0.12778832	-0.07866232	-0.14891532	-0.05613432
0.94613432	-0.10724432	-0.13183232	-0.07156432	-0.14353832	-0.06037032
0.94625032	-0.10903932	-0.13587532	-0.06472232	-0.14131232	-0.06491032
0.94698232	-0.11074532	-0.14003732	-0.06604432	-0.13511032	-0.07036432
0.94713332	-0.11228532	-0.14417532	-0.06354132	-0.13491432	-0.07657532
0.94824732	-0.11383032	-0.14860032	-0.05959132	-0.12794032	-0.08220032
0.95024832	-0.11536432	-0.15338632	-0.06278032	-0.11886232	-0.09034532
0.95236532	-0.11679632	-0.15850532	-0.06174332	-0.10738232	-0.09914232
0.95538332	-0.11825332	-0.16411332	-0.07565132	-0.09503332	-0.11250632
0.95790532	-0.11949532	-0.17000232	-0.07765732	-0.08333032	-0.12569232
0.96311132	-0.12084532	-0.17682432	-0.09247832	-0.06218432	-0.14275432
0.94443032	-0.11882832	-0.17839732	-0.11047732	-0.13015032	-0.16390532
0.93496032	-0.11752532	-0.17852132	-0.10593932	-0.16001532	-0.15999932
0.93302432	-0.11746932	-0.17865132	-0.08353432	-0.15891932	-0.14263932
0.93230532	-0.11778032	-0.17943932	-0.06523232	-0.14945232	-0.13208832
0.93155032	-0.11760332	-0.18069032	-0.05209532	-0.14231632	-0.12755832
0.93101832	-0.11721132	-0.18148632	-0.05077532	-0.14294532	-0.12407532
0.93132932	-0.11692732	-0.18191332	-0.05848532	-0.14704132	-0.12219032
0.93172932	-0.11666032	-0.18243832	-0.06552332	-0.15180632	-0.12305732
0.93180032	-0.11634032	-0.18346332	-0.06158932	-0.15092232	-0.12865732
[truncated: 5,453 more rows]
