# Supplementary material for: Dynamic Monitoring Reveals Motor Task Characteristics in Prehistoric Technical Gestures
Source: PLoS One. 2015 Aug 18;10(8):e0134570. doi: 10.1371/journal.pone.0134570 (PMC4540478; doi:10.1371/journal.pone.0134570)
Supplement: S1 Dataset — The zip file contains csv documents of the measurement data generated during the experiments. For each experiment exist two files, one of the measurements of the force sensor and one of the position sensor. They are labeled by the abbreviation “exp” followed by a number and the postfix “-force” for the force sensor and “-position” for the position sensor. The first row shows the legend of the document which states the arrangement of the quantities below. The quantities are listed in chronological order. Sample times of both sensors were 0.01 s. (ZIP) [file pone.0134570.s002.zip › exp61-force.csv]

Force X (N)	Force Y (N)	Force Z (N)	Torque X (N-m)	Torque Y (N-m)	Torque Z (N-m)	Frequency = 1000	Averaging Level = 10	F/T Serial Number = FT14761	Time Started = 11.02.2014 15:14:50
-0.0655813813209534	0.0129582528024912	0.015864796936512	0.000532002770341933	-0.000811064557638019	0.000360982230631635
-0.0515859015285969	-0.0137038007378578	0.0243737865239382	8.05029485491104E-05	-0.000258091808063909	0.000529890938196331
-0.0270930882543325	0.0132578397169709	-0.0232389513403177	-0.000411350483773276	-0.000838149455375969	0.000234037346672267
-0.0227045174688101	0.0191636327654123	0.0384632125496864	-0.000983321107923985	-0.00056982837850228	-0.000469540973426774
-0.064918726682663	0.002370435744524	0.0328123271465302	-0.000296795682515949	-0.00011534133227542	0.000288295239442959
-0.0543526746332645	-0.0198283512145281	-0.0279109571129084	-0.000717596441973001	-0.000620450475253165	0.000174308370333165
-0.0364172346889973	0.00862846802920103	0.0200780630111694	-0.000380253855837509	-0.000809609307907522	0.000273077224846929
-0.035275936126709	-0.0156292244791985	0.0174205582588911	0.00022063851065468	-0.000789465091656893	-0.000210164100280963
-0.0670953616499901	-0.023829048499465	0.0376994386315346	-0.000473813590360805	-0.000276403967291117	4.97203791383072E-06
-0.058868158608675	-0.0374056771397591	0.0296531207859516	-0.000215377818676643	-0.000135361813590862	-6.52609815006144E-05
-0.0398371368646622	-0.0144636696204543	0.0424706488847733	0.000358247576514259	-0.000256395171163604	0.000401103607146069
-0.0303716193884611	-0.0402176678180695	0.00386954261921346	-0.000361818732926622	-0.00133064982946962	-9.70783657976426E-05
-0.0232036262750626	-0.00490188412368298	0.050328079611063	1.16823803182342E-05	-0.000448742823209614	0.000777034903876483
-0.0329926274716854	0.0316578298807144	0.00395865086466074	0.000474097992992029	-0.00066303473431617	-5.58295141672716E-05
-0.0506267659366131	0.0131096309050918	0.0286232847720385	-1.31916003738297E-05	-0.000913275755010545	0.000375185249140486
-0.0425417944788933	0.0138257658109069	0.0909623876214027	3.71973783330759E-06	-0.0003022649907507	-0.00029738451121375
-0.0465220883488655	0.00316770281642675	0.0949294865131378	6.30531139904633E-05	-0.000690503569785506	-7.36737783881836E-05
-0.0435832031071186	-0.00521864742040634	-0.0134466681629419	-5.74680743739009E-05	-0.00118499679956585	-0.000267426657956094
-0.0696104764938354	-0.0182429999113083	0.0158210247755051	-2.66000406554667E-05	-0.000919843383599073	0.000211631660931744
-0.0307075418531895	-0.0385185889899731	-0.0129827959463	-0.000207819990464486	-0.000918112578801811	-0.000295478850603104
-0.0305944588035345	0.0117172198370099	0.0259751286357641	0.00061480572912842	-0.000520228582900018	-8.85429290065076E-06
-0.0177341196686029	-0.0404255948960781	0.0351686142385006	0.000402258971007541	-0.000961653306148946	-4.06037543143611E-05
-0.0567476563155651	-0.048771820962429	0.021348224952817	-1.60661238624016E-05	-0.000569530122447759	-0.000129497842863202
-0.0262779798358679	-0.0129182916134596	0.00361567409709096	0.000719644362106919	-0.000480384449474514	0.000538002292159945
-0.0680437535047531	-0.0508755967020988	0.0171514861285686	0.000995277427136898	-0.000946212734561414	0.000172530504642054
-0.00900815334171057	0.00148008612450212	0.0257884282618761	-6.69785804348066E-05	-0.00079904607264325	-1.44055265991483E-05
-0.0365617871284485	-0.0297895967960358	-0.00504468940198421	-0.000359100522473454	-8.68869610712864E-05	-7.15501346348901E-06
-0.0350163206458092	0.0039190873503685	0.00853625126183033	-0.000401945697376505	-0.000825499126221985	-0.000511483405716717
-0.0381414815783501	0.00106987741310149	0.0170545969158411	-0.000422779121436179	-0.000390526227420196	-0.000414707435993478
-0.0415757670998573	-0.0131912333890796	-0.0178590901196003	0.000716411625035107	0.000200730952201411	0.000296186481136829
-0.0569258444011211	-0.0150049971416593	0.0079589830711484	7.69781836424954E-05	-6.01892897975631E-05	-2.80839285551338E-05
-0.045164942741394	-0.0200081802904606	0.00796377100050449	-0.000433988636359572	-0.0002684032660909	-0.000164313431014307
-0.0550788827240467	0.00975056551396847	0.0354744344949722	0.000733177468646318	-0.000927762943319976	-0.000627347733825445
-0.00467977253720164	-0.0258292034268379	0.0479831323027611	0.0002984193561133	-0.00116837723180652	6.9565350713674E-05
-0.0409176126122475	-0.0276531614363194	-0.000935425632633269	-0.000141840690048411	-9.58086820901372E-05	0.000177943496964872
-0.0321064442396164	-0.017347214743495	0.0253762658685446	6.81765523040667E-05	-0.000644886051304638	0.000158990354975685
-0.0238958243280649	0.00665838830173016	0.0691229254007339	-0.000107330648461357	-0.000479898997582495	-0.000101328390883282
-0.0333689972758293	0.0341516770422459	-0.0446566715836525	-0.000264952948782593	0.000284078967524692	4.67583668068983E-05
-0.0531311631202698	-0.00755087099969387	0.0256119947880507	-0.000556726299691945	-0.000246661773417145	-0.000496519322041422
-0.0252785291522741	-0.000651120149996132	0.0431775152683258	0.000118651834782213	-0.00047727016499266	-4.26281585532706E-05
-0.0412079691886902	0.0012082546018064	-0.0478638894855976	0.000129763386212289	-0.000626583816483617	-0.000344193918863311
-0.0186612959951162	-0.0238661151379347	0.0336227603256702	-0.000249628617893904	-0.000822252011857927	0.000388014799682423
-0.0371586009860039	0.0168258417397738	0.00288579449988902	-0.000183436044608243	-0.000143331140861847	0.000259458553045988
-0.0474788807332516	-0.00435971608385444	0.000735845824237913	-0.000250400102231652	-0.000538036285433918	-0.000975988514255732
-0.0607185512781143	-0.0102199232205749	0.0215741582214832	-0.000230014047701843	0.000588512921240181	-0.000505986856296659
-0.0259577259421349	-0.00854887999594212	0.0121129853650928	-0.000557070132344961	-0.00068586872657761	-2.07236553251278E-05
-0.0406893119215965	-0.0374696329236031	0.0211902279406786	0.000477128633065149	-0.000924369785934687	0.000273889309028164
-0.0378407873213291	-0.0358434095978737	0.0205020755529404	-0.000199609159608372	-0.000199683170649223	0.000372421578504145
-0.00783282984048128	0.0200529880821705	0.0125890849158168	0.000335164775606245	-0.000553413876332343	0.000207133809453808
0.00393440620973706	-0.0521201826632023	0.0576834864914417	-7.72720231907442E-05	-0.000950907415244728	-0.000438119866885245
-0.0136234750971198	0.00715030916035175	0.0315137431025505	0.000526853953488171	-0.00117850082460791	-0.000554855039808899
-0.0315409004688263	-0.0010439696488902	-0.018283199518919	0.000522838206961751	-0.000854413723573089	0.000396915362216532
-0.0662073343992233	-0.0285129602998495	0.0559914745390415	0.000732923916075379	-0.0011912640184164	9.24894702620804E-05
-0.0450332276523113	-0.026566619053483	-0.0142098367214203	1.12842110411293E-06	0.000179545459104702	0.000346797693055123
-0.0297592803835869	-0.0111551899462938	0.0286492183804512	3.55729534931015E-05	-0.000697761483024806	0.0007100721122697
-0.0286135952919722	0.00376142840832472	0.0441659837961197	0.000976417912170291	-0.000948755827266723	-0.000230048186494969
-0.03583849593997	-0.00346106570214033	0.00983293727040291	0.00058652478037402	-0.000453042390290648	-0.000667026615701616
-0.0270277597010136	-0.00612603733316064	0.0394466258585453	-5.28731834492646E-05	-0.000551472883671522	-0.000454556633485481
-0.0340443216264248	0.000162269949214533	0.0214888378977776	0.000601955107413232	-0.000707788160070777	7.09641244611703E-05
-0.0239523816853762	-0.0416701324284077	0.0382795073091984	0.000179555005161092	-0.000214568441151641	0.000509099278133363
-0.00804382096976042	-0.00496154744178057	0.0217307358980179	0.000372769514797255	-0.000520509376656264	0.000105442362837493
-0.0296782553195953	-0.0159585531800985	0.00463046785444021	0.000359745405148715	-0.000830981705803424	-0.000226212447159924
-0.0101271579042077	-0.0263050813227892	0.016707893460989	-5.35602812306024E-05	-0.000844835420139134	0.000319273880450055
-0.050887655466795	-0.046077661216259	-0.0208692606538534	0.000839004758745432	-0.000204609837965108	-0.000317653641104698
-0.0376098938286304	-0.0194408036768436	-0.0213997419923544	6.11530194873922E-05	-0.000285612040897831	-0.000427453080192208
-0.0492809377610683	-0.0382182747125626	-0.0400414317846298	-0.000423281220719218	-0.000666782609187067	-3.80952842533588E-05
-0.0307592712342739	0.0474463440477848	0.0160635448992252	-0.000658794422633946	-0.0004212906351313	-0.000153445784235373
-0.0383376255631447	0.0125862257555127	0.00766844069585204	-0.000486026227008551	-0.00054971530335024	-0.000141315627843142
-0.0523268394172192	0.0367358401417732	0.00314479484222829	0.000496072054374963	-0.000772283528931439	0.000181311435881071
-0.0464907474815845	-0.0168710276484489	0.0332479327917099	-0.000283798668533564	-0.000995832378976047	0.000268798408797011
-0.0247017815709114	-0.00697035621851683	-0.0220504608005285	-0.000129233623738401	-0.000865026377141476	-0.00014768703840673
-0.0444586463272572	-0.0360843800008297	0.0193166863173246	-0.000350567454006523	-0.000894845521543175	0.000830708188004792
-0.0444855652749538	0.0046518724411726	0.046077586710453	9.46298143844615E-07	-0.000503203540574759	0.000471779843792319
-0.0329283885657787	-0.00781966838985682	0.0171216409653425	0.00034266195143573	-0.000430630141636357	1.84630171133904E-05
-0.00628127157688141	0.0222962610423565	0.0261607524007559	0.000765220727771521	-0.000809780962299556	0.000124112339108251
-0.0154650630429387	0.0158736519515514	0.0394091680645943	0.00078864925308153	-0.000375178875401616	-2.34937465393159E-06
-0.034228403121233	-0.0383411943912506	0.0249600000679493	-0.000282917724689469	-1.91215131053468E-05	0.00032869924325496
-0.0317754819989204	-0.0216659381985664	-0.000145231722854078	0.000662961683701724	-3.43562423950061E-05	0.00021278734493535
-0.0615642294287682	-0.0153433866798878	0.0340326800942421	0.000414302136050537	-0.000395531882531941	8.3562423242256E-05
-0.0368126779794693	-0.00432715378701687	0.0422054007649422	0.000357198441633955	-0.00064440694404766	0.000498829584103078
-0.0655777528882027	-0.00926106050610542	-0.0132565889507532	4.77435714856256E-05	-0.000290231342660263	-0.000446554971858859
-0.0524696670472622	0.00345358811318874	0.0330412611365318	0.00033476622775197	-7.82598508521914E-05	0.000592158699873835
-0.0409007556736469	0.0307610034942627	0.0383562706410885	0.000186671430128627	-0.000685110862832516	-6.31071743555367E-05
-0.0601037293672562	-0.0229661501944065	-0.000928416498936713	-0.000599650025833398	-0.000826735456939787	-0.000301008287351578
-0.0245272573083639	0.0263415835797787	0.069499671459198	0.000164570170454681	-0.00121076835785061	-0.000314878183417022
-0.0951726511120796	-0.0135466074571013	-0.00157961330842227	0.00013333723472897	-0.0010719794081524	2.60640154010616E-05
-0.0454857423901558	-0.0605536065995693	-0.0230580512434244	-0.000718374154530466	-0.00185538118239492	0.000102080957731232
-0.00938322581350803	0.0202067140489817	-0.00480176694691181	0.000610669318120927	-0.000627558154519647	0.000324048480251804
-0.0369719751179218	-0.0283473674207926	-0.0258229803293943	0.000480911083286628	-0.000252962403465062	-0.000127555249491706
-0.0203495640307665	-0.0338381566107273	-0.0346057750284672	0.000790793332271278	-0.000909128575585783	0.000213201681617647
-0.00997269432991743	0.0117462538182735	-0.00445282878354192	0.00076189253013581	-0.000255958584602922	0.000269822950940579
-0.0303605571389198	-0.00897715147584677	-0.00497308373451233	0.000333665026118979	-0.000616827397607267	0.000223612936679274
-0.0297846682369709	-0.0284883808344603	-0.0125526990741491	0.000346178654581308	-0.000301698717521504	-0.000252227851888165
-0.039632648229599	-0.0117479991167784	-0.0136812413111329	0.000312604563077912	-0.000224220071686432	0.000171345396665856
-0.0487775653600693	-0.0173377674072981	0.0153760956600308	-0.000565845752134919	-0.00131216424051672	0.000348628411302343
-0.0369731709361076	-0.00873353146016598	0.00417797965928912	-7.51969637349248E-05	-0.000157211470650509	-0.000258701969869435
-0.0407448783516884	0.03393629565835	-0.00417001498863101	0.000284018373349682	-0.000899012666195631	-0.000553555670194328
-0.0485504604876041	-0.0273719504475594	-0.0178764630109072	0.000203543633688241	-0.00025188154540956	2.50076063821325E-05
-0.0132362470030785	0.0213569197803736	0.0119422050192952	6.27054469077848E-05	-0.00076188042294234	0.000350109970895574
-0.0619790479540825	-0.0265197604894638	0.00289445952512324	0.000266496790573001	-0.000111793837277219	0.00045636371942237
-0.0249072555452585	-0.00733369495719671	-0.0132262539118528	0.000557218678295612	-0.000202058567083441	0.00016562786186114
-0.0364854894578457	-0.0394538678228855	0.0297549236565828	-0.000358110177330673	-0.000292802404146641	1.76507455762476E-05
-0.0442218147218227	-0.0220484603196383	-0.0352008938789368	-3.24025240843184E-05	-0.000365150510333478	-0.000120610246085562
-0.0376105345785618	0.0184073001146317	0.028679221868515	-0.000107926112832502	-0.00050676183309406	0.000419927935581654
-0.0410940311849117	-0.0644205510616302	-0.0309939924627543	0.000364912120858207	-0.000321258063195273	0.000387848966056481
-0.0416864044964314	-0.00124956935178488	-0.0189543794840574	-3.50135087501258E-05	-0.00053505611140281	0.000407696119509637
0.00356946256943047	0.0507287383079529	0.025086248293519	0.00116254598833621	-0.000741216877941042	0.000859623833093792
-0.0507476516067982	0.0105177080258727	0.012295107357204	0.000183897151146084	-0.00038095546187833	-5.35298931936268E-05
-0.0667806193232536	0.00231240433640778	0.0111477859318256	4.6534878492821E-05	-0.000146854668855667	0.000400179269490764
-0.0487250164151192	-0.00881942547857761	0.037507425993681	0.000184044518391602	-0.000150409818161279	0.000542606227099895
-0.0407574772834778	-0.0361564978957176	-0.00160077947657555	-0.00034285633591935	-0.000594887125771493	0.000446876627393067
-0.0418354123830795	-0.00847508572041988	0.00417243922129273	0.000266348419245332	-0.00074224075069651	-0.000169731632922776
-0.0270103737711906	-0.0314063280820847	0.0384640656411648	0.000248384254518896	-0.000684508704580367	0.000336977100232616
-0.059548944234848	-0.00247987802140415	0.0154989408329129	0.000427709921495989	-0.000363804079825059	0.000664398714434356
-0.03609399497509	-0.00205492321401834	0.0210600327700377	0.000309411901980639	-0.000446142978034914	0.000164092067279853
-0.0332300961017609	-0.000149971718201414	0.0428812019526958	0.00100819114595652	-0.00104007008485496	0.000447085709311068
-0.0768605917692184	-0.0260976161807776	-0.0106693934649229	-0.000562694680411369	-8.9270524767926E-06	0.000190373160876334
-0.0373479686677456	-0.0293439514935017	-0.00401714909821749	-7.55841483623954E-06	-0.000454163586255163	-0.000417811068473384
-0.0526562668383121	-0.0425388552248478	0.0288223903626204	-0.0010084550594911	-5.60109401703812E-05	7.5246010965202E-05
-0.0506719574332237	0.0158871375024319	0.00385130755603313	0.000220637157326564	-0.00104133842978626	-0.00023749859246891
-0.0443215370178223	0.0114374598488212	0.00371315027587116	0.000740177521947771	-0.00133494765032083	0.000157297094119713
-0.0920367613434792	-0.0415054149925709	0.0120984567329288	0.00015400345728267	-0.000733116292394698	-0.000120782431622501
-0.0626175180077553	-0.0423795729875565	0.00780176650732756	0.000434042973211035	-0.000774601066950709	0.000266879738774151
-0.068279817700386	-0.0640132874250412	0.0263502914458513	0.00049681164091453	-0.000784518022555858	-0.000274986057775095
-0.0505118928849697	-0.0219485145062208	0.0459164530038834	0.000434282817877829	-0.000348073430359364	0.000854992307722569
-0.0288128443062305	-0.020489513874054	0.0213325973600149	0.000667302461806685	-0.000876581005286425	0.000324524793541059
-0.0318070687353611	-0.0322335101664066	-0.0304977316409349	0.000592041877098382	-0.000125698657939211	0.000178497080923989
-0.00518450746312737	-0.0133531959727407	0.0671195164322853	0.00142591272015125	-0.000457702379208058	-0.000329646718455479
-0.0232411157339811	-0.0677738189697266	0.0174563601613045	7.72176790633239E-05	-2.86141967080766E-05	0.000108830259705428
-0.029918622225523	-0.000254245387623087	0.0254953745752573	0.000942153157666326	-0.0005291918059811	0.000475032691610977
-0.0331342145800591	-0.0253804642707109	0.0428834334015846	0.000288638781057671	-0.000308424612740055	0.000255856313742697
-0.0403475128114223	0.00685871159657836	0.0475536622107029	9.72956622717902E-05	8.5835657955613E-05	-0.000209306133911014
-0.027707589790225	-0.0124074900522828	0.00481025548651814	-0.000573976722080261	-0.000348354544257745	-0.000755130546167493
-0.0371355935931206	0.0177667289972305	0.0384156219661236	-0.000584920460823923	2.59174430539133E-05	-0.00033631909172982
-0.0366276651620865	-0.0144508276134729	0.0209160204976797	-0.000876387464813888	-0.00094297033501789	-0.000324838212691247
-0.026123583316803	0.0249885767698288	-0.026758873835206	-0.000392562069464475	-0.000305235269479454	-0.000215336098335683
-0.0436063893139362	0.0220491401851177	0.0468767657876015	5.62236346013378E-05	-0.000627068104222417	-1.37326160256634E-05
-0.0432296171784401	-0.0236312244087458	0.0398046039044857	0.000100067940365989	4.926019028062E-05	-0.00060065952129662
-0.00144764618016779	-0.00639668386429548	0.0311416108161211	0.000439034920418635	-0.000278023420833051	-0.000163073491421528
-0.0594129487872124	-0.0105889495462179	0.0462581254541874	-0.000724256387911737	-3.41717241099104E-05	-2.2424648705055E-05
-0.0444250106811523	0.017243817448616	0.0470388233661652	0.000231158468523063	-0.000252057536272332	2.49779532168759E-05
-0.0272561926394701	-0.00164233241230249	-0.0272052139043808	-0.000372880604118109	-0.000679322110954672	0.000127720413729548
-0.0234960503876209	0.0453179776668549	-0.00180899980477989	-0.000398116710130125	-0.000309600174659863	0.000320165563607588
-0.0353811420500278	0.0307568088173866	0.0167723949998617	-0.000289009825792164	-0.000273112847935408	-0.000305329391267151
-0.0156849175691605	0.0648215785622597	-0.0187535714358091	1.22479768833728E-05	-0.00168007146567106	0.000177437628735788
-0.0169011857360601	0.0317895784974098	0.0602730214595795	-0.0002088904439006	-0.000684435246512294	-0.000136537113576196
-0.0333370678126812	0.0175559800118208	-0.0100013883784413	-0.000312271993607283	7.57797533879057E-05	0.00015758081281092
-0.0195244010537863	0.0356309115886688	0.0154836270958185	-0.000600505503825843	-8.53129859024193E-06	0.000374690338503569
-0.0473109371960163	-0.00996579695492983	0.0108347283676267	-0.000856394646689296	-0.000287756614852697	0.000351466966094449
-0.018674798309803	0.0253285206854343	-0.0224961824715137	-4.36937334598042E-05	9.77479940047488E-05	9.69672328210436E-05
-0.0210837088525295	-0.0188380535691977	0.0339726321399212	-0.000279395404504612	0.000310792442178354	0.000209682650165632
-0.0302547756582499	-0.0148271545767784	0.00873267836868763	0.000433407607488334	-0.00111442152410746	-8.59150095493533E-05
-0.0358948297798634	3.92329748137854E-05	0.0343127436935902	0.000942284765187651	-0.000568773713894188	0.000349762296536937
-0.0644307658076286	-0.0236001163721085	0.00724239181727171	0.000766640354413539	0.000113684436655603	0.00068209326127544
-0.0411493927240372	-0.0239185225218534	0.0334565751254559	0.000496595050208271	-0.000540911161806434	0.000656769785564393
-0.0442883744835854	-0.045947577804327	-0.0211382601410151	0.00070320547092706	-0.000250299723120406	-0.000182320785825141
-0.0434914939105511	-0.04788588732481	0.0428033918142319	-0.000214413914363831	-0.000864625733811408	2.50551238423213E-05
-0.0353034771978855	-0.00463459640741348	-0.0227067731320858	1.61183015734423E-05	-0.000788971083238721	0.000172487401869148
-0.0477021597325802	-0.0232737865298986	0.0466224998235703	1.94512504094746E-05	-0.000121707220387179	0.000315439538098872
-0.0617172047495842	-0.0750237107276917	-0.00108422851189971	7.39684328436852E-05	-0.000465368706500158	0.000374474708223715
-0.0462577864527702	-0.0422833003103733	0.0087969284504652	0.000447540049208328	-0.000642658036667854	-0.000101555669971276
-0.0715682879090309	-0.0193607527762651	0.0867427960038185	0.000727187551092356	-0.000691917492076755	-0.000143480297992937
-0.0502303466200829	-0.0544428676366806	0.0252945888787508	0.000426010374212638	-0.000409740576287732	0.000404116959543899
-0.0329199209809303	-0.0446446985006332	0.0446557626128197	0.000511985854245722	-0.000196717723156326	-0.000485726486658677
-0.0627023726701736	-0.0300399009138346	0.0289888754487038	-0.000172028696397319	-0.000599841179791838	0.000213466380955651
-0.0761751085519791	-0.0334479957818985	-0.00244208192452788	-0.000204933501663618	-0.000344995612977073	0.000640654645394534
-0.0567437075078487	-0.00978714413940907	0.0126135917380452	0.000732336833607405	-0.000100243094493635	0.000106285529909655
-0.0777223259210587	-0.0450851581990719	-0.0318365171551704	0.000203371921088547	-0.000303684937534854	0.000327692367136478
-0.0592790730297565	-0.0375805124640465	0.0124466829001904	0.000470001803478226	-0.000713159213773906	0.000136796588776633
-0.0655046030879021	-0.0662755444645882	-0.000968158012256026	0.000270470161922276	-0.000435374793596566	0.000334342592395842
-0.0149627970531583	-0.046734381467104	-0.00404442520812154	0.000361631042324007	-0.000741585798095912	5.3938572818879E-05
-0.0148117961362004	-0.0160078126937151	0.0270768739283085	0.000644269282929599	-0.000519900990184397	-0.000307216338114813
-0.0535805597901344	-0.0740663185715675	0.0128020783886313	-0.000115902614197694	9.79803589871153E-05	-6.6949738538824E-05
-0.0441130436956882	-0.0365810804069042	0.0525322780013084	0.00138130784034729	-0.000195039130630903	0.000243987393332645
-0.0112772518768907	-0.0720445364713669	0.0358300358057022	0.000948982196860015	-0.000649365072604269	0.000106084866274614
-0.056172851473093	-0.0983067750930786	0.04322250187397	0.000334217096678913	6.92231478751637E-05	0.000254056154517457
-0.0342003591358662	-0.0112341959029436	0.0161692462861538	0.00100154208485037	0.000321386469295248	0.000910280039533973
-0.0477970875799656	-0.0579636991024017	0.0123533234000206	0.000542624795343727	6.50940783089027E-05	0.000476556422654539
-0.048184085637331	-0.0388182923197746	0.0341541543602943	0.000740364892408252	-0.000375131610780954	0.000418376323068514
-0.0382457077503204	-0.0275550056248903	0.0284610502421856	-0.000217328808503225	-0.000397424213588238	0.000703960831742734
-0.0643655583262444	-0.0175351835787296	0.019580539315939	0.000667279062326998	0.000614046060945839	0.00101538863964379
-0.0755415484309196	-0.0649703294038773	0.051395196467638	0.000550624274183065	-0.000109624532342423	0.000291348318569362
-0.0701621621847153	-0.0508180670440197	0.0686950236558914	0.00016592962492723	-0.000675313349347562	9.60697580012493E-05
-0.0310333557426929	-0.00623517762869596	0.0396564491093159	0.000770214188378304	-0.000523682800121605	-0.000193308005691506
-0.0405758731067181	-0.0142519362270832	0.0478503443300724	0.000708323786966503	-0.000540915410965681	-5.93353024669341E-06
-0.0519809164106846	-0.0528126880526543	0.0593496449291706	8.82479216670617E-05	-0.000101789257314522	0.000622583844233304
-0.0105304634198546	-0.01313750538975	0.0424221381545067	0.000650629517622292	-0.000955847906880081	0.000795642321463674
-0.0583344027400017	-0.0526352077722549	0.0296159256249666	-0.000387110776500776	0.000226062620640732	-2.991831752297E-05
-0.0114622227847576	-0.0225999485701323	0.0944117084145546	0.000240455396124162	-0.000573962111957371	0.000750785227864981
-0.039823442697525	-0.0110734822228551	0.0154690444469452	-0.000445319310529158	0.000485335389385	0.000525299401488155
-0.0413722470402718	-0.0276369638741016	0.0345373935997486	0.000135726091684774	-0.00017106176528614	-6.54441682854667E-05
-0.0301604773849249	-0.0100154774263501	0.0558546669781208	-0.000225201292778365	-0.000692370289471	-3.06300025840756E-05
0.00481503829360008	0.0211235340684652	-0.00331124430522323	-5.23523085576016E-05	0.000261981273069978	-0.000623200845438987
-0.0286053158342838	-0.00568794365972281	0.061152271926403	0.000294848723569885	0.000495000800583512	-0.000214846440940164
-0.0132724018767476	-0.00379463285207748	0.0607881844043732	0.000239087690715678	-0.000725358491763473	1.04092177934945E-05
0.011171005666256	0.0198399629443884	0.0688006356358528	0.000268496776698157	-0.000471189967356622	0.00052334537031129
-0.0196524001657963	0.000118618387205061	0.0178440995514393	0.000339328631525859	9.80384720605798E-05	-0.000253137812251225
-0.0409672595560551	-0.00789771880954504	0.0474219806492329	0.000133412846480496	0.000331862247548997	-4.01307224819902E-05
-0.0322597324848175	-0.00502179842442274	0.019957959651947	-5.80440391786397E-05	0.000146552876685746	0.000661922502331436
-0.0460777841508389	-0.0067495396360755	0.0123319374397397	0.000410722714150324	-0.000544660724699497	0.000155246671056375
-0.0148197142407298	-0.0134290885180235	0.0334470793604851	-0.000382268655812368	-0.000225317096919753	0.000440140662249178
-0.00895748659968376	-0.00968032423406839	0.0432833358645439	-7.39153692848049E-05	-0.000595290563069284	-7.27071528672241E-06
-0.0782159343361855	-0.004010409116745	0.0331716872751713	-6.89032895024866E-05	-0.000273250159807503	0.000104720158560667
-0.0670029148459435	0.0012484920443967	0.0456733368337154	-0.000513144477736205	-0.000222952745389193	0.000258115120232105
-0.0611158907413483	0.0646725371479988	0.0325642377138138	-0.000834592268802226	-0.000858600658830255	-0.000155291083501652
-0.0652950555086136	0.0289833396673203	0.0139458030462265	-0.0016353199025616	-0.000432427215855569	0.000266628805547953
-0.030889455229044	0.0466320589184761	0.101040370762348	-0.00088649068493396	-0.000611539522651583	0.000788061297498643
-0.054707046598196	0.0290525928139687	0.0906128883361816	-3.67715838365257E-05	-0.000458057620562613	-0.000325839762808755
-0.0678700357675552	-0.0391569100320339	0.0176799669861794	-8.66831323946826E-05	-0.000324321154039353	-0.000664508203044534
-0.0516677983105183	-0.0521577894687653	-0.00846531707793474	0.00086098222527653	-0.000322689593303949	5.18030756211374E-05
-0.045144647359848	-0.0897123888134956	0.0344957672059536	0.000601412262767553	-0.000542037189006805	0.000426933605922386
-0.0441020168364048	-0.0460570976138115	-0.0701945424079895	0.000353605282725766	-5.05065181641839E-05	0.000321433559292927
-0.0505598485469818	-0.0506064668297768	-0.00442560808733106	0.000594062265008688	-0.000741539697628468	6.11330906394869E-05
-0.0439404919743538	-0.0451013818383217	0.0201387740671635	0.00028263998683542	8.73687531566247E-05	0.000812817073892802
-0.0685122385621071	-0.0337231643497944	0.0685566067695618	0.000487389013869688	-0.00105092860758305	0.000240173016209155
-0.0830978751182556	-0.0240325592458248	0.0199374388903379	0.00013259265688248	-0.00111596554052085	0.000305008696159348
-0.114473387598991	-0.0289531983435154	-0.0277049504220486	0.00077675620559603	-0.00107103597838432	0.000260565779171884
-0.104670017957687	-0.0288240276277065	0.00775989703834057	0.000850934302434325	-0.00183713564183563	-2.74709782388527E-05
-0.133016586303711	-0.0675449892878532	0.0334228239953518	0.000161413932801224	-0.00140327110420913	-0.000194149833987467
-0.12028831243515	-0.0390806160867214	0.00378786795772612	0.000916322635021061	-0.00132067827507854	-0.000261399371083826
-0.112520940601826	-0.0328558869659901	-0.0274553075432777	0.00102559116203338	-0.00158197479322553	0.000254548824159428
-0.0903345197439194	-0.0307760909199715	0.0218165498226881	0.00187963654752821	-0.00156599399633706	9.82482379185967E-05
-0.0946356728672981	-0.130470499396324	0.0342617109417915	0.00160448544193059	-0.00157493259757757	0.000720040174201131
-0.0371595062315464	-0.0677808597683907	0.00368229206651449	0.000822233385406435	-0.000303554988931865	0.000725673628039658
-0.0256620068103075	-0.0966971814632416	0.00540813757106662	0.0018079417059198	-2.68464100372512E-05	0.000549745338503271
-0.00386950559914112	-0.0899253413081169	0.0143145024776459	0.00186769815627486	0.00147584674414247	0.000731365173123777
0.0395862050354481	-0.072077751159668	0.0400022678077221	0.00124464358668774	0.00056474533630535	0.000898421218153089
0.0362843126058578	-0.0729479864239693	0.0232222229242325	0.00138119852636009	0.0012445121537894	0.000653656374197453
0.0275537110865116	-0.055457953363657	0.00383925996720791	0.000936041295062751	0.00123058608733118	0.00133896037004888
0.0349903926253319	-0.055744856595993	-0.0396640710532665	0.00121103192213923	0.000594329612795264	0.00152018258813769
0.0190818291157484	-0.0647667199373245	-0.0649288818240166	0.0025913545396179	0.000573115481529385	0.00165740575175732
0.00985606666654348	-0.124465316534042	-0.0175981745123863	0.00254415697418153	-0.00017103279242292	-0.000286940397927538
0.04354128241539	-0.142031103372574	-0.039567906409502	0.00243344274349511	-0.0010770958615467	0.000123507241369225
0.0261670723557472	-0.0798385143280029	-0.016832010820508	0.00210489728488028	-0.000143707191455178	-0.000977582996711135
0.0130885373800993	-0.0863350480794907	-0.0356931090354919	0.00191025587264448	0.000109664390038233	-0.000357799290213734
-0.0191321931779385	-0.101555310189724	-0.0780489444732666	0.00166797440033406	0.000980855314992368	-0.00125451642088592
-6.57272539683618E-05	-0.0840151533484459	-0.099462516605854	0.00165962416213006	0.000686190731357783	-0.00135809218045324
0.0344175808131695	-0.0118312649428844	-0.0381804034113884	-0.000139298746944405	0.00105424562934786	-0.00481534935534
-0.050795529037714	0.019098287448287	-0.137926310300827	-0.000838966865558177	-0.000567471899557859	-0.00166341650765389
-0.0863269492983818	0.0498689562082291	-0.150772303342819	-0.00207280018366873	-0.00186325167305768	0.00173647655174136
-0.0434483662247658	0.0604900419712067	-0.0890866816043854	-0.00170464557595551	-0.00124253495596349	0.00186753028538078
-0.0654655918478966	0.0447417944669724	-0.067941389977932	-0.00237481808289886	-0.00142158265225589	0.00171265506651253
-0.0968705713748932	0.0544750690460205	-0.104535967111588	-0.0014415392652154	-0.00272762030363083	0.00273028016090393
-0.187991544604301	-0.0114281047135592	-0.17795829474926	-0.000824069604277611	-0.0035333635751158	0.00218905997462571
-0.237792953848839	-0.0114576136693358	-0.137955963611603	-0.000881308631505817	-0.00413740053772926	-0.00115137710236013
-0.237778529524803	-0.0922113135457039	-0.159678101539612	0.000560092448722571	-0.00372016150504351	-3.082416151301E-05
-0.199793770909309	-0.147474899888039	-0.150516524910927	0.00228495872579515	-0.00442762766033411	-0.00119055074173957
-0.258607476949692	-0.148188799619675	-0.0944895818829536	0.00232623564079404	-0.0028108621481806	-0.00134794577024877
-0.189836621284485	-0.128448382019997	-0.0870926231145859	0.00199789926409721	-0.00274340598843992	-0.000261014356510714
-0.208105221390724	-0.111566685140133	-0.125170454382896	0.00133446918334812	-0.00165962951723486	0.00100038759410381
-0.174727886915207	-0.0382413156330585	-0.13802695274353	0.00116245343815535	-0.00186438986565918	0.000761953007895499
-0.179804220795631	-0.0714559331536293	-0.163241416215897	0.000940793019253761	-0.00160028494428843	0.000310888164676726
-0.225566104054451	-0.0623638778924942	-0.125678241252899	0.000630350958090276	-0.00188791705295444	0.000511027756147087
-0.223585918545723	-0.0845424309372902	-0.145747065544128	0.000805758696515113	-0.00211599213071167	0.00214980845339596
-0.240442350506783	-0.0679778158664703	-0.0949113816022873	0.000968914479017258	-0.00284850713796914	0.00266748433932662
-0.321355611085892	-0.00769244972616434	-0.0391104482114315	-0.000511731894221157	-0.00352847320027649	0.00123289739713073
-0.439132362604141	0.0226395148783922	-0.105268940329552	-0.00180207507219166	-0.00629244511947036	-0.000318855978548527
-0.503710269927979	0.0491212978959084	-0.128709107637405	-0.00392633210867643	-0.00810152944177389	-0.00130148523021489
-0.525016665458679	0.153039291501045	-0.0906804352998734	-0.00371791422367096	-0.0097593329846859	-0.00140624458435923
-0.553278982639313	0.110761843621731	-0.0939847379922867	-0.00359695800580084	-0.00916888751089573	-0.00193159119226038
-0.490369617938995	0.0868416503071785	-0.106562532484531	-0.00325092440471053	-0.00850650016218424	-0.00126730487681925
-0.479593575000763	-0.0349919460713863	-0.0536776594817638	-0.00201225490309298	-0.0068922434002161	-0.000249676988460124
-0.411958485841751	-0.11349481344223	-0.0715947970747948	-0.000367176719009876	-0.00596145121380687	-0.000423435994889587
-0.372150421142578	-0.123396418988705	-0.0429974868893623	0.00153641507495195	-0.00395885575562716	0.00439524045214057
-0.313505709171295	-0.136456310749054	-0.0838214084506035	0.000345313950674608	-0.0049282880499959	0.000584203808102757
-0.19315068423748	-0.295551866292953	-0.139182925224304	0.00514640752226114	-0.00115320843178779	-0.000211451842915267
-0.104084514081478	-0.438104808330536	-0.060712855309248	0.00746511621400714	0.000934980635065585	0.000131693625007756
-0.0949258655309677	-0.462765365839005	-0.0750092789530754	0.00941214617341757	0.00241549243219197	-0.0026092987973243
-0.0338423997163773	-0.476708322763443	-0.166063293814659	0.00817772652953863	0.00258805090561509	-0.00270855403505266
-0.0260858815163374	-0.355891168117523	-0.101483099162579	0.00691326893866062	0.00293191615492105	-0.00113916024565697
-0.00540913874283433	-0.233216911554337	-0.137188509106636	0.00532213412225246	0.00238771550357342	0.000478169677080587
0.076476939022541	-0.167794331908226	-0.168399855494499	0.00364341819658875	0.00370386801660061	0.00293588056229055
0.112715825438499	-0.238572269678116	-0.157832518219948	0.00449233409017324	0.00469933962449431	0.00308971595950425
0.119305245578289	-0.21858711540699	-0.13408949971199	0.00468520075082779	0.00504047516733408	0.00443421769887209
-0.0232309345155954	-0.173732727766037	-0.125329256057739	0.00174739758949727	0.00333849550224841	0.00362772447988391
-0.21388278901577	-0.0659831315279007	-0.00424724444746971	0.000646800035610795	-0.00116147601511329	0.00319515378214419
-0.490262359380722	-0.049215130507946	-0.0326104164123535	-0.00129666901193559	-0.00764492806047201	0.000388403830584139
-0.673727214336395	0.0134866666048765	-0.152882069349289	-0.00274682813324034	-0.0113033493980765	-0.00102214107755572
-0.721323490142822	0.121274702250957	-0.0351351834833622	-0.00361534487456083	-0.0135097475722432	-0.00274582812562585
-0.822542726993561	0.142972767353058	-0.0724751949310303	-0.00421074824407697	-0.0149413123726845	-0.00280237174592912
-0.808539152145386	0.202820107340813	-0.0582961104810238	-0.00631402572616935	-0.013844390399754	0.000133646171889268
-0.740325272083282	0.223708301782608	-0.0841703861951828	-0.0060440581291914	-0.0127961067482829	-0.00158386630937457
-0.722665429115295	0.214633107185364	-0.0550459250807762	-0.00610330188646913	-0.0108529943972826	-0.000577734725084156
-0.634865581989288	0.214883282780647	0.0428383722901344	-0.00601284950971603	-0.00942598562687635	0.00151163281407207
-0.539113759994507	0.225966945290565	-0.0358237400650978	-0.00617134803906083	-0.00787225924432278	0.0025879277382046
-0.469639152288437	0.163591980934143	-0.126476466655731	-0.00506071606650949	-0.00572887668386102	-0.000807313190307468
-0.339537531137466	0.0597850307822227	-0.153964027762413	-0.00144261249806732	-0.00503838108852506	0.00115829124115407
-0.233896374702454	-0.186266049742699	-0.103539556264877	0.00246239942498505	-0.00109432043973356	0.00177152606192976
-0.15485355257988	-0.267980635166168	-0.122830800712109	0.005103531293571	0.0018075032858178	-0.00160161650273949
-0.128484591841698	-0.245909214019775	-0.178554579615593	0.00469294330105186	0.00138232775498182	0.000218921763007529
-0.17963732779026	-0.242510631680489	-0.133064538240433	0.00405809655785561	-0.000188605990842916	0.00056777719873935
-0.284247308969498	-0.254316359758377	-0.0976399183273315	0.00507314689457417	-0.00279477890580893	0.00198226817883551
-0.292566418647766	-0.289211094379425	-0.150300443172455	0.00455080578103662	-0.00449198530986905	0.00196829717606306
-0.286443561315537	-0.309244722127914	-0.188435420393944	0.00401456607505679	-0.00355973932892084	0.00137824122793972
-0.285914182662964	-0.306716412305832	-0.1155901029706	0.00443518627434969	-0.00338480225764215	0.00216455268673599
-0.229778930544853	-0.326266914606094	-0.0292214155197144	0.00595554010942578	-0.00168023840524256	-0.000720116135198623
-0.270829081535339	-0.236313760280609	-0.0656195059418678	0.00349688669666648	-0.00168210221454501	0.000454650085885078
-0.244079425930977	-0.164074435830116	-0.0930548831820488	0.00224656844511628	-0.0023704448249191	0.00275943824090064
-0.222452223300934	-0.141918495297432	-0.00797962117940187	0.00235399743542075	-0.00105907022953033	0.00166230846662074
-0.443602055311203	-0.299761027097702	-0.0465415976941586	0.000670286593958735	-0.00709847267717123	0.0128715196624398
-0.248103022575378	-0.165161907672882	-0.201049000024796	0.00479242997244	-0.000784545845817775	-0.00798288267105818
-0.219279691576958	-0.192853108048439	0.0717355906963348	0.0045847725123167	-6.78943542880006E-05	-1.68092446983792E-05
-0.222850769758224	-0.166521906852722	0.0304493047297001	0.00224611908197403	-0.00192671734839678	0.00204498274251819
-0.197611406445503	-0.0783504769206047	-0.179573222994804	0.000343037128914148	-0.00230853562243283	-0.000733891210984439
-0.102089464664459	-0.0821110531687737	-0.167120471596718	0.00052175612654537	0.000403060781536624	-0.00158724782522768
-0.0225302297621965	-0.0697479546070099	0.00561232352629304	0.000764281721785665	0.00194344355259091	-5.43433088751044E-05
0.059470172971487	-0.00133477442432195	-0.0691736191511154	-0.000181296520167962	0.00233879149891436	0.000408626918215305
0.0587673373520374	-0.0107114342972636	-0.102504715323448	-0.00105821283068508	0.00266261887736619	-0.000748993828892708
0.0776595026254654	0.0165747925639153	-0.128141671419144	-0.00038524775300175	0.00092780205886811	-0.000719936797395349
0.0157719552516937	0.0223767906427383	-0.148438289761543	-8.55822509038262E-05	0.000449302460765466	-0.00198194640688598
0.0114505402743816	0.0614725090563297	-0.166134729981422	-0.000370798836229369	0.000411148037528619	-0.00218916707672179
0.0171700492501259	0.0751601010560989	-0.16115491092205	-0.00153383787255734	0.000796231266576797	-0.00075543625280261
-0.00216751359403133	0.160798311233521	-0.174658387899399	-0.00233181985095143	0.000718133465852588	-0.00149928731843829
-0.0348951518535614	0.265347331762314	-0.165864676237106	-0.0053710681386292	-0.00147857028059661	-0.00166678009554744
-0.0344977043569088	0.264755368232727	-0.127472817897797	-0.00636907573789358	-0.00113769993185997	0.000601965060923249
-0.021567590534687	0.338037014007568	-0.154186561703682	-0.00611737789586186	-0.00252819759771228	-0.00159318896476179
-0.0625267326831818	0.33157542347908	-0.146341249346733	-0.00649811746552587	-0.00253823213279247	-0.00401613069698215
-0.0334342047572136	0.339022189378738	-0.156730830669403	-0.00706332363188267	-0.00203554332256317	-0.00311781489290297
-0.0700209960341454	0.214361667633057	-0.129650458693504	-0.00442149769514799	-0.00195303827058524	-0.00207935273647308
-0.0828304216265678	0.124603278934956	-0.0667565241456032	-0.00180080905556679	-0.0016057207249105	-0.00153538060840219
-0.13312029838562	-0.0724191963672638	-0.0165503714233637	0.00110295112244785	-0.00215830700471997	-0.000935229880269617
-0.147580087184906	-0.132539913058281	-0.0825715735554695	0.00281144888140261	-0.00246195890940726	0.000481058028526604
-0.176935657858849	-0.191708996891975	-0.156442001461983	0.00312421377748251	-0.0032347715459764	0.00291547295637429
-0.138559833168983	-0.142029836773872	-0.119121626019478	0.00277861603535712	-0.00322614167816937	0.00383788230828941
-0.119371712207794	-0.127310886979103	-0.0920682996511459	0.00234552263282239	-0.00211339304223657	0.00328089622780681
-0.0655540823936462	-0.0569736808538437	-0.0479071326553822	0.000174536515260115	-0.00101031933445483	0.00206863507628441
-0.0720247998833656	0.0245897080749273	-0.0494955107569695	-0.00131480640266091	-0.00176153855863959	-0.000654477276839316
-0.0644433721899986	0.0995055586099625	-0.109098955988884	-0.0035355007275939	-0.00146411918103695	-0.00270733330398798
-0.0561428181827068	0.140600591897964	-0.135348826646805	-0.00325255701318383	-0.0017561218701303	-0.00261644856072962
-0.0744618922472	0.122606359422207	-0.0875095799565315	-0.0020781927742064	-0.00133948610164225	-0.00209927721880376
-0.058603510260582	0.0938196927309036	-0.134399145841599	-0.00157560233492404	-0.00163574342150241	-0.00208597537130117
-0.0239258855581284	-0.0191657170653343	-0.136957988142967	0.000560241285711527	-0.00176310259848833	-0.00113088451325893
-0.0352992936968803	-0.09785096347332	-0.147706493735313	0.00145167426671833	-0.000269857962848619	0.000781732960604131
0.00806811358779669	-0.194641575217247	-0.164900571107864	0.00163391674868762	0.00029192611691542	0.00166917860042304
0.0171752348542213	-0.19066210091114	-0.158685356378555	0.00302266818471253	0.000647941429633647	0.00378252053633332
0.0433461405336857	-0.187538981437683	-0.111461609601974	0.00270536751486361	0.000763133401051164	0.00418456504121423
0.019775215536356	-0.178756758570671	-0.130445167422295	0.00181073974817991	-0.000231704048928805	0.0019330121576786
-0.0616105310618877	-0.141135081648827	-0.084301546216011	0.00157090171705931	-0.000676835130434483	-0.000588451162911952
-0.0389928892254829	-0.124509826302528	0.00225832196883857	0.00232987082563341	-0.00185351108666509	-0.00228189583867788
-0.0970821753144264	-0.12437079846859	-0.136718481779099	0.00180972635280341	-0.000676852534525096	-0.000749116821680218
-0.0763461515307426	-0.0923639386892319	-0.151719659566879	-0.000107119885797147	-0.00167460599914193	-0.000670697423629463
-0.0658863261342049	-0.0695295855402946	-0.0832989439368248	0.000251709367148578	-0.000776794797275215	0.000167582154972479
-0.0590163320302963	-0.0393953509628773	-0.164093539118767	-0.000377992197172716	-0.00106769287958741	0.00112102075945586
-0.0407009571790695	-0.0300534144043922	-0.163466662168503	-0.000785343465395272	-0.00156428210902959	0.000675502466037869
-0.0618693046271801	0.0016115962062031	-0.199218809604645	-0.000374863477190956	-0.00120029260870069	0.00107598665636033
-0.0783931836485863	-0.0526420511305332	-0.147206813097	-0.000345157342962921	-0.00209035188890994	0.00122645718511194
-0.134381338953972	-0.0833468362689018	-0.120061457157135	0.000458425318356603	-0.00257642683573067	0.000650014670100063
-0.128279566764832	-0.0661734789609909	-0.224950313568115	-0.000932492257561535	-0.00262660556472838	0.000223444192670286
-0.118547849357128	-0.0171219278126955	-0.180718585848808	-0.00120854040142149	-0.00271015614271164	-0.000469245453132316
-0.112749233841896	0.0111551322042942	-0.115409225225449	-0.00149371649604291	-0.00211031129583716	-0.000705141748767346
-0.0879718363285065	0.0604429580271244	-0.168479710817337	-0.00156397244427353	-0.00226915068924427	-0.000271488592261449
-0.0462831743061543	0.0801570191979408	-0.120654217898846	-0.00230430951341987	-0.00101803475990891	-0.000266587507212535
-0.0768917948007584	0.0526846311986446	-0.181921154260635	-0.00264118472114205	-0.000989141757600009	-0.000371396250557154
-0.0417556278407574	0.121169209480286	-0.0894802436232567	-0.00222555315122008	-0.00131808640435338	-0.000798700843006372
-0.0419557467103004	0.0935112461447716	-0.117040157318115	-0.0026287604123354	-0.00120614469051361	-6.84375481796451E-05
-0.0934002101421356	0.0197069440037012	-0.0508466735482216	-0.00163828255608678	-0.00136461132206023	-0.000239277738728561
-0.0893307998776436	-0.0513057634234428	-0.141127243638039	-0.000256275990977883	-0.000570503703784198	0.000326217821566388
-0.114287845790386	-0.0942202508449554	-0.10593581199646	0.000951188441831619	-0.00123492977581918	0.000636441342066973
-0.121310852468014	-0.119524858891964	-0.101391032338142	0.0010489186970517	-0.00210421858355403	0.000579482759349048
-0.0970413535833359	-0.129377692937851	-0.0870718881487846	0.00195909501053393	-0.00227773492224514	0.000607757538091391
-0.119501687586308	-0.163361847400665	-0.0564445704221725	0.00268266559578478	-0.0013051254209131	0.000877741840668023
-0.12076260894537	-0.172490984201431	-0.0885177850723267	0.00192501442506909	-0.000889526214450598	0.0014415952609852
-0.0951060876250267	-0.18288816511631	-0.0665071457624435	0.00117861898615956	-0.000657727883663028	0.00122775626368821
-0.112321153283119	-0.102872952818871	-0.0454148985445499	0.00116359151434153	-0.00107772881165147	0.000997886061668396
-0.126519784331322	-0.0718397796154022	-0.0365587063133717	0.0010957847116515	-0.00129473360721022	0.000583220273256302
-0.121397078037262	-0.0858566761016846	-0.00415782490745187	0.000462810159660876	-0.0017477561486885	-0.000703500816598535
-0.156683757901192	-0.0513339601457119	-0.0404194816946983	-7.87714525358751E-05	-0.00202637049369514	-0.000687996798660606
-0.15967670083046	-0.0191073045134544	-0.0459938496351242	-0.000211834529181942	-0.00244488962925971	-0.000302210362860933
-0.248333618044853	-0.0523337125778198	-0.0773421674966812	-0.00013241232954897	-0.00204876414500177	-0.00041374217835255
-0.22179764509201	-0.0471794828772545	-0.0597526431083679	0.000184243064722978	-0.00338554009795189	-0.000224660558160394
-0.221723154187202	-0.06282939016819	-0.100870065391064	-0.000346663349773735	-0.00364317186176777	0.000640886137261987
-0.268464267253876	-0.0510486848652363	-0.0710247233510017	0.000330325594404712	-0.00334745855070651	0.000820395594928414
-0.242733627557755	-0.0380469635128975	-0.0685347840189934	0.00126876449212432	-0.00327763077802956	0.000128551619127393
-0.261134207248688	-0.0636841878294945	-0.0567010194063187	0.000323983054840937	-0.00303244264796376	0.000276664068223909
-0.222058728337288	-0.0532272756099701	-0.0651461780071259	-1.23568895560311E-06	-0.0034679351374507	0.000267383147729561
-0.212661251425743	-0.028265094384551	-0.070051833987236	-3.51598828274291E-05	-0.00298634055070579	0.000549316522665322
-0.17074753344059	0.0154146291315556	-0.0384884439408779	-0.000538613297976553	-0.00292803160846233	-0.000123168065329082
-0.213056653738022	-0.0133375199511647	-0.0362957306206226	-0.00124540727119893	-0.00292968796566129	0.000428033410571516
-0.218458995223045	0.00162921426817775	-0.0269675105810165	-0.000591556949075311	-0.00272009847685695	0.000303752982290462
-0.251337617635727	-0.0164708960801363	-0.0527078695595264	-0.000242856578552164	-0.00237834104336798	9.23743209568784E-05
-0.250099956989288	-0.065632551908493	-0.108195789158344	-0.00119057158008218	-0.00336694438010454	-0.000749586324673146
-0.250900894403458	-0.00889873970299959	0.0323266386985779	0.000300763553241268	-0.00290624750778079	-0.00100980966817588
-0.241994351148605	-0.052048958837986	-0.0522498674690723	0.000272305886028335	-0.00357363023795187	0.000283974688500166
-0.238849088549614	-0.0915281623601913	-0.0447845384478569	0.000477648165542632	-0.00307237426750362	0.00129783398006111
-0.252031862735748	-0.103961355984211	-0.0170293785631657	0.00156741647515446	-0.00211703567765653	0.000937998585868627
-0.211663588881493	-0.104647912085056	-0.0249583404511213	0.00165215856395662	-0.00194772949907929	0.000958130287472159
-0.206767126917839	-0.0981821790337563	-0.0110596176236868	0.00211503729224205	-0.00197850354015827	0.000740338291507214
-0.21077686548233	-0.147575691342354	-0.0508732087910175	0.00129275093786418	-0.00185218884143978	0.000907037407159805
-0.165222987532616	-0.117569588124752	-0.0497347973287106	0.00117826764471829	-0.00203581596724689	0.000507117423694581
-0.171910405158997	-0.0631445422768593	0.00074880151078105	0.00126070529222488	-0.00195617857389152	0.00113896583206952
-0.207247138023376	-0.111659370362759	-0.07265505194664	0.000718358438462019	-0.00103947264142334	0.000557064020540565
-0.186137616634369	-0.100998468697071	0.0269164424389601	0.00092898088041693	-0.00149745773524046	0.00100780779030174
-0.197416946291924	-0.107552357017994	0.00168799620587379	0.000816810003016144	-0.00179799913894385	0.000397622177843004
-0.149313047528267	-0.0429952628910542	-0.00116695067845285	0.0010091308504343	-0.00244014686904848	-0.000211018195841461
-0.167519703507423	-0.101790130138397	-0.00475158961489797	-0.000353516894392669	-0.00167908193543553	-0.00113911903463304
-0.159419268369675	-0.0156955868005753	0.00252812728285789	0.000571175361983478	-0.00190251006279141	-0.00026848740526475
-0.176689714193344	-0.0155837154015899	-0.0253762379288673	-6.17343030171469E-05	-0.00141153065487742	0.000265040260273963
-0.162688866257668	-0.0338050574064255	-0.0590898282825947	-0.000311124778818339	-0.00168881996069103	-0.000233615763136186
-0.150591894984245	-0.00161628401838243	-0.0282566975802183	0.000602198415435851	-0.00142560747917742	-1.90120190382004E-05
-0.169135123491287	-0.0431048274040222	-0.0335890650749207	0.000237422573263757	-0.00127137161325663	0.000365071959095076
-0.140076369047165	-0.017175892367959	-0.0207199957221746	8.04419833002612E-05	-0.00133760808967054	0.000523339782375842
-0.12175514549017	-0.0338904671370983	-0.0133224949240685	-0.000789583893492818	-0.000932981725782156	0.00106610299553722
-0.0896540656685829	-0.025758434087038	-0.035146489739418	-0.000447543687187135	-0.00107432017102838	0.00153350166510791
-0.0718353688716888	-0.0282733626663685	-0.0106702661141753	0.000245315459324047	-0.00103549438063055	0.000584919005632401
-0.112912036478519	-0.015760188922286	0.0234209261834621	-0.000783866213168949	0.000666166539303958	0.000109096647065599
-0.0978885218501091	0.00244440534152091	0.00360661209560931	-0.000301493477309123	-0.000716764247044921	-0.000720787793397903
-0.0847346559166908	-0.00416594184935093	-0.0390695221722126	-0.000405391911044717	-0.00127307814545929	-0.00108411314431578
-0.0884770601987839	-0.0201094336807728	0.0092537822201848	-0.000170722370967269	-0.00120600825175643	-0.00119027984328568
-0.141067177057266	-0.0290411077439785	0.0252013131976128	0.000768202531617135	-0.00137404527049512	-0.000405161263188347
-0.151408582925797	-0.0793524086475372	-0.0409447886049747	0.000485300086438656	-0.00145488430280238	9.43224222282879E-05
-0.144785895943642	-0.083932563662529	-0.0454787835478783	0.000935347692575306	-0.00170976074878126	0.000485860771732405
-0.149628058075905	-0.108245030045509	-0.0181526429951191	0.00146176444832236	-0.00143633049447089	0.000168671118444763
-0.16233029961586	-0.0987559482455254	-0.0450305454432964	0.00138206616975367	-0.00085091486107558	0.000428071623900905
-0.131713792681694	-0.0560427941381931	-0.0407563969492912	0.000998551025986671	-0.000716071866918355	0.000366890482837334
-0.142061814665794	-0.0703928172588348	-0.0590425319969654	0.000340083381161094	-0.00147669843863696	0.000445658632088453
-0.126140832901001	-0.06375552713871	0.00338964280672371	0.000674769107718021	-0.00116572319529951	-9.35453499550931E-05
-0.107313930988312	-0.0595613345503807	-0.0507711321115494	0.000769676640629768	-0.000681024976074696	0.00120985845569521
-0.114002339541912	-0.0329214744269848	0.0118847815319896	0.000820400367956609	-0.000947095628362149	6.59105426166207E-05
-0.154126808047295	-0.0569477304816246	-0.0112487189471722	-0.000192659936146811	-0.00158622453454882	1.37035558509524E-05
-0.147960096597672	-0.0643111541867256	0.00284692528657615	0.00120696553494781	-0.00175560789648443	0.000224698276724666
-0.21089531481266	-0.0892326757311821	-0.0335753485560417	-0.000229168537771329	-0.000751304381992668	-1.0025549272541E-05
-0.161631092429161	-0.0578966811299324	0.00334796286188066	0.0015927905915305	-0.00153422157745808	2.52343534157262E-06
-0.170959889888763	-0.108677886426449	-0.0409334562718868	0.00117024511564523	-0.00145426171366125	0.000386919098673388
-0.14910976588726	-0.148395121097565	0.0378717519342899	0.00118131213821471	-0.00186060531996191	0.00046622593072243
-0.178042247891426	-0.114668749272823	0.0558441281318665	0.00229852483607829	-0.00118834420572966	0.000319884216878563
-0.182584136724472	-0.156778991222382	0.0205229353159666	0.00104726885911077	-0.00060085509903729	0.000184498960152268
-0.183317050337791	-0.142863467335701	0.00706008775159717	0.00113707466516644	-0.00158187886700034	0.000319842278258875
-0.196271881461143	-0.1016710922122	0.0400713570415974	0.00174569489900023	-0.00117735227104276	0.00128223514184356
-0.201799035072327	-0.125437080860138	0.00161624571774155	0.00158551009371877	-0.00165076355915517	0.000872486503794789
-0.182957172393799	-0.120235361158848	0.0490362457931042	0.000937412260100245	-0.00160767615307122	0.000921703642234206
-0.212139084935188	-0.164257153868675	0.0677821189165115	0.00132036220747977	-0.00158667343202978	0.000322230131132528
-0.19687183201313	-0.143055573105812	0.0424801893532276	0.00154273235239089	-0.00255627790465951	-9.1052652351209E-06
-0.206907540559769	-0.0857313647866249	0.0449193902313709	0.00157736276742071	-0.00175695493817329	0.000717551039997488
-0.230244711041451	-0.0744107887148857	0.0492839813232422	0.00137130648363382	-0.00175368401687592	0.000334415555698797
-0.224590048193932	-0.111622326076031	0.0710657387971878	0.000159159491886385	-0.00114542455412447	-2.18603418034036E-05
-0.220289438962936	-0.071595586836338	0.070802740752697	0.000637494493275881	-0.00152976112440228	0.000181368261110038
-0.18298913538456	-0.0637951120734215	0.0141619574278593	0.000497925735544413	-0.00224932632409036	0.000442017073510215
-0.198942363262177	-0.11368540674448	0.0660301148891449	0.000425051111960784	-0.00115996203385293	0.000728390121366829
-0.193851336836815	-0.110643975436687	0.0682587027549744	0.00107869226485491	-0.00156894291285425	-0.000139039242640138
-0.171010002493858	-0.0606610961258411	-0.00185803673230112	0.00142630306072533	-0.00204715295694768	0.000274905294645578
-0.207397073507309	-0.11867643147707	0.0539533123373985	0.00101000175345689	-0.00197305204346776	0.00039290776476264
-0.241400972008705	-0.0928790494799614	0.0369316525757313	0.00117765611503273	-0.00156258256174624	-0.000137055947561748
-0.193903997540474	-0.0880632922053337	0.0613897107541561	0.00128448975738138	-0.00201006862334907	0.00118375103920698
-0.179630741477013	-0.128744304180145	0.00183086167089641	0.00150453124660999	-0.00143588101491332	0.000952860456891358
-0.177250996232033	-0.139175459742546	0.0112887602299452	0.00116657500620931	-0.000548651849385351	0.00050255807582289
-0.165087074041367	-0.117964841425419	0.00669322675094008	0.000626183405984193	-0.0012030575890094	0.000337850418873131
-0.195538148283958	-0.123845882713795	-0.00201079715043306	0.000505937496200204	-0.00128296797629446	2.2206530047697E-05
-0.15609247982502	-0.095415435731411	0.0408680848777294	0.000710597785655409	-0.000961521058343351	0.000697773299179971
-0.122292533516884	-0.0891075879335403	-0.0327762179076672	0.00070253387093544	-0.000752197811380029	0.000848512107040733
-0.15106900036335	-0.0455182269215584	0.0194798111915588	0.000576322199776769	-0.000773064268287271	0.000262338697211817
-0.175323203206062	-0.0581776238977909	0.00173559470567852	0.000341288920026273	-0.000941184407565743	0.000159422284923494
-0.163539096713066	-0.0811189115047455	-0.0364860445261002	0.000471128558274359	-0.000792489561717957	-3.54341391357593E-05
-0.179449900984764	-0.0947626456618309	-0.0422421880066395	0.000225177136599086	-0.00101585406810045	0.000503218790981919
-0.179133251309395	-0.0589114800095558	0.00711843930184841	0.000683128368109465	-0.00145231594797224	-0.000291805277811363
-0.191581457853317	-0.0683160349726677	0.0191526673734188	0.00108644424472004	-0.00198498298414052	0.000346536136930808
-0.153189107775688	-0.0719727203249931	0.00617659138515592	0.000804115668870509	-0.00126615760382265	0.000591393793001771
-0.190111011266708	-0.073487251996994	0.0313263945281506	0.000635811011306942	-0.00125129788648337	0.000675374292768538
-0.170599028468132	-0.0675248503684998	-0.0120809702202678	0.000411223212722689	-0.00122653308790177	0.00068133557215333
-0.172657012939453	-0.0944865271449089	0.0105167794972658	0.000299728591926396	-0.00118026731070131	0.000276138627668843
-0.220170304179192	-0.0512992516160011	-0.00816952157765627	0.000428603554610163	-0.002399388467893	0.000311099080136046
-0.212433621287346	-0.0493353940546513	-0.108305551111698	-0.000648926885332912	-0.00164166989270598	-3.91076828236692E-05
-0.244789779186249	-0.0888614282011986	-0.0865242481231689	0.000711675325874239	-0.00324502005241811	0.000400158431148157
-0.253482401371002	-0.115820102393627	-0.125130489468575	0.000528997567016631	-0.00320208701305091	7.88738907431252E-05
-0.282999932765961	-0.123926319181919	-0.0958618372678757	0.000661258469335735	-0.00278663262724876	0.000561177264899015
-0.244497433304787	-0.0950946733355522	-0.0736344233155251	0.00121492915786803	-0.00399045925587416	0.000718475494068116
-0.233632490038872	-0.0530677549540997	-0.022207286208868	0.00102135154884309	-0.00317324348725379	0.000974906259216368
-0.226233646273613	-0.0720355287194252	0.0045685269869864	0.000282353459624574	-0.00236336956731975	0.000447488011559471
-0.204571604728699	-0.0282803177833557	0.0526723824441433	0.000592514465097338	-0.0013339773286134	0.000508739962242544
-0.156744584441185	-0.0545958057045937	-0.0192837323993444	0.000445501442300156	-0.00136267661582679	-4.61246636405122E-05
-0.142437025904655	-0.0170264542102814	0.0457680262625217	0.00029353573336266	-0.000941831851378083	-5.36031147930771E-05
-0.147474497556686	-0.0110641084611416	0.0204603020101786	0.000198181762243621	-0.00189981330186129	-0.000655642303172499
-0.186217814683914	-0.0281438641250134	-0.0155054442584515	-0.00041725835762918	-0.000937951204832643	-0.000543125905096531
-0.189756885170937	-0.0587138496339321	0.0102046243846416	-0.000495505169965327	-0.00166467926464975	-0.000311981653794646
-0.174505323171616	-0.0657839477062225	0.0589755289256573	0.000977676478214562	-0.00135553616564721	0.000106284896901343
-0.158940643072128	-0.0790629759430885	-0.00144461309537292	0.00027789268642664	-0.00201619206927717	-0.000315354292979464
-0.171772837638855	-0.0985886976122856	0.0239414889365435	0.000205679243663326	-0.00106299028266221	5.94846278545447E-05
-0.138436764478683	-0.0809863284230232	-0.0410331748425961	0.000342262937920168	-0.00105076818726957	0.000225084178964607
-0.10465831309557	-0.0147327920421958	-0.0503632202744484	-8.86996713234112E-05	-0.00105310289654881	0.000350277114193887
-0.0880452692508698	-0.0265048295259476	-0.107789248228073	-2.86025569948833E-05	-0.00076824298594147	0.00109679473098367
-0.0959229096770287	-0.0319971032440662	-0.0686968863010406	0.000343581021297723	3.33722964569461E-05	0.00130520691163838
-0.0743627026677132	-0.0219758171588182	-0.0972704961895943	0.000707685016095638	4.49092367489357E-05	0.000638483848888427
-0.044103741645813	-0.0681618824601173	-0.0736671462655067	0.00103406107518822	0.000598930171690881	0.000335351942339912
-0.117348060011864	-0.124356538057327	-0.0873081237077713	0.00109741010237485	-0.00027599444729276	0.000219728302909061
-0.0723341256380081	-0.115733951330185	-0.0481534227728844	0.00144577771425247	-0.000581183820031583	0.000738167727831751
-0.0765238255262375	-0.10378335416317	-0.0607738010585308	0.000567855080589652	-0.000549600168596953	-2.00186914298683E-05
-0.110712416470051	-0.124412395060062	-0.0322116166353226	0.00081188912736252	-0.000972540117800236	0.000862104585394263
-0.106857232749462	-0.108698561787605	-0.00147499202284962	0.000236591120483354	-0.000411110871937126	0.000409220141591504
-0.0750771313905716	-0.106500320136547	0.0784249827265739	0.00171287497505546	-0.000499118468724191	0.000539974600542337
-0.0874148607254028	-0.123848810791969	0.0433104112744331	0.00152022612746805	-0.000466068129753694	0.000593226228374988
-0.0849475488066673	-0.134481281042099	0.0224190186709166	0.00173013401217759	-0.000161917327204719	0.000334872107487172
-0.10268684476614	-0.206540748476982	0.0532124526798725	0.00260746711865067	0.000513880455400795	0.000799455970991403
-0.0850233733654022	-0.211402595043182	0.0537500195205212	0.0028592748567462	0.000635347969364375	0.000830665114335716
-0.0555056594312191	-0.192176595330238	0.0548762530088425	0.00342096551321447	0.000683246122207493	0.000690193148329854
-0.055367860943079	-0.188102439045906	0.01944131962955	0.00262007699348032	1.92452262126608E-05	0.000583767250645906
-0.0867209210991859	-0.160263240337372	0.0385230965912342	0.00175252032931894	0.000545875867828727	0.00118982745334506
-0.118742875754833	-0.165184915065765	0.0422281920909882	0.00183943239971995	0.000356379256118089	0.00129179400391877
-0.09292321652174	-0.119303822517395	0.0390220135450363	0.00141159142367542	-0.000756660709157586	0.000415923685068265
-0.104483254253864	-0.0757643654942513	0.0381402149796486	0.00067060673609376	-0.000284981302684173	0.000235799278016202
-0.110893152654171	-0.0789387002587318	0.0415489561855793	0.00111679406836629	-0.0017667468637228	0.000824820948764682
-0.131348252296448	-0.025035509839654	0.00099198252428323	0.00078499224036932	-0.00110957503784448	0.00102120300289243
-0.154150158166885	-0.0963694080710411	0.0488651357591152	-0.000398770935134962	-0.0010559632210061	0.000539033557288349
-0.125817954540253	-0.026576641947031	0.000868302478920668	-0.000321513944072649	-0.000653549621347338	0.000625373504590243
-0.139372423291206	-0.011104722507298	0.0483163893222809	-1.92100251297234E-05	-0.000751152925658971	0.000771833176258951
-0.144781038165092	-0.0236855950206518	-0.00849812477827072	0.000236361389397644	-0.000685122271534055	0.00107135670259595
-0.121463716030121	0.0179184935986996	0.0390583053231239	-0.000503445975482464	-0.000534451799467206	0.000875581055879593
-0.146632209420204	-0.0573047287762165	-0.00711684813722968	-0.00108455726876855	-0.000936217955313623	-0.000200513924937695
-0.0928633660078049	0.00807373970746994	0.0065654800273478	0.000276487990049645	-0.00165487104095519	0.00027459641569294
-0.1329156011343	-0.0193238779902458	0.0369802005589008	-0.000406864215619862	-0.00142338615842164	-0.000282104767393321
-0.0886613726615906	0.010630059055984	0.00594889558851719	-5.2131203119643E-05	-0.00180615822318941	0.000460822164313868
-0.118926897644997	-0.0510596036911011	0.0100111905485392	0.000132100831251591	-0.00141299935057759	0.000743479642551392
-0.105963833630085	-0.0626379773020744	0.0198314525187016	0.000205024567549117	-0.000352982169715688	0.000417942414060235
-0.0302736647427082	-0.0539934858679771	0.0703893825411797	0.0011318027973175	-0.000462344178231433	6.4769439632073E-05
-0.0426932908594608	-0.0498485639691353	-0.00563598703593016	5.13929589942563E-05	0.00143455422949046	0.000649755180347711
-0.0278216265141964	-0.0589725561439991	-0.00374321895651519	0.00048591464292258	0.000952603353653103	-9.71572944763466E-07
-0.0182514190673828	-0.0444353744387627	0.00652127899229527	0.000804434122983366	0.000932111928705126	-0.000668834371026605
-0.0760883763432503	-0.076557382941246	0.0361468642950058	-0.000198574023670517	0.000791644677519798	-0.00112663977779448
-0.0568051598966122	-0.069839745759964	0.0358185432851315	0.000810511584859341	-0.000330311595462263	-0.000371574278688058
-0.0717948153614998	-0.0378802269697189	0.000402103294618428	0.000675939721986651	-0.000752997235395014	-0.000416217051679268
-0.0890965834259987	-0.0507721565663815	-0.0359207801520824	2.05044343601912E-05	-0.00179624429438263	-7.75618536863476E-05
-0.0375217571854591	-0.0405321083962917	-0.0155220050364733	-0.000583084532991052	-0.000743830227293074	0.000841385102830827
-0.0532279834151268	-0.0747907012701035	-0.0442862585186958	0.00022311377688311	0.000872151926159859	0.000462735391920432
0.0187259260565043	0.0238535329699516	0.0260478667914867	0.000103759775811341	0.00124523602426052	0.000211195641895756
0.0537334680557251	0.038508202880621	0.0554022789001465	-0.000201888164156117	0.00159062992315739	0.0009186802781187
0.0689798966050148	0.0907233878970146	-0.00427043531090021	-0.00161278119776398	0.00232059508562088	-0.000487646262627095
0.0738436803221703	0.179175347089767	-0.0259759016335011	-0.00162577535957098	0.00153609248809516	-0.00093920377548784
0.0551111325621605	0.161377146840096	-0.0197813473641872	-0.0024985633790493	0.00136833952274173	-0.00246691703796387
-0.00593393808230758	0.123363241553307	-0.0430044867098331	-0.00251805712468922	0.000374512688722461	-0.00212769373320043
-0.00708691542968154	0.126490831375122	-0.00965472683310509	-0.00250900955870748	-0.00018682777590584	-0.00141371181234717
-0.0850119888782501	0.132161095738411	-0.0671935528516769	-0.00202594045549631	-0.00109136663377285	-0.00143642805051059
-0.146258533000946	0.0884522795677185	-0.0255767665803432	-0.00140455237124115	-0.00281896814703941	-0.000597169680986553
-0.210446834564209	0.0137113872915506	-0.0888499394059181	-0.00119829911272973	-0.00319134164601564	0.000535395054612309
-0.232924863696098	0.019104016944766	-0.0370488911867142	0.000194020351045765	-0.00500495592132211	0.00107722356915474
-0.296686381101608	-0.0690375417470932	-0.15902379155159	-1.9457098460407E-05	-0.00568703701719642	0.000884296023286879
-0.218350410461426	-0.0285234041512012	-0.119537517428398	0.00124668946955353	-0.00645971391350031	0.00180923729203641
-0.249490022659302	-0.0803320556879044	-0.237973690032959	-0.000488674326334149	-0.00429835775867105	0.00160499254707247
-0.138164520263672	-0.00372526934370399	-0.187581747770309	0.00036839151289314	-0.0033896816894412	0.00137820176314563
-0.0604388490319252	0.0628765299916267	-0.209028989076614	-3.33291209244635E-05	-0.00196851184591651	0.00151709211058915
-0.0187437254935503	-0.0143040688708425	-0.16796401143074	-0.0014244707999751	-0.00117503094952554	0.000592666561715305
0.0785987749695778	0.111104145646095	-0.148228496313095	-0.00133731006644666	1.26289451145567E-05	-0.000243374786805362
0.0200626868754625	0.0630472749471664	-0.159843772649765	-0.00250090868212283	0.000397313560824841	-0.00188203144352883
0.0653135851025581	0.166663229465485	-0.2137431204319	-0.00288236606866121	0.000862346030771732	-0.00118647620547563
0.0120255127549171	0.0942839607596397	-0.220977813005447	-0.00215235119685531	0.000540666398592293	-0.00178055302239954
0.0571251735091209	0.0817831680178642	-0.195230022072792	-0.00140230474062264	-0.000270598364295438	-0.00079662271309644
-0.0204926505684853	-0.0104765193536878	-0.178068727254868	-0.00109952979255468	0.000814000784885138	-0.000736396410502493
-0.074521578848362	-0.0228995364159346	-0.16831861436367	-0.00026723465998657	-4.51008418167476E-05	0.000950439425650984
-0.0504064410924912	0.032050583511591	-0.0893334597349167	0.000319511949783191	-0.00203768908977509	0.000687483872752637
-0.127092063426971	-0.00672007771208882	-0.0809848830103874	2.74327612714842E-05	-0.000608179660048336	0.000289187824819237
-0.115727119147778	-0.104362517595291	-0.123147800564766	-1.00875176940463E-05	-0.00143851130269468	8.47151459311135E-05
-0.127714768052101	-0.15276725590229	-0.0730309560894966	0.000831606856081635	-0.0025683103594929	-0.000681717472616583
-0.127581268548965	-0.13768444955349	-0.0704000294208527	0.00174784497357905	-0.00247703189961612	0.000632223032880574
-0.158616557717323	-0.162268429994583	-0.115476742386818	0.00190284417476505	-0.00248082471080124	0.00139821309130639
-0.169910863041878	-0.219751700758934	-0.0625807493925095	0.00287990574724972	-0.00316222850233316	0.00162106822244823
-0.193146824836731	-0.268887847661972	-0.149829223752022	0.00281603052280843	-0.00146411149762571	0.00187342835124582
-0.16156904399395	-0.277387827634811	-0.100932911038399	0.00353182782419026	-0.000898475176654756	0.00202315277419984
-0.120387241244316	-0.253414392471313	-0.146547958254814	0.00317830266430974	-0.000608625472523272	0.000945968728046864
-0.0620902441442013	-0.159800991415977	-0.181208342313766	0.00240084924735129	-0.000280484673567116	0.000610382587183267
0.00907678436487913	-0.0523698106408119	-0.0455382242798805	0.00199686782434583	0.000234909763094038	0.000111933382868301
0.00559953600168228	0.0136993350461125	-0.0737634226679802	-0.000517583510372788	0.000409553322242573	-0.000324086809996516
0.00189905264414847	0.0758208483457565	-0.10969989746809	-0.00223050126805902	-7.89328914834186E-05	-0.000916371354833245
-0.0510299280285835	0.162839278578758	-0.110665313899517	-0.00317404954694211	-0.000662112608551979	-0.00181256432551891
-0.0273446291685104	0.238503769040108	-0.10351338237524	-0.00355039117857814	-0.000503519724588841	-0.00130002212245017
-0.0682006776332855	0.215439066290855	-0.0959552302956581	-0.00311549846082926	-0.00142173888161778	-0.00080044666538015
-0.0765801668167114	0.179825499653816	-0.147901326417923	-0.00288120796903968	-0.0025005463976413	-0.000781627255491912
-0.111862927675247	0.0735010281205177	-0.134790375828743	-0.00121621682774276	-0.00192485330626369	0.000225538780796342
-0.0951797142624855	0.0178208202123642	-0.151727229356766	-0.00041648797923699	-0.000788142322562635	0.000872233067639172
-0.10856419801712	-0.00356088555417955	-0.128562048077583	0.000606193556450307	-0.00140404258854687	0.000551420031115413
-0.156454354524612	-0.0524159669876099	-0.141907602548599	-0.000571505050174892	-0.0015868729678914	-9.518550359644E-05
-0.133266538381577	0.0161700285971165	-0.159399300813675	-0.000644101644866169	-0.00180517439730465	-0.000202921466552652
-0.147944912314415	0.0854701101779938	-0.182209014892578	-0.00135051447432488	-0.00221195677295327	-0.000471531937364489
-0.12859483063221	0.114715799689293	-0.169196382164955	-0.00258734938688576	-0.00270472816191614	-0.00106012623291463
-0.164614424109459	0.0968742668628693	-0.109513238072395	-0.00238823005929589	-0.00240853964351118	-0.000555663602426648
-0.134188428521156	0.0903672948479652	-0.113900288939476	-0.00173140224069357	-0.00122083816677332	0.000181396710104309
-0.0971708074212074	-0.0437312014400959	-0.146313518285751	-7.82037386670709E-05	-0.00158516643568873	0.000692429835908115
-0.0978605002164841	-0.0824353769421577	-0.166706368327141	0.0019327097106725	-0.00139492703601718	0.00115843222010881
-0.111656948924065	-0.194491013884544	-0.147335067391396	0.00337276817299426	-0.000767607940360904	0.00125552830286324
-0.15471613407135	-0.232835277915001	-0.137270361185074	0.00406273873522878	-0.00130896456539631	0.000609264534432441
-0.13974829018116	-0.310859560966492	-0.0750430077314377	0.00539674516767263	-0.000902429281268269	0.00107896293047816
-0.176057144999504	-0.303933918476105	-0.0894746705889702	0.00439255544915795	-0.00076970097143203	0.000963963626418263
-0.161325767636299	-0.235631972551346	-0.0774379968643188	0.0040331045165658	-0.00108840456232429	0.00111724354792386
-0.172700181603432	-0.143847435712814	-0.0871349573135376	0.0034132266882807	-0.0013832178665325	0.000784022209700197
-0.169520527124405	-0.0876798182725906	-0.119546391069889	0.00138157908804715	-0.00208560423925519	0.000555508479010314
-0.22333075106144	-0.117329485714436	-0.075894869863987	0.00102098891511559	-0.00212875683791935	-8.02661525085568E-05
-0.236154451966286	-0.104616977274418	-0.130576819181442	-1.15391430881573E-05	-0.00278097949922085	0.000535810308065265
-0.263655006885529	-0.113427825272083	-0.115919567644596	0.00143812992610037	-0.00284036155790091	0.000169319537235424
-0.239454433321953	-0.138574242591858	-0.134609133005142	0.00174723519012332	-0.00322695728391409	0.00134367716964334
-0.246337980031967	-0.121967323124409	-0.103037089109421	0.00282455724664032	-0.00358171481639147	0.00110048591159284
-0.270549297332764	-0.185055747628212	-0.098751038312912	0.0030725160613656	-0.0028602578677237	0.00137823109980673
-0.221760496497154	-0.210292533040047	-0.0920932218432426	0.00293211010284722	-0.00313198543153703	0.000623882631771266
-0.221440628170967	-0.139740943908691	-0.105562411248684	0.00307199894450605	-0.00199141073971987	0.000659953744616359
-0.260168939828873	-0.177750036120415	-0.103875353932381	0.000927497108932585	-0.00177382805850357	0.000860688393004239
-0.205182492733002	-0.0850412771105766	-0.129694670438766	0.000827557931188494	-0.00224732328206301	0.000706774007994682
-0.230769917368889	-0.0560689903795719	-0.0466122440993786	0.000740190560463816	-0.00270550209097564	8.66787843278871E-07
-0.243887200951576	-0.0469004400074482	-0.200451329350471	-0.00023727111693006	-0.00267126131802797	0.000249941746005788
-0.242743521928787	0.0309394337236881	-0.203210964798927	-0.000688593252561986	-0.00437641656026244	0.00104116776492447
-0.248675957322121	-0.00303167966194451	-0.0900560021400452	-0.00126493745483458	-0.00280561111867428	0.000899288803339005
-0.22872194647789	-0.0253787003457546	-0.0617099404335022	4.44014476670418E-05	-0.00307748815976083	0.000609699927736074
-0.183309659361839	-0.0922552868723869	-0.021428233012557	0.000231273807003163	-0.00205655116587877	0.000890326627995819
-0.133951261639595	-0.148879125714302	0.0124905565753579	0.001950005418621	0.000133798748720437	0.000738069356884807
-0.0868197083473206	-0.238699123263359	-0.0240232739597559	0.00247502094134688	0.00173877249471843	0.00056204164866358
-0.0456240549683571	-0.207514330744743	-0.0212132856249809	0.0035459497012198	0.00195537880063057	-0.000169499689945951
-0.0401203334331512	-0.239090889692307	0.0280652735382319	0.00450776051729918	0.00219768099486828	-0.000256082945270464
-0.138005867600441	-0.29174068570137	-0.0914887264370918	0.00471962662413716	0.00222654454410076	0.000355668918928131
-0.130731984972954	-0.242161110043526	-0.0422863774001598	0.00359253934584558	0.000103013742773328	0.00109086546581239
-0.237782880663872	-0.196877717971802	0.020264295861125	0.0037702436093241	-0.00122171244584024	0.0013147423742339
-0.284447699785233	-0.115523390471935	-0.0778391063213348	0.00113521097227931	-0.00219338317401707	0.00044012549915351
-0.278573602437973	0.0259680971503258	-0.0322042219340801	-0.000386783300200477	-0.00348621560260654	0.000158282477059402
-0.342396885156631	0.0296971648931503	-0.0671040415763855	-4.31366424891166E-05	-0.00407549180090427	-0.000257282663369551
-0.318325132131577	0.0493578724563122	-0.0544146858155727	-0.00230780034326017	-0.00485266791656613	-0.00111117935739458
-0.28094869852066	0.0584244504570961	-0.0727678835391998	-0.00134399137459695	-0.00457435986027122	0.000208768469747156
-0.241534486413002	-0.00246739620342851	-0.0135139627382159	-0.000211490798392333	-0.0018161628395319	0.000132982429931872
-0.18669006228447	-0.0659277811646461	-0.0181031487882137	0.000817676307633519	-0.00119407067541033	0.00162882043514401
-0.149422273039818	-0.125667706131935	-0.0409797839820385	0.00291778007522225	-0.000744615739677101	0.00160682573914528
-0.135235533118248	-0.136269018054008	-0.0830421522259712	0.00272538582794368	-0.000196190798305906	0.000967574596870691
-0.160614609718323	-0.117269389331341	-0.0227964352816343	0.00290546752512455	-0.00119813892524689	0.00100088806357235
-0.206069022417068	-0.0509726032614708	-0.0582528635859489	0.00161917484365404	-0.00213675131089985	-7.52356936573051E-05
-0.260236084461212	0.00827837456017733	0.00584871787577868	0.000278045976301655	-0.00209403969347477	-0.000928186113014817
-0.273686081171036	0.0579209923744202	-0.031071787700057	-0.000981295830570161	-0.00276575470343232	-0.000808255805168301
-0.244351714849472	0.0949691757559776	0.07669897377491	-0.00113826105371118	-0.00260778190568089	-0.000284014269709587
-0.267958611249924	0.0576647073030472	0.125095844268799	-0.000712491164449602	-0.00228707911446691	-0.00040182625525631
-0.244543671607971	0.019784526899457	0.00725328084081411	-0.000891556381247938	-0.00186390080489218	0.000180026356247254
-0.240817308425903	-0.0239329617470503	0.0509426556527615	0.000115296847070567	-0.00194328196812421	0.000804994895588607
-0.315845221281052	-0.199726283550262	0.0203536208719015	0.0019088271073997	-0.00133133796043694	0.00196024216711521
-0.209729865193367	-0.299223065376282	-0.0401311740279198	0.00569584313780069	-0.00113956886343658	0.00277424696832895
-0.200077340006828	-0.443581700325012	-0.0535129234194756	0.00879334937781096	4.3603881749732E-06	0.00300879334099591
-0.156690359115601	-0.492496997117996	-0.00185574975330383	0.0087736863642931	0.000342511862982064	0.0015967742074281
-0.13900899887085	-0.429757982492447	0.0508561842143536	0.00818083994090557	0.000375770177925006	0.000878133636433631
-0.144465997815132	-0.364834636449814	0.0169521756470203	0.00578873977065086	0.00122558418661356	0.00124914909247309
-0.121415629982948	-0.259758472442627	0.0506089366972446	0.00396428629755974	0.000413133151596412	0.000608475122135133
-0.115023791790009	-0.154400020837784	0.0351510904729366	0.00206260313279927	0.000413853005738929	0.000518241664394736
-0.156039878726006	-0.10956634581089	-0.046923566609621	0.00119212514255196	0.000252127676503733	-0.000807384087238461
-0.191000148653984	-0.0920681729912758	-0.0347332991659641	0.00190610985737294	-0.0013504991075024	-0.000504542898852378
-0.205414742231369	-0.0885934755206108	-0.0968560576438904	0.00198808312416077	-0.00104897015262395	7.96901440480724E-05
-0.194972097873688	-0.129991546273232	-0.184125170111656	0.00198328052647412	-0.00156430946663022	0.000510068377479911
-0.167444780468941	-0.125893533229828	-0.238767996430397	0.00292831612750888	-0.00147684034891427	0.000211845370358787
-0.128332957625389	-0.132699728012085	-0.30389216542244	0.00242313137277961	9.47931766859256E-05	0.000407996587455273
0.0206471979618073	-0.0946117714047432	-0.372511982917786	0.00309086893685162	9.02275132830255E-05	0.00143884320277721
0.0166739001870155	-0.0976173430681229	-0.261876434087753	0.00259753549471498	0.000336076860548928	0.000140841191750951
0.0175238568335772	-0.069234699010849	-0.253101736307144	0.00258897827006876	0.00137514248490334	3.16768455377314E-05
0.0178578961640596	-0.0827061533927917	-0.298035651445389	0.00091017154045403	0.00140390894375741	5.07611584907863E-05
0.0357385836541653	-0.0488999523222446	-0.421339601278305	0.00151127739809453	0.000734070432372391	-0.00118321517948061
-0.0248125679790974	-0.10501167178154	-0.417812019586563	0.000892748066689819	0.000351129070622846	-0.00136972381733358
-0.0428637601435184	-0.110504858195782	-0.40460616350174	0.00263173901475966	-0.000513732142280787	-0.000789617595728487
-0.0695234090089798	-0.16930890083313	-0.411789208650589	0.00219736620783806	-0.00216487096622586	0.000449017155915499
-0.163815334439278	-0.185177803039551	-0.444084346294403	0.00266131991520524	-0.00196829997003078	0.000890404800884426
-0.207084760069847	-0.201287895441055	-0.442799180746078	0.00404964294284582	-0.00340803246945143	0.000471182895125821
-0.273105144500732	-0.26916316151619	-0.388074219226837	0.00313375610858202	-0.00412018038332462	0.000646892993245274
-0.341735541820526	-0.209931895136833	-0.381258070468903	0.00377428205683827	-0.00443723425269127	0.001032923348248
-0.344202846288681	-0.193732991814613	-0.345965057611465	0.00326624140143394	-0.00511071737855673	0.00036225575604476
-0.376352190971375	-0.111406698822975	-0.319570660591125	0.00131924008019269	-0.00475902482867241	0.00089679763186723
-0.361588150262833	-0.0736630856990814	-0.263083845376968	0.000481255352497101	-0.00500336615368724	0.00044006432290189
-0.397987872362137	0.00400108657777309	-0.269414454698563	-0.000321277533657849	-0.00591146154329181	0.000339753198204562
-0.401244193315506	0.0375277288258076	-0.209581047296524	-0.000857802224345505	-0.00607075542211533	0.000429032254032791
-0.408466815948486	0.0672936514019966	-0.22816564142704	-0.00258242036215961	-0.00460544601082802	9.71809931797907E-05
-0.391059249639511	0.143306121230125	-0.162489682435989	-0.00247153756208718	-0.00592476828023791	-0.000380421231966466
-0.359356164932251	0.201703876256943	-0.150522410869598	-0.00378320948220789	-0.00549943465739489	-0.00041007628897205
-0.358231246471405	0.225589111447334	-0.125091597437859	-0.00458305375650525	-0.00450197840109468	-0.000495715823490173
-0.364557296037674	0.258042424917221	-0.0336173214018345	-0.00484788883477449	-0.00505032809451222	-0.000969497312325984
-0.339032888412476	0.320386081933975	-0.0113995783030987	-0.00461278855800629	-0.00392043311148882	-0.00109965307638049
-0.289624512195587	0.330286830663681	0.000920693622902036	-0.00590514345094562	-0.00401114160194993	-0.000944969535339624
-0.250936508178711	0.363030225038528	0.0298407934606075	-0.00489349151030183	-0.00364875700324774	-0.00174068310298026
-0.238373503088951	0.288057029247284	0.0298203211277723	-0.00464381882920861	-0.00290099694393575	-0.00108244060538709
-0.230038210749626	0.215795874595642	-0.0117584802210331	-0.00264611188322306	-0.00184243870899081	-0.000620959384832531
-0.153947234153748	0.152584910392761	0.0311582162976265	-0.000689005537424237	-0.00066636479459703	-0.000600446946918964
-0.104168437421322	0.0796144604682922	0.0510384552180767	0.00125028751790524	-0.000343757274094969	-0.000142571414471604
-0.104288622736931	0.000241444577113725	-0.0562229119241238	0.00107033213134855	0.00187617121264338	-0.000483459763927385
-0.0790685936808586	-0.00453141517937183	-0.00402960460633039	0.000426721089752391	0.00158157455734909	-0.000575149024371058
-0.0869455859065056	0.0412227287888527	-0.0311024803668261	0.000112246751086786	0.00128183991182595	-0.000511583464685827
-0.0719119757413864	0.162701860070229	-0.0274068973958492	-0.000638615747448057	0.000197106026462279	-0.00104342144913971
-0.132151201367378	0.152517378330231	-0.0085602467879653	-0.00150807516183704	-0.000823706388473511	-0.000496673863381147
-0.161377847194672	0.133505433797836	-0.0427514351904392	-0.00185166369192302	-0.00141776038799435	-0.00120388495270163
-0.203687250614166	0.154853075742722	-0.0355281792581081	-0.00221303338184953	-0.0018115493003279	-0.00111309776548296
-0.200251713395119	0.160293877124786	-0.058629184961319	-0.001361214206554	-0.00274242693558335	-9.08643596631009E-06
-0.241930782794952	0.0754503831267357	-0.113148100674152	-0.000497105123940855	-0.00171343819238245	-0.000574533303733915
-0.229074984788895	0.0393011868000031	-0.172975555062294	-4.6192519221222E-05	-0.00248921336606145	-0.000666140229441226
-0.190192297101021	0.0125184720382094	-0.151170447468758	0.00012765712745022	-0.00272773532196879	-0.000139973635668866
-0.209216266870499	0.00296333199366927	-0.178099229931831	-1.78753216459882E-05	-0.00272523472085595	0.0001098319189623
-0.226433426141739	-0.011285487562418	-0.1254743039608	0.00104732380714267	-0.002479876158759	0.000318565900670365
-0.220381036400795	-0.0336064361035824	-0.108308173716068	0.000964856299106032	-0.00207459018565714	0.000587199232541025
-0.188821658492088	-0.00984121207147837	-0.137647345662117	0.0016969203716144	-0.00187830696813762	0.000554705446120352
-0.155463516712189	-0.0162175297737122	-0.127720087766647	0.000232362581300549	-0.00157827080693096	-0.000475227512652054
-0.130116432905197	0.0218052491545677	-0.101352132856846	0.00036831756005995	-0.00049768335884437	-0.000437025359133258
-0.0921509936451912	0.0327255837619305	-0.0875613242387772	0.000391012290492654	-0.00112910883035511	-0.000565969850867987
-0.081910252571106	0.0147701008245349	-0.140712261199951	-0.000142371922265738	-0.000471452134661376	-8.16380779724568E-05
-0.089942142367363	0.0101783331483603	-0.10847894847393	0.00120865681674331	0.000162715237820521	-0.000391359790228307
-0.023139288648963	-0.0349630154669285	-0.0900112986564636	0.000861313543282449	-0.000363373052095994	-0.000337683100951836
-0.050829004496336	-0.0830714553594589	-0.0143470410257578	0.00231979135423899	0.000974304741248488	-0.000500228488817811
-0.0361882597208023	-0.100101202726364	-0.0548575296998024	0.0026849580463022	0.00197578244842589	0.000705457874573767
-0.0249446853995323	-0.189968630671501	-0.0542365461587906	0.00324557279236615	0.00173495535273105	0.00116995361167938
-0.0475545600056648	-0.235675394535065	-0.0483325496315956	0.00417316891252995	0.00269792461767793	0.000861895503476262
-0.0444764345884323	-0.236171036958694	-0.0777993649244308	0.00431653950363398	0.00308314990252256	0.000468000769615173
0.0235449858009815	-0.164118722081184	-0.102784752845764	0.00415296712890267	0.00213717599399388	2.43317645072239E-05
-0.0223392657935619	-0.120144121348858	-0.049478717148304	0.00310527835972607	0.00071400060551241	0.000505205418448895
-0.113891616463661	-0.147974282503128	-0.0677891597151756	0.00198418530635536	0.00113431131467223	-0.000251173798460513
-0.114923924207687	-0.115030214190483	-0.0644072964787483	0.00213037943467498	-0.000122251862194389	9.49712266447023E-05
-0.164322733879089	-0.111869350075722	-0.0745229572057724	0.00184638798236847	-0.00142613728530705	0.000159990842803381
-0.179415285587311	-0.0673912242054939	-0.0975919291377068	0.00227344012819231	-0.00171597860753536	0.000716453068889678
-0.18802598118782	-0.103500910103321	-0.0625923275947571	0.00209188344888389	-0.00187258946243674	0.000591602700296789
-0.175155609846115	-0.0504018440842628	-0.0828418061137199	0.00247118552215397	-0.00136769725941122	-0.000123702237033285
-0.179144367575645	-0.154526099562645	-0.0973720550537109	0.00250406027771533	-0.00150694919284433	0.00114550883881748
-0.156828969717026	-0.086302287876606	-0.0920321941375732	0.0028466081712395	-0.00180020520929247	0.000644781684968621
-0.181813165545464	-0.13733372092247	-0.166415691375732	0.0024901342112571	-0.00107925047632307	0.000778733694460243
-0.183711394667625	-0.13859660923481	-0.121355228126049	0.00262555666267872	-0.00147525814827532	-4.25511061621364E-05
-0.171053782105446	-0.108337588608265	-0.118540473282337	0.00179764570202678	-0.00134191103279591	0.00035234380629845
-0.142345860600471	-0.0389760807156563	-0.157862886786461	0.00180027913302183	-0.00189043919090182	0.000358739664079621
-0.182731732726097	-0.073328897356987	-0.0676186606287956	0.000442077434854582	-0.00185563135892153	4.30992695328314E-05
-0.177703142166138	0.0394466184079647	-0.085971012711525	0.000315217301249504	-0.00229879003018141	-2.37379299505847E-05
-0.228897616267204	-0.0882139205932617	-0.0169212445616722	0.002192443003878	-0.00223790458403528	-0.00101662997622043
-0.291371256113052	-0.187876954674721	-0.0359589196741581	0.00301571073941886	-0.00251053273677826	-0.00218364153988659
-0.280640304088593	-0.196858257055283	-0.0936600565910339	0.00333533133380115	-0.00308404583483934	0.00105733633972704
-0.274070203304291	-0.222888857126236	-0.109323777258396	0.00383297214284539	-0.0021481029689312	0.00295989355072379
-0.267445921897888	-0.273955404758453	-0.172757625579834	0.00377450045198202	-0.0022279426921159	0.00227314629592001
-0.230757012963295	-0.192795261740685	-0.0588124096393585	0.00393330864608288	-0.00202232389710844	0.00183159788139164
-0.202462539076805	-0.161574304103851	-0.0349219404160976	0.00320887588895857	-0.00204199110157788	0.000426542945206165
-0.187993124127388	-0.079672135412693	-0.068742997944355	0.0020658194553107	-0.00166147504933178	-0.000891505100298673
-0.149516671895981	-0.0558495186269283	0.0304803792387247	0.00189219089224935	-0.00136802066117525	-0.000298022787319496
-0.0973446890711784	0.032735999673605	-0.0197984185069799	-3.48839348589536E-05	-0.000502165174111724	0.000182319228770211
-0.162237018346786	0.0480130277574062	0.0275113191455603	-0.000576221325900406	6.61961303194403E-06	-0.000455855712061748
-0.153291270136833	0.113585144281387	-0.043182335793972	-0.00177781144157052	-0.000119750948215369	-0.000682713638525456
-0.0952567681670189	0.212765753269196	0.0266231708228588	-0.00169898313470185	-0.000762899406254292	-0.000748251506593078
-0.128050029277802	0.154329687356949	-0.0218617133796215	-0.00177008425816894	-0.000853186589665711	-0.00045973647502251
-0.0804299041628838	0.121738009154797	0.0223109107464552	-0.00135163916274905	2.91540823127434E-06	2.75682177743874E-05
-0.114642061293125	0.0806231275200844	0.00648749293759465	1.34075107780518E-05	0.000137633149279281	-0.000251574092544615
-0.0997809991240501	-0.00515261758118868	0.00304022734053433	0.000537366431672126	0.00016113935271278	7.48887396184728E-05
-0.125920102000237	0.0140030356124043	-0.0364062935113907	0.000178053247509524	0.000470328464871272	-0.000248892261879519
-0.138187900185585	-0.0380624644458294	-0.057065699249506	0.000715108530130237	-0.000502379378303885	-0.000489097263198346
-0.147368550300598	-0.00142247672192752	0.0343237668275833	0.000409737433074042	-0.000657409778796136	-0.000958976976107806
-0.153699308633804	-0.00611726613715291	0.00188800517935306	0.00118670309893787	-0.000946710992138833	0.000449586106697097
-0.160077646374702	-0.0181412883102894	-0.00484373793005943	0.00214341306127608	-0.00144778820686042	-0.000165259712957777
-0.195841237902641	-0.126794368028641	-0.0202779192477465	0.000962855818215758	-0.00074662291444838	0.000765803270041943
-0.191521823406219	-0.0698501765727997	0.0314717516303062	0.00155190902296454	-0.00185913650784642	0.000983737292699516
-0.216862991452217	-0.109451100230217	0.0553806200623512	0.00197170791216195	-0.00178112741559744	-1.77075944520766E-05
-0.215822368860245	-0.115627124905586	0.00714605068787932	0.00158476212527603	-0.00208640261553228	3.04400946333772E-05
-0.196118295192719	-0.121146835386753	-0.0358042195439339	0.00197339826263487	-0.00132531789131463	0.000198555208044127
-0.171826183795929	-0.126669660210609	0.0037326596211642	0.00276945298537612	-0.00149210821837187	0.000617207144387066
-0.193501174449921	-0.129893973469734	0.0242935698479414	0.0019770716316998	-0.0010482823709026	0.000698066840413958
-0.152897953987122	-0.082187756896019	-0.0181927643716335	0.00280601670965552	-0.00127842184156179	0.00071292434586212
-0.179452300071716	-0.199041023850441	0.0428727604448795	0.00282227993011475	-0.000720365613233298	0.000961302255745977
-0.164629310369492	-0.170030131936073	0.096600353717804	0.00344588491134346	-0.00080635113408789	0.000428041588747874
-0.179310545325279	-0.147243067622185	0.0479554496705532	0.00256491219624877	1.57502950060007E-06	0.000236714666243643
-0.151681408286095	-0.0689916983246803	0.102305173873901	0.00137645262293518	-0.000436469912528992	0.000670088862534612
-0.146403208374977	-0.033471342176199	0.0729912742972374	0.000669867906253785	0.000195741406059824	-0.000365036248695105
-0.121384002268314	0.0111044133082032	0.0610894821584225	0.000991082284599543	3.60415688192006E-05	-0.000809660530649126
-0.0971868336200714	0.0259376987814903	0.0736836791038513	0.000480862421682104	0.000247151619987562	-0.000653462251648307
-0.145592227578163	-0.0254797525703907	0.0670823305845261	0.000234498555073515	0.000236278705415316	0.000230747551540844
-0.208533138036728	-0.0576222315430641	0.00973028596490622	0.00129168690182269	-4.59340080851689E-05	0.000753017433453351
-0.207331225275993	-0.112065218389034	0.0961681455373764	0.00146072404459119	-0.000889190589077771	0.00133335322607309
-0.150102972984314	-0.169485688209534	0.0797527730464935	0.00226555252447724	-0.000284971320070326	0.00205509667284787
-0.0628182217478752	-0.203887313604355	0.0858615040779114	0.00375370378606021	0.00106338341720402	0.000570674543268979
-0.0421606153249741	-0.279202967882156	0.0886205956339836	0.00477999914437532	0.00286503857932985	0.000262490852037445
-0.0127716008573771	-0.245679095387459	0.104523606598377	0.00517248036339879	0.00192844588309526	-0.00102712423540652
0.0106793912127614	-0.147401750087738	0.119282871484756	0.00473681092262268	0.0018946003401652	-8.13843362266198E-05
0.0239177029579878	-0.15477666258812	0.092609629034996	0.00294879148714244	0.00349520286545157	0.00194569316226989
0.0519281104207039	-0.105636335909367	0.168218106031418	0.00233924575150013	0.00250263744965196	0.000692401139531285
0.0179692357778549	-0.123773790895939	0.170780375599861	0.00276950653642416	0.00297633348964155	-0.000672498485073447
0.00982526410371065	-0.12602810561657	0.127519354224205	0.00371225946582854	0.00195254327263683	-0.000450182327767834
-0.0174476932734251	-0.175890550017357	0.108265280723572	0.00362708512693644	0.00278290919959545	0.000547048286534846
-0.000178588554263115	-0.197947174310684	0.120343938469887	0.00361462542787194	0.00315167172811925	0.00134966161567718
0.000678165350109339	-0.184562385082245	0.0911945328116417	0.00309565756469965	0.00244309660047293	0.00030000606784597
-0.0363817512989044	-0.131432980298996	0.0524520166218281	0.00129233440384269	0.00243575870990753	0.000935180694796145
0.0166059378534555	-0.107884332537651	0.0801291838288307	0.00223620096221566	0.00195315876044333	0.000899070000741631
0.032193448394537	-0.0872368589043617	0.128415614366531	0.00245152111165226	0.00140516727697104	0.000769215752370656
0.00255772517994046	-0.0866608396172524	0.107047580182552	0.0028609368018806	0.00193907995708287	0.00052794354269281
-0.0533756725490093	-0.191812619566917	0.0838781967759132	0.00218052952550352	0.00150041980668902	0.000913870695512742
-0.00524073420092463	-0.118751734495163	0.0507772862911224	0.00360196270048618	0.00139374472200871	0.000808381650131196
-0.0733114257454872	-0.190890938043594	0.0595115758478642	0.00335844769142568	0.00151015631854534	0.000384212529752404
-0.105631001293659	-0.212235018610954	0.0261627547442913	0.00437639700248837	0.000935763877350837	-0.000116510134830605
-0.112667672336102	-0.191304862499237	0.0340338721871376	0.0032731806859374	0.000170383922522888	-0.000435194524470717
-0.113350078463554	-0.149691924452782	0.0966906324028969	0.00257549225352705	-0.000537281390279531	0.000345067732268944
-0.123838342726231	-0.130017966032028	0.0482916049659252	0.0027009155601263	-0.00161768752150238	0.000456481153378263
-0.174641668796539	-0.0705404579639435	0.0330315344035625	0.00156097824219614	-0.00272270059213042	0.000254838523687795
-0.23816192150116	-0.079693578183651	0.044850941747427	0.00105429743416607	-0.0027743976097554	0.000109974360384513
-0.229309931397438	-0.0835075005888939	0.0193471759557724	0.00179087894503027	-0.00296622584573925	0.000251171819400042
-0.216500476002693	-0.114149831235409	0.0416874922811985	0.0017282854532823	-0.00240581482648849	0.000197765068151057
-0.218399733304977	-0.0378012023866177	0.00148918712511659	0.000937629432883114	-0.00298407464288175	-3.94067537854426E-05
-0.248162060976028	-0.0559714250266552	-0.0196547657251358	0.000742159027140588	-0.00159070326481014	-0.000559381966013461
-0.133423775434494	-0.0064787189476192	-0.154289364814758	0.000645385356619954	-0.00259808613918722	8.45479444251396E-05
-0.200050234794617	0.0125455297529697	-0.108334928750992	0.000186637378646992	-0.00294047873467207	0.000129044507048093
-0.203218013048172	0.00645361142233014	-0.191576048731804	-0.000682227546349168	-0.00326243694871664	1.83293504960602E-05
-0.181451231241226	0.0691774562001228	-0.235383719205856	-0.000591050134971738	-0.00384820206090808	0.000107759864476975
-0.212386384606361	0.0397836863994598	-0.0461707226932049	0.000649687368422747	-0.00267067761160433	-0.000566907692700624
-0.218727886676788	-0.0232307799160481	-0.040066909044981	-7.62722120271064E-05	-0.0032256874255836	0.000674535636790097
-0.251048445701599	-0.00579241523519158	0.0229557417333126	0.000797753687947989	-0.00319304666481912	-0.000433583743870258
-0.203491181135178	0.00115023122634739	-0.0603540576994419	0.000312286400003359	-0.00312080373987556	0.000118688425573055
-0.225085273385048	-0.0193251352757216	-0.0980206876993179	0.000449966551968828	-0.00298633356578648	-0.000695212453138083
-0.232921630144119	0.0408885627985001	-0.19092133641243	-4.55256777058821E-05	-0.0045273439027369	-0.000539208995178342
-0.225940436124802	0.102412678301334	-0.130993336439133	-4.63296273665037E-05	-0.00586102344095707	-0.000347460998455063
-0.209080532193184	0.169799357652664	-0.0745583549141884	-0.00355376466177404	-0.00214524869807065	-0.00197548745200038
-0.0664285570383072	0.219624638557434	0.0237270146608353	-0.00302856089547277	0.000776262197177857	0.000482739444123581
-0.0971887335181236	0.211514189839363	0.0941981822252274	-0.00220255344174802	-0.000282850058283657	8.97627542144619E-05
-0.134331628680229	0.119668364524841	0.0468468032777309	-0.00194774160627276	-0.000606010609772056	3.43500760209281E-05
-0.180688560009003	0.0692987889051437	0.0444820821285248	3.57355638698209E-05	-0.00137958955019712	-0.000287190225208178
-0.238826364278793	0.0421929806470871	0.0664229765534401	-0.000102933452581055	-0.00168356311041862	-0.000896503683179617
-0.22624371945858	0.00371579872444272	0.056804321706295	-0.000504094234202057	-0.0017050236929208	-0.000298731494694948
-0.184732139110565	0.0137019148096442	0.0629900693893433	0.000823721755295992	-0.0029008777346462	-0.000364199833711609
-0.192728489637375	0.00727437110617757	-0.0471766479313374	0.000705553451552987	-0.00182945816777647	0.000394167145714164
-0.152525916695595	0.0288600753992796	-0.10777173936367	0.000734042667318136	-0.00202808668836951	0.000520829111337662
-0.121078982949257	0.0579792968928814	-0.0291401613503695	0.000323516083881259	-0.00309169804677367	0.000202658906346187
-0.175573363900185	0.0677896365523338	0.0300931110978127	-5.06035685248207E-05	-0.00178741582203656	0.000423803256126121
-0.159803852438927	0.101296961307526	-0.100334011018276	-0.00139180175028741	-0.00227443547919393	-0.00028911663684994
-0.154158428311348	0.160574197769165	-0.109083354473114	-0.00167250935919583	-0.00270311022177339	-0.000657349009998143
-0.109901629388332	0.139073774218559	-0.0768900439143181	-0.000965921150054783	-0.0016984473913908	-0.000674366659950465
-0.0693063735961914	0.0888874307274818	-0.164578676223755	-9.73377318587154E-05	-0.000659416487906128	-0.00150277419015765
-0.0745293945074081	0.0718811750411987	-0.243289440870285	-0.00055646151304245	0.000225955576752312	-0.00139904941897839
-0.0391845069825649	0.0591236911714077	-0.247139155864716	0.000398691103328019	-0.00122464366722852	-0.000893127813469619
-0.0368437990546227	0.100178889930248	-0.191027566790581	0.000127948718727566	-0.000637098273728043	-0.000945354462601244
0.00196583638899028	0.180670350790024	-0.188834428787231	-0.000901330029591918	-0.000912266550585628	-0.000338278332492337
-0.063252404332161	0.160351425409317	-0.19846685230732	-0.00230604759417474	-0.000877994461916387	-0.00104099232703447
-0.0255966372787952	0.184943124651909	-0.233322992920876	-0.00239902804605663	-0.00130094110500067	-0.000840021704789251
-0.0385634414851666	0.142982572317123	-0.272184044122696	-0.00186556042172015	-0.00197693426162004	-0.000681707460898906
-0.0524925552308559	0.0947387963533401	-0.254040718078613	-0.0015760799869895	-0.00119655346497893	-0.000792759819887578
-0.0957225188612938	0.0467590726912022	-0.252777516841888	0.000285846035694703	-0.000916054705157876	-0.000703213445376605
-0.0483352690935135	0.0270034149289131	-0.186723455786705	0.000858761661220342	-0.000751697865780443	-0.000322920415783301
-0.0873311758041382	0.00956257618963718	-0.143099084496498	0.000652186863590032	-0.00200772471725941	-0.00086426647612825
-0.093299388885498	-0.0146221490576863	-0.112969644367695	0.00109823397360742	-0.0025077925529331	-0.000450408173492178
-0.116564117372036	0.0258905738592148	-0.115721113979816	0.000457133952295408	-0.00220049079507589	0.000320545223075897
-0.160789161920547	0.00271476455964148	-0.0289684999734163	-0.000545330927707255	-0.00197089789435267	-0.000356602133251727
-0.113960102200508	0.0828158482909203	0.0755598098039627	-0.000121688819490373	-0.00249720737338066	-0.000224685296416283
-0.122859418392181	0.0649806186556816	0.0388914309442043	-0.00128616637084633	-0.0019909511320293	0.000246644165599719
-0.126379489898682	0.0695877894759178	0.11432883888483	-0.000767995428759605	-0.00191448361147195	-0.0003674739273265
-0.161257818341255	-0.021907139569521	0.203823834657669	0.000874135177582502	-0.00141081283800304	-0.00077466230140999
-0.215483352541924	-0.137744918465614	0.228391289710999	0.00108084839303046	-0.00169347727205604	0.00017617639969103
-0.258927911520004	-0.192773446440697	0.253083258867264	0.00331554654985666	-0.0017438973300159	-0.000447971251560375
-0.342499822378159	-0.204629957675934	0.338564783334732	0.00435215374454856	-0.00383292115293443	5.40720748176682E-06
-0.417801797389984	-0.170100748538971	0.296652764081955	0.00412958627566695	-0.00453231669962406	0.000480784015962854
-0.377934038639069	-0.0744999349117279	0.281572043895721	0.00354588148184121	-0.00576060498133302	0.0011239496525377
-0.409150451421738	-0.0700517594814301	0.188750222325325	0.00259881117381155	-0.00505655026063323	0.00120352162048221
-0.389835923910141	-0.0496860556304455	0.250519216060638	0.00220109988003969	-0.00451503554359078	0.000637770630419254
-0.378268331289291	-0.0148983765393496	0.28581166267395	0.000251178775215521	-0.00342153804376721	-0.000596030906308442
-0.356797873973846	0.0798651799559593	0.337972313165665	0.000149679690366611	-0.00340044032782316	-0.000892035139258951
-0.325191855430603	0.143787235021591	0.316829532384872	-0.00145730876829475	-0.00351635250262916	-0.00202951091341674
-0.342209607362747	0.169349208474159	0.265743434429169	-0.00295606884174049	-0.00355433253571391	-0.00130267755594105
-0.353554129600525	0.116860315203667	0.362001419067383	-0.00249262992292643	-0.00290593877434731	-0.0012132377596572
-0.293252497911453	0.135113030672073	0.156551226973534	-0.00183642818592489	-0.00273565761744976	-0.0021451513748616
-0.273175239562988	0.0641080811619759	0.195066079497337	-0.00128885766025633	-0.00252742692828178	-0.00100188655778766
-0.267044395208359	0.0200411975383759	0.167689517140388	5.33957427251153E-05	-0.00234269094653428	0.000639183213934302
-0.252987265586853	-0.017991378903389	0.244783401489258	6.51501832180656E-05	-0.00170065381098539	0.00162512937095016
-0.193463072180748	0.0597761012613773	0.319543212652206	0.00110348837915808	-0.00128998572472483	0.00189322547521442
-0.0969448089599609	-0.0182507671415806	0.206197366118431	2.35931820498081E-05	0.000580155465286225	0.000572602613829076
-0.0508029833436012	-0.00935043767094612	0.274002224206924	-0.000265878334175795	0.00141588703263551	-0.00286380643956363
-0.00914308428764343	0.0563668608665466	0.33305099606514	4.61538002127782E-05	0.000833688070997596	-0.00169275444932282
-0.0467574298381805	0.115231983363628	0.2753886282444	-0.00255075166933239	0.000997286406345665	-0.000650994363240898
0.0115172741934657	0.115205593407154	0.227051720023155	-0.00204857555218041	0.00153334555216134	0.000451660976978019
-0.0113643752411008	0.117455080151558	0.162212699651718	-0.000979610835202038	0.00147085124626756	-0.00178747123572975
-0.0115681840106845	0.00435241498053074	0.250015586614609	0.000107254891190678	0.0027162681799382	-0.00108662818092853
-0.0396473072469234	-0.0975150987505913	0.262561440467834	0.00207419041544199	0.00250134849920869	0.000370974536053836
-0.0234458055347204	-0.216892093420029	0.244045823812485	0.00382632738910615	0.00253697880543768	0.000231798214372247
0.0351868681609631	-0.303866863250732	0.181993812322617	0.00458204280585051	0.0029436694458127	-0.000106476865767036
0.0711062699556351	-0.337485551834106	0.190629541873932	0.00587957445532084	0.00433137733489275	0.00115366920363158
0.0935080051422119	-0.301200866699219	0.14902937412262	0.00653168186545372	0.00369271449744701	0.00280270911753178
-0.0173156727105379	-0.340156972408295	0.224244147539139	0.00523865735158324	0.00298045855015516	0.00290605099871755
-0.102283038198948	-0.298416972160339	0.305626034736633	0.00561512401327491	0.00170678435824811	0.0026795172598213
-0.154149562120438	-0.423004806041718	0.256745576858521	0.00614044768735766	0.00175701524131	0.00128487916663289
-0.189354494214058	-0.333347260951996	0.24576972424984	0.00592613825574517	0.000549510994460434	-0.000767643097788095
-0.235731571912766	-0.321539252996445	0.20732145011425	0.00520654721185565	-0.00139164656866342	0.000236436579143628
-0.258386433124542	-0.2794488966465	0.221753045916557	0.00443603377789259	-0.0014979214174673	0.0010268249316141
-0.248055145144463	-0.248429805040359	0.260671705007553	0.00437368452548981	-0.00179878377821296	0.00103782245423645
-0.276778519153595	-0.267198324203491	0.219128519296646	0.00394445192068815	-0.00235119974240661	0.00191106111742556
-0.318289756774902	-0.328030496835709	0.234318315982819	0.00620177434757352	-0.0032019424252212	0.00172776007093489
-0.365251541137695	-0.352371156215668	0.20231294631958	0.00586873479187489	-0.00420709047466516	0.00202314811758697
-0.447075247764587	-0.369961649179459	0.274654477834702	0.00590887479484081	-0.00507433153688908	0.00215441221371293
-0.415402889251709	-0.361808001995087	0.216006100177765	0.00550985243171453	-0.00584111269563437	0.000969645974691957
-0.39155250787735	-0.261406928300858	0.109321922063828	0.00450525572523475	-0.00569583987817168	-0.000859094259794801
-0.352200508117676	-0.213460743427277	0.167498677968979	0.00263669923879206	-0.00379174202680588	-8.22991423774511E-05
-0.264684498310089	-0.0865768417716026	0.232080698013306	0.00113012699875981	-0.00273012137040496	-0.00021420995471999
-0.302065432071686	-0.145641684532166	0.24683028459549	-0.0001250534405699	-0.00141418736893684	0.000600721105001867
-0.295237451791763	-0.0532227642834187	0.231184855103493	-0.000402155448682606	-0.00228820811025798	0.00142982415854931
-0.294770061969757	-0.0657065659761429	0.239500656723976	-1.20960858112085E-05	-0.00324420304968953	0.00183199800085276
-0.26729890704155	-0.0584249533712864	0.188252568244934	-0.000423798977863044	-0.00282299821265042	0.00137745111715049
-0.208997502923012	-0.0217707976698875	0.160421878099442	-0.000335257907863706	-0.00120065989904106	0.000490943086333573
-0.14615061879158	-0.0888673737645149	0.142212525010109	0.000420853204559535	-0.000974388211034238	-0.000110930755909067
-0.166791900992393	-0.132741019129753	0.222679600119591	0.00123068958055228	0.00163657544180751	-0.000715038098860532
-0.126720279455185	-0.119229450821877	0.273978769779205	0.00181160308420658	0.00174275715835392	0.000359424477210268
-0.203866466879845	-0.105814136564732	0.279693245887756	0.00068323127925396	0.000105112005257979	0.000516058003995568
-0.250215291976929	-0.108455516397953	0.197417691349983	0.00181817216798663	-0.00053388555534184	0.000441921729361638
-0.289071708917618	-0.113249324262142	0.204071924090385	0.00198425282724202	-0.00303280400112271	-0.00121381029020995
-0.305694907903671	-0.00191845861263573	0.188780054450035	0.000771116989199072	-0.00426531722769141	0.000967853527981788
-0.331186294555664	-0.0671111345291138	0.23658686876297	0.000725803547538817	-0.00443769944831729	0.00101861695293337
-0.309213608503342	-0.0443593114614487	0.177033051848412	0.00152086257003248	-0.00339530198834836	0.000868140952661633
-0.300848603248596	-0.138557434082031	0.147871255874634	0.0015100478194654	-0.00246753939427435	0.000765504955779761
-0.186930686235428	-0.0481554232537746	0.135685876011848	0.00149322010111064	-0.00124751345720142	0.00100191892124712
-0.157244801521301	-0.0624008439481258	0.12450447678566	0.000802481139544398	-0.000846506271045655	2.71925873676082E-05
-0.213148161768913	-0.0170913282781839	0.0965089946985245	5.15089195687324E-05	-0.000314210512442514	-2.2943977455725E-05
-0.25281223654747	-0.0355341099202633	0.197945266962051	-0.000526820600498468	-0.00151138636283576	0.0008979337872006
-0.31804746389389	-0.0326734520494938	0.163441956043243	0.000776263477746397	-0.00134852773044258	0.000783840834628791
-0.240579858422279	-0.0159019641578197	0.115737356245518	0.000709726242348552	-0.00366502976976335	0.001182138803415
-0.222522154450417	-0.0509901270270348	0.110785715281963	0.000780220841988921	-0.00199639075435698	-0.0003560186305549
-0.186321526765823	-0.0649846866726875	0.120921663939953	0.00119195098523051	-0.000480982678709552	-0.000426384998718277
-0.156549513339996	-0.0325428396463394	0.158952191472054	0.000180030328920111	-0.000668300781399012	-0.000227613418246619
-0.215380862355232	-0.000773416482843459	0.192122340202332	8.71720985742286E-05	-0.00130971916951239	-0.000147656566696241
-0.189690038561821	-0.00578187452629209	0.135257408022881	-0.000903229869436473	-0.00282020680606365	-0.000285676185740158
-0.238992735743523	0.0545637048780918	0.0953882336616516	-0.00147432589437813	-0.00295052560977638	-0.00092813151422888
-0.244036883115768	0.0258470065891743	0.0997569337487221	-0.00181230064481497	-0.00383489788509905	-0.00107271550223231
-0.281305611133575	0.0507620573043823	0.133190959692001	-0.00187295500654727	-0.00425872299820185	-0.000871157215442508
-0.304192125797272	0.121012523770332	0.118873313069344	-0.000998767092823982	-0.0048122787848115	-0.000335635180817917
-0.336540937423706	0.0944137126207352	0.112874776124954	-0.00175329914782196	-0.00517362542450428	-1.92219977179775E-05
-0.342185437679291	0.0712651982903481	0.0733096078038216	-0.00150580424815416	-0.00613960111513734	0.000335908203851432
-0.309895575046539	0.0544943884015083	0.0749829784035683	-0.00152861559763551	-0.00600320007652044	-0.000186252233106643
-0.323541611433029	0.0296298079192638	0.0391813814640045	-0.00101973337586969	-0.00509616220369935	0.000664447899907827
-0.306867331266403	-0.0207518432289362	0.092390812933445	2.20017736864975E-05	-0.00448444532230496	0.00105936056934297
-0.298634558916092	0.0179448872804642	0.168118447065353	0.000845348811708391	-0.0053430674597621	0.000328177266055718
-0.295081287622452	0.0410119518637657	0.203530550003052	-0.000776909408159554	-0.00494160363450646	-0.000869190960656852
-0.0974746868014336	0.0914418026804924	0.264750242233276	-0.00134593003895134	9.81443881755695E-05	-0.00176214403472841
0.220619603991508	0.121153108775616	0.418854296207428	-0.00298224715515971	0.00909350533038378	-0.000224845018237829
0.40594407916069	0.140482217073441	0.402129769325256	-0.00136779597960413	0.0115939974784851	-0.000327750982251018
0.324976593255997	0.0680869072675705	0.217642933130264	-0.000394974602386355	0.00913365744054317	0.000605603621806949
0.16599990427494	0.0230511743575335	0.196015447378159	0.00126352487131953	0.00643205037340522	0.00227231392636895
0.0153693407773972	-0.101177677512169	0.209834188222885	0.000529555196408182	0.00244553969241679	0.00276876566931605
-0.0912059247493744	-0.0821734741330147	0.194318100810051	0.00100846344139427	-0.000267397030256689	0.00308159436099231
-0.219711542129517	0.00858797319233418	0.165876150131226	-0.000807707256171852	-0.00444368971511722	0.00389054394327104
-0.153931468725204	-0.0387177169322968	0.237891688942909	0.00133343401830643	-0.00138730311300606	-0.00235207029618323
-0.0638054013252258	-0.0653489902615547	0.262031257152557	0.00184985809028149	0.000152250417158939	-0.00466229161247611
-0.1203508451581	-0.0914983674883842	0.174318581819534	0.000789526791777462	-0.00227529229596257	-0.00299641746096313
-0.154223993420601	-0.0672885924577713	0.175075188279152	0.000779390160460025	-0.00317835179157555	-0.00155731022823602
-0.128116890788078	-0.017177676782012	0.284214526414871	0.000146648904774338	-0.00141881487797946	0.000342090177582577
-0.116733901202679	0.0318153128027916	0.106161773204803	-0.0023498754017055	-0.00145638233516365	0.00120137445628643
0.0846439823508263	0.0773850679397583	0.243923664093018	-0.00269320700317621	0.00233062589541078	0.00132398121058941
0.197432264685631	0.0834157317876816	0.238368988037109	-0.00237529608421028	0.0052130026742816	0.000996154849417508
0.238802269101143	0.0448601879179478	0.199175879359245	-0.0010415418073535	0.00576927280053496	0.00229891482740641
0.176787093281746	-0.170027583837509	0.170596495270729	0.000844444264657795	0.00589946750551462	0.00269618257880211
0.187363296747208	-0.202209070324898	0.27337783575058	0.00475983088836074	0.00499779405072331	0.00333949527703226
0.145537629723549	-0.379734992980957	0.322423875331879	0.00587208801880479	0.0051386128179729	0.00370312365703285
0.142130181193352	-0.390873730182648	0.247300580143929	0.00659555662423372	0.00344235403463244	-4.95475906063803E-05
0.0796503946185112	-0.329544961452484	0.234520450234413	0.00605883216485381	0.00306959985755384	-0.00369744305498898
0.10510129481554	-0.176065221428871	0.241385489702225	0.00256598787382245	0.000399975891923532	-0.00511360168457031
0.0532577410340309	-0.0786033347249031	0.29212161898613	0.000251441379077733	0.00118385150562972	-0.00639118999242783
0.0561736859381199	-0.0164339281618595	0.219672054052353	-0.00156141712795943	0.00193329120520502	-0.0036220452748239
0.113206870853901	0.0616789609193802	0.12214258313179	-0.00251146266236901	0.0022718757390976	0.0017767040990293
0.0951792299747467	0.0792267397046089	-0.119031801819801	-0.00437994441017509	0.00271721556782722	0.00640761898830533
-0.00135189131833613	0.0509876757860184	-0.109552919864655	-0.00404656585305929	0.00112385209649801	0.00996588356792927
-0.113124117255211	-0.0159464851021767	-0.0903879702091217	-0.00323629286140203	-0.000888733135070652	0.00856448523700237
-0.185077413916588	-0.0257453322410584	-0.0304141622036695	-0.00150214927271008	-0.00262263230979443	0.00449443841353059
-0.167583420872688	-0.028499960899353	0.0727083384990692	-0.000690660730469972	-0.00386448390781879	-0.00136600853875279
-0.13655985891819	-0.000837313244119287	0.104684360325336	-0.00182444870006293	-0.00308408145792782	-0.00489292899146676
-0.098393939435482	0.0520170927047729	0.170427024364471	-0.00281894276849926	-0.0023293849080801	-0.00552022876217961
-0.0903180539608002	0.0691905245184898	0.203947782516479	-0.00270813563838601	-0.00245422264561057	-0.00480163702741265
-0.119372837245464	0.0914992019534111	0.0943400263786316	-0.00355994864366949	-0.00324022606946528	-0.00281959818676114
-0.103760860860348	0.0206870902329683	0.0240043345838785	-0.00317293149419129	-0.00226633157581091	0.000674122245982289
-0.145521610975266	0.0403507351875305	0.0695473849773407	-0.00313943345099688	-0.00240999623201787	0.00142622250132263
-0.122333563864231	0.0232856757938862	0.0439621284604073	-0.00367550761438906	0.000230189165449701	0.00369401508942246
-0.0220168083906174	0.0650310590863228	0.0696730017662048	-0.00120294350199401	-0.000909599824808538	0.00344879413023591
-0.0175985991954803	0.00480263354256749	0.105374358594418	-0.00146630802191794	0.000689163105562329	0.00325322640128434
0.052501667290926	0.0459944196045399	0.123324446380138	-0.00194959598593414	0.0014495049836114	0.000876962149050087
0.0739095434546471	0.047542929649353	0.12282769382	-0.00177042151335627	0.000964055478107184	-0.000944799452554435
0.0450338236987591	0.101419486105442	0.0892347916960716	-0.00213578552938998	-0.000435452384408563	-0.00472124014049768
0.0755114108324051	0.0614266432821751	0.217153713107109	-0.00310036796145141	0.00109114742372185	-0.00327660795301199
0.0461313985288143	0.11250102519989	0.202134534716606	-0.00298158172518015	0.000699665513820946	-0.00269744405522943
0.000572726014070213	0.159282848238945	0.117469727993011	-0.00468708807602525	-0.00165490608196706	-0.0032344744540751
0.0493726991117001	0.215502038598061	0.0644533783197403	-0.00517715886235237	-0.000368980341590941	-0.00275665055960417
0.136403813958168	0.212462350726128	0.122456125915051	-0.00634245900437236	0.00328622572124004	-0.00073740939842537
0.164149641990662	0.235146701335907	0.220205947756767	-0.00568769499659538	0.00282390578649938	-0.00142130604945123
0.125296756625175	0.212199911475182	0.196455329656601	-0.0047889887355268	0.00162690249271691	-0.00489945895969868
0.0350232645869255	0.21574978530407	0.0949726849794388	-0.00508424965664744	-0.000147473998367786	-0.00521722808480263
-0.101161278784275	0.238770917057991	0.261541038751602	-0.00714947935193777	-0.00136533903423697	0.000929175992496312
-0.12677139043808	0.239093989133835	0.168842613697052	-0.00868486426770687	-0.000309846043819562	0.00776322418823838
-0.0799368619918823	0.211500093340874	0.167548835277557	-0.00688960030674934	-0.00156863848678768	0.00516154523938894
-0.0822266042232513	0.11134896427393	0.180972874164581	-0.00364387920126319	-0.00136603869032115	2.07299708563369E-05
0.0155413029715419	0.0429702028632164	0.218338012695313	-0.00292766117490828	0.00047583962441422	-0.00199835398234427
0.0672910735011101	-0.0607883706688881	0.295011013746262	-0.00194941996596754	0.00222422741353512	-0.00190954620484263
0.0956340506672859	-0.117942310869694	0.356802940368652	-0.00104622484650463	0.00313154049217701	0.000977132003754377
0.0857710242271423	-0.138120010495186	0.357787311077118	-0.000454006280051544	0.00315644289366901	0.00308756437152624
0.0399464666843414	-0.163920015096664	0.311658412218094	0.000806168362032622	0.00291998311877251	0.00248216092586517
-0.00952947419136763	-0.190669551491737	0.328448921442032	0.00121428701095283	0.00148302409797907	0.00258448650129139
-0.0621006116271019	-0.220752030611038	0.374860614538193	0.00114196632057428	0.000931667920667678	0.000587853835895658
-0.1587795317173	-0.286560386419296	0.374276429414749	0.0017732591368258	-0.000985660124570131	-0.00183101813308895
-0.192576050758362	-0.323364317417145	0.374030083417892	0.00274124881252646	-0.0017550450284034	-0.00140522490255535
-0.238035425543785	-0.308979839086533	0.319391757249832	0.00266728457063437	-0.00316909002140164	-0.000696978648193181
-0.223097339272499	-0.265153884887695	0.340859234333038	0.000882052117958665	-0.00324485986493528	0.000826442148536444
-0.32524174451828	-0.205617293715477	0.2879998087883	0.000739483046345413	-0.00329007930122316	0.0022247820161283
-0.343365758657455	-0.204437434673309	0.225054383277893	-0.000438764051068574	-0.00370562961325049	0.00255649257451296
-0.308591455221176	-0.199786528944969	0.316572457551956	-0.000395669921999797	-0.00368596753105521	0.00276487413793802
-0.329818665981293	-0.207069963216782	0.362092077732086	-2.85738169623073E-05	-0.00320702837780118	0.00171504227910191
-0.366423279047012	-0.296740382909775	0.339711427688599	0.00019326779874973	-0.00324568501673639	-8.36086328490637E-05
-0.320714831352234	-0.236522257328033	0.387194514274597	0.00116628489922732	-0.00361476163379848	0.00069839897332713
-0.419522643089294	-0.283521354198456	0.294276565313339	0.000527512573171407	-0.00320274964906275	0.000580435211304575
-0.451582968235016	-0.241280004382133	0.308654427528381	0.000369136832887307	-0.00435757078230381	0.00154909689445049
-0.486919611692429	-0.304020941257477	0.306717485189438	0.000599987630266696	-0.00487702246755362	0.00264453305862844
-0.484183430671692	-0.308418452739716	0.37215718626976	0.00139193166978657	-0.00563165731728077	0.0029161749407649
-0.481126189231873	-0.392888277769089	0.36141711473465	0.00268780440092087	-0.00457889121025801	0.00281996815465391
-0.461948990821838	-0.31799328327179	0.415154814720154	0.0020456553902477	-0.00529553554952145	0.00143354199826717
-0.430591225624084	-0.297917544841766	0.342982321977615	0.00142954138573259	-0.00373770575970411	0.00282640405930579
-0.415913015604019	-0.252665907144547	0.362498790025711	0.000769792357459664	-0.00315453950315714	0.00365128321573138
-0.369617313146591	-0.234246522188187	0.391140043735504	0.000171118575963192	-0.00384190864861012	0.00227882852777839
-0.438937067985535	-0.202196791768074	0.402805626392365	-0.000261922948993742	-0.00346408737823367	0.00202909065410495
-0.417471408843994	-0.19311149418354	0.362854987382889	-0.00101862172596157	-0.00311959302052855	0.00227353977970779
-0.409771859645844	-0.187076106667519	0.377047270536423	-0.00165579956956208	-0.00366612523794174	0.00134711514692754
-0.404733240604401	-0.183669447898865	0.415610104799271	-2.928002140834E-05	-0.0039064739830792	0.000135649912408553
-0.455874025821686	-0.258954048156738	0.46257609128952	-8.8981854787562E-05	-0.00377877149730921	0.000459527480416
-0.437233179807663	-0.238432988524437	0.434643626213074	-0.000435359630500898	-0.00452079391106963	0.00131005607545376
-0.46979147195816	-0.222113326191902	0.442232936620712	0.000957748270593584	-0.00572804408147931	0.00213964213617146
-0.488481998443604	-0.264824241399765	0.430465877056122	-0.00038580154068768	-0.00416755303740501	0.00325339613482356
-0.47518715262413	-0.280724674463272	0.524490177631378	0.00124130165204406	-0.00413362076506019	0.00279901851899922
-0.501423418521881	-0.348716020584106	0.502256810665131	0.00172287609893829	-0.00513690849766135	0.00332208373583853
-0.554200232028961	-0.352658748626709	0.458659112453461	0.0016769819194451	-0.00510618975386024	0.00289291772060096
-0.519841372966766	-0.300018608570099	0.419948160648346	0.0012282773386687	-0.00557834701612592	0.00248379213735461
-0.523192584514618	-0.290318071842194	0.412827968597412	0.000412403111113235	-0.00510055106133223	0.00118290120735765
-0.5112544298172	-0.274708896875381	0.423725455999374	0.000401572353439406	-0.00451894849538803	6.58928765915334E-05
-0.509959042072296	-0.249510452151299	0.470221489667892	-0.00053532375022769	-0.00483891647309065	0.000186619203304872
-0.491134703159332	-0.210889488458633	0.457166105508804	0.000149033789057285	-0.00446070823818445	0.000547903589904308
-0.458665251731873	-0.255555361509323	0.483491092920303	0.000336901139235124	-0.00457895500585437	0.00102144572883844
-0.477662742137909	-0.224792450666428	0.440880447626114	-0.000786700344178826	-0.00505331438034773	0.00198264652863145
-0.481654703617096	-0.20382334291935	0.404288977384567	-0.000930234265979379	-0.0051842131651938	0.00273946765810251
-0.512863874435425	-0.190480053424835	0.422371327877045	-0.00063973874785006	-0.00475257262587547	0.00218379986472428
-0.52127742767334	-0.22398866713047	0.392260283231735	-0.000940723984967917	-0.00590987922623754	0.001869713421911
-0.51174932718277	-0.139405801892281	0.427125215530396	-0.00056437955936417	-0.00539939338341355	0.00172802421730012
-0.490390598773956	-0.180489540100098	0.423392474651337	-0.00117530534043908	-0.00503087323158979	0.00151235063094646
-0.431959509849548	-0.176150143146515	0.416084736585617	-0.00145499757491052	-0.00399595685303211	0.00121601822320372
-0.420466780662537	-0.126056104898453	0.419047862291336	-0.00193979463074356	-0.00347481784410775	0.0016204739222303
-0.417861342430115	-0.137983277440071	0.438368231058121	-0.00269366637803614	-0.00292055238969624	0.000323902087984607
-0.470137059688568	-0.163629308342934	0.391568124294281	-0.00150731101166457	-0.00298706209287047	-6.88050249664229E-06
-0.409687101840973	-0.171101972460747	0.453227162361145	-0.00105677195824683	-0.00460187764838338	0.000288754934445024
-0.428615987300873	-0.184210985898972	0.442175537347794	-0.000890757597517222	-0.00364727596752346	0.00158572162035853
-0.364946126937866	-0.165897086262703	0.398926645517349	-0.00121918541844934	-0.00355465477332473	0.00181179062929004
-0.377296715974808	-0.197504237294197	0.462415277957916	-0.000968969368841499	-0.00235490826889873	0.00297697843052447
-0.334883332252502	-0.188666462898254	0.443290829658508	0.000288811221253127	-0.00343867996707559	0.00248024123720825
-0.34448030591011	-0.196343094110489	0.495069265365601	-0.000867077498696744	-0.00237615453079343	0.00213227909989655
-0.345290571451187	-0.191923096776009	0.443576216697693	-0.00124302285257727	-0.00237733614630997	0.00155092205386609
-0.327837407588959	-0.151992186903954	0.46557879447937	-0.00199420447461307	-0.00293400604277849	0.000972209381870925
-0.319237500429153	-0.164264351129532	0.479098170995712	-0.00179497536737472	-0.00200729491189122	0.00101214449387044
-0.270610123872757	-0.266468733549118	0.462070971727371	-0.000590422889217734	-0.00194569048471749	2.16901280509774E-05
-0.255046725273132	-0.293950140476227	0.476570338010788	0.00198251358233392	-0.00206569395959377	0.000785735435783863
-0.223892703652382	-0.357676327228546	0.530726492404938	0.00273997499607503	-0.000943001650739461	0.000761019415222108
-0.225817024707794	-0.429849028587341	0.503681838512421	0.00258307601325214	-0.00133371050469577	0.00150171795394272
-0.222294583916664	-0.428628623485565	0.496539235115051	0.0019593401812017	-0.000570145377423614	0.00277108023874462
-0.198696345090866	-0.41731184720993	0.492747187614441	0.00232526054605842	-7.12331820977852E-05	0.00285096000880003
-0.223890095949173	-0.421934127807617	0.462071746587753	0.00352128851227462	0.000511817226652056	0.0033994005061686
-0.268592119216919	-0.438167184591293	0.50973379611969	0.00318385777063668	0.000122806872241199	0.00295549561269581
-0.261720567941666	-0.435998529195786	0.466642200946808	0.00244567333720624	-0.00137612735852599	0.00234055449254811
-0.310415685176849	-0.332534343004227	0.474745094776154	0.00202771299518645	-0.00280677061527967	0.00141211331356317
-0.345656186342239	-0.238193467259407	0.436278164386749	9.71716217463836E-05	-0.00256233313120902	0.00167134334333241
-0.342705100774765	-0.182831093668938	0.447439968585968	-0.00180266320239753	-0.00292699108831584	0.00147921475581825
-0.379842311143875	-0.10232812166214	0.451462924480438	-0.00271197222173214	-0.0034171468578279	0.000439809111412615
-0.353184282779694	-0.0797169059514999	0.421082824468613	-0.00364541378803551	-0.00368124106898904	7.0730471634306E-05
-0.371271193027496	0.034905843436718	0.463663578033447	-0.00335706863552332	-0.00378808518871665	-2.78037969110301E-05
-0.345198512077332	0.0469899922609329	0.401248186826706	-0.00457696942612529	-0.00376568618230522	0.000385538936825469
-0.32861539721489	0.0398532822728157	0.421554028987885	-0.00627497350797057	-0.00297144940122962	0.000551544711925089
-0.336963027715683	0.0682074800133705	0.408204317092896	-0.00581101467832923	-0.00290262047201395	0.000738202885258943
-0.32696321606636	0.0661987811326981	0.408933728933334	-0.00581373786553741	-0.00198371103033423	0.000504827767144889
-0.309280961751938	0.11805471777916	0.417757451534271	-0.00600277306511998	-0.0024147538933903	0.000231552796321921
-0.282903969287872	0.110839083790779	0.487277537584305	-0.00687046628445387	-0.00300481333397329	6.67110798531212E-05
-0.302982062101364	0.129407033324242	0.431372970342636	-0.00585215585306287	-0.00282443268224597	-2.31753565458348E-05
-0.370391845703125	0.0890181437134743	0.402093708515167	-0.00593974068760872	-0.00307820201851428	-0.0011394505854696
-0.320442497730255	0.098750077188015	0.464424967765808	-0.00564570538699627	-0.00461346469819546	-0.00145838584285229
-0.377574175596237	0.103216588497162	0.456861317157745	-0.00654820539057255	-0.00416716234758496	-0.000702105753589422
-0.353879183530808	0.21948005259037	0.479921489953995	-0.00761740142479539	-0.00365681946277618	9.15410637389869E-05
-0.32824981212616	0.233578979969025	0.447527438402176	-0.00937638897448778	-0.00354295899160206	0.000451088970294222
-0.301620125770569	0.226828902959824	0.464787006378174	-0.00797133892774582	-0.00327479746192694	0.00151728803757578
-0.28239718079567	0.187514200806618	0.47479259967804	-0.00740007730200887	-0.0030133321415633	0.00148018007166684
-0.244281485676765	0.0876573994755745	0.521055221557617	-0.0068159606307745	-0.00298886746168137	0.00110624916851521
-0.257862120866776	-5.42172056157142E-05	0.549676179885864	-0.00458675809204578	-0.00181564025115222	0.00121701450552791
-0.232984557747841	-0.115985848009586	0.518776476383209	-0.00259633036330342	-0.00147052051033825	0.000925563217606395
-0.156537130475044	-0.248647838830948	0.511271595954895	-0.00014029564044904	-0.000583794200792909	0.000569159863516688
-0.115405879914761	-0.449999749660492	0.565654218196869	0.00259354477748275	0.000569696945603937	-0.000181378636625595
-0.0669423192739487	-0.558527290821075	0.595475494861603	0.0042981687001884	0.00129879277665168	-0.00032723305048421
0.00173255684785545	-0.763403952121735	0.545172989368439	0.00719785876572132	0.00245705922134221	0.00180177402216941
-0.585591852664948	0.0330220907926559	-0.179171055555344	-0.0606448091566563	-0.0434721149504185	0.0345334000885487
-0.0209545381367207	-0.506069004535675	0.314228624105453	-0.00100884353742003	0.00111409975215793	0.00817268714308739
0.00351053918711841	-0.715334892272949	0.756288707256317	0.00959141831845045	0.00635222997516394	0.00873657129704952
0.0115832127630711	-0.755802154541016	0.701205372810364	0.0115089220926166	0.00489257648587227	0.00441346736624837
0.00615835096687078	-0.638895750045776	0.559088051319122	0.0106659792363644	0.00297487992793322	0.00253334851004183
0.0305456183850765	-0.556286931037903	0.485964566469193	0.00785468611866236	0.00287485285662115	0.00287870992906392
0.0488649196922779	-0.353077411651611	0.520402610301971	0.00427599530667067	0.00309150572866201	0.00283668283373117
0.0249915756285191	-0.200493067502975	0.464327841997147	0.000889510032720864	0.00208129524253309	0.00223751575686038
-0.0242763459682465	-0.0564631782472134	0.422243058681488	-0.000978606287389994	0.00161725596990436	0.00172137888148427
-0.0852134749293327	-0.0165833756327629	0.487324744462967	-0.00211029499769211	-0.000159782794071361	0.000359962054062635
-0.140862420201302	0.00285451323725283	0.428816735744476	-0.00249192188493907	-0.000965288665611297	0.000577231461647898
-0.222987830638885	6.5439882746432E-05	0.431098192930222	-0.00194190943147987	-0.00265914318151772	0.00110347231384367
-0.285120993852615	-0.0488475747406483	0.414831012487412	-0.00188229791820049	-0.00357055338099599	0.000125770151498728
-0.327532857656479	-0.0719163864850998	0.45307195186615	-0.00165495253168046	-0.00501048378646374	0.000340939237503335
-0.322641134262085	-0.0719034373760223	0.395755350589752	-0.00165932439267635	-0.00612501334398985	0.000742625095881522
-0.320610851049423	-0.0464473553001881	0.403955191373825	-0.0014150645583868	-0.00459916424006224	0.00112385745160282
-0.389095783233643	-0.0822661593556404	0.448997378349304	-0.00190932268742472	-0.00408332888036966	0.00194119405932724
-0.30995038151741	0.0094009293243289	0.400065809488297	-0.00160077388864011	-0.00365389487706125	0.00301666231825948
-0.246050119400024	-0.0175908319652081	0.434426128864288	-0.001556824776344	-0.00282635190524161	0.00404225708916783
-0.259916037321091	-0.0847117155790329	0.436891168355942	-0.0016611386090517	-0.00263736816123128	0.00286770635284483
-0.219672664999962	-0.0844746753573418	0.390658497810364	0.000591404445003718	-0.00293442443944514	0.00114595564082265
-0.266018509864807	-0.0885020717978477	0.421288281679153	6.47982960799709E-05	-0.00339250057004392	0.000336831988533959
-0.310297220945358	-0.0712480247020721	0.389269918203354	-0.00121687317732722	-0.00365613889880478	4.04995480494108E-05
-0.296886205673218	0.0125400731340051	0.375463426113129	-0.00064459431450814	-0.00396312680095434	0.000440436677308753
-0.297934710979462	0.0156447496265173	0.364457964897156	-0.00269771926105022	-0.00387020641937852	0.000644764106255025
-0.289781481027603	0.0195078998804092	0.405826956033707	-0.00196891720406711	-0.00392300589010119	-0.000144256642670371
-0.269275665283203	0.00108810106758028	0.348349779844284	-0.00270880712196231	-0.00379204493947327	0.000290729309199378
-0.274680644273758	0.0517311282455921	0.429553896188736	-0.00278805894777179	-0.00363638810813427	0.000722862023394555
-0.284022063016891	0.0204834137111902	0.397384583950043	-0.00329051353037357	-0.00391642190515995	0.00145217799581587
-0.277509808540344	0.00630460539832711	0.433197468519211	-0.00255462829954922	-0.00355136021971703	0.00141444359906018
-0.280445396900177	0.00738539500162005	0.352203845977783	-0.00239884573966265	-0.00387504883110523	0.000570801785215735
-0.28221470117569	-0.0198702048510313	0.319559574127197	-0.00119541957974434	-0.00305651081725955	0.000184337914106436
-0.225471764802933	-0.0488376170396805	0.350287586450577	-0.0014376905746758	-0.0022640828974545	0.000623228377662599
-0.181496068835258	-0.0654447674751282	0.295132398605347	0.000331065850332379	-0.00180396612267941	0.00128630711697042
-0.190098613500595	-0.11641251295805	0.34033989906311	0.000403516751248389	-0.00093578762607649	0.000609690730925649
-0.0993679612874985	-0.157600626349449	0.363546162843704	0.000299170496873558	-0.00191626732703298	0.000749307742808014
-0.137791886925697	-0.105094037950039	0.349074423313141	0.000499845831654966	-0.00113021361175925	0.0010578166693449
-0.175508409738541	-0.119204051792622	0.312562078237534	0.000169188177096657	-0.00265014823526144	0.00144494487904012
-0.157780975103378	-0.0815635547041893	0.32049372792244	-0.000259272026596591	-0.00283851311542094	0.00161628774367273
-0.20567362010479	-0.125650599598885	0.33257395029068	0.000308114074869081	-0.00264270091429353	0.00219303788617253
-0.186475872993469	-0.125607445836067	0.333602577447891	-0.000226828662562184	-0.00253078457899392	0.00155980396084487
-0.197844386100769	-0.0811862125992775	0.341992437839508	-0.000271282537141815	-0.0018944141920656	0.00142328382935375
-0.166323125362396	-0.11736598610878	0.264986425638199	-0.000425621954491362	-0.00127628201153129	0.001178621314466
-0.099991150200367	-0.11395326256752	0.341143190860748	-0.000160908297402784	-0.00168953626416624	0.000677728385198861
-0.109261028468609	-0.112163104116917	0.354921668767929	0.00122829549945891	-0.000632225361187011	0.000944047991652042
-0.11739382147789	-0.15768800675869	0.359335541725159	0.000224656614591368	-0.00174991611856967	0.00048132665688172
-0.159098610281944	-0.117258213460445	0.309635400772095	0.000271199969574809	-0.000991718145087361	0.000978904776275158
-0.118799664080143	-0.0990528464317322	0.37732806801796	5.15420251758769E-05	-0.00154177309013903	0.00213044066913426
-0.143108010292053	-0.15588116645813	0.304748803377151	0.000490366539452225	-0.00107814359944314	0.00170639518182725
-0.140356540679932	-0.15272843837738	0.31919527053833	0.000865733774844557	-0.0007246223394759	0.00117068691179156
-0.118976637721062	-0.171280115842819	0.341473668813705	0.00157360744196922	-0.000714152411092073	0.00152056582737714
-0.0796022340655327	-0.185929015278816	0.363516241312027	0.0011454705381766	-0.000951498164795339	0.00156639621127397
-0.102078020572662	-0.134972766041756	0.319804489612579	0.00141719216480851	-0.000737794500309974	0.0013880031183362
-0.0886677354574203	-0.155976191163063	0.354706019163132	0.000589733885135502	-0.0014134474331513	0.00109534827060997
-0.124824166297913	-0.139652222394943	0.295349538326263	-0.000151786851347424	-0.00124075158964843	0.00184876169078052
-0.157625019550323	-0.155788242816925	0.356980741024017	-0.000204960306291468	-0.00195994810201228	0.00113762018736452
-0.138047516345978	-0.158878862857819	0.34376072883606	0.000124534388305619	-0.00172812188975513	0.00160862249322236
-0.102633394300938	-0.120554715394974	0.353213489055634	0.00136595405638218	-0.00154636579100043	0.00197582156397402
-0.145736649632454	-0.165746539831161	0.388528525829315	0.0013184268027544	-0.00134234305005521	0.0014926086878404
-0.163910791277885	-0.20210973918438	0.353833168745041	0.00106614071410149	-0.00090559379896149	0.00135293451603502
-0.154131844639778	-0.144645377993584	0.363135129213333	0.00132551766000688	-0.00202270434238017	0.000901043124031276
-0.143515557050705	-0.158805817365646	0.305022537708282	0.000608592119533569	-0.00132457516156137	0.00161277700681239
-0.126786828041077	-0.127639308571815	0.406312644481659	0.000280005508102477	-0.00248902942985296	0.000687140098307282
-0.130100339651108	-0.156678423285484	0.392794996500015	0.000696798844728619	-0.00210764608345926	0.00128160591702908
-0.147071942687035	-0.136932626366615	0.327412873506546	0.000347316468833014	-0.00161863374523818	0.000975852948613465
-0.1230174228549	-0.137950241565704	0.322840422391891	0.000417105242377147	-0.00149848556611687	0.00136801751796156
-0.0995064303278923	-0.136772021651268	0.318756461143494	9.21227328944951E-05	-0.00162209116388112	0.00127047044225037
-0.0938998237252235	-0.160135298967361	0.31183734536171	0.00104694918263704	-0.000849167816340923	0.00100187654606998
-0.08327916264534	-0.135266825556755	0.288498610258102	0.00114316632971168	-0.000707380182575434	0.00189971271902323
-0.0520031861960888	-0.0572327263653278	0.319457292556763	0.000935194606427103	-0.000683246005792171	0.00143365515395999
-0.0566583797335625	-0.120127558708191	0.345268070697784	0.000363744737114757	-0.000672930094879121	0.00155604362953454
-0.0903757214546204	-0.0970413908362389	0.345696121454239	-0.000107424770249054	-0.00104756047949195	0.000643266015686095
-0.0913064479827881	-0.0830566734075546	0.345285415649414	5.42235138709657E-05	-0.000910731556359679	0.000877631478942931
-0.0820372253656387	-0.131889805197716	0.316648125648499	0.000147951213875785	-0.0010855735745281	0.000266445305896923
-0.0737117007374763	-0.157134428620338	0.378688216209412	0.00115109595935792	-0.00110567675437778	0.00033105569309555
-0.0477400757372379	-0.155535086989403	0.308930903673172	0.000761585542932153	-0.000883658824022859	0.000490491511300206
-0.0263284426182508	-0.123847603797913	0.349475026130676	0.00126875226851553	-0.000768605736084282	3.65841660823207E-05
-0.0455634817481041	-0.114346325397491	0.31783327460289	0.000565070542506874	-0.000591755495406687	0.000123181671369821
-0.0486189462244511	-0.105232864618301	0.316887021064758	0.000414626818383113	-0.000441385491285473	0.000494776642881334
-0.0692536309361458	-0.0761162787675858	0.285182446241379	4.83357143821195E-05	-0.000865554844494909	0.000638282916042954
-0.0805210545659065	-0.0889099761843681	0.292159885168076	-0.000534820195753127	-0.000747209880501032	0.00123689230531454
-0.100886195898056	-0.0942947119474411	0.293387293815613	4.79617301607504E-05	-0.00023734150454402	0.000733655411750078
-0.101960979402065	-0.11975359916687	0.344812244176865	0.000690984597895294	-0.000231627112952992	0.00156775838695467
-0.114567436277866	-0.140912070870399	0.248017713427544	0.000879897444974631	-0.000618732301518321	0.0022371169179678
-0.140814930200577	-0.150835186243057	0.248902156949043	0.00190132053103298	-0.00242197583429515	0.0019577459897846
-0.173994317650795	-0.111437164247036	0.276375770568848	0.00161323044449091	-0.00365796149708331	0.000491816608700901
-0.191401094198227	-0.1203608289361	0.341298758983612	0.00140396598726511	-0.00377780431881547	0.000418415118474513
-0.172223642468452	-0.104698099195957	0.363256007432938	-1.7026668501785E-05	-0.00290493434295058	0.00209310534410179
-0.171858936548233	-0.123167254030704	0.302354007959366	0.000341350008966401	-0.0022222544066608	0.00242460588924587
-0.127713233232498	-0.155746608972549	0.298725008964539	0.000758537906222045	-0.00200936151668429	0.00282594887539744
-0.0813214331865311	-0.13652440905571	0.197516515851021	0.00065379060106352	-0.00284073548391461	0.00137423421256244
-0.0775129348039627	-0.165586411952972	0.250356465578079	0.00145059358328581	-0.00197162246331573	-0.000699306721799076
-0.0745397210121155	-0.135566979646683	0.266809910535812	0.00144487072248012	-0.00176950916647911	-0.000300783285638317
-0.0801945403218269	-0.118409432470798	0.277931213378906	0.00106861116364598	-0.0010989656439051	0.000453550717793405
-0.0866074860095978	-0.142149075865746	0.275436699390411	-7.37163791200146E-05	-0.00130830437410623	0.00126903818454593
-0.126011356711388	-0.117783442139626	0.299470603466034	0.000364978652214631	-0.001848463434726	-0.000266599497990683
-0.166573256254196	-0.0826958492398262	0.301239669322968	8.74700854183175E-05	-0.00356862647458911	0.000329086207784712
-0.166909158229828	-0.037542212754488	0.219509422779083	-0.00106779765337706	-0.00442079454660416	0.00135018350556493
-0.152498513460159	-0.0743701383471489	0.178862988948822	-0.000538830179721117	-0.00425837934017181	0.000410662643844262
-0.0961984321475029	-0.0281744878739119	0.162394568324089	-0.000329310802044347	-0.00298516289331019	0.000402400764869526
-0.0232964996248484	-0.0083049600943923	0.14214026927948	-0.000359357596607879	-0.00204686634242535	0.000232780948863365
0.031510129570961	-0.0233778804540634	0.16131466627121	-0.000496738706715405	-0.000991507200524211	-0.000145436191814952
0.0293475575745106	-0.0139803718775511	0.212624713778496	-0.000711647910065949	0.000274770543910563	0.000226674688747153
0.0528638921678066	0.0114141022786498	0.232210204005241	-0.00136904383543879	-0.000202932569663972	0.00112620764411986
0.0116551881656051	-0.0452838838100433	0.176355555653572	-0.00135467760264874	-0.000525860989000648	0.000641567865386605
-0.0429972372949123	-0.00139255728572607	0.163540914654732	-0.000734892440959811	-0.00223294668830931	-7.0439079991047E-07
-0.0499862916767597	0.0267064906656742	0.158062100410461	-0.000692038156557828	-0.00299688312225044	0.000381795893190429
-0.0432784855365753	0.0204083267599344	0.066640593111515	-0.000386709521990269	-0.00293567241169512	0.000694415124598891
-0.0595201775431633	-0.0358757860958576	0.0969403460621834	-0.000433726119808853	-0.00213935202918947	0.000911429699044675
-0.0251487959176302	0.00853796862065792	0.0926294475793839	-0.00117635587230325	-0.00272624590434134	0.00293364701792598
-0.00313163781538606	0.0190925635397434	0.0692498311400414	0.000119621145131532	-0.00185830378904939	-9.60500619839877E-06
0.0759127289056778	0.040351465344429	0.0626200437545776	-0.000379294418962672	-0.00207593245431781	-0.000747678393963724
0.104695171117783	0.0992933362722397	0.03598228469491	-0.000827934651169926	-0.000239843691815622	-0.00291135115548968
0.19280880689621	0.0822573378682137	0.174847334623337	-0.00105070997960865	0.00130450131837279	-0.00188097590580583
0.18969663977623	0.0777052044868469	0.1340641528368	-0.00228723208419979	0.00128658430185169	0.000726352154742926
0.0863747745752335	0.167642757296562	0.11014586687088	-0.00354467867873609	-0.00124927004799247	0.00206066109240055
-0.0308255739510059	0.141067042946815	0.12866584956646	-0.0042773257009685	-0.00311678485013545	0.00234508095309138
-0.0624612346291542	0.0955335944890976	0.134241327643394	-0.00202421913854778	-0.00304639502428472	0.000391429086448625
-0.0677573531866074	0.0436532609164715	0.104108050465584	-0.000359608471626416	-0.00333166378550231	-0.00110180187039077
0.00569092622026801	0.0734653323888779	0.0742030888795853	-5.31151745235547E-05	-0.00255794730037451	-0.000643174920696765
0.200406536459923	0.0524811297655106	0.0533552691340446	0.000814458238892257	0.00138626084662974	-0.000866636983118951
0.164933860301971	0.0719882771372795	-0.00495577277615666	-0.00107236369512975	-0.000799147004727274	-0.00140186073258519
0.196729615330696	0.0853079333901405	0.0886480361223221	6.95402150086011E-06	0.000480456568766385	-0.00179121212568134
0.307360798120499	0.070079430937767	0.136801704764366	-0.00100903585553169	0.00309220072813332	-0.00120393023826182
0.359438240528107	0.0705345273017883	0.199183762073517	0.000671246263664216	0.00389129831455648	-0.000650265486910939
0.357929974794388	0.0686463117599487	0.136994689702988	-0.00120177050121129	0.00410013226792216	-0.000861545093357563
0.28908035159111	0.101884260773659	0.118847295641899	-0.000459129281807691	0.00277758715674281	-0.000970063207205385
0.208594337105751	0.102549090981483	0.133557707071304	-0.000920239835977554	0.000704822654370219	-0.000641221122350544
0.107599966228008	0.137159988284111	0.0599157996475697	-0.00246862904168665	-0.00175790465436876	-0.000478077767184004
0.0439365990459919	0.107390522956848	0.127283811569214	-0.000488190911710262	-0.002061772858724	-0.00112275197170675
0.0756323710083961	0.104514099657536	0.078686997294426	-0.000296133774099872	-0.00307457661256194	-0.00036644859937951
0.026398379355669	0.0415163226425648	0.100376717746258	-0.00115527887828648	-0.00209336844272912	-0.000862743356265128
0.0338225215673447	0.0610528625547886	0.0615997202694416	0.000494272855576128	-0.00239065987989306	-0.000275697238976136
0.0863945931196213	0.0419778637588024	0.00834622699767351	0.000105638639070094	-0.00178142474032938	0.000732842541765422
0.0895824208855629	0.0346722677350044	0.0183636900037527	-0.00027894982486032	-0.00201390567235649	-0.000119496442493983
0.0963610336184502	0.0541190318763256	0.0444571450352669	0.000339320336934179	-0.000934677838813514	0.000221764392335899
0.112385354936123	0.0263379327952862	0.122224673628807	-0.000468234036816284	-0.000922428211197257	0.000367935834219679
0.0743254274129868	0.00302628497593105	0.176870837807655	0.000194705426110886	-0.00140513572841883	-0.000907854933757335
0.102367788553238	0.00913936737924814	0.111421570181847	0.0020591716747731	-0.00194463960360736	-0.00199717888608575
0.112768076360226	-0.0277959760278463	0.106705069541931	0.00160236237570643	-0.001991679193452	-0.00175455317366868
0.021513057872653	0.0300393365323544	0.118671499192715	0.000553713354747742	-0.00247527938336134	-0.000514880055561662
-0.0278596170246601	0.0678761899471283	0.116219609975815	0.000226401360123418	-0.00334925600327551	-5.4628912039334E-05
-0.0296755582094193	0.0831034407019615	0.101720385253429	-0.00146275793667883	-0.00283493823371828	-0.000167624748428352
-0.0165478866547346	0.125208213925362	0.10063461214304	-0.0016603289404884	-0.00377433677203953	0.000180202798219398
0.0610962845385075	0.201778262853622	0.0969454050064087	-0.00130679260473698	-0.00275907106697559	0.000423091230913997
0.173440158367157	0.188909962773323	0.0902520939707756	-0.0018148620147258	-0.000870678457431495	0.000321290775900707
0.200116664171219	0.197236448526382	0.0111964680254459	-0.00243256986141205	0.000669728848151863	0.000749341852497309
0.244295448064804	0.186049282550812	0.0233522932976484	-0.00199303845874965	-0.000349147740053013	-0.000492998980917037
0.24702088534832	0.158281937241554	-0.0511250235140324	-0.00287000578828156	-0.000555075064767152	-0.000478566827950999
0.226750686764717	0.141227394342422	-0.0803511589765549	-0.00119798677042127	0.000233984072110616	-0.000355463766027242
0.197098672389984	0.0881110951304436	0.0253569968044758	-0.00122273853048682	0.000556040031369776	-0.00110368418972939
0.227040857076645	0.0833341628313065	0.110054016113281	6.8731555074919E-05	-0.000182562100235373	-0.00133137416560203
0.167966529726982	0.0710354819893837	0.185547694563866	0.00114002823829651	0.000770394166465849	-0.0020825935062021
0.202762648463249	-0.0158216804265976	0.218820109963417	0.00181188806891441	0.000573846278712153	-0.00254868948832154
0.242582008242607	-0.0345440171658993	0.141056701540947	0.0017771067796275	0.00188546988647431	-0.0022890551481396
0.204823106527328	-0.0286640021950006	0.0670823007822037	0.00156813010107726	0.000703299359884113	-0.000473474676255137
0.11310126632452	-0.0237165633589029	0.0370127372443676	0.000963224563747644	-0.000295879086479545	0.00276732491329312
-0.0264695696532726	-0.00611137552186847	0.0423746630549431	0.000524310860782862	-0.00199024868197739	0.00285045453347266
-0.0162978731095791	0.0843933448195457	-0.110424876213074	-0.00146758311893791	-0.00419167429208755	0.00172270776238292
-0.0338064841926098	0.153748244047165	-0.0942622125148773	-0.00256208120845258	-0.00491005321964622	-0.0010403668275103
-0.0294310320168734	0.187472000718117	-0.0985075086355209	-0.00205343752168119	-0.00451441714540124	-0.000938401382882148
-0.0385599099099636	0.213779911398888	-0.0560875758528709	-0.00270946579985321	-0.00459694489836693	-0.000911810493562371
-0.0402733832597733	0.216986745595932	0.0131605304777622	-0.00351550709456205	-0.00424291612580419	-0.00115174241364002
-0.0227046478539705	0.272581398487091	0.0496162511408329	-0.00356031348928809	-0.00458043767139316	0.000141270415042527
-0.0590206645429134	0.274358361959457	0.0116384215652943	-0.00533828185871243	-0.00458135129883885	-0.00170910661108792
-0.0222063772380352	0.362010210752487	0.00833109579980373	-0.00533654214814305	-0.00451513240113854	-0.00234044250100851
-0.0203471910208464	0.3305883705616	-0.0390819571912289	-0.00581868644803762	-0.00372339226305485	-0.00258382502943277
-0.00893802661448717	0.34736230969429	-0.114480584859848	-0.00536093534901738	-0.00285519566386938	-0.00147488270886242
-0.0507723167538643	0.340504288673401	-0.113880001008511	-0.0049399621784687	-0.0031857315916568	-0.00196708017028868
-0.0513789691030979	0.242883503437042	-0.0553902015089989	-0.00415500579401851	-0.00325812352821231	-0.00217987271025777
-0.0180540662258863	0.194733053445816	-0.0409626737236977	-0.00212521851062775	-0.00202483171597123	-0.00129745039157569
-0.0308825317770243	0.109650298953056	0.0351263582706451	-0.00064034026581794	-0.00204547075554729	-0.00144523149356246
0.0244523994624615	-0.0229697190225124	0.0590053014457226	0.00171646429225802	-0.00120752060320228	-0.000222551185288467
-0.00891694892197847	-0.151469230651855	0.0404791310429573	0.00384344323538244	-0.000120442025945522	0.00181788648478687
0.0328114703297615	-0.174051597714424	0.141972258687019	0.00508228596299887	-0.000739065348170698	0.00208641029894352
-0.0112777762115002	-0.325821310281754	0.107541427016258	0.00643158843740821	-0.00202716630883515	0.00280193984508514
-0.0522395223379135	-0.357000112533569	0.111188270151615	0.00633552204817533	-0.00216512195765972	0.00289017776958644
-0.077154204249382	-0.296713262796402	0.189369350671768	0.00673273485153914	-0.00294485036283731	0.00255914661101997
-0.103437729179859	-0.322956293821335	0.165102481842041	0.00724028935655952	-0.00376926455646753	0.0016609791200608
-0.115813829004765	-0.30101090669632	0.0176198352128267	0.00656889518722892	-0.00377840921282768	0.000923809420783073
-0.0124973598867655	-0.249072164297104	0.0915120169520378	0.00250617018900812	-0.0051149521023035	0.00422509433701634
-0.0201216731220484	-0.13154798746109	-0.0106479739770293	0.00174948235508054	-0.00342122395522892	0.00214659981429577
-0.000578575418330729	-0.0881704092025757	0.112986773252487	0.000249032571446151	-0.00310508161783218	0.00271347514353693
-0.000720860611181706	-0.0596601217985153	0.0487648546695709	-0.000713104731403291	-0.00248415372334421	0.00160195794887841
0.0636963099241257	0.0906544774770737	0.0233937576413155	-0.00171452236827463	-0.00188574532512575	0.000638109515421093
0.0603525973856449	0.129656583070755	-0.000896132551133633	-0.00239810557104647	-0.00185264879837632	-0.000883877743035555
0.078778401017189	0.232922211289406	0.0549309700727463	-0.00320314173586667	-0.00209417683072388	-0.00124851940199733
0.0344319120049477	0.316630333662033	0.114799417555332	-0.00598008511587977	-0.00222772429697216	-0.000573634868487716
-0.0126676866784692	0.360686928033829	0.137386307120323	-0.00580035801976919	-0.00180267763789743	-0.00390363414771855
0.00518502481281757	0.394599318504334	0.114428170025349	-0.00701266480609775	-0.0024514808319509	-0.00388647778891027
0.0167094767093658	0.39429384469986	0.0133212888613343	-0.0072168973274529	-0.00134807557333261	-0.0032123236451298
0.0776046589016914	0.381105870008469	0.11235223710537	-0.00653817923739553	-0.00122630735859275	-0.00171633856371045
0.101469174027443	0.338966757059097	0.2309540361166	-0.00635702116414905	5.65105110581499E-05	0.000565235153771937
0.176836505532265	0.35649186372757	0.248009264469147	-0.00717002153396606	0.00110868108458817	0.00102728616911918
0.239517048001289	0.340598434209824	0.205006927251816	-0.00738241756334901	0.00305111147463322	0.00144886469934136
0.269745588302612	0.373283088207245	0.281433671712875	-0.0065160752274096	0.00314978207461536	0.000657077704090625
0.216368958353996	0.353206396102905	0.311632663011551	-0.00701817031949759	0.00347779248841107	0.00015330059977714
0.210760995745659	0.375272065401077	0.353998303413391	-0.0057557774707675	0.00204136525280774	-0.00120961188804358
0.038463220000267	0.0564128085970879	0.527263045310974	0.00186099833808839	0.000690188375301659	-0.00192386331036687
-0.0181272998452187	-0.309101551771164	0.644068539142609	0.0107153858989477	-0.000589032482821494	-0.000749354774598032
0.00467405654489994	-0.407349020242691	0.480844527482986	0.0128451716154814	-0.000575528480112553	-0.00241713062860072
0.0891945511102676	-0.301158875226974	0.304257839918137	0.00841774325817823	0.000720565032679588	-0.000474193308036774
0.117034874856472	-0.112510167062283	0.149740114808083	0.0034292743075639	-0.000109476721263491	-4.50670304417145E-05
0.0550304241478443	-0.0251733306795359	0.283088386058807	0.00052593630971387	-0.0009322797995992	0.000573806813918054
0.0834715142846107	0.0988913998007774	0.353136777877808	-0.00152498937677592	-0.000402516016038135	0.00133816199377179
0.168344974517822	0.0732562094926834	0.397892981767654	-0.0026717793662101	0.00198410055600107	0.00582403689622879
0.14955161511898	0.13049353659153	0.183807849884033	-0.00368322711437941	-0.00149578892160207	0.000536936626303941
0.121303617954254	0.177718341350555	0.367071926593781	-0.0035788353998214	-0.00137671828269958	-0.000248477619607002
0.180565968155861	-0.0043006669729948	0.782294869422913	-0.000788272067438811	0.00460303341969848	0.00643908092752099
0.24357558786869	-0.249724000692368	0.858492136001587	0.00334660313092172	0.00770080368965864	0.00922114960849285
0.25525090098381	-0.102474376559258	0.178397119045258	0.00295320269651711	0.0020247611682862	-0.000289869582047686
0.226677283644676	-0.059776782989502	0.0123522030189633	0.00211870018392801	0.000512679514940828	-0.00550215924158692
0.175842508673668	-0.0546588189899921	0.111060582101345	0.00209487415850163	0.000398262345697731	-0.00298640062101185
0.125282600522041	-0.0254862364381552	0.18394248187542	0.000314184784656391	-0.0002078953984892	-0.0016270283376798
0.0821227505803108	0.0592058040201664	0.223630011081696	-0.0020631505176425	-0.00117326609324664	0.000702310469932854
0.0644628331065178	0.126502603292465	0.298217505216599	-0.0031481203623116	-0.00174807093571872	0.00161551334895194
0.084649495780468	0.0894684493541718	0.338378995656967	-0.00214871531352401	-0.000414202397223562	0.00200619059614837
0.108645148575306	0.0400901101529598	0.283678472042084	-0.000746149220503867	-7.65962395234965E-05	0.00220543844625354
0.127896919846535	0.0438267365098	0.284489840269089	-0.00132904411293566	-0.00107772031333297	0.00157800468150526
0.105941742658615	0.0630887672305107	0.169076651334763	-0.000984430080279708	-0.00155543629080057	0.00035922261304222
0.0880738571286201	0.126882150769234	0.147173166275024	-0.00151822017505765	-0.00206738361157477	-0.000321603001793846
0.111873611807823	0.137350976467133	0.231117770075798	-0.00211960286833346	-0.00238443212583661	-0.00118859927169979
0.119021229445934	0.111078597605228	0.314675807952881	-0.00207976019009948	0.000248450349317864	-0.00132299051620066
0.142633706331253	0.146721005439758	0.291162610054016	-0.00126056477893144	0.000338596000801772	-0.00224545481614769
0.164384767413139	0.178358748555183	0.364272892475128	-0.00179867935366929	0.000500679656397551	-0.00202008173801005
0.157979473471642	0.213533788919449	0.342593818902969	-0.00162820389959961	0.000515652820467949	-0.00219462625682354
0.195753425359726	0.19871486723423	0.350328892469406	-0.00284812436439097	0.000502657843753695	0.000478131085401401
0.193813621997833	0.177862420678139	0.347305953502655	-0.0031492761336267	1.65352103067562E-05	0.00200668605975807
0.239527121186256	0.120584897696972	0.316328942775726	-0.00222014519385993	0.00045395054621622	0.00348867732100189
0.268714100122452	0.0862940847873688	0.361971229314804	-0.0017676327843219	0.00214477605186403	0.00543086370453238
0.346870064735413	0.0869033262133598	0.388116121292114	0.000617450510617346	0.00319184409454465	0.000356862554326653
0.377616107463837	0.0535846948623657	0.267660200595856	0.00117252394556999	0.00447079073637724	0.000470894563477486
0.412591308355331	0.114760726690292	0.415046364068985	0.00186182314064354	0.00603530462831259	-0.00350003107450902
0.415417581796646	0.181093946099281	0.415143400430679	0.000159005867317319	0.00551326386630535	-0.00238239043392241
0.413104206323624	0.256369948387146	0.488484740257263	-0.00207873294129968	0.00598494196310639	-0.00353998807258904
0.400497287511826	0.414017736911774	0.384726583957672	-0.00528864888474345	0.0042304745875299	-0.00409343466162682
0.396287500858307	0.472717851400375	0.447559088468552	-0.00517955049872398	0.00479287933558226	-0.00304177380166948
0.468752920627594	0.498144835233688	0.447131425142288	-0.00461089471355081	0.00457979459315538	-0.00432815076783299
0.466838926076889	0.407992660999298	0.345856666564941	-0.00440474366769195	0.00586367351934314	-0.00304332235828042
0.474857240915298	0.383366197347641	0.437698513269424	-0.0040219915099442	0.0053146118298173	-0.00298590143211186
0.445262372493744	0.346912801265717	0.383652001619339	-0.00305517390370369	0.00574915343895555	-0.00157094560563564
0.449313133955002	0.358988523483276	0.398172914981842	-0.00312993675470352	0.00482452055439353	-0.000142285512993112
0.443362325429916	0.363789319992065	0.434893608093262	-0.00476302579045296	0.00512474682182074	0.00028317971737124
0.428191035985947	0.36449059844017	0.498140156269073	-0.0036536417901516	0.00465875444933772	-0.000619869621004909
0.389760971069336	0.329859763383865	0.402751296758652	-0.00362533703446388	0.00456819497048855	-0.000944434723351151
0.379666775465012	0.317590296268463	0.412543416023254	-0.00329789007082582	0.00331238796934485	-0.00148658780381083
0.310004383325577	0.314959704875946	0.415211141109467	-0.00328497053124011	0.00301689701154828	-0.00123181554954499
0.251358866691589	0.306879460811615	0.401057779788971	-0.0029598786495626	0.00193705561105162	-0.00104896910488605
0.244814515113831	0.317384600639343	0.378922879695892	-0.00296378089115024	0.000952614820562303	-0.00101102993357927
0.248407602310181	0.3253054022789	0.33893609046936	-0.00325474119745195	0.00129781942814589	-0.000676772324368358
0.198927089571953	0.262796133756638	0.405418872833252	-0.00314507517032325	0.00137742783408612	-0.00146144267637283
0.212508767843246	0.28268301486969	0.315770179033279	-0.00336123071610928	0.00148846465162933	-8.0350655480288E-05
0.192458212375641	0.274871796369553	0.392616897821426	-0.00384461344219744	0.00188640714623034	0.000315006385790184
0.247251987457275	0.331411778926849	0.363598346710205	-0.00384093541651964	0.00143808510620147	-0.000233069251407869
0.249565333127975	0.314596980810165	0.365449965000153	-0.00339117203839123	0.00240293540991843	-0.000842923880554736
0.251633077859879	0.238824859261513	0.369928866624832	-0.00287922262214124	0.00182069337461144	-0.000313901313347742
0.215426996350288	0.199271202087402	0.378853976726532	-0.00254386710003018	0.00185174087528139	-0.000417062517954037
0.230227753520012	0.274673849344254	0.404524803161621	-0.00154725008178502	0.00141298188827932	5.12298429384828E-05
0.183039844036102	0.216960936784744	0.404431372880936	-0.00223505473695695	0.00122322037350386	-0.000416280992794782
0.163291439414024	0.16786228120327	0.3528853058815	-0.00216059968806803	0.00108445528894663	-0.000674435112159699
0.180358752608299	0.155897319316864	0.357842832803726	-0.00120351498480886	0.00067115220008418	-0.000336406490532681
0.162429258227348	0.171348586678505	0.362383961677551	-5.79752941121114E-06	0.000390703295124695	-0.000104243270470761
0.166729584336281	0.068258710205555	0.357859134674072	-0.000707225117366761	0.00122513843234628	0.000228734948905185
0.205029889941216	0.0930989310145378	0.357021242380142	-0.00100665213540196	0.00208361004479229	0.000823250680696219
0.228383079171181	0.142862841486931	0.339889883995056	-0.000519630091730505	0.00160818116273731	0.000875121157150716
0.238497197628021	0.0552463009953499	0.372621208429337	-0.000548947078641504	0.00257514510303736	0.00019884949142579
0.278899550437927	-0.0173827446997166	0.411790043115616	0.00181302858982235	0.0030458050314337	-0.000234717314015143
0.326166033744812	-0.121989354491234	0.342657655477524	0.00297815795056522	0.00418847985565662	0.0011258979793638
0.333725571632385	-0.115439996123314	0.316885560750961	0.00275384145788848	0.00413407618179917	0.000881318934261799
0.293755859136581	-0.0653116032481194	0.357881307601929	0.00251243263483047	0.00328850722871721	0.00143063103314489
0.278222262859344	0.0272795334458351	0.319967299699783	0.000441008800407872	0.0026506360154599	0.00145885348320007
0.223007917404175	0.0856152176856995	0.353919446468353	-0.000700628152117133	0.00174603599589318	0.000486781791551039
0.203953891992569	0.115721814334393	0.370570421218872	-0.0011961106210947	0.000987188774161041	0.000269256095634773
0.206689283251762	0.134582117199898	0.330886989831924	-0.00182476418558508	0.000599425635300577	0.000165890698553994
0.144729048013687	0.0979178547859192	0.329986780881882	-0.00210374011658132	0.000770648417528719	0.00012018814595649
0.145503893494606	0.167632877826691	0.299406439065933	-0.00203840038739145	0.0009553087875247	-8.34253442008048E-05
0.146863713860512	0.204986855387688	0.335130929946899	-0.00191748794168234	0.000139571202453226	-0.000748311285860837
0.149170339107513	0.270902752876282	0.347400218248367	-0.00222856714390218	-0.000465153076220304	-0.000818384811282158
0.151549518108368	0.202323272824287	0.315851926803589	-0.00263016391545534	0.000766285869758576	9.82184883469017E-06
0.133762329816818	0.14666910469532	0.275956809520721	-0.00260699330829084	0.00135804410092533	0.000571312673855573
0.17906941473484	0.188557624816895	0.30404332280159	-0.00181184674147516	0.00118383334483951	0.000100761775684077
0.14656101167202	0.175739482045174	0.346312969923019	-0.00171708036214113	0.000381818797904998	0.000505210366100073
0.0908752530813217	0.165886729955673	0.265955179929733	-0.00346199795603752	0.00100579648278654	0.000335111340973526
0.0417857468128204	0.212355777621269	0.329325646162033	-0.00359266484156251	-0.000353217794327065	0.000497264205478132
0.0365128181874752	0.240065455436707	0.286479502916336	-0.00360905844718218	-0.00150915014091879	-0.000104996332083829
0.0172890592366457	0.239805474877357	0.338178694248199	-0.00348722748458385	-0.00210960954427719	-5.77767559661879E-06
-0.0191213879734278	0.252144515514374	0.298308521509171	-0.00376354879699647	-0.00222620507702231	-0.00015006514149718
0.00387139385566115	0.275174021720886	0.369842022657394	-0.00345170218497515	-0.00278270081616938	-0.000986311468295753
-0.0768009051680565	0.262055844068527	0.344031512737274	-0.00544975744560361	-0.00251098768785596	-0.000460515846498311
-0.0563946254551411	0.350850641727448	0.353108286857605	-0.00476757530122995	-0.00356498826295137	-0.000627752626314759
-0.0507127456367016	0.324748277664185	0.317949116230011	-0.00611111568287015	-0.00316633656620979	-0.000889081740751863
-0.0180818755179644	0.367132991552353	0.361338406801224	-0.00622080778703094	-0.00229689944535494	-0.000740208197385073
0.00363544863648713	0.343077778816223	0.365895569324493	-0.00568736856803298	-0.00163271010387689	-0.000228356962907128
0.0480389855802059	0.3388492166996	0.422175735235214	-0.0052896561101079	-0.00111048913095146	0.000565516005735844
0.0345937646925449	0.393762052059174	0.436055570840836	-0.00525508914142847	-0.000126014041597955	-0.000193658561329357
0.00267573399469256	0.388521134853363	0.376256763935089	-0.00557199865579605	-0.00131919560953975	-0.00127430364955217
-0.0111920330673456	0.34518375992775	0.398163795471191	-0.00539414025843143	-0.00193920254241675	-0.00123748637270182
-0.024540863931179	0.342832088470459	0.376306980848312	-0.0046591185964644	-0.00164337770547718	-0.000903012289199978
-0.0609175264835358	0.355209797620773	0.409779578447342	-0.00494363764300942	-0.00257413554936647	-0.000797346467152238
-0.0989450737833977	0.354124248027802	0.466095507144928	-0.0053139990195632	-0.00333233783021569	-0.0012685798574239
-0.126269787549973	0.368700355291367	0.404494553804398	-0.00619120243936777	-0.00429910467937589	-0.00169553619343787
-0.0800417885184288	0.313011258840561	0.449838399887085	-0.00537649681791663	-0.00418760813772678	-0.00159071944653988
-0.0714204758405685	0.212068676948547	0.429656893014908	-0.00357361999340355	-0.00173592928331345	-0.000814535305835307
0.597700119018555	1.54167032241821	-0.358445584774017	-0.109304077923298	-0.0991860032081604	-0.000493836356326938
-0.221633419394493	0.895190298557281	0.249637991189957	-0.0598707646131516	-0.0442640297114849	-0.00477297184988856
-0.790923476219177	1.64777553081512	0.13095985352993	-0.0679979771375656	-0.065029114484787	0.00038116643554531
-0.801193714141846	1.56283557415009	0.389018803834915	-0.0656594783067703	-0.0419164560735226	0.00481885438784957
-0.640105247497559	1.11249184608459	0.221149459481239	-0.048542819917202	-0.0277407094836235	0.014626014046371
-0.401675283908844	0.970524668693542	0.209173977375031	-0.043168418109417	-0.0232083536684513	0.0152309667319059
-0.134838625788689	0.409647881984711	0.286909013986588	-0.0213724672794342	-0.012530954554677	0.00645141256973147
0.123401120305061	-0.115469396114349	0.406964838504791	0.0020984432194382	-0.00156376126687974	-0.00110679108183831
0.388640195131302	-0.405956566333771	0.423408150672913	0.00898338109254837	0.00362087623216212	-0.00234414846636355
0.58056378364563	-0.572120845317841	0.331601560115814	0.0124213565140963	0.00743365474045277	0.000121796008897945
0.601979970932007	-0.704709589481354	0.368439525365829	0.0127512542530894	0.0102097634226084	0.00252818199805915
0.589768648147583	-0.599230408668518	0.531797170639038	0.0110184578225017	0.0100013259798288	0.00437315180897713
0.526481568813324	-0.386049121618271	0.488586395978928	0.00628262339159846	0.00802118796855211	0.00482058199122548
0.456496059894562	-0.134534642100334	0.526114940643311	0.00119768013246357	0.0047494126483798	0.00343258213251829
0.304616659879684	0.0690598785877228	0.420206993818283	-0.00132670719176531	0.00216737971641123	0.000465706747490913
0.198553562164307	0.175608351826668	0.450877696275711	-0.00382840377278626	0.000652154674753547	-0.00015966355567798
0.141564592719078	0.243650585412979	0.445450365543365	-0.00470108119770885	-0.00110814126674086	-0.000980367651209235
0.0565111190080643	0.294349014759064	0.409688234329224	-0.0050142128020525	-0.00276662781834602	-0.00174867501482368
0.00191329617518932	0.272722065448761	0.322178095579147	-0.0061472081579268	-0.00380976218730211	-0.00248365104198456
0.0119094578549266	0.312844336032867	0.326541751623154	-0.00490801362320781	-0.00377941224724054	-0.00197345670312643
0.0213804990053177	0.237474054098129	0.319060981273651	-0.00383055140264332	-0.00317825470119715	-0.00160495424643159
0.0616188533604145	0.246510654687881	0.305015742778778	-0.00403508637100458	-0.00345612014643848	-0.000852683617267758
0.0387748293578625	0.210763677954674	0.317098796367645	-0.00470460625365376	-0.00281290709972382	-0.000669899687636644
0.0518766194581985	0.245902225375175	0.333923697471619	-0.0041905241087079	-0.00329907680861652	-0.000186687902896665
0.0155837880447507	0.230314999818802	0.316067010164261	-0.00451956735923886	-0.00350797618739307	-0.000376337760826573
0.0672257021069527	0.224184349179268	0.335112720727921	-0.00343371322378516	-0.00354086444713175	-0.000218673361814581
0.0770135819911957	0.208643347024918	0.313615888357162	-0.00298395380377769	-0.0032889808062464	5.61960805498529E-05
0.0682524517178535	0.212912514805794	0.330975562334061	-0.00364575302228332	-0.00338862580247223	-0.000364451785571873
0.100089050829411	0.209176898002625	0.298604190349579	-0.0034362175501883	-0.00316717615351081	-0.00122843985445797
0.0787029042840004	0.221556395292282	0.245826497673988	-0.0030162027105689	-0.00240002595819533	-0.000904238957446069
0.11582038551569	0.179066985845566	0.252979874610901	-0.00265651452355087	-0.00222654477693141	-0.00167499540839344
0.143278792500496	0.179969996213913	0.285524249076843	-0.00152871746104211	-0.0020862459205091	-0.00198975694365799
0.147140011191368	0.136266618967056	0.257661253213882	-0.00224769674241543	-0.00188517791684717	-0.00113299582153559
0.130673006176949	0.212179318070412	0.267437219619751	-0.00113904045429081	-0.00210292381234467	0.000645397929474711
0.159535422921181	0.165102407336235	0.271294414997101	-0.00344366952776909	-0.0018693198217079	0.000273429701337591
0.193076029419899	0.199609637260437	0.25889265537262	-0.00312451738864183	-0.00271123531274498	0.000181522278580815
0.21409609913826	0.197979331016541	0.311096161603928	-0.00292062992230058	-0.00173664023168385	0.000531499972566962
0.23638354241848	0.175048336386681	0.270302295684814	-0.0020870768930763	-0.00100399274379015	-0.000134729489218444
0.231178402900696	0.136522755026817	0.282214969396591	-0.00263379816897213	-0.000732595741283149	0.000355116440914571
0.250057756900787	0.176139652729034	0.292529433965683	-0.00220784707926214	-0.000436183530837297	-0.000299786595860496
0.253532379865646	0.185064494609833	0.267848491668701	-0.00261608115397394	-0.000338859448675066	-0.00126261473633349
0.294048577547073	0.125300899147987	0.278812378644943	-0.00127658352721483	0.000383171660359949	-0.00110847607720643
0.31293311715126	0.137305215001106	0.257473528385162	-0.00125192827545106	0.000706542865373194	-0.00117265980225056
0.345981597900391	0.108097836375237	0.274877339601517	-0.00116334191989154	0.00129150308202952	-0.000650622474495322
0.34799912571907	0.13382762670517	0.352068841457367	-0.000925790402106941	0.00192041741684079	-2.30287951126229E-05
0.311173349618912	0.112323090434074	0.333214372396469	-0.00137082685250789	0.0015903739258647	0.000282614579191431
0.328808188438416	0.0825612097978592	0.311816096305847	-0.00128948700148612	0.00178125675301999	0.000458774418802932
0.305420696735382	0.101362347602844	0.342198073863983	-0.000829580705612898	0.00117286597378552	0.000368312554201111
0.29782298207283	0.147250190377235	0.264170378446579	-0.000449753773864359	-0.000128757121274248	6.02687941864133E-05
0.245278179645538	0.122966013848782	0.276504397392273	-0.00125971913803369	-0.000635804492048919	-0.00036617016303353
0.238392367959023	0.106424525380135	0.236462622880936	-0.000832514255307615	-0.00134193256963044	0.000307923124637455
0.230705931782722	0.155158594250679	0.270331293344498	-0.00105867860838771	-0.00134399835951626	0.000381782097974792
0.185620695352554	0.119120709598064	0.222367718815804	-0.00214320537634194	-0.000720798736438155	-0.000290978903649375
0.171828716993332	0.1354790776968	0.227224931120872	-0.00169213872868568	-0.00140190660022199	-0.000591208168771118
0.14161904156208	0.127751842141151	0.28688833117485	-0.00258884020149708	-0.00101841962896287	-0.000609083741437644
0.200995162129402	0.177490144968033	0.245403125882149	-0.00221465900540352	-0.00175196910277009	-0.00122560549061745
0.156773567199707	0.138010531663895	0.257264375686646	-0.00298838224261999	-0.00133214180823416	-0.0011713458225131
0.186606839299202	0.189438447356224	0.270008772611618	-0.00201107678003609	-0.00164039107039571	-0.000512186728883535
0.183836132287979	0.155805662274361	0.25982278585434	-0.00190508621744812	-0.00068474083673209	0.000538100488483906
0.21223758161068	0.132222190499306	0.247008576989174	-0.00150642765220255	-0.00139058486092836	0.000946375133935362
0.187665790319443	0.103711768984795	0.252135455608368	-0.000879611354321241	-0.000653307070024312	0.000792264414485544
0.149080067873001	0.104710124433041	0.271765291690826	-0.000122617740998976	-0.00215886416845024	-0.000495950633194298
0.16704760491848	0.11489063501358	0.23789931833744	-0.000450693070888519	-0.00195642258040607	-0.00102015025913715
0.137299165129662	0.0538371726870537	0.195417314767838	-0.000804744136985391	-0.00273141614161432	-0.0017657948192209
0.172795191407204	0.124298207461834	0.262817353010178	0.000320773018756881	-0.00232424843125045	-0.00236272439360619
0.140329629182816	0.103823617100716	0.312104165554047	-0.00054020545212552	-0.00308492872864008	-0.00149040692485869
0.161236241459846	0.053786363452673	0.103748694062233	-0.0017170199425891	-0.00319359940476716	0.000512353319209069
0.197037905454636	0.123487181961536	0.294209063053131	-0.00165128230582923	-0.00322026666253805	0.000994999893009663
0.15222892165184	0.179079681634903	0.338978350162506	-0.00281552225351334	-0.00171678944025189	0.00147151586133987
0.201549306511879	0.208321928977966	0.20776441693306	-0.0042451610788703	-0.0015720441006124	0.00151174166239798
0.198583722114563	0.212936818599701	0.218665987253189	-0.00440610852092505	-0.00126244674902409	0.000213897859794088
0.234690129756927	0.219850346446037	0.192818760871887	-0.0035873216111213	-0.00114435981959105	0.000803409377112985
0.222918465733528	0.160679072141647	0.260943681001663	-0.00267543247900903	-0.00120527227409184	-0.000139573458000086
0.23376040160656	0.161801010370255	0.160055011510849	-0.00149696215521544	-0.000591901305597276	0.00106041925027966
0.213440850377083	0.124509714543819	0.279916048049927	-3.11321527988184E-05	-0.000575551646761596	0.000447791797341779
0.23126532137394	0.0564582385122776	0.260406285524368	0.00106613349635154	0.000248811789788306	-0.00200264458544552
0.266214042901993	0.0080368285998702	0.278144180774689	0.00136915175244212	0.00068816146813333	-0.0014530629850924
0.300242990255356	-0.00181920896284282	0.212471768260002	0.00172724691219628	0.00118047627620399	-0.00063371827127412
0.299745380878448	0.0579032562673092	0.241902738809586	0.00191961775999516	0.000430622312705964	-0.000336393946781754
0.278646290302277	0.0293723586946726	0.205875858664513	0.000199415197130293	0.00039741158252582	-0.000583273242227733
0.213673084974289	0.0881064534187317	0.193431407213211	-0.000273678859230131	-0.000523311435244977	0.00025450179236941
0.179435282945633	0.0766367688775063	0.176628902554512	-0.00139389804098755	-0.00173725804779679	-0.000960053876042366
0.145563364028931	0.153445243835449	0.21902821958065	-0.00123553990852088	-0.00249241595156491	-0.00103231356479228
0.142837479710579	0.139707744121552	0.116729214787483	-0.00258010067045689	-0.00339875277131796	-0.000478185713291168
0.101454481482506	0.13988932967186	0.185859575867653	-0.00170829729177058	-0.00388281955383718	-0.000229606113862246
0.139618828892708	0.106612429022789	0.13272051513195	-0.0023371153511107	-0.0036744112148881	0.000506614916957915
0.160104930400848	0.0741700679063797	0.115506745874882	-0.00103743840008974	-0.00317323533818126	0.00143494049552828
0.173030465841293	0.0560169331729412	0.167157351970673	-0.000990795437246561	-0.00112327304668725	-0.000264048896497115
0.162748157978058	0.084247313439846	0.155123546719551	9.40587851800956E-05	-0.0024050073698163	-0.000580149644520134
0.179899707436562	0.107985697686672	0.210400313138962	-0.000296495272777975	-0.00242234021425247	-5.97377475060057E-05
0.198651760816574	0.117112226784229	0.187624424695969	-0.00174221419729292	-0.00197358126752079	-6.04391570959706E-05
0.216001138091087	0.217091739177704	0.218953967094421	-0.00207672780379653	-0.0015958312433213	-0.00100157945416868
0.206322818994522	0.239067643880844	0.228393241763115	-0.00295814173296094	-0.00246841763146222	-0.0020904007833451
0.203772440552711	0.218031495809555	0.222356259822845	-0.00492564495652914	-0.0022032093256712	0.00027423512074165
0.307588130235672	0.340714246034622	0.272053062915802	-0.00554099213331938	0.000511695281602442	-0.000486821692902595
0.242862716317177	0.406659513711929	0.199719130992889	-0.00836389604955912	-0.0019458596361801	-0.0014722979394719
0.200293257832527	0.253431022167206	0.189882516860962	-0.00370973069220781	-0.00283278897404671	-0.000604913337156177
0.157447755336761	-0.0350942797958851	0.249703034758568	0.00142734660767019	-0.000799249217379838	-0.00105849490500987
0.160087570548058	-0.0680609941482544	0.176508694887161	0.00319826067425311	-0.00187499367166311	-0.000449808372650296
0.0973689183592796	-0.116238109767437	0.131210386753082	0.00253282440826297	-0.00194900692440569	0.00218084524385631
0.090636245906353	-0.135533109307289	0.151698857545853	0.00378899229690433	-0.00257227174006402	0.0011281156912446
0.0232587847858667	-0.140371337532997	0.207667782902718	0.00303459586575627	-0.00399337848648429	0.000355258613126352
0.00539145292714238	-0.0818270742893219	0.166631817817688	0.00211057020351291	-0.00471398094668984	0.000429683626862243
-0.0178833939135075	-0.0491685979068279	0.16231694817543	0.00112980720587075	-0.00490301009267569	0.00187918427400291
-0.0320145636796951	-0.0707025825977325	0.171173512935638	0.000220387315494008	-0.00576183712109923	0.00125766219571233
-0.0189437102526426	0.0335301160812378	0.128739580512047	-0.000568103510886431	-0.00689085014164448	-0.000143349039717577
-0.071147046983242	0.103409931063652	0.0462482757866383	-0.00285638030618429	-0.00807810854166746	-0.00223836256191134
-0.0923985540866852	0.131182834506035	0.140013411641121	-0.00241233385168016	-0.00707555934786797	-0.00127177638933063
-0.0652330964803696	0.155382305383682	0.146948248147964	-0.00252367253415287	-0.0073339669033885	-0.000258737505646423
-0.0822599977254868	0.148014694452286	0.162655085325241	-0.00313900131732225	-0.00663525890558958	0.000262688525253907
-0.120713494718075	0.152081206440926	0.0901136696338654	-0.0029388377442956	-0.00756769254803658	0.00152804690878838
-0.0721880048513412	0.173778653144836	0.0381049551069736	-0.00393599597737193	-0.00728656398132443	0.00131101172883064
0.0274738669395447	0.178792461752892	0.037654135376215	-0.00211708131246269	-0.00522121833637357	0.00115299678873271
0.0640860125422478	0.122776046395302	0.112542696297169	-0.00254472554661334	-0.00297319889068604	0.00116588501259685
0.174835324287415	0.169740989804268	0.235997602343559	-0.000909783528186381	-0.00223285262472928	-0.00043243874097243
0.189536973834038	0.153993368148804	0.239687457680702	-0.000944449857342988	-0.0011434763437137	0.000185740427696146
0.199658691883087	0.108187176287174	0.247463181614876	-0.0012313382467255	-0.000907619018107653	-0.00147317035589367
0.250116467475891	0.0941271111369133	0.236551865935326	-0.00170469074510038	-0.000280533859040588	-0.00227814330719411
0.249943226575851	0.0942200124263763	0.279694348573685	0.000148115257616155	0.000429670384619385	-0.00113509991206229
0.251212805509567	0.0384057275950909	0.321191936731339	-3.82628240913618E-05	0.00135609193239361	0.000174901186255738
0.236438781023026	0.0315542332828045	0.267903387546539	0.000110679000499658	0.00157434353604913	0.000758728769142181
0.257976740598679	0.0159531887620687	0.229677200317383	0.000774382788222283	0.00153421598952264	0.000875256489962339
0.310811519622803	-0.0157256592065096	0.22658009827137	0.001410519820638	0.00180986849591136	0.001180354738608
0.322028428316116	0.00284277112223208	0.262716323137283	0.0020309838000685	0.00227910210378468	0.000804691459052265
0.30190446972847	-0.0235040113329887	0.372590005397797	0.00143727904651314	0.00300063961185515	-0.000142354940180667
0.336993008852005	0.00477092852815986	0.324371159076691	0.00177892961073667	0.0025958213955164	0.000406255188863724
0.27527704834938	0.0187227316200733	0.401979327201843	0.00122449430637062	0.00193067640066147	-0.000203754752874374
0.22095699608326	-0.017094137147069	0.396607518196106	0.00122566404752433	0.00122287799604237	-3.14884200633969E-05
0.188023939728737	-0.00921001378446817	0.352094054222107	0.000777324486989528	-0.000241047207964584	-0.000133789028041065
0.160426005721092	-0.00171904300805181	0.264773994684219	0.0011590156937018	-0.00133681762963533	-0.000109340944618452
0.120260439813137	0.0150914518162608	0.325522691011429	0.000705906422808766	-0.0016180279199034	-0.000743349548429251
0.0981488451361656	-0.00147160072810948	0.27711683511734	0.00174779468216002	-0.00226068566553295	-8.02199065219611E-05
0.0937111005187035	-0.0258209239691496	0.263073652982712	0.00109362625516951	-0.00211658654734492	0.000217016015085392
0.0823221057653427	0.042273823171854	0.263637185096741	-0.00135625526309013	-0.00315857911482453	0.000538614229299128
0.0624656304717064	0.089679628610611	0.293047696352005	-0.00104732613544911	-0.00315908552147448	0.000830787990707904
0.0295316018164158	0.0684738904237747	0.324280053377151	-0.00113275914918631	-0.00347118801437318	0.000133101129904389
0.00731580052524805	0.029946643859148	0.335620731115341	-0.00148421502672136	-0.00345156481489539	0.000853320700116456
0.00531273894011974	0.0569711551070213	0.30602890253067	-0.000265242299064994	-0.00388578651472926	0.000830375065561384
-0.0215060729533434	0.0400562919676304	0.231275856494904	-0.000807037111371756	-0.00437559746205807	0.000814634200651199
-0.0471853874623775	0.0528724193572998	0.218863159418106	-0.00107127928640693	-0.00555587885901332	-3.13001437461935E-05
-0.0315067581832409	0.080180935561657	0.180035293102264	-0.00101456744596362	-0.00615551555529237	-0.000187626777915284
-0.0366577841341496	0.120552681386471	0.122673265635967	-0.0012913205428049	-0.00544923637062311	-6.89490989316255E-05
-0.0357809253036976	0.092473529279232	0.134653374552727	-0.00176404300145805	-0.0052160625346005	0.00042542300070636
-0.0200381148606539	0.117979809641838	0.147198244929314	-0.0017926738364622	-0.00494124228134751	0.000721545657142997
0.0206606723368168	0.0991360396146774	0.201628968119621	-0.00086489476962015	-0.00535288546234369	0.000410880544222891
0.0250806324183941	0.0752183496952057	0.264024972915649	-0.00142923276871443	-0.0047267796471715	-0.000496699823997915
0.0194898191839457	0.0516317151486874	0.242501556873322	-0.000421075586928055	-0.00399913638830185	-4.7305875341408E-06
0.00332455500029027	0.0314600691199303	0.276650995016098	-0.000434201792813838	-0.00446650851517916	0.000245301460381597
0.00184882711619139	0.07208052277565	0.21783509850502	-0.000513656355906278	-0.00465048989281058	0.00122144690249115
0.0317910797894001	0.0217277891933918	0.102020636200905	-0.000419107935158536	-0.00415723724290729	0.000973325921222568
0.0895198583602905	0.0199528150260448	0.082707904279232	-0.00100843806285411	-0.00312347430735826	-1.33357461891137E-05
0.158471748232841	0.0538757592439651	0.161990001797676	-0.000744783319532871	-0.00234274263493717	9.69519824138843E-05
0.190846249461174	0.0623793303966522	0.222679778933525	-0.00033142589381896	-0.00127652543596923	0.000726382248103619
0.203556194901466	0.0627977550029755	0.259281516075134	-0.000585030007641763	-0.000206987635465339	-0.000195226923096925
0.203829512000084	0.104736499488354	0.238978743553162	-0.000220608271774836	-0.000485528347780928	-0.00100266747176647
0.196260243654251	0.0684669837355614	0.220406115055084	-0.000958592223469168	-0.000407480460125953	-0.00062527199042961
0.168091967701912	0.0824194699525833	0.235743626952171	2.78165543932118E-06	-0.00123103009536862	0.000575925398152322
0.13066104054451	0.0607750527560711	0.22166396677494	-0.000234986233408563	-0.00159813184291124	0.000747110461816192
0.115033522248268	0.079400472342968	0.155696406960487	0.000223621682380326	-0.00285168387927115	0.00106577214319259
0.0995015427470207	0.0308040231466293	0.0786829069256783	-0.000448504375526682	-0.00339608266949654	0.000115489972813521
0.110113583505154	0.058236837387085	0.0574668496847153	-0.000526196614373475	-0.00288481614552438	-0.00020451596355997
0.144694745540619	0.104194544255733	0.14026939868927	-0.000884952722117305	-0.00202225055545568	-0.000331320043187588
0.157273486256599	0.107394658029079	0.19294048845768	-0.00133608293253928	-0.0014828109415248	-0.000688257219735533
0.178271263837814	0.13055993616581	0.235791146755219	-0.00117554189637303	-0.00152998440898955	-0.000189216356375255
0.160271137952805	0.0878981277346611	0.262738823890686	-0.000646379310637712	-0.00191475404426455	-0.000378015451133251
0.106603048741817	0.0509221330285072	0.0802137702703476	-0.000846634851768613	-0.00294427294284105	-0.000908069079741836
0.115417577326298	0.0810887292027473	0.0749297887086868	-0.000235650048125535	-0.00456099165603518	-0.000264655769569799
0.119510658085346	0.0358945652842522	0.073559507727623	-0.000273610377917066	-0.00336811691522598	0.000783880823291838
0.0921561270952225	0.0622278861701488	0.0677885487675667	-0.000523025344591588	-0.00275174505077302	0.00108335074037313
0.113812103867531	0.0197101049125195	0.0601215437054634	-0.000523506547324359	-0.00259342254139483	0.000944921281188726
0.167302072048187	0.0577414073050022	0.0332036428153515	0.000672172114718705	-0.0026717334985733	-4.10769134759903E-05
0.125006094574928	0.00253030261956155	0.0605090372264385	-5.62610221095383E-05	-0.00227356189861894	-0.00116415554657578
0.14468888938427	0.0226104818284512	0.0753454491496086	-6.52471499051899E-05	-0.0020661645103246	0.000306459405692294
0.143343925476074	-0.00526186404749751	0.0900500565767288	-0.000177084584720433	-0.0019451588159427	-0.000514881045091897
0.161772936582565	0.0383648872375488	0.0410840101540089	0.00032855715835467	-0.00185449491254985	0.000319438433507457
0.196848586201668	0.0557652227580547	0.00299056526273489	-0.000288500566966832	-0.00247119716368616	-0.000339663296472281
0.188402906060219	0.0815576389431953	0.0299369916319847	-0.000959286990109831	-0.00131866056472063	0.00107433646917343
0.195683181285858	0.0626126602292061	0.0919426754117012	-0.000946047774050385	-0.00219582580029964	0.000571661978028715
0.225036337971687	0.121598683297634	-0.00973697099834681	-0.000646525644697249	-0.00140468589961529	-0.000672333990223706
0.216597750782967	0.150878220796585	0.0955192595720291	-0.00154502002988011	-0.00107204681262374	-0.00180741038639098
0.211569726467133	0.168425306677818	0.124119974672794	-0.0026069232262671	-0.00106389354914427	-0.00147855223622173
0.180048674345016	0.202890619635582	0.15508083999157	-0.00302866101264954	-0.0017679916927591	-0.000135468595544808
0.16194623708725	0.171931281685829	0.103012539446354	-0.00269424496218562	-0.00141449482180178	-2.35682327911491E-05
0.149755910038948	0.143260791897774	-0.00949267018586397	-0.00172368763014674	-0.00263809342868626	0.000117510113341268
0.134550392627716	0.0871464386582375	-0.11381458491087	-0.00156031048391014	-0.00281825382262468	0.000301513413432986
0.188566580414772	0.123964235186577	-0.108735911548138	-0.00155731826089323	-0.00235516997054219	0.000266279879724607
0.178009137511253	0.157247960567474	-0.0702236667275429	-0.00158452766481787	-0.0018550876993686	-0.00198120973072946
0.180875271558762	0.251650184392929	-0.0208455920219421	-0.00281064701266587	-0.00145257904659957	-0.00148654053919017
0.189688786864281	0.359777420759201	0.014409733004868	-0.00477189850062132	-0.0013340322766453	-0.00080387998605147
0.175324350595474	0.413682907819748	-0.130474209785461	-0.00647812616080046	-0.00321171432733536	-0.00140358658973128
0.139608010649681	0.468978464603424	-0.170836821198463	-0.00680741062387824	-0.00343831558711827	-0.00151523074600846
0.182874515652657	0.472263604402542	-0.215153574943542	-0.0070511675439775	-0.00481769675388932	-0.000883531523868442
0.171620741486549	0.439164280891418	-0.268144190311432	-0.00824604742228985	-0.00475955568253994	-0.000979927368462086
0.17353318631649	0.428448468446732	-0.18675397336483	-0.00672040367498994	-0.00415109843015671	-0.00179974269121885
0.177446514368057	0.321025192737579	-0.0100070321932435	-0.00469368742778897	-0.00387153355404735	-0.00175213278271258
0.187961399555206	0.175689682364464	0.0171579588204622	-0.003476602723822	-0.00276500941254199	-0.000864640926010907
0.165389567613602	0.123890213668346	0.00137016794178635	-0.000807021337095648	-0.00271591311320663	-0.000359903293428943
0.138412952423096	0.00422015273943543	-0.0288124457001686	-0.000260260450886562	-0.00316011556424201	6.9758745667059E-05
0.171257421374321	-0.105660885572433	-0.105522096157074	0.0014868302969262	-0.00270597846247256	0.000964943261351436
0.200575441122055	-0.21078072488308	0.00128104479517788	0.00381828029640019	-0.000713690533302724	0.00170262530446053
0.278752714395523	-0.25186350941658	0.0397880412638187	0.00544873485341668	0.00124076462816447	0.00155680323950946
0.320261538028717	-0.311754077672958	0.0979326143860817	0.00534094590693712	0.00225241365842521	0.00136641878634691
0.323842912912369	-0.331426233053207	0.130346342921257	0.00679768994450569	0.0019320142455399	0.00113218743354082
0.335248827934265	-0.290991276502609	0.152538642287254	0.0066680246964097	0.00178915925789624	0.000727457110770047
0.3086177110672	-0.285304665565491	0.0200843997299671	0.00586226861923933	0.000970691675320268	0.00108865718357265
0.315664917230606	-0.235294118523598	-0.00606266455724835	0.00524652004241943	0.00118620996363461	0.00065528869163245
0.312613844871521	-0.181218713521957	-0.0287803839892149	0.00402809027582407	0.000443897326476872	0.000243191621848382
0.350190460681915	-0.130671367049217	-0.0477685555815697	0.0025947280228138	0.00111014081630856	0.000540949928108603
0.33824810385704	-0.046106580644846	-0.0413546897470951	0.00122950179502368	0.000655452255159616	0.000545811315532774
0.263010621070862	0.011637456715107	-0.0474649704992771	0.000141839947900735	0.00025770120555535	-4.94427004014142E-05
0.250380575656891	0.097374714910984	-0.0423773266375065	-0.000745186989661306	-0.000808832759503275	0.00085591315291822
0.224168837070465	0.131922721862793	-0.0140339992940426	-0.00307395425625145	-0.00089308648603037	0.000409033294999972
0.263642519712448	0.22469687461853	0.00408443110063672	-0.00420891307294369	-0.00178930663969368	-0.000679346616379917
0.211674585938454	0.291115581989288	-0.0088674770668149	-0.00343155977316201	-0.00226711668074131	-0.00117503735236824
0.166779816150665	0.260020464658737	0.0242791529744864	-0.00470347981899977	-0.00266090733930469	-0.00122152303811163
0.164709523320198	0.254064440727234	0.0720182433724403	-0.00426705041900277	-0.00284812715835869	-0.000961271813139319
0.155630454421043	0.240320295095444	0.0859441459178925	-0.00477170897647738	-0.00303760333918035	-0.00171778013464063
0.166820153594017	0.21976013481617	0.00953453034162521	-0.0037959786131978	-0.003386051626876	-0.00204743002541363
0.174333795905113	0.209196269512177	0.0776809602975845	-0.0030484814196825	-0.00186197110451758	-0.000696828763466328
0.239381700754166	0.239957422018051	0.08718042075634	-0.00218948186375201	-0.00127141003031284	-0.000206181837711483
0.232763484120369	0.206192001700401	0.0718969479203224	-0.00185886491090059	-0.00107976526487619	-0.00106389273423702
0.257138878107071	0.213588759303093	-0.012823979370296	-0.00290699023753405	-0.000595699646510184	-0.000224173985770904
0.225317180156708	0.214631870388985	-0.0124720446765423	-0.003254673210904	-0.00124034355394542	-0.000928986526560038
0.217650815844536	0.205981075763702	0.0132362013682723	-0.00242687109857798	-0.00106202100869268	-0.000332761032041162
0.220908835530281	0.240198820829391	0.00566654745489359	-0.00211727595888078	-0.0016099673230201	-0.00095291732577607
0.222821891307831	0.181627556681633	0.00585221312940121	-0.00210656831040978	-0.00263881962746382	-0.000814144790638238
0.176601678133011	0.146028697490692	-0.0241508241742849	-0.00222327862866223	-0.00167537713423371	-0.00130371551495045
0.224749028682709	0.142034858465195	0.0288110263645649	-0.00236617308109999	-0.00151170778553933	-0.00132096302695572
0.285339325666428	0.147189557552338	0.0940091833472252	-0.00141601543873549	-0.000808670651167631	-0.000255024526268244
0.279491990804672	0.146368697285652	0.0785022303462029	-0.00136637385003269	0.000595787889324129	0.00113335356581956
0.260404586791992	0.0660941377282143	0.0969693064689636	-0.000747703190427274	0.000903048377949744	0.00108729139901698
0.266593426465988	0.0583492405712605	0.0780478715896606	0.00031266181031242	-0.00129708577878773	5.41482258995529E-05
0.219585686922073	-0.000525018782354891	0.0491710603237152	0.00107329967431724	-0.000463208009023219	-0.000509673787746578
0.248002037405968	0.0218974370509386	0.0233244709670544	0.00165240641217679	-0.000161101124831475	-0.000174232001882046
0.257025450468063	0.0141901653259993	-0.0075707514770329	0.00176707946229726	9.20617312658578E-05	-0.00207179738208652
0.296670436859131	-0.0063106925226748	0.0603787489235401	0.00218144780956209	0.00114001042675227	-0.000463517557363957
0.364644646644592	0.00800943467766047	0.0650441721081734	0.00168794207274914	0.000877482118085027	-0.000331209652358666
0.374500304460526	0.0461035519838333	0.0240488499403	0.000706774299032986	0.00131673784926534	0.000123040896141902
0.438248515129089	0.0912784785032272	0.0526789128780365	0.000206167707801796	0.00246580340899527	0.0012957927538082
0.447340935468674	0.106334641575813	0.0108397118747234	-0.0014866596320644	0.00314953154884279	0.00196886947378516
0.408201813697815	0.16449798643589	0.0370244346559048	-0.00138075661379844	0.00246036238968372	0.00128142070025206
0.336354970932007	0.156801238656044	-0.0234530922025442	-0.00186883623246104	0.00204148818738759	0.000169439459568821
0.261135518550873	0.135395094752312	-0.0698072239756584	-0.000940500991418958	-0.000340362457791343	-0.000910018046852201
0.189437657594681	0.145494490861893	-0.0431682914495468	-0.000626685388851911	-0.00230880733579397	-0.00189252465497702
0.108783908188343	0.126016139984131	-0.0889565572142601	-0.00114762329030782	-0.00270583364181221	-0.00159142562188208
0.0945719256997108	0.187936648726463	-0.0677184015512466	-0.000600539904553443	-0.00414519803598523	-0.00157012871932238
0.0947154834866524	0.219943344593048	-0.0313859209418297	-0.00218743132427335	-0.00461861491203308	-0.00103520858101547
0.0687844678759575	0.217945501208305	-0.0820687711238861	-0.00318925036117435	-0.00485400902107358	-0.000241581088630483
0.090090848505497	0.234508767724037	-0.0443970374763012	-0.00328471045941114	-0.00486427545547485	0.000613893091212958
0.101553104817867	0.22377122938633	-0.13678951561451	-0.00411136914044619	-0.00434158183634281	0.000981528079137206
0.084910549223423	0.254415035247803	-0.0338504314422607	-0.00385059206746519	-0.00382357044145465	0.00159813312347978
0.0806069225072861	0.249700501561165	-0.0917561203241348	-0.00256325583904982	-0.00533581571653485	0.000530984892975539
-0.029999278485775	0.230960190296173	-0.0894842445850372	-0.00168726989068091	-0.00494544953107834	-0.00117359554860741
-0.0688531622290611	0.13182532787323	-0.069245956838131	4.12356966990046E-05	-0.00500571075826883	-0.00173862639348954
-0.0697567388415337	0.146049410104752	-0.146263971924782	0.00158595864195377	-0.00661630881950259	-0.00181695225182921
-0.0910678505897522	0.130352273583412	-0.123069785535336	-0.000265717128058895	-0.00683775218203664	-0.00131813599728048
-0.0325160212814808	0.179654389619827	-0.149724796414375	-0.000803667062427849	-0.00735317775979638	-0.00100181624293327
-0.0492172539234161	0.139525279402733	-0.169573828577995	-0.000382849451852962	-0.00668124575167894	-0.00173101818654686
0.0372337214648724	0.145403102040291	-0.0995709747076035	0.000452015607152134	-0.00434238696470857	-0.000626980327069759
0.114443905651569	0.151035487651825	-0.108632028102875	0.00038088922156021	-0.00405473215505481	0.000245480798184872
0.186850339174271	0.205848634243011	-0.123194582760334	1.98755078599788E-05	-0.00342295714654028	0.0013366142520681
0.177375018596649	0.171156033873558	-0.126194074749947	-0.000412797031458467	-0.00159896654076874	0.000588748487643898
0.243022903800011	0.210555598139763	-0.0495382100343704	0.000240226669120602	-0.00125002628192306	-0.00011841204832308
0.266212731599808	0.236270427703857	-0.017722187563777	-0.000256541039561853	-0.0020594522356987	-0.00106685829814523
0.220375448465347	0.227047279477119	-0.102019764482975	-0.00144257477950305	-0.00183538370765746	-0.00111539836507291
0.249467611312866	0.260837256908417	-0.0983494594693184	-0.00168652320280671	-0.0020642273593694	-0.000776679837144911
0.238433316349983	0.284206062555313	0.006481331307441	-0.000981895485892892	-0.00196265941485763	-0.000896698154974729
0.191631972789764	0.318342298269272	-0.0591810047626495	-0.0021425518207252	-0.00286880927160382	-0.0018899766728282
0.226029813289642	0.386587977409363	-0.123672738671303	-0.00371623248793185	-0.00284384121187031	-0.00306554092094302
0.284678786993027	0.39255353808403	-0.0756859704852104	-0.00358436396345496	-0.00246009137481451	-0.00254472810775042
0.310565769672394	0.457541227340698	-0.0686851218342781	-0.00506201758980751	-0.00170216429978609	-0.00238869874738157
0.352370917797089	0.449147135019302	-0.0738559067249298	-0.00558733008801937	-0.000965351180639118	-0.00173024297691882
0.335629045963287	0.45634451508522	-0.0230600461363792	-0.00548628717660904	-0.000959509517997503	-0.00112982792779803
0.332720786333084	0.4332315325737	-0.0694169625639915	-0.00481298286467791	-0.0018660236382857	-0.00155871361494064
0.326593101024628	0.41751417517662	-0.130232945084572	-0.00437135994434357	-0.00200379360467196	-0.00135784037411213
0.311579167842865	0.423766523599625	-0.089451901614666	-0.00342903751879931	-0.000778257322963327	-0.00187072239350528
0.354659169912338	0.364192932844162	-0.109946466982365	-0.00199578073807061	0.000122374491184019	-0.0034244570415467
0.312633007764816	0.268040746450424	-0.15239605307579	-0.00128613796550781	0.000533172162249684	-0.00353049510158598
0.36608499288559	0.296913295984268	-0.109738707542419	-0.000254498212598264	-0.000480952934594825	-0.00228044972755015
0.374742716550827	0.238777294754982	-0.143915638327599	-0.00114988605491817	0.000219419336644933	-0.000307853828417137
0.376673460006714	0.212552681565285	-0.150106698274612	-0.000788134115282446	0.00110522890463471	0.00106334127485752
0.361578494310379	0.209187850356102	-0.118914633989334	-0.000677253701724112	0.000552195473574102	0.000550937606021762
0.351555466651917	0.251814693212509	-0.109347730875015	-0.000183782249223441	-0.00129996065516025	-8.71947049745359E-05
0.326977640390396	0.238325104117393	-0.115991227328777	-0.00047745366464369	-0.00117949116975069	-0.00149437796790153
0.27022123336792	0.25603061914444	-0.0417659133672714	-0.000580836262088269	1.91575090866536E-05	-0.0022534760646522
0.248451977968216	0.248485028743744	-0.0611870922148228	-0.00161815597675741	-0.00140024349093437	-0.00193244975525886
0.197973385453224	0.254870980978012	-0.0216734819114208	-0.00125329149886966	-0.00289716175757349	-0.00255366205237806
0.0858119800686836	0.213180631399155	-0.0611930638551712	-0.000759442336857319	-0.00362194562330842	-0.00299061578698456
0.00463429978117347	0.163223341107368	-0.112060695886612	-0.000261243229033425	-0.00534836947917938	-0.001732102711685
-0.0725489556789398	0.123821653425694	-0.134266495704651	-0.00103471160400659	-0.00729081174358726	0.00216112821362913
-0.0968216955661774	0.0946056917309761	-0.139429301023483	0.000396775081753731	-0.00820584129542112	0.00316693820059299
-0.167639583349228	0.0062099932692945	-0.136735633015633	0.00232121860608459	-0.00911377929151058	0.00237900833599269
-0.176099196076393	-0.0483234710991383	-0.226099297404289	0.00216516247019172	-0.00971291773021221	0.00140269682742655
-0.151437878608704	-0.0664091929793358	-0.206126242876053	0.00323675177060068	-0.00869677029550076	0.000926215841900557
-0.054606519639492	-0.0646494925022125	-0.142689496278763	0.00303167104721069	-0.00623039389029145	0.000491670391056687
0.0150038320571184	-0.00431486126035452	-0.10702995210886	0.00258698314428329	-0.0044175167568028	0.000272880948614329
0.0393174439668655	0.0115002309903502	-0.111936196684837	0.00201697135344148	-0.0034249029122293	0.000503595918416977
0.0858767181634903	0.0519973114132881	-0.111005924642086	0.00231827865354717	-0.00299159018322825	0.000420614407630637
0.0764423906803131	0.0469019375741482	-0.0205683875828981	0.00110534101258963	-0.00254189991392195	0.000247861520620063
0.110983349382877	0.0448840521275997	-0.145923584699631	0.00152491417247802	-0.00272097787819803	0.00038486038101837
0.0744406804442406	0.0141427125781775	-0.164167672395706	0.00170733698178083	-0.00305764051154256	0.000719971198122948
0.0182279851287603	-0.0211342684924603	-0.147654637694359	0.00273963413201272	-0.00445057032629848	0.00126201717648655
0.0411708950996399	-0.0514088533818722	-0.109515592455864	0.00365936104208231	-0.00470580765977502	0.000254945654887706
-0.00759517913684249	-0.0822120308876038	-0.10548223555088	0.00336062419228256	-0.00441816914826632	-1.35631789817126E-05
-0.00614097015932202	0.0093487212434411	-0.0551041066646576	0.00198079692199826	-0.00499918917194009	-0.000194745662156492
0.0178880169987679	0.096863217651844	-0.0467745251953602	0.00121206510812044	-0.00496369460597634	-0.000572495337110013
-0.00677222991362214	0.0829800665378571	-0.0424236916005611	0.00056066969409585	-0.00421876553446054	-0.00101446267217398
0.0106503404676914	0.1018176227808	-0.0916940346360207	0.00110093434341252	-0.00400715274736285	0.00011770507262554
0.0113904047757387	0.0337787307798862	-0.0741897970438004	0.00132245779968798	-0.0042035011574626	0.000487100915051997
0.0262044835835695	0.0511309541761875	-0.0565986819565296	0.00158594746608287	-0.00371954869478941	0.000595967809204012
0.0246501117944717	0.0420505031943321	-0.147010937333107	0.00187292764894664	-0.00459395302459598	0.000233339364058338
0.0166183579713106	0.0662676244974136	-0.119997337460518	0.00135398923885077	-0.00452534947544336	-0.000710046268068254
-0.0376139916479588	0.0563902072608471	-0.192790746688843	0.00152208784129471	-0.0047338018193841	0.000640227284748107
-0.0102068325504661	0.0800650790333748	-0.166023418307304	4.63788201159332E-05	-0.00590358162298799	-0.000391246983781457
-0.0231118556112051	0.0690143555402756	-0.158451467752457	0.000507890188600868	-0.00589757459238172	0.000375820847693831
-0.049523301422596	0.0218165498226881	-0.226492166519165	0.00204194500111043	-0.00570360571146011	0.000310801900923252
-0.0635512471199036	0.0646479353308678	-0.182529658079147	0.00150690961163491	-0.00574723491445184	-0.00055500550661236
-0.0296746473759413	0.0641270205378532	-0.11291991174221	0.00103325769305229	-0.00576776592060924	-0.000498247507493943
-0.0305192358791828	0.117794156074524	-0.162013709545135	0.00050200178520754	-0.00529055576771498	-0.000314109027385712
0.00504408543929458	0.081074133515358	-0.162532076239586	0.000536422536242753	-0.00505831744521856	0.000503771181683987
-0.0582586526870728	0.0900241881608963	-0.154102653264999	0.000846858194563538	-0.00494073331356049	0.000175568100530654
-0.0740164294838905	0.116909198462963	-0.176075235009193	0.000335771008394659	-0.00548276677727699	-0.000262316345470026
-0.148952335119247	0.094465970993042	-0.150093153119087	0.000424669095082209	-0.00645058182999492	-0.000814448460005224
-0.142993688583374	0.106944017112255	-0.150141999125481	0.000513158447574824	-0.0059915566816926	-0.000719168980140239
-0.20480178296566	0.0932008475065231	-0.234123334288597	0.000658740871585906	-0.00813472922891378	-0.000552437384612858
-0.183416083455086	0.105670168995857	-0.130620628595352	0.00136306311469525	-0.00739546352997422	0.000436828413512558
-0.173740565776825	0.0300559140741825	-0.13480806350708	0.000987970503047109	-0.00757822254672647	0.000604892731644213
-0.121624082326889	0.0382572896778584	-0.107274495065212	0.00141659227665514	-0.00707034347578883	0.000517546199262142
-0.134896636009216	0.0683497041463852	-0.128354445099831	0.00183256424497813	-0.00552430469542742	0.000199322632397525
-0.0739497840404511	0.0397114828228951	-0.118273168802261	0.0021498198620975	-0.00517858844250441	0.000338849204126745
-0.066200852394104	-0.00866514723747969	-0.0910944938659668	0.00189843389671296	-0.00463163619861007	-3.58794495696202E-05
-0.0460134297609329	0.0563387386500835	-0.0987911149859428	0.00263347546570003	-0.00392251275479794	-0.000286289054201916
-0.0302507895976305	-0.00310419173911214	-0.136583149433136	0.00251728948205709	-0.00406525749713182	-0.000641399121377617
-0.0193173419684172	0.0168421342968941	-0.110125064849854	0.00238361139781773	-0.00437774509191513	-0.000921098224353045
-0.0287322252988815	0.0412811227142811	-0.158398181200027	0.00295827211812139	-0.00422538723796606	-0.000589320494327694
-0.0325916409492493	0.0375868193805218	-0.168339625000954	0.00223837071098387	-0.00386930629611015	-0.000272532401140779
-0.0634603127837181	0.0388799719512463	-0.0877286270260811	0.000776662374846637	-0.00442262785509229	-0.000253774982411414
-0.0687402412295341	0.109592191874981	-0.139195099473	0.00215585296973586	-0.00473605701699853	-0.00035574083449319
-0.0429712496697903	0.036152858287096	-0.177767291665077	0.00228624907322228	-0.00482953991740942	-4.77946241517202E-06
-0.0630675256252289	0.0176618918776512	-0.168448075652122	0.00325404782779515	-0.00502653932198882	2.90115513053024E-05
-0.0501751787960529	-0.0344868786633015	-0.129420325160027	0.00296855275519192	-0.00525647401809692	0.000296870886813849
-0.0632543191313744	-0.0550756528973579	-0.20738922059536	0.00296714273281395	-0.00444254884496331	0.000168437152751721
-0.060740452259779	-0.0307396501302719	-0.255396515130997	0.00306462659500539	-0.00499326223507524	0.000187211117008701
-0.0877406522631645	-0.0569986924529076	-0.254921823740005	0.00349478283897042	-0.00543537782505155	-8.21754838398192E-06
-0.0877138152718544	-0.0345967710018158	-0.269598126411438	0.00384217756800354	-0.0060448101721704	0.000897782505489886
-0.10064835101366	-0.106425531208515	-0.250733882188797	0.00397400185465813	-0.00577770033851266	0.000410229113185778
-0.0689288899302483	-0.069257915019989	-0.256070375442505	0.00437373807653785	-0.00482708727940917	0.00131910492200404
-0.0459076352417469	-0.0914125740528107	-0.325365573167801	0.00334208342246711	-0.00496670557186008	0.000974177441094071
0.000844039721414447	-0.0102338688448071	-0.258349776268005	0.00344384019263089	-0.00463333167135715	0.000124071710160933
0.0127436323091388	-0.0276127979159355	-0.240827441215515	0.00292203249409795	-0.00315291155129671	8.13625592854805E-05
0.0656020119786263	0.0005638028960675	-0.191858649253845	0.0026605948805809	-0.00272091873921454	-0.000278497609542683
0.0715762600302696	0.0225544217973948	-0.222734063863754	0.00205679261125624	-0.00246842368505895	-0.000374588504200801
0.0639647915959358	0.0351964049041271	-0.193519338965416	0.00219955085776746	-0.00269262120127678	0.000206620141398162
0.0700310170650482	0.0135723827406764	-0.218684285879135	0.00226628431119025	-0.00287306541576982	-0.000107378116808832
0.0428212136030197	0.0237406175583601	-0.227990388870239	0.00266361469402909	-0.00346327340230346	7.91463899076916E-05
-0.0437373109161854	-0.0434494093060493	-0.242474287748337	0.00271146721206605	-0.00387701322324574	0.000366716296412051
-0.0250080917030573	-0.00928616896271706	-0.215771749615669	0.00357150984928012	-0.00436202948912978	0.000443001947132871
-0.027386860921979	-0.0331456772983074	-0.234833285212517	0.002987488405779	-0.00369511684402823	0.00118613778613508
0.0201500356197357	-0.0607153102755547	-0.201013952493668	0.00393521506339312	-0.00395663361996412	0.000393705355236307
0.0350344404578209	-0.0848897695541382	-0.187606424093246	0.00343631231226027	-0.00320262415334582	0.000251654913881794
0.0785103514790535	-0.0641601979732513	-0.146276548504829	0.00457083573564887	-0.00225668703205884	-3.08143535221461E-06
0.104313306510448	-0.073538064956665	-0.168961971998215	0.00410099886357784	-0.00161720742471516	0.000599047751165926
0.0634297430515289	-0.0862075686454773	-0.126274049282074	0.00351268821395934	-0.00137069588527083	0.000425976293627173
0.0731654241681099	-0.0396243780851364	-0.135088920593262	0.00417651748284698	-0.00170914735645056	0.000666663981974125
0.0266904886811972	-0.0851130113005638	-0.086403951048851	0.00426330231130123	-0.00197559338994324	1.45265039463993E-05
-0.0299903955310583	-0.0318584591150284	-0.0532437488436699	0.00383701082319021	-0.00274693174287677	-0.000156827183673158
-0.0550409853458405	-0.0131971808150411	-0.0818012878298759	0.00345774530433118	-0.00343117699958384	0.00061856844695285
-0.0625088438391685	0.0302019193768501	-0.0470241196453571	0.00333617976866663	-0.00418133893981576	0.000236165127716959
-0.0633746907114983	0.0560396797955036	-0.0750439092516899	0.00199052365496755	-0.00416570482775569	0.000477014982607216
-0.0963334441184998	0.0517170131206512	-0.0576383322477341	0.00181100727058947	-0.00409983191639185	9.72001143964008E-05
-0.053588829934597	0.0734846070408821	-0.0491784177720547	0.00135602534282953	-0.00409892201423645	0.000292562035610899
-0.0487411692738533	0.0487053133547306	-0.108709968626499	0.00168157101143152	-0.00345223094336689	-6.03294574830215E-05
-0.0463582128286362	0.120682261884212	-0.0916079133749008	0.0014841245720163	-0.00384861673228443	-0.000350203219568357
-0.0801910683512688	0.138965383172035	-0.123292669653893	0.00124557362869382	-0.00406127329915762	-0.000212046667002141
-0.0845109671354294	0.068753570318222	-0.190889000892639	0.0014654224505648	-0.00415606237947941	-0.00087151734624058
-0.0248966328799725	0.0981555432081223	-0.159812718629837	0.00217246566899121	-0.00410261703655124	-0.000447265134425834
-0.0399067737162113	0.0746318623423576	-0.176990807056427	0.00200878479517996	-0.00384534802287817	-0.00065412005642429
-0.00747328065335751	0.113080263137817	-0.161260649561882	0.000970075838267803	-0.00310168601572514	-0.000111364766780753
0.0178242921829224	0.194016233086586	-0.131548807024956	0.000498656241688877	-0.00253741862252355	-7.29090825188905E-05
0.0443811416625977	0.20002955198288	-0.21354915201664	0.000143628116347827	-0.00281607825309038	-0.000374025345081463
0.0539021007716656	0.237250372767448	-0.169722363352776	-0.000214529078220949	-0.00240718480199575	-0.000803902803454548
0.0327241756021976	0.184664532542229	-0.171829208731651	-8.62911547301337E-05	-0.00224384060129523	-0.00188160664401948
0.0149746350944042	0.200627148151398	-0.168518036603928	0.000829701777547598	-0.00351427332498133	-0.00119067507330328
-0.0188392531126738	0.181200265884399	-0.220357537269592	0.00130501191597432	-0.00391332991421223	-0.00138131808489561
-0.02750014513731	0.155083030462265	-0.219020798802376	0.00110439932905138	-0.00377614959143102	0.000192273611901328
0.000797390530351549	0.171507835388184	-0.165381222963333	0.00144198618363589	-0.00334229785948992	-0.00021678970369976
0.0255393702536821	0.146553665399551	-0.166091024875641	0.000591207935940474	-0.00278173945844173	0.000127984458231367
0.0264514926820993	0.193042829632759	-0.148062482476234	0.000158041206304915	-0.00256072962656617	-0.000630682799965143
0.0737328454852104	0.206679433584213	-0.146742552518845	0.000277100334642455	-0.00263966619968414	-0.000911183888092637
0.0211951453238726	0.238799080252647	-0.113887183368206	-0.000498337845783681	-0.00282923202030361	-0.000915233162231743
-0.0430112965404987	0.205478683114052	-0.161258444190025	-0.000747613376006484	-0.00355804269202054	-0.00176853756420314
-0.0887018963694572	0.204165011644363	-0.136495009064674	0.000105213825008832	-0.00509093888103962	-0.00114924600347877
-0.15322582423687	0.19371472299099	-0.1338721960783	0.000269738695351407	-0.00629239110276103	-0.000766697921790183
-0.153172448277473	0.161802977323532	-0.123285248875618	0.00171030557248741	-0.00663758255541325	-0.00093769672093913
-0.160564675927162	0.0737441256642342	-0.128976255655289	0.00192398333456367	-0.00571326073259115	0.000302564556477591
-0.098894402384758	0.0980741754174232	-0.0708103477954865	0.00184978917241096	-0.00480725755915046	-0.000104427810583729
-0.0361660718917847	0.159740224480629	-0.0191667228937149	9.75536095211282E-05	-0.00298265181481838	-0.000285558344330639
-0.0287493485957384	0.148732647299767	-0.0450096875429153	-0.000175418666913174	-0.0019287730101496	-0.000363896921044216
0.0305344834923744	0.265604674816132	0.0386164002120495	0.00051093747606501	-0.00220085540786386	-0.000595187826547772
-0.00614182464778423	0.198943018913269	0.0600769482553005	-0.00105826195795089	-0.00180406891740859	-0.00122341816313565
-0.0238922089338303	0.168180614709854	0.0437984801828861	0.000652298389468342	-0.00277001527138054	-0.00105111591983587
-0.0552411489188671	0.123167112469673	0.048889372497797	0.00191648304462433	-0.00285895983688533	-0.000905441120266914
-0.0588373094797134	0.139484956860542	0.135088503360748	0.0014687612419948	-0.0031434977427125	-0.000851345714181662
-0.040627334266901	0.13909675180912	0.13537634909153	0.000375825475202873	-0.00327154248952866	-0.00138571695424616
-0.0164473671466112	0.133895978331566	0.184386506676674	0.000770727579947561	-0.00203386880457401	-0.00149914703797549
-0.00187912757974118	0.0925522446632385	0.168748334050179	0.00229282374493778	-0.00124966341536492	-0.00130272982642055
0.0493856854736805	0.114400535821915	0.180442124605179	0.00238722236827016	1.50411960930796E-05	-7.6541633461602E-05
0.0320198126137257	0.068738155066967	0.179484486579895	0.0017889718292281	0.000366246327757835	0.000220319998334162
0.0479001253843308	0.0841621607542038	0.249206483364105	0.00189607648644596	-0.000636444659903646	0.000199185640667565
-0.0154047617688775	0.104995630681515	0.24692989885807	0.00124380900524557	-0.00104899646248668	0.000384164857678115
-0.0600918531417847	0.086000382900238	0.241426765918732	0.00060479692183435	-0.00268384208902717	0.000259636144619435
-0.13066653907299	0.0801398307085037	0.293714016675949	0.000605569512117654	-0.00280486908741295	-0.000439662602730095
-0.0732410773634911	0.104554548859596	0.296222895383835	0.00142633344512433	-0.00332329911179841	-0.000996289658360183
-0.0670392736792564	0.146602034568787	0.212997525930405	0.000758218753617257	-0.00170917366631329	-0.00103647634387016
-0.022131921723485	0.0952736958861351	0.24102047085762	0.00064744713017717	0.000309392198687419	-0.00134201510809362
0.00473289750516415	0.141079604625702	0.335991054773331	0.001030302955769	-0.000133061810629442	-0.000783229887019843
-0.0378252938389778	0.0858944281935692	0.319755077362061	0.00146686274092644	-0.000936181633733213	-0.0013713005464524
-0.0320640429854393	0.152171745896339	0.450243562459946	0.00120435887947679	-0.000592497759498656	0.000565361115150154
-0.0595416240394115	0.183508917689323	0.473069280385971	8.2273967564106E-05	-0.00050279701827094	0.0013619726523757
-0.0417602024972439	0.252014607191086	0.539620816707611	-0.000328477035509422	-0.000219388472032733	0.000294420344289392
-0.0637207254767418	0.331305474042892	0.606951594352722	-0.00122747430577874	-0.000893358024768531	-0.00191745208576322
-0.12301879376173	0.380353331565857	0.598352134227753	-0.00270015466958284	-0.00136829982511699	-0.00351877161301672
-0.13272163271904	0.414691179990768	0.679720103740692	-0.00378355942666531	-0.00106603803578764	-0.00362624786794186
-0.177610978484154	0.495697110891342	0.671563982963562	-0.00567502854391932	-0.00141557911410928	-0.00334493955597281
-0.262048125267029	0.464645981788635	0.66811740398407	-0.00567149464040995	-0.003310217987746	-0.00224661990068853
-0.344281136989594	0.388239353895187	0.78483247756958	-0.00314667751081288	-0.00460647232830524	-0.00111285562161356
-0.427481055259705	0.217776000499725	0.775855183601379	0.000250395620241761	-0.0066146650351584	0.000640420999843627
-0.455457985401154	0.0840404257178307	0.745915174484253	0.00159938877914101	-0.005448077339679	0.00149767124094069
-0.407638311386108	0.170690566301346	0.886276364326477	0.00152905832510442	-0.00432397145777941	0.000900003826245666
-0.313228309154511	0.309507429599762	0.917401611804962	-0.00166674063075334	-0.00248730927705765	-0.00072799960616976
-0.279365301132202	0.556974589824677	0.971935272216797	-0.00512413028627634	-0.00141274847555906	-0.00217832485213876
-0.693394482135773	1.4315185546875	1.1444296836853	-0.0703610479831696	-0.039978563785553	0.0024851115886122
-2.69625210762024	5.58121490478516	0.425731092691422	-0.352085411548615	-0.214128434658051	0.0172580908983946
-2.89368891716003	6.78351020812988	-2.56212019920349	-0.192904680967331	-0.0927605703473091	0.0197212062776089
-2.320157289505	6.05309152603149	0.340290069580078	-0.195754483342171	-0.0705024525523186	0.0482685975730419
-2.95160794258118	5.76138877868652	1.86571705341339	-0.248469293117523	-0.128754466772079	0.037640530616045
-3.70876336097717	6.48591375350952	1.64860653877258	-0.304424315690994	-0.171538159251213	0.0385799072682858
-4.02695274353027	7.1871166229248	1.36080610752106	-0.306898146867752	-0.175006613135338	0.0312664918601513
-4.14761161804199	8.03352355957031	1.52454304695129	-0.330288887023926	-0.1849045753479	0.0239965058863163
-4.28489112854004	8.86809253692627	1.86942434310913	-0.382763206958771	-0.210152834653854	0.027733227238059
-4.47823667526245	9.46958351135254	1.92544877529144	-0.408366680145264	-0.219634965062141	0.0287150051444769
-4.64707899093628	9.66593551635742	1.86017167568207	-0.412351071834564	-0.22621913254261	0.0261795949190855
-4.69612121582031	9.69508743286133	1.90639984607697	-0.413528263568878	-0.220728501677513	0.042580708861351
-4.68447351455688	9.64853763580322	1.78272271156311	-0.408613950014114	-0.219584867358208	0.039452850818634
-4.51082038879395	9.72919273376465	1.74337792396545	-0.40953928232193	-0.21093162894249	0.0455665476620197
-4.38308382034302	9.73890113830566	1.90563035011292	-0.415962874889374	-0.212191581726074	0.049712136387825
-4.52300119400024	10.0312099456787	1.81034862995148	-0.423941731452942	-0.217292413115501	0.0448647774755955
-4.55394172668457	10.1485710144043	1.64028584957123	-0.423226177692413	-0.220394641160965	0.0444444194436073
-4.72909832000732	10.1026000976563	1.53100335597992	-0.416757017374039	-0.221818327903748	0.04179373010993
-4.8767557144165	10.2995901107788	0.992072463035584	-0.403002351522446	-0.211382985115051	0.0421875230967999
-4.88093996047974	10.3878593444824	0.836543202400208	-0.410446107387543	-0.214541226625443	0.0443164668977261
-5.02835845947266	10.5227947235107	0.980671763420105	-0.414771258831024	-0.219413876533508	0.0418274849653244
-5.18356704711914	10.5949554443359	1.02591288089752	-0.420602649450302	-0.229235410690308	0.0355675965547562
-5.56197166442871	10.8016595840454	1.0666663646698	-0.433192849159241	-0.243179574608803	0.037078894674778
-5.93107461929321	11.0326614379883	1.10099446773529	-0.451533287763596	-0.257755070924759	0.0367828086018562
-6.27890729904175	11.4019908905029	1.47843825817108	-0.479526400566101	-0.288478344678879	0.0280574765056372
-6.51120185852051	11.739652633667	1.36616492271423	-0.482492834329605	-0.294856935739517	0.0243261195719242
-6.68659114837646	12.1436328887939	1.66593098640442	-0.514321327209473	-0.309122413396835	0.0275617986917496
-6.93928718566895	12.6420345306396	2.06318116188049	-0.538519680500031	-0.327811241149902	0.0251291934400797
-7.18115758895874	12.8686771392822	2.15752911567688	-0.544725239276886	-0.343782693147659	0.0113804060965776
-7.55391883850098	13.1085395812988	2.19496273994446	-0.566641688346863	-0.358808428049088	0.0145479831844568
-8.01509571075439	13.4853248596191	2.08710265159607	-0.580000460147858	-0.374524742364883	0.0120670860633254
-8.2634220123291	13.5688524246216	2.31849479675293	-0.598020255565643	-0.392883002758026	0.00808006711304188
-8.54481315612793	13.7689514160156	2.44355893135071	-0.607133328914642	-0.400817453861237	0.0093785123899579
-8.5079870223999	13.7370100021362	2.87602233886719	-0.624337553977966	-0.413834154605865	0.0111064296215773
-8.76404094696045	13.797215461731	2.96350359916687	-0.617467045783997	-0.422746956348419	-0.00538049498572946
-8.97064208984375	13.9191493988037	2.88651299476624	-0.621956884860992	-0.426377922296524	-0.00869199819862843
-9.06088256835938	14.1218214035034	3.52695846557617	-0.652722418308258	-0.453769594430923	-0.0141987390816212
-9.13476657867432	14.19544506073	3.64065647125244	-0.656049728393555	-0.448225855827332	-0.00753955449908972
-9.28353214263916	14.4261093139648	3.8905668258667	-0.679018318653107	-0.465436339378357	-0.0119559848681092
-9.4229040145874	14.6230688095093	3.94955658912659	-0.688453674316406	-0.475982666015625	-0.00917889829725027
-9.3722505569458	14.8624429702759	3.14083361625671	-0.671710968017578	-0.44806119799614	0.00493212882429361
-9.2461109161377	14.8957204818726	3.17736506462097	-0.68170177936554	-0.448899954557419	0.00935103837400675
-9.20748138427734	15.076940536499	2.66205239295959	-0.664114952087402	-0.438760966062546	0.00541102234274149
-9.36277866363525	15.1840152740479	2.79869437217712	-0.674915254116058	-0.44849967956543	0.00114685588050634
-9.53585910797119	15.3098287582397	2.71696186065674	-0.678135216236115	-0.458287119865417	-0.00843730568885803
-9.76860904693604	15.4820928573608	3.10828232765198	-0.690638065338135	-0.471868574619293	-0.0114954160526395
-9.98140144348145	15.7240629196167	3.38160181045532	-0.711397588253021	-0.487538397312164	-0.011588592082262
-9.99378776550293	15.9099016189575	3.9564905166626	-0.747927188873291	-0.501895308494568	0.000575648504309356
-10.2309589385986	16.1184043884277	3.65494084358215	-0.731836020946503	-0.495222687721252	-0.00273940665647388
-10.3898410797119	16.3009605407715	3.43049597740173	-0.741238832473755	-0.502431750297546	-0.00408307695761323
-10.5406017303467	16.2668418884277	4.14415788650513	-0.767506837844849	-0.532652258872986	-0.0159462001174688
-10.7039880752563	16.2423210144043	4.62690591812134	-0.770510494709015	-0.537147581577301	-0.019213005900383
-10.7913827896118	16.4008178710938	4.95084762573242	-0.79096531867981	-0.547279059886932	-0.0163984335958958
-10.8602781295776	16.411304473877	5.66148138046265	-0.815446197986603	-0.567274332046509	-0.0245515517890453
-11.0341691970825	16.6682453155518	4.81646823883057	-0.788961827754974	-0.557606399059296	-0.0268341023474932
-11.1355810165405	16.8657855987549	4.70276260375977	-0.796520709991455	-0.551877558231354	-0.0177229158580303
-10.9366407394409	16.8674373626709	4.7547345161438	-0.80088222026825	-0.544762551784515	-0.0057860966771841
-10.8077630996704	16.8061447143555	5.23933029174805	-0.810819685459137	-0.546344995498657	-0.0033872730564326
-10.8169507980347	17.0246257781982	4.09980964660645	-0.782418012619019	-0.522202551364899	-0.0026939723175019
-11.1372833251953	17.2985343933105	3.35993599891663	-0.767991423606873	-0.53046065568924	-0.0209942348301411
-11.2670812606812	17.1365184783936	4.06513643264771	-0.797351896762848	-0.556603491306305	-0.0240966100245714
-11.1214094161987	16.920467376709	4.8337984085083	-0.80815988779068	-0.566956341266632	-0.022571824491024
-11.0201234817505	16.9291114807129	5.31364822387695	-0.810761332511902	-0.562261402606964	-0.0211888253688812
-10.7921333312988	17.0477962493896	5.69418811798096	-0.830183565616608	-0.559888541698456	-0.00696502067148685
-10.7089176177979	17.2405776977539	4.81724691390991	-0.816848158836365	-0.544961988925934	-0.00258074258454144
-10.582911491394	17.2600078582764	5.32130146026611	-0.831201136112213	-0.543945670127869	0.00562163535505533
-10.3902025222778	17.2943077087402	5.45482063293457	-0.845099270343781	-0.535488069057465	0.0249580442905426
-10.2545471191406	17.2487506866455	5.13982105255127	-0.827717006206512	-0.522171795368195	0.0229359176009893
-10.1259632110596	17.0576839447021	5.62874794006348	-0.839926540851593	-0.533032536506653	0.0172301419079304
-10.0468263626099	16.845458984375	6.09672784805298	-0.839292049407959	-0.540525019168854	0.010313150472939
-9.96656703948975	16.6381397247314	6.44910335540771	-0.837028980255127	-0.538170039653778	0.00619303248822689
-9.87847423553467	16.6658458709717	5.9499340057373	-0.824836671352386	-0.523538589477539	0.0110843321308494
-9.53808212280273	16.4089527130127	6.84954595565796	-0.852157294750214	-0.530437529087067	0.0157138723880053
-8.75272274017334	15.6599998474121	8.56604099273682	-0.872704088687897	-0.507266402244568	0.0300246924161911
-8.68511581420898	15.876612663269	5.30364608764648	-0.776379585266113	-0.430289804935455	0.0293923243880272
-9.50991916656494	17.1103115081787	2.75403475761414	-0.757945418357849	-0.473287671804428	-0.0165312401950359
-9.54274272918701	16.3061637878418	2.60826992988586	-0.710340738296509	-0.453426241874695	-0.0149281919002533
-9.58693313598633	16.0218677520752	2.66361713409424	-0.685890197753906	-0.439214020967484	0.00437677651643753
-9.99778461456299	15.9179534912109	1.59980249404907	-0.659018218517303	-0.452763825654984	-0.0152745945379138
-9.78349494934082	15.8316831588745	2.24272227287292	-0.694928646087646	-0.451275646686554	0.0117928767576814
-9.76172351837158	15.6069421768188	1.3134046792984	-0.63185065984726	-0.420457392930985	-0.00102309009525925
-9.65011310577393	15.5768356323242	1.763676404953	-0.662340998649597	-0.435942620038986	0.0061074560508132
-9.60748195648193	15.0716543197632	1.77148711681366	-0.640056371688843	-0.43473356962204	-0.000507356075104326
-9.47257328033447	14.5167684555054	1.03230857849121	-0.590288996696472	-0.408841162919998	-0.00997137371450663
-9.04847621917725	13.9462642669678	1.10273063182831	-0.585278570652008	-0.404541879892349	-0.0080041354522109
-8.66348743438721	13.2347345352173	0.62835693359375	-0.52641761302948	-0.373390942811966	-0.0186778288334608
-7.88776016235352	12.571249961853	0.801896035671234	-0.507069647312164	-0.337264984846115	-0.00319869839586318
-7.39014720916748	12.3217658996582	0.522294163703918	-0.495556533336639	-0.318999141454697	-0.00146544305607677
-6.7368483543396	11.8654661178589	0.659379661083221	-0.47496685385704	-0.29589980840683	0.00789690669625998
-6.20862770080566	11.3701133728027	0.621457159519196	-0.46041539311409	-0.26649072766304	0.0236296635121107
-5.69877862930298	11.0122451782227	1.32000815868378	-0.484135270118713	-0.269490212202072	0.0305903684347868
-5.04112958908081	10.2984552383423	1.28390896320343	-0.440490007400513	-0.226861953735352	0.0394842326641083
-4.89677762985229	10.1548557281494	0.552532315254211	-0.42103511095047	-0.218718439340591	0.0334979183971882
-4.89558362960815	9.97820568084717	1.14791285991669	-0.441434949636459	-0.23827637732029	0.0254631265997887
-4.53902530670166	9.91965770721436	1.06927037239075	-0.425679266452789	-0.200532108545303	0.0465024299919605
-4.36185026168823	9.75641250610352	1.10436046123505	-0.425907641649246	-0.201916426420212	0.0485690385103226
-4.33133172988892	9.44429206848145	0.5421541929245	-0.39726921916008	-0.192546606063843	0.0401586182415485
-4.0704607963562	8.95527648925781	0.76727831363678	-0.385233759880066	-0.189735904335976	0.0422453321516514
-3.88908934593201	8.00964736938477	0.426637232303619	-0.332745462656021	-0.168990507721901	0.0322136878967285
-3.49651336669922	7.17360925674438	0.132798612117767	-0.296476900577545	-0.151780962944031	0.027594180777669
-3.23610043525696	6.04845142364502	0.384722858667374	-0.261434376239777	-0.147047325968742	0.0134734539315104
-2.90718603134155	4.93910980224609	0.0032926534768194	-0.196221128106117	-0.118225194513798	0.00396766420453787
-2.52990174293518	3.96611642837524	-0.171869650483131	-0.152613133192062	-0.0975716039538383	0.00069203699240461
-2.00010013580322	3.04087018966675	0.0590888038277626	-0.117610886693001	-0.0787204802036285	-0.00206050253473222
-1.64816653728485	2.18274664878845	0.634244203567505	-0.103619582951069	-0.0793437883257866	-0.0141732785850763
-1.33434677124023	1.58427262306213	0.329669415950775	-0.0660657584667206	-0.0598243214190006	-0.0164422281086445
-1.03756761550903	1.04472684860229	0.181373298168182	-0.0424342192709446	-0.0405936501920223	-0.0119210202246904
-0.628477871417999	0.527173817157745	0.17653825879097	-0.0207717679440975	-0.0214091818779707	-0.00509229674935341
-0.257852703332901	0.127958029508591	0.104122869670391	-0.00702269515022635	-0.00776855507865548	0.000142183707794175
0.0131251895800233	-0.0565409772098064	0.172721773386002	-0.00179925537668169	-0.00115475757047534	0.00240447674877942
0.0909300222992897	-0.123252861201763	0.192693740129471	-0.00165379932150245	0.00132705550640821	0.00228886306285858
0.10111340880394	-0.131229877471924	0.157328307628632	-0.00119917618576437	0.00111753179226071	0.000609136885032058
0.0418690964579582	-0.145513102412224	0.137995153665543	-0.00215796288102865	-4.29206811531913E-05	0.000620892795268446
0.0260560717433691	-0.145460292696953	0.12658479809761	-0.00142782682087272	-0.000961507437750697	0.0022392503451556
0.0817985907196999	-0.219440400600433	0.103405103087425	-3.66012245649472E-05	-2.76086466328707E-05	0.00229909806512296
0.200100257992744	-0.347164869308472	0.0554396249353886	0.00239752000197768	0.00242250179871917	0.00311348284594715
0.343170911073685	-0.374426633119583	0.0340314395725727	0.00415379414334893	0.00400156108662486	0.00303306942805648
0.355710029602051	-0.419316411018372	0.0256747901439667	0.00399638898670673	0.00570962345227599	0.00321180978789926
0.358739972114563	-0.384946912527084	-0.0364238061010838	0.00381416617892683	0.00553060509264469	0.00363627052865922
0.319977045059204	-0.380020439624786	-0.0461475104093552	0.00334217678755522	0.0040286835283041	0.00347547559067607
0.289408206939697	-0.447589039802551	-0.0621859990060329	0.00383832934312522	0.00363166024908423	0.00300769624300301
0.303337454795837	-0.533009707927704	-0.120668858289719	0.0059564565308392	0.00418830988928676	0.00335043738596141
0.35129714012146	-0.520259380340576	-0.0805041268467903	0.00654684146866202	0.00398666877299547	0.00346009130589664
0.308658421039581	-0.479137420654297	-0.139212444424629	0.00549704302102327	0.00458553247153759	0.00355921033769846
0.287132948637009	-0.341622114181519	-0.137188151478767	0.00318081025034189	0.00252677057869732	0.00266990158706903
0.173500582575798	-0.259972482919693	-0.109782055020332	0.000442634802311659	0.000350005342625082	0.00135108991526067
0.0553930066525936	-0.13867424428463	-0.141461580991745	-0.00183091510552913	-0.000503645744174719	0.00149556377436966
0.00199084798805416	0.0467834509909153	-0.210608243942261	-0.00356353772804141	-0.00216216593980789	0.00126018468290567
-0.0765896663069725	0.14621114730835	-0.179093301296234	-0.00527556193992496	-0.00412117689847946	0.000835288665257394
-0.0916548222303391	0.16168124973774	-0.236460864543915	-0.00614083418622613	-0.00434684939682484	0.000632777868304402
-0.128959372639656	0.17337030172348	-0.25763937830925	-0.00476967450231314	-0.00561234448105097	0.000528763455804437
-0.228525802493095	0.0364921092987061	-0.261003702878952	-0.00319844507612288	-0.00666810106486082	0.000440677249571308
-0.292490690946579	-0.104601882398129	-0.226301297545433	-0.000890212599188089	-0.00586174661293626	0.00175964727532119
-0.227663069963455	-0.103558979928494	-0.241759464144707	0.000665182189550251	-0.00565893808379769	0.0021052083466202
-0.19927479326725	-0.0228175260126591	-0.277973473072052	-0.00124887330457568	-0.00450592953711748	0.00187589239794761
-0.189693421125412	0.141736432909966	-0.209571242332458	-0.00315142422914505	-0.00440994324162602	0.000862828630488366
-0.245625287294388	0.309887528419495	-0.16430376470089	-0.00582107855007052	-0.00563091598451138	-0.000491028768010437
-0.260897219181061	0.440681546926498	-0.155322700738907	-0.00969890877604485	-0.00632917834445834	-0.00104418047703803
-0.297449856996536	0.512860238552094	-0.16455090045929	-0.00902143958956003	-0.00806656386703253	-0.00121664581820369
-0.354672789573669	0.460405796766281	-0.0776772946119308	-0.00878492370247841	-0.00738681992515922	-0.00129569869022816
-0.354143351316452	0.424539804458618	-0.0847886055707932	-0.00874532293528318	-0.00757425278425217	-0.00196391833014786
-0.31324514746666	0.393478870391846	-0.0418403595685959	-0.00784490443766117	-0.00629712920635939	-0.000621134240645915
-0.289097428321838	0.350084453821182	0.00245142634958029	-0.00647759670391679	-0.00515767559409142	0.000124441474326886
-0.224745139479637	0.233977347612381	0.0266099218279123	-0.00455154990777373	-0.0041286488994956	0.000999740092083812
-0.24496690928936	0.179688170552254	0.0623061023652554	-0.00300144637003541	-0.00359323364682496	0.00138281367253512
-0.232452228665352	0.183508157730103	0.0431899912655354	-0.00254058977589011	-0.00335580669343472	0.000313798082061112
-0.314379274845123	0.247508630156517	0.0576003193855286	-0.00552190188318491	-0.00477284379303455	-0.000723422039300203
-0.354095101356506	0.466160207986832	0.110895179212093	-0.00825952179729939	-0.00690933130681515	-0.00189929059706628
-0.427228569984436	0.572481036186218	0.189009055495262	-0.0111666461452842	-0.00848216656595469	-0.00221654842607677
-0.429945021867752	0.6448894739151	0.174119099974632	-0.0119206327944994	-0.0086798807606101	-0.00198159622959793
-0.38100990653038	0.614104032516479	0.176273941993713	-0.010927464812994	-0.00718013709411025	-0.00194951810408384
-0.244658932089806	0.474770545959473	0.207473143935204	-0.00815052352845669	-0.00460316427052021	-0.00122028519399464
-0.134080111980438	0.269480258226395	0.181621670722961	-0.00562955299392343	-0.00208762171678245	-0.000261325505562127
-0.0311721749603748	0.208720475435257	0.138266503810883	-0.00226120767183602	0.000457240792457014	0.000418281531892717
-0.0219955556094646	0.168699964880943	0.181864127516747	-0.00170378875918686	0.00195126049220562	0.00100161810405552
-0.0503515489399433	0.252569496631622	0.13222399353981	-0.00348972110077739	0.000528686912730336	0.000335471006110311
-0.123685240745544	0.370953738689423	0.286524742841721	-0.00575557071715593	-0.00185570667963475	-0.000998528092168272
-0.268920809030533	0.495855957269669	0.316418766975403	-0.00973443873226643	-0.00469853635877371	-0.0024767485447228
-0.330515146255493	0.657711565494537	0.33385357260704	-0.0117037324234843	-0.00575984455645084	-0.00255513656884432
-0.384208261966705	0.695404827594757	0.385716795921326	-0.0125047964975238	-0.00746617838740349	-0.0035756160505116
-0.370708793401718	0.690604269504547	0.349355012178421	-0.0137055004015565	-0.00636841356754303	-0.00310376542620361
-0.242825090885162	0.710138201713562	0.362928748130798	-0.011935000307858	-0.00390879670158029	-0.00125553470570594
-0.149743780493736	0.629076719284058	0.308113783597946	-0.0103090042248368	-0.00258094212040305	-2.53389007411897E-05
-0.12682069838047	0.530540347099304	0.310789436101913	-0.00923479534685612	-0.000680883007589728	-0.000126329803606495
-0.127282947301865	0.452458798885345	0.320644229650497	-0.00742870895192027	-0.00128832051996142	0.000478264759294689
-0.114978559315205	0.401285618543625	0.383632659912109	-0.00652772421017289	-0.00172000715974718	0.000117292627692223
-0.0999665856361389	0.430879205465317	0.502121388912201	-0.00652136374264956	-0.00117778591811657	-0.000439557043137029
-0.0440913736820221	0.493900239467621	0.538304030895233	-0.00839216448366642	0.000359642086550593	-0.00180677592288703
0.0139415934681892	0.580081701278687	0.582940757274628	-0.00942078977823257	0.00131557462736964	-0.00275311362929642
0.128151834011078	0.557254076004028	0.579169571399689	-0.0100066568702459	0.00277668936178088	-0.00208800891414285
0.108126848936081	0.387311995029449	0.620440185070038	-0.00752073153853416	0.00396307185292244	-0.00130393379367888
0.148790583014488	0.243748784065247	0.593749046325684	-0.00392987951636314	0.00402234680950642	-0.000463523552753031
0.136201053857803	0.12568262219429	0.556606411933899	-0.00163721910212189	0.00417653890326619	6.40052676317282E-05
0.148993238806725	0.0148834623396397	0.60077440738678	0.000429362116847187	0.00450058653950691	0.00138902175240219
0.201078340411186	-0.0217730924487114	0.588351726531982	-0.000134904315927997	0.00647125579416752	0.00156023178715259
0.251974880695343	-0.0332195125520229	0.635956168174744	0.000999602605588734	0.00706072058528662	0.000469252263428643
0.202591121196747	-0.0245106462389231	0.572793960571289	0.0013286912580952	0.00640624761581421	-0.0010157689685002
0.140569135546684	-0.0814005210995674	0.579843044281006	0.000834357284475118	0.00537467049434781	-0.000746312201954424
0.0792016014456749	0.00546419247984886	0.575190246105194	0.000201350660063326	0.00299834087491035	0.000305247900541872
-0.0535003393888474	-0.0197845473885536	0.601226806640625	-0.000123776990221813	0.00116023677401245	0.00127716490533203
-0.0837404057383537	-0.067108191549778	0.578862011432648	0.00180027715396136	-0.000177465743036009	0.00243091583251953
-0.12305623292923	-0.129542991518974	0.614453911781311	0.00280629401095212	0.00036416930379346	0.00246079149655998
-0.0642359405755997	-0.101157620549202	0.631848633289337	0.00172014313284308	0.00141212064772844	0.00239812559448183
-0.0971904844045639	-0.0087790647521615	0.696327447891235	6.74639595672488E-05	0.00181520206388086	0.00124876364134252
-0.104675754904747	0.0946243479847908	0.681098997592926	-0.0015123279299587	0.000301914144074544	0.000980113167315722
-0.881249725818634	1.26666784286499	0.581106901168823	-0.0891419649124146	-0.0574740134179592	0.0064554437994957
-1.93123233318329	4.03808641433716	0.116350248456001	-0.238725766539574	-0.121880993247032	0.0451581850647926
-2.7298436164856	5.71176481246948	-2.11781239509583	-0.171776801347733	-0.0724699348211288	0.0447229295969009
-2.85771059989929	5.90385007858276	-0.0764474123716354	-0.205159023404121	-0.0906622260808945	0.047040443867445
-3.68484687805176	6.3807520866394	1.47265946865082	-0.282387018203735	-0.168309047818184	0.0211395416408777
-4.76869106292725	7.51097631454468	1.54594278335571	-0.323848456144333	-0.224040776491165	-0.00645596627146006
-5.69707727432251	8.79432487487793	1.69583296775818	-0.373688042163849	-0.262267351150513	-0.0144482497125864
-6.49261045455933	10.3631258010864	2.21697425842285	-0.456135600805283	-0.314182937145233	-0.0148080671206117
-6.96363162994385	12.0083236694336	2.9080638885498	-0.544803261756897	-0.348557651042938	0.00635792873799801
-7.35136461257935	13.4959402084351	3.27748918533325	-0.618896126747131	-0.375445485115051	0.0250337496399879
-7.72005701065063	14.7355251312256	3.20480036735535	-0.663935899734497	-0.38473829627037	0.0388347804546356
-7.79357004165649	15.8059844970703	3.58617448806763	-0.717906475067139	-0.393777221441269	0.0554305203258991
-7.89136171340942	16.4630947113037	3.69656610488892	-0.748170733451843	-0.405433714389801	0.0651047378778458
-8.03368473052979	17.030460357666	3.40165495872498	-0.75734955072403	-0.394352972507477	0.0802028328180313
-8.25214004516602	17.3963184356689	3.20360565185547	-0.771076321601868	-0.398761004209518	0.0869870036840439
-8.54935264587402	17.7585067749023	2.55712175369263	-0.757325768470764	-0.394336044788361	0.081860676407814
-8.91744995117188	18.1367740631104	2.4292631149292	-0.77855384349823	-0.410908877849579	0.0776780396699905
-9.33300304412842	18.293924331665	2.30605101585388	-0.777547180652618	-0.426813185214996	0.0616457797586918
-9.48994827270508	18.6004753112793	2.4629590511322	-0.792203068733215	-0.432371765375137	0.0672504976391792
-9.77620983123779	18.9397220611572	2.72385430335999	-0.815788984298706	-0.455719351768494	0.0591057240962982
-10.0473699569702	19.0723819732666	2.90776348114014	-0.818292498588562	-0.470676243305206	0.0507140308618546
-10.5673389434814	19.3599128723145	2.71354365348816	-0.826658666133881	-0.491350650787354	0.03825968131423
-11.1350955963135	19.5968723297119	2.53459739685059	-0.834944248199463	-0.510172307491302	0.0292382799088955
-11.4918432235718	19.5881519317627	2.76566386222839	-0.83933299779892	-0.525724411010742	0.0247882325202227
-11.8727159500122	19.6406669616699	2.82896113395691	-0.84405505657196	-0.548065662384033	0.0112441368401051
-12.0660161972046	19.6754703521729	2.86423468589783	-0.846213459968567	-0.554794192314148	0.00517216371372342
[truncated: 7,361 more rows]
