# Supplementary material for: Dynamic Monitoring Reveals Motor Task Characteristics in Prehistoric Technical Gestures
Source: PLoS One. 2015 Aug 18;10(8):e0134570. doi: 10.1371/journal.pone.0134570 (PMC4540478; doi:10.1371/journal.pone.0134570)
Supplement: S1 Dataset — The zip file contains csv documents of the measurement data generated during the experiments. For each experiment exist two files, one of the measurements of the force sensor and one of the position sensor. They are labeled by the abbreviation “exp” followed by a number and the postfix “-force” for the force sensor and “-position” for the position sensor. The first row shows the legend of the document which states the arrangement of the quantities below. The quantities are listed in chronological order. Sample times of both sensors were 0.01 s. (ZIP) [file pone.0134570.s002.zip › exp44-position.csv]

Position X	Position Y (m)	Position Z (m)	Orientation roll (rad)	Orientation pitch (rad)	Orientation yaw (rad)
0.83875832	0.28598432	-0.03761332	-0.16299732	-0.34737732	-0.07573032
0.83880532	0.28615232	-0.03741032	-0.16278832	-0.35142132	-0.07600532
0.83911232	0.28639232	-0.03722732	-0.16189332	-0.35173732	-0.07586232
0.83939832	0.28669332	-0.03696032	-0.16405632	-0.34563132	-0.07475432
0.83968932	0.28695832	-0.03666732	-0.16086332	-0.35190932	-0.07509432
0.83969232	0.28715732	-0.03637932	-0.16214032	-0.35363832	-0.07491232
0.83981932	0.28742232	-0.03611732	-0.16236132	-0.35600732	-0.07427232
0.84000532	0.28768532	-0.03579732	-0.16451832	-0.35296732	-0.07330732
0.84041432	0.28809232	-0.03547332	-0.15877632	-0.35672232	-0.07318832
0.84048932	0.28838632	-0.03520832	-0.15741232	-0.35888632	-0.07259032
0.84065932	0.28874132	-0.03487532	-0.16077632	-0.35808032	-0.07232032
0.84096432	0.28915732	-0.03448832	-0.15715232	-0.35950432	-0.07211132
0.84113732	0.28953232	-0.03407332	-0.15877732	-0.35781832	-0.07127632
0.84125532	0.28995732	-0.03367032	-0.15793332	-0.36136532	-0.07123032
0.84189732	0.29057032	-0.03321132	-0.15258732	-0.35610532	-0.06935532
0.84213832	0.29104332	-0.03267332	-0.15154932	-0.36113632	-0.06927532
0.84229432	0.29151632	-0.03213332	-0.15282532	-0.35664132	-0.06816032
0.84283732	0.29215032	-0.03159632	-0.15094532	-0.35380932	-0.06600832
0.84299732	0.29265632	-0.03102132	-0.14951232	-0.36344532	-0.06628832
0.84343132	0.29322332	-0.03046032	-0.14694432	-0.36358832	-0.06547432
0.84384732	0.29380732	-0.02992932	-0.14695132	-0.35815032	-0.06386732
0.84402732	0.29425832	-0.02942032	-0.14873732	-0.35901932	-0.06369532
0.84466332	0.29489132	-0.02890132	-0.14606232	-0.35962932	-0.06350932
0.84478532	0.29533132	-0.02835732	-0.14888232	-0.36015532	-0.06307432
0.84525132	0.29590432	-0.02786832	-0.14569332	-0.35747532	-0.06263532
0.84541832	0.29641632	-0.02733432	-0.14800932	-0.35540332	-0.06244432
0.84557932	0.29690132	-0.02678032	-0.14999832	-0.35718032	-0.06176732
0.84603832	0.29753732	-0.02625432	-0.14349832	-0.35908432	-0.06144432
0.84572632	0.29788632	-0.02573232	-0.14782332	-0.37127432	-0.06225332
0.84602432	0.29851632	-0.02518532	-0.14786932	-0.35818332	-0.05982132
0.84626832	0.29909032	-0.02462532	-0.14709332	-0.36068932	-0.05960732
0.84632232	0.29964932	-0.02406632	-0.14620832	-0.37332532	-0.06040232
0.84662832	0.30033632	-0.02351232	-0.14183632	-0.37011132	-0.05944732
0.84665532	0.30093532	-0.02291832	-0.14028632	-0.37338832	-0.05930132
0.84641232	0.30153132	-0.02223232	-0.14381432	-0.37841332	-0.05884732
0.84665632	0.30240232	-0.02152232	-0.13946032	-0.37680432	-0.05715932
0.84647232	0.30316532	-0.02079432	-0.14062232	-0.38273032	-0.05608132
0.84639232	0.30404732	-0.02006932	-0.13921532	-0.38367432	-0.05490732
0.84603532	0.30485532	-0.01938732	-0.13915832	-0.38123232	-0.05339432
0.84595532	0.30582532	-0.01876532	-0.13377632	-0.37348132	-0.05190932
0.84556832	0.30670932	-0.01816932	-0.13168332	-0.37280332	-0.05126632
0.84572832	0.30780732	-0.01757832	-0.12629432	-0.37882732	-0.05072132
0.84543832	0.30877932	-0.01696232	-0.12700232	-0.38448732	-0.05023532
0.84603632	0.31012232	-0.01641132	-0.11954832	-0.38288532	-0.04921132
0.84641632	0.31144232	-0.01588732	-0.11290032	-0.37752432	-0.04783032
0.84620032	0.31254232	-0.01539132	-0.12044232	-0.38509732	-0.04733632
0.84614232	0.31374632	-0.01500632	-0.11686732	-0.37984032	-0.04610132
0.84542832	0.31465632	-0.01470832	-0.12742032	-0.38267332	-0.04551432
0.84564832	0.31587732	-0.01450632	-0.12278232	-0.39419432	-0.04582532
0.84561632	0.31697532	-0.01437832	-0.12092332	-0.39360432	-0.04641632
0.84611132	0.31826832	-0.01434532	-0.11660332	-0.39075332	-0.04694532
0.84607632	0.31937532	-0.01432532	-0.11936332	-0.38741632	-0.04751132
0.84652632	0.32063732	-0.01434832	-0.11809032	-0.38078432	-0.04819932
0.84680132	0.32179132	-0.01439232	-0.12132932	-0.38402432	-0.05002732
0.84714132	0.32294632	-0.01445832	-0.12730332	-0.38563132	-0.05106932
0.84822432	0.32435532	-0.01458232	-0.11492232	-0.38122932	-0.05231632
0.84865732	0.32551032	-0.01469532	-0.12139332	-0.38952932	-0.05399632
0.84928332	0.32672832	-0.01483832	-0.12012032	-0.38576232	-0.05510532
0.84923432	0.32772632	-0.01500332	-0.12710032	-0.39171932	-0.05711032
0.84875632	0.32851632	-0.01520732	-0.13559232	-0.38043532	-0.05635232
0.84903432	0.32958232	-0.01550432	-0.13419032	-0.36942432	-0.05630632
0.84925832	0.33052932	-0.01585932	-0.13377532	-0.38233732	-0.05886232
0.84952832	0.33145632	-0.01628832	-0.13046132	-0.37754432	-0.05939832
0.84987132	0.33230832	-0.01674732	-0.13364532	-0.38437232	-0.06191132
0.85060132	0.33326032	-0.01721232	-0.12618432	-0.38492432	-0.06395832
0.85116132	0.33411832	-0.01767432	-0.12394332	-0.37296332	-0.06472032
0.85162232	0.33485832	-0.01808832	-0.12759332	-0.36561032	-0.06602832
0.85196532	0.33554432	-0.01845032	-0.12926432	-0.35496632	-0.06652832
0.85276832	0.33637432	-0.01877432	-0.13134232	-0.35571532	-0.06821632
0.85339732	0.33709032	-0.01910432	-0.13793132	-0.35795032	-0.06912832
0.85372932	0.33767432	-0.01943032	-0.13890632	-0.34548132	-0.06815532
0.85458132	0.33838132	-0.01975032	-0.14688632	-0.35335332	-0.06992032
0.85565432	0.33917432	-0.02009732	-0.14391232	-0.35041532	-0.06996432
0.85646832	0.33984632	-0.02046232	-0.14607032	-0.34934732	-0.07063232
0.85722432	0.34047732	-0.02082332	-0.14934332	-0.33816132	-0.06945032
0.85830932	0.34122032	-0.02120232	-0.14799532	-0.33594232	-0.07013732
0.85918732	0.34186132	-0.02159232	-0.14896932	-0.33326732	-0.06941232
0.86033732	0.34258832	-0.02198132	-0.15126332	-0.33290832	-0.06974332
0.86129432	0.34321232	-0.02237532	-0.15132132	-0.32484632	-0.06977832
0.86214632	0.34377632	-0.02276932	-0.15615632	-0.31567632	-0.06840532
0.86350332	0.34452232	-0.02324032	-0.15808132	-0.31614532	-0.06972532
0.86462432	0.34514532	-0.02378832	-0.16316332	-0.31122132	-0.06987532
0.86572432	0.34575332	-0.02443932	-0.16349132	-0.30349732	-0.07041832
0.86675232	0.34631932	-0.02514732	-0.16691432	-0.30207232	-0.07175732
0.86772032	0.34688332	-0.02593032	-0.16955932	-0.29900032	-0.07225932
0.86904532	0.34762632	-0.02676932	-0.16418932	-0.29767632	-0.07302932
0.86959532	0.34811732	-0.02757732	-0.16866132	-0.29137832	-0.07172832
0.87085832	0.34900132	-0.02840432	-0.16344432	-0.29044032	-0.07101532
0.87200132	0.34992532	-0.02921132	-0.16084632	-0.28863132	-0.06910032
0.87296232	0.35086532	-0.02999132	-0.15935532	-0.28590532	-0.06598832
0.87402032	0.35193632	-0.03078032	-0.15871632	-0.27975132	-0.06247132
0.87477332	0.35297532	-0.03158632	-0.15619032	-0.27609432	-0.05937532
0.87594132	0.35427232	-0.03242432	-0.15350432	-0.27451232	-0.05561332
0.87784932	0.35592232	-0.03327032	-0.14481032	-0.28078532	-0.05261132
0.87918432	0.35743632	-0.03408332	-0.13835032	-0.27749032	-0.04917932
0.88038132	0.35894832	-0.03492032	-0.13539132	-0.27279532	-0.04637132
0.88132132	0.36039332	-0.03574932	-0.13490732	-0.26761532	-0.04390932
0.88193332	0.36175532	-0.03659732	-0.14007632	-0.25909432	-0.04067632
0.88291232	0.36336532	-0.03750332	-0.13763532	-0.25272832	-0.03660932
0.88383832	0.36505632	-0.03845432	-0.12522532	-0.24477732	-0.03154032
0.88511532	0.36696532	-0.03942232	-0.10354332	-0.23860032	-0.02550132
0.88542732	0.36847732	-0.04025732	-0.09551432	-0.23041232	-0.01703132
0.88636732	0.37019332	-0.04107632	-0.09986632	-0.22872932	-0.00877632
0.88750732	0.37195632	-0.04170432	-0.08016532	-0.22575032	-0.00686132
0.88836032	0.37351532	-0.04211632	-0.07698832	-0.22195532	-0.00179032
0.88971932	0.37520732	-0.04222532	-0.07103232	-0.21993932	0.00093132
0.89397832	0.37808932	-0.04226032	-0.08908132	-0.24191432	0.00544632
0.89681232	0.38045532	-0.04211132	-0.09038232	-0.24028632	0.00885432
0.89811832	0.38239232	-0.04176132	-0.11327332	-0.23706332	0.02016632
0.90109132	0.38539332	-0.04142432	-0.11894332	-0.24994332	0.03097532
0.90296932	0.38804232	-0.04114032	-0.10910832	-0.24516332	0.04852932
0.90486132	0.39074932	-0.04093832	-0.09566832	-0.23044032	0.06881332
0.90671832	0.39368532	-0.04080632	-0.08775232	-0.22431632	0.08941132
0.90785032	0.39638432	-0.04075532	-0.07903032	-0.22568632	0.10775832
0.90910332	0.39906632	-0.04086932	-0.06879432	-0.21994832	0.12548032
0.91125032	0.40194932	-0.04115732	-0.03953132	-0.22069932	0.13957932
0.91241732	0.40425032	-0.04147332	-0.03166832	-0.22116932	0.15293632
0.91339132	0.40631032	-0.04187832	-0.02231832	-0.21792532	0.16390632
0.91466232	0.40830832	-0.04231232	-0.01253332	-0.21829032	0.17269032
0.91630432	0.41020832	-0.04272332	0.00478232	-0.22014132	0.17851732
0.91810732	0.41182132	-0.04305232	0.01294132	-0.21970032	0.18104932
0.92050732	0.41337332	-0.04327732	0.01586532	-0.22144132	0.18031232
0.92331832	0.41482232	-0.04337432	0.00854032	-0.22370832	0.17691932
0.92603332	0.41604132	-0.04339932	-0.00107232	-0.22709332	0.17187132
0.92904532	0.41727432	-0.04340532	-0.01024532	-0.23401232	0.16491432
0.93234732	0.41859932	-0.04340632	-0.02128732	-0.24495632	0.15765832
0.93535932	0.41984832	-0.04337832	-0.03083832	-0.25346732	0.15109632
0.93840532	0.42115632	-0.04328232	-0.04083132	-0.26706032	0.14521332
0.94184932	0.42270832	-0.04312232	-0.04718132	-0.28458532	0.14025432
0.94471932	0.42412032	-0.04285032	-0.06386232	-0.29801632	0.13703532
0.94737932	0.42556632	-0.04249432	-0.07762732	-0.31420032	0.13490932
0.94997132	0.42715032	-0.04211132	-0.08801532	-0.33162732	0.13504132
0.95144832	0.42841032	-0.04169532	-0.10310932	-0.34288532	0.13685932
0.95294332	0.42985732	-0.04130532	-0.11000632	-0.35825532	0.14000632
0.95468232	0.43157232	-0.04090632	-0.11542132	-0.37036132	0.14376032
0.95632832	0.43334732	-0.04043832	-0.12353432	-0.38258932	0.14838232
0.95759432	0.43501632	-0.03994032	-0.12831632	-0.40023032	0.15301532
0.95934332	0.43696932	-0.03943232	-0.13320832	-0.42120932	0.15951032
0.96143532	0.43915432	-0.03896032	-0.13293132	-0.44076532	0.16544632
0.96322332	0.44127532	-0.03847832	-0.13387132	-0.45906532	0.17257132
0.96493732	0.44347632	-0.03805632	-0.13456032	-0.46884332	0.18053232
0.96723032	0.44606632	-0.03778432	-0.12766432	-0.48221032	0.19016332
0.96915832	0.44855432	-0.03764432	-0.11921832	-0.49922332	0.19985132
0.97029332	0.45065432	-0.03756832	-0.11225432	-0.52136532	0.20995532
0.97147232	0.45268632	-0.03751532	-0.10673132	-0.53960032	0.21886532
0.97370332	0.45510332	-0.03749432	-0.10176232	-0.55588232	0.22488332
0.97537532	0.45716032	-0.03746032	-0.10074132	-0.57004232	0.22824532
0.97600932	0.45853632	-0.03749232	-0.10472032	-0.58373732	0.22791632
0.97778932	0.46027232	-0.03767732	-0.10496132	-0.59364432	0.22663932
0.97897432	0.46166932	-0.03796932	-0.10186732	-0.60137032	0.22631832
0.97901432	0.46245532	-0.03832932	-0.10627232	-0.61270732	0.22442432
0.97949232	0.46338332	-0.03881932	-0.10158632	-0.61914132	0.22261132
0.97873732	0.46361832	-0.03939332	-0.10284732	-0.62536332	0.21930232
0.97923832	0.46439832	-0.04013732	-0.09313032	-0.62668232	0.21660132
0.97885132	0.46475032	-0.04099132	-0.08787932	-0.62471632	0.21349132
0.97853532	0.46519332	-0.04192432	-0.07822832	-0.62262632	0.20986432
0.97756132	0.46544432	-0.04285832	-0.07238132	-0.62024332	0.20537832
0.97679132	0.46591132	-0.04378232	-0.06308532	-0.61578232	0.20241732
0.97570132	0.46634932	-0.04465032	-0.05201532	-0.61208332	0.20063132
0.97425732	0.46675032	-0.04549232	-0.04504032	-0.60655232	0.20081132
0.97316332	0.46746632	-0.04633932	-0.02752532	-0.60065732	0.20216832
0.97239232	0.46844732	-0.04717332	-0.00684132	-0.59209932	0.20522832
0.97139232	0.46938632	-0.04788032	0.01319432	-0.58882832	0.21000532
0.97061132	0.47043732	-0.04840232	0.02096932	-0.59038732	0.21421332
0.97006732	0.47160032	-0.04873832	0.02279832	-0.58640532	0.21887132
0.97032932	0.47313132	-0.04889332	0.02248632	-0.58360932	0.22278032
0.97075132	0.47469532	-0.04883832	0.02969132	-0.58694932	0.22829332
0.97209032	0.47670232	-0.04870032	0.03211132	-0.58856732	0.23308232
0.97273932	0.47832132	-0.04846432	0.02919632	-0.59951432	0.23666832
0.97372732	0.48006032	-0.04825232	0.02621932	-0.60227532	0.23773032
0.97408832	0.48142632	-0.04800832	0.02567732	-0.60589032	0.23783732
0.97501732	0.48297932	-0.04783532	0.03055632	-0.60425932	0.23607232
0.97540932	0.48425632	-0.04767432	0.02581632	-0.60606532	0.23265532
0.97570332	0.48550232	-0.04760532	0.03200032	-0.60438832	0.23101332
0.97575832	0.48662532	-0.04754832	0.03551232	-0.60174532	0.22925632
0.97555632	0.48760832	-0.04750832	0.03387732	-0.59490332	0.22653032
0.97544632	0.48863732	-0.04755832	0.04053932	-0.58926532	0.22469232
0.97538432	0.48975532	-0.04773632	0.05845332	-0.58170432	0.22573932
0.97508832	0.49082132	-0.04794332	0.07236532	-0.58005232	0.22735532
0.97484132	0.49188132	-0.04822032	0.10159432	-0.57273532	0.23007432
0.97462732	0.49281932	-0.04861032	0.12365232	-0.56771332	0.23129932
0.97457132	0.49367732	-0.04912232	0.13988632	-0.56377232	0.23116932
0.97497232	0.49461532	-0.04974132	0.15555732	-0.56393332	0.22884132
0.97523932	0.49540232	-0.05040632	0.16831032	-0.56853732	0.22554232
0.97592332	0.49635032	-0.05112132	0.17274832	-0.56853632	0.21987232
0.97723532	0.49762332	-0.05183632	0.17254132	-0.56643332	0.21405432
0.97724832	0.49822732	-0.05244332	0.17526132	-0.57466132	0.20830032
0.97751532	0.49896932	-0.05303632	0.17737132	-0.57873132	0.20222732
0.97743932	0.49954932	-0.05362932	0.18151332	-0.58402332	0.19669232
0.97752032	0.50025532	-0.05425032	0.18626032	-0.58323932	0.18993532
0.97851832	0.50151732	-0.05487132	0.18571232	-0.57981232	0.18425132
0.97835532	0.50228532	-0.05532032	0.19466932	-0.57462832	0.17995032
0.97873932	0.50350832	-0.05572032	0.19858632	-0.56952532	0.17555832
0.97851832	0.50456432	-0.05594532	0.20610732	-0.57024532	0.17302032
0.97788332	0.50556332	-0.05601932	0.21803332	-0.57578632	0.17182732
0.97751532	0.50678132	-0.05601532	0.22741032	-0.57198032	0.17113632
0.97752432	0.50825232	-0.05600932	0.23532032	-0.56683132	0.17052132
0.97678232	0.50936032	-0.05592132	0.24476032	-0.56362232	0.17061232
0.97708132	0.51106532	-0.05590132	0.25116332	-0.56121932	0.17227832
0.97708932	0.51273632	-0.05592732	0.25993432	-0.55362432	0.17276632
0.97665632	0.51423732	-0.05600932	0.27140832	-0.55469732	0.17391532
0.97627932	0.51580332	-0.05617732	0.27997132	-0.55161732	0.17461232
0.97656532	0.51768732	-0.05652332	0.28365132	-0.53780932	0.17487532
0.97682232	0.51950032	-0.05711132	0.28816432	-0.53660432	0.17444332
0.97594232	0.52058332	-0.05789132	0.29734732	-0.54154732	0.17312832
0.97629632	0.52225332	-0.05898832	0.30270432	-0.52544232	0.17045132
0.97640532	0.52370532	-0.06040832	0.30967432	-0.52171332	0.16794532
0.97671832	0.52520732	-0.06210332	0.31665232	-0.52224532	0.16373032
0.97640132	0.52621332	-0.06398832	0.32759232	-0.52750032	0.15956732
0.97725632	0.52775032	-0.06617732	0.33560432	-0.52189832	0.15447232
0.97765032	0.52897532	-0.06844932	0.34211532	-0.51552632	0.14850932
0.97884532	0.53063132	-0.07086432	0.34193732	-0.51713932	0.14110532
0.98032232	0.53236832	-0.07336332	0.33793832	-0.51839432	0.13104132
0.98187632	0.53406432	-0.07591932	0.33223532	-0.52034932	0.12099632
0.98323432	0.53556232	-0.07846532	0.32689832	-0.51530232	0.10980632
0.98353132	0.53646232	-0.08092332	0.32315232	-0.51101032	0.09902832
0.98398132	0.53749132	-0.08344332	0.31964532	-0.51359132	0.08940532
0.98482032	0.53874632	-0.08595632	0.31494232	-0.50963132	0.07868232
0.98682832	0.54064332	-0.08849832	0.30808432	-0.50511032	0.06838732
0.98884132	0.54254832	-0.09099032	0.30449432	-0.49922432	0.06055532
0.98971632	0.54380932	-0.09322032	0.30053832	-0.49095032	0.05167232
0.98938932	0.54441832	-0.09518532	0.30038732	-0.48347932	0.04340432
0.98910032	0.54501832	-0.09701132	0.30052132	-0.48355732	0.03631632
0.98979032	0.54610232	-0.09875432	0.29868232	-0.47937032	0.03004232
0.99105632	0.54745432	-0.10041832	0.29443232	-0.46753032	0.02501032
0.99227332	0.54870432	-0.10192732	0.28903632	-0.46504732	0.01917432
0.99335632	0.54979232	-0.10331132	0.28427432	-0.45704432	0.01391632
0.99470632	0.55094832	-0.10457332	0.27709432	-0.45585532	0.00731732
0.99587232	0.55189732	-0.10571932	0.27144432	-0.46063632	0.00193832
0.99612632	0.55223632	-0.10658432	0.25929132	-0.45393332	-0.00448532
0.99795032	0.55337132	-0.10751232	0.26024232	-0.44688132	-0.00989932
0.99878632	0.55396732	-0.10810332	0.23969132	-0.45152932	-0.01497432
1.00055032	0.55502032	-0.10872232	0.25241132	-0.44295032	-0.01926332
1.00247032	0.55617032	-0.10912532	0.24178032	-0.45109432	-0.01867032
1.00329032	0.55671632	-0.10940432	0.22668632	-0.44626832	-0.02058532
1.00429032	0.55737432	-0.10964432	0.21560232	-0.44238432	-0.02242032
1.00509032	0.55789932	-0.10982132	0.21307032	-0.44267432	-0.02540032
1.00700032	0.55908632	-0.11008632	0.20841232	-0.43442832	-0.02636232
1.00840032	0.56000232	-0.11032732	0.20641632	-0.44296732	-0.02952132
1.00933032	0.56063532	-0.11052632	0.20736932	-0.43839932	-0.03126932
1.01008032	0.56114632	-0.11078032	0.20763032	-0.43451432	-0.03377232
1.01016032	0.56124132	-0.11107232	0.20333832	-0.42604832	-0.03552932
1.01063032	0.56151532	-0.11156732	0.19936032	-0.42713332	-0.03679432
1.01232032	0.56239432	-0.11211032	0.19525732	-0.42245432	-0.03831032
1.01268032	0.56254432	-0.11257532	0.19273632	-0.41764932	-0.04353532
1.01500032	0.56365632	-0.11326932	0.18721932	-0.42806232	-0.04216932
1.01657032	0.56440732	-0.11379832	0.18120732	-0.42436332	-0.04515532
1.01616032	0.56405232	-0.11416932	0.18375032	-0.42568432	-0.05029932
1.01757032	0.56467232	-0.11475732	0.17741832	-0.43195232	-0.05020732
1.01769032	0.56456332	-0.11528132	0.17717932	-0.41878732	-0.05352432
1.01888032	0.56509932	-0.11602932	0.17280932	-0.42853032	-0.05678732
1.01936032	0.56524632	-0.11683232	0.17267832	-0.42572532	-0.06024132
1.01975032	0.56534032	-0.11773932	0.17091632	-0.41634932	-0.06189832
1.02002032	0.56542232	-0.11866032	0.17250232	-0.41766032	-0.06586832
1.02000032	0.56533832	-0.11952132	0.17777532	-0.40985132	-0.06776632
1.02079032	0.56571732	-0.12048832	0.18003332	-0.41422532	-0.06981832
1.02139032	0.56599832	-0.12144132	0.18322932	-0.41178732	-0.07077632
1.02187032	0.56619532	-0.12239632	0.18492032	-0.41637532	-0.07317432
1.02262032	0.56655732	-0.12338232	0.18329732	-0.41262932	-0.07677632
1.02355032	0.56697132	-0.12438732	0.18157832	-0.41290732	-0.07932132
1.02394032	0.56708632	-0.12532732	0.17918132	-0.41252932	-0.08305832
1.02498032	0.56755132	-0.12635532	0.17451432	-0.41544632	-0.08687332
1.02560032	0.56778532	-0.12735432	0.17154632	-0.40993232	-0.09011032
1.02643032	0.56816532	-0.12840532	0.16792632	-0.41034832	-0.09324432
1.02708032	0.56846832	-0.12943932	0.16682232	-0.40769232	-0.09606732
1.02718032	0.56850732	-0.13039532	0.16688132	-0.40800232	-0.09960632
1.02767032	0.56874832	-0.13135632	0.16675732	-0.40697332	-0.10177032
1.02812032	0.56898432	-0.13224032	0.16565532	-0.40694232	-0.10298932
1.02841032	0.56912532	-0.13302932	0.16536232	-0.40443432	-0.10475732
1.02888032	0.56937932	-0.13380132	0.16389832	-0.40554232	-0.10569832
1.02994032	0.56991632	-0.13465332	0.15850432	-0.40663132	-0.10740132
1.03002032	0.56990432	-0.13536732	0.15759432	-0.40493732	-0.11014732
1.03056032	0.57007232	-0.13616632	0.15237132	-0.41093132	-0.11305732
1.03114032	0.57027432	-0.13698832	0.14873032	-0.40800332	-0.11508532
1.03170032	0.57044032	-0.13777932	0.14358832	-0.40599232	-0.11787332
1.03196032	0.57041532	-0.13854432	0.14135632	-0.40845432	-0.12050032
1.03278032	0.57070532	-0.13938732	0.13627932	-0.41105832	-0.12265932
1.03312032	0.57078732	-0.14018032	0.13482532	-0.41249032	-0.12541132
1.03352032	0.57087532	-0.14098132	0.13273232	-0.41420032	-0.12784432
1.03361032	0.57081732	-0.14169532	0.13063032	-0.41417632	-0.12978232
1.03395032	0.57085732	-0.14239932	0.12841532	-0.41124232	-0.13155832
1.03351032	0.57042432	-0.14285232	0.12687032	-0.40628532	-0.13349632
1.03429032	0.57065432	-0.14335432	0.12266032	-0.40830132	-0.13525332
1.03519032	0.57091632	-0.14372732	0.11718332	-0.41473832	-0.13696932
1.03521032	0.57068932	-0.14382932	0.11499532	-0.40937632	-0.13763832
1.03573032	0.57070432	-0.14388332	0.11107532	-0.41055832	-0.13874532
1.03637032	0.57076032	-0.14376932	0.10862632	-0.41393932	-0.13972232
1.03663032	0.57059632	-0.14341632	0.10793232	-0.40680632	-0.13981932
1.03695032	0.57044332	-0.14283132	0.10761132	-0.41185032	-0.13932932
1.03749032	0.57039932	-0.14205932	0.10744832	-0.41003832	-0.13828932
1.03829032	0.57046132	-0.14112132	0.11064832	-0.41158732	-0.13609232
1.03908032	0.57048532	-0.14001332	0.10996732	-0.41529732	-0.13290532
1.03969032	0.57039732	-0.13870432	0.11037032	-0.41549632	-0.12904532
1.04076032	0.57054732	-0.13735132	0.11159832	-0.41022632	-0.12419232
1.04128032	0.57040932	-0.13591632	0.10925832	-0.41484332	-0.12090132
1.04206032	0.57036732	-0.13454532	0.11012032	-0.41283932	-0.11725032
1.04287032	0.57038632	-0.13324932	0.10658832	-0.41343832	-0.11267232
1.04349032	0.57012832	-0.13168032	-0.44443232	-0.55660932	-0.13644832
1.04343032	0.56967732	-0.13053232	-0.43967432	-0.56268132	-0.13418632
1.04458032	0.57006332	-0.13005732	0.10263232	-0.41409932	-0.10239032
1.04414032	0.56941332	-0.12930132	0.10322832	-0.40448332	-0.09907132
1.04498032	0.56951032	-0.12893232	0.10190732	-0.40947332	-0.09748132
1.04594032	0.56965432	-0.12878732	0.09707332	-0.41291132	-0.09756632
1.04617032	0.56937332	-0.12879232	0.09702332	-0.41145032	-0.09697232
1.04589032	0.56882032	-0.12898632	0.09835932	-0.40977432	-0.09689932
1.04642032	0.56874732	-0.12950332	0.09551732	-0.40748032	-0.09757932
1.04671032	0.56854232	-0.13018432	0.09670132	-0.41113132	-0.09947332
1.04688032	0.56830632	-0.13105232	0.09374332	-0.41270332	-0.10198332
1.04741032	0.56827532	-0.13214232	0.08932732	-0.41484732	-0.10414832
1.04740032	0.56797432	-0.13331232	0.08808132	-0.41163032	-0.10791432
1.04748032	0.56775832	-0.13464432	0.08614032	-0.41345932	-0.11111232
1.04711032	0.56730132	-0.13600232	0.08561332	-0.41081732	-0.11502832
1.04759032	0.56732632	-0.13746932	0.08059932	-0.41572432	-0.12054932
1.04785032	0.56728132	-0.13890932	0.07752632	-0.41037832	-0.12233332
1.04826032	0.56735832	-0.14033232	0.07328532	-0.42242732	-0.12719432
1.04805032	0.56712532	-0.14164132	0.07195432	-0.41826532	-0.13020032
1.04806032	0.56705732	-0.14292732	0.07087532	-0.41375932	-0.13230332
1.04800032	0.56698332	-0.14413432	0.06740132	-0.41280732	-0.13389732
1.04809032	0.56705732	-0.14537432	0.06643132	-0.41459332	-0.13641132
1.04809032	0.56708832	-0.14663332	0.06575032	-0.41447132	-0.13732732
1.04823032	0.56722432	-0.14798632	0.06399232	-0.41623932	-0.13882032
1.04803032	0.56720132	-0.14943532	0.06303232	-0.41408532	-0.14089432
1.04823032	0.56742632	-0.15114132	0.06144632	-0.41967832	-0.14445832
1.04800032	0.56729232	-0.15270532	-0.47069032	-0.53325432	-0.17632632
1.04772032	0.56740732	-0.15525332	0.06483232	-0.41426532	-0.15292332
1.04742032	0.56737732	-0.15779132	0.06587332	-0.41837532	-0.16108132
1.04760032	0.56739932	-0.16029932	-0.50466532	-0.51560232	-0.19517032
1.04804032	0.56778032	-0.16370932	0.05722932	-0.42075832	-0.18244832
1.04829032	0.56777532	-0.16631332	-0.51753032	-0.50352532	-0.21763032
1.04799032	0.56768732	-0.16933332	0.03957832	-0.42248732	-0.20826132
1.04884032	0.56800532	-0.17150332	-0.52456932	-0.49060532	-0.23824032
1.04929032	0.56865632	-0.17255732	0.01984332	-0.41872632	-0.21616832
1.04902032	0.56847232	-0.17201732	-0.51471232	-0.49091832	-0.23315432
1.04828032	0.56807532	-0.17196132	0.02839732	-0.42140432	-0.21181632
1.04856032	0.56820232	-0.17135132	0.02732632	-0.42853932	-0.21194732
1.04885032	0.56828632	-0.17057732	0.02706432	-0.42590632	-0.21097532
1.04944032	0.56839132	-0.16962332	0.02781732	-0.42414132	-0.20993232
1.04920032	0.56787732	-0.16790832	-0.51277132	-0.49496632	-0.22727732
1.04971032	0.56789632	-0.16641532	-0.50804732	-0.49403332	-0.22428932
1.05056032	0.56813732	-0.16511932	0.03131332	-0.43574532	-0.20373432
1.05049032	0.56761032	-0.16274632	-0.50106432	-0.48962832	-0.21433732
1.05140032	0.56768232	-0.16063332	-0.49363032	-0.48674732	-0.20777132
1.05194032	0.56765532	-0.15852132	0.04511832	-0.42776232	-0.18835932
1.05279032	0.56762432	-0.15555132	-0.48342432	-0.50032032	-0.19977032
1.05369032	0.56785632	-0.15308632	0.05055132	-0.42579132	-0.17359832
1.05398032	0.56762532	-0.14980032	-0.46641232	-0.50193032	-0.18302332
1.05524032	0.56813532	-0.14734932	0.05339232	-0.43836832	-0.15891932
1.05526032	0.56784332	-0.14418132	-0.44022632	-0.50107932	-0.16413932
1.05549032	0.56784932	-0.14187532	0.05720232	-0.43365332	-0.14117032
1.05531032	0.56759732	-0.13936132	0.05782132	-0.43151332	-0.13444132
1.05539032	0.56751032	-0.13707632	0.05797232	-0.43644832	-0.12884432
1.05516032	0.56721732	-0.13493632	0.06091332	-0.42095832	-0.12229132
1.05542032	0.56719132	-0.13303332	0.05965632	-0.42472832	-0.11788232
1.05579032	0.56720132	-0.13128832	0.05834632	-0.42627432	-0.11463332
1.05620032	0.56721232	-0.12969332	0.05413932	-0.42410532	-0.11250332
1.05676032	0.56720332	-0.12791532	-0.37485132	-0.52439132	-0.12968832
1.05666032	0.56702932	-0.12673832	0.04868332	-0.42588732	-0.10999432
1.05665032	0.56687732	-0.12536232	0.04887832	-0.42620032	-0.10836532
1.05716032	0.56694632	-0.12385432	-0.35868932	-0.52266132	-0.12418732
1.05753032	0.56719432	-0.12289832	0.04124132	-0.43748732	-0.10654432
1.05780032	0.56738132	-0.12169432	0.03733532	-0.43424332	-0.10537032
1.05774032	0.56739932	-0.12024232	-0.34021332	-0.52696932	-0.11932832
1.05754032	0.56751432	-0.11902032	-0.33548032	-0.52875032	-0.11767932
1.05778032	0.56798632	-0.11785832	-0.33162932	-0.52611432	-0.11402832
1.05785032	0.56844732	-0.11669632	-0.32501932	-0.52856632	-0.11170632
1.05695032	0.56852832	-0.11566532	0.03743832	-0.44266632	-0.09419632
1.05656032	0.56883732	-0.11445132	0.03789132	-0.44659132	-0.09139432
1.05626032	0.56913232	-0.11299532	-0.31600332	-0.53431832	-0.10337732
1.05589032	0.56959032	-0.11200132	0.03572132	-0.44143532	-0.08566532
1.05517032	0.56986732	-0.11074332	0.03811532	-0.43083032	-0.08093332
1.05491032	0.57040732	-0.10956132	0.03742632	-0.43514632	-0.07798432
1.05489032	0.57107332	-0.10841532	0.03577732	-0.43733732	-0.07333032
1.05404032	0.57130432	-0.10718432	0.03926932	-0.43666432	-0.06978932
1.05392032	0.57196832	-0.10604932	0.04092532	-0.44288432	-0.06556732
1.05399032	0.57278832	-0.10494632	0.03317932	-0.44702732	-0.06326232
1.05240032	0.57262132	-0.10345832	-0.27542932	-0.53695432	-0.07080232
1.05252032	0.57352332	-0.10256032	0.03812032	-0.44898232	-0.05587532
1.05193032	0.57390132	-0.10115132	-0.25969832	-0.54101432	-0.06428332
1.05104032	0.57421332	-0.09988932	-0.25335632	-0.53848332	-0.06034232
1.05027032	0.57467032	-0.09884432	0.03179632	-0.45092732	-0.04540432
1.04905032	0.57473232	-0.09735532	-0.24665432	-0.55959032	-0.05569532
1.04933032	0.57569932	-0.09622632	-0.22758532	-0.54260632	-0.04796032
1.04582032	0.57451732	-0.09470532	-0.24674432	-0.57078132	-0.04881932
1.04572032	0.57529232	-0.09352332	-0.23377632	-0.56853132	-0.04447632
1.04523032	0.57588132	-0.09244632	0.04553832	-0.44725532	-0.02669632
1.04465032	0.57633132	-0.09113832	0.04371432	-0.45293932	-0.02261632
1.04442032	0.57690932	-0.08965232	-0.21745932	-0.55660432	-0.02871532
1.04361032	0.57726332	-0.08835132	-0.20810932	-0.55310732	-0.02288532
1.04224032	0.57728432	-0.08697532	-0.21157232	-0.55873632	-0.02062732
1.04028032	0.57702432	-0.08552232	-0.21331032	-0.57003232	-0.01560532
1.04004032	0.57781932	-0.08439832	0.04062632	-0.44738132	0.00118332
1.03796032	0.57732632	-0.08279032	-0.19498432	-0.57603532	-0.00596632
1.03744032	0.57785432	-0.08151532	-0.18099532	-0.58050532	-0.00302032
1.03701032	0.57846632	-0.08024632	-0.16248932	-0.57237032	0.00206432
1.03701032	0.57938532	-0.07904932	-0.13662232	-0.53533332	0.01172132
1.03503032	0.57916932	-0.07762732	-0.14596532	-0.55852332	0.01392532
1.03405032	0.57956232	-0.07629432	-0.13399632	-0.55408132	0.02040732
1.03152032	0.57917132	-0.07496832	0.03586732	-0.44445732	0.03054632
1.03054032	0.57946032	-0.07347932	-0.12915432	-0.59138032	0.02700532
1.02955032	0.57988232	-0.07206732	-0.12067632	-0.58354832	0.03203132
1.02773032	0.58004832	-0.07068632	0.01757032	-0.44570032	0.04324732
1.02650032	0.58048932	-0.06922732	0.00652832	-0.45408332	0.04807832
1.02495032	0.58081132	-0.06773532	0.00531532	-0.45075032	0.05343632
1.02343032	0.58115832	-0.06623532	-0.00333132	-0.42648032	0.05886732
1.02231032	0.58175432	-0.06479832	-0.01107732	-0.41761132	0.06363932
1.02011032	0.58167532	-0.06334132	-0.00591332	-0.42417032	0.06757132
1.01887032	0.58206632	-0.06191932	-0.06375332	-0.59315932	0.06710032
1.01716032	0.58244232	-0.06054232	-0.03851632	-0.43470532	0.07690532
1.01583032	0.58285732	-0.05915632	-0.04518632	-0.41704532	0.08171232
1.01446032	0.58329732	-0.05786232	-0.05314032	-0.40845332	0.08474732
1.01212032	0.58324432	-0.05649932	-0.07560332	-0.40158932	0.08782932
1.00877032	0.58256632	-0.05515832	-0.10457832	-0.39583832	0.09193732
1.00708032	0.58281032	-0.05398332	-0.11323232	-0.38640132	0.09450832
1.00648032	0.58372732	-0.05294132	-0.11508832	-0.37819832	0.09758332
1.00454032	0.58398932	-0.05188032	-0.12887232	-0.37520232	0.10081432
1.00146032	0.58365432	-0.05082632	-0.14573832	-0.36551132	0.10482332
0.99883932	0.58351332	-0.04984732	-0.16214132	-0.35532232	0.10947732
0.99871732	0.58490632	-0.04910632	-0.16147332	-0.35373332	0.11313832
0.99641232	0.58507432	-0.04836232	-0.17538532	-0.34962832	0.11816432
0.99250532	0.58424232	-0.04765632	-0.19421432	-0.33397632	0.12114932
0.99111832	0.58470832	-0.04719432	-0.20039632	-0.33091832	0.12454532
0.98953432	0.58501932	-0.04683732	-0.20564232	-0.33377332	0.12768232
0.98670532	0.58452032	-0.04650232	-0.21314032	-0.33121032	0.13085732
0.98328032	0.58358132	-0.04621632	-0.21909732	-0.32034232	0.13399332
0.98168832	0.58365732	-0.04604632	-0.21836432	-0.31435932	0.13657432
0.97924932	0.58322732	-0.04586532	-0.22105732	-0.31138632	0.14009032
0.97732132	0.58310232	-0.04577832	-0.22249232	-0.31649232	0.14357632
0.97462732	0.58244532	-0.04571632	-0.22615932	-0.31619432	0.14678932
0.97099232	0.58108532	-0.04574332	-0.22892132	-0.30944232	0.14874632
0.96948032	0.58083732	-0.04602232	-0.22146532	-0.30773632	0.14860832
0.96781032	0.58033032	-0.04642232	-0.21332032	-0.30844832	0.14774732
0.96480632	0.57890832	-0.04685132	-0.21056232	-0.30454732	0.14604332
0.96246632	0.57778532	-0.04737532	-0.20739932	-0.30500932	0.14291932
0.95960932	0.57626732	-0.04790532	-0.20414132	-0.30483432	0.13974732
0.95673832	0.57470332	-0.04846332	-0.19982532	-0.30692832	0.13636232
0.95410232	0.57323532	-0.04905232	-0.19317032	-0.31060932	0.13273832
0.95138232	0.57170632	-0.04965832	-0.18579032	-0.31447032	0.12938932
0.94757532	0.56957232	-0.05021332	-0.17943832	-0.31397732	0.12637032
0.94362332	0.56742432	-0.05072932	-0.17299432	-0.31384932	0.12321032
0.93884732	0.56482832	-0.05112132	-0.17057932	-0.30468632	0.12118132
0.93404732	0.56226132	-0.05146732	-0.16722732	-0.29493832	0.11999032
0.92913032	0.55976732	-0.05178432	-0.16115832	-0.27864232	0.11848832
0.92328132	0.55681532	-0.05204732	-0.15458932	-0.25528532	0.11894132
0.91711332	0.55366232	-0.05234432	-0.15150032	-0.21229132	0.11995032
0.79862832	0.47768232	-0.08146432	-0.07624332	-0.25053932	0.07775932
0.79510332	0.47439932	-0.08370732	-0.01992932	-0.31303132	0.06553932
0.78782032	0.46856732	-0.08558532	0.05180832	-0.33409232	0.05412932
0.77987432	0.46211232	-0.08738632	0.10384732	-0.31489232	0.04610732
0.77453532	0.45708332	-0.08937732	0.12891632	-0.31269132	0.03858532
0.77042732	0.45269432	-0.09124732	0.14413632	-0.31471532	0.03378132
0.76668932	0.44838332	-0.09279532	0.15891332	-0.30893432	0.03049732
0.76415232	0.44459932	-0.09410632	0.16772132	-0.31663032	0.02854032
0.76129732	0.44040332	-0.09510132	0.17777832	-0.31435832	0.02777332
0.76010632	0.43694932	-0.09605732	0.17680232	-0.32017432	0.02636732
0.75896132	0.43324332	-0.09683132	0.17589932	-0.32525032	0.02510632
0.75721132	0.42883432	-0.09740132	0.17611732	-0.32041232	0.02318932
0.75678732	0.42494532	-0.09816132	0.16907032	-0.32055632	0.02160332
0.75627832	0.42089832	-0.09896932	0.16442632	-0.33403432	0.01702732
0.75548632	0.41669332	-0.09987932	0.16744332	-0.33936232	0.01127532
0.75599632	0.41300932	-0.10103332	0.16473132	-0.34669032	0.00777432
0.75686132	0.40931532	-0.10224932	0.16327132	-0.36000932	0.00390932
0.75789232	0.40557232	-0.10338132	0.15902132	-0.37125032	-0.00034932
0.76003632	0.40215732	-0.10469532	0.15517832	-0.38703732	-0.00495132
0.76186432	0.39843532	-0.10585432	0.14233932	-0.40948732	-0.00958132
0.76375532	0.39466332	-0.10693232	0.13186832	-0.42072932	-0.01419932
0.76435232	0.39027032	-0.10795932	0.12494632	-0.43479232	-0.02142032
0.76510232	0.38596832	-0.10914932	0.11585632	-0.44455732	-0.02668532
0.76443832	0.38111832	-0.11024832	0.11623732	-0.44180832	-0.03326032
0.76500332	0.37699732	-0.11158032	0.10909432	-0.45029032	-0.03920832
0.76461832	0.37246232	-0.11289832	0.10898832	-0.45692732	-0.04637132
0.76401532	0.36794432	-0.11429632	0.10938232	-0.45560632	-0.05332832
0.76338032	0.36353532	-0.11572732	0.10743432	-0.46122032	-0.06119532
0.76264632	0.35919232	-0.11708532	0.10593732	-0.46331132	-0.06838032
0.76200232	0.35511932	-0.11825332	0.10315032	-0.46085332	-0.07492232
0.76132932	0.35124532	-0.11924932	0.10032032	-0.46776332	-0.08117632
0.76124332	0.34777832	-0.11999232	0.09318032	-0.47139432	-0.08549632
0.76119632	0.34446632	-0.12035132	0.08391632	-0.47664732	-0.08772032
0.76258632	0.34178232	-0.12073132	0.06837632	-0.48270032	-0.08722032
0.76346432	0.33880332	-0.12098932	0.05956532	-0.49125332	-0.08523132
0.76528332	0.33625032	-0.12150032	0.05069932	-0.49312232	-0.08116232
0.76628332	0.33329332	-0.12197232	0.05123932	-0.49524332	-0.07686332
0.76702332	0.33020132	-0.12242132	0.05691232	-0.50368032	-0.07311932
0.76876632	0.32757532	-0.12306632	0.05303032	-0.50724032	-0.07247932
0.76901432	0.32430232	-0.12351932	0.05647932	-0.51723832	-0.07230932
0.77157732	0.32189832	-0.12449932	0.04370932	-0.51771732	-0.08128032
0.77246432	0.31866532	-0.12560832	0.03752332	-0.52158932	-0.09522332
0.77436532	0.31584232	-0.12720632	0.02775532	-0.51178832	-0.11193932
0.77468932	0.31239232	-0.12888832	0.02821932	-0.50851032	-0.13246132
0.77446232	0.30888732	-0.13066532	0.03278932	-0.49978032	-0.15149432
0.77339032	0.30530732	-0.13210832	0.04189732	-0.49146432	-0.16579832
0.77256732	0.30197532	-0.13321032	0.05372232	-0.48706932	-0.17559932
0.77244032	0.29900432	-0.13400132	0.06131532	-0.48652732	-0.18104532
0.77228532	0.29606732	-0.13426132	0.06878732	-0.48900332	-0.18331732
0.77326732	0.29367132	-0.13430532	0.06824932	-0.48936232	-0.18326632
0.77472032	0.29149032	-0.13413732	0.06166732	-0.48933632	-0.18239232
0.77616232	0.28938732	-0.13377132	0.05065732	-0.49393432	-0.18296232
0.77764832	0.28744932	-0.13330432	0.03935532	-0.49581832	-0.18232332
0.77863632	0.28557332	-0.13278332	0.03477332	-0.50220332	-0.18141032
0.78023832	0.28412832	-0.13230232	0.03198332	-0.50375132	-0.17954432
0.78140832	0.28259832	-0.13174932	0.03331132	-0.50697432	-0.17706932
0.78266132	0.28110232	-0.13123332	0.03424132	-0.50912932	-0.17502632
0.78390532	0.27958432	-0.13073732	0.03570632	-0.50836932	-0.17277632
0.78480732	0.27801832	-0.13016832	0.03760432	-0.50539732	-0.17020932
0.78542632	0.27641132	-0.12955532	0.03869232	-0.50018732	-0.16805232
0.78632632	0.27498032	-0.12900932	0.03681432	-0.49632732	-0.16693832
0.78684232	0.27344232	-0.12847032	0.03601532	-0.49284532	-0.16553932
0.78735232	0.27190632	-0.12806432	0.03548832	-0.49054232	-0.16552832
0.78836932	0.27060832	-0.12790632	0.03253132	-0.48649032	-0.16613532
0.78954232	0.26936832	-0.12796132	0.03177332	-0.48357332	-0.16662032
0.79025132	0.26790732	-0.12812532	0.03105032	-0.48072932	-0.16746732
0.79046232	0.26636932	-0.12838632	0.03190832	-0.47934032	-0.16865232
0.79070432	0.26490732	-0.12875032	0.03290032	-0.47401132	-0.16930432
0.79189032	0.26382832	-0.12939832	0.02758132	-0.46799932	-0.16973932
0.79233332	0.26245932	-0.13011132	0.02419032	-0.46332432	-0.17127332
0.79295132	0.26121332	-0.13109032	0.01859432	-0.45723332	-0.17351132
0.79363832	0.26000332	-0.13231432	0.01189432	-0.45350232	-0.17666932
0.79382232	0.25871932	-0.13366332	0.00834532	-0.44755132	-0.17949132
0.79411532	0.25753532	-0.13525932	0.00246132	-0.44502732	-0.18363632
0.79442932	0.25643532	-0.13711432	-0.00243532	-0.43397132	-0.18823232
0.79432832	0.25530632	-0.13910232	-0.00770232	-0.42651032	-0.19366532
0.79429532	0.25428032	-0.14124332	-0.01344432	-0.41825632	-0.19919332
0.79356432	0.25315432	-0.14333732	-0.01664632	-0.41360932	-0.20454732
0.79173432	0.25189432	-0.14450832	-0.01245932	-0.41493932	-0.20289032
0.79122932	0.25107332	-0.14484632	-0.00988632	-0.41169432	-0.19528832
0.79119532	0.25035232	-0.14489932	-0.00974832	-0.40256932	-0.18747432
0.79130532	0.24960432	-0.14501932	-0.00989932	-0.39823532	-0.18299232
0.79127832	0.24880732	-0.14522532	-0.00796832	-0.39477732	-0.18186632
0.79157332	0.24812132	-0.14544532	-0.00484632	-0.39093932	-0.18087332
0.79136932	0.24736632	-0.14540932	0.00052832	-0.38391332	-0.17926332
0.79200232	0.24693432	-0.14565632	0.00109332	-0.37771532	-0.17929932
0.79256932	0.24657032	-0.14602832	-0.00130632	-0.37359332	-0.18094932
0.79292132	0.24635832	-0.14650532	-0.00438332	-0.36795532	-0.18396832
0.79340532	0.24639032	-0.14695532	-0.00980432	-0.36936932	-0.18658332
0.79387032	0.24659132	-0.14740732	-0.01343132	-0.36475032	-0.18750332
0.79449632	0.24695232	-0.14805532	-0.01818832	-0.36207532	-0.18935032
0.79449232	0.24712132	-0.14863932	-0.01732432	-0.35927032	-0.19181332
0.79429432	0.24714832	-0.14907932	-0.01776532	-0.35574232	-0.19417632
0.79463632	0.24730232	-0.14979232	-0.01955232	-0.34885032	-0.19788332
0.79444932	0.24726932	-0.15055532	-0.01958332	-0.34693032	-0.20319032
0.79442432	0.24726032	-0.15116332	-0.01821932	-0.34139932	-0.20608132
0.79463232	0.24721432	-0.15167832	-0.02050432	-0.33512332	-0.20870532
0.79544432	0.24726032	-0.15206232	-0.02627532	-0.33147232	-0.21119232
0.79638932	0.24724232	-0.15220032	-0.03476232	-0.33180932	-0.21455432
0.79772232	0.24742332	-0.15228232	-0.04845932	-0.33128532	-0.21700332
0.79880632	0.24777632	-0.15244932	-0.05874232	-0.33062632	-0.21760432
0.79948632	0.24837532	-0.15286632	-0.06527732	-0.32966232	-0.21831232
0.79994332	0.24931032	-0.15381832	-0.06122232	-0.32473832	-0.21954232
0.79998032	0.25065032	-0.15528932	-0.06151532	-0.32623532	-0.22386532
0.80047032	0.25258932	-0.15656032	-0.06228032	-0.32031832	-0.22213432
0.79998432	0.25446732	-0.15722532	-0.05905132	-0.32252732	-0.21573432
0.79890432	0.25626632	-0.15802032	-0.04063632	-0.31512632	-0.20916032
0.79833832	0.25834632	-0.15888932	-0.04190432	-0.32097532	-0.20708632
0.79857132	0.26086732	-0.15960032	-0.05009632	-0.32554832	-0.20423332
0.79812032	0.26339332	-0.16010932	-0.04794032	-0.33503932	-0.20232632
0.79842532	0.26657032	-0.16152832	-0.05183832	-0.33801432	-0.20204132
0.79893332	0.27022132	-0.16349132	-0.04396432	-0.34185132	-0.20503532
0.79890532	0.27416932	-0.16577732	-0.03661632	-0.35005332	-0.20764732
0.79971832	0.27896232	-0.16882232	-0.03630532	-0.35735032	-0.21177832
0.79907832	0.28374832	-0.17167632	-0.01993432	-0.36395632	-0.21560432
0.79898532	0.28914532	-0.17480632	-0.02420832	-0.36358332	-0.21913132
0.79824032	0.29448132	-0.17780932	-0.00604632	-0.34998632	-0.22027832
0.79784932	0.30025332	-0.18154532	0.00243132	-0.36042632	-0.23443032
0.79890832	0.30704932	-0.18591532	0.00179032	-0.35993532	-0.24657232
0.79861132	0.31386632	-0.19029332	0.00070632	-0.36384032	-0.25766732
0.79686132	0.32044032	-0.19422632	-0.00383432	-0.35910132	-0.26916432
0.79551732	0.32727532	-0.19759432	-0.02923732	-0.34371232	-0.27336032
0.79176932	0.33283532	-0.19935632	-0.03173632	-0.32756432	-0.26955132
0.78502232	0.33651332	-0.19977032	-0.00751732	-0.32306932	-0.26586432
0.77904332	0.33970132	-0.20003532	0.00997532	-0.30862532	-0.26250432
0.77360732	0.34250932	-0.20022532	0.02614632	-0.30162632	-0.26241732
0.76706032	0.34428732	-0.20010632	0.04439632	-0.29917132	-0.26999032
0.76263332	0.34625932	-0.20029832	0.05630932	-0.29065232	-0.27536332
0.75897932	0.34779332	-0.19987232	0.06573832	-0.28714732	-0.28278932
0.75623232	0.34887232	-0.19878632	0.07419732	-0.27767932	-0.28384732
0.75462932	0.34958832	-0.19726432	0.08484932	-0.27633132	-0.28561532
0.75367632	0.34988432	-0.19547532	0.08739832	-0.27785232	-0.28927132
0.75306632	0.34990732	-0.19338832	0.08894532	-0.28076132	-0.29136032
0.75316632	0.35018332	-0.19124532	0.08627332	-0.28402532	-0.29174632
0.75308532	0.35048932	-0.18919532	0.08469632	-0.28598332	-0.29175632
0.75250032	0.35067232	-0.18725332	0.08869432	-0.28635732	-0.29242832
0.75190832	0.35077132	-0.18529432	0.09335132	-0.28466332	-0.29442932
0.75292032	0.35140332	-0.18365032	0.08861632	-0.29255432	-0.29980132
0.75160832	0.35082832	-0.18140532	0.09336432	-0.28748232	-0.30217032
0.75185432	0.35075632	-0.17941432	0.09688132	-0.28713132	-0.30588232
0.75291832	0.35081932	-0.17717732	0.10298832	-0.29318232	-0.30755232
0.75331332	0.35031632	-0.17418132	0.12001832	-0.29629532	-0.30396832
0.75462732	0.34992632	-0.17081232	0.13345732	-0.30104132	-0.29818032
0.75268032	0.34773232	-0.16596332	0.13142432	-0.26956832	-0.29573232
0.75641032	0.34790632	-0.16275232	0.15432832	-0.30359632	-0.28446732
0.75819532	0.34683432	-0.15887832	0.15836332	-0.31655332	-0.27665332
0.75991832	0.34551832	-0.15506032	0.16319632	-0.32378932	-0.27119832
0.76154132	0.34395532	-0.15129732	0.16316132	-0.33365832	-0.26449032
0.76254532	0.34194632	-0.14761232	0.16200432	-0.33798832	-0.25835032
0.76213032	0.33922532	-0.14393932	0.16242932	-0.36112232	-0.25789932
0.76447432	0.33740832	-0.14094332	0.16059732	-0.34850932	-0.24882932
0.76515432	0.33478332	-0.13778132	0.15860332	-0.35500232	-0.24452732
0.76519532	0.33177732	-0.13459532	0.15489432	-0.37042832	-0.24282432
0.76714432	0.32939232	-0.13181232	0.14761632	-0.36229932	-0.23417032
0.76673132	0.32596832	-0.12867132	0.14277132	-0.37315732	-0.22976432
0.76784932	0.32313332	-0.12591232	0.13203932	-0.37066332	-0.22082432
0.76869432	0.32012232	-0.12343132	0.12429832	-0.37319832	-0.21211032
0.76895932	0.31689332	-0.12126532	0.12236832	-0.38093432	-0.20256232
0.77043232	0.31401332	-0.11964532	0.12142732	-0.38422932	-0.19209032
0.77098132	0.31067232	-0.11824632	0.12652432	-0.39616932	-0.18447932
0.77317132	0.30775532	-0.11718732	0.12541232	-0.40187832	-0.17705732
0.77563832	0.30466432	-0.11606532	0.11716032	-0.41016732	-0.17091132
0.77750932	0.30122032	-0.11486332	0.10275532	-0.42765732	-0.16742232
0.77954032	0.29778632	-0.11384432	0.08595032	-0.43922732	-0.16334432
0.78245732	0.29466332	-0.11330232	0.06683532	-0.44214032	-0.15789732
0.78428232	0.29114032	-0.11294232	0.05124232	-0.44879932	-0.15546732
0.78663032	0.28783532	-0.11317232	0.03269832	-0.44953032	-0.15573432
0.78796932	0.28415232	-0.11399232	0.02773232	-0.44782532	-0.16159932
0.78981732	0.28067232	-0.11554332	0.02457932	-0.42994232	-0.17099432
0.78855832	0.27628832	-0.11726032	0.03998132	-0.42047432	-0.18550332
0.78776132	0.27235232	-0.11952132	0.05696532	-0.39343932	-0.19736532
0.78705332	0.26863932	-0.12200532	0.06826432	-0.38176632	-0.21102432
0.78606732	0.26489332	-0.12446232	0.07992932	-0.38265232	-0.22471932
0.78613732	0.26149432	-0.12675932	0.08408432	-0.38060732	-0.23609132
0.78727632	0.25843632	-0.12873432	0.07993832	-0.38222332	-0.24557332
0.78798932	0.25523232	-0.13014832	0.07463232	-0.38758732	-0.25183432
0.78791032	0.25190932	-0.13093132	0.06872532	-0.40297632	-0.25731532
0.78967032	0.24938632	-0.13168132	0.05669032	-0.40590732	-0.25837432
0.79348132	0.24769432	-0.13250832	0.03611132	-0.40324232	-0.25516932
0.79496832	0.24550732	-0.13288632	0.02082332	-0.41468232	-0.25505432
0.79712832	0.24370432	-0.13361132	0.00539532	-0.42141832	-0.25463932
0.79799032	0.24171732	-0.13447432	0.00027932	-0.42811132	-0.25607732
0.79930532	0.24019232	-0.13568732	-0.00267232	-0.42918332	-0.25775732
0.80023232	0.23866132	-0.13714632	-0.00349032	-0.42826632	-0.26100532
0.80059432	0.23707232	-0.13861732	-0.00300232	-0.42451032	-0.26435632
0.80061932	0.23550932	-0.14006132	-0.00183732	-0.42579632	-0.26815432
0.80108232	0.23406332	-0.14152632	-0.00720832	-0.42476432	-0.27226332
0.80189132	0.23285532	-0.14297632	-0.01941432	-0.42556732	-0.27852632
0.80232832	0.23173632	-0.14417232	-0.03119132	-0.42957032	-0.28294932
0.80343532	0.23093932	-0.14477832	-0.04146232	-0.43349532	-0.28229132
0.80494732	0.23033632	-0.14491432	-0.05389832	-0.43877532	-0.27933732
0.80683232	0.22992232	-0.14493632	-0.07127932	-0.43934532	-0.27757832
0.80792132	0.22939332	-0.14474132	-0.08473232	-0.44522832	-0.27681932
0.80903132	0.22902332	-0.14465132	-0.09851532	-0.44711832	-0.27650832
0.80996532	0.22877732	-0.14471732	-0.10867932	-0.44750032	-0.27772032
0.81033932	0.22851532	-0.14479732	-0.11275132	-0.44702432	-0.27854232
0.81055432	0.22836432	-0.14503532	-0.11545532	-0.44429632	-0.27953332
0.81026832	0.22814732	-0.14525632	-0.11116132	-0.44064632	-0.28100732
0.81019532	0.22801032	-0.14552232	-0.10932332	-0.43529432	-0.28251132
0.80991832	0.22784432	-0.14568832	-0.10656432	-0.43373332	-0.28553032
0.81056832	0.22795732	-0.14595432	-0.11056732	-0.42810632	-0.28749732
0.81092432	0.22801732	-0.14605232	-0.11387932	-0.42866932	-0.28913132
0.81198432	0.22832432	-0.14617532	-0.12696232	-0.42902532	-0.29141332
0.81300732	0.22870032	-0.14623232	-0.13863632	-0.43074632	-0.29254832
0.81385332	0.22908332	-0.14634432	-0.14860832	-0.43151032	-0.29254732
0.81395532	0.22927432	-0.14654632	-0.15177832	-0.43187632	-0.29245732
0.81452332	0.22960332	-0.14717632	-0.15396332	-0.42675532	-0.29221732
0.81428032	0.22969632	-0.14790032	-0.14866732	-0.42029032	-0.29151432
0.81378432	0.22967732	-0.14870332	-0.13851332	-0.41231432	-0.28914132
0.81307432	0.22966332	-0.14973932	-0.12385332	-0.40395432	-0.28727132
0.81194732	0.22961532	-0.15081832	-0.11095332	-0.39988432	-0.28603332
0.81137032	0.22986732	-0.15195632	-0.10353332	-0.39470432	-0.28416832
0.81131232	0.23046132	-0.15295232	-0.10535632	-0.39696032	-0.28410632
0.81240332	0.23168132	-0.15394932	-0.11828532	-0.40239932	-0.28457732
0.81416632	0.23356732	-0.15516432	-0.13153332	-0.41123432	-0.28583232
0.81581032	0.23615832	-0.15701132	-0.12732832	-0.41443132	-0.28792032
0.81703232	0.23948632	-0.15966732	-0.11082232	-0.41370032	-0.29042032
0.81413132	0.24242632	-0.16185432	-0.08194632	-0.42497132	-0.29547832
0.81128332	0.24584532	-0.16359232	-0.07638932	-0.43553732	-0.29567532
0.80960432	0.24971732	-0.16514632	-0.05989032	-0.42935832	-0.29242232
0.80715532	0.25334932	-0.16610832	-0.06165332	-0.44079532	-0.29568132
0.80605332	0.25735232	-0.16715632	-0.05342132	-0.44477832	-0.29731832
0.80697132	0.26246232	-0.16950832	-0.04681332	-0.44171232	-0.30441732
0.80650732	0.26777032	-0.17202832	-0.04864232	-0.44357032	-0.31310332
0.80452532	0.27285632	-0.17418432	-0.03966532	-0.44322932	-0.31921932
0.80192932	0.27776432	-0.17626432	-0.03974132	-0.44612432	-0.32998932
0.80014732	0.28292832	-0.17861632	-0.04097532	-0.44648332	-0.34398232
0.79890732	0.28838232	-0.18115832	-0.03385332	-0.44192532	-0.35723832
0.79680032	0.29377332	-0.18373032	-0.02285832	-0.43451532	-0.37249632
0.79503632	0.29952332	-0.18644832	-0.02093432	-0.42675032	-0.38558832
0.79139632	0.30456832	-0.18845332	-0.01339432	-0.43027232	-0.40013332
0.78749032	0.30948032	-0.19026832	-0.00977632	-0.42967132	-0.41150432
0.78416232	0.31444132	-0.19180632	-0.01491732	-0.42280132	-0.41750632
0.77917032	0.31834332	-0.19228332	-0.01307132	-0.42087132	-0.42108832
0.77489532	0.32198932	-0.19231032	-0.01007332	-0.41877032	-0.42092532
0.77081532	0.32518532	-0.19175332	-0.00569132	-0.41544632	-0.41767632
0.76699332	0.32802432	-0.19085832	0.00307532	-0.40482032	-0.41034732
0.76258532	0.33032732	-0.18977332	0.01652332	-0.39650632	-0.40256032
0.76009032	0.33309732	-0.18888332	0.02409532	-0.38496032	-0.39488932
0.75685532	0.33517332	-0.18762832	0.03300232	-0.37370232	-0.38916032
0.75329032	0.33659232	-0.18600132	0.04345532	-0.36957332	-0.38429332
0.75142032	0.33810932	-0.18456632	0.04722832	-0.36305832	-0.37855732
0.74983432	0.33915832	-0.18297132	0.05385132	-0.34868432	-0.37001032
0.75044532	0.34060832	-0.18164232	0.05505032	-0.34149932	-0.36283532
0.75027732	0.34124932	-0.17994332	0.05653132	-0.34433132	-0.35721032
0.75063232	0.34173232	-0.17829032	0.05558232	-0.34488932	-0.35366132
0.75108832	0.34191932	-0.17651332	0.05995232	-0.34488432	-0.34846832
0.75182632	0.34182432	-0.17452832	0.06730932	-0.35015032	-0.34216532
0.75307332	0.34162932	-0.17232332	0.07447132	-0.35230132	-0.33336932
0.75458332	0.34128932	-0.16988132	0.08175732	-0.35754932	-0.32268532
0.75651132	0.34082532	-0.16726232	0.08496432	-0.36090532	-0.31167932
0.75813632	0.33993632	-0.16441032	0.09247932	-0.36860932	-0.29889832
0.75998132	0.33889732	-0.16143432	0.09732932	-0.38225832	-0.28731732
0.76272532	0.33805632	-0.15851332	0.09834132	-0.38367932	-0.27325032
0.76498332	0.33694532	-0.15552232	0.09655732	-0.39140132	-0.25988932
0.76680932	0.33562532	-0.15260332	0.09533132	-0.40376232	-0.24816832
0.76847932	0.33429032	-0.14994832	0.09329132	-0.40948932	-0.23785332
0.76989032	0.33290732	-0.14747732	0.08933632	-0.41561032	-0.23123532
0.77174132	0.33161432	-0.14536332	0.08247532	-0.41989832	-0.22780332
0.77357832	0.33014032	-0.14361932	0.07654432	-0.42114932	-0.22787632
0.77498732	0.32825632	-0.14213432	0.07675932	-0.42446432	-0.22834432
0.77672032	0.32634232	-0.14080932	0.07945732	-0.42905932	-0.22781432
0.77801832	0.32427432	-0.13928732	0.08045432	-0.43493632	-0.22529632
0.77928732	0.32229532	-0.13760632	0.07462832	-0.43555132	-0.21983532
0.78049032	0.32043332	-0.13594232	0.06117932	-0.43706532	-0.21380032
0.78160232	0.31858032	-0.13463332	0.04768132	-0.43398032	-0.20804532
0.78212732	0.31651532	-0.13383232	0.03889332	-0.42511932	-0.20504432
0.78248732	0.31417032	-0.13340632	0.03353032	-0.41546532	-0.20677532
0.78189932	0.31155632	-0.13326332	0.03127032	-0.40159932	-0.21041932
0.78081132	0.30887932	-0.13350232	0.03737332	-0.38435732	-0.21401032
0.77987332	0.30627932	-0.13422632	0.04720032	-0.37327532	-0.21931432
0.77913532	0.30359732	-0.13503832	0.05659332	-0.36646532	-0.22396032
0.77907732	0.30092232	-0.13559532	0.05750432	-0.36731532	-0.22779932
0.77983632	0.29833232	-0.13593032	0.05381632	-0.36780932	-0.23125232
0.78119232	0.29567032	-0.13588632	0.04402832	-0.37406132	-0.23349632
0.78277032	0.29289032	-0.13544332	0.03295232	-0.38127232	-0.23488832
0.78527632	0.29033632	-0.13480132	0.01776532	-0.38303732	-0.23184032
0.78693032	0.28739532	-0.13370932	0.00669332	-0.39359332	-0.22984632
0.78782132	0.28434332	-0.13238132	0.00148132	-0.39847132	-0.22447732
0.78940632	0.28177932	-0.13109532	-0.00591332	-0.40955732	-0.21891832
0.79254232	0.27956232	-0.13024932	-0.02307632	-0.41980932	-0.21295832
0.79380332	0.27658232	-0.12930132	-0.02877132	-0.43065332	-0.21009932
0.79468532	0.27352632	-0.12850232	-0.03420132	-0.44046632	-0.20890632
0.79708232	0.27083432	-0.12820932	-0.05496732	-0.44443132	-0.20925132
0.79705732	0.26725532	-0.12782432	-0.05823732	-0.45037832	-0.21176932
0.79766632	0.26391532	-0.12777532	-0.06934432	-0.44934932	-0.21566132
0.79793032	0.26044332	-0.12789132	-0.07367132	-0.44514732	-0.21882432
0.79793532	0.25693632	-0.12803132	-0.07430032	-0.43996232	-0.22323332
0.79830432	0.25353232	-0.12813032	-0.07170532	-0.43642232	-0.22531332
0.79878832	0.25020732	-0.12807932	-0.07049932	-0.42826332	-0.22715832
0.79926132	0.24690932	-0.12793232	-0.07336732	-0.42385932	-0.22967832
0.79999132	0.24373332	-0.12787432	-0.08114232	-0.42653032	-0.23520732
0.80018932	0.24044632	-0.12787732	-0.08613332	-0.42751232	-0.24198132
0.80115932	0.23748032	-0.12813832	-0.09478232	-0.42780532	-0.24927332
0.80214532	0.23467432	-0.12844032	-0.09996732	-0.42444432	-0.25478532
0.80288332	0.23199532	-0.12872832	-0.10172432	-0.42268832	-0.25905832
0.80315632	0.22940332	-0.12904432	-0.09701932	-0.42252932	-0.26217232
0.80408732	0.22720032	-0.12966132	-0.09690132	-0.41978332	-0.26553332
0.80531632	0.22529632	-0.13064332	-0.09922432	-0.41911532	-0.27140932
0.80691232	0.22371032	-0.13207932	-0.09690932	-0.41668932	-0.27866932
0.80857432	0.22237032	-0.13395432	-0.09823532	-0.41606432	-0.28894532
0.81085232	0.22149432	-0.13639932	-0.10302332	-0.41116932	-0.30092132
0.81413232	0.22124332	-0.13957832	-0.10508332	-0.40431732	-0.31474532
0.81425832	0.22061332	-0.14246432	-0.11030132	-0.40655732	-0.32988732
0.81325032	0.22006132	-0.14400732	-0.11579532	-0.41024432	-0.33446632
0.81304532	0.21985732	-0.14516432	-0.11119332	-0.40416832	-0.33126732
0.81245332	0.21977932	-0.14628132	-0.09899232	-0.39775732	-0.32797032
0.81167132	0.21993732	-0.14733932	-0.08948532	-0.39050332	-0.32585832
0.81088932	0.22037832	-0.14805032	-0.07802332	-0.38160232	-0.32163332
0.80956732	0.22091832	-0.14832532	-0.06719732	-0.37648432	-0.31622432
0.80947632	0.22203332	-0.14865232	-0.06369232	-0.36813732	-0.31000432
0.80990432	0.22357332	-0.14938732	-0.06002432	-0.36113432	-0.30804832
0.81063532	0.22558232	-0.15099432	-0.05796332	-0.36289132	-0.31203332
0.81315632	0.22868332	-0.15341832	-0.06257032	-0.36613832	-0.31971632
0.81601032	0.23265832	-0.15624332	-0.07143132	-0.37132032	-0.32855032
0.81803132	0.23711032	-0.15917932	-0.07914932	-0.38132332	-0.33628732
0.81947832	0.24212132	-0.16211632	-0.08927732	-0.39376132	-0.34226732
0.81853632	0.24684032	-0.16406932	-0.10300832	-0.41716032	-0.34290832
0.81698732	0.25157332	-0.16563932	-0.09139432	-0.41970932	-0.33317632
0.81530832	0.25620532	-0.16677132	-0.09497932	-0.42463532	-0.32155732
0.81493832	0.26122332	-0.16872732	-0.07872332	-0.41652232	-0.31407032
0.81514332	0.26671532	-0.17147332	-0.07929032	-0.41887332	-0.31755532
0.81309132	0.27170832	-0.17350332	-0.08762732	-0.43640532	-0.32281732
0.81390432	0.27794032	-0.17615832	-0.09449932	-0.43412032	-0.32427432
0.81244632	0.28351732	-0.17849432	-0.08475132	-0.43526332	-0.33088832
0.81353932	0.29034732	-0.18172332	-0.08115432	-0.43712232	-0.34082232
0.81459832	0.29788032	-0.18556632	-0.06001732	-0.43094232	-0.35393732
0.81674632	0.30666032	-0.19035832	-0.05366232	-0.43112332	-0.37147132
0.81572832	0.31502332	-0.19437832	-0.06608832	-0.43840932	-0.39104532
0.81327032	0.32317632	-0.19814132	-0.07049832	-0.43778332	-0.40628532
0.80928032	0.33062932	-0.20121832	-0.08764032	-0.43071032	-0.42159132
0.80190232	0.33606932	-0.20153132	-0.60761132	-0.14402532	-0.31599332
0.79302532	0.33952032	-0.20078332	-0.62518932	-0.16815332	-0.32444732
0.78544732	0.34205132	-0.20012732	-0.08996232	-0.40583132	-0.41850832
0.77762732	0.34315332	-0.19798432	-0.07221432	-0.40257032	-0.41630232
0.77231632	0.34411832	-0.19590832	-0.05824432	-0.39245532	-0.41292232
0.76874532	0.34475932	-0.19400532	-0.04906332	-0.38587332	-0.41552332
0.76779432	0.34552032	-0.19241132	-0.04147432	-0.37001132	-0.41550632
0.76686132	0.34546632	-0.19041132	-0.03042932	-0.36460132	-0.42006332
0.76705332	0.34531332	-0.18837732	-0.02650632	-0.36111932	-0.42444032
0.76767132	0.34491932	-0.18608232	-0.01954532	-0.36227232	-0.42602632
0.76811032	0.34409032	-0.18314332	-0.00066032	-0.36520732	-0.42030532
0.76905832	0.34310932	-0.17983732	0.02120432	-0.36418032	-0.40785132
0.76968432	0.34148532	-0.17602532	0.04199532	-0.36600732	-0.39457732
0.77095832	0.33949732	-0.17205432	0.06036932	-0.36831232	-0.38135232
0.77269832	0.33708032	-0.16794632	0.07800132	-0.35843932	-0.36795232
0.77457632	0.33412532	-0.16362132	0.09361732	-0.36122932	-0.35560132
0.77498432	0.33006532	-0.15865632	0.11049832	-0.37900032	-0.34501232
0.77706032	0.32625632	-0.15378332	0.13277232	-0.36738832	-0.32838932
0.77947432	0.32208332	-0.14865532	0.14797732	-0.36582732	-0.30964032
0.78111532	0.31718132	-0.14312932	0.15925732	-0.37086732	-0.29027132
0.78465232	0.31272032	-0.13793232	0.15340032	-0.37221932	-0.26989632
0.78885532	0.30814332	-0.13304932	0.14251432	-0.37011432	-0.25100132
0.79421132	0.30372532	-0.12858932	0.11875332	-0.38047332	-0.23738932
0.79841832	0.29857832	-0.12430132	0.09273132	-0.38980832	-0.22620032
0.80213432	0.29299332	-0.12034632	0.05660532	-0.39882532	-0.21785932
0.80692032	0.28752932	-0.11702632	0.01359332	-0.40294432	-0.21082532
0.80847932	0.28079532	-0.11370832	-0.01794132	-0.42257932	-0.20787232
0.80892532	0.27363832	-0.11066432	-0.04742632	-0.44853732	-0.20835632
0.80731032	0.26583232	-0.10776532	-0.06293632	-0.47383332	-0.20985132
0.80604532	0.25821132	-0.10537532	-0.07503132	-0.49023832	-0.21033932
0.80549632	0.25094132	-0.10353832	-0.09510832	-0.49566232	-0.20993132
0.80388032	0.24354532	-0.10208332	-0.10239932	-0.51097232	-0.21251532
0.80344532	0.23676232	-0.10130932	-0.11420032	-0.51668832	-0.21480332
0.80244132	0.23003032	-0.10100432	-0.10504032	-0.51685532	-0.21717232
0.80268032	0.22392932	-0.10126032	-0.10775132	-0.51320132	-0.21791532
0.80344532	0.21826132	-0.10196832	-0.10371632	-0.50018032	-0.21638932
0.80405432	0.21288532	-0.10297132	-0.09967432	-0.48831532	-0.21712532
0.80496532	0.20789932	-0.10429932	-0.09217532	-0.47487632	-0.21610032
0.80593232	0.20326132	-0.10586932	-0.08563732	-0.46337832	-0.21718032
0.80712132	0.19901132	-0.10773932	-0.08451932	-0.45411532	-0.21935032
0.80801632	0.19505532	-0.10995532	-0.07929932	-0.44914532	-0.22528432
0.81088532	0.19193732	-0.11286332	-0.08896832	-0.43801932	-0.23255232
0.81433332	0.18939332	-0.11632332	-0.09915932	-0.42473432	-0.24054832
0.81766232	0.18731932	-0.12026832	-0.09690232	-0.40793832	-0.24920632
0.82064632	0.18567632	-0.12469132	-0.09508932	-0.39325932	-0.26008332
0.82508132	0.18494232	-0.12991732	-0.09078032	-0.36866332	-0.27093532
0.82864832	0.18464032	-0.13573832	-0.06909332	-0.34207532	-0.28291132
0.82487232	0.18340532	-0.14051732	-0.08666332	-0.34477332	-0.30238532
0.81583432	0.18145032	-0.14250332	-0.10064132	-0.37989732	-0.31030032
0.81300932	0.18114632	-0.14430232	-0.09142032	-0.38381932	-0.30383132
0.81136032	0.18138832	-0.14566932	-0.08548232	-0.38859932	-0.29730432
0.81037532	0.18216732	-0.14650332	-0.08106332	-0.39157432	-0.28847132
0.81010432	0.18353532	-0.14709832	-0.07757632	-0.38966732	-0.27873832
0.80932532	0.18522832	-0.14772632	-0.06846332	-0.38984932	-0.27094432
0.80935032	0.18752932	-0.14866032	-0.07122432	-0.38881832	-0.26615632
0.81054732	0.19035132	-0.14966932	-0.08838732	-0.39230532	-0.26418032
0.81191332	0.19355032	-0.15080732	-0.10743332	-0.40444532	-0.26555932
0.81370232	0.19734432	-0.15229832	-0.12004632	-0.41676932	-0.26590032
0.81427432	0.20150332	-0.15414732	-0.12207132	-0.42904732	-0.26457232
0.81281632	0.20569532	-0.15577532	-0.11695332	-0.43572532	-0.25636732
0.80939932	0.20961732	-0.15694932	-0.09995532	-0.44217732	-0.24556632
0.80672732	0.21374232	-0.15812032	-0.09606032	-0.44227632	-0.23377732
0.80460932	0.21789432	-0.15920332	-0.09433432	-0.43955432	-0.22337332
0.80237532	0.22194632	-0.15999932	-0.09220132	-0.44074432	-0.21530532
0.80087432	0.22604932	-0.16061432	-0.09622632	-0.43774632	-0.20679432
0.79904732	0.22988832	-0.16116132	-0.09802332	-0.43660432	-0.20023932
0.79843632	0.23389332	-0.16236432	-0.09715332	-0.42663932	-0.19529732
0.79550432	0.23704432	-0.16276232	-0.09066532	-0.42512332	-0.18965432
0.79475132	0.24051332	-0.16393232	-0.09255132	-0.40991332	-0.18616932
0.79253232	0.24324132	-0.16453332	-0.08121132	-0.39654332	-0.18419532
0.79213632	0.24643732	-0.16580732	-0.09219532	-0.39973432	-0.19175332
0.79032932	0.24918832	-0.16580532	-0.08721032	-0.39334532	-0.18696632
0.78949032	0.25189832	-0.16557932	-0.08429132	-0.37756132	-0.18003232
0.78746032	0.25373732	-0.16507032	-0.07756832	-0.37612032	-0.17928032
0.78680132	0.25568032	-0.16477832	-0.07266232	-0.36565232	-0.17582932
0.78473132	0.25656632	-0.16409632	-0.06043632	-0.35725232	-0.17347932
0.78356232	0.25720032	-0.16387632	-0.05497532	-0.35402732	-0.17880932
0.78290432	0.25772232	-0.16342432	-0.04812732	-0.33970232	-0.17987232
0.78213332	0.25802832	-0.16293032	-0.04225232	-0.33436432	-0.18534632
0.78215332	0.25861232	-0.16239832	-0.03940632	-0.33157732	-0.19117832
0.78233432	0.25955532	-0.16222932	-0.04545932	-0.34069232	-0.20310032
0.78428532	0.26181732	-0.16283932	-0.05811132	-0.34871132	-0.21807132
0.78651032	0.26510632	-0.16370232	-0.07529732	-0.37303532	-0.23524432
0.78917132	0.26971632	-0.16547932	-0.08658232	-0.40151632	-0.25867232
0.79232232	0.27579532	-0.16795332	-0.10513932	-0.42383432	-0.28215332
0.79312832	0.28206532	-0.17033932	-0.10960632	-0.45531332	-0.30874532
0.79503232	0.28954332	-0.17359132	-0.09073332	-0.44085932	-0.32672632
0.79657132	0.29747532	-0.17745432	-0.09498032	-0.44635932	-0.35515232
0.79534632	0.30492732	-0.18089832	-0.09124032	-0.43500532	-0.37758332
0.79229832	0.31169232	-0.18383032	-0.09220932	-0.43043032	-0.39895932
0.78507032	0.31647932	-0.18523932	-0.09268632	-0.42977032	-0.41842332
0.77906232	0.32088132	-0.18626832	-0.09750732	-0.40207932	-0.42826332
0.77131732	0.32325932	-0.18578632	-0.08413432	-0.38007932	-0.43435532
0.76455432	0.32445132	-0.18450832	-0.06848732	-0.36116732	-0.43933732
0.76020932	0.32511932	-0.18295932	-0.05603132	-0.34903732	-0.44457032
0.75867132	0.32558832	-0.18139532	-0.04503832	-0.33393832	-0.44828732
0.75735832	0.32491232	-0.17922532	-0.03118532	-0.33094332	-0.45406132
0.75771832	0.32384232	-0.17696332	-0.02095632	-0.33391732	-0.45916832
0.75954532	0.32230132	-0.17444732	-0.00150732	-0.33691732	-0.45957332
0.76237632	0.32014032	-0.17146332	0.02161532	-0.34198232	-0.45559732
0.76498232	0.31699332	-0.16792932	0.04099632	-0.35420232	-0.45021332
0.76923232	0.31366532	-0.16444232	0.05040732	-0.35731132	-0.44102232
0.77244332	0.30919832	-0.16058032	0.05354732	-0.36910732	-0.43216732
0.77785932	0.30508532	-0.15714432	0.06380832	-0.36337232	-0.42415332
0.78155532	0.29976132	-0.15313332	0.06821732	-0.36792632	-0.41321632
0.78542632	0.29413132	-0.14910932	0.07359532	-0.36999132	-0.39905532
0.78934932	0.28823932	-0.14511932	0.06689732	-0.37734632	-0.38490032
0.79267532	0.28200732	-0.14117732	0.05793032	-0.38317432	-0.37238232
0.79651332	0.27587232	-0.13755732	0.04547232	-0.38508932	-0.35688932
0.79824632	0.26909032	-0.13392732	0.02699232	-0.39149032	-0.34469032
0.79919732	0.26219032	-0.13063832	0.00718532	-0.39706232	-0.33316632
0.79891132	0.25513632	-0.12764132	-0.00990532	-0.39953832	-0.32363732
0.79766532	0.24814132	-0.12498732	-0.02204032	-0.39656932	-0.31394532
0.79580632	0.24140632	-0.12268932	-0.03668032	-0.38992632	-0.30529432
0.79439032	0.23524232	-0.12103132	-0.05377432	-0.38981332	-0.29974232
0.79256932	0.22940632	-0.11989332	-0.06751232	-0.38234332	-0.29519132
0.79042932	0.22396532	-0.11930232	-0.07825332	-0.38923232	-0.29467232
0.78839332	0.21906832	-0.11933332	-0.08689832	-0.39114232	-0.29558432
0.78776932	0.21511032	-0.12014632	-0.09720632	-0.38041532	-0.29615932
0.78627932	0.21147932	-0.12139732	-0.09901932	-0.37380632	-0.29918432
0.78556032	0.20867932	-0.12326632	-0.09720232	-0.35868432	-0.30069832
0.78486532	0.20655032	-0.12562232	-0.09413732	-0.34331132	-0.30413532
0.78384232	0.20499432	-0.12840032	-0.08424532	-0.32906732	-0.30865432
0.78271232	0.20409632	-0.13160032	-0.06989232	-0.31819632	-0.31511232
0.78153732	0.20387632	-0.13510532	-0.05574132	-0.30713832	-0.32251332
0.78057132	0.20437732	-0.13888232	-0.04762732	-0.30072032	-0.33120432
0.77818932	0.20520732	-0.14182632	-0.08093332	-0.31660832	-0.34123232
0.77624232	0.20651532	-0.14321532	-0.10623732	-0.33805732	-0.33833132
0.77514632	0.20835532	-0.14366732	-0.10530232	-0.35030532	-0.32609832
0.77504632	0.21093632	-0.14437232	-0.10556532	-0.35435732	-0.31657832
0.77516932	0.21423832	-0.14539332	-0.10878332	-0.36199232	-0.31315532
0.77657032	0.21865632	-0.14690232	-0.11991032	-0.36900032	-0.31085932
0.77776232	0.22388932	-0.14865332	-0.12162432	-0.38461832	-0.30916032
0.77968532	0.23050932	-0.15058032	-0.39417332	-0.06458732	-0.21718932
0.78220432	0.23797932	-0.15341532	-0.39859732	-0.05967532	-0.20941032
0.78544532	0.24661632	-0.15679632	-0.39606332	-0.05823432	-0.20202632
0.79084532	0.25654832	-0.16156732	-0.13914332	-0.44347632	-0.30439232
0.79466832	0.26728732	-0.16682532	-0.15375032	-0.45852032	-0.30799132
0.79427632	0.27744832	-0.17049732	-0.41556932	-0.10346532	-0.19365532
0.79704432	0.28842032	-0.17715032	-0.06667332	-0.38180532	-0.28910332
0.79646532	0.29878532	-0.18361632	-0.55507132	-0.18962632	-0.24474732
0.79889932	0.31079332	-0.19077732	-0.54787132	-0.19036432	-0.26066232
0.79778732	0.32194632	-0.19662432	-0.55349632	-0.19897232	-0.27359132
0.79688132	0.33301132	-0.20224332	-0.13220132	-0.32359832	-0.33309532
0.79320732	0.34221532	-0.20579432	-0.18111432	-0.34637332	-0.35491232
0.78403732	0.34788932	-0.20611332	-0.53358032	-0.28085432	-0.33996832
0.77337632	0.35114132	-0.20486532	-0.56704832	-0.29960932	-0.35148932
0.75722232	0.34974432	-0.20128232	-0.08841132	-0.31299932	-0.36026332
0.74733632	0.34864632	-0.19810332	-0.04449832	-0.29960532	-0.36099532
0.74293732	0.34816932	-0.19612632	-0.02704532	-0.29512932	-0.37255132
0.74171132	0.34784732	-0.19491232	-0.01988332	-0.28625832	-0.38750832
0.74209632	0.34726532	-0.19334932	-0.01563632	-0.28529432	-0.40369032
0.74309932	0.34624532	-0.19146632	-0.02248832	-0.28474532	-0.42119032
0.74449732	0.34493832	-0.18953632	-0.03111132	-0.28593632	-0.44061332
0.74547632	0.34322532	-0.18737432	-0.04003832	-0.28963732	-0.45986132
0.74615232	0.34131932	-0.18494632	-0.03458232	-0.29692432	-0.47382332
0.74687732	0.33922132	-0.18190832	-0.01200132	-0.30073032	-0.47825032
0.74836932	0.33696532	-0.17819632	0.02157332	-0.31174132	-0.47461132
0.75031732	0.33436932	-0.17375832	0.05205932	-0.31269932	-0.46507832
0.75264732	0.33130232	-0.16888432	0.07675832	-0.31694732	-0.45019132
0.75445032	0.32748832	-0.16373532	0.10422332	-0.32678332	-0.43671732
0.75815732	0.32375232	-0.15873232	0.12608332	-0.33027332	-0.41915932
0.76208332	0.31943132	-0.15353932	0.14577232	-0.34650732	-0.39928732
0.76709832	0.31499332	-0.14850332	0.15943332	-0.34263932	-0.38049732
0.77279732	0.31031432	-0.14359732	0.15998032	-0.34767032	-0.36283932
0.77933232	0.30566132	-0.13911632	0.15042932	-0.35260732	-0.34427632
0.78628132	0.30086632	-0.13432432	-0.65939632	-0.24369432	-0.29783832
0.79300832	0.29606832	-0.13134432	0.10878632	-0.37592732	-0.31912332
0.79887632	0.29085332	-0.12802332	0.08358732	-0.37835832	-0.30602332
0.80222232	0.28484532	-0.12484532	0.06180632	-0.39840832	-0.29693632
0.80620232	0.27921232	-0.12235432	0.03584132	-0.40728132	-0.28818832
0.80891432	0.27338232	-0.12026032	0.01298232	-0.41859932	-0.28089932
0.81151032	0.26779032	-0.11882832	-0.01378632	-0.42350732	-0.27522832
0.81202232	0.26184832	-0.11793032	-0.02360732	-0.43605332	-0.27338032
0.81289732	0.25637032	-0.11792932	-0.02990732	-0.44198432	-0.27287832
0.81445632	0.25150132	-0.11880532	-0.02765632	-0.42939932	-0.26933032
0.81527532	0.24677532	-0.12019332	-0.01621232	-0.41939532	-0.26930932
0.81698932	0.24265932	-0.12220732	-0.00788832	-0.40779932	-0.26893032
0.81733932	0.23851432	-0.12441932	0.00586032	-0.39407332	-0.26843032
0.81755932	0.23473432	-0.12701632	0.01984132	-0.38515032	-0.27088732
0.81844132	0.23149332	-0.13008232	0.02647532	-0.37897932	-0.27409332
0.81736732	0.22818532	-0.13319532	0.03463932	-0.38090432	-0.28342032
0.81998232	0.22641232	-0.13735332	0.03264432	-0.37035632	-0.29078732
0.82170132	0.22517132	-0.14202432	0.04154032	-0.35948832	-0.30008332
0.82149832	0.22446132	-0.14702732	0.04661332	-0.35175732	-0.31322932
0.81818132	0.22417532	-0.15025832	0.01371832	-0.36846032	-0.31600532
0.81724932	0.22561632	-0.15263132	0.02642332	-0.36539132	-0.30084632
0.81748732	0.22841932	-0.15471032	0.02734232	-0.37216432	-0.28385432
0.81725232	0.23203532	-0.15633632	0.04445732	-0.37354432	-0.26928832
0.82108432	0.23763932	-0.15928932	0.02914032	-0.38597832	-0.27012132
0.82551532	0.24432532	-0.16197632	-0.00226032	-0.41663632	-0.27501632
0.83143832	0.25251332	-0.16472032	-0.03779732	-0.46309632	-0.27978432
0.83929832	0.26290232	-0.16910132	-0.03267132	-0.48379132	-0.28150632
0.84669232	0.27508032	-0.17450932	-0.05029232	-0.48244532	-0.27904332
0.85221332	0.28793032	-0.18044932	-0.01757632	-0.45965232	-0.27034732
0.85610432	0.32872832	-0.20058332	-0.02458832	-0.53333232	-0.34012632
0.82387332	0.37284132	-0.21480132	-0.64519632	-0.22226332	-0.27668732
0.80441232	0.37305632	-0.21111432	-0.68686232	-0.25533732	-0.29229232
0.78783832	0.37166632	-0.20775032	0.00993332	-0.40238232	-0.35845132
0.77735732	0.37085932	-0.20510932	0.03613532	-0.38430032	-0.36564832
0.77114332	0.37025232	-0.20321332	0.04943332	-0.38594432	-0.38040832
0.76864532	0.36980732	-0.20180432	0.05344032	-0.37954832	-0.39694032
0.77074332	0.37000832	-0.20084032	0.05232132	-0.36123632	-0.40480532
0.77303532	0.36908232	-0.19939232	0.04267332	-0.36523132	-0.42522032
0.77541832	0.36737232	-0.19761132	0.02894532	-0.36745532	-0.44746132
0.77812732	0.36535732	-0.19565332	0.01085132	-0.36781132	-0.46993032
0.78110632	0.36329632	-0.19367532	-0.00863932	-0.38148332	-0.49362432
0.78376232	0.36101032	-0.19136832	-0.01661532	-0.38412032	-0.50819432
0.78588032	0.35827232	-0.18856832	-0.00720632	-0.38842032	-0.51493532
0.78780332	0.35512132	-0.18526932	0.00741732	-0.39427832	-0.51648332
0.78889332	0.35123132	-0.18124132	0.02842832	-0.39724032	-0.51666632
0.79024132	0.34689532	-0.17682032	0.05231632	-0.40141632	-0.50681332
0.79269232	0.34260032	-0.17236832	0.07963232	-0.40052332	-0.49579932
0.79601832	0.33815432	-0.16763132	0.10436932	-0.39504632	-0.48253832
0.79667032	0.33196232	-0.16182232	0.12109932	-0.41330832	-0.46426632
0.80284732	0.32773532	-0.15697832	0.12927632	-0.39405132	-0.44868832
0.80665732	0.32214632	-0.15134032	0.13222032	-0.39835532	-0.43079732
0.81142832	0.31683832	-0.14589932	0.12878332	-0.40156332	-0.41185532
0.81636632	0.31158332	-0.14078532	0.11297232	-0.40853132	-0.39328732
0.82073132	0.30615732	-0.13607132	0.09264832	-0.42136032	-0.38086532
0.82668532	0.30133832	-0.13221832	0.05690132	-0.42174832	-0.36833632
0.82907832	0.29535532	-0.12853132	0.02128032	-0.43883132	-0.36226032
0.83109932	0.28942832	-0.12552532	-0.01050132	-0.45250932	-0.35919432
0.83220432	0.28338632	-0.12303932	-0.03554332	-0.46582832	-0.35691932
0.83261232	0.27742632	-0.12097732	-0.05286532	-0.47789832	-0.35540432
0.83349132	0.27194032	-0.11948832	-0.06997832	-0.48009332	-0.35157732
0.83168232	0.26593332	-0.11809332	-0.06772532	-0.49011332	-0.35004032
0.83262432	0.26115132	-0.11751832	-0.07797732	-0.48579732	-0.34529432
0.83291032	0.25652932	-0.11731132	-0.08515632	-0.48715532	-0.34313332
0.83243432	0.25202932	-0.11744432	-0.08858132	-0.49069632	-0.34302632
0.83391332	0.24844332	-0.11828332	-0.09949832	-0.48695632	-0.34227132
0.83588532	0.24538932	-0.11960432	-0.11172832	-0.48442832	-0.34109532
0.83644432	0.24241432	-0.12126932	-0.10723332	-0.48151632	-0.34208332
0.83999532	0.24071532	-0.12397732	-0.11769332	-0.47221032	-0.34390232
0.84267032	0.23930132	-0.12722432	-0.11686032	-0.45960832	-0.34722132
0.84508332	0.23831032	-0.13103832	-0.10551632	-0.44451832	-0.35142332
0.84731132	0.23778632	-0.13535432	-0.09094332	-0.42957732	-0.35683532
0.84844632	0.23752332	-0.13993932	-0.07151832	-0.41580232	-0.36329732
0.84922632	0.23771132	-0.14476132	-0.05657232	-0.40706932	-0.37060032
0.84597132	0.23729532	-0.14876932	-0.06857132	-0.41636832	-0.38339532
0.84030932	0.23648132	-0.15021832	-0.08509832	-0.43859132	-0.38289932
0.83884532	0.23677732	-0.15134232	-0.07452232	-0.44192532	-0.36875332
0.83853532	0.23759732	-0.15225432	-0.07077532	-0.44089332	-0.35672432
0.83775832	0.23846032	-0.15275932	-0.06337732	-0.43718232	-0.34480232
0.83746132	0.23971032	-0.15320632	-0.05702632	-0.43285332	-0.33323832
0.83750332	0.24142432	-0.15397232	-0.04923532	-0.42914832	-0.32535332
0.83784532	0.24388032	-0.15518832	-0.04197332	-0.43042332	-0.32064232
0.83863832	0.24722232	-0.15681032	-0.03095632	-0.43697032	-0.31790032
0.84280032	0.25256932	-0.15994232	-0.03089032	-0.44124032	-0.31864732
0.84446732	0.25828332	-0.16272832	-0.05184732	-0.47114632	-0.32031132
0.85123632	0.26675332	-0.16734632	0.00682032	-0.45575932	-0.31047732
0.85689132	0.27647832	-0.17348132	-0.00487432	-0.47606632	-0.32498532
0.86421332	0.28834232	-0.18005532	-0.04074032	-0.49664832	-0.34007832
0.86441932	0.29926232	-0.18501532	-0.04909032	-0.53984832	-0.36172832
0.86859232	0.32655632	-0.19797832	-0.04509832	-0.56576532	-0.40156332
0.84582832	0.36065732	-0.20888832	-0.61429032	-0.03980132	-0.22603132
0.83482332	0.36747332	-0.20936432	-0.60069332	-0.07352832	-0.24121732
0.82307232	0.37158632	-0.20797832	-0.60150432	-0.14299032	-0.26278332
0.80823532	0.37115632	-0.20523232	-0.05617732	-0.45895432	-0.38347232
0.79840232	0.37062532	-0.20314332	-0.03339532	-0.44592632	-0.39066032
0.79577532	0.37160132	-0.20220032	-0.03127532	-0.42988532	-0.39644132
0.79448232	0.37159232	-0.20097632	-0.02664132	-0.41861432	-0.40482332
0.79544232	0.37116432	-0.20008932	-0.03360532	-0.41018232	-0.41924632
0.79930932	0.37073432	-0.19961432	-0.05048832	-0.40750332	-0.43888932
0.80300432	0.36939032	-0.19900232	-0.07459232	-0.41392632	-0.46621132
0.80525932	0.36695132	-0.19793332	-0.09015632	-0.41980732	-0.49504932
0.80766632	0.36449632	-0.19677932	-0.10610332	-0.41836932	-0.51995532
0.80939832	0.36185032	-0.19548132	-0.12393732	-0.42274232	-0.54784532
0.81052132	0.35923332	-0.19417432	-0.13821632	-0.42420232	-0.57420832
0.81174532	0.35679732	-0.19283032	-0.13991432	-0.42291132	-0.59722932
0.81359532	0.35451932	-0.19104732	-0.12426832	-0.41873832	-0.61072532
0.81660632	0.35238432	-0.18848332	-0.09333332	-0.40832532	-0.61090232
0.81788632	0.34892432	-0.18445732	-0.05341432	-0.41102532	-0.60264932
0.82254332	0.34642632	-0.18038632	-0.01586332	-0.39692132	-0.58836632
0.82633832	0.34286032	-0.17542532	0.01193332	-0.38921432	-0.56950732
0.82588732	0.33692832	-0.16905332	0.03660832	-0.40805332	-0.55093032
0.82937632	0.33222132	-0.16339232	0.05486532	-0.40426832	-0.53035932
0.83325432	0.32727132	-0.15781032	0.06510232	-0.40181832	-0.50933132
0.83649232	0.32175932	-0.15222332	0.07304432	-0.40547632	-0.48784932
0.84039432	0.31632532	-0.14704232	0.07334232	-0.40559132	-0.46568032
0.84210132	0.30995832	-0.14182632	0.07298132	-0.42009132	-0.44825732
0.84473732	0.30390532	-0.13720632	0.06751332	-0.42784032	-0.42867432
0.84829232	0.29814532	-0.13316132	0.05407332	-0.43570532	-0.41099432
0.85067232	0.29206032	-0.12931232	0.04022032	-0.44499832	-0.39298032
0.85371432	0.28628632	-0.12603532	0.01176932	-0.45630032	-0.37866132
0.85480332	0.28006432	-0.12308332	-0.02165332	-0.47224132	-0.36769632
0.85412632	0.27354732	-0.12075232	-0.05160332	-0.49543632	-0.36204632
0.85273232	0.26716032	-0.11927332	-0.06723332	-0.51353732	-0.35804632
0.85266932	0.26157732	-0.11886032	-0.07262032	-0.51998832	-0.35572632
0.85345932	0.25664932	-0.11925132	-0.07424532	-0.51953932	-0.35324332
0.85506632	0.25235532	-0.12031132	-0.07672932	-0.51472632	-0.35212932
0.85590432	0.24830932	-0.12169532	-0.06855832	-0.51123932	-0.35186432
0.85865532	0.24525532	-0.12374932	-0.06796332	-0.50094232	-0.35115432
0.86048432	0.24245132	-0.12600932	-0.06105232	-0.49397232	-0.35149932
0.86256232	0.24017532	-0.12860232	-0.05913132	-0.48805132	-0.35356332
0.86659232	0.23887832	-0.13175332	-0.06929132	-0.48094832	-0.35591832
0.86975332	0.23785832	-0.13509832	-0.07351232	-0.47801432	-0.36113632
0.87361732	0.23751832	-0.13896932	-0.08017832	-0.47359932	-0.36761932
0.87845132	0.23803432	-0.14354632	-0.08249032	-0.46584832	-0.37443732
0.87927032	0.23817232	-0.14768032	-0.09192732	-0.46495632	-0.38268132
0.87641332	0.23788732	-0.15042932	-0.10113532	-0.47341232	-0.38429632
0.87432332	0.23815932	-0.15260532	-0.08910632	-0.46950732	-0.37308732
0.87160932	0.23876032	-0.15431932	-0.07196732	-0.46773932	-0.35977232
0.87022932	0.24055632	-0.15602632	-0.05784632	-0.46733132	-0.34741332
0.87044332	0.24379832	-0.15820632	-0.05856332	-0.47183532	-0.34551032
0.86976432	0.24788032	-0.16023632	-0.07090932	-0.49250332	-0.35152232
0.87256532	0.25409932	-0.16302432	-0.08314732	-0.51075332	-0.35494332
0.87468432	0.26144632	-0.16607032	-0.08949632	-0.53752932	-0.35900632
0.88038032	0.27121432	-0.17048632	-0.08371832	-0.54710232	-0.35947632
0.88770832	0.28318132	-0.17633032	-0.07718832	-0.55629632	-0.37167732
0.84785532	0.36934732	-0.20713832	-0.58479532	0.00591132	-0.24788832
0.83692632	0.37517832	-0.20763832	-0.18098732	-0.59642432	-0.49495032
0.82531832	0.37878432	-0.20630632	-0.15874432	-0.52914932	-0.46099632
0.81386532	0.37979032	-0.20431632	-0.12605132	-0.50088732	-0.45187732
0.80429132	0.37948132	-0.20221332	-0.09081132	-0.47532432	-0.44414332
0.80011932	0.37949332	-0.20090032	-0.07470032	-0.45911732	-0.44379232
0.80036632	0.37966232	-0.20038432	-0.07390532	-0.44153732	-0.45004632
0.80361032	0.37972632	-0.20043632	-0.08931332	-0.43887932	-0.46875332
0.80614332	0.37853532	-0.20037932	-0.10220332	-0.43447432	-0.49012432
0.80913332	0.37697932	-0.20026132	-0.11586132	-0.43027232	-0.51328332
0.81136832	0.37472432	-0.19970932	-0.12725732	-0.42880332	-0.53735632
0.81305432	0.37206832	-0.19890332	-0.13841432	-0.42965932	-0.56239232
0.81469932	0.36949932	-0.19803232	-0.14523932	-0.42422532	-0.58291232
0.81561432	0.36663932	-0.19678132	-0.13751732	-0.42030332	-0.59935332
0.81641232	0.36365432	-0.19490232	-0.11239232	-0.41236932	-0.60432732
0.81730332	0.36027632	-0.19199032	-0.06697532	-0.40664732	-0.59776232
0.81976332	0.35702532	-0.18825332	-0.02174132	-0.39293132	-0.58199632
0.82042432	0.35235732	-0.18298932	0.01416032	-0.39850832	-0.56689132
0.82546732	0.34903232	-0.17798332	0.03825332	-0.38626432	-0.54615432
0.82860232	0.34443232	-0.17212432	0.05316132	-0.39067832	-0.52087432
0.83068032	0.33910832	-0.16601032	0.05972632	-0.40409232	-0.49778332
0.83698832	0.33540532	-0.16109932	0.06095932	-0.38962032	-0.48000332
0.84097432	0.33046932	-0.15596032	0.05499132	-0.39653532	-0.46322232
0.84575432	0.32567132	-0.15128532	0.04640832	-0.40207832	-0.44877532
0.84979032	0.32051332	-0.14681332	0.03445232	-0.41286732	-0.43578632
0.85521332	0.31583932	-0.14290032	0.01581732	-0.41961232	-0.42310032
0.85784832	0.31021232	-0.13897032	-0.00389032	-0.43602032	-0.41442832
0.86168632	0.30507232	-0.13576832	-0.03550132	-0.45257032	-0.40723332
0.86320432	0.29927232	-0.13278732	-0.05912532	-0.47147132	-0.40281132
0.86441032	0.29352232	-0.13028832	-0.07870432	-0.48732932	-0.39889232
0.86512832	0.28788132	-0.12826732	-0.08969132	-0.49836332	-0.39287032
0.86477132	0.28214932	-0.12660732	-0.09791332	-0.51084432	-0.38979132
0.86575232	0.27710932	-0.12564632	-0.10873532	-0.52009232	-0.38773232
0.86704932	0.27245532	-0.12516432	-0.11770732	-0.52647432	-0.38503732
0.86820832	0.26807832	-0.12516232	-0.12763832	-0.53096932	-0.38536332
0.86905932	0.26399832	-0.12563932	-0.13323132	-0.53775732	-0.38673032
0.87088632	0.26063232	-0.12675932	-0.14141132	-0.53766332	-0.38741132
0.87323632	0.25780932	-0.12841232	-0.15245532	-0.53631432	-0.38965232
0.87595432	0.25553232	-0.13059132	-0.15650332	-0.52931632	-0.39074232
0.87877132	0.25373332	-0.13318632	-0.16101332	-0.52102732	-0.39210632
0.88179932	0.25246532	-0.13624432	-0.16293432	-0.51488832	-0.39473132
0.88541432	0.25183732	-0.13988732	-0.16250532	-0.50456732	-0.39641232
0.88838532	0.25155432	-0.14390432	-0.16570132	-0.49526532	-0.40199432
0.88798732	0.25099732	-0.14717032	-0.17165932	-0.49383032	-0.40601432
0.88776132	0.25094732	-0.14994632	-0.16989032	-0.49215432	-0.40373832
0.88561032	0.25073432	-0.15187632	-0.16266632	-0.49451132	-0.39648132
0.88431732	0.25114132	-0.15339832	-0.15120032	-0.49037732	-0.38478132
0.88216232	0.25167432	-0.15440732	-0.13532932	-0.48814132	-0.37051532
0.88078032	0.25290032	-0.15518032	-0.12082632	-0.48375432	-0.35542232
0.88088532	0.25522032	-0.15657432	-0.10843732	-0.47919232	-0.34729732
0.88205132	0.25877932	-0.15846932	-0.11316932	-0.48487332	-0.34798632
0.88079632	0.26242632	-0.15948332	-0.13154332	-0.51069532	-0.35183432
0.88787332	0.26947532	-0.16252932	-0.11246232	-0.49763432	-0.34484432
0.90625532	0.28203032	-0.17018932	-0.08816132	-0.48187832	-0.35641532
0.91381832	0.29354232	-0.17708832	-0.10161732	-0.51672132	-0.38593032
0.86164332	0.37344032	-0.20382632	-0.17696832	-0.63972232	-0.46977532
0.85277332	0.37892932	-0.20355732	-0.18143432	-0.59552832	-0.44782532
0.84247332	0.38117432	-0.20208632	-0.14175932	-0.52126932	-0.41401532
0.83369032	0.38136132	-0.20052132	-0.11749832	-0.49397832	-0.41309132
0.83077032	0.38227332	-0.20003332	-0.11603132	-0.47594532	-0.42183432
0.83098132	0.38293932	-0.19938832	-0.11565932	-0.46570932	-0.43023932
0.83344632	0.38313332	-0.19860532	-0.12535332	-0.45740932	-0.44091532
0.83697032	0.38267332	-0.19814332	-0.14522032	-0.45979732	-0.46121232
0.83986932	0.38125232	-0.19763332	-0.16587232	-0.45956132	-0.48504232
0.84250732	0.37948832	-0.19713532	-0.18484332	-0.45868332	-0.50869432
0.84396132	0.37715132	-0.19639232	-0.19794432	-0.45908532	-0.53286532
0.84617732	0.37514732	-0.19581532	-0.20821732	-0.45158032	-0.55452532
0.84760632	0.37283632	-0.19501332	-0.21891232	-0.45116332	-0.57913332
0.84886932	0.37052532	-0.19410032	-0.22620332	-0.45082932	-0.60293132
0.85200432	0.36909032	-0.19334232	-0.22919732	-0.44414732	-0.62142532
0.85572532	0.36769832	-0.19191632	-0.21447132	-0.43718332	-0.62910732
0.86154832	0.36677632	-0.18991532	-0.18487032	-0.42012032	-0.62177532
0.86788732	0.36549532	-0.18696832	-0.13612432	-0.40157532	-0.60358332
0.87255532	0.36290332	-0.18268732	-0.09250032	-0.38623332	-0.57975832
0.87230432	0.35764132	-0.17676232	-0.05976632	-0.40128032	-0.55679432
0.87452132	0.35302632	-0.17126832	-0.03347632	-0.39883032	-0.53165732
0.87716532	0.34823632	-0.16594432	-0.01858932	-0.39348032	-0.51086332
0.87792732	0.34238532	-0.16042432	-0.00717732	-0.40605532	-0.49137532
0.87961832	0.33665532	-0.15531232	-0.00052632	-0.41549732	-0.47325232
0.88246332	0.33113532	-0.15061632	0.00014232	-0.42410332	-0.45630032
0.88756632	0.32627632	-0.14655032	-0.01052132	-0.43209132	-0.43942232
0.89243932	0.32127232	-0.14275232	-0.02968632	-0.44106232	-0.42463232
0.89456632	0.31534432	-0.13889032	-0.04585132	-0.46207632	-0.41305232
0.89808832	0.30994932	-0.13571632	-0.06883232	-0.47911132	-0.40128632
0.89926332	0.30395532	-0.13263532	-0.08436232	-0.49848032	-0.38981032
0.89918632	0.29780232	-0.12982932	-0.09508532	-0.51929832	-0.38106832
0.89903932	0.29193332	-0.12756732	-0.10048232	-0.53277532	-0.36992332
0.89870332	0.28633932	-0.12588732	-0.10535032	-0.54550132	-0.36075932
0.89903532	0.28136532	-0.12500632	-0.10565932	-0.55102132	-0.35260132
0.89940732	0.27678232	-0.12480532	-0.09967432	-0.55194632	-0.34642432
0.90039032	0.27275032	-0.12535032	-0.09557932	-0.55067832	-0.34122832
0.90251832	0.26947532	-0.12659132	-0.09567732	-0.54523732	-0.33981032
0.90479732	0.26667532	-0.12834032	-0.09516632	-0.53850232	-0.34053532
0.90679432	0.26422032	-0.13043632	-0.09551632	-0.53158132	-0.34279232
0.90852632	0.26217532	-0.13285332	-0.09013332	-0.52477232	-0.34496932
0.91061132	0.26073232	-0.13572532	-0.09202132	-0.51899332	-0.34955832
0.91365432	0.26005932	-0.13925532	-0.08939232	-0.50634132	-0.35395732
0.91706132	0.26002432	-0.14341032	-0.08434532	-0.49202232	-0.35907632
0.92077832	0.26066632	-0.14836632	-0.07960032	-0.47412532	-0.36682232
0.91601632	0.25962232	-0.15189432	-0.08009632	-0.47936932	-0.37575532
0.90931632	0.25837732	-0.15371932	-0.07047332	-0.49304632	-0.37152932
0.90660032	0.25831932	-0.15555432	-0.05484232	-0.49290232	-0.35989132
0.90386732	0.25850032	-0.15681532	-0.04111232	-0.49592032	-0.34843532
0.90313232	0.25984432	-0.15811332	-0.03785932	-0.49483332	-0.34063432
0.90473432	0.26285932	-0.16029732	-0.04147332	-0.48841032	-0.34153332
0.90827432	0.26759232	-0.16355432	-0.04553232	-0.48116932	-0.34798532
0.91192632	0.27370232	-0.16747732	-0.05090632	-0.48855732	-0.36148832
0.92102132	0.28299132	-0.17312932	-0.06534332	-0.50315632	-0.37947832
0.93425432	0.29564032	-0.18079032	-0.06269332	-0.50438532	-0.39868032
0.94213332	0.30902932	-0.18926432	-0.04572132	-0.52361232	-0.42467032
0.94252232	0.32247832	-0.19728532	-0.05750032	-0.55249232	-0.45361632
0.88469132	0.35570632	-0.20036132	-0.11789332	-0.66833332	-0.46988632
0.88454932	0.36642232	-0.20280832	-0.13807132	-0.64638832	-0.46139332
0.87775632	0.37291132	-0.20305732	-0.15756832	-0.63258132	-0.45753932
0.87148532	0.37757232	-0.20217032	-0.13928232	-0.57618132	-0.42858932
0.86542532	0.38025532	-0.20130132	-0.11957932	-0.53684332	-0.42230032
0.86122832	0.38194132	-0.20044632	-0.11792532	-0.51961732	-0.43014832
0.85979932	0.38365132	-0.20000232	-0.11741032	-0.50336832	-0.43916832
0.85750332	0.38385732	-0.19916332	-0.11198232	-0.49598032	-0.45196032
0.85739232	0.38416732	-0.19872232	-0.11232332	-0.48954232	-0.46741732
0.85770332	0.38392932	-0.19802432	-0.11551932	-0.48452032	-0.48375332
0.85859532	0.38344132	-0.19748432	-0.12513732	-0.48059432	-0.50380032
0.85919932	0.38245232	-0.19680432	-0.13157232	-0.48050732	-0.52454632
0.86036332	0.38140132	-0.19628132	-0.14159632	-0.47768432	-0.54806332
0.86158732	0.38011132	-0.19566332	-0.14809532	-0.47731232	-0.57295632
0.86336732	0.37869432	-0.19487732	-0.14927832	-0.47376832	-0.59504532
0.86458732	0.37676432	-0.19393532	-0.14961832	-0.47260132	-0.61895832
0.86577732	0.37459632	-0.19274932	-0.14537732	-0.47232532	-0.63886032
0.86879732	0.37274932	-0.19127532	-0.12738532	-0.46707932	-0.64490132
0.87245232	0.37045532	-0.18902932	-0.09720232	-0.46211632	-0.63818432
0.87824032	0.36832132	-0.18622932	-0.06041732	-0.44595532	-0.61659432
0.87604832	0.36211332	-0.18103732	-0.01768232	-0.45545932	-0.59388232
0.87631532	0.35621732	-0.17599032	0.00193632	-0.45655932	-0.56574432
0.87874332	0.35082032	-0.17142832	0.01603932	-0.44974632	-0.53870532
0.88262232	0.34552832	-0.16712932	0.01633032	-0.43990732	-0.51220432
0.88020532	0.33755632	-0.16182732	0.02196932	-0.45332932	-0.49048032
0.88119732	0.33077932	-0.15743232	0.01539632	-0.45185632	-0.46807432
0.88182332	0.32383532	-0.15325332	0.00798232	-0.45710832	-0.44758832
0.88207732	0.31676932	-0.14934732	-0.00582932	-0.46091732	-0.43034732
0.88294232	0.30994332	-0.14595432	-0.02945532	-0.47201632	-0.41686932
0.88194232	0.30258132	-0.14270232	-0.04727432	-0.48320332	-0.40475032
0.88163632	0.29566032	-0.13998332	-0.07038332	-0.49579932	-0.39470432
0.88027132	0.28867932	-0.13752932	-0.09428832	-0.50741432	-0.38636332
0.87783932	0.28173232	-0.13543632	-0.10948732	-0.51436032	-0.37763732
0.87512032	0.27511932	-0.13397332	-0.12629332	-0.52149132	-0.37295232
0.87246132	0.26893732	-0.13326532	-0.13231732	-0.52397632	-0.36985032
0.87144032	0.26370332	-0.13351332	-0.14113832	-0.52247132	-0.36891332
0.87018932	0.25884932	-0.13436832	-0.14139332	-0.51853032	-0.37015832
0.87087632	0.25505332	-0.13613832	-0.15184432	-0.50878932	-0.37435732
0.87251932	0.25208732	-0.13869132	-0.15951032	-0.49431932	-0.38108332
0.87444632	0.24981732	-0.14199632	-0.16303732	-0.48016432	-0.39012332
0.87729732	0.24852532	-0.14622432	-0.16452732	-0.45764432	-0.40079532
0.87509232	0.24663532	-0.14957032	-0.16301832	-0.44951532	-0.41002632
0.87287632	0.24552532	-0.15199932	-0.15659132	-0.44780132	-0.40989232
0.87140132	0.24541732	-0.15424632	-0.14346232	-0.44295232	-0.40392132
0.86852732	0.24583632	-0.15583532	-0.12338632	-0.44789532	-0.39472432
0.86874732	0.24841232	-0.15786832	-0.10891232	-0.44369532	-0.38338032
0.87057332	0.25273432	-0.16048732	-0.10771632	-0.44350232	-0.37824632
0.87190332	0.25803432	-0.16301032	-0.12614532	-0.46465232	-0.37812432
0.87327332	0.26432132	-0.16530232	-0.15630532	-0.51244732	-0.38442632
0.88654332	0.27550232	-0.17051932	-0.14535732	-0.50618132	-0.37622832
0.90288832	0.28987032	-0.17858632	-0.12947232	-0.50827932	-0.38365932
0.84337832	0.37743932	-0.20613032	-0.21457732	-0.61816832	-0.47820632
0.83725632	0.38264632	-0.20563232	-0.19277032	-0.53875032	-0.44306032
0.82518832	0.38262932	-0.20347832	-0.14623032	-0.50131032	-0.43821332
0.81820532	0.38255432	-0.20168132	-0.12529532	-0.47392632	-0.43703132
0.81624832	0.38248832	-0.20059032	-0.12032932	-0.46130732	-0.44770232
0.81881732	0.38265232	-0.20022632	-0.13097232	-0.45150632	-0.46518632
0.82289132	0.38200132	-0.19998632	-0.14969732	-0.45087632	-0.48976532
0.82768532	0.38072632	-0.19998132	-0.17637232	-0.44690832	-0.51767132
0.83131432	0.37832332	-0.19973332	-0.19683132	-0.44817232	-0.55170432
0.83494132	0.37568032	-0.19950832	-0.22119832	-0.44124532	-0.58415432
0.83749832	0.37256232	-0.19912732	-0.24372232	-0.43717432	-0.61964932
0.83866832	0.36899432	-0.19853432	-0.25363532	-0.43586532	-0.65551132
0.84023732	0.36564132	-0.19780132	-0.24581332	-0.42977832	-0.68162132
0.84621932	0.36381632	-0.19744732	-0.22386032	-0.40798032	-0.68845832
0.84815932	0.35955432	-0.19500232	-0.17134732	-0.40338132	-0.68817232
0.85524932	0.35671932	-0.19263932	-0.13094532	-0.37893632	-0.67057532
0.85879332	0.35168332	-0.18850632	-0.08633632	-0.37072632	-0.65035732
0.86056532	0.34522632	-0.18324532	-0.05444732	-0.36778432	-0.62662232
0.86105032	0.33764232	-0.17717832	-0.03200732	-0.37154432	-0.59960432
0.86384732	0.33081332	-0.17149532	-0.00231732	-0.35924532	-0.56781432
0.86438632	0.32279632	-0.16513332	0.01147532	-0.36614732	-0.53701332
0.86450632	0.31460332	-0.15885932	0.02255532	-0.37574432	-0.50719032
0.86584232	0.30693632	-0.15313632	0.01946032	-0.37209532	-0.47838732
0.86669432	0.29928832	-0.14789832	0.00153432	-0.37473932	-0.45428132
0.86706332	0.29173532	-0.14328132	-0.03463032	-0.38880832	-0.43728632
0.86566632	0.28397032	-0.13914632	-0.08213532	-0.40814732	-0.42474432
0.86011832	0.27538332	-0.13533732	-0.12637732	-0.43833332	-0.42065332
0.85343032	0.26709732	-0.13250232	-0.16150432	-0.46482432	-0.42102832
0.84803532	0.25995632	-0.13103132	-0.17443332	-0.48022332	-0.42235532
0.84480132	0.25420832	-0.13097532	-0.17994832	-0.47826732	-0.42344432
0.84369032	0.24978132	-0.13218432	-0.18246032	-0.46599032	-0.42498132
0.84468632	0.24669032	-0.13458732	-0.19270832	-0.44832732	-0.42811932
0.84590132	0.24437832	-0.13779332	-0.18839632	-0.42627932	-0.43245732
0.84781832	0.24303232	-0.14180132	-0.17492332	-0.39758232	-0.43584132
0.84497332	0.24118232	-0.14510632	-0.16605932	-0.39042232	-0.44113232
0.84199332	0.23996532	-0.14729132	-0.16141232	-0.39590232	-0.44001632
0.84055232	0.23977732	-0.14904532	-0.15541132	-0.39889332	-0.43366032
0.83947432	0.24037732	-0.15036632	-0.15327732	-0.40595532	-0.42634432
0.83880732	0.24188432	-0.15112932	-0.15254432	-0.41435032	-0.41583032
0.83833332	0.24438632	-0.15160932	-0.14746632	-0.42476132	-0.40209532
0.83943532	0.24855732	-0.15294632	-0.11161932	-0.42276032	-0.38716132
0.84380432	0.25515432	-0.15608432	-0.09769032	-0.43153932	-0.38239832
0.85507832	0.26566132	-0.16211832	-0.02345132	-0.39744532	-0.37745132
0.86552032	0.27828232	-0.17039832	0.00090332	-0.41264432	-0.40219532
0.80732632	0.41543832	-0.20987532	-0.69226432	-0.16387332	-0.34424932
0.79351632	0.41604732	-0.20676432	-0.72999832	-0.22064132	-0.37715432
0.78199932	0.41501032	-0.20385632	-0.06270532	-0.44838832	-0.49386132
0.77463732	0.41382532	-0.20099632	-0.04599432	-0.44055132	-0.50099732
0.77389232	0.41457132	-0.20015132	-0.04658832	-0.42129032	-0.51049832
0.77338132	0.41415832	-0.19941532	-0.04521132	-0.41189232	-0.52570032
0.77432632	0.41319532	-0.19902632	-0.04710932	-0.41088532	-0.54628732
0.77707732	0.41187232	-0.19882832	-0.05625832	-0.40876532	-0.56879832
0.78045132	0.41005432	-0.19879532	-0.07332232	-0.40900632	-0.59653332
0.78240732	0.40711732	-0.19841232	-0.08540632	-0.41381032	-0.62674832
0.78318332	0.40314732	-0.19734932	-0.08899132	-0.42056632	-0.65826132
0.78712732	0.40011632	-0.19655632	-0.08177032	-0.42061032	-0.67537032
0.79227532	0.39693132	-0.19529132	-0.06128332	-0.41814732	-0.67974932
0.79987632	0.39427132	-0.19372132	-0.04402232	-0.40388932	-0.67762532
0.80299332	0.38879332	-0.19046732	-0.02507332	-0.41185732	-0.66943732
0.80807432	0.38381932	-0.18722532	-0.00068932	-0.39843432	-0.65190132
0.81208632	0.37766432	-0.18316032	0.02278132	-0.39000732	-0.63015432
0.81449732	0.37003332	-0.17817232	0.03986232	-0.39313832	-0.60262632
0.81662332	0.36181532	-0.17275432	0.06691832	-0.40431732	-0.56752732
0.81810632	0.35318032	-0.16713132	0.07143032	-0.41060632	-0.53600032
0.81719732	0.34352032	-0.16122732	0.07525632	-0.42106532	-0.50318832
0.82266432	0.33660732	-0.15715732	0.06458932	-0.39883832	-0.47660132
0.82490332	0.32840432	-0.15280932	0.04823932	-0.39643532	-0.45364132
0.82804032	0.32077632	-0.14889932	0.02037932	-0.39738732	-0.42912032
0.83034632	0.31306732	-0.14543632	-0.02077332	-0.41468432	-0.41373132
0.82973032	0.30458232	-0.14219832	-0.06281332	-0.43282232	-0.40357632
0.82881432	0.29649832	-0.13978332	-0.10974632	-0.44781432	-0.39760232
0.82587632	0.28833232	-0.13793332	-0.13987832	-0.46146632	-0.39570932
0.82297632	0.28085832	-0.13695932	-0.15555832	-0.46419532	-0.39389132
0.82131132	0.27462332	-0.13707432	-0.15990032	-0.45922732	-0.39281532
0.81971732	0.26917432	-0.13810632	-0.15264232	-0.45015132	-0.39298032
0.82025632	0.26522532	-0.14033132	-0.14836832	-0.43104232	-0.39434532
0.82106232	0.26216832	-0.14337532	-0.13267332	-0.40632232	-0.39497132
0.82253632	0.26021332	-0.14718332	-0.11821132	-0.37536432	-0.39638932
0.81915232	0.25784232	-0.14987532	-0.10473232	-0.36910732	-0.39993932
0.81759032	0.25709932	-0.15216532	-0.09708132	-0.36741632	-0.39712932
0.81661532	0.25757532	-0.15410932	-0.09637132	-0.37378132	-0.39226532
0.81772432	0.25989832	-0.15627032	-0.09006632	-0.37578032	-0.38228032
0.82101432	0.26442132	-0.15949532	-0.05175132	-0.36824932	-0.37390632
0.82660932	0.27158132	-0.16498232	-0.00224232	-0.36177532	-0.37781832
0.83268732	0.28097832	-0.17154032	-0.00061532	-0.38970132	-0.39337032
0.83889932	0.29232132	-0.17849032	-0.01289832	-0.40606632	-0.40716632
0.84560532	0.30558732	-0.18600432	-0.05117432	-0.42007632	-0.43757232
0.80867232	0.39353332	-0.21128032	-0.59689332	-0.12810332	-0.33953832
0.79891732	0.39824832	-0.20964032	-0.63406332	-0.17265832	-0.35841032
0.78722832	0.39997432	-0.20702732	-0.67523832	-0.22806332	-0.38752932
0.77298032	0.39797032	-0.20367432	-0.08714732	-0.40895632	-0.47816532
0.76697132	0.39782032	-0.20121632	-0.07110532	-0.39648032	-0.48445632
0.76550232	0.39834332	-0.19963832	-0.06853432	-0.38024832	-0.49082832
0.76454132	0.39798232	-0.19829432	-0.06772432	-0.37090532	-0.50530932
0.76513632	0.39743832	-0.19746332	-0.07404032	-0.36447732	-0.52489232
0.76678832	0.39647432	-0.19684132	-0.08242032	-0.36861632	-0.55061232
0.76879932	0.39491432	-0.19593132	-0.09225832	-0.36839032	-0.57247632
0.77172432	0.39328732	-0.19515032	-0.11022732	-0.36453332	-0.59641032
0.77222832	0.39022632	-0.19396532	-0.12611832	-0.38418432	-0.63324132
0.77627432	0.38877932	-0.19371032	-0.13914332	-0.37198832	-0.65388032
0.77837932	0.38601732	-0.19266932	-0.13602932	-0.37323032	-0.67322432
0.77844632	0.38180032	-0.19051232	-0.10522132	-0.37724832	-0.68463832
0.78142232	0.37838332	-0.18823232	-0.06848832	-0.36580932	-0.67438432
0.78112632	0.37278532	-0.18426732	-0.02382632	-0.36502032	-0.66227032
0.78387032	0.36772532	-0.18019832	0.01680532	-0.35287332	-0.63851232
0.78708732	0.36196032	-0.17538932	0.03436232	-0.34359532	-0.61423932
0.78689632	0.35414532	-0.16951032	0.06244332	-0.36809132	-0.58202732
0.79115032	0.34796932	-0.16431832	0.07598732	-0.35296432	-0.55331432
0.79311332	0.34060132	-0.15877832	0.07421232	-0.37032332	-0.52329932
0.79677732	0.33395832	-0.15404732	0.07199532	-0.35553632	-0.49906832
0.79878332	0.32653632	-0.14931532	0.06692832	-0.35583532	-0.47406032
0.80139132	0.31944032	-0.14509032	0.05313932	-0.35651432	-0.45017132
0.80529632	0.31300232	-0.14146932	0.02812432	-0.36282132	-0.42901032
0.80882932	0.30660432	-0.13820932	-0.00391532	-0.36924832	-0.41046732
0.81029132	0.29969132	-0.13512032	-0.03727332	-0.39008732	-0.39747032
0.81184332	0.29313732	-0.13271432	-0.08341432	-0.40799332	-0.38860632
0.81163132	0.28633332	-0.13088432	-0.13229532	-0.42517332	-0.38470132
0.80983832	0.27944732	-0.12974832	-0.15831932	-0.44861332	-0.38624832
0.80818632	0.27311632	-0.12955732	-0.17171732	-0.45998532	-0.38791432
0.80785332	0.26774932	-0.13042832	-0.18542532	-0.46365932	-0.39050432
0.80814132	0.26311232	-0.13220932	-0.18856132	-0.45799732	-0.39392332
0.80969232	0.25946932	-0.13505832	-0.18728832	-0.43848432	-0.39443032
0.81112432	0.25638732	-0.13867032	-0.17547632	-0.41614632	-0.39807332
0.81505132	0.25476532	-0.14349432	-0.16364632	-0.37478532	-0.39654732
0.81237232	0.25198532	-0.14768532	-0.13263332	-0.34504532	-0.39907932
0.80882232	0.25003232	-0.15107232	-0.11343532	-0.33707832	-0.39861332
0.80628932	0.24950532	-0.15397532	-0.10744232	-0.33621332	-0.39287132
0.80532832	0.25073532	-0.15625132	-0.11975532	-0.35771332	-0.38397532
0.80746532	0.25455532	-0.15822932	-0.14442932	-0.39529732	-0.37054532
0.81278232	0.26154832	-0.16078832	-0.41344232	-0.06961632	-0.25361932
0.82676732	0.27303432	-0.16766032	-0.10488632	-0.40223332	-0.34261132
0.83843432	0.28620932	-0.17518832	-0.13685532	-0.44883532	-0.36327932
0.84742732	0.30072632	-0.18321932	-0.12609232	-0.46586432	-0.38222432
0.78969932	0.38962632	-0.20894132	-0.52139832	-0.08665132	-0.29473232
0.78345332	0.39499732	-0.20709032	-0.55476932	-0.20819332	-0.34617832
0.76538132	0.39155932	-0.20267832	-0.13608932	-0.40785432	-0.44557832
0.75647132	0.39005232	-0.20011132	-0.09754232	-0.37709332	-0.45330032
0.75286832	0.38903132	-0.19856332	-0.08419432	-0.37140232	-0.47505832
0.75403632	0.38868632	-0.19777132	-0.08304232	-0.35143632	-0.49019232
0.75570632	0.38735332	-0.19705132	-0.09341832	-0.35125432	-0.51618232
0.75786332	0.38545832	-0.19656232	-0.10069032	-0.34485632	-0.54035932
0.75906732	0.38228632	-0.19536632	-0.75615532	-0.22215332	-0.51092032
0.76069332	0.37937432	-0.19565032	-0.11787232	-0.35272732	-0.60523132
0.76183832	0.37581432	-0.19522132	-0.12070932	-0.35106132	-0.63617532
0.76375432	0.37237432	-0.19461332	-0.11629732	-0.33964832	-0.66170532
0.76556432	0.36832532	-0.19328132	-0.09038232	-0.34320332	-0.67895632
0.76753532	0.36352532	-0.19108432	-0.05482332	-0.34613332	-0.68203332
0.77068432	0.35852232	-0.18813532	-0.00676632	-0.33735932	-0.67168032
0.77469432	0.35305332	-0.18442632	0.02660432	-0.32501432	-0.65443732
0.77547532	0.34527032	-0.17912832	0.05269732	-0.34245032	-0.62749432
0.77527432	0.33657432	-0.17314732	0.07241532	-0.35964832	-0.59797732
0.77954732	0.32960032	-0.16794432	0.09268332	-0.34518232	-0.56876832
0.78063032	0.32106932	-0.16176332	0.10006532	-0.35568032	-0.53420932
0.78263132	0.31309732	-0.15612632	0.11004232	-0.34686432	-0.50271132
0.78582132	0.30566432	-0.15110232	0.10185232	-0.34377532	-0.47655632
0.78937132	0.29845532	-0.14658932	0.08116432	-0.34348232	-0.45345132
0.79245732	0.29123932	-0.14253632	0.05112632	-0.34807132	-0.43241732
0.79364532	0.28360332	-0.13860832	0.02547232	-0.34848632	-0.41216532
0.79383232	0.27600232	-0.13506532	-0.01353732	-0.35210632	-0.39429832
0.79341332	0.26876632	-0.13218332	-0.06854332	-0.36082132	-0.38040232
0.79173432	0.26162332	-0.13018632	-0.13103932	-0.38003932	-0.37501832
0.78765832	0.25433232	-0.12903032	-0.15763732	-0.40310232	-0.37625332
0.78514832	0.24838832	-0.12925032	-0.17839732	-0.40078032	-0.37534732
0.78403132	0.24380232	-0.13079132	-0.18061532	-0.37504732	-0.37388432
0.78377332	0.24058832	-0.13367732	-0.15466032	-0.33797732	-0.37272432
0.78268032	0.23840532	-0.13773632	-0.07875932	-0.28995532	-0.37271232
0.77671932	0.23618832	-0.14161632	-0.04274932	-0.27765532	-0.38050532
0.77340232	0.23616732	-0.14520732	-0.03425732	-0.28048432	-0.38153132
0.77328632	0.23834632	-0.14875732	-0.03875732	-0.28750832	-0.37618932
0.77542332	0.24263832	-0.15268732	-0.02209532	-0.29355932	-0.37075332
0.78016432	0.24921332	-0.15779232	-0.01713132	-0.30210932	-0.37343732
0.78784532	0.25819432	-0.16368932	-0.04802732	-0.32344632	-0.38251632
0.79404732	0.26831932	-0.16977532	-0.02813332	-0.34482232	-0.38983732
0.80500032	0.28187432	-0.17795332	-0.05166232	-0.34480232	-0.40649232
0.81119532	0.29593432	-0.18626232	-0.06186032	-0.35069632	-0.43195832
0.77926032	0.37974132	-0.21334132	-0.62524732	-0.11754532	-0.39359332
0.76436532	0.38229132	-0.20930732	-0.65859632	-0.11108332	-0.38818232
0.75336732	0.38433032	-0.20568632	-0.71378532	-0.23426332	-0.44342932
0.73674132	0.38057432	-0.20141432	-0.07886232	-0.35103032	-0.51564032
0.73255232	0.37970932	-0.19921732	-0.06494732	-0.33175432	-0.52475332
0.73412032	0.37968232	-0.19839432	-0.07268032	-0.31523532	-0.53966732
0.73677032	0.37891632	-0.19794032	-0.08816432	-0.31309332	-0.56360932
0.73972132	0.37740432	-0.19779832	-0.10408032	-0.30894132	-0.58931132
0.74232232	0.37501632	-0.19757432	-0.11953532	-0.30904532	-0.61898932
0.74532832	0.37197532	-0.19667732	-0.77267532	-0.17452832	-0.58161832
0.74840632	0.36893832	-0.19632732	-0.76227832	-0.15158532	-0.60231432
0.74968732	0.36519632	-0.19593732	-0.16693332	-0.31378832	-0.71301132
0.75340832	0.36224232	-0.19522232	-0.16551532	-0.30436632	-0.73376432
0.75711332	0.35887632	-0.19383732	-0.13427532	-0.29636532	-0.74354732
0.75935132	0.35398832	-0.19089232	-0.08381732	-0.30364932	-0.74709032
0.76576532	0.35012132	-0.18771632	-0.03435432	-0.28623532	-0.73053532
0.76788932	0.34329132	-0.18199632	-0.00205432	-0.31460232	-0.71355032
0.77734332	0.33927132	-0.17734432	-0.00378032	-0.26320932	-0.68829532
0.77973232	0.33123032	-0.17004232	0.05459232	-0.31714532	-0.65387732
0.78622432	0.32524032	-0.16384432	0.06179832	-0.30336932	-0.62077932
0.78675232	0.31634732	-0.15584732	0.09728432	-0.35927032	-0.57813732
0.79570432	0.31133032	-0.15012032	0.10918332	-0.32609632	-0.54484732
0.80014232	0.30464332	-0.14388632	0.10815132	-0.34854532	-0.51063432
0.80667732	0.29907932	-0.13866132	0.10155632	-0.35072732	-0.47913332
0.81444832	0.29431732	-0.13434932	0.07685532	-0.34815932	-0.45053332
0.82016032	0.28927132	-0.13054132	0.04313932	-0.36148032	-0.42676532
0.82508932	0.28448432	-0.12767632	-0.00911132	-0.38073732	-0.40991332
0.82820132	0.27969232	-0.12577532	-0.05547132	-0.40275132	-0.39834632
0.82996432	0.27518632	-0.12497032	-0.08434532	-0.42215032	-0.39130132
0.83216132	0.27169032	-0.12557432	-0.09705632	-0.43042932	-0.38651532
0.83612532	0.26969632	-0.12788032	-0.09748832	-0.42401132	-0.38435132
0.84313132	0.26961832	-0.13220432	-0.08370932	-0.39401832	-0.38148232
0.84941632	0.27042032	-0.13808232	-0.02900432	-0.35736832	-0.38176632
0.85254132	0.27144132	-0.14512032	0.03876832	-0.33006332	-0.39147932
0.85426232	0.27351232	-0.15355432	0.07851532	-0.31270132	-0.41082632
0.85423232	0.27689332	-0.16135032	0.03785832	-0.32341632	-0.43106132
0.85343532	0.28108932	-0.16641132	-0.03107732	-0.36526432	-0.43630532
0.85563932	0.28695732	-0.17094332	-0.05206032	-0.37865032	-0.42277032
0.85807632	0.29402932	-0.17535132	-0.05093832	-0.41452532	-0.42297032
0.86662332	0.30478132	-0.18198932	-0.02621832	-0.41680532	-0.42668632
0.87952832	0.31926232	-0.19117032	-0.07688932	-0.45237032	-0.47328532
0.88302232	0.33308832	-0.19895132	-0.11177332	-0.51541532	-0.51369132
0.83444232	0.41679632	-0.21400532	-0.18529232	-0.52937032	-0.58079632
0.81775832	0.42017732	-0.21182832	-0.22675032	-0.56366632	-0.61709532
0.80299232	0.42201632	-0.20808632	-0.19744232	-0.52787432	-0.60359532
0.78902932	0.42142632	-0.20412232	-0.15439832	-0.48748432	-0.59547832
0.78094632	0.42145932	-0.20139032	-0.13636032	-0.45791332	-0.60084932
0.77680132	0.42178832	-0.19972332	-0.13361232	-0.44033032	-0.61656032
0.77419532	0.42139532	-0.19849632	-0.12979832	-0.42845832	-0.63461632
0.77484632	0.42124432	-0.19798832	-0.13861832	-0.42119732	-0.65748132
0.77707632	0.42052132	-0.19754532	-0.15341232	-0.42226032	-0.68353132
0.78111732	0.41965932	-0.19742432	-0.17760832	-0.42394832	-0.71231932
0.78569832	0.41857032	-0.19750832	-0.20526532	-0.41986732	-0.74073332
0.79037332	0.41701632	-0.19746432	-0.22498232	-0.41467432	-0.76756532
0.79691932	0.41585032	-0.19734032	-0.23572732	-0.40237932	-0.78585632
0.80476132	0.41470032	-0.19687432	-0.23225032	-0.38565432	-0.79245232
0.81087132	0.41181932	-0.19519532	-0.21282032	-0.37884932	-0.79012132
0.81788732	0.40870632	-0.19296932	-0.15842232	-0.36444432	-0.76983132
0.82373732	0.40418532	-0.18939732	-0.11632332	-0.35996532	-0.74790732
0.83056732	0.39938632	-0.18523732	-0.07885532	-0.34477232	-0.71682832
0.83608132	0.39321432	-0.17991432	-0.06456232	-0.34278632	-0.68716132
0.83738632	0.38493332	-0.17344132	-0.02660032	-0.37924332	-0.64851132
0.84432032	0.37919832	-0.16808532	-0.01414932	-0.36968332	-0.61475432
0.85061232	0.37318032	-0.16279232	-0.01057632	-0.37654532	-0.58497732
0.85490132	0.36646632	-0.15755932	-0.00861932	-0.38974532	-0.55961732
0.86194432	0.36105532	-0.15316432	-0.01471832	-0.39682432	-0.52991032
0.86794632	0.35558832	-0.14902332	-0.03318632	-0.40326132	-0.50533832
0.87113932	0.34942232	-0.14484832	-0.05131232	-0.42378432	-0.48582032
0.87424432	0.34373032	-0.14136032	-0.08285832	-0.44896132	-0.46672232
0.87435932	0.33741932	-0.13818932	-0.10979432	-0.47927532	-0.45373832
0.87595232	0.33227832	-0.13601832	-0.13627532	-0.49464532	-0.44028132
0.87558732	0.32702832	-0.13434432	-0.14661632	-0.51324232	-0.42860832
0.87588332	0.32265332	-0.13350932	-0.15052632	-0.52554132	-0.41671932
0.87743832	0.31937232	-0.13366632	-0.15827332	-0.52820432	-0.40595832
0.87951832	0.31695532	-0.13476932	-0.16004232	-0.52737532	-0.39691632
0.88230932	0.31551732	-0.13693632	-0.15428532	-0.51804632	-0.38976732
0.88719832	0.31562232	-0.14049432	-0.14575532	-0.49919732	-0.38585632
0.89323332	0.31691332	-0.14546032	-0.12403032	-0.46753532	-0.38432832
0.89968932	0.31920532	-0.15177832	-0.08202532	-0.42622432	-0.38587332
0.90266032	0.32124832	-0.15871232	-0.03816232	-0.39616932	-0.39698332
0.90067832	0.32269232	-0.16550932	-0.02990632	-0.38897232	-0.41542632
0.89882332	0.32525132	-0.17224132	-0.00352632	-0.37967732	-0.42812732
0.89726632	0.32919832	-0.17932232	-0.01402732	-0.38718132	-0.44844732
0.89398332	0.33407332	-0.18475632	-0.05213332	-0.42307532	-0.46689332
0.89251632	0.34048032	-0.18932532	-0.10092532	-0.45598232	-0.48011332
0.89156832	0.34813132	-0.19335432	-0.13111332	-0.49894532	-0.49201832
0.88834932	0.35586432	-0.19639432	-0.13386132	-0.53452432	-0.50567632
0.88607132	0.36490632	-0.19902532	-0.16077932	-0.57530932	-0.51999732
0.88118032	0.37354332	-0.20071232	-0.15798932	-0.60054532	-0.52907932
0.87765532	0.39553632	-0.20509732	-0.20757432	-0.61663132	-0.54680832
0.87076232	0.41698432	-0.20808332	-0.22244632	-0.60237132	-0.56538132
0.86579732	0.42703932	-0.20959832	-0.23235432	-0.59168232	-0.57545632
0.84824732	0.42986732	-0.20713832	-0.25941032	-0.60599432	-0.59478832
0.83755032	0.43408832	-0.20556432	-0.24334332	-0.58378832	-0.58879532
0.82774532	0.43675632	-0.20382432	-0.23420932	-0.55197432	-0.58753432
0.81881532	0.43796132	-0.20190932	-0.21522832	-0.52023632	-0.58919632
0.81088932	0.43795732	-0.20001932	-0.19828732	-0.49970732	-0.59915632
0.80687432	0.43825732	-0.19869732	-0.19800732	-0.48804732	-0.61650632
0.80586632	0.43874132	-0.19783532	-0.20852732	-0.48009532	-0.63788132
0.80622432	0.43903432	-0.19727932	-0.22428632	-0.47270332	-0.66431032
0.80821632	0.43945532	-0.19695632	-0.24297532	-0.46304132	-0.68972432
0.80959432	0.43875032	-0.19632732	-0.25316932	-0.46079632	-0.71622332
0.81235132	0.43807732	-0.19590832	-0.26566832	-0.45742932	-0.74273532
0.81676732	0.43751132	-0.19568332	-0.28621932	-0.45249932	-0.76823632
0.82106032	0.43628432	-0.19553032	-0.31538732	-0.44966732	-0.79621632
0.82610132	0.43507232	-0.19570132	-0.32218232	-0.44193932	-0.81592532
0.83129332	0.43317932	-0.19569632	-0.31800832	-0.43666132	-0.82707132
0.83951232	0.43188332	-0.19560232	-0.27842432	-0.41361332	-0.81456632
0.84598532	0.42859932	-0.19419832	-0.20111632	-0.39958232	-0.78775632
0.85337032	0.42439332	-0.19190332	-0.14974932	-0.38162832	-0.75588632
0.85909332	0.41822032	-0.18835332	-0.10920432	-0.38762132	-0.72279732
0.86557832	0.41154132	-0.18430632	-0.10234732	-0.39363632	-0.69042432
0.87116132	0.40431832	-0.18039232	-0.07447032	-0.41617232	-0.65430632
0.87775932	0.39736732	-0.17688132	-0.07605332	-0.42645832	-0.62596432
0.88343832	0.38997032	-0.17362532	-0.08530332	-0.44204532	-0.60224132
0.88672332	0.38166332	-0.17033832	-0.08758632	-0.45649632	-0.57947432
0.88943932	0.37352732	-0.16736932	-0.09912932	-0.47218132	-0.56116932
0.88916932	0.36437132	-0.16437832	-0.10146932	-0.48668032	-0.54313132
0.89495832	0.35809932	-0.16286232	-0.12107432	-0.49264432	-0.52181832
0.89512932	0.35006232	-0.16065832	-0.11319532	-0.50810132	-0.50459732
0.89911532	0.34390932	-0.15930832	-0.11788732	-0.51316132	-0.48315232
0.90073932	0.33739032	-0.15773232	-0.11455432	-0.52176332	-0.46323532
0.90199632	0.33135232	-0.15641132	-0.11094932	-0.52915132	-0.44380232
0.90314232	0.32597632	-0.15563132	-0.11257632	-0.53197932	-0.42814032
0.90442632	0.32139132	-0.15554232	-0.11361432	-0.53148432	-0.41496132
0.90574732	0.31761432	-0.15633032	-0.11096232	-0.53241332	-0.40822132
0.90977632	0.31563332	-0.15853932	-0.11089532	-0.51913732	-0.40392732
0.91152032	0.31402832	-0.16101632	-0.09834332	-0.50339432	-0.40163732
0.91419532	0.31377232	-0.16402232	-0.09196732	-0.49023932	-0.40242632
0.91624332	0.31449832	-0.16739332	-0.07527232	-0.47479432	-0.40241132
0.91897232	0.31676332	-0.17143632	-0.05622532	-0.46123532	-0.40349732
0.92369832	0.32118232	-0.17658632	-0.02622132	-0.44818132	-0.40885932
0.93039832	0.32816932	-0.18337832	0.00891332	-0.43709132	-0.41948732
0.93087432	0.33485232	-0.18898332	-0.03807732	-0.48919932	-0.45241832
0.92343332	0.34004332	-0.19036432	-0.55145132	0.01360432	-0.27852632
0.92213132	0.34722032	-0.19294632	-0.10430832	-0.55966132	-0.45344632
0.92218532	0.35552532	-0.19514332	-0.09767032	-0.56070432	-0.43932332
0.91972332	0.36296532	-0.19744032	-0.09151832	-0.57144532	-0.44526832
0.91901932	0.37153032	-0.20021132	-0.11335232	-0.58886732	-0.45969232
0.90825632	0.37606932	-0.20007732	-0.12151932	-0.62433732	-0.47065332
0.90597132	0.38378832	-0.20125532	-0.11087332	-0.60724432	-0.45727332
0.90313932	0.39093332	-0.20275132	-0.10738132	-0.59479532	-0.45772932
0.89782532	0.39640332	-0.20324332	-0.12193732	-0.59616432	-0.46523832
0.89318132	0.40163632	-0.20338332	-0.11051532	-0.58527132	-0.46519232
0.88890832	0.40674532	-0.20383832	-0.10354732	-0.56577532	-0.46876232
0.88731532	0.41290532	-0.20525332	-0.10668332	-0.55091532	-0.48621232
0.88122032	0.41690032	-0.20528532	-0.12283832	-0.56570132	-0.51287432
0.87917232	0.42267532	-0.20551432	-0.14567832	-0.56996132	-0.53493332
0.87555632	0.42779932	-0.20521732	-0.15513032	-0.57797132	-0.56149132
0.87142932	0.43300432	-0.20490332	-0.17715432	-0.58039632	-0.58965832
0.86612832	0.43751832	-0.20434532	-0.17233232	-0.56812232	-0.60707432
0.85930232	0.44102032	-0.20357432	-0.16887332	-0.55901132	-0.62379532
0.85361132	0.44457732	-0.20311332	-0.17537632	-0.54724832	-0.64497232
0.84382632	0.44542532	-0.20172832	-0.16746032	-0.54079732	-0.66586732
0.83783032	0.44717832	-0.20099032	-0.16107132	-0.51697632	-0.67543132
0.83251732	0.44805832	-0.20025332	-0.15423432	-0.49767732	-0.69175432
0.82983932	0.44886832	-0.19968732	-0.16174932	-0.48617032	-0.71326932
0.82839332	0.44892232	-0.19882932	-0.16780132	-0.47751932	-0.73131432
0.82887732	0.44880932	-0.19814932	-0.17983532	-0.47184532	-0.75234032
0.82956032	0.44790732	-0.19750832	-0.18970532	-0.46841132	-0.77120432
0.83227632	0.44719832	-0.19720532	-0.19939232	-0.46484432	-0.78930832
0.83537332	0.44581432	-0.19671332	-0.20126432	-0.45811032	-0.79927432
0.84016032	0.44435132	-0.19609532	-0.18955232	-0.44912732	-0.79829432
0.84474332	0.44162432	-0.19447432	-0.15520232	-0.43911332	-0.78578032
0.83247432	0.42879832	-0.18768432	-0.86128632	0.00557932	-0.54630832
0.85815232	0.43494932	-0.18974132	-0.06539332	-0.42268732	-0.72877932
0.86549432	0.43029532	-0.18627232	-0.04250032	-0.40821932	-0.69730732
0.86736732	0.42212632	-0.18118132	-0.00672332	-0.44052732	-0.66210432
0.87227832	0.41514232	-0.17650532	0.01721832	-0.44164332	-0.62540032
0.87711932	0.40795032	-0.17173932	0.03529232	-0.44175432	-0.58782532
0.88276732	0.40110132	-0.16723332	0.03856232	-0.44572232	-0.55361132
0.88779932	0.39417232	-0.16287432	0.03595832	-0.45176032	-0.52515132
0.89200932	0.38700932	-0.15881532	0.02661132	-0.45483132	-0.49627732
0.89675732	0.38036432	-0.15521832	0.01023932	-0.45054332	-0.46870132
0.89849232	0.37279332	-0.15162532	-0.00933832	-0.46197432	-0.44599132
0.89894432	0.36518432	-0.14840932	-0.03131432	-0.48565432	-0.43158032
0.90034332	0.35839332	-0.14603832	-0.06108832	-0.49311132	-0.41462332
0.89916932	0.35123932	-0.14410332	-0.07868032	-0.51567032	-0.40579532
0.89975532	0.34537532	-0.14340732	-0.09589932	-0.52470132	-0.39949432
0.89996732	0.34007432	-0.14374232	-0.10515232	-0.53412532	-0.39988032
0.90078632	0.33572532	-0.14533332	-0.10200432	-0.53578732	-0.40474732
0.90392932	0.33310432	-0.14848832	-0.09456132	-0.51612932	-0.40764732
0.90678932	0.33134032	-0.15279732	-0.07558132	-0.49179632	-0.41582232
0.91178932	0.33136632	-0.15867232	-0.04849632	-0.45341232	-0.42372532
0.91319832	0.33131432	-0.16510532	-0.00317732	-0.41866832	-0.43708332
0.90750532	0.33007632	-0.17033432	-0.00450832	-0.41147732	-0.45763132
0.90533732	0.33099532	-0.17556832	-0.00322532	-0.41047932	-0.46995432
0.90343032	0.33292732	-0.18049032	0.01023232	-0.41021232	-0.47743032
0.90097432	0.33605632	-0.18423732	-0.01168032	-0.43662432	-0.48791032
0.90209432	0.34163932	-0.18759532	-0.00768332	-0.44670532	-0.48016232
0.90554732	0.34924532	-0.19176732	0.01924232	-0.44574732	-0.47267632
0.91158132	0.35911732	-0.19646332	0.01209232	-0.46165632	-0.47968832
0.91638732	0.36957532	-0.20077332	-0.01055732	-0.49569032	-0.49911532
0.91646432	0.37905532	-0.20279632	-0.07775232	-0.55911632	-0.52592132
0.91788432	0.38975532	-0.20478332	-0.06348432	-0.56680832	-0.52074432
0.91998732	0.40160732	-0.20745232	-0.06138032	-0.56637032	-0.51793732
0.91352832	0.40959432	-0.20787232	-0.05981132	-0.56858132	-0.51810932
0.91152932	0.41915632	-0.20917732	-0.74338732	-0.06372532	-0.32180632
0.90735732	0.42820232	-0.21159932	-0.03536532	-0.54184132	-0.53788732
0.89880632	0.43438432	-0.21094132	-0.04738332	-0.55063332	-0.54977732
0.89440932	0.44229432	-0.21122432	-0.04777332	-0.54136932	-0.55558032
0.88776432	0.44853932	-0.21125732	-0.04481332	-0.52371532	-0.56953732
0.87905432	0.45281832	-0.21045132	-0.05666932	-0.52515932	-0.59233432
0.87146632	0.45679032	-0.20950632	-0.06573732	-0.51440732	-0.60775232
0.86197832	0.45854532	-0.20768532	-0.05627732	-0.50162832	-0.62095732
0.85427332	0.46020932	-0.20630832	-0.05862832	-0.48603632	-0.64170132
0.84557732	0.46053432	-0.20475732	-0.06504732	-0.48359232	-0.66919732
0.84167132	0.46257332	-0.20417232	-0.08145332	-0.47303432	-0.69114632
0.83634032	0.46279132	-0.20269832	-0.08469732	-0.46485532	-0.70738432
0.83264132	0.46277932	-0.20143432	-0.09131432	-0.46188332	-0.72779132
0.83018332	0.46243532	-0.20013132	-0.10143532	-0.45957132	-0.74857032
0.82999932	0.46200632	-0.19884532	-0.11368732	-0.45157332	-0.76500432
0.83342232	0.46250932	-0.19835132	-0.13152932	-0.43558532	-0.77691632
0.83543232	0.46120232	-0.19736032	-0.13771432	-0.43821732	-0.79309732
0.83747132	0.45899632	-0.19613132	-0.14712332	-0.44101732	-0.80915132
0.84200132	0.45726232	-0.19526232	-0.15823732	-0.43855332	-0.81488132
0.84547532	0.45420532	-0.19394732	-0.14840532	-0.43921232	-0.81080732
0.85151032	0.45160532	-0.19266232	-0.11856032	-0.42859632	-0.79064232
0.85661932	0.44755032	-0.19065032	-0.08567332	-0.42442632	-0.76481532
0.86237132	0.44288832	-0.18829932	-0.04608032	-0.41752632	-0.73225532
0.86828332	0.43752132	-0.18551732	-0.01465232	-0.41611132	-0.70101032
0.87238532	0.43063532	-0.18215432	0.01066332	-0.42411632	-0.66652732
0.87656432	0.42343332	-0.17873332	0.02489332	-0.44698432	-0.63313132
0.88424532	0.41791432	-0.17627932	0.02953732	-0.44577132	-0.59971332
0.89199632	0.41237832	-0.17410532	0.02219632	-0.44639932	-0.57167932
0.89885432	0.40654332	-0.17212532	0.00684232	-0.46031432	-0.55003332
0.90284332	0.39965032	-0.16997232	-0.00075432	-0.47524432	-0.52981032
0.90541032	0.39243232	-0.16791032	-0.00223932	-0.48301132	-0.50513532
0.90829032	0.38576832	-0.16629532	-0.00751932	-0.48672832	-0.48262632
0.91043632	0.37937732	-0.16497432	-0.01739032	-0.49536832	-0.46121232
0.91275632	0.37374332	-0.16436132	-0.02840632	-0.49961532	-0.44338132
0.91340132	0.36805932	-0.16438632	-0.03288832	-0.50440132	-0.43065632
0.91585232	0.36381632	-0.16573832	-0.03848632	-0.50106432	-0.42272332
0.91766532	0.36009332	-0.16798732	-0.03713132	-0.50042532	-0.42305132
0.91767932	0.35676732	-0.17068032	-0.02218532	-0.48588232	-0.42080432
0.91729332	0.35420332	-0.17361532	-0.00915832	-0.47998632	-0.42241532
0.91731232	0.35285632	-0.17707132	0.00575132	-0.45851132	-0.42020532
0.91396332	0.35142132	-0.17978732	0.01888832	-0.45026732	-0.41874332
0.91215032	0.35162032	-0.18217732	0.02943932	-0.44608232	-0.41352332
0.91174632	0.35339332	-0.18443432	0.03557632	-0.44261732	-0.40642232
0.91374532	0.35717332	-0.18686232	0.03150232	-0.43854532	-0.40267932
0.91501232	0.36174432	-0.18948532	0.04328232	-0.44670032	-0.40862732
0.92248932	0.37033532	-0.19412332	0.01780032	-0.46576832	-0.42830132
0.92918132	0.37989732	-0.19740232	-0.02173232	-0.49726132	-0.44167932
0.92999332	0.38818332	-0.19952332	-0.04048932	-0.54189932	-0.46093332
0.93540132	0.39928332	-0.20182432	-0.05937332	-0.53540432	-0.45495632
0.94215232	0.41217632	-0.20625132	-0.01526232	-0.51872432	-0.46095632
0.93381032	0.43077732	-0.20984132	-0.03007032	-0.56032532	-0.48512732
0.92463932	0.43744932	-0.21034532	-0.00720832	-0.55353332	-0.48709832
0.91736532	0.44397832	-0.21035132	-0.03600732	-0.54957032	-0.48594432
0.91096232	0.44926532	-0.20937932	-0.03471132	-0.53479432	-0.48060632
0.89659532	0.44848932	-0.20567932	0.01092032	-0.49811532	-0.45224632
0.88367832	0.44500732	-0.20176332	0.05106232	-0.47770632	-0.44145532
0.88128732	0.44409032	-0.20039332	0.04782532	-0.47565632	-0.45047632
0.88499832	0.44482132	-0.20099432	0.03625132	-0.45591832	-0.45998432
0.88333432	0.44229532	-0.20067832	0.03405832	-0.47202132	-0.48395032
0.88469532	0.44094532	-0.20079032	0.02671832	-0.46674532	-0.49819232
0.88992932	0.44123432	-0.20140832	0.01123132	-0.45723432	-0.50723332
0.89201532	0.43974832	-0.20086032	-0.00345832	-0.46149332	-0.52255832
0.89329532	0.43758532	-0.19981232	-0.01893232	-0.47196932	-0.54393132
0.89733932	0.43642832	-0.19923632	-0.04050032	-0.47704532	-0.56294232
0.90141532	0.43512832	-0.19861032	-0.06511532	-0.47801932	-0.58198232
0.90462232	0.43339532	-0.19793832	-0.09305832	-0.48603732	-0.60816332
0.90588832	0.43088632	-0.19719432	-0.11570632	-0.49682132	-0.63724232
0.90477132	0.42749632	-0.19627332	-0.12737732	-0.51036332	-0.66901832
0.90753132	0.42601832	-0.19640632	-0.13984732	-0.51170532	-0.69228232
0.90850732	0.42382232	-0.19605632	-0.14280932	-0.51249132	-0.71397032
0.91052132	0.42189632	-0.19542032	-0.13430032	-0.50471132	-0.72512732
0.91442532	0.42031532	-0.19433232	-0.11715332	-0.49197532	-0.72437332
0.91713932	0.41726132	-0.19183732	-0.06997832	-0.48335832	-0.70562032
0.92277032	0.41455032	-0.18880632	-0.02653332	-0.46789232	-0.67859432
0.92628532	0.40997832	-0.18442732	0.00532032	-0.46192732	-0.64995732
0.92556332	0.40302732	-0.17886532	0.02463232	-0.47220532	-0.62635932
0.92630832	0.39640132	-0.17364232	0.03939332	-0.47310032	-0.60003832
0.92788032	0.39007332	-0.16881532	0.04325632	-0.47047032	-0.57671632
0.92762432	0.38293232	-0.16390532	0.04794032	-0.47190532	-0.55190632
0.92754732	0.37592532	-0.15934932	0.04539332	-0.47657432	-0.53032332
0.92828332	0.36934832	-0.15531932	0.03948132	-0.47492832	-0.50760132
0.92756532	0.36245732	-0.15150132	0.02613832	-0.48252432	-0.48683132
0.92285432	0.35440532	-0.14761932	0.01548532	-0.49787932	-0.47059832
0.92259732	0.34852832	-0.14522832	-0.01021132	-0.49771832	-0.45656432
0.92028232	0.34239732	-0.14344632	-0.02982232	-0.50433332	-0.44854832
0.91747832	0.33661132	-0.14255632	-0.03982232	-0.50594532	-0.44230932
0.91537032	0.33159032	-0.14267732	-0.05152732	-0.50538032	-0.44012732
0.91476032	0.32763832	-0.14389432	-0.05803932	-0.49813032	-0.43910532
0.91416032	0.32421532	-0.14594732	-0.06000632	-0.48939832	-0.43920932
0.91392632	0.32160032	-0.14878932	-0.05760432	-0.47655332	-0.43990532
0.91484832	0.32007632	-0.15250432	-0.05013432	-0.45770232	-0.43874932
0.91549732	0.31931332	-0.15695832	-0.03646432	-0.43654332	-0.44116532
0.91717132	0.31994032	-0.16254132	-0.01126732	-0.40824132	-0.44670332
0.91500032	0.32055132	-0.16819632	0.01294332	-0.39460232	-0.45635032
0.91461832	0.32314732	-0.17464532	0.03680532	-0.37646732	-0.46560132
0.91236932	0.32663932	-0.18104932	0.05991032	-0.38177232	-0.47983332
0.91247632	0.33277432	-0.18697132	0.00743132	-0.41796532	-0.49940432
0.91070732	0.33896432	-0.19044932	-0.02774932	-0.44626132	-0.49822432
0.91289832	0.34731432	-0.19301832	-0.62129532	-0.05192832	-0.33966432
0.91695632	0.35685032	-0.19700932	-0.03914932	-0.48030232	-0.47928232
0.91974632	0.36673132	-0.20046832	-0.05067632	-0.49955732	-0.48679732
0.92210532	0.37758432	-0.20405532	-0.06391132	-0.54161332	-0.50946732
0.92220932	0.38847632	-0.20663532	-0.05626732	-0.55362032	-0.51274332
0.92270532	0.40022532	-0.20939732	-0.05224832	-0.55392932	-0.51559732
0.91854732	0.40983632	-0.21042732	-0.06265132	-0.55854932	-0.52268832
0.91827032	0.42093532	-0.21225732	-0.04728832	-0.52781932	-0.51628932
0.91162132	0.42903532	-0.21292932	-0.04002332	-0.52696032	-0.53113732
0.89985232	0.43400832	-0.21116032	-0.74322732	-0.04790132	-0.33942532
0.89346232	0.44134332	-0.21092632	-0.76422932	-0.07194632	-0.35824732
0.88766332	0.44835432	-0.21128832	-0.05170132	-0.53598132	-0.58305332
0.87962032	0.45312032	-0.21005632	-0.06028432	-0.51954732	-0.60032132
0.86990032	0.45601932	-0.20818632	-0.06374932	-0.50361132	-0.61876132
0.85905132	0.45687232	-0.20567632	-0.05419932	-0.48629432	-0.63545232
0.85110532	0.45780832	-0.20359632	-0.05819032	-0.46787732	-0.65661332
0.84497732	0.45833132	-0.20178732	-0.07110232	-0.45218832	-0.68263232
0.83933932	0.45777032	-0.19990932	-0.08083732	-0.44725632	-0.71024832
0.83631432	0.45727732	-0.19831332	-0.09180932	-0.44170832	-0.73093332
0.83524032	0.45662832	-0.19697932	-0.10932232	-0.42586832	-0.74533932
0.83562332	0.45582132	-0.19627432	-0.12935832	-0.41804932	-0.76151132
0.83520732	0.45393332	-0.19567232	-0.14115232	-0.40919332	-0.77647032
0.83143332	0.44922832	-0.19393632	-0.12762232	-0.41628832	-0.78676432
0.83198832	0.44561032	-0.19249332	-0.10291732	-0.41333732	-0.77710332
0.83530432	0.44207932	-0.19076132	-0.06576432	-0.40130132	-0.75380932
0.83982632	0.43780332	-0.18839932	-0.02990832	-0.38600132	-0.72215532
0.84540332	0.43291732	-0.18559132	0.00095932	-0.37850532	-0.69161132
0.84951832	0.42623532	-0.18178232	0.02372432	-0.38091632	-0.66128032
0.85244832	0.41842732	-0.17749132	0.04180232	-0.40752232	-0.62890932
0.85864332	0.41193832	-0.17389332	0.05657132	-0.41104232	-0.59662432
0.86491032	0.40522432	-0.17019532	0.07132832	-0.40453332	-0.56112832
0.87221832	0.39881832	-0.16672932	0.07485732	-0.41138432	-0.52927332
0.87975932	0.39255032	-0.16337332	0.07147332	-0.42722032	-0.50562032
0.88583032	0.38558932	-0.15998932	0.07520232	-0.42843532	-0.47660532
0.89073632	0.37827032	-0.15649432	0.07814632	-0.43783332	-0.44878332
0.89604532	0.37136532	-0.15321032	0.07641432	-0.44014332	-0.41816232
0.90175432	0.36502732	-0.15031232	0.06089932	-0.45547732	-0.39442532
0.90573032	0.35831832	-0.14769932	0.04002132	-0.46550632	-0.37077532
0.90912332	0.35186432	-0.14575032	0.02083332	-0.48467932	-0.35525232
0.91328932	0.34631432	-0.14476432	0.00404532	-0.49372632	-0.34347632
0.91640232	0.34093232	-0.14448832	-0.00062732	-0.50022132	-0.33312332
0.91870732	0.33579132	-0.14501932	-0.00011132	-0.50329332	-0.32789932
0.92186432	0.33156532	-0.14656932	0.00236732	-0.50107832	-0.32498232
0.92473732	0.32782632	-0.14900832	0.01542232	-0.48786532	-0.32301132
0.92747832	0.32471532	-0.15240232	0.03293232	-0.47469132	-0.32518332
0.93006232	0.32228332	-0.15665732	0.04980032	-0.46042032	-0.33073532
0.93079432	0.32004032	-0.16140532	0.07632832	-0.44358632	-0.33942432
0.93110132	0.31870432	-0.16703632	0.10402832	-0.42402732	-0.35357032
0.92850832	0.31782632	-0.17272932	0.10961432	-0.40897232	-0.36817432
0.92644232	0.31882832	-0.17824532	0.11555732	-0.39997432	-0.37579332
0.92525932	0.32143732	-0.18229032	0.08864932	-0.40959832	-0.37250232
0.92433832	0.32546232	-0.18553432	0.07535532	-0.42039232	-0.36378532
0.92566232	0.33128632	-0.18962532	0.12872932	-0.39980332	-0.35601432
0.93423432	0.34101232	-0.19595132	0.05059932	-0.44438232	-0.38467432
0.93537832	0.34863332	-0.19803132	0.01309132	-0.47704832	-0.38763832
0.94073332	0.35823632	-0.19965532	-0.60298332	-0.07224832	-0.24967732
0.94415332	0.36765132	-0.20208132	-0.03959932	-0.52412532	-0.40147232
0.94163932	0.37522932	-0.20305732	-0.02979732	-0.53017832	-0.40912132
0.93723632	0.38213432	-0.20324432	-0.03179932	-0.54520832	-0.41225132
0.93247932	0.38792732	-0.20284832	0.00453732	-0.51417532	-0.39386232
0.93053132	0.39397232	-0.20314732	-0.00687532	-0.49480332	-0.39290232
0.92474032	0.39738832	-0.20294932	0.00484532	-0.48529632	-0.40058732
0.91751632	0.39926532	-0.20235732	0.03717532	-0.46232032	-0.40815032
0.91580232	0.40327332	-0.20399232	0.02256832	-0.46741632	-0.44049832
0.91458032	0.40708032	-0.20465732	-0.00702032	-0.48075432	-0.46780832
0.91088732	0.40877632	-0.20352332	0.00087932	-0.47585032	-0.47498032
0.90784232	0.40998032	-0.20281232	-0.00302932	-0.47486632	-0.49446432
0.90593232	0.41076532	-0.20226032	-0.01249832	-0.47852732	-0.51631532
0.90633332	0.41188432	-0.20207032	-0.02222932	-0.47538132	-0.53544632
0.90555432	0.41186332	-0.20144332	-0.02692032	-0.47525932	-0.55570932
0.90449932	0.41111132	-0.20068732	-0.03315832	-0.48005832	-0.58012032
0.90710332	0.41125532	-0.20053432	-0.04598832	-0.47683132	-0.60048432
0.90893332	0.41039632	-0.19997232	-0.05454732	-0.47913532	-0.61988532
0.91086532	0.40908832	-0.19950632	-0.06652132	-0.48151132	-0.63989732
0.91177332	0.40682232	-0.19870332	-0.07015432	-0.48639132	-0.65773032
0.91484432	0.40480332	-0.19801432	-0.06899932	-0.48153932	-0.66256632
0.91764132	0.40185232	-0.19681532	-0.05698632	-0.47775932	-0.65873232
0.92062732	0.39812832	-0.19516032	-0.04197032	-0.47518332	-0.64668732
0.92182632	0.39287032	-0.19264532	-0.01882932	-0.47445732	-0.63171832
0.92271632	0.38670032	-0.18967232	0.00255932	-0.47513432	-0.60886132
0.92478932	0.38042832	-0.18658332	0.01844632	-0.47002032	-0.58306832
0.92557832	0.37316732	-0.18302232	0.02627232	-0.47167732	-0.55606132
0.92984232	0.36709132	-0.18013732	0.03267732	-0.46150032	-0.52978132
0.93346032	0.36051632	-0.17707632	0.02557632	-0.45735132	-0.50499732
0.93445132	0.35287732	-0.17366732	0.02298332	-0.46442532	-0.48192832
0.93599832	0.34558032	-0.17058132	0.01032032	-0.46893732	-0.46338632
0.93835532	0.33864632	-0.16803932	-0.00778032	-0.47375332	-0.44717032
0.93934032	0.33147232	-0.16573032	-0.02552632	-0.47833632	-0.43473532
0.93923832	0.32418232	-0.16377632	-0.04113132	-0.48757032	-0.42706532
0.93945332	0.31737132	-0.16243832	-0.04944632	-0.49204232	-0.42036732
0.94014132	0.31110132	-0.16169832	-0.05421832	-0.48901632	-0.41418432
0.93989432	0.30497232	-0.16131832	-0.05253932	-0.48962232	-0.41059432
0.94042932	0.29964532	-0.16163932	-0.05092132	-0.48548532	-0.40776632
0.93987532	0.29483632	-0.16245832	-0.03849432	-0.48103332	-0.40717232
0.94016332	0.29141132	-0.16406632	-0.02551032	-0.46952332	-0.40785932
0.94231532	0.29037632	-0.16708132	-0.00691332	-0.44109332	-0.40764832
0.94202832	0.29065332	-0.17030032	0.02194432	-0.42211832	-0.40690632
0.94400732	0.29348332	-0.17432632	0.05096832	-0.40814032	-0.40601932
0.94784932	0.29860332	-0.17915032	0.06996532	-0.40783732	-0.41215532
0.95856832	0.30752232	-0.18614032	0.08157732	-0.41028432	-0.42846432
0.97271732	0.31967832	-0.19463632	0.04651832	-0.44712232	-0.45887432
0.98242632	0.33245732	-0.20237932	0.02869632	-0.48025632	-0.48237632
0.98690632	0.34531932	-0.20890532	-0.01287432	-0.53060432	-0.50942632
0.96433332	0.34849932	-0.20584632	-0.59194332	0.10017632	-0.26605932
0.96273932	0.35655832	-0.20642632	-0.04305232	-0.55913632	-0.45724732
0.96177432	0.36427432	-0.20797132	-0.00706832	-0.53107432	-0.44582632
0.95692932	0.36982032	-0.20838732	-0.06648032	-0.56794332	-0.45964232
0.94652232	0.37118732	-0.20561932	0.00133232	-0.52298032	-0.41754632
0.93753332	0.37136232	-0.20371432	0.03768732	-0.48832432	-0.40454332
0.93535532	0.37182832	-0.20296032	0.03928432	-0.47728732	-0.41214932
0.93695532	0.37198932	-0.20216832	0.03508932	-0.46821632	-0.42243432
0.93828932	0.37096432	-0.20102432	0.02809432	-0.46953332	-0.43899732
0.94045832	0.36969732	-0.20001532	0.01544432	-0.47076632	-0.45856132
0.94155232	0.36783732	-0.19870832	0.00503032	-0.47210132	-0.47823132
0.94256332	0.36597232	-0.19725432	-0.00651632	-0.47439032	-0.49725032
0.94518632	0.36480132	-0.19587632	-0.02141332	-0.47269732	-0.51424332
0.94808432	0.36377432	-0.19427432	-0.03776732	-0.47651732	-0.53200932
0.95043932	0.36264432	-0.19236432	-0.05875232	-0.47980232	-0.55064932
0.95317332	0.36175132	-0.19045432	-0.08045432	-0.48342732	-0.56997532
0.95536432	0.36069232	-0.18848432	-0.10535232	-0.49124732	-0.59230532
0.95825032	0.35998532	-0.18673532	-0.13005932	-0.49588532	-0.61317332
0.96020332	0.35897832	-0.18491732	-0.15562032	-0.50293432	-0.63514232
0.96105232	0.35765132	-0.18313432	-0.17260132	-0.51183132	-0.65439532
0.96116532	0.35614132	-0.18150232	-0.18359632	-0.52239032	-0.67296132
0.96193132	0.35502432	-0.18034632	-0.19117632	-0.52926032	-0.69037932
0.96309632	0.35388132	-0.17928232	-0.18519332	-0.53533232	-0.70216232
0.96719132	0.35336032	-0.17836332	-0.17919732	-0.52849832	-0.70457032
0.97195632	0.35234932	-0.17704932	-0.16162932	-0.51881932	-0.69616132
0.97955932	0.35146432	-0.17568032	-0.13869932	-0.50546232	-0.67992732
0.98632532	0.34932132	-0.17361832	-0.11943632	-0.49902932	-0.65900632
0.99191032	0.34588532	-0.17093832	-0.09365332	-0.49628932	-0.63431132
0.99867032	0.34207732	-0.16820332	-0.07896332	-0.49824732	-0.60662132
1.00366032	0.33708532	-0.16503832	-0.06947532	-0.50367032	-0.57755532
1.00606032	0.33095232	-0.16155032	-0.06569032	-0.51279832	-0.54876832
1.00527032	0.32367632	-0.15793332	-0.06107532	-0.52865232	-0.52152332
1.00202032	0.31574632	-0.15452132	-0.05590332	-0.54436132	-0.49534932
0.99990532	0.30845732	-0.15198632	-0.05748032	-0.55633032	-0.47087532
0.99815732	0.30168932	-0.15034332	-0.05793432	-0.56256032	-0.45107732
0.99584132	0.29529532	-0.14951232	-0.04765232	-0.56391332	-0.43272432
0.99550732	0.29019132	-0.14994332	-0.03743132	-0.55889232	-0.41707632
0.99737732	0.28649132	-0.15173932	-0.02922932	-0.54373632	-0.40520432
1.00107032	0.28429032	-0.15496032	-0.02040932	-0.52321632	-0.39795432
1.00372032	0.28307132	-0.15915032	-0.00649232	-0.49800732	-0.39413932
1.00749032	0.28382932	-0.16419232	0.01407532	-0.47067932	-0.38880532
1.01214032	0.28674732	-0.17051332	0.05071832	-0.44208732	-0.38553532
1.01406032	0.29101532	-0.17714232	0.08002232	-0.42723132	-0.38734632
1.01181032	0.29597932	-0.18318432	0.09461732	-0.44680032	-0.39594932
1.01465032	0.30397432	-0.18968932	0.08258132	-0.47282632	-0.41197432
1.02060032	0.31454732	-0.19650632	0.05337432	-0.50434132	-0.43523732
1.02743032	0.32687332	-0.20304032	0.01521432	-0.54197532	-0.45993332
1.02985032	0.33947832	-0.20847732	-0.00477032	-0.57394232	-0.48296032
1.00202032	0.36809832	-0.21116532	-0.02924532	-0.63868732	-0.49672032
0.99824332	0.37791232	-0.21190632	-0.03001932	-0.63894632	-0.48985832
0.98843832	0.38389632	-0.21060832	-0.01133732	-0.62953132	-0.47988332
0.98048032	0.38938232	-0.20998232	0.02578532	-0.60292232	-0.46858232
0.97363032	0.39428732	-0.21036132	0.03381832	-0.58728732	-0.47754032
0.96798632	0.39837032	-0.21074332	0.02303832	-0.58621832	-0.49536332
0.96321832	0.40091632	-0.20955632	0.03485432	-0.56916032	-0.48941132
0.95840832	0.40197432	-0.20827132	0.03835432	-0.55577932	-0.49845232
0.95780032	0.40329332	-0.20770132	0.03656032	-0.54493832	-0.50784732
0.96039432	0.40441632	-0.20705332	0.03580432	-0.53283032	-0.51645232
0.96248532	0.40393232	-0.20557132	0.02698832	-0.53156232	-0.52587032
0.96413932	0.40237932	-0.20409132	0.00889132	-0.53620932	-0.54483232
0.96828632	0.40129232	-0.20336732	-0.01353532	-0.53569332	-0.56541032
0.96950132	0.39882032	-0.20206732	-0.03077032	-0.54131532	-0.58997832
0.97224432	0.39692032	-0.20100232	-0.05120732	-0.54381732	-0.61329832
0.97573332	0.39531132	-0.20015332	-0.07402432	-0.54590332	-0.63861832
0.97820432	0.39326532	-0.19904232	-0.08637732	-0.55058932	-0.65961232
0.98132632	0.39132432	-0.19782332	-0.09349232	-0.55274432	-0.67517132
0.98653132	0.38976032	-0.19645432	-0.09327232	-0.54802332	-0.68014232
0.99292132	0.38803932	-0.19434332	-0.06900232	-0.54105932	-0.66998932
1.00256032	0.38670532	-0.19203732	-0.05440232	-0.52453732	-0.65333232
1.00891032	0.38320732	-0.18837832	-0.03049232	-0.51315332	-0.62997232
1.01179032	0.37777232	-0.18361032	-0.00422332	-0.51318932	-0.60379932
1.01719032	0.37265632	-0.17897932	0.01129032	-0.50748132	-0.57637132
1.01999032	0.36605632	-0.17374532	0.02371232	-0.51083632	-0.55056732
1.02543032	0.35997232	-0.16895032	0.02337932	-0.50639832	-0.52344232
1.02718032	0.35232532	-0.16368432	0.03261432	-0.51269332	-0.49461132
1.02840032	0.34436632	-0.15851132	0.03384132	-0.52192232	-0.46952232
1.03140032	0.33691732	-0.15394132	0.02091532	-0.52793132	-0.44433132
1.03129032	0.32853532	-0.14941532	0.00428932	-0.54211332	-0.42422432
1.02831032	0.31940732	-0.14510732	-0.00403932	-0.55689932	-0.40448432
1.02288032	0.30988632	-0.14116232	-0.00979532	-0.57052732	-0.38647932
1.02018032	0.30155032	-0.13837432	-0.02104932	-0.58088732	-0.37093432
1.01877032	0.29413132	-0.13654732	-0.03064632	-0.58337932	-0.35709932
1.01730032	0.28723932	-0.13563832	-0.03040232	-0.58100932	-0.34499332
1.01466032	0.28059032	-0.13563932	-0.02152732	-0.57796932	-0.33790332
1.01722032	0.27610632	-0.13735332	-0.01932332	-0.56190232	-0.33405632
1.01922032	0.27236032	-0.14002232	-0.01259032	-0.54149032	-0.33548232
1.02324032	0.27024932	-0.14398432	-0.00398732	-0.51281432	-0.34125932
1.02817032	0.26987532	-0.14913532	0.01596532	-0.47917132	-0.34881132
1.03848032	0.27288832	-0.15653732	0.04525132	-0.42960232	-0.36266932
1.04383032	0.27699732	-0.16486832	0.06603132	-0.40623032	-0.38327832
1.04739032	0.28305632	-0.17364832	0.06300332	-0.40761232	-0.40614032
1.04492032	0.28908332	-0.17981532	0.01316632	-0.44602832	-0.42020432
1.03509032	0.29339132	-0.18245732	-0.00164132	-0.49234632	-0.41318132
1.03903032	0.30173432	-0.18745032	0.03066232	-0.47071032	-0.39476832
1.04717032	0.31231732	-0.19528732	0.03310632	-0.46621332	-0.40639732
1.04152032	0.31906232	-0.19981132	-0.02102632	-0.50664532	-0.42552532
1.02140032	0.32088032	-0.19831432	-0.52129232	0.08598632	-0.22709832
1.01528032	0.32485432	-0.19856732	-0.02851632	-0.51264232	-0.37284832
1.00727032	0.32639432	-0.19753732	-0.00520432	-0.48181732	-0.34665032
1.00350032	0.32728132	-0.19699032	0.01161532	-0.46437532	-0.33525132
1.00156032	0.32747832	-0.19665332	0.02399332	-0.45798932	-0.33386232
1.00189032	0.32767632	-0.19638632	0.03160032	-0.45142532	-0.33742032
1.00261032	0.32748232	-0.19571132	0.03335032	-0.44779432	-0.34325632
1.00412032	0.32714732	-0.19491632	0.03119332	-0.44489832	-0.34765332
1.00509032	0.32628832	-0.19383632	0.02950432	-0.44939132	-0.35416132
1.00610032	0.32523232	-0.19267132	0.02504432	-0.45458732	-0.35943132
1.00693032	0.32401532	-0.19151332	0.02009732	-0.46097432	-0.36463032
1.00741032	0.32265732	-0.19037232	0.01560532	-0.46892932	-0.36956232
1.00869032	0.32155332	-0.18949132	0.00931032	-0.47282532	-0.37502432
1.00877032	0.32005832	-0.18854332	0.00559732	-0.48083832	-0.38136932
1.00923032	0.31867932	-0.18789732	0.00593532	-0.48554232	-0.38846732
1.00974032	0.31728932	-0.18748032	0.00841932	-0.49160732	-0.39670832
1.00937032	0.31558732	-0.18701732	0.01865732	-0.49719432	-0.40304132
1.00991032	0.31407132	-0.18666732	0.02558032	-0.50215032	-0.41057532
1.01058032	0.31241432	-0.18598932	0.03893532	-0.50405932	-0.41150732
1.01185032	0.31069032	-0.18477132	0.05778632	-0.50257832	-0.40618432
1.01480032	0.30907132	-0.18277232	0.08351032	-0.49673632	-0.39130332
1.01948032	0.30755532	-0.17972332	0.11072532	-0.48374132	-0.36651632
1.02128032	0.30477732	-0.17530332	0.12141032	-0.48049632	-0.34286732
1.02202032	0.30134932	-0.17067032	0.12817332	-0.48112632	-0.31951232
1.02243032	0.29761732	-0.16599732	0.13816432	-0.47989332	-0.29738332
1.02241032	0.29363332	-0.16107032	0.15543332	-0.47408532	-0.27388232
1.02077032	0.28930632	-0.15570232	0.16807932	-0.46569432	-0.25147432
1.01825032	0.28497632	-0.15025832	0.17750532	-0.46095332	-0.22702832
1.01573032	0.28089232	-0.14512832	0.17681332	-0.45519432	-0.20741932
1.01203032	0.27677232	-0.14029432	0.17725132	-0.45417632	-0.18976732
1.00907032	0.27315232	-0.13603432	0.17060832	-0.45719332	-0.17721732
1.00640032	0.26994632	-0.13244132	0.15715032	-0.45915732	-0.17043832
1.00323032	0.26695132	-0.12950132	0.14263232	-0.46531732	-0.16893232
1.00121032	0.26464932	-0.12750832	0.12815632	-0.46816532	-0.17276232
0.99860232	0.26261832	-0.12618232	0.11421132	-0.47000032	-0.18162332
0.99604432	0.26103832	-0.12555832	0.10194732	-0.47281632	-0.19492132
0.99436232	0.26015332	-0.12569732	0.08968532	-0.47239832	-0.21157232
0.99393232	0.26006832	-0.12659232	0.07594332	-0.46691932	-0.23180732
0.99235332	0.26014932	-0.12782432	0.06929032	-0.46591732	-0.25224932
0.99146032	0.26089332	-0.12944732	0.06002032	-0.46077032	-0.27321232
0.98974232	0.26192032	-0.13113032	0.05524932	-0.46237232	-0.29241232
0.98864032	0.26351332	-0.13301032	0.05170132	-0.46336732	-0.30994132
0.98819532	0.26563032	-0.13515932	0.04966132	-0.46286632	-0.32490332
0.98839932	0.26827632	-0.13758132	0.04599832	-0.46121632	-0.33890632
0.98762532	0.27095632	-0.14011132	0.04919932	-0.46112832	-0.35260032
0.98920932	0.27453232	-0.14327532	0.04713432	-0.45401332	-0.36489432
0.98980932	0.27813432	-0.14667832	0.04992832	-0.44903432	-0.37619232
0.98922632	0.28170632	-0.15040432	0.06771732	-0.44353632	-0.38829132
0.99090332	0.28622732	-0.15521632	0.08156032	-0.43140532	-0.40060532
0.99311832	0.29130132	-0.16110232	0.10242332	-0.41535932	-0.41520232
0.99422332	0.29662832	-0.16779532	0.11837632	-0.40331132	-0.43477532
0.99589932	0.30271932	-0.17541532	0.12395132	-0.39325032	-0.45793732
0.99488032	0.30862732	-0.18255532	0.12087132	-0.40271032	-0.47718832
0.99388132	0.31481032	-0.18865932	0.11371432	-0.41449932	-0.48400232
0.99299532	0.32108832	-0.19365832	0.10513932	-0.43171632	-0.48507432
0.99276132	0.32785632	-0.19727032	0.06355132	-0.46881432	-0.48558932
0.99442732	0.33534132	-0.19989832	0.04302632	-0.48673432	-0.47678532
0.99938532	0.34435032	-0.20331932	0.01547232	-0.51913332	-0.48138332
1.00322032	0.35368532	-0.20615932	-0.01503632	-0.55100432	-0.48792932
1.00416032	0.36245232	-0.20802132	-0.01708232	-0.55527532	-0.47816032
1.00098032	0.36972932	-0.20909932	0.00157832	-0.56216832	-0.47262532
1.00188032	0.37856832	-0.21204232	0.03004432	-0.54248532	-0.46804232
0.99985132	0.38615032	-0.21432932	0.02440732	-0.55231932	-0.47650032
0.99136732	0.39063532	-0.21389632	0.01800032	-0.56838932	-0.47624932
0.98747232	0.39615132	-0.21377132	0.02408232	-0.57320132	-0.47505532
0.98308232	0.40081032	-0.21336632	0.01634532	-0.57924932	-0.48410732
0.97952632	0.40487932	-0.21233132	0.01187732	-0.58070332	-0.48799732
0.97756432	0.40896532	-0.21189832	0.00364732	-0.57771032	-0.49959032
0.97436532	0.41165732	-0.21092632	-0.00009432	-0.57364932	-0.50853432
0.97254732	0.41400432	-0.21014632	-0.00521032	-0.57089632	-0.52007232
0.97234232	0.41674832	-0.21046032	-0.01938132	-0.57216932	-0.54535932
0.97099632	0.41866332	-0.21009832	-0.03044232	-0.57649432	-0.56834832
0.96980132	0.42000732	-0.20903832	-0.03356132	-0.57640532	-0.58251732
0.96947032	0.42136732	-0.20813232	-0.04422732	-0.57437932	-0.60184432
0.96995232	0.42247432	-0.20698932	-0.05218232	-0.57029632	-0.61867532
0.97107332	0.42327732	-0.20564832	-0.06156532	-0.57387232	-0.63669532
0.97203332	0.42344432	-0.20388632	-0.07398732	-0.57884932	-0.65232232
0.97464832	0.42386732	-0.20234032	-0.09620232	-0.58165032	-0.66846332
0.97606932	0.42350332	-0.20072732	-0.11796532	-0.58159332	-0.68723332
0.97919732	0.42349932	-0.19953532	-0.13918032	-0.58109732	-0.70147632
0.98152832	0.42257232	-0.19797532	-0.15301532	-0.58416632	-0.71004732
0.98502332	0.42140332	-0.19640132	-0.15546132	-0.57979832	-0.70759532
0.98995832	0.41991532	-0.19475432	-0.15109832	-0.57425232	-0.69501732
[truncated: 5,019 more rows]
