# Supplementary material for: Dynamic Monitoring Reveals Motor Task Characteristics in Prehistoric Technical Gestures
Source: PLoS One. 2015 Aug 18;10(8):e0134570. doi: 10.1371/journal.pone.0134570 (PMC4540478; doi:10.1371/journal.pone.0134570)
Supplement: S1 Dataset — The zip file contains csv documents of the measurement data generated during the experiments. For each experiment exist two files, one of the measurements of the force sensor and one of the position sensor. They are labeled by the abbreviation “exp” followed by a number and the postfix “-force” for the force sensor and “-position” for the position sensor. The first row shows the legend of the document which states the arrangement of the quantities below. The quantities are listed in chronological order. Sample times of both sensors were 0.01 s. (ZIP) [file pone.0134570.s002.zip › exp44-force.csv]

Force X (N)	Force Y (N)	Force Z (N)	Torque X (N-m)	Torque Y (N-m)	Torque Z (N-m)	Frequency = 1000	Averaging Level = 10	F/T Serial Number = FT14761	Time Started = 11.02.2014 15:39:48
0.0561568364500999	0.0354489982128143	-0.023716427385807	-0.000747898477129638	0.000977182411588728	-0.0012314289342612
0.100190028548241	0.092012420296669	-0.0862585306167603	-0.000489947851747274	0.00126468075904995	-4.40051699115429E-05
0.0945075675845146	0.0456385314464569	-0.0371786281466484	-0.000459130242234096	0.00133141735568643	-0.000531089550349861
0.10340891033411	0.0435571111738682	-0.047346755862236	-0.0013036597520113	0.00110396335367113	-7.91767961345613E-05
0.0959772393107414	0.0564623810350895	0.00651452736929059	-0.000590842624660581	0.0012904079630971	-0.000753607659135014
0.0715698301792145	0.0911103636026382	0.00623275199905038	4.67644858872518E-05	0.00122832669876516	-0.00068226212169975
0.0775710418820381	0.0801836848258972	-0.0242205541580915	-2.79278992820764E-05	0.00010413125710329	-0.00067155750002712
0.0842008963227272	0.102273769676685	-0.011980957351625	-0.000151974934851751	0.00106081005651504	-0.000284218403976411
0.0968915298581123	0.0533232465386391	-0.0241058338433504	-0.000270817341515794	0.000576843100134283	-0.000515436986461282
0.0491514019668102	0.070207491517067	-0.0647060498595238	-0.000868385017383844	0.000418491632444784	-0.000557032646611333
0.106696121394634	0.0646203607320786	-0.0244641844183207	-0.000397338153561577	0.000885083165485412	-0.000328663765685633
0.0540732815861702	0.0648804530501366	-0.025470282882452	-0.00055863824672997	0.00100668054074049	-0.000351968046743423
0.0618365220725536	0.0773981064558029	-0.037965327501297	-0.000120636148494668	0.00182190421037376	-0.000365320331184193
0.0637697800993919	0.0656623169779778	-0.0167355965822935	-0.000617741141468287	0.00122941227164119	-0.000301548512652516
0.0852620899677277	0.0513057224452496	-0.0507682152092457	-0.000564027694053948	0.00139727292116731	-0.000398216303437948
0.106030039489269	0.138019472360611	-0.00230935402214527	-0.0004414273716975	0.00158347003161907	-0.000888331618625671
0.0482036098837852	0.0539866648614407	-0.00855520274490118	-0.0013230339391157	0.00187181413639337	-0.000423700374085456
0.0774450525641441	0.102648690342903	-0.0126994522288442	-0.000772553379647434	0.0017282961634919	-0.000228909339057282
0.102319695055485	0.0773555487394333	0.0102096339687705	-0.000655487936455756	0.00146280985791236	-0.000464551063487306
0.14373654127121	0.0838353708386421	-0.00303219468332827	-0.000938873621635139	0.00179362809285522	-0.000121967837912962
0.0728708952665329	0.107607744634151	0.0501825511455536	2.51233286689967E-05	0.00156203377991915	-0.000993319321423769
0.099498987197876	0.0918619111180305	-0.0448884479701519	0.000138575982418843	0.000900476647075266	-0.000966316147241741
0.0709907412528992	0.0739900395274162	-0.0247816760092974	-7.33287160983309E-05	0.00113903731107712	-0.000358636083547026
0.0700982809066772	0.0826189965009689	-0.0159155540168285	-0.000428902945714071	7.65811273595318E-05	-0.000743845652323216
0.0455829352140427	0.100722640752792	-0.0259904395788908	-0.000665057916194201	0.000462578987935558	-0.000409954751376063
0.0702589675784111	0.118878044188023	-0.0171589236706495	-0.00114878115709871	0.000587669375818223	-0.000572258431930095
0.0438481941819191	0.0738721191883087	-0.0562393739819527	-0.00105283327866346	0.00049994484288618	-0.000587250979151577
0.0631457045674324	0.103148341178894	-0.0171992797404528	-0.000435131107224151	0.000630989030469209	-0.000184245654963888
0.0812133550643921	0.103241860866547	-0.0761614888906479	-6.93139372742735E-05	0.000947209657169878	-0.00084011658327654
0.0621777176856995	0.0782073959708214	-0.0326031856238842	-0.000592248106840998	0.000786932010669261	-0.00121155614033341
0.0738787949085236	0.134887263178825	0.0239585004746914	-0.000133836147142574	0.000695907976478338	-0.00117396272253245
0.0916397124528885	0.111555404961109	-0.0726975277066231	-0.00042557978304103	0.00120992900338024	-0.000467579870019108
0.107484191656113	0.105410762131214	-0.0472598373889923	-0.00122258509509265	0.000977419433183968	-0.000352257542544976
0.105145543813705	0.130076140165329	-0.0292805004864931	-0.00111906230449677	0.00145985407289118	-0.00072688062209636
0.117283649742603	0.114406183362007	-0.0947223678231239	-0.00128868618048728	0.00173075334168971	-0.000483850366435945
0.104963295161724	0.120313994586468	-0.0155681883916259	-0.000977107905782759	0.00108647963497788	-0.000994826201349497
0.105297617614269	0.108093485236168	0.00687448354437947	-0.000918276142328978	0.00149396597407758	-0.00125742342788726
0.118434548377991	0.125595465302467	-0.0509860552847385	-0.0013494169106707	0.00156823906581849	-0.00070670444983989
0.117083288729191	0.0999002084136009	-0.0505735911428928	-0.00111022219061852	0.00181403639726341	-0.000683937629219145
0.1148486956954	0.0979303121566772	-0.0816871747374535	-0.00147376349195838	0.000875892816111445	-0.00056937022600323
0.10646390914917	0.116030111908913	-0.0096932714805007	-0.000377065967768431	0.00152676517609507	-0.00145635730586946
0.112727761268616	0.118860200047493	-0.0814098194241524	-0.000917753030080348	0.000899171747732908	-0.000560862652491778
0.123517774045467	0.0871444344520569	-0.0285331550985575	-0.00112656888086349	0.00131240149494261	-0.000765258155297488
0.131923422217369	0.115994431078434	0.010987033136189	-0.000102038997283671	0.00102340243756771	-0.000544219161383808
0.122325532138348	0.0492207296192646	-0.0287812538444996	-0.000494103122036904	0.00167685421183705	-0.000124093989143148
0.148260980844498	0.0719919800758362	-0.0507648251950741	-0.000124237660202198	0.00146112812217325	0.000311014679027721
0.124024368822575	-0.00908479280769825	-0.00934549979865551	0.000562877859920263	0.00184671604074538	-0.000393632741179317
0.12729200720787	0.0126869129016995	-0.00627894001081586	0.000979416887275875	0.00191815500147641	0.000433537614298984
0.120452463626862	-0.0221786815673113	-0.07864810526371	0.000544928188901395	0.00189690955448896	-0.000510292709805071
0.134671896696091	0.00924931652843952	-0.0363175198435783	0.000755520828533918	0.00165366905275732	0.000178104659426026
0.0986102744936943	0.00646895775571465	-0.0271696150302887	0.000657063326798379	0.00169869035016745	-0.000434572051744908
0.101513139903545	0.0238339640200138	-0.014528626576066	0.000704056525137275	0.00131667556706816	-0.000275033846264705
0.118385769426823	0.0194364655762911	-0.0627457052469254	-0.000350209040334448	0.00139670760836452	-0.000403929938329384
0.136225163936615	0.0337426885962486	-0.0358738340437412	3.19382052111905E-05	0.00103309168480337	-0.000561817490961403
0.130008459091187	0.0209328960627317	-0.0267882663756609	8.35822938825004E-05	0.00173233821988106	-0.000699054799042642
0.154342278838158	0.0430087074637413	-0.00559325609356165	0.000169637103681453	0.00136913650203496	-0.0002653255360201
0.0813095271587372	0.0343415699899197	-0.0158268958330154	0.000830170814879239	0.00183569581713527	0.000280308740912005
0.111239515244961	-0.0147277442738414	-0.0541045069694519	0.000306540983729064	0.0017227727221325	6.89515654812567E-05
0.110116481781006	0.0480123646557331	-0.0374254286289215	0.00127862533554435	0.00159554346464574	0.000616052013356239
0.0693826079368591	0.0189350787550211	-0.0928236171603203	0.000796809268649668	0.00078475329792127	-0.000518780725542456
0.0781104639172554	0.00357446051202714	-0.103026002645493	-6.76202616887167E-05	0.00141985702794045	5.74517871427815E-05
0.0713047161698341	0.072931781411171	-0.138642311096191	0.000123336852993816	0.000832157675176859	0.000169035614817403
0.0846904665231705	0.0597227327525616	-0.0808327421545982	0.00079640414332971	-0.000292389071546495	-7.29033490642905E-05
0.0597520582377911	0.0534890219569206	-0.0899558439850807	0.000125884296721779	0.000332564086420462	-0.000339454447384924
0.0405787453055382	0.0858826488256454	-0.0718793123960495	0.000549398420844227	0.00019276567036286	-0.000840864959172904
0.0524441227316856	0.103012032806873	-0.0808331742882729	5.33799939148594E-05	0.00081778469029814	-0.000880116655025631
0.0639246478676796	0.0989280194044113	-0.0783602371811867	-0.00135408493224531	0.00131687778048217	-0.000412496243370697
0.0833927094936371	0.0775160193443298	-0.0854479148983955	-0.000727151113096625	0.00137475389055908	-0.000678705226164311
0.0942700132727623	0.11700564622879	-0.0692076534032822	-0.00108078424818814	0.000782818417064846	-0.000359989964636043
0.0903725773096085	0.116376265883446	-0.0830920487642288	-0.00170825142413378	0.00118050782475621	-0.000227190917939879
0.0723676383495331	0.172415435314178	-0.0260468143969774	-0.000782128423452377	0.000924652616959065	-0.000501786242239177
0.0498920194804668	0.102501027286053	-0.0779641717672348	-0.00153987808153033	0.000796629639808089	-0.000898454163689166
0.0655645802617073	0.0926497727632523	-0.108689591288567	-0.00174213421996683	-0.000146649836096913	-0.000708239735104144
-0.00043199906940572	0.10644868761301	-0.138887390494347	-0.000844301423057914	0.000480780174257234	-0.00103147828485817
0.0492061227560043	0.0796603038907051	-0.107524991035461	-0.000181450915988535	-3.91880275856238E-05	-0.000643382081761956
0.0274771880358458	0.0462753511965275	-0.108084037899971	0.000196012770175003	-0.000271947385044768	-0.000212464088690467
0.0520126558840275	0.0607540346682072	-0.033969558775425	0.000439529918367043	-0.000509338220581412	-5.62144086870831E-05
0.0389337688684464	0.0570728816092014	-0.121490761637688	-0.000275873549981043	0.000146409482113086	-0.000169633160112426
0.0390805825591087	0.0881517976522446	-0.104030400514603	-0.000131636843434535	0.000367251603165641	-0.000269008683972061
0.0307086240500212	0.092754103243351	-0.109971314668655	-0.00121475837659091	-0.000644076557364315	-0.00011332357826177
0.0493170209228992	0.117431722581387	-0.143629401922226	-0.000960520817898214	-6.87293722876348E-05	-0.000500244728755206
0.072257936000824	0.142709225416183	-0.150712296366692	-0.000221685884753242	-0.000882421736605465	-0.000958922901190817
0.0583419501781464	0.0594631358981133	-0.0774513185024261	-0.000869324547238648	-0.000271750701358542	-0.000624045147560537
0.0787313655018806	0.116226509213448	-0.11172266304493	-0.000948355649597943	0.000305415509501472	-0.000983123783953488
0.0460071228444576	0.115384720265865	-0.0727782174944878	-0.000554845842998475	0.00103515165392309	-0.000943028426263481
0.0589886233210564	0.0699933022260666	-0.0712486878037453	-0.000577511091250926	0.00042783105163835	-0.00147763220593333
0.0866298079490662	0.039652444422245	-0.133098676800728	-0.000368449720554054	-0.000198222245671786	-0.000481697032228112
0.0577498935163021	0.0447119884192944	-0.124065279960632	0.000549027347005904	-0.000447414873633534	-0.000516764237545431
0.0464271530508995	0.0220636073499918	-0.0949317440390587	0.000656520773191005	-4.11480577895418E-05	0.00026493170298636
0.0437101349234581	0.0170353129506111	-0.12241967022419	-0.000345971784554422	0.000716808892320842	0.000567595125176013
0.0941750928759575	0.0658627524971962	-0.17839740216732	-0.000952594971749932	-0.000450150924734771	0.000137515628011897
0.0868934169411659	0.151630505919456	-0.098965235054493	-1.91541003005113E-05	0.000265701324678957	-0.000463357195258141
0.0667226538062096	0.096976101398468	-0.125419184565544	-0.00184279249515384	0.000503992312587798	-0.00108313967939466
0.0686890110373497	0.155331090092659	-0.0694180801510811	-0.00199896516278386	0.000110880595457274	-0.00116708676796407
0.101724483072758	0.140204668045044	0.0103503558784723	-0.00146397389471531	0.000502212205901742	-0.00130894919857383
0.0895726382732391	0.145267501473427	-0.109371826052666	-0.0015121380565688	0.000947031541727483	-0.000186115052201785
0.134620159864426	0.11947887390852	0.00587654719129205	-0.000768099736887962	0.00117149448487908	-0.00044710174552165
0.144057586789131	0.111418284475803	-0.0168116688728333	-0.00164460297673941	0.00266882730647922	-0.000150664884131402
0.16333957016468	0.0770620554685593	0.00306519586592913	-0.000828280986752361	0.00222979253157973	-0.00076621217885986
0.158307179808617	0.0648257732391357	-0.00640560919418931	-0.00125961832236499	0.0029613736551255	-0.000505429226905108
0.149500086903572	0.059407964348793	-0.0630648359656334	-0.000888421374838799	0.00243475195020437	-0.000335356948198751
0.142882123589516	0.0924435704946518	-0.0242746751755476	-0.000669178203679621	0.00225341552868485	-0.000275474245427176
0.0796285048127174	0.103967368602753	-0.0427527315914631	-0.00117292092181742	0.00113059754949063	-0.000656617223285139
0.0931815728545189	0.169647008180618	-0.0295047704130411	-0.00168032827787101	0.000817212916444987	-0.00122657115571201
0.0858544632792473	0.162797838449478	-0.00492727383971214	-0.00174233457073569	0.000128554689581506	-0.000524314527865499
0.0657292753458023	0.175241857767105	0.0526751726865768	-0.00227612140588462	0.000735029869247228	-0.00158093927893788
0.0109971007332206	0.0707568377256393	-0.00263531901873648	-0.00295947166159749	0.000946779968217015	-0.000228760967729613
0.0273615214973688	0.0684214234352112	0.0369245335459709	-0.00180065096355975	0.000960602599661797	0.000280253880191594
-0.00798017252236605	0.0428125560283661	0.11564476788044	-0.000822463305667043	0.000588610244449228	0.000287379138171673
0.0413206294178963	0.0496191382408142	0.0338516570627689	-0.000748605816625059	0.000894156633876264	0.000332965748384595
0.040630292147398	0.0352152623236179	0.118217304348946	0.000395091570680961	0.000242193666053936	-2.42172100115567E-05
0.0566149055957794	0.0980250462889671	0.0493744872510433	0.00117968523409218	-6.06957291893195E-05	-0.000192753752344288
-0.0102902529761195	0.023778423666954	0.0300469975918531	-0.000323957792716101	0.000540889624971896	-0.00012840679846704
-0.0155384372919798	0.0432302951812744	-0.0143748177215457	-0.000679331482388079	0.000126597442431375	3.53654177160934E-05
-0.028294300660491	0.100305065512657	0.0941366925835609	-0.000232900696573779	-0.000776109576690942	-9.44605999393389E-05
-0.0819313824176788	-0.0142381219193339	-0.00379229011014104	-0.00228352076373994	-0.00103816587943584	0.00014487658336293
-0.0609077028930187	0.0772585049271584	0.0399715304374695	-0.00226846127770841	-0.00118212669622153	-0.000253034726483747
-0.0977548956871033	0.0888874977827072	0.0403525978326797	-0.00158415408805013	-0.00178707076702267	-0.000555513135623187
-0.0670422464609146	0.0726304799318314	0.0259853713214397	-0.00189585948828608	-0.001141642103903	0.000407223211368546
-0.0610325783491135	0.0640432015061378	-0.0111986361443996	-0.000976060749962926	-0.000700290896929801	-5.79175684833899E-05
-0.0239770095795393	0.00969729945063591	-0.0487618073821068	-0.000360397913027555	-0.000494541774969548	2.41323086811462E-05
-0.0115633457899094	0.0200515389442444	-0.0309071242809296	-0.000214330313610844	-0.000616343808360398	-9.45340289035812E-05
-0.0296990666538477	0.0605409815907478	-0.0274865441024303	-0.000294214230962098	-0.000759635644499213	-7.02322995493887E-06
-0.0420760996639729	0.01206842251122	-0.0654483959078789	0.000268284697085619	-0.00181529752444476	-0.000305722933262587
-0.0403684712946415	-0.0105174891650677	-0.0478590950369835	-8.94840122782625E-05	-0.00138043833430856	-0.000438999180914834
-0.0722873359918594	0.0122878700494766	-0.0102411881089211	-2.77189665212063E-05	-0.00225441437214613	-5.68625400774181E-05
-0.0865892246365547	-0.0288634728640318	-0.0636739730834961	-0.00135053473059088	-0.00230157002806664	2.48922151513398E-05
-0.0712594240903854	0.031372144818306	-0.0443145669996738	-0.00211850530467927	-0.00307868397794664	0.000729409046471119
-0.0778696462512016	0.0223868750035763	0.00898623280227184	-0.00176349084358662	-0.00253486749716103	0.000314068893203512
-0.0324702821671963	0.0135604431852698	0.0573471412062645	-0.000843500311020762	-0.00243663927540183	0.00095411529764533
0.0229986626654863	0.00262383976951241	-0.0936862006783485	-0.000881716492585838	-0.00128415366634727	0.000966010033152997
0.0341828614473343	-0.0764238387346268	-0.0262543819844723	-0.000441356562077999	-0.000150664985994808	0.000546516326721758
0.0774748772382736	-0.0468966588377953	0.00673404987901449	0.000825726892799139	0.0012525535421446	0.000151957807247527
0.128860726952553	-0.0812931880354881	-0.0087351705878973	0.00124185159802437	0.00165809481404722	-5.85551242693327E-06
0.166192889213562	-0.10166323184967	0.0233573168516159	0.00146997976116836	0.00184480845928192	-0.0003276223433204
0.150976240634918	-0.101476475596428	0.00124380562920123	0.00132853107061237	0.00252647791057825	-0.000295769539661705
0.134490504860878	-0.082811027765274	-0.012104956433177	0.00213466072455049	0.00240050652064383	1.80785355041735E-05
0.173812314867973	-0.079740546643734	0.000351465831045061	0.000997133087366819	0.00175806402694434	8.00166744738817E-05
0.090651772916317	-0.0325870923697948	-0.0155442897230387	0.000582087144721299	0.0011227565119043	0.000367786473361775
0.0380576103925705	-0.0337256118655205	0.0348350331187248	0.00033473753137514	0.000880839070305228	0.000709462619852275
-0.00991134904325008	-0.0438367463648319	-0.0409531928598881	-0.00106617121491581	0.000914535485208035	0.000627123867161572
0.0106565235182643	0.0771640315651894	-0.00761447846889496	-0.00121009524445981	-0.00148298719432205	0.000793377636000514
-0.0427315048873425	0.0623488202691078	0.00111855531577021	-0.00167564116418362	-0.00181674503255636	9.37275690375827E-05
-0.0685077682137489	0.0662323832511902	-0.0525382868945599	-0.00242222007364035	-0.00201209122315049	0.000250735989538953
-0.0516770370304585	0.0800486654043198	-0.0217530783265829	-0.00252813915722072	-0.00265664141625166	5.90198869758751E-05
-0.0348455272614956	0.0827163308858871	-0.0240176469087601	-0.00118517328519374	-0.00248762359842658	-0.000239867076743394
-0.0830513164401054	0.0670972317457199	-0.090332955121994	-0.0017954712966457	-0.00253685214556754	-0.000329189992044121
-0.0523545034229755	0.0758474841713905	-0.0554783158004284	-0.00165530957747251	-0.00220606825314462	-3.38745448971167E-05
-0.0797480791807175	0.070130817592144	-0.0472480840981007	-0.00122731074225157	-0.00222139689140022	0.000200267051695846
-0.0819795802235603	0.0633032694458961	-0.0644486024975777	-0.00140911713242531	-0.00179871974978596	4.61629533674568E-05
-0.0579703897237778	0.036974236369133	-0.0726423189043999	-0.0013014713767916	-0.00164926913566887	0.000188811798579991
-0.0717705711722374	0.0338518507778645	-0.0213785339146852	-0.00113173993304372	-0.00241200998425484	0.000600203347858042
-0.0348925031721592	0.0468141958117485	-0.0431947484612465	-0.00109790090937167	-0.00246094656176865	0.0009377904352732
-0.0586731396615505	0.0290972273796797	-0.0644733384251595	-0.00129253626801074	-0.00234735920093954	0.000463918055174872
-0.0602442696690559	0.0124298213049769	-0.0842593312263489	-0.00070631189737469	-0.00201906682923436	-0.000209861915209331
-0.0583151429891586	0.0342260338366032	-0.0863315090537071	-0.00139305181801319	-0.00177281838841736	0.000493260100483894
-0.0721704810857773	0.0549882501363754	0.00573247903957963	-0.00132404349278659	-0.00202658586204052	-0.000127410938148387
-0.0304911639541388	0.0876495614647865	-0.0819517821073532	-0.00177409953903407	-0.00223333621397614	0.000261389097431675
-0.0367101989686489	0.0762465596199036	-0.0344719439744949	-0.00240757642313838	-0.00226982356980443	0.000126687373267487
-0.035052303224802	0.0496063530445099	-0.0661448612809181	-0.00252642156556249	-0.00200625159777701	0.000893986492883414
-0.0429024435579777	0.00587192736566067	-0.00801658164709806	-0.00137874716892838	-0.00225253938697279	0.000719250354450196
-0.0294664856046438	-0.00644873175770044	-0.0288922041654587	-0.000900327111594379	-0.00153036741539836	0.000722285709343851
-0.0187155082821846	-0.0609202496707439	-0.0315286815166473	0.000117316325486172	-0.000970786029938608	0.000703587895259261
0.0279149040579796	-0.0588331744074821	0.00314519414678216	0.000696714385412633	-0.000877602258697152	0.00147995725274086
0.00601388001814485	-0.0740016251802444	-0.0138717824593186	0.00134434027131647	-0.000444929697550833	0.00149633130058646
0.0539560802280903	-0.0547988377511501	0.0235625710338354	-0.000372303533367813	-0.000392499088775367	0.00191399164032191
0.0584750808775425	-0.0467521138489246	0.0299172382801771	0.000384452345315367	-9.26569628063589E-05	0.00123241811525077
0.0517919063568115	-0.0431805625557899	0.0425529479980469	-0.000763416930567473	8.1660458818078E-05	0.000812765152659267
0.0852499902248383	-0.0414091348648071	0.047461923211813	-0.00114705832675099	0.000178565896931104	0.000629699672572315
0.127326309680939	-0.0138143682852387	0.0376826003193855	-0.00163439137395471	0.000721910153515637	0.00126550090499222
0.100772753357887	0.0477079674601555	0.0684657394886017	-0.00149655935820192	0.00101972918491811	0.000622455321718007
0.0989832803606987	0.0796547830104828	0.0807515904307365	-0.00114961992949247	5.80019841436297E-05	0.000972589710727334
0.104248121380806	0.00565283559262753	0.0991106256842613	-0.00226318626664579	0.000940561469178647	0.000357027689460665
0.108413584530354	0.0223051086068153	0.0272261444479227	-0.00236756354570389	0.000457579153589904	0.00148333958350122
0.101649411022663	0.00850904360413551	0.0500519312918186	-0.00266323308460414	0.000789540586993098	0.00077499687904492
0.132920324802399	0.0294960867613554	0.107351414859295	-0.00182095216587186	-7.33733832021244E-05	0.000910722301341593
0.0641704127192497	-0.0235674623399973	0.0538105294108391	-0.00221350067295134	0.000874492048751563	0.00112457550130785
0.108438238501549	0.0102074900642037	0.0815168470144272	-0.000721676740795374	0.000580998894292861	0.00122695870231837
0.0670280978083611	-0.0590789094567299	0.0464706756174564	-0.000869312963914126	5.2344570576679E-05	0.00120786007028073
0.0583549104630947	-0.0149822290986776	0.0243631061166525	-0.000296344805974513	0.00070679240161553	0.00144088990055025
0.0836649537086487	0.0194909255951643	0.0161405708640814	-0.000805263698566705	5.66174958294141E-06	0.000960163364652544
0.0525512434542179	-0.0191530976444483	0.0202746391296387	-0.00156687863636762	-0.00131961435545236	0.000508224766235799
0.0465859398245811	-0.00991996563971043	0.00145339837763458	-0.00247516226954758	-0.00110955745913088	0.000739995157346129
-0.0110372956842184	-0.00714248605072498	0.0258082058280706	-0.00235188915394247	-0.000947016931604594	0.00119239615742117
0.0299143642187119	0.0276196245104074	0.0462630353868008	-0.0025898995809257	-0.0014200028963387	0.00195077725220472
0.0644952282309532	-0.0232390128076077	0.056342076510191	-0.00264020427130163	-0.00102325435727835	0.00177203991916031
0.106086879968643	-0.00485076196491718	0.0963500067591667	-0.00201313639990985	-0.000682454090565443	0.00193182367365807
0.120291464030743	-0.0296398177742958	0.0552291311323643	-0.00146834633778781	0.00134469929616898	0.00131373631302267
0.195949211716652	-0.0254019480198622	0.0534957721829414	-0.00125518802087754	0.00196915678679943	0.000737373542506248
0.230019420385361	-0.0234603323042393	0.0371945723891258	-0.00108311115764081	0.00238823797553778	0.000571215176023543
0.228042513132095	-0.0422482527792454	0.0848223641514778	-0.000732945569325238	0.00293816975317895	0.00095724081620574
0.233915716409683	-0.000220159534364939	0.113245874643326	0.000600601022597402	0.003039191942662	0.000222030896111391
0.243394076824188	-0.0308300983160734	0.133402854204178	-0.000436668080510572	0.00412126490846276	0.000860980246216059
0.270902633666992	-0.0206453241407871	0.146977618336678	-0.000215628562727943	0.00442981487140059	0.000911549257580191
0.27021113038063	-0.0688330829143524	0.143375784158707	-0.000746179954148829	0.00445392029359937	0.000472295563668013
0.252229660749435	0.00988007709383965	0.137505888938904	-0.000225786279770546	0.00403631944209337	0.000979577424004674
0.257607758045197	0.0012841826537624	0.071838915348053	-0.000901575724128634	0.00386229925788939	0.00096702785231173
0.237594723701477	0.0677326023578644	0.111362591385841	-0.000797724176663905	0.00366360321640968	0.000289404822979122
0.200226500630379	0.0711838006973267	0.0181330852210522	-0.00244649942032993	0.00317232846282423	0.000111517270852346
0.19605515897274	0.126158222556114	0.11089389026165	-0.001589345629327	0.00187363685108721	-0.000631859642453492
0.179522097110748	0.0537673011422157	0.127624124288559	-0.00298957619816065	0.00117781979497522	-0.000823491893243045
0.165128722786903	0.120628148317337	0.0998392254114151	-0.00268707284703851	0.000562105153221637	-0.000252157158683985
0.141615495085716	0.0860800668597221	0.0866562500596046	-0.00190241087693721	0.000586556096095592	0.000160467214300297
0.113464757800102	0.0637863725423813	0.117156185209751	-0.00185950647573918	0.00073702575173229	2.19209312035673E-07
0.0894595310091972	0.0436599478125572	0.111550115048885	-0.0011207164498046	0.000938989338465035	0.000929504341911525
0.0517521388828754	0.0267015416175127	0.00718081183731556	-0.000631121569313109	0.000313393102260306	0.000876017613336444
0.0594267584383488	0.0334316454827785	0.0588445663452148	-0.000313477590680122	2.33407008636277E-05	0.00132882164325565
0.0514374636113644	0.0204918216913939	0.084818460047245	4.91336913910345E-06	-0.000169881561305374	0.00152279227040708
0.0583934523165226	0.0022805817425251	0.0477041304111481	0.000101981961051933	-0.000606284593231976	0.00061119586462155
0.0451242998242378	0.0102791450917721	0.0755896046757698	0.000713178364094347	-1.3591999959317E-05	-0.000178298927494325
0.100126311182976	0.0205538030713797	0.0120788151398301	0.00109200912993401	8.97368372534402E-05	-0.000436996429925784
0.111434660851955	0.00297897658310831	0.0207635164260864	0.000633766001556069	0.000541194283869118	-0.000440957868704572
0.0751991719007492	0.035304993391037	-0.0111359553411603	0.00028474850114435	0.000970691151451319	-0.000291300850221887
0.113356955349445	0.0965019464492798	-0.0205418653786182	0.000161841773660854	0.000316617311909795	5.17637854500208E-05
0.0757244229316711	0.0847434848546982	-0.00896371435374022	-0.00125003710854799	-0.000783746247179806	-0.000225511743337847
0.0362394601106644	0.127923801541328	-0.0369225665926933	-0.00159895443357527	-0.000862399116158485	2.89539038931252E-05
0.0552409142255783	0.205419674515724	-0.0163523182272911	-0.00217024795711041	-0.00128818524535745	0.000153323300764896
0.0407093055546284	0.157447263598442	-0.020873187109828	-0.00319176749326289	-0.00153752462938428	-0.000182630872586742
0.0496880523860455	0.187050819396973	-0.028081176802516	-0.00153546931687742	-0.00187996972817928	-0.000239601213252172
0.0146568911150098	0.169604390859604	-0.0592685528099537	-0.000983799458481371	-0.00148060999345034	0.000221951850107871
0.0777240470051765	0.116500951349735	-0.0225529093295336	-0.0010367325739935	-0.00128084537573159	9.76846422418021E-06
0.0329453162848949	0.0692231059074402	-0.0346183367073536	-0.000750069215428084	-0.00061949883820489	-0.000523463590070605
0.0343660637736321	0.101411104202271	-0.00928006693720818	-0.00039930158527568	-0.00110632763244212	-0.000118358701001853
0.0452137142419815	0.0746002867817879	-0.0531800650060177	-0.000375217088731006	-0.00165314262267202	0.000316614808980376
0.0765077620744705	0.0718013495206833	0.0220175497233868	-0.000101060133602004	-0.00120356143452227	9.36741780606098E-05
0.0643207877874374	0.0897239223122597	-0.000342663493938744	-0.000808382523246109	-0.000535395287442952	-8.06477255537175E-05
0.0902513265609741	0.088535375893116	-0.00873269233852625	-0.00101046520285308	-0.000512458209414035	-9.63751735980622E-05
0.0986544340848923	0.0913142934441566	-0.0315116755664349	-0.00106033298652619	0.000377750635379925	0.000560130749363452
0.106200188398361	0.060134407132864	0.0263312589377165	-0.000508403987623751	0.000524795963428915	0.000351212074747309
0.141008511185646	0.0846559032797813	0.0305852182209492	1.39668836709461E-05	0.000251420977292582	0.000851203047204763
0.117407567799091	0.032074686139822	0.0276740361005068	-0.000136273563839495	0.00117584341205657	9.33465489652008E-05
0.129426687955856	0.0435298942029476	0.0351540297269821	0.000348576781107113	0.000521902984473854	0.00100460485555232
0.100182302296162	0.0706415176391602	0.0119586754590273	-0.000172798958374187	0.000323680666042492	0.00111419393215328
0.12055479735136	0.0481133535504341	-0.00115299527533352	-0.000661776633933187	0.000541509478352964	0.00122005387675017
0.140289023518562	0.135556161403656	0.0253644641488791	-0.00101796467788517	-5.20341855008155E-05	0.000538574473466724
0.0954413041472435	0.134941950440407	0.0466854274272919	-0.00255223223939538	0.000182033370947465	-0.000399526325054467
0.109278492629528	0.146305099129677	0.065853089094162	-0.00122494879178703	-0.000570182397495955	-0.000668880296871066
0.0472786873579025	0.0394239984452724	0.0336049683392048	3.09183087665588E-05	-0.000231523823458701	-0.00145355088170618
0.0872941613197327	-0.0288278348743916	0.0264382157474756	0.00185434450395405	-0.000584161258302629	-0.000692452362272888
0.0765120387077332	-0.078161746263504	0.0796531662344933	0.00344211328774691	-2.77300114248646E-05	-0.000294022436719388
0.0733529031276703	-0.101380482316017	0.105155751109123	0.00389812723733485	0.000856251979712397	0.000383850798243657
0.0913088470697403	-0.113726533949375	0.0512070320546627	0.00291554257273674	-0.000146446531289257	0.00101505091879517
0.0212802216410637	-0.0989429950714111	0.0627236217260361	0.0031168085988611	-0.000389734457712621	0.00119756755884737
-0.0172222480177879	-0.0729293152689934	0.0675008967518806	0.00215411721728742	-0.00117619906086475	0.00229488150216639
-0.0604910738766193	-0.0413414984941483	0.00531070400029421	0.00193094846326858	-0.00276646390557289	0.00224062218330801
-0.0886654779314995	-0.00324367126449943	0.0637543499469757	0.000582665321417153	-0.00324316811747849	0.00239993911236525
-0.157297119498253	-0.035732951015234	0.0558678992092609	0.000134916015667841	-0.00306867994368076	0.0012686203699559
-0.171630278229713	0.0280556213110685	0.0170167870819569	0.000770992017351091	-0.00431004865095019	0.000917748839128762
-0.190450549125671	-0.00770093454048038	0.0215517748147249	0.000727551057934761	-0.00398674746975303	0.000811618869192898
-0.13996160030365	-0.0622148439288139	0.013892731629312	0.00106520624831319	-0.00477789482101798	0.00110313249751925
-0.144547507166862	0.00286167813464999	0.0615437291562557	0.00287927966564894	-0.00454589957371354	0.00175880861934274
-0.156695127487183	-0.0578655377030373	-0.00316688953898847	0.00198651105165482	-0.00387769564986229	0.00126294617075473
-0.0746991112828255	-0.0102257672697306	-0.00528541719540954	0.00167287793010473	-0.00303122261539102	0.000497181084938347
-0.0820790752768517	0.0196704193949699	-0.0170490015298128	0.000827473413664848	-0.00226230500265956	0.00156491377856582
-0.0345858745276928	0.0586563237011433	-0.0145643819123507	2.72775887424359E-05	-0.00282935751602054	5.04524978168774E-05
-0.058572594076395	0.121948353946209	-0.0206710621714592	-0.000795824686065316	-0.00271601253189147	6.85983468429185E-05
-0.0756769105792046	0.0961691588163376	0.00560969905927777	-0.000497452856507152	-0.00272753508761525	7.53865242586471E-05
-0.062608078122139	0.0893899500370026	-0.00809383112937212	-0.000817543012090027	-0.00282269017770886	0.000420187920099124
-0.0980368480086327	0.106241263449192	0.0114362090826035	-1.7214113540831E-05	-0.00322898360900581	-0.000769938284065574
-0.0635401457548141	0.084131047129631	-0.0371278338134289	-0.000431458989623934	-0.00265970197506249	-0.000114373695396353
-0.038480069488287	0.0875437632203102	0.0204616729170084	-0.000185688972123899	-0.00187723780982196	-0.000301235646475106
-0.00453536631539464	0.122613169252872	0.0026757896412164	-0.000140343094244599	-0.00156507221981883	0.000102144622360356
-0.0392021350562572	0.0873863026499748	0.00777364708483219	-0.000594878161791712	-0.0013794107362628	-0.000670158537104726
0.00679539190605283	0.0811283439397812	0.0219802297651768	0.000276449252851307	-0.00232227914966643	-0.000464215263491496
-0.0618262141942978	0.0271527636796236	-0.00475325481966138	0.00063561974093318	-0.00174431072082371	-0.00028237167862244
-0.0174650698900223	0.0174452662467957	-0.0121608367189765	0.00121413439046592	-0.00111199857201427	-0.000187886369531043
0.0074973632581532	0.0367809571325779	-0.00982349831610918	0.000864288595039397	-0.000325388391502202	0.000909977359697223
0.0692650675773621	0.0155220543965697	-0.00103987497277558	0.000193051964743063	-0.000352109869709238	0.00120502559002489
0.0424627996981144	0.0179659146815538	0.0266098864376545	0.000964922015555203	-3.82932194042951E-05	0.000505299074575305
0.0567163601517677	0.0395310297608376	-0.0220708958804607	0.00104616966564208	0.000319483544444665	0.00105871737468988
0.0542574189603329	0.0643196478486061	-0.0289712809026241	0.00136397883761674	0.000425747013650835	0.000115513372293208
0.0152686918154359	0.0200029760599136	0.0397853404283524	0.000897762831300497	-0.000960252131335437	7.9402954725083E-05
-0.00815565045922995	0.0670619904994965	-0.0213865675032139	0.00189663923811167	-0.00119792181067169	0.000280612293863669
-0.0500641502439976	0.0402110442519188	0.0034602873492986	0.000726846512407064	-0.00140623818151653	9.07025241758674E-05
-0.0506030917167664	0.0336494706571102	0.00447918986901641	0.00219458364881575	-0.00289249187335372	0.000204380266950466
-0.0719489380717278	-0.0240945722907782	-0.0717576816678047	0.000133193621877581	-0.00244503910653293	0.000537407235242426
-0.0715853571891785	0.00560141121968627	-0.11932647973299	0.00137072103098035	-0.00198821444064379	0.000904717366211116
-0.0947090238332748	-0.0441409088671207	-0.0357953794300556	0.00116037321276963	-0.00274491379968822	0.000277461920632049
-0.0658513084053993	0.0234900768846273	-0.102334685623646	0.000872411241289228	-0.00255438592284918	0.000804149196483195
-0.114870063960552	0.0372169017791748	-0.0509279780089855	0.000183774085598998	-0.00331202102825046	0.000303327455185354
-0.0667126029729843	0.0410688892006874	-0.059543676674366	0.000433136447099969	-0.0039372150786221	0.000775687396526337
-0.09638861566782	0.0178552661091089	-0.0371809303760529	0.000269069045316428	-0.00307686650194228	0.000246907002292573
-0.0861737728118896	0.0599411576986313	-0.0769414827227592	7.87767276051454E-05	-0.00251627736724913	0.000421222415752709
-0.0817960649728775	0.0735729187726974	-0.0301684755831957	-0.000247014890192077	-0.00261524459347129	0.000794581021182239
-0.120475374162197	0.0492820627987385	-0.0215409137308598	-1.22144956549164E-05	-0.00119789829477668	0.000792580423876643
-0.0454112179577351	0.0492252968251705	-0.050114531069994	9.35378266149201E-05	-0.00243137148208916	0.000466506229713559
-0.0531100630760193	0.023210758343339	-0.0491742342710495	0.000468980666482821	-0.00214208918623626	0.000217983790207654
-0.0332151725888252	0.024250965565443	-0.0145872198045254	0.000824855582322925	-0.0019862896297127	0.000689923646859825
-0.0430230796337128	-0.00618791859596968	0.0591137185692787	0.00088531820802018	-0.00150657084304839	0.000917161582037807
0.0115570081397891	-0.021448927000165	0.0616429410874844	0.00150516221765429	-0.00115494127385318	0.000468766927951947
0.0147694367915392	-0.0443078577518463	0.00539044383913279	0.00135628366842866	-0.000287507980829105	0.000444699224317446
0.084498904645443	-0.0260637477040291	0.0925355032086372	0.00184808927588165	-0.000465646182419732	0.00113788724411279
0.0598100945353508	-0.053983997553587	0.0680814534425735	0.00262455246411264	0.00092749297618866	0.000636454089544714
0.0404750108718872	-0.119995661079884	0.0688243955373764	0.00265082973055542	0.000662378501147032	0.00036864128196612
0.0810889974236488	-0.072141632437706	0.0545819513499737	0.00250765238888562	0.00151297077536583	0.00114634772762656
0.0694678723812103	-0.107967637479305	0.0271351374685764	0.00190586352255195	0.000958069635089487	0.00160762970335782
0.0572194866836071	-0.101116098463535	0.132677033543587	0.00291223917156458	0.000564858550205827	0.00129168399143964
0.0524295940995216	-0.111814551055431	0.128912195563316	0.00270372070372105	0.000509760167915374	0.000877487764228135
0.0312211383134127	-0.105720482766628	0.0804901346564293	0.0024605595972389	0.000489242258481681	0.000849977135658264
0.0214697252959013	-0.0465956442058086	0.0627259686589241	0.00210495945066214	0.000869021634571254	0.000524052185937762
0.00577896600589156	-0.0155350062996149	0.104902647435665	0.00209301663562655	-3.20449180435389E-05	0.000866062066052109
-0.0269598532468081	-0.0208736453205347	0.0868715569376946	0.00107924942858517	-0.000137529015773907	0.000420626980485395
0.0231553968042135	0.0218695420771837	0.0951597616076469	0.00104237638879567	-0.00067436380777508	0.000850320095196366
0.00595377804711461	-0.0135168228298426	0.0819569528102875	0.000588233931921422	-0.000446896126959473	0.000734007393475622
-0.00902550760656595	-0.000927391403820366	0.0944004654884338	0.000459083152236417	-0.00021035349345766	0.000807367672678083
-0.0155948866158724	0.0106600057333708	0.126152321696281	0.000885049055796117	-0.000693632988259196	0.000162596916197799
-0.014767199754715	0.00762487482279539	0.0762642398476601	0.000235757164773531	-0.000498377892654389	0.000984783051535487
-0.0490240715444088	0.0444105975329876	0.0774797573685646	0.000688369909767061	-0.000369144545402378	6.83777907397598E-05
-0.039070587605238	0.0156461875885725	0.0900299996137619	0.000353715411620215	-0.000695838767569512	0.000377161806682125
-0.0121727585792542	0.0449654571712017	0.111444994807243	1.06117668110528E-05	-0.00119816767983139	0.000459733390016481
-0.0173653811216354	0.0200984906405211	0.125826954841614	0.000603208492975682	-0.000800721114501357	0.000129220818053
-0.0393688306212425	0.0321493521332741	0.142332658171654	-1.5526900824625E-05	-0.000803311821073294	3.5192377254134E-05
-0.0420455560088158	0.0638818368315697	0.0678119510412216	0.000404895516112447	-0.000822433910798281	0.000393946131225675
-0.0362133719027042	0.0113800251856446	0.0555364526808262	-0.000220465095480904	-0.00064064929028973	-1.26297763927141E-05
-0.0233243275433779	0.0163073521107435	0.0684790536761284	0.000297670398140326	-0.000602662970777601	0.000397827941924334
-0.027172202244401	0.0325408242642879	0.10211830586195	0.00094715430168435	-0.000892318843398243	0.00120349414646626
-0.0554205849766731	0.0111289974302053	0.068257711827755	0.00107060454320163	-0.00137076713144779	0.000577791652176529
-0.0117758307605982	-0.00521740783005953	0.103046976029873	0.000975112954620272	-0.00101706793066114	0.00103380146902055
-0.0215068999677897	-0.0350395701825619	0.0831915065646172	0.00187935528811067	-0.000884772394783795	0.00053021713392809
-0.0274576749652624	-0.0735563263297081	0.105048581957817	0.00113492051605135	-0.000319822895107791	0.000261357025010511
-0.00234889471903443	-0.0249718241393566	0.134663194417953	0.0017437991918996	-0.000634284049738199	0.000986379105597734
0.00512685207650065	-0.034572672098875	0.130566522479057	0.00209502130746841	-0.000526365300174803	0.00114830548409373
-0.0369419008493423	-0.0417390242218971	0.144479349255562	0.00203620898537338	-0.000234781924518757	0.000311278563458472
0.0190312005579472	-0.0194845721125603	0.0515706092119217	0.00158203614410013	-0.000999174662865698	0.00131763273384422
-0.0157443601638079	-0.00461406912654638	0.113303527235985	0.00146819488145411	-0.00094874354545027	0.000403255922719836
-0.00342264631763101	-0.0219147652387619	0.051994264125824	0.00121578958351165	-0.00121549388859421	0.000696513394359499
-0.0412478186190128	-0.0433146134018898	0.0655335634946823	0.00140248739626259	-0.000835091748740524	0.00029607187025249
-0.0244340673089027	0.0130905443802476	0.13422828912735	0.00130461482331157	-0.00120649777818471	0.000577978556975722
-0.0113514503464103	-0.000167339036124758	0.130504369735718	0.00122464506421238	-0.000644565268885344	0.000423462188336998
-0.0426292270421982	-0.0356949232518673	0.095371425151825	0.00103893328923732	-0.000239078464801423	0.000424175406806171
0.000566554022952914	-0.0329356528818607	0.0861828997731209	0.000930374721065164	-0.00144847470801324	0.00094909779727459
-0.0502416789531708	-0.0307833552360535	0.0838796645402908	0.000775104213971645	-0.00108916766475886	0.00164971337653697
-0.0339548401534557	-0.0267477110028267	0.148568019270897	0.00206703064031899	-0.00103266316000372	0.000371773872757331
-0.0619224645197392	-0.0531052276492119	0.0954084768891335	0.00111615215428174	-0.00122612132690847	0.000283810222754255
-0.0528100021183491	-0.028603445738554	0.138743951916695	0.00128328299615532	-0.00168573821429163	0.000381971913157031
-0.0635767206549644	-0.0374446026980877	0.033575713634491	0.00121735467109829	-0.00162826059386134	0.000737852940801531
-0.0596625916659832	-0.00625989586114883	0.11669610440731	0.000814973376691341	-0.00142491841688752	0.000161221178132109
-0.0378800593316555	-0.0285120736807585	0.0556161738932133	0.00115255382843316	-0.00138857949059457	0.000754982640501112
-0.0586300306022167	-0.00947047397494316	0.117062002420425	0.00127740891184658	-0.00106241705361754	0.000241656860453077
-0.0652978122234344	0.0137238726019859	0.120721250772476	0.000742662698030472	-0.000922012026421726	0.000182060670340434
-0.0832788944244385	0.00999476108700037	0.116136774420738	0.000572593125980347	-0.000633130024652928	9.33764604269527E-05
-0.0599263161420822	-0.0015705720288679	0.171792313456535	0.000698868534527719	-0.00132822047453374	0.000850866839755327
-0.0597393251955509	0.0138323782011867	0.0990147814154625	0.00143104011658579	-0.00162437162362039	0.000514081039000303
-0.0953468233346939	0.0163962505757809	0.145685389637947	0.00101408117916435	-0.00169609568547457	0.000578772451262921
-0.106417693197727	-0.0283916182816029	0.106902182102203	0.00118855468463153	-0.00151984160766006	0.000601755164097995
-0.0890689343214035	-0.0295331124216318	0.10610193759203	0.00124872219748795	-0.00225953990593553	0.00118323159404099
-0.0634556636214256	-0.0281315855681896	0.0820656046271324	0.00203832541592419	-0.00182543508708477	0.000731839740183204
-0.0784886479377747	-0.0578366778790951	0.0733651667833328	0.00183330022264272	-0.000660863821394742	0.000707863247953355
-0.0428042709827423	-0.0503218732774258	0.160396784543991	0.00107068428769708	-0.000977176940068603	0.000564208894502372
-0.0149058466777205	-0.0347803086042404	0.151824653148651	0.00111909920815378	-0.00120835367124528	0.000692928500939161
-0.0596829429268837	-0.0172101743519306	0.125562876462936	0.00142941018566489	-0.000767762016039342	0.000467613659566268
-0.0218747667968273	0.0188964866101742	0.112489424645901	0.000797595013864338	-0.000894994998816401	0.000341841398039833
-0.0394076630473137	0.0105759371072054	0.107233539223671	0.00038429643609561	-0.00122940144501626	0.000480510643683374
-0.0673427954316139	-0.0326955951750278	0.0934606269001961	7.44607168599032E-05	-0.00105319800786674	0.00067712995223701
-0.0770751461386681	0.0176113843917847	0.101531624794006	0.000274417630862445	-0.000549120013602078	0.000812650832813233
-0.0325704142451286	0.0221473388373852	0.0667587146162987	-2.23917159019038E-05	-0.00139999436214566	0.000999925192445517
-0.0740925893187523	0.0230861939489841	0.128941565752029	0.00121053238399327	-0.00143247900996357	0.000511420716065913
-0.0464081801474094	0.0280299540609121	0.146488100290298	0.000706906488630921	-0.00104374799411744	0.000436244328739122
-0.0619717314839363	-0.0339935347437859	0.0642721876502037	0.000419860269175842	-0.00105622329283506	0.000234552164329216
-0.0470187962055206	0.0125331105664372	0.082066997885704	0.000814364699181169	-0.000932812341488898	0.000137806695420295
-0.0499796681106091	-0.0176487155258656	0.0504865124821663	0.000395641312934458	-0.000638641824480146	0.000682162120938301
-0.0498533472418785	0.0106170047074556	0.0992663204669952	0.00134657567832619	-0.00132366491016001	0.000463281234260648
-0.0339493975043297	-0.0373074561357498	0.0907628163695335	0.000478549889521673	-0.000878678809385747	0.000334529468091205
-0.0458334311842918	-0.0161191467195749	0.107754305005074	0.00102680397685617	-0.00119631981942803	0.000589715724345297
-0.00405156286433339	-0.00395253021270037	0.154968529939651	0.000707784434780478	-0.00131024699658155	0.0010836215224117
-0.0525301732122898	-0.0618957653641701	0.103331319987774	0.000917351979296654	-0.00112794653978199	0.000736593909095973
-0.0448910929262638	-0.0304870065301657	0.147384807467461	0.00155050936155021	-0.00058464304311201	0.000696030503604561
-0.0512747801840305	-0.0244316793978214	0.0990791916847229	0.00145181536208838	-0.000213575287489221	0.000841025554109365
-0.0431020371615887	-0.0184469688683748	0.0958521515130997	0.00129701837431639	-0.000229214361752383	0.000207349759875797
-0.0433347634971142	-0.0160116739571095	0.129085168242455	0.00109246431384236	-0.0016640069661662	0.000834873237181455
-0.0462798662483692	-0.0299596469849348	0.0988397896289825	0.000999510288238525	-0.00124122120905668	0.000753127329517156
-0.0318531319499016	-0.00136521633248776	0.0856549963355064	0.0012693100143224	-0.000960204459261149	0.000978918629698455
-0.0479049012064934	-0.00883141160011292	0.103952087461948	0.00155953108333051	-0.00138651998713613	0.000494433217681944
-0.0282461419701576	-0.0545232146978378	0.112493179738522	0.00173510401509702	-0.0010048660915345	0.00109102879650891
-0.0428241528570652	-0.0259235836565495	0.121195368468761	0.00110098661389202	-0.000972441688645631	0.000501149741467088
-0.00317108607850969	-0.0265642516314983	0.096013680100441	0.00132433988619596	-0.000883395201526582	0.000504022696986794
-0.0214041583240032	-0.0494091659784317	0.104540936648846	0.00116225250530988	-0.000103589096397627	0.00050236436072737
-0.034176517277956	-0.0121834818273783	0.103510238230228	0.0011985496385023	-0.000368738954421133	0.000761072908062488
-0.0415027588605881	-0.0128102265298367	0.0641542002558708	0.000709881365764886	-0.000694804650265723	0.000554428668692708
-0.0476845093071461	-0.000344023894285783	0.102481618523598	0.00126461160834879	-0.001506247674115	0.00109313288703561
-0.0416371636092663	-0.00203021499328315	0.0818764045834541	0.00146974867675453	-0.00134762329980731	0.000659517594613135
-0.0627191066741943	-0.0063771503046155	0.0593591816723347	0.00177295040339231	-0.000750020728446543	0.0010912868892774
-0.0305750407278538	-0.0449962951242924	0.0999633371829987	0.00049748073797673	-0.00135900906752795	0.000110034270619508
-0.0373733453452587	-0.00972644239664078	0.0501791574060917	0.000314267090288922	-0.000970654480624944	0.000866126327309757
-0.0340759716928005	0.00801020674407482	0.0862240269780159	0.000650305591989309	-0.000694034388288856	0.000316270714392886
-0.0445938147604465	0.00800785049796104	0.168626233935356	0.000984939397312701	-0.00089703913545236	0.000481448107166216
-0.0454334504902363	0.0172158535569906	0.0554366670548916	0.000982392113655806	-0.000697235518600792	0.000521272071637213
-0.0680533796548843	-0.0136610977351665	0.168108612298965	0.000548475189134479	-0.00148452597204596	0.000391055131331086
-0.056882556527853	-0.0026854935567826	0.109569668769836	0.000342372077284381	-0.0013981987722218	0.0014320844784379
-0.0537956394255161	0.0183461979031563	0.0792586207389832	-0.000197822344489396	-0.00149827287532389	0.00101957854349166
-0.0463821366429329	-0.00392269529402256	0.111947000026703	0.000559784879442304	-0.00110404577571899	0.000383094884455204
-0.0274372976273298	-0.0133560756221414	0.0803125500679016	0.000151552216266282	-0.0014495390933007	0.00102636113297194
-0.0702031701803207	-0.00801904778927565	0.0722044929862022	0.000794706982560456	-0.0011917568044737	0.000621775980107486
-0.0447107739746571	-0.00909833144396544	0.085704043507576	0.00135023531038314	-0.00062597991200164	0.00093090336304158
-0.0517655573785305	0.000436024885857478	0.138811990618706	0.00182973116170615	-0.00031866887002252	0.000573495402932167
-0.0580371953547001	-0.0338196344673634	0.0720358267426491	0.000691344728693366	-0.000915819546207786	0.000915544049348682
-0.0586422607302666	-0.0110838320106268	0.128139197826385	0.000909781141672283	-0.00118211342487484	0.00111722084693611
-0.0644973739981651	-0.00923543330281973	0.116269648075104	0.00106626155320555	-0.000896360375918448	0.000518054526764899
-0.06496462225914	-0.00662908144295216	0.0817950889468193	0.00177247426472604	-0.00131019752006978	0.000660525169223547
-0.048068780452013	0.0124717922881246	0.125166296958923	0.00101627060212195	-0.000712160370312631	0.00044575083302334
-0.0406995117664337	-0.0277730356901884	0.0895696952939034	0.000395005947211757	-0.00132111995480955	0.000798644206952304
-0.0504725947976112	-0.0137872518971562	0.0817684903740883	0.00131656555458903	-0.00141450972296298	0.000611147144809365
-0.0387486480176449	-0.0528549589216709	0.0694982782006264	0.00140202057082206	-0.00163965043611825	0.000519919733051211
-0.0578234381973743	-0.0336984060704708	0.0950164645910263	0.00152098399121314	-0.00174134294502437	0.000608792412094772
-0.0766195952892303	-0.0355160161852837	0.0504296459257603	0.00129256572108716	-0.000831229437608272	0.000983382808044553
-0.0498449131846428	-0.0242895949631929	0.103460088372231	0.0011754313018173	-0.0013787824427709	0.000624749111011624
-0.0527928806841373	-0.0387657880783081	0.119911178946495	0.00093108881264925	-0.00152547913603485	0.00104175915475935
-0.0432701148092747	-0.000418593030190095	0.0417844690382481	0.00154299475252628	-0.00171133305411786	0.00116840074770153
-0.0397710055112839	-0.0208013337105513	0.0641079619526863	0.000929521163925529	-0.000957811018452048	0.000726277939975262
-0.00629992363974452	-0.031413409858942	0.138199254870415	0.000524319242686033	-0.00114440906327218	0.000779029564000666
-0.049303911626339	-0.0235066264867783	0.0942845717072487	0.000974936992861331	-0.000433428009273484	0.00084418267942965
-0.0288683921098709	0.00663910340517759	0.0684213191270828	0.00132712617050856	-0.000815356324892491	0.00092159683117643
-0.0314536578953266	-0.00127073167823255	0.084972582757473	0.00106012960895896	-0.000838151725474745	0.00125292805023491
-0.0245342012494802	-0.0226835124194622	0.164880737662315	0.00126700755208731	-0.00101024738978595	0.000624401902314276
-0.051017377525568	-0.0695583149790764	0.11626098304987	0.000590412470046431	-0.000892046489752829	0.000701011216733605
-0.0392125137150288	0.00126682524569333	0.0858930945396423	0.00156154506839812	-0.00066030042944476	0.000933655712287873
-0.0380044542253017	-0.00718459114432335	0.0902307480573654	0.00129930826369673	-0.000217601598706096	0.00088835135102272
-0.0286654122173786	-0.004589868709445	0.0986364558339119	0.00124897062778473	-0.000486479111714289	0.00107690785080194
-0.0157690513879061	-0.00974205136299133	0.0732954740524292	0.00122465752065182	-0.000335998483933508	0.000818384403828532
-0.0254386104643345	-0.0135240396484733	0.0340153351426125	0.0011943414574489	-0.000770869257394224	0.000785034033469856
-0.00908715650439262	-0.0644704326987267	0.0874856486916542	0.00113237311597914	-0.00114842422772199	0.000428199040470645
-0.00282842153683305	-0.0111964121460915	0.0552415065467358	0.000939401856157929	-0.00100656365975738	0.00111878197640181
-0.00193774129729718	0.0226413309574127	0.0603164583444595	0.00165525043848902	-0.00128787697758526	0.000911935290787369
-0.0496986284852028	-0.0249150469899178	0.0338645726442337	0.0010393385309726	-0.000234409511904232	0.000650969916023314
-0.0317977480590343	-0.0225260443985462	0.0994446873664856	0.00133463786914945	-0.00109246396459639	0.000702966994140297
-0.0391910225152969	0.00326085858978331	0.0729357749223709	0.000957873708102852	-0.000785597192589194	0.000570121104829013
-0.0605370737612247	-0.0179320406168699	0.0822243914008141	0.00094462075503543	-0.00122282363008708	0.000119038057164289
-0.06856819242239	-0.0223638936877251	0.102103643119335	0.000969815999269485	-0.000378330063540488	0.00113153003621846
-0.0226726047694683	0.00381031911820173	0.0773551166057587	0.000759575457777828	-0.00168460875283927	0.000527765892911702
-0.0562455765902996	-0.00280839181505144	0.0973667353391647	0.00096653844229877	-0.00103422324173152	0.00131990481168032
-0.0480254292488098	-0.0262844245880842	0.142736077308655	0.00150570459663868	-0.00126293150242418	0.000743710668757558
-0.0310913752764463	-0.0341693311929703	0.0385666228830814	0.00105191604234278	-0.000904815271496773	0.000642332423012704
-0.0214728638529778	-0.012941163033247	0.116499923169613	0.00112596445251256	-0.00132272182963789	0.000815905747003853
-0.056206002831459	-0.0025776494294405	0.0521717220544815	0.00139936630148441	-0.000714951020199806	0.000138955030706711
-0.041448500007391	-0.00928931217640638	0.0520671308040619	0.000877095502801239	-0.00094466470181942	9.10100425244309E-05
-0.0852762013673782	-0.0327291786670685	0.0604435876011848	0.00145230046473444	-0.00134811224415898	0.000226446209126152
-0.0736437290906906	-0.0134822288528085	0.0894530564546585	0.00144009315408766	-0.0015799100510776	0.000988485990092158
-0.0601268447935581	0.0148193789646029	0.0629898384213448	0.000605128239840269	-0.00228512543253601	0.000722563883755356
-0.0768141373991966	-0.0263881217688322	-0.00324009777978063	0.000383075879653916	-0.00182233715895563	0.00122916814871132
-0.0468567535281181	0.0265965387225151	0.0893577560782433	0.00117220147512853	-0.00224557518959045	0.000922943232581019
-0.0682967752218246	-0.0237327050417662	0.0545555390417576	0.000273336307145655	-0.00179181690327823	0.000556952320039272
-0.0419021584093571	0.0277198385447264	0.0643707513809204	0.000983176752924919	-0.00240904279053211	0.000267914729192853
-0.0566214025020599	-0.0185878369957209	0.0467876754701138	0.000594406621530652	-0.00154359720181674	0.000317281112074852
-0.0533311925828457	-0.0266541633754969	-0.0185202453285456	0.000406870909500867	-0.000836378312669694	0.000387644016882405
-0.0391453579068184	-0.00212584063410759	0.107772961258888	0.000987610314041376	-0.00123723316937685	0.000553009507711977
-0.0681435316801071	0.00676941405981779	0.0676985383033752	0.000414443435147405	-0.00140682805795223	0.000452892301836982
-0.0873372703790665	-0.0225790366530418	0.0763357356190681	0.00103009073063731	-0.00136607047170401	0.000754117791075259
-0.0819906443357468	-0.0279069282114506	0.00216057035140693	0.000994518399238586	-0.00207654782570899	0.000909253489226103
-0.0552223287522793	0.00563830230385065	0.0242033451795578	0.000823685608338565	-0.00183407787699252	0.000764806813094765
-0.0743808671832085	-0.0155746629461646	0.0759428292512894	0.000254717539064586	-0.00194858841132373	0.000630878901574761
-0.0573289729654789	0.0061538890004158	0.0727255195379257	0.0014466242864728	-0.00201944285072386	0.000665364670567214
-0.0493126213550568	-0.0113030737265944	0.0506329536437988	0.000919739948585629	-0.00101227883715183	0.000815799809060991
-0.0428763180971146	0.0212112125009298	0.120088323950768	0.00168858864344656	-0.00169363664463162	0.00111760408617556
-0.0986887216567993	-0.0433654934167862	0.0327528864145279	6.20476203039289E-05	-0.000889050716068596	0.000354089046595618
-0.0507797673344612	-0.0311834085732698	0.0629597902297974	0.00160016189329326	-0.00175027106888592	0.00157450675033033
-0.0543886460363865	-0.00334668601863086	0.0548308007419109	0.00131228682585061	-0.00175684213172644	0.000959387165494263
-0.0578213855624199	0.00913808960467577	0.0546388439834118	0.00139517488423735	-0.00172733073122799	0.0010139630176127
-0.0772509202361107	-0.0227263141423464	0.00677492469549179	0.000761566217988729	-0.00103405059780926	0.000735339883249253
-0.0723535940051079	-0.0407697595655918	0.0584206692874432	0.000907400622963905	-0.00181040889583528	0.00117423420306295
-0.0622442476451397	-0.0393327884376049	0.103882901370525	0.00120893470011652	-0.00105137983337045	0.000390859204344451
-0.052692785859108	-0.0437007807195187	0.0643304139375687	0.00159378070384264	-0.00087730010272935	0.000930805981624871
-0.063564844429493	-0.103507466614246	0.081131175160408	0.000971443776506931	-0.00061667850241065	0.00114057131577283
-0.0531787276268005	-0.0128512904047966	0.107655137777328	0.00125224492512643	-0.00101959554012865	0.000681831210386008
-0.053135059773922	-0.00324939354322851	0.0557404421269894	0.00125297752674669	-0.000900050101336092	0.000505597679875791
-0.053703885525465	-0.00719085987657309	0.00767414551228285	0.00122617336455733	-0.000821815687231719	0.000640605401713401
-0.0354419983923435	-0.0260511618107557	0.0462668277323246	0.000549724150914699	-0.000950932269915938	0.000845977338030934
-0.0529993437230587	-0.0370050892233849	0.0467991977930069	0.00101988785900176	-0.00132887565996498	0.000657701282761991
-0.0457110852003098	-0.0217305645346642	0.0912752225995064	0.00113338581286371	-0.000790599791798741	0.000205444928724319
-0.0470799915492535	-0.0520325526595116	0.0423831269145012	0.000988479238003492	-0.00108811992686242	0.000821232446469367
-0.0363204851746559	-0.0192123521119356	0.0559594444930553	0.00156461528968066	-0.000529144890606403	0.000798915803898126
-0.0116983158513904	0.032468069344759	0.0598168708384037	0.00109888950828463	-0.000843419518787414	0.000794024614151567
-0.082803413271904	-0.0181356221437454	0.0717668533325195	0.000718316819984466	-0.00110731273889542	0.000755582470446825
-0.0283245481550694	0.0127252973616123	0.0737844333052635	0.0014409493887797	-0.00184942479245365	0.000342425279086456
-0.0251296162605286	-0.00579190626740456	0.120961122214794	0.000693366979248822	-0.00133507023565471	0.00047073359019123
-0.0537287928164005	-0.0171529073268175	-0.00658071227371693	0.000325480155879632	-0.00132144801318645	0.000861252192407846
-0.0651168003678322	-0.0175964497029781	0.0640741586685181	0.000460537616163492	-0.00115091912448406	0.000247551244683564
-0.0368382260203362	0.00639438070356846	0.0503168925642967	0.000905786757357419	-0.00109157769475132	0.00100558565463871
-0.0463603846728802	-0.0199431795626879	0.0503792427480221	0.000860125117469579	-0.0010361623717472	0.000990103464573622
-0.0554532073438168	-0.0293167755007744	0.0507585145533085	0.000864257162902504	-0.000853258825372905	0.000759911665227264
-0.0452021025121212	-0.0253489967435598	-0.00910920742899179	0.00138253252953291	-0.00147013098467141	0.000516866450197995
-0.0230189301073551	-0.0201173424720764	0.0433453619480133	0.00142617325764149	-0.00161574047524482	0.000559509557206184
-0.0139249842613935	-0.031137740239501	0.0132124843075871	0.00142721948213875	-0.00115216430276632	0.000564491667319089
-0.021381625905633	-0.033761128783226	0.0384182631969452	0.00153749051969498	-0.00109602801967412	0.00103973294608295
-0.0171902980655432	-0.0366538390517235	0.0955595523118973	0.00152216490823776	-0.000788947159890085	0.000770223909057677
-0.0341280587017536	0.0110740317031741	0.0989700928330421	0.00183366169221699	-0.00155667448416352	0.000994240515865386
-0.0348542146384716	-0.0218620654195547	0.0160454977303743	0.000442688557086512	-0.00128830806352198	0.000642516766674817
-0.0448759794235229	0.00642270315438509	0.0821319073438644	0.000977295450866222	-0.00181727053131908	0.00017732685955707
-0.0817856267094612	-0.0276803225278854	0.0730779021978378	0.000728679180610925	-0.00173953094054013	7.07714716554619E-05
-0.0781585946679115	-0.0184583496302366	0.0159826278686523	0.00106707238592207	-0.00135557434987277	0.000562215514946729
-0.0912222936749458	-0.0392916910350323	-0.00196663243696094	0.00098587479442358	-0.00123346410691738	0.000808133860118687
-0.0806175023317337	-0.0620734244585037	-0.0371719598770142	0.000489010999444872	-0.0013629486784339	0.000989066553302109
-0.0418357662856579	-0.0528366900980473	0.0512282177805901	0.00180849130265415	-0.00145412154961377	0.0011777572799474
-0.0690839290618896	-0.0254114866256714	0.0369778722524643	0.00156706245616078	-0.00125241663772613	0.00133517780341208
-0.0639428794384003	-0.0420415103435516	0.0162422470748425	0.00125623925123364	-0.00134129205252975	0.000762853072956204
-0.0630555525422096	-0.0658852085471153	0.031304232776165	0.00199822406284511	-0.00148223235737532	0.000158468203153461
-0.0283422134816647	-0.0210684426128864	0.0506097674369812	0.000998311094008386	-0.000915172684472054	0.00111602153629065
-0.0200965702533722	-0.0219981707632542	0.0647027045488358	0.001411666511558	-0.00146809744182974	0.000802827591542155
-0.0211991928517818	-0.0272155702114105	0.0468877702951431	0.000893007207196206	-0.0014233113033697	0.00079074245877564
-0.0511933900415897	-0.0291595812886953	0.0373131819069386	0.00113936990965158	-0.000884231587406248	0.00114992901217192
-0.0227672904729843	-0.00817692186683416	0.082544282078743	0.00150909565854818	-0.000863843597471714	0.000555803067982197
-0.0127509944140911	-0.0210397467017174	0.0511653088033199	0.00107728422153741	-0.000653405964840204	0.00101805047597736
-0.00866665877401829	-0.0768615156412125	-0.0016766976332292	0.00103770045097917	-0.00083580071805045	0.00165239325724542
-0.0134063307195902	-0.065528079867363	0.0266362372785807	0.00188164773862809	-0.000921070983167738	0.000769900565501302
-0.0667298883199692	-0.068120963871479	0.0349528007209301	0.00197799084708095	-0.001125602517277	0.000523545662872493
-0.0177228096872568	-0.0672756880521774	0.0530506111681461	0.00220950762741268	-0.00200278009288013	0.000655940093565732
-0.0373358987271786	-0.063196212053299	0.0780452489852905	0.00167544174473733	-0.00111567310523242	0.000831294397357851
-0.0717400163412094	-0.0477044172585011	-0.000575492857024074	0.00162933440878987	-0.00187040178570896	0.000560743850655854
-0.0670926198363304	-0.0418817512691021	0.00720425322651863	0.00118415208999068	-0.00185663043521345	0.000848853087518364
-0.0869914889335632	-0.0470299497246742	0.00271691638045013	0.000797984888777137	-0.00167895760387182	0.00058215024182573
-0.0647157728672028	-0.0299400500953197	-0.0189193654805422	0.000716563139576465	-0.00236742850393057	0.000569383439142257
-0.0810775682330132	0.0148665634915233	-0.0279084276407957	0.00101494614500552	-0.00240024761296809	0.000506343960296363
-0.0644089132547379	-0.00313830352388322	-0.0157604534178972	0.000550841970834881	-0.00165426544845104	0.0010462902719155
-0.0539473257958889	0.00758429989218712	0.0287572629749775	0.000633911113254726	-0.00138780369888991	0.000590465555433184
-0.0635376051068306	-0.0116448719054461	0.0550377629697323	0.000708590203430504	-0.000210764686926268	0.00059987255372107
-0.00448447465896606	0.0150455189868808	0.0570669211447239	0.00113187346141785	-0.00024363755073864	0.000139327356009744
-0.0301574468612671	-0.00784270744770765	0.0340571627020836	0.000338829413522035	-0.000859574996866286	0.000260363594861701
-0.0189911480993032	0.00418958626687527	-0.000642812054138631	0.00118187756743282	-0.00097889918833971	0.000674345705192536
0.00710563128814101	0.000162392912898213	-0.00137598416768014	0.000747681770008057	-0.000914276286493987	0.0011198982829228
-0.0355818532407284	-0.0181806292384863	0.0290014632046223	0.000603914144448936	-0.00127961626276374	0.000745564815588295
-0.0336854495108128	0.0191262867301703	0.02147551253438	0.00121257454156876	-0.000578386127017438	0.000302271160762757
-0.0104486448690295	-0.0276504065841436	0.0430320277810097	0.000692667381372303	-0.000963384343776852	0.000558066414669156
-0.0065089943818748	-0.032324880361557	0.0166059210896492	0.00100520870182663	-0.000624612730462104	0.00097668229136616
-0.00920066982507706	-0.0799273476004601	0.0202767923474312	0.000606401590630412	-0.000417778443079442	0.00135853351093829
0.0147789465263486	-0.0470081232488155	0.0830082967877388	0.00195082020945847	0.000342983898008242	0.00113739399239421
0.0182781293988228	-0.0331973806023598	0.0653194263577461	0.00183785648550838	-0.000131876324303448	0.00117839977610856
-0.00100417982321233	-0.014504979364574	0.0334151051938534	0.00112489773891866	-0.000569641473703086	0.0013185377465561
-0.0714893713593483	-0.000107141058833804	0.0339267402887344	0.000580433814320713	-0.0011864707339555	7.51596689951839E-06
-0.0599231496453285	0.055625431239605	0.0899328365921974	0.000338650541380048	-0.00251464499160647	-7.87702010711655E-05
-0.111474059522152	0.00830288790166378	0.0323240533471107	0.000265656126430258	-0.00251112040132284	0.000216986067243852
-0.118654035031796	0.0103758778423071	0.0647812560200691	0.000671636429615319	-0.00302940933033824	0.00156010268256068
-0.102712363004684	-0.0182511974126101	0.0370224379003048	0.00153112027328461	-0.00262437923811376	0.000858974410220981
-0.10116358846426	-0.0396454781293869	0.0760864987969399	0.00179778272286057	-0.0018952643731609	0.00118937320075929
-0.137233480811119	-0.0057290974073112	0.0893385261297226	0.00180992286186665	-0.00224660965614021	0.00056199316168204
-0.143058702349663	-0.0104187419638038	0.00151005119550973	0.000811489822808653	-0.00238460442051291	0.000496021413709968
-0.141853541135788	0.0412390492856503	-0.0335193574428558	0.000681716832332313	-0.00316044851206243	0.000279687315924093
-0.141086369752884	0.0548075661063194	-0.0473571233451366	-0.000191843006177805	-0.00340870581567287	0.0001999432570301
-0.166004702448845	0.0775374248623848	0.00907834526151419	2.00516824406805E-05	-0.00350559200160205	3.33132084051613E-06
-0.152726337313652	0.0468226931989193	-0.0176670234650373	-0.000463813863461837	-0.00386184500530362	0.000366512424079701
-0.151924222707748	0.0324223525822163	-0.0478775836527348	-7.73392166593112E-05	-0.00334155699238181	0.000547517440281808
-0.138539835810661	0.0314707607030869	0.0172324199229479	0.000398292817408219	-0.00354953994974494	0.000956686097197235
-0.153167635202408	-0.0117105953395367	-0.0605532564222813	3.67561624443624E-05	-0.00285841966979206	0.000636408687569201
-0.140973627567291	0.0267706364393234	-0.0176722053438425	0.000778613670263439	-0.00320909940637648	0.00123311951756477
-0.129393398761749	-0.00399012258276343	-0.0354750268161297	9.06623099581338E-05	-0.0030160085298121	0.00138028978835791
-0.105475775897503	-0.0123342890292406	-0.0740410014986992	0.000253355450695381	-0.00306931720115244	0.00141789368353784
-0.101651571691036	0.000397251307731494	-0.016349820420146	0.000486916280351579	-0.00225854781456292	0.00092937727458775
-0.0627609416842461	-0.0150412321090698	-0.063402459025383	0.000749851751606911	-0.000852397759445012	0.00116982241161168
-0.00320964260026813	0.0557905361056328	-0.0387542210519314	0.000861316046211869	-0.00107486313208938	-0.000138323914143257
0.00504522444680333	0.0500451512634754	-0.0395658649504185	0.000269832846242934	-0.00138153624720871	8.94661789061502E-05
-0.03831971809268	0.0674296841025352	-0.0177374929189682	-0.000177128749783151	-0.00139850634150207	-0.000669585133437067
-0.0462915413081646	0.0943305939435959	-0.0551823228597641	-0.000286956928903237	-0.00149784842506051	0.000499723071698099
-0.0819704830646515	0.0747196972370148	-0.0613275468349457	-0.000997254275716841	-0.00232811784371734	0.000822992704343051
-0.0821482092142105	0.0688315108418465	-0.0475908778607845	-0.000825855298899114	-0.00170923431869596	0.000600606435909867
-0.0874092951416969	0.0188107620924711	-0.0773382037878037	6.86514395056292E-05	-0.0027719468344003	0.000798944442067295
-0.0494201257824898	0.0078792842105031	-0.0281370580196381	0.00139033189043403	-0.0021286269184202	0.00116198335308582
-0.0654655247926712	-0.0537067241966724	-0.115524679422379	0.00103248923551291	-0.00209570885635912	0.00136487162671983
-0.0397470593452454	-0.0650128722190857	-0.0782754272222519	0.00132438179571182	-0.00149434513878077	0.000513510603923351
-0.075720950961113	-0.0411344580352306	-0.0948012322187424	0.00172776565887034	-0.00122967013157904	0.00215521478094161
-0.0821733996272087	-0.0737450942397118	-0.0409462861716747	0.00143828266300261	-0.00280301715247333	0.00110253982711583
-0.0742324814200401	-0.0533683337271214	0.0161305647343397	0.00137657765299082	-0.00263614836148918	0.000759405258577317
-0.0826084688305855	-0.0550173483788967	-0.0548890307545662	0.000806631112936884	-0.00242133508436382	0.00120328227058053
-0.0463958419859409	0.0232647247612476	-0.0092703141272068	0.00177951715886593	-0.00230799592100084	0.000504452676977962
-0.0269834920763969	0.0110525591298938	-0.0183009654283524	0.000880230916664004	-0.0013764479663223	0.00053602596744895
-0.0524918287992477	-9.66832158155739E-05	0.00757616013288498	0.000999814830720425	-0.00082721933722496	0.000558135041501373
-0.00290387426503003	0.0338162072002888	-0.0276262760162354	0.000354275689460337	-0.0014530720654875	0.000724519020877779
-0.0539877936244011	-0.0117451408877969	0.0287274122238159	-4.76900459034368E-05	-0.00139569817110896	0.000359502446372062
-0.0748519375920296	-0.00317655573599041	-0.0583070442080498	0.000898390426300466	-0.00130001083016396	0.000643167819362134
-0.0834278091788292	-7.48846214264631E-05	-0.0323302783071995	0.00139311060775071	-0.00210157199762762	0.000802885857410729
-0.0317784063518047	-0.00734187848865986	-0.0717023611068726	0.000815095962025225	-0.00148031243588775	0.00120170158334076
-0.0751892924308777	0.00258342386223376	-0.00332135776989162	0.000168463317095302	-0.00206916220486164	0.00102744868490845
-0.072994701564312	0.050257496535778	0.0496590882539749	0.000769539503380656	-0.0032963645644486	0.000606054498348385
-0.123362883925438	0.0279090460389853	0.0181423779577017	-0.00119161151815206	-0.00279186852276325	-0.000116692528536078
-0.0833658054471016	0.0791914388537407	0.0285283681005239	-0.00060898152878508	-0.00251436978578568	-0.000592056021559983
-0.0227004699409008	0.080340601503849	0.0196782853454351	-0.000441336480434984	-0.00236091879196465	0.000144486664794385
-0.0661415085196495	0.0493387840688229	0.015317359007895	-0.000531472498551011	-0.00215352699160576	-0.000136807720991783
-0.0177021622657776	0.0376726947724819	0.023489048704505	0.00155989872291684	-0.00204742327332497	-0.000641611171886325
-0.010869630612433	-0.00697461701929569	0.0541343204677105	0.00194786454085261	-0.000788708450272679	-0.000205507196369581
-0.00455173477530479	-0.0174115709960461	0.0968865156173706	0.00180462060961872	-0.000623425061348826	0.000232630074606277
-0.0142025835812092	-0.00438120868057013	0.108104333281517	0.00160426564980298	-0.000298308150377125	0.000983674195595086
-0.0335917286574841	-9.27986911847256E-05	0.0253247525542974	0.00162746605928987	-0.000503073853906244	0.000874001125339419
-0.0242351535707712	0.0118259126320481	0.0765373632311821	0.000948753498960286	-0.000678395503200591	0.00107232655864209
-0.023148313164711	0.0634184032678604	0.090262234210968	0.00109717587474734	-0.00153032876551151	0.000488551624584943
-0.0128845879808068	0.0156889967620373	0.0888194441795349	0.000423203979153186	-0.00124851311556995	0.00127234810497612
0.00442382413893938	0.0105643766000867	0.104747645556927	0.000386781874112785	-0.000541334797162563	0.00227203662507236
-0.0137058543041348	0.0431337617337704	0.079558752477169	-0.000627767178229988	-0.000901700521353632	0.000937241420615464
0.00797891709953547	0.0430314280092716	0.0721591487526894	-0.000405669066822156	-0.000850013748276979	0.000556020007934421
0.0253477729856968	0.0664577037096024	0.0289572365581989	-9.83993813861161E-05	-0.000803164264652878	0.000613501120824367
0.0207019224762917	0.0567465275526047	-0.0387892685830593	0.00101554964203387	-0.000498443783726543	0.000211925333132967
0.0289594940841198	0.0162421464920044	0.0203174240887165	0.00103105255402625	-0.000486086210003123	-0.000901136547327042
0.0166492518037558	-5.53915415366646E-05	0.038877610117197	0.00181460822932422	-0.000447197613539174	-0.00117532443255186
0.0114529300481081	-0.0555942207574844	0.0124054523184896	0.00307736499235034	-0.00118016102351248	-0.000168768994626589
-0.0572880022227764	-0.168157413601875	-0.0245883464813232	0.00288582383655012	-0.0017807554686442	0.000786204938776791
-0.0917938202619553	-0.198250457644463	-0.0883593410253525	0.00340245245024562	-0.00308408169075847	0.00234561040997505
-0.0897935628890991	-0.208578452467918	-0.000538813357707113	0.0030305995605886	-0.00382699584588408	0.00405543390661478
-0.111092068254948	-0.249596953392029	0.0504890009760857	0.00266676931641996	-0.00306690135039389	0.00453614536672831
-0.0432345531880856	-0.262715339660645	0.0305464062839746	0.00474379910156131	-0.00285024312324822	0.005311144515872
-0.0874974653124809	-0.281990855932236	0.0187646206468344	0.00531263090670109	-0.00487133208662272	0.00212741969153285
-0.116532400250435	-0.270097672939301	0.0814735665917397	0.00585350207984447	-0.002049561124295	0.00359504367224872
-0.0861083790659904	-0.244656205177307	0.107408992946148	0.00774277513846755	-0.0011879320954904	0.00015199210611172
0.0829690843820572	-0.191492781043053	-0.0521418265998363	0.00434097601100802	0.00952212512493134	0.00209140335209668
0.225027620792389	-0.0278624966740608	-0.618116974830627	0.00487191043794155	0.00572267081588507	-0.00628502340987325
0.0354895927011967	0.0151609778404236	-0.243003204464912	0.00331078702583909	-0.00127504346892238	-0.00076831120532006
-0.0394968800246716	0.0556772835552692	0.239315494894981	0.00110770959872752	-0.00218382081948221	-0.000325545726809651
-0.0844141095876694	0.101089537143707	0.0917018800973892	-0.000614333315752447	-0.00322836195118725	0.000344952684827149
-0.119407869875431	0.150455176830292	-0.139672577381134	-0.00317669310607016	-0.00489480048418045	-0.00108683854341507
-0.0618295073509216	0.135521575808525	-0.316908746957779	-0.00372794596478343	-0.00586770102381706	-0.00136205449234694
-0.0403874963521957	0.164433807134628	-0.344628691673279	-0.0033230884000659	-0.00489222444593906	-0.000158681534230709
-0.0416475646197796	0.160528793931007	-0.223964348435402	-0.0037010652013123	-0.00366865610703826	0.000314003700623289
-0.0289128571748734	0.137685790657997	-0.31821808218956	-0.00315558561123908	-0.00436105532571673	1.829126085795E-05
-0.0726033225655556	0.105802923440933	-0.40063151717186	-0.00293879676610231	-0.00642728712409735	0.00197700667195022
-0.146200984716415	0.0402078256011009	-0.477983087301254	-0.00288514676503837	-0.00660664355382323	0.00347165274433792
-0.199331566691399	0.00504413340240717	-0.402513086795807	-0.00128789816517383	-0.00793371815234423	0.00301544251851738
-0.185802131891251	0.0099928630515933	-0.328624278306961	-0.00162266043480486	-0.00788453128188849	0.00530632631853223
-0.13825723528862	-0.0162774212658405	-0.254640519618988	-0.00076846539741382	-0.0074879564344883	0.00160590640734881
-0.106652960181236	-0.000870967924129218	-0.277855902910233	0.000880520325154066	-0.0067193815484643	0.00114991737063974
-0.0663113221526146	-0.0498315766453743	-0.217545032501221	0.00148331979289651	-0.00408816616982222	0.000185613913345151
-0.0401515103876591	-0.0559188984334469	-0.204168379306793	0.00186814891640097	-0.0030336482450366	0.000537342333700508
0.00252369116060436	-0.0969338640570641	-0.207207411527634	0.00326328305527568	-0.00194782833568752	0.00118879624642432
0.0386583581566811	-0.122797161340714	-0.210316464304924	0.00297474721446633	-0.000562517088837922	0.000926959910430014
0.0736157223582268	-0.112272471189499	-0.192478507757187	0.00354465516284108	0.000149025741848163	0.00128983287140727
0.0682327821850777	-0.0556218810379505	-0.131622210144997	0.00372190377674997	0.000260586210060865	0.00106984376907349
0.0719883590936661	-0.0297600161284208	-0.11778362840414	0.00266870856285095	0.000245698902290314	2.86044341919478E-05
0.0869793593883514	0.0323849208652973	-0.10154677927494	0.00304888188838959	-0.000207277742447332	-0.00168757641222328
0.119212590157986	0.0613952688872814	-0.0975450724363327	0.00284662330523133	0.000406311242841184	-0.00140122824814171
0.131010428071022	0.0289460197091103	-0.0874880477786064	0.00164624548051506	-0.000426662532845512	-0.000177906680619344
0.112616948783398	0.0411515161395073	-0.133621051907539	0.00108990992885083	-0.000254291808232665	0.000755982182454318
0.108178220689297	0.0695724785327911	-0.194692194461823	0.000733596680220217	-0.000385168357752264	0.000502587354276329
0.0978645384311676	0.150731444358826	-0.147299110889435	0.000659600598737597	-0.00122094014659524	0.000160679395776242
0.07280533015728	0.124208986759186	-0.226092174649239	0.000401815283112228	-0.000448450387921184	0.000262195389950648
0.074284240603447	0.169615566730499	-0.16115103662014	-0.00025325536262244	-0.000677635951433331	-0.00013332259550225
0.147809565067291	0.204062208533287	-0.155744001269341	-0.000396196934161708	-0.000847720715682954	-0.000264675967628136
0.114141263067722	0.223299652338028	-0.15863049030304	-0.00129772699438035	-0.000813756429124624	-0.00190291879698634
0.105884499847889	0.306243866682053	-0.131727531552315	-0.00155551813077182	-0.00146181124728173	-0.00298563274554908
0.120645351707935	0.28165939450264	-0.269368797540665	-0.00289832265116274	-0.00130204576998949	-0.00184672337491065
0.0924383401870728	0.289876163005829	-0.291047096252441	-0.00425650924444199	-0.00266658584587276	-0.00060245324857533
0.132021695375443	0.280166983604431	-0.251095622777939	-0.00481344014406204	-0.00297708460129797	0.0014138815458864
0.168169498443604	0.355589091777802	-0.290035128593445	-0.00675017200410366	-0.00171844125725329	0.000404822902055457
0.264055192470551	0.572231471538544	-0.327783167362213	-0.00988873094320297	-0.000324763939715922	-0.00195271917618811
0.299566626548767	0.595953583717346	-0.386338651180267	-0.00589419296011329	-0.000953074777498841	-0.00337412627413869
0.310479998588562	0.503687083721161	-0.264485388994217	-0.00576139707118273	0.00163283245638013	-0.00266514532268047
0.293227016925812	0.502208411693573	-0.312757670879364	-0.00557297235354781	0.00170520297251642	-0.00247980863787234
0.296023607254028	0.541502594947815	-0.256909310817719	-0.00599598744884133	0.00179383216891438	-0.00248506781645119
0.305274784564972	0.522119283676147	-0.295121967792511	-0.00536523154005408	0.000847260991577059	-0.00254526943899691
0.226226136088371	0.45196259021759	-0.28628534078598	-0.00463577173650265	0.00153660704381764	-0.00261681247502565
0.192140713334084	0.409202754497528	-0.195825949311256	-0.0048140580765903	0.000780742848291993	-0.00241305702365935
0.225441128015518	0.387082070112228	-0.164227768778801	-0.0032975566573441	0.00111972261220217	-0.00184825656469911
0.270375281572342	0.247584655880928	-0.11032972484827	-0.00319342617876828	0.00161931524053216	-0.00160729698836803
0.256138443946838	0.195650741457939	-0.158051922917366	-0.00128474947996438	0.00189668021630496	-0.000580410764086992
0.22448867559433	0.148244246840477	-0.189452797174454	0.000845758535433561	0.0017651590751484	0.000922315404750407
0.163871884346008	0.054116252809763	-0.188633292913437	0.00302067864686251	-0.000789301353506744	-0.00105378706939518
-0.00324307521805167	-0.0143511546775699	-0.143569529056549	0.00356841599568725	-0.00120762491133064	-0.000552980520296842
-0.0221720654517412	-0.083334393799305	-0.232539802789688	0.00341863743960857	-0.0028889961540699	0.000505783827975392
-0.0809279531240463	-0.108972422778606	-0.255845904350281	0.00478537753224373	-0.00500778434798121	0.00146966124884784
-0.160059586167336	-0.206376120448112	-0.299582988023758	0.00440309848636389	-0.00585681432858109	0.00343427271582186
-0.166227623820305	-0.194222629070282	-0.312132328748703	0.00571850873529911	-0.00754471542313695	0.00359993195161223
-0.205616012215614	-0.236250251531601	-0.371277302503586	0.00540090119466186	-0.00786943361163139	0.00466822227463126
-0.257176876068115	-0.233339741826057	-0.347449064254761	0.00483587291091681	-0.00824391283094883	0.00508404336869717
-0.222012281417847	-0.133071824908257	-0.228288888931274	0.00337269227020442	-0.00802764482796192	0.000925297907087952
-0.149058267474175	-0.0493279173970222	-0.286957234144211	0.00162729690782726	-0.00759968347847462	0.00152048014570028
-0.0606716871261597	0.0315227843821049	-0.316113412380219	-0.00120020541362464	-0.0038147687446326	0.000103649537777528
0.116947703063488	0.178613558411598	-0.291818648576736	-0.00278561748564243	-0.00198190030641854	-0.000991803361102939
0.15959769487381	0.180720150470734	-0.32195371389389	-0.00384491868317127	0.000110039385617711	-0.00115925108548254
0.195841923356056	0.219598338007927	-0.282651782035828	-0.00342645007185638	0.000869285024236888	-0.000844484020490199
0.21850760281086	0.253027617931366	-0.216300517320633	-0.00256593455560505	0.00110444077290595	-0.000962440681178123
0.117054291069508	0.150980830192566	-0.269686132669449	-0.00159687374252826	-0.00108324608299881	-0.000423161487560719
0.00424994761124253	0.0696780532598495	-0.323485404253006	0.00063623848836869	-0.0022809817455709	-0.00151653180364519
-0.014577035792172	0.0080979261547327	-0.2050990909338	0.00284065143205225	-0.0047254185192287	-0.00333291385322809
-0.00846483744680882	-0.0210819710046053	-0.157000094652176	0.00347002944909036	-0.00386549555696547	-0.00291701522655785
-0.0711143165826797	-0.00279738265089691	-0.208498790860176	0.00269628642126918	-0.00448799831792712	0.000304604356642812
-0.190844848752022	0.000753301661461592	-0.339983880519867	0.000716620765160769	-0.00679792510345578	0.000948954490013421
-0.291683048009872	0.0755158066749573	-0.282576322555542	-0.00096907140687108	-0.00897913333028555	0.000537854037247598
-0.356070160865784	0.122206375002861	-0.343268752098084	-0.00296589103527367	-0.00946158915758133	0.000936306139919907
-0.310297906398773	0.169820427894592	-0.279538184404373	-0.00346053997054696	-0.00999755039811134	0.00165516952984035
-0.248239576816559	0.163280621170998	-0.244821056723595	-0.00409558834508061	-0.00791085977107286	0.00211537815630436
-0.227140098810196	0.08713698387146	-0.179342180490494	-0.00210548960603774	-0.0066841896623373	0.00126133882440627
-0.14075993001461	0.0159032959491014	-0.277694016695023	-0.000413138390285894	-0.00514654722064734	0.00246049300767481
-0.106228373944759	-0.0471385754644871	-0.276188880205154	-0.000469352060463279	-0.00207285908982158	0.00244006863795221
0.00902073923498392	0.0199288949370384	-0.254880428314209	-0.000220917936530896	-0.00301842414774001	0.00114918302278966
-0.0334884487092495	-0.00202110782265663	-0.1832505017519	0.00127285183407366	-0.00264058844186366	0.000511662277858704
-0.0903265774250031	-0.111071795225143	-0.138408660888672	0.00140706624370068	-0.00232596648856997	-0.000144461941090412
-0.0399621464312077	-0.165891095995903	-0.158543586730957	0.00367053435184062	-0.00262339576147497	0.000830766221042722
-0.0489309392869473	-0.243612110614777	-0.140250220894814	0.00410563033074141	-0.00151870422996581	0.00091938825789839
-0.0771998688578606	-0.272230058908463	-0.0886747241020203	0.00464795622974634	-0.00194371351972222	0.00135654676705599
-0.143658772110939	-0.284571468830109	-0.0256449393928051	0.00458871573209763	-0.00283393124118447	0.00188663194421679
-0.177793458104134	-0.275988727807999	-0.0265027713030577	0.00449038436636329	-0.00333359045907855	0.00190827006008476
-0.193077340722084	-0.223470702767372	-0.146365240216255	0.00400469312444329	-0.00445679528638721	0.00253424933180213
-0.285078942775726	-0.223502963781357	-0.0931841731071472	0.00356029393151402	-0.00529390666633844	0.000859890191350132
-0.311882257461548	-0.152058362960815	-0.131143286824226	0.00298650469630957	-0.00635687634348869	0.00162558723241091
-0.355735689401627	-0.137065887451172	-0.114895343780518	0.00237778038717806	-0.00645284168422222	0.00145153107587248
-0.406070649623871	-0.145541056990623	-0.0512234047055244	0.00111957802437246	-0.00720761809498072	0.0011806795373559
-0.432790756225586	-0.0719657391309738	0.0132562778890133	0.000574375328142196	-0.00759878009557724	0.000679775315802544
-0.443262428045273	0.0143170738592744	-0.0969922095537186	-0.00134540151339024	-0.00749642308801413	0.00239878799766302
-0.410979896783829	0.09614647179842	-0.131468042731285	-0.0024896115064621	-0.00823014602065086	0.001528789405711
-0.418520569801331	0.177300199866295	-0.052101343870163	-0.00276072672568262	-0.00937209371477365	0.000266920571448281
-0.446132451295853	0.160438239574432	-0.14817102253437	-0.00309033552184701	-0.00891068577766418	0.000181511699338444
-0.503365218639374	0.137839123606682	-0.20635849237442	-0.003277528565377	-0.00984699279069901	0.000501384434755892
-0.549888849258423	0.13054621219635	-0.147832930088043	-0.00278563587926328	-0.0101800058037043	-0.000753302942030132
-0.593088328838348	0.138322964310646	-0.0842913016676903	-0.00358811835758388	-0.0111013995483518	-0.000749335391446948
-0.646031081676483	0.0887634307146072	-0.115677922964096	-0.00333466683514416	-0.0114569282159209	-0.000389615626772866
-0.586492955684662	0.0945531353354454	-0.159376889467239	-0.00299880746752024	-0.0117114074528217	0.000408234423957765
-0.585041403770447	0.0344291925430298	-0.0135858133435249	-0.00307971518486738	-0.0102773476392031	0.00185238150879741
-0.533983707427979	0.0424095690250397	0.00457977270707488	-0.00258771074004471	-0.00955603737384081	0.00216315384022892
-0.460404932498932	0.0703660920262337	-0.0582424886524677	-0.00200594821944833	-0.00870923791080713	0.00177049182821065
-0.426956176757813	-0.0417552217841148	-0.120870105922222	-0.00136496452614665	-0.00776475761085749	0.00160436856094748
-0.358167260885239	-0.0486330650746822	-0.13170425593853	-0.000543526955880225	-0.00627192389219999	0.00159210886340588
-0.347490072250366	-0.151405811309814	-0.0345964394509792	-0.000202786774025299	-0.00518054887652397	0.00163668161258101
-0.254842668771744	-0.185620561242104	-0.0852443277835846	0.00190491415560246	-0.00457913056015968	0.000589597562793642
-0.220690101385117	-0.246956363320351	-0.0131959347054362	0.00282204244285822	-0.00264898617751896	0.000441632320871577
-0.239229112863541	-0.305885791778564	-0.0703267380595207	0.0035774065181613	-0.00275770598091185	0.00124785420484841
-0.303944677114487	-0.381585299968719	-0.0432586036622524	0.00406777067109942	-0.00394460139796138	0.000647148874122649
-0.301210820674896	-0.387472629547119	-0.00588524993509054	0.00442516105249524	-0.00494847958907485	0.00176012283191085
-0.384539812803268	-0.385755389928818	-0.0351006425917149	0.00438623130321503	-0.00510770827531815	0.00262935971841216
-0.348676592111588	-0.317160665988922	0.054735042154789	0.00355042843148112	-0.00543808937072754	0.00298843253403902
-0.371134161949158	-0.353005588054657	-0.00561669282615185	0.00357912434265018	-0.00472791399806738	0.0027320405934006
-0.321908533573151	-0.344083517789841	0.0126347290351987	0.00263311574235559	-0.00486067356541753	0.00220669480040669
-0.320558339357376	-0.346432507038116	-0.0236589554697275	0.00260723335668445	-0.0055344202555716	0.00298896129243076
-0.32291454076767	-0.279808819293976	-0.0230410136282444	0.00285791279748082	-0.00611011125147343	0.00240377406589687
-0.373031198978424	-0.313338875770569	0.0100233033299446	0.00197965279221535	-0.00622056983411312	0.00257747713476419
-0.405191451311111	-0.321955114603043	0.00243874522857368	0.00239510415121913	-0.00678657041862607	0.00189208902884275
-0.415445059537888	-0.398295760154724	0.00301583833061159	0.00359025620855391	-0.00662365602329373	0.00245541520416737
-0.416102439165115	-0.431355386972427	0.0522526726126671	0.00454089464619756	-0.00584350246936083	0.00236903526820242
-0.361005991697311	-0.443750202655792	0.0448974817991257	0.00483124982565641	-0.00503979250788689	0.00241592573001981
-0.330579251050949	-0.417481958866119	0.0941177532076836	0.00537293218076229	-0.00494741462171078	0.00209778198041022
-0.277908444404602	-0.385258942842484	0.0853505805134773	0.00424222880974412	-0.00398243498057127	0.00197214516811073
-0.286815285682678	-0.308567047119141	0.09852334856987	0.00394036946818233	-0.00363877252675593	0.00132402521558106
-0.301225006580353	-0.273338586091995	0.15777975320816	0.00306349736638367	-0.00409013824537396	0.00142415252048522
-0.265910804271698	-0.236047267913818	0.16193388402462	0.00291707343421876	-0.00448551634326577	0.00158118340186775
-0.234965115785599	-0.190630972385406	0.127263367176056	0.00125046633183956	-0.0042342534288764	0.000780293077696115
-0.247309774160385	-0.179202124476433	0.12917996942997	0.000825742201413959	-0.00492337811738253	0.00166430720128119
-0.297791004180908	-0.150493487715721	0.128521263599396	-0.000167022692039609	-0.00443398347124457	0.000948414555750787
-0.31000292301178	-0.0698752403259277	0.152995675802231	-0.000730072963051498	-0.00430883094668388	0.00104422029107809
-0.337876379489899	-0.0627817809581757	0.116766937077045	-0.000430268497439101	-0.00601281877607107	0.00157068611588329
-0.34300908446312	-0.0535161457955837	0.0906679481267929	-0.000644711893983185	-0.00671993475407362	0.00133415672462434
-0.415726363658905	-0.174076944589615	0.118506826460361	0.000780534464865923	-0.00663226749747992	0.00100391812156886
-0.343713194131851	-0.169096767902374	0.102652654051781	0.00146853004116565	-0.00709678884595633	0.00113714195322245
-0.396337896585464	-0.231203764677048	0.137416943907738	0.00129993062000722	-0.00633718771860003	0.000916823977604508
-0.346791416406631	-0.198713585734367	0.175096839666367	0.00118888285942376	-0.00554743641987443	0.0019982373341918
-0.278970867395401	-0.126381069421768	0.156918078660965	0.000128026411402971	-0.00446534249931574	0.00224947743117809
-0.303926676511765	-0.123059988021851	0.178744837641716	-0.000956402393057942	-0.00412161275744438	0.00143600150477141
-0.223956704139709	-0.052614402025938	0.175681814551353	-0.000368095934391022	-0.00411672843620181	0.0014461544342339
-0.27729606628418	-0.0651209875941277	0.168346717953682	-0.000602744286879897	-0.00441302452236414	0.000141031603561714
-0.271279782056808	-0.0684617236256599	0.178510457277298	-0.000888590351678431	-0.00429229671135545	-0.000711568223778158
-0.309235990047455	-0.106104239821434	0.150963932275772	0.000616062723565847	-0.00453953491523862	0.000632795330602676
-0.334887892007828	-0.178602769970894	0.204008713364601	0.0013483262155205	-0.00537484604865313	0.000582197681069374
-0.335704803466797	-0.252514362335205	0.157021701335907	0.00250004744157195	-0.00458249868825078	0.00109960848931223
-0.36901843547821	-0.233237609267235	0.182303309440613	0.00233721942640841	-0.005079694557935	0.00101776304654777
-0.34950664639473	-0.203997701406479	0.210885867476463	0.000746246427297592	-0.00511437328532338	0.00126313616055995
-0.321770012378693	-0.160037949681282	0.213211610913277	-5.55173974134959E-05	-0.00545144639909267	0.00197988539002836
-0.317068248987198	-0.122666895389557	0.229746848344803	-0.000353527371771634	-0.0053823571652174	0.00216143019497395
-0.302662432193756	-0.132475450634956	0.237118855118752	-0.00104198080953211	-0.00544275064021349	0.00270925206132233
-0.312674760818481	-0.0621039979159832	0.246640056371689	-0.000421140954131261	-0.00493037374690175	0.00217531761154532
-0.302807718515396	-0.122583374381065	0.20872974395752	-0.000614869466517121	-0.00466068368405104	0.00182184542063624
-0.279656410217285	-0.0978469699621201	0.241337448358536	0.000263430789345875	-0.00423277821391821	0.0012126307701692
-0.308110177516937	-0.161629036068916	0.190214708447456	0.000855431077070534	-0.00419354997575283	0.00098443275783211
-0.30314838886261	-0.222894161939621	0.178455114364624	0.00106538238469511	-0.00413378188386559	0.000741152209229767
-0.304967105388641	-0.255595058202744	0.218638643622398	0.00215011765249074	-0.00450189365074039	0.000829132273793221
-0.288190901279449	-0.277976989746094	0.257521063089371	0.00241357134655118	-0.00412700232118368	0.00138009886723012
-0.302725851535797	-0.252429127693176	0.23869514465332	0.00264326599426568	-0.00397384772077203	0.00201851408928633
-0.271445691585541	-0.228307217359543	0.267449170351028	0.00177748163696378	-0.004216852132231	0.00265308003872633
-0.26878234744072	-0.177113845944405	0.241354122757912	0.000824226124677807	-0.00434185657650232	0.00195627869106829
-0.263782024383545	-0.142700433731079	0.234818324446678	0.000152148684719577	-0.00530935544520617	0.00262085790745914
-0.334228843450546	-0.168283730745316	0.224696338176727	-0.000949865556322038	-0.00511612510308623	0.00231874594464898
-0.342642694711685	-0.170305818319321	0.226261973381042	-0.000820102111902088	-0.00530814006924629	0.00145949062425643
-0.308006882667542	-0.188289508223534	0.274727374315262	0.000377803517039865	-0.00501478975638747	0.00213769404217601
-0.304827690124512	-0.196072921156883	0.237007439136505	0.000543061818461865	-0.00467651383951306	0.00154929410200566
-0.301281303167343	-0.201237723231316	0.281956076622009	0.000793886254541576	-0.00387364043854177	0.000990279717370868
-0.239600732922554	-0.200637817382813	0.260391294956207	0.000207165008760057	-0.00311085814610124	0.00122584111522883
-0.200553148984909	-0.186445966362953	0.238735780119896	0.00045753997983411	-0.00305079575628042	0.00160549476277083
-0.249531701207161	-0.21758171916008	0.226034000515938	0.000298295402899385	-0.00284785055555403	0.00104783289134502
-0.237905740737915	-0.198683649301529	0.276209771633148	0.000211477061384358	-0.00278678606264293	0.00210118596442044
-0.243868380784988	-0.219033598899841	0.324478834867477	0.00144093157723546	-0.00406799325719476	0.00243392260745168
-0.251770436763763	-0.268339186906815	0.276807695627213	0.00213496875949204	-0.00358642870560288	0.00288888998329639
-0.268942177295685	-0.279226720333099	0.264877825975418	0.00322885881178081	-0.0035981610417366	0.00272437953390181
-0.257934093475342	-0.37943223118782	0.291540771722794	0.00261900527402759	-0.00383801967836916	0.00267852796241641
-0.252146363258362	-0.339944928884506	0.219150021672249	0.00304136192426085	-0.00354467518627644	0.00195348309352994
-0.215857207775116	-0.38212326169014	0.22160105407238	0.00408574379980564	-0.00394315598532557	0.0016685645096004
-0.234412878751755	-0.419976085424423	0.246477872133255	0.00374358356930315	-0.00369995948858559	0.00217295321635902
-0.184370681643486	-0.466809511184692	0.248947620391846	0.00510692410171032	-0.00332960556261241	0.00223517790436745
-0.203452467918396	-0.487612336874008	0.265725076198578	0.00563892116770148	-0.00361421261914074	0.00273343035951257
-0.229919970035553	-0.480723828077316	0.273250758647919	0.00580737600103021	-0.00301055703312159	0.00320508237928152
-0.239132612943649	-0.450508743524551	0.295257955789566	0.00601134961470962	-0.00301327393390238	0.0029312230180949
-0.220860049128532	-0.45668825507164	0.22070349752903	0.00398344825953245	-0.00294740404933691	0.00247380486689508
-0.275181025266647	-0.389611929655075	0.240721747279167	0.00372268492355943	-0.0031119859777391	0.0024320725351572
-0.205672085285187	-0.232480764389038	0.313433766365051	0.00213344674557447	-0.00347838480956852	0.00216059247031808
-0.254037618637085	-0.20946104824543	0.272194415330887	0.00095522723859176	-0.00375280738808215	0.00213218526914716
-0.240972891449928	-0.098696380853653	0.270732909440994	-0.000215610984014347	-0.00404349621385336	0.00190998159814626
-0.266654193401337	-0.0593696124851704	0.222626507282257	-0.00119247892871499	-0.00401945598423481	0.0011500307591632
-0.254347294569016	-0.00664364593103528	0.247224599123001	-0.00241623795591295	-0.00370610877871513	0.00122475856915116
-0.29845467209816	0.0129050482064486	0.242162227630615	-0.00230362336151302	-0.00371950562112033	0.00115986668970436
-0.295596837997437	0.0334497690200806	0.250693589448929	-0.00340036721900105	-0.00405980320647359	0.000609986076597124
-0.305204600095749	0.0812237039208412	0.272513628005981	-0.00370024750009179	-0.0056621078401804	-2.05347896553576E-06
-0.305259674787521	0.120301939547062	0.257717341184616	-0.00509103899821639	-0.00539728393778205	7.93239087215625E-05
-0.341352313756943	0.130340531468391	0.226106226444244	-0.00490459427237511	-0.00522611988708377	0.000431600492447615
-0.340213388204575	0.206521660089493	0.255736619234085	-0.00432396400719881	-0.00622841995209455	0.000735639245249331
-0.361617088317871	0.0948200672864914	0.196224227547646	-0.00405307346954942	-0.00568238832056522	0.000509929610416293
-0.336707472801209	0.104278109967709	0.253871589899063	-0.00315160467289388	-0.00625849980860949	0.000502311682794243
-0.316060185432434	0.0926601365208626	0.232179597020149	-0.00363086094148457	-0.00509005133062601	0.000560858228709549
-0.317666471004486	0.0694418102502823	0.210370138287544	-0.00406423024833202	-0.00500914407894015	0.000485127471620217
-0.251043528318405	0.144960507750511	0.319044798612595	-0.00394001603126526	-0.00534458132460713	0.000794889405369759
-0.286204606294632	0.0530661232769489	0.232734858989716	-0.00409155944362283	-0.00469697685912251	0.000525838520843536
-0.27076980471611	0.010163658298552	0.262510776519775	-0.00314908963628113	-0.00498230149969459	0.00167936470825225
-0.236615002155304	-0.0328674502670765	0.264541059732437	-0.0017695986898616	-0.00499402359127998	0.00179621030110866
-0.245564848184586	-0.164888367056847	0.267500191926956	-0.000595029734540731	-0.00449553085491061	0.00136724836193025
-0.221909418702126	-0.193799808621407	0.277374595403671	0.000942419457715005	-0.00364112411625683	0.00190947228111327
-0.204887390136719	-0.215958446264267	0.260860651731491	0.00128392409533262	-0.00373183120973408	0.00186623306944966
-0.228231012821198	-0.255258858203888	0.269490718841553	0.000873015844263136	-0.00218039122410119	0.00176561111584306
-0.177226424217224	-0.189252078533173	0.282335638999939	0.00140811887104064	-0.00287838000804186	0.00225376104936004
-0.223963484168053	-0.200989216566086	0.281900614500046	0.000757864501792938	-0.00305153289809823	0.00177445099689066
-0.255371868610382	-0.200458988547325	0.302813112735748	0.000744833669159561	-0.00266232830472291	0.00194142176769674
-0.228667631745338	-0.10514273494482	0.241532519459724	-3.89340966648888E-05	-0.00360177899710834	0.00150761485565454
-0.292860954999924	-0.0784916281700134	0.307596027851105	-0.00182993500493467	-0.00428288755938411	0.00173171574715525
-0.261424422264099	0.0453738830983639	0.281181484460831	-0.00214315415360034	-0.00532097183167934	0.00138779694680125
-0.362548321485519	0.0705575793981552	0.26133319735527	-0.00449816742911935	-0.00617176946252584	0.00042304812814109
-0.391757845878601	0.122953772544861	0.330519646406174	-0.00456903362646699	-0.00659547792747617	4.04204838559963E-05
-0.362028509378433	0.205553695559502	0.285033702850342	-0.00627024099230766	-0.00648343469947577	0.000165249075507745
-0.413890451192856	0.296660125255585	0.330861449241638	-0.00753965647891164	-0.00801332388073206	-0.000406847364502028
-0.438825219869614	0.198890507221222	0.313248425722122	-0.00615652278065681	-0.00746916327625513	0.00066964840516448
-0.349344342947006	0.0929228663444519	0.390623599290848	-0.00339388917200267	-0.00722440844401717	0.00153516896534711
-0.287578970193863	-0.153594180941582	0.338542401790619	-0.000624845619313419	-0.00513160368427634	0.00241028796881437
-0.208559513092041	-0.356162399053574	0.365303337574005	0.0034129845444113	-0.00313014606945217	0.00354602606967092
-0.104789942502975	-0.50651752948761	0.381472051143646	0.00570573611184955	-0.000666454900056124	0.00250629312358797
-0.535401463508606	-0.243390262126923	0.0464394353330135	-0.00517648365348578	0.00341484532691538	0.0132788447663188
-0.111261606216431	0.304819643497467	-0.101479068398476	-0.0639938488602638	-0.0334609560668468	0.00651035038754344
-0.0285237357020378	-0.10236718505621	0.194546565413475	-0.00266701588407159	-0.00724403979256749	-0.000965623708907515
-0.0269041582942009	-0.315866827964783	0.652256846427917	0.00292902928777039	-0.000873356766533107	0.00494648423045874
-0.0986896082758904	-0.35213515162468	0.423958897590637	0.00379142723977566	-0.00464108726009727	0.00115558097604662
-0.128395020961761	-0.38764950633049	0.319165766239166	0.00498251104727387	-0.00384355150163174	0.00193190085701644
-0.095236711204052	-0.458086162805557	0.423902839422226	0.00630193343386054	-0.00235608615912497	0.00311632268130779
-0.110343836247921	-0.402357280254364	0.401255220174789	0.00649244105443358	-0.00285521754994988	0.0009215222671628
-0.113283425569534	-0.371819645166397	0.346345514059067	0.00538240186870098	-0.00195884727872908	0.00172582874074578
-0.0852453783154488	-0.386063128709793	0.378474026918411	0.0056486283428967	-0.00195234036073089	0.00127624731976539
-0.0699483901262283	-0.468740791082382	0.379058688879013	0.00605819094926119	-0.000608568370807916	0.00178849627263844
-0.0248228553682566	-0.421641170978546	0.419608324766159	0.00681504281237721	-0.00114808126818389	0.0015612670686096
-0.0134448781609535	-0.42811793088913	0.393683075904846	0.00636546779423952	-0.000986765837296844	0.00139873498119414
-0.0343666598200798	-0.318306475877762	0.361188054084778	0.00503571284934878	-0.00112651567906141	0.00111760606523603
-0.0415316186845303	-0.213088110089302	0.387258857488632	0.00389639404602349	-0.00140030425973237	-2.78913812508108E-05
-0.104438856244087	-0.114049308001995	0.369320958852768	0.0011527455644682	-0.00202902196906507	0.00014251479296945
-0.0934862270951271	0.0357837900519371	0.37760466337204	-0.000433007895480841	-0.0026191771030426	-0.00107594428118318
-0.128089100122452	0.104946292936802	0.334803134202957	-0.00260652648285031	-0.00333986128680408	-0.000879367347806692
-0.112542122602463	0.15111580491066	0.368959754705429	-0.00311761349439621	-0.00449652271345258	-0.000945348176173866
-0.161813572049141	0.119981877505779	0.344160795211792	-0.00330085144378245	-0.00519594084471464	0.000255727936746553
-0.266706436872482	0.0910581946372986	0.351483047008514	-0.0036858303938061	-0.00579278403893113	-7.37550217309035E-05
-0.272842764854431	0.106885597109795	0.325255662202835	-0.00310240173712373	-0.00686130439862609	9.17044817470014E-05
-0.271027565002441	0.109385170042515	0.311841458082199	-0.00233026221394539	-0.0065026474185288	0.000702756340615451
-0.205745652318001	0.170748382806778	0.340061038732529	-0.00112296803854406	-0.00804677233099937	0.000372101669199765
-0.236010551452637	0.0641107335686684	0.308609277009964	-0.00131536147091538	-0.00672709429636598	0.00113588687963784
-0.240660905838013	0.0164160300046206	0.30624395608902	-0.00142060266807675	-0.00543848471716046	0.000282664608675987
-0.17112785577774	0.0169666837900877	0.342744261026382	-0.000145374709973112	-0.00550854485481977	0.000632767798379064
-0.189534619450569	-0.0778358057141304	0.295393079519272	-0.00113436742685735	-0.00398271437734365	0.00026490812888369
-0.114734388887882	-0.0466232635080814	0.333183616399765	0.000706949562299997	-0.00296400906518102	0.000173172622453421
-0.0817924663424492	-0.0821771696209908	0.287584990262985	0.00110924581531435	-0.00326056149788201	-0.000366402586223558
-0.0758212804794312	-0.0787205547094345	0.317935556173325	0.00120549823623151	-0.00209914799779654	-0.000161347241373733
-0.00756504666060209	-0.0454211719334126	0.270422458648682	0.00125549337826669	-0.0023632284719497	0.000156129157403484
-0.0213500801473856	-0.0690822526812553	0.291843712329865	0.000812676968052983	-0.00186044827569276	0.000123338773846626
-0.0157191604375839	-0.0554372631013393	0.314132660627365	0.00111678626853973	-0.00185038091149181	-3.41231971106026E-05
-0.0469000078737736	-0.0448888540267944	0.332825392484665	5.68004470551386E-05	-0.00244619604200125	0.000699853873811662
-0.065427765250206	-0.0658287331461906	0.301667630672455	0.000382889731554314	-0.00278288195841014	0.00115736306179315
-0.0561228431761265	-0.0500322356820107	0.294914811849594	0.00139643368311226	-0.00387720693834126	0.000557795574422926
-0.0956134647130966	-0.0979028344154358	0.259676605463028	0.00153335009235889	-0.00391463143751025	0.000729795370716602
-0.0979691669344902	-0.140547811985016	0.192280411720276	0.00153512984979898	-0.00277356943115592	-0.000180955263203941
-0.0916621461510658	-0.0679771453142166	0.26953661441803	0.00112925167195499	-0.00364128383807838	-0.000186453136848286
-0.122898697853088	-0.0769156515598297	0.207516044378281	0.000845019007101655	-0.00372296175919473	3.89319975511171E-05
-0.0391247831285	-0.0514371208846569	0.247968688607216	0.000576379068661481	-0.00392245780676603	-0.000160012277774513
-0.0804449170827866	-0.0229503065347672	0.263871103525162	0.000680405821185559	-0.00266762613318861	0.000250178301939741
-0.0380383282899857	-0.0596988163888454	0.237782701849937	3.24989887303673E-05	-0.00323094893246889	0.00046498526353389
-0.00630855327472091	-0.0469835810363293	0.220694079995155	0.000544184527825564	-0.00378047022968531	0.000757415895350277
-0.0236129257827997	-0.0459493137896061	0.194207802414894	0.000202633804292418	-0.00279555120505393	0.00069840915966779
0.00582825392484665	-0.0533107928931713	0.20157153904438	0.00223971297964454	-0.00366823794320226	0.000342520448612049
-0.0148622542619705	-0.0652542784810066	0.175246044993401	0.00132760254200548	-0.00303694629110396	-7.79974361648783E-05
-0.0307683441787958	-0.0839676037430763	0.189648002386093	0.00223251292482018	-0.00280971894972026	-0.000403921469114721
0.014994353055954	-0.0222153961658478	0.201422780752182	0.00114893191494048	-0.00409078225493431	-0.000209688980248757
-0.0344186685979366	-0.102531567215919	0.0625419244170189	0.000659433950204402	-0.00309815886430442	-0.000598649377934635
-0.0588787645101547	-0.133761510252953	0.0620147660374641	0.000981847522780299	-0.00343482475727797	-0.000254582468187436
-0.0262612942606211	-0.034106582403183	0.113731577992439	0.00105435296427459	-0.00274585839360952	-0.000102639452961739
-0.015708077698946	-0.0685402527451515	0.129784852266312	0.00101670797448605	-0.0038614843506366	0.000791274709627032
-0.00413846923038363	-0.118060864508152	0.110385246574879	0.00138622766826302	-0.00339171104133129	9.08814108697698E-05
0.0373178645968437	-0.0708479061722755	0.135471105575562	0.00116777862422168	-0.0034087086096406	0.000680047087371349
0.0237549636512995	-0.0824082344770432	0.101552076637745	0.000266939401626587	-0.00324275111779571	-0.00029275193810463
0.0761884748935699	0.0301555339246988	0.105699941515923	0.000711398024577647	-0.00310694915242493	-5.1277465900057E-06
0.0595474243164063	0.0233173780143261	0.0876111388206482	-0.000441767973825336	-0.00233479891903698	-0.000276688049780205
0.0180581472814083	-0.0171550009399652	0.0690987408161163	1.50616233440815E-05	-0.00226901355199516	0.00036499384441413
0.0678017362952232	0.0356939621269703	0.0530144833028317	-0.000215051099075936	-0.00255772680975497	-0.000259627704508603
0.02945358119905	-0.0467343665659428	0.06690314412117	-0.000718756869900972	-0.0024475276004523	-0.000921179715078324
0.0339900925755501	-0.0551388300955296	0.108003005385399	0.000608412723522633	-0.00297501822933555	-0.0012729475274682
0.0350448824465275	-0.00563361402601004	0.0925730615854263	0.000726068275980651	-0.00308388262055814	-0.000164123615832068
0.0373707562685013	-0.0310791879892349	0.0915320888161659	0.00116255285684019	-0.00372834922745824	0.000716121925506741
0.0508360490202904	-0.00420137774199247	0.0931056961417198	0.00136102072428912	-0.00381347304210067	-4.05735336244106E-05
0.0620511397719383	-0.00873194821178913	0.0956566333770752	1.99098776647588E-05	-0.00318896444514394	0.000425613805418834
0.0385359525680542	-0.0252833086997271	0.116046473383904	9.38390876399353E-05	-0.00348047004081309	0.00102954905014485
0.0706477016210556	-0.0716550871729851	0.0834534466266632	0.000627555709797889	-0.00364991556853056	0.000627677014563233
0.0416851677000523	-0.0650849565863609	0.176433697342873	0.00135494361165911	-0.00392911909148097	-0.000233251135796309
0.0413249172270298	0.00634390488266945	0.0609788224101067	0.00107610318809748	-0.0039510065689683	0.000580803491175175
-0.0453860126435757	-0.0430342182517052	0.0208989027887583	8.48750059958547E-05	-0.003494095755741	5.63749199500307E-05
-0.0151729984208941	-0.0202488638460636	0.0859219804406166	-0.000232394682825543	-0.0035620869603008	0.000171027422766201
-0.0462993793189526	-0.00658175721764565	0.0718633234500885	0.000252399215241894	-0.00457755476236343	0.000538311142008752
-0.0525642409920692	-0.000257623323705047	0.0259346049278975	0.000577719358261675	-0.00594433723017573	-0.000494887412060052
-0.0515817478299141	0.013965125195682	0.040730856359005	-2.67735285888193E-05	-0.00536110159009695	0.000578769308049232
-0.020636972039938	0.053833831101656	0.068232350051403	-0.000996531452983618	-0.00472648674622178	0.00181282812263817
0.0290608480572701	0.097718209028244	0.0106904590502381	-0.00116265704855323	-0.00452556414529681	0.00254639517515898
0.026152316480875	0.0855892077088356	0.0486540459096432	-0.00177564541809261	-0.00409724237397313	0.000587301678024232
0.00837957859039307	0.0982387065887451	0.0984327048063278	-0.0014095954829827	-0.00379844754934311	-0.000489920668769628
0.0296586696058512	0.0704416707158089	-0.0810756981372833	-0.00138877320569009	-0.0042719510383904	0.000496481661684811
0.0496761836111546	0.134653523564339	-0.0634386315941811	-0.000502811919432133	-0.00463731260970235	-0.00167969835456461
0.0732875019311905	0.133671045303345	0.0273458398878574	-0.000847677118144929	-0.00367413461208344	-0.00128696404863149
0.14172001183033	0.117328070104122	-0.0218333899974823	-0.00134887197054923	-0.00234798854216933	-6.94516438670689E-06
0.147309675812721	0.136324912309647	-0.0254515111446381	-0.00162447243928909	-0.00246341410093009	-0.000582840817514807
0.143842041492462	0.187717378139496	-0.053885992616415	-0.00183990725781769	-0.00316109647974372	0.000251761346589774
0.134431660175323	0.170313030481339	-0.0292685311287642	-0.00249415682628751	-0.00318637327291071	-0.00162863335572183
0.10279555618763	0.212501108646393	-0.023166848346591	-0.00326643162406981	-0.00389212439768016	-0.00115803175140172
0.0990878567099571	0.257889747619629	-0.065897025167942	-0.00288465991616249	-0.00455634761601686	-0.00166390708182007
0.0961237996816635	0.185813084244728	-0.159450605511665	-0.0029486077837646	-0.00417009415104985	-0.00248171598650515
0.11897885799408	0.209193125367165	-0.187854588031769	-0.00214942009188235	-0.00453370064496994	-0.00309904082678258
0.127861544489861	0.177618384361267	-0.252605408430099	-0.00221886392682791	-0.00437154434621334	-0.00313920457847416
0.128854602575302	0.164246931672096	-0.128069043159485	-0.00136158906389028	-0.00395041005685925	-0.00178131146822125
0.139474004507065	0.146009191870689	-0.172516390681267	-0.00134584098123014	-0.00263368641026318	-0.000981895602308214
0.172205731272697	0.18918240070343	-0.0729332342743874	-0.00145739433355629	-0.00291168573312461	-0.000733408960513771
0.161860391497612	0.220392838120461	-0.077006608247757	-0.00227707275189459	-0.00328159332275391	-0.00155749439727515
0.149190053343773	0.229611620306969	-0.200268045067787	-0.00387362320907414	-0.00378297036513686	-0.00172344653401524
0.163193434476852	0.315126568078995	-0.150291323661804	-0.00396253447979689	-0.00516216270625591	-0.00329125788994133
0.119794130325317	0.293246656656265	-0.22608856856823	-0.00509795267134905	-0.00479373428970575	-0.00311705167405307
0.0907170847058296	0.297728836536407	-0.173771142959595	-0.00412075687199831	-0.00581944454461336	-0.00306691764853895
0.0835592448711395	0.278368383646011	-0.170743495225906	-0.00364208943210542	-0.0043300949037075	-0.00199891300871968
0.159274712204933	0.22226782143116	-0.122829735279083	-0.00289855385199189	-0.00396750820800662	-0.00067968008806929
0.188446551561356	0.230766952037811	-0.150223657488823	-0.00198324839584529	-0.00326841650530696	-0.00158578087575734
0.218937367200851	0.231492891907692	-0.126104101538658	-0.00139981252141297	-0.00207790429703891	-0.00222100154496729
0.236248314380646	0.193109259009361	-0.135114312171936	-0.00199971627444029	-0.00176179048139602	-0.00198477716185153
0.229646131396294	0.193271294236183	-0.106511488556862	-0.00221830792725086	-0.00125440827105194	-0.00113829085603356
0.26620489358902	0.161844953894615	-0.0645670890808105	-0.00164722767658532	-0.00114983727689832	-0.00187184719834477
0.307797521352768	0.142323642969131	-0.032643336802721	-0.00106709450483322	-0.000125346370623447	-0.00183942832518369
0.308527380228043	0.0905245915055275	-0.0993347018957138	-0.000601269479375333	0.000831291428767145	-0.000498438894283026
0.310244113206863	0.0750170201063156	-0.118852809071541	-7.06715627529775E-06	0.000146006583236158	-0.00135145953390747
0.284355670213699	0.017075888812542	-0.0352823361754417	0.00174768909346312	0.000430450600106269	-0.00328415469266474
0.270462036132813	-0.0354041866958141	-0.0459927543997765	0.000821821100544184	0.000341977545758709	-0.00254365336149931
0.204489439725876	0.047553613781929	0.00370531948283315	0.000381003803340718	-0.00113249919377267	-0.00253621791489422
0.134728714823723	0.078532837331295	-0.0586787015199661	-0.000364762818207964	-0.00232427520677447	-0.000625374668743461
0.103113085031509	0.0234828237444162	-0.123659357428551	0.000456326903076842	-0.0032848846167326	0.00190460635349154
0.0804759860038757	-0.0814705491065979	-0.146218717098236	0.00123871059622616	-0.00259453873150051	0.00306953070685267
0.0515100620687008	-0.0522180758416653	-0.0454479977488518	0.00128879374824464	-0.00368732516653836	0.00219938973896205
-0.0176747087389231	-0.0220142807811499	-0.0142631381750107	0.000645797001197934	-0.00483916932716966	0.000613139884080738
-0.0847049430012703	0.02744410187006	-0.175984963774681	-0.000349314796039835	-0.00606496818363667	-0.000359176192432642
-0.119410313665867	0.0667477324604988	-0.23390306532383	-0.0018474271055311	-0.00691999448463321	0.0014227592619136
-0.127539172768593	0.0950304716825485	-0.222965270280838	-0.00174127006903291	-0.00746550597250462	0.00236310251057148
-0.186923161149025	0.0728738084435463	-0.194927826523781	-0.00306911882944405	-0.00693529658019543	0.000238692198763601
-0.16046454012394	0.0786596164107323	-0.178481191396713	-0.00210606236942112	-0.0069968500174582	-0.000899372796993703
-0.106209591031075	0.0357886254787445	-0.12910883128643	-0.00044653209624812	-0.00648074131458998	-0.000163504912052304
-0.160069853067398	0.0387149341404438	-0.196666792035103	-0.000116055220132694	-0.00648068357259035	0.000744997931178659
-0.194402426481247	-0.0562493726611137	-0.141883477568626	0.000743867829442024	-0.00776261743158102	-0.000179370879777707
-0.18295681476593	-0.158492088317871	-0.0398530215024948	0.00225841929204762	-0.00696533592417836	0.000124862068332732
-0.166100576519966	-0.136198833584785	-0.0320639871060848	0.00131471466738731	-0.00616323156282306	0.000244970142375678
-0.0824594050645828	-0.0949854999780655	0.117362156510353	0.00197934079915285	-0.00501862913370132	0.000366691703675315
-0.126982688903809	-0.102427639067173	-0.0871313586831093	0.00161389377899468	-0.00555888377130032	0.00219296896830201
-0.0562419816851616	-0.0754433944821358	-0.0988449975848198	0.000803439354058355	-0.00567442830651999	0.00159816746599972
-0.0269618313759565	-0.035175122320652	-0.0415138825774193	0.000344637461239472	-0.00317206070758402	0.00117185839917511
0.00581241864711046	-0.0147232329472899	0.0890436843037605	0.000287488655885682	-0.00300213950686157	0.00129366084001958
-0.0351256839931011	-0.0259908586740494	0.104542009532452	0.000663142011035234	-0.00300433370284736	0.0021706756670028
-0.103018291294575	-0.0486847423017025	0.0111591769382358	0.00146123173180968	-0.00313448719680309	0.000814866041764617
-0.112591907382011	-0.0933084115386009	0.0665027648210526	0.000826879811938852	-0.00345494248904288	-0.00110295927152038
-0.0453738607466221	0.0660976469516754	0.151965603232384	-0.000336549914209172	-0.00330662331543863	-0.00100521103013307
-0.0628319755196571	0.114839524030685	0.152813971042633	-0.00184237351641059	-0.00224354420788586	0.00214039976708591
-0.0707986354827881	0.209617644548416	0.015566230751574	-0.00385108473710716	-0.00413901405408978	0.0041632940992713
-0.131531730294228	0.181945830583572	-0.193303391337395	-0.00431134784594178	-0.00681822886690497	0.00108911085408181
-0.246465355157852	0.175798371434212	-0.265981167554855	-0.00264971517026424	-0.00962829124182463	-0.00230817473493516
-0.367810249328613	0.122640408575535	-0.26025316119194	-0.00182045961264521	-0.0119410520419478	-0.00366196571849287
-0.37654721736908	0.039418950676918	-0.146453812718391	-0.000745838973671198	-0.0127247925847769	-0.00326936738565564
-0.245255559682846	0.0611803010106087	-0.0241770129650831	-6.08691734669264E-05	-0.010189832188189	-0.00194032152649015
-0.157741159200668	-0.0297046527266502	-0.038584228605032	-6.96830247761682E-05	-0.00647077057510614	-0.0020643980242312
-0.0587766990065575	-0.0319467671215534	-0.100271657109261	0.00107964791823179	-0.00494870077818632	-0.00236273114569485
-0.00648914976045489	-0.109073325991631	-0.254265636205673	0.00224169692955911	-0.00487738056108356	-0.00228158314712346
-0.035954162478447	-0.15242874622345	-0.309232175350189	0.00379574415273964	-0.00639232248067856	-0.00250831432640553
-0.140481278300285	-0.139932960271835	-0.0462972410023212	0.00375112053006887	-0.0059035113081336	-0.00230988557450473
-0.238031402230263	-0.198951587080956	0.0372677333652973	0.00273281731642783	-0.00754066836088896	-0.00172280531842262
-0.318721562623978	-0.261484831571579	0.0655548200011253	0.0048243785277009	-0.00910725630819798	-0.00241980678401887
-0.289978533983231	-0.404548227787018	-0.0487860627472401	0.00807234272360802	-0.00802679359912872	-0.00142473226878792
-0.265541642904282	-0.51137763261795	-0.0826119557023048	0.00939631182700396	-0.00609496235847473	0.00191958073992282
-0.228787317872047	-0.500665009021759	0.00343480124138296	0.00862565729767084	-0.00508799171075225	0.00471952371299267
-0.215869963169098	-0.393687516450882	-0.0514280684292316	0.0071489023976028	-0.00513742584735155	0.00503905396908522
-0.26934215426445	-0.350643366575241	-0.0897207483649254	0.00701456656679511	-0.00623878790065646	0.00374794146046042
-0.253184467554092	-0.31946524977684	-0.128249511122704	0.00524701876565814	-0.00646942341700196	0.00253339554183185
-0.313206255435944	-0.191396549344063	-0.182940170168877	0.0028290047775954	-0.00702572520822287	0.003818912897259
-0.369573444128037	-0.126192331314087	-0.201145708560944	0.00125338509678841	-0.0085463160648942	0.0025409881491214
-0.432212620973587	-0.173214167356491	-0.0667802840471268	0.000995854730717838	-0.00922958366572857	-0.000106406492704991
-0.467656046152115	-0.157426133751869	0.0660287737846375	0.00322999549098313	-0.00908313971012831	-0.000673115428071469
-0.675108909606934	-0.302336424589157	0.261230289936066	0.00560586573556066	-0.0117168184369802	-0.00299971806816757
-0.681737899780273	-0.241104155778885	0.00529667967930436	0.00422262912616134	-0.0112636666744947	-0.00198614271357656
-0.692399621009827	-0.191106349229813	0.0374622419476509	0.00279316352680326	-0.0130100985988975	0.000602405751124024
-0.724993348121643	-0.173543855547905	0.203815698623657	0.00403672968968749	-0.0148504544049501	0.00244196993298829
-0.594452202320099	-0.235685274004936	-0.0869659334421158	0.00350656313821673	-0.0111746238544583	0.00130880950018764
-0.371120572090149	-0.150491029024124	0.0537323541939259	0.00240902206860483	-0.00533407600596547	0.00196033692918718
-0.189624398946762	-0.0838662981987	-0.0199910067021847	0.000335550372255966	-0.00229292293079197	0.00239476608112454
-0.0965262949466705	0.0190532673150301	0.084773451089859	0.000554979895241559	-0.000993925728835166	0.000395123002817854
-0.147771030664444	0.0868008956313133	0.0914928764104843	0.000463573000160977	-0.00127081933896989	-0.00174609909299761
-0.213553830981255	0.00508102169260383	0.242146909236908	0.00206102454103529	-0.00189381185919046	-0.000398385745938867
-0.235557690262794	-0.0715562254190445	0.256483644247055	0.00208369898609817	-0.00276282173581421	-0.000976531824562699
-0.300145953893662	0.00352136557921767	0.166753768920898	0.00165945559274405	-0.00480679329484701	-0.00078415492316708
-0.293848991394043	0.0229402985423803	0.292918562889099	0.00192702328786254	-0.00515453144907951	-0.00075106363510713
-0.343327254056931	-0.0334760472178459	0.316316366195679	0.00123058329336345	-0.00507243257015944	0.000163576012710109
-0.377694070339203	-0.152949944138527	0.343203097581863	0.0034285462461412	-0.00438387366011739	0.00111949851270765
-0.401624381542206	-0.337704002857208	0.440719664096832	0.00662388652563095	-0.00605713250115514	0.00225824606604874
-0.450951337814331	-0.397131115198135	0.487384259700775	0.00766078103333712	-0.00577673548832536	0.000899797771126032
-0.428407937288284	-0.388556629419327	0.314529776573181	0.00901780650019646	-0.00557884760200977	0.00352900591678917
-0.371780306100845	-0.473822027444839	0.293945044279099	0.0104585019871593	-0.00457007251679897	0.00462369713932276
-0.279743432998657	-0.436179608106613	0.0624582916498184	0.00858296733349562	-0.00424629030749202	0.00262006442062557
-0.349565863609314	-0.325946807861328	0.0260459631681442	0.00747386459261179	-0.00458904867991805	-0.000593374425079674
-0.344653397798538	-0.277157455682755	0.154336765408516	0.00733476178720593	-0.0057848896831274	-0.00211369665339589
-0.391577571630478	-0.241263508796692	0.136797040700912	0.00694172224029899	-0.00664145965129137	-0.00289213820360601
-0.320903927087784	-0.180599838495255	0.163363337516785	0.00475113000720739	-0.00553158903494477	-0.00146049482282251
-0.276204705238342	-0.0674805492162704	0.335040867328644	0.00213079317472875	-0.00472937291488051	0.000703637313563377
-0.308724910020828	0.0939087569713593	0.328486859798431	-0.00176436721812934	-0.00492101581767201	0.00120744749438018
-0.203007429838181	0.267380625009537	0.232498779892921	-0.00647068163380027	-0.00485147489234805	0.00155105837620795
-0.206555604934692	0.375145465135574	0.290008962154388	-0.00697852857410908	-0.00425233412533998	-0.00442526768893003
-0.206469088792801	0.300788581371307	0.34496197104454	-0.00571315083652735	-0.00419067963957787	-0.00259239296428859
-0.236324533820152	0.178091377019882	0.358481645584106	-0.00364349409937859	-0.00238767848350108	-0.00373783730901778
-0.166846171021461	0.048700038343668	0.361380040645599	0.00234549283050001	-0.00116249988786876	-0.00331728090532124
-0.201893836259842	-0.460824817419052	0.389593362808228	0.011394233442843	0.00125872204080224	-4.04817110393196E-05
-0.214259669184685	-0.637023091316223	0.286487966775894	0.0155483661219478	-0.000230948440730572	0.00199055206030607
-0.262111574411392	-0.610105037689209	0.281566470861435	0.0149911306798458	-0.00210722605697811	0.00366889662109315
-0.219047948718071	-0.551510989665985	0.236345708370209	0.0122139072045684	-0.00139020464848727	0.00573379220440984
-0.25165930390358	-0.358026802539825	0.455615520477295	0.0101980306208134	-0.0037700985558331	0.00467698648571968
-0.31684285402298	-0.244863674044609	0.431962490081787	0.00527659012004733	-0.00408709328621626	0.00443227821961045
-0.368505895137787	-0.211310893297195	0.408537268638611	0.00369055033661425	-0.00437349360436201	0.00389162427745759
-0.35906195640564	-0.222893998026848	0.501804828643799	0.00557487225160003	-0.00427545001730323	0.00157946988474578
-0.384108692407608	-0.325142472982407	0.569470286369324	0.00747640617191792	-0.00419228710234165	-0.00321252015419304
-0.342914760112762	-0.363926708698273	0.56152081489563	0.0102543998509645	-0.00367262633517385	-0.00163096445612609
-0.196082040667534	-0.277082741260529	0.273379862308502	0.00658466061577201	-0.00185497710481286	-0.00174409477040172
-0.138137727975845	-0.0468265116214752	0.339654713869095	0.00270869745872915	-0.000367199390893802	-2.8856193239335E-05
-0.0619139038026333	0.00643144780769944	0.280137449502945	0.00208598631434143	0.00105155573692173	-0.000519850931596011
-0.0442117489874363	-0.0114608854055405	0.271984696388245	0.00286760553717613	0.00137252162676305	-0.000152200242155232
-0.0927123054862022	-0.0118273701518774	0.316951245069504	0.00220675207674503	0.000525262439623475	0.000553562946151942
-0.154534995555878	0.0313091948628426	0.420035004615784	0.00170611741486937	-0.00136055750772357	8.13390506664291E-05
-0.228005275130272	0.0638478100299835	0.361791849136353	0.00188612472265959	-0.00339853903278708	0.000128851665067486
-0.337182700634003	0.0449430234730244	0.360794186592102	0.00122453586664051	-0.00499510439112782	-0.000691021676175296
-0.374378889799118	0.0456791184842587	0.418129712343216	0.00148746860213578	-0.00712194992229342	-0.00148380897007883
-0.361104100942612	0.0709423869848251	0.370276361703873	0.0019446755759418	-0.00589006952941418	-0.00116061593871564
-0.230061054229736	0.174321174621582	0.222245663404465	3.14917160721961E-05	-0.00401848508045077	-0.00115390692371875
-0.125057309865952	0.192613512277603	0.416579693555832	-0.000195091895875521	-0.00108856614679098	-0.00182338675949723
-0.153615161776543	0.159007400274277	0.328743755817413	-0.000121904180559795	-0.000866156304255128	0.000935756601393223
-0.207599729299545	0.0772169381380081	0.423463404178619	0.0012375614605844	-0.00175294303335249	-0.000396136194467545
-0.208559572696686	0.295327484607697	0.304404050111771	-0.00205200561322272	-0.00442894594743848	-1.30002017613151E-05
-0.243013501167297	0.302538692951202	0.401940882205963	-0.00200666836462915	-0.00433906959369779	-0.00135628681164235
-0.281056880950928	0.242366999387741	0.336814939975739	-0.00153425463940948	-0.00348880374804139	-0.0011829937575385
-0.194390639662743	0.169648468494415	0.431079030036926	-0.00115450331941247	-0.00188671925570816	-0.00133113283663988
-0.115655168890953	0.315230906009674	0.470370143651962	-0.00136639887932688	-0.00187518273014575	-0.0014853929169476
-0.127212285995483	0.337778121232986	0.403749525547028	-0.00300899450667202	-0.00204044510610402	-0.00177156843710691
-0.129208222031593	0.255982339382172	0.496670186519623	-0.0012953863479197	-0.00192560080904514	-0.00141107081435621
-0.149406239390373	0.248229563236237	0.461936116218567	0.000153891858644783	-0.00270071951672435	-0.000916632823646069
-0.218807592988014	0.213680624961853	0.464989930391312	0.00125259219203144	-0.00412630150094628	-0.00024609369575046
-0.388888448476791	1.33638393878937	-0.321480840444565	-0.0461656674742699	0.00273705436848104	0.039609607309103
-0.746615707874298	3.36289858818054	-2.71860551834106	-0.0562475472688675	0.0233499724417925	0.0611293911933899
-1.05601394176483	4.07262086868286	-1.17125844955444	-0.120974026620388	-0.0242524053901434	0.047995563596487
-1.298544049263	4.21503686904907	-1.63610184192657	-0.104069493710995	-0.0026114780921489	0.0593010857701302
-1.39540159702301	4.70025253295898	-1.82204616069794	-0.117154695093632	-0.0101214339956641	0.055577926337719
-1.59591567516327	5.47177457809448	-3.76736283302307	-0.0865055918693542	0.0161630306392908	0.063241258263588
-1.86810219287872	5.64642429351807	-2.84276962280273	-0.126114174723625	-0.0264713652431965	0.0406275950372219
-2.09445548057556	5.56897354125977	-2.558265209198	-0.118986524641514	-0.023512925952673	0.0439305864274502
-2.34054803848267	6.16834020614624	-2.45420789718628	-0.143411621451378	-0.0306793712079525	0.0590901486575603
-3.10500049591064	7.15732336044312	-3.4187273979187	-0.143933013081551	-0.0401739440858364	0.046008825302124
-3.83856797218323	8.37758445739746	-3.71852517127991	-0.192279368638992	-0.0759020075201988	0.0373652242124081
-4.58917903900146	9.63342571258545	-2.71383237838745	-0.275731712579727	-0.132638603448868	0.0282459501177073
-5.31911325454712	10.9164752960205	-1.50381529331207	-0.364958912134171	-0.186762556433678	0.0276528745889664
-5.82900333404541	12.4845161437988	-0.765468895435333	-0.448518693447113	-0.227398172020912	0.0419148541986942
-6.34972143173218	13.9925470352173	0.766433537006378	-0.576992213726044	-0.284582495689392	0.0504945740103722
-6.85699892044067	15.4524345397949	0.859857261180878	-0.62498265504837	-0.297333151102066	0.0597793310880661
-7.53804016113281	17.0006656646729	0.0244163367897272	-0.658516466617584	-0.308260351419449	0.0617905668914318
-8.29675388336182	18.4895629882813	0.921343624591827	-0.777474761009216	-0.368614256381989	0.0635291561484337
-8.8725528717041	19.8297824859619	1.478111743927	-0.841581046581268	-0.391242563724518	0.0744765251874924
-9.62095832824707	21.1403617858887	1.86022007465363	-0.912062227725983	-0.427556276321411	0.0826720297336578
-10.542724609375	22.2797584533691	1.84028625488281	-0.964971482753754	-0.467558443546295	0.0762766003608704
-11.6017036437988	23.1866416931152	1.64725291728973	-0.98682826757431	-0.509632349014282	0.0494790077209473
-12.8006343841553	23.9059028625488	1.90608370304108	-1.02055335044861	-0.565403699874878	0.0133353536948562
-14.0381097793579	24.7199249267578	1.92645180225372	-1.04328727722168	-0.614632427692413	-0.0204436853528023
-15.0809555053711	25.7281303405762	2.20355772972107	-1.08670151233673	-0.664327561855316	-0.0380226299166679
-16.0952320098877	27.1995983123779	-1.48519563674927	-1.00259280204773	-0.606736540794373	-0.0197768043726683
-16.7729740142822	28.963285446167	0.0546314530074596	-1.17019557952881	-0.701804935932159	-0.0189227852970362
-17.5079498291016	29.8821353912354	0.66373336315155	-1.21492516994476	-0.739400923252106	-0.0199012774974108
-17.9014625549316	29.9174976348877	7.75548458099365	-1.42647707462311	-0.899127602577209	-0.0503610000014305
-17.6579341888428	31.6413555145264	5.4151029586792	-1.40139281749725	-0.794130444526672	0.0383200272917748
-18.1019897460938	33.2329025268555	4.92636871337891	-1.45409250259399	-0.831235885620117	0.0223977547138929
-17.5676612854004	33.3126564025879	8.42159557342529	-1.61618316173553	-0.902805209159851	0.06846684217453
-18.1519584655762	33.6856575012207	4.17770957946777	-1.43481707572937	-0.794763028621674	0.0601787827908993
-18.623291015625	35.6567230224609	4.61363792419434	-1.54598927497864	-0.830804884433746	0.0584054850041866
-20.0444755554199	38.9624824523926	1.52370595932007	-1.59191310405731	-0.845623910427094	0.0750798210501671
-21.3933086395264	41.6578178405762	-0.623092770576477	-1.63121497631073	-0.869866490364075	0.0537573210895061
-22.0569000244141	44.7180519104004	-0.513901829719543	-1.77730619907379	-0.90296071767807	0.0983627811074257
-23.1830215454102	48.0394668579102	-2.84316658973694	-1.82856261730194	-0.884664237499237	0.12192814797163
-23.1488151550293	50.516185760498	-3.7938346862793	-1.94716668128967	-0.895850121974945	0.155245259404182
-23.464075088501	52.6501350402832	-7.17543029785156	-1.89395189285278	-0.821997225284576	0.198434352874756
-24.4597854614258	55.3418426513672	-11.9353923797607	-1.89913094043732	-0.799576580524445	0.205110713839531
-24.9043025970459	57.7256317138672	-14.774073600769	-1.92097210884094	-0.78155779838562	0.23813159763813
-25.3566780090332	59.603588104248	-16.281270980835	-1.96996474266052	-0.784697294235229	0.267453402280808
-25.5836868286133	60.8965492248535	-17.0218315124512	-2.0086829662323	-0.781441032886505	0.297048538923264
-25.4672889709473	60.151554107666	-14.1012516021729	-2.10799717903137	-0.861306607723236	0.282994747161865
-24.4473152160645	58.6669998168945	-10.1502275466919	-2.15292119979858	-0.870650172233582	0.298313438892365
-22.702709197998	57.0393333435059	-8.39355659484863	-2.11717915534973	-0.811186790466309	0.329735845327377
-20.6467723846436	54.2905921936035	-6.3382740020752	-2.06323456764221	-0.771961867809296	0.331148117780685
-19.0875263214111	51.5289001464844	-6.17910671234131	-1.95777940750122	-0.711334943771362	0.341171264648438
-17.7775535583496	48.8710517883301	-7.25480127334595	-1.80294072628021	-0.616415500640869	0.356412708759308
-16.5767803192139	45.0651016235352	-7.93901634216309	-1.64671754837036	-0.55231100320816	0.337343633174896
-14.9594316482544	39.6715545654297	-6.52519273757935	-1.47113478183746	-0.512138843536377	0.287415623664856
-13.2043876647949	33.3489532470703	-3.35928249359131	-1.31591475009918	-0.500743448734283	0.224286690354347
-11.0972871780396	26.5509471893311	-1.6645348072052	-1.064936876297	-0.427713096141815	0.167592570185661
-8.56231498718262	20.0192317962646	-1.67368388175964	-0.784066438674927	-0.320221215486526	0.123404197394848
-5.96305751800537	14.182336807251	-1.14315474033356	-0.549277067184448	-0.221298977732658	0.0878424867987633
-3.99328947067261	9.98927974700928	-0.925582826137543	-0.37321799993515	-0.136283367872238	0.0669368654489517
-2.54345750808716	7.16715669631958	-0.615726172924042	-0.259225428104401	-0.0825226381421089	0.0550965815782547
-1.66145813465118	4.95691871643066	-0.397395104169846	-0.186594069004059	-0.0467781499028206	0.050901286303997
-1.14017462730408	3.07444071769714	-0.293569594621658	-0.117462120950222	-0.0240356959402561	0.0400023572146893
-0.863931715488434	1.42807841300964	-0.270976185798645	-0.0512206815183163	-0.0168138295412064	0.0155154643580317
-0.662985503673553	0.0250529069453478	-0.00553409801796079	-0.00489855883643031	-0.0119225326925516	0.000509227684233338
-0.496450990438461	-0.720200955867767	0.135050550103188	0.00799046084284782	-0.00477833161130548	0.00234061083756387
-0.275894552469254	-0.778305768966675	0.10823630541563	0.0117579838261008	-0.0023488390725106	0.00475276587530971
-0.263049989938736	-0.835355579853058	0.0878936648368835	0.0116564203053713	-0.00263285031542182	0.00432594818994403
-0.355711847543716	-0.603453993797302	0.112299203872681	0.00523913977667689	-0.00405693287029862	0.00465765502303839
-0.417005181312561	-0.276684939861298	0.160942882299423	-0.000367830565664917	-0.00623877579346299	0.00383673189207911
-0.411356419324875	-0.00343806180171669	0.0610676743090153	-0.00552698550745845	-0.00675054173916578	0.00226003024727106
-0.332382649183273	-0.0147051271051168	0.0946047976613045	-0.00442460970953107	-0.0050849998369813	-0.000306595087749884
-0.215538710355759	0.129403829574585	0.0944702103734016	-0.00458579044789076	-0.00290314364247024	0.00256288074888289
-0.203149631619453	0.285381585359573	0.0160382818430662	-0.00832007825374603	-0.00293634622357786	0.000167472710018046
-0.19783291220665	0.303901821374893	0.0289330780506134	-0.00929227937012911	-0.00321147916838527	-0.000292300072032958
-0.258424133062363	0.307579904794693	0.0776284709572792	-0.00828435365110636	-0.00339277996681631	0.00148580712266266
-0.186158895492554	0.272738814353943	0.156546995043755	-0.00842276867479086	-0.0025396840646863	0.00195633433759212
-0.139880150556564	0.20558275282383	0.0662881731987	-0.0080267246812582	-0.00117226492147893	0.00243096565827727
-0.0890665799379349	0.142650082707405	0.0258088614791632	-0.00683263316750526	0.000706123013515025	0.00230487715452909
-0.0834352374076843	0.0995071306824684	-0.0337441377341747	-0.00553316343575716	0.00158754666335881	0.00255720806308091
-0.334563881158829	0.136329665780067	0.0922147259116173	-0.00381537014618516	-0.00326918042264879	0.000653519527986646
-0.633691728115082	0.078949473798275	0.135522052645683	-0.00351668684743345	-0.00978233013302088	-0.00203228020109236
-0.784205734729767	0.0401580184698105	0.206538394093513	-0.00404286803677678	-0.0117522403597832	-0.00441789999604225
-0.700194358825684	0.118553087115288	0.106702983379364	-0.00542267970740795	-0.0121494447812438	-0.00246736966073513
-0.580735683441162	0.303287535905838	0.152237683534622	-0.00782985985279083	-0.00876907631754875	-0.0019883387722075
-0.528720676898956	0.23439085483551	0.0139563167467713	-0.00914602167904377	-0.00718775484710932	0.00249695056118071
-0.448882639408112	0.195530503988266	-0.0837234333157539	-0.00879819504916668	-0.00615591276437044	0.00709800142794847
-0.467928171157837	0.10551293194294	0.0255565363913774	-0.00732829002663493	-0.00456618797034025	0.00552565092220902
-0.514870822429657	0.143052846193314	0.045283380895853	-0.00752662401646376	-0.00410658679902554	0.00124203029554337
-0.52641236782074	0.189807549118996	0.124528706073761	-0.00636596279218793	-0.00755319697782397	-0.00160099426284432
-0.468227922916412	0.322667986154556	0.168322309851646	-0.00882105156779289	-0.00512601435184479	-0.000591964460909367
-0.311346858739853	0.463700145483017	0.201734706759453	-0.0123044485226274	-0.00236618123017251	-0.00296353385783732
-0.196501478552818	0.606516122817993	0.191716760396957	-0.0140551859512925	-0.00308138667605817	-0.00745911151170731
-0.191454365849495	0.702309846878052	0.273747861385345	-0.0168895218521357	-0.00156405183952302	-0.00419432297348976
-0.222409069538116	0.680131316184998	0.444946110248566	-0.0172115787863731	-0.000997435534372926	-0.00304277217946947
-0.379244118928909	0.455906003713608	0.48897659778595	-0.0085917990654707	-0.00404758052900434	-0.00431894231587648
-0.739895224571228	0.141569256782532	0.521749973297119	-0.00338313682004809	-0.0108068361878395	-0.000595022283960134
-0.946884393692017	-0.158533409237862	0.3065145611763	3.11222684103996E-05	-0.0151685196906328	0.00151570932939649
-0.93147212266922	-0.291055500507355	0.367573112249374	0.00240147719159722	-0.0140771958976984	0.00577782187610865
-0.799666941165924	-0.3972048163414	0.316590905189514	0.00291026569902897	-0.0112129850313067	0.00730781303718686
-0.643656492233276	-0.48813384771347	0.38525390625	0.00624906597658992	-0.00796758569777012	0.00686654075980186
-0.488087147474289	-0.46662649512291	0.462386727333069	0.00565772457048297	-0.00466414354741573	0.00639482820406556
-0.276550501585007	-0.302544504404068	0.519552290439606	0.00408276030793786	-0.00124403170775622	0.00432813074439764
-0.232882559299469	-0.283284693956375	0.591666519641876	0.00287216273136437	-0.000957026379182935	0.0026865794789046
-0.218089729547501	-0.106989584863186	0.550039350986481	0.000771307735703886	-0.00123672641348094	0.00226372829638422
-0.312248229980469	0.0327594019472599	0.53543359041214	-0.00385361118242145	-0.00172491301782429	-0.003111164085567
-0.228952094912529	0.274503737688065	0.534847676753998	-0.00656779110431671	-0.00146242009941489	-0.00450854375958443
-0.208547502756119	0.2138282507658	0.735686480998993	-0.00693002063781023	0.000427249644417316	-0.00220336648635566
-0.128234699368477	0.204713225364685	0.405240178108215	-0.00726413959637284	0.0012515929993242	-0.00385323609225452
-0.175018668174744	0.189240977168083	0.356651663780212	-0.00792624522000551	0.0014562887372449	0.000559356703888625
-0.324212849140167	-0.0589041262865067	0.571871817111969	-0.00175562326330692	-0.00142189918551594	-0.000274166872259229
-0.290954828262329	0.189948424696922	0.206775814294815	-0.00547163421288133	-0.00257399724796414	0.00388539303094149
-0.491669774055481	0.149566441774368	0.635439574718475	-0.00554118817672133	-0.00536752352491021	0.00528244581073523
-0.584875464439392	0.665903031826019	0.184291183948517	-0.0150539353489876	-0.00324061722494662	0.0131824975833297
-0.979570269584656	2.26366925239563	-1.75155568122864	-0.048040222376585	0.0156096015125513	0.0504290387034416
-1.23186838626862	3.90761089324951	-2.30575585365295	-0.0820719674229622	0.00315210316330194	0.0493486188352108
-1.5551792383194	4.64784526824951	-2.83780288696289	-0.0886557474732399	0.00592759717255831	0.0522681884467602
-1.83449590206146	5.22266292572021	-2.91565012931824	-0.0982661098241806	-0.00648557394742966	0.048152569681406
-2.22305107116699	5.63315105438232	-3.49953198432922	-0.0971040353178978	-0.0111743109300733	0.0365209095180035
-2.49152755737305	6.24324893951416	-4.02039337158203	-0.0983086600899696	-0.00934724789112806	0.0371689274907112
-2.87209534645081	6.95194530487061	-4.08608627319336	-0.132488429546356	-0.0285786520689726	0.0380265042185783
-3.09537720680237	7.57088422775269	-3.86300492286682	-0.159665480256081	-0.0422742590308189	0.0389461666345596
-3.4389853477478	8.14099979400635	-3.11577033996582	-0.213486790657043	-0.0721634030342102	0.0397892370820045
-3.78561162948608	8.6099967956543	-2.56696557998657	-0.252887189388275	-0.0961039811372757	0.0384268909692764
-4.10691356658936	8.98010063171387	-2.58235907554626	-0.265471488237381	-0.108949840068817	0.037221048027277
-4.47324514389038	9.42870330810547	-3.0179488658905	-0.267940253019333	-0.117155686020851	0.0326939336955547
-4.86520338058472	9.88161945343018	-3.51889538764954	-0.271400839090347	-0.124020300805569	0.0322558805346489
-5.23079586029053	10.5214204788208	-3.5993332862854	-0.293952286243439	-0.141545921564102	0.0333638675510883
-5.61060476303101	11.2303428649902	-3.19169068336487	-0.337218016386032	-0.167015746235847	0.0343027561903
-6.02828741073608	12.1282520294189	-2.15279316902161	-0.404548615217209	-0.207926854491234	0.0276204310357571
-6.82214498519897	13.0048084259033	-1.24117076396942	-0.469206511974335	-0.260132312774658	0.00942972861230373
-7.72169256210327	14.0521907806396	-0.92417711019516	-0.524275302886963	-0.306365013122559	-0.00362390070222318
-8.66735935211182	15.4925680160522	-0.858674228191376	-0.582141220569611	-0.346830457448959	-0.0086793964728713
-9.93723106384277	16.7330894470215	-0.378445863723755	-0.658886015415192	-0.412937194108963	-0.0323909819126129
-11.1173858642578	18.5310707092285	-0.365446954965591	-0.727602660655975	-0.456432104110718	-0.0397291257977486
-12.3286094665527	20.6705799102783	-0.00326402578502893	-0.82928192615509	-0.509642958641052	-0.0409834869205952
-13.6464776992798	23.1222972869873	0.0563892498612404	-0.936364889144897	-0.559568643569946	-0.0271192770451307
-15.2655715942383	25.3833065032959	-0.0955948829650879	-1.0179340839386	-0.620949327945709	-0.0296865534037352
-17.1689128875732	27.8450260162354	-0.606151580810547	-1.10039484500885	-0.682159602642059	-0.03284852206707
-19.2221508026123	30.4244594573975	-0.841697096824646	-1.20194005966187	-0.773487448692322	-0.0639895051717758
-21.2844200134277	32.9573287963867	-1.61630702018738	-1.24821710586548	-0.838919997215271	-0.10804308205843
-23.0303077697754	35.8643798828125	-2.78520774841309	-1.30540859699249	-0.884526133537292	-0.120732575654984
-24.049015045166	38.9786415100098	-4.17399120330811	-1.41629767417908	-0.921223342418671	-0.100935362279415
-24.5195465087891	41.3151741027832	-3.64059543609619	-1.55296647548676	-0.95963180065155	-0.0503937341272831
-24.9774742126465	42.7489776611328	1.06230854988098	-1.76543939113617	-1.06979787349701	-0.0306165609508753
-24.62571144104	44.01025390625	1.22809016704559	-1.78423774242401	-1.003861784935	0.0243083517998457
-24.149959564209	45.944694519043	2.59949040412903	-1.93537890911102	-1.04868364334106	0.050518412142992
-23.1455211639404	46.2583885192871	1.50766575336456	-1.86560428142548	-0.937535524368286	0.0863225683569908
-22.6037311553955	47.583740234375	-4.58028125762939	-1.74160444736481	-0.839517831802368	0.0949549674987793
-22.468822479248	47.9719200134277	-5.56189012527466	-1.81477630138397	-0.847195029258728	0.122504986822605
-23.0520553588867	49.3802108764648	-9.21764087677002	-1.74472463130951	-0.784862875938416	0.144025504589081
-23.4260940551758	50.2531890869141	-11.6882038116455	-1.73096466064453	-0.784842252731323	0.129734456539154
-22.8911113739014	50.6118621826172	-13.9300842285156	-1.67959010601044	-0.7141193151474	0.148128286004066
-21.3817920684814	49.4251556396484	-17.0395355224609	-1.55671417713165	-0.635967373847961	0.154770165681839
-19.3217887878418	46.5523834228516	-17.081636428833	-1.44548153877258	-0.53949099779129	0.175808861851692
-17.7033443450928	44.0459899902344	-16.9153518676758	-1.3772269487381	-0.496654599905014	0.187462270259857
-15.8404769897461	41.2125549316406	-16.6685352325439	-1.24063169956207	-0.402689903974533	0.208498999476433
-13.9887580871582	38.0081329345703	-16.1309299468994	-1.12864196300507	-0.33741158246994	0.217449948191643
-12.1213970184326	34.126594543457	-14.0189752578735	-1.05401718616486	-0.294207692146301	0.228285700082779
-9.58586883544922	29.9957981109619	-11.1299695968628	-0.963995754718781	-0.22516168653965	0.240088284015656
-7.79508304595947	25.2370262145996	-8.93612861633301	-0.827171325683594	-0.187397748231888	0.210485652089119
-5.98182058334351	19.9998264312744	-6.82774019241333	-0.667687594890594	-0.137667343020439	0.178214222192764
-4.51500511169434	15.077898979187	-5.90083646774292	-0.475217401981354	-0.0831458941102028	0.133909448981285
-3.12297797203064	11.3289937973022	-4.2131929397583	-0.368317723274231	-0.0494916476309299	0.116726644337177
-2.33024406433105	8.38348007202148	-3.20146656036377	-0.27063724398613	-0.0327862873673439	0.0878904983401299
-1.90485715866089	5.96998023986816	-2.40573525428772	-0.198122650384903	-0.0215969309210777	0.0769175142049789
-1.73983108997345	4.10207033157349	-1.6203898191452	-0.148570165038109	-0.0285002216696739	0.0516049601137638
-1.38914740085602	2.6691038608551	-0.987269818782806	-0.101639971137047	-0.0242464225739241	0.0370709933340549
-1.06077396869659	1.53751051425934	-0.298218160867691	-0.0779289454221725	-0.0230827834457159	0.0258494112640619
-0.755432188510895	0.785681426525116	-0.102923467755318	-0.0488905571401119	-0.0196578409522772	0.0120328348129988
-0.626100957393646	0.180994018912315	-0.0233433004468679	-0.0146854147315025	-0.0123040862381458	0.00246434286236763
-0.534581065177917	-0.245005011558533	0.0636356994509697	0.000782612536568195	-0.00756878405809402	0.00162896187976003
-0.470324873924255	-0.490169525146484	-0.0169091615825891	0.00460254913195968	-0.00644939392805099	0.00192102347500622
-0.371659189462662	-0.528930068016052	0.0358214825391769	0.00527722574770451	-0.00355685967952013	0.00324400328099728
-0.274889171123505	-0.438207149505615	0.140643790364265	0.00449095154181123	-0.00356150488369167	0.00306427339091897
-0.319436311721802	-0.364798575639725	0.0539113879203796	0.00172932562418282	-0.00219405279494822	0.00323199247941375
-0.28105765581131	-0.249715909361839	0.0329948700964451	-0.000584074936341494	-0.00311360787600279	0.00372887356206775
-0.388681441545486	-0.19195556640625	0.0665096268057823	-0.00205250480212271	-0.00331435957923532	0.004728221334517
-0.405521422624588	-0.115028657019138	0.17255762219429	-0.000983914360404015	-0.00587595393881202	0.00365562597289681
-0.405070394277573	-0.0650324076414108	0.311875104904175	-0.00158023415133357	-0.00625806394964457	0.000657587661407888
-0.303517758846283	0.0682752057909966	0.245905578136444	-0.00481660524383187	-0.0043203653767705	-0.000113724767288659
-0.254966855049133	0.328629970550537	0.303730607032776	-0.00887253228574991	-0.00276306504383683	-0.00118679308798164
-0.201199352741241	0.484802007675171	0.397786200046539	-0.0118739018216729	-0.00152329681441188	0.000351188733475283
-0.350001633167267	0.434878647327423	0.159074038267136	-0.0124990027397871	-0.00338130001910031	0.000893277872819453
-0.463106423616409	0.342328667640686	0.0495774410665035	-0.0102049699053168	-0.00690272776409984	-0.000707875122316182
-0.448828279972076	0.162703767418861	0.0210763122886419	-0.00573553889989853	-0.00957494135946035	-0.00338194239884615
-0.369062781333923	0.0524652265012264	-0.0427113994956017	-0.00371780432760715	-0.00564199034124613	0.00071168621070683
-0.136247187852859	0.198589131236076	0.184192031621933	-0.00244025536812842	5.52722485736012E-05	0.0050738169811666
0.00408901646733284	0.280993640422821	0.20672932267189	-0.00540699157863855	0.00407107826322317	0.00667708506807685
0.0692614987492561	0.332285404205322	0.257379651069641	-0.00560445711016655	0.00458229705691338	0.00311295129358768
0.097876138985157	0.426946759223938	0.151850208640099	-0.00771169969812036	0.00410500727593899	-0.0021922483574599
0.00813886616379023	0.413964062929153	0.182788789272308	-0.0109670385718346	0.00249361013993621	-0.00729770911857486
0.0102659175172448	0.599685549736023	0.125703066587448	-0.0133652687072754	-0.00197098846547306	-0.00231633568182588
-0.107222013175488	0.611525535583496	0.192917764186859	-0.012996600009501	6.57501805108041E-05	-0.00189320056233555
-0.165265619754791	0.431350469589233	0.333601474761963	-0.00746686710044742	-0.00232344469986856	-0.00449253572151065
-0.327005833387375	0.325585663318634	0.26418474316597	-0.00537788355723023	-0.00752190966159105	-0.00486312806606293
-0.492400020360947	0.0932149812579155	0.167463690042496	-0.00200968934223056	-0.00885528326034546	0.00155275140423328
-0.559671580791473	-0.143990367650986	0.0774114653468132	0.00192931387573481	-0.00906273350119591	0.00801224261522293
-0.555119395256042	-0.311704516410828	0.0965069308876991	0.00274663488380611	-0.00867623463273048	0.00603070855140686
-0.588982820510864	-0.440066814422607	0.0834526345133781	0.00398796703666449	-0.00787580199539661	0.00700272573158145
-0.463145196437836	-0.463000059127808	0.0985293090343475	0.00529684592038393	-0.00613074610009789	0.00561238639056683
-0.36340320110321	-0.500116884708405	0.161648124456406	0.00574767449870706	-0.00292312004603446	0.00359503808431327
-0.270842701196671	-0.397952675819397	0.122007735073566	0.00421488611027598	-0.00217021023854613	0.00353011675179005
-0.266574621200562	-0.361629962921143	0.402646720409393	0.0034692760091275	-0.00178332964424044	-0.000574146222788841
-0.327405631542206	-0.461462587118149	0.562830448150635	0.00504955416545272	-0.00125841749832034	-0.00181856472045183
-0.331820577383041	-0.137618273496628	-0.0951371416449547	-0.00155054056085646	-0.00415218202397227	-0.00374342780560255
-0.184441521763802	0.267998337745667	0.0547288805246353	-0.00905253831297159	-0.00244893622584641	0.000327991816448048
-0.0985771715641022	0.302956759929657	0.317756414413452	-0.0103451320901513	0.00133470282889903	-0.00060757074970752
-0.0450641065835953	0.393298178911209	0.0556973405182362	-0.0114243347197771	0.000838144100271165	-0.000464512035250664
0.0208472106605768	0.484641075134277	0.0417501665651798	-0.0132474265992641	0.00264394003897905	-0.000592489610426128
0.0297602377831936	0.389496117830276	0.289743423461914	-0.0105109764263034	0.00211723847314715	-0.00116122327744961
-0.171668648719788	0.227571785449982	0.23003725707531	-0.00729568116366863	-0.000185538505320437	-0.00143709790427238
-0.267412602901459	-0.052901417016983	0.25726044178009	-0.00194093387108296	-0.00194938201457262	-0.00138972559943795
-0.260685682296753	-0.1914322078228	0.229704260826111	5.89863084314857E-05	-0.00193179200869054	0.00112201028969139
-0.246796503663063	-0.161252588033676	0.283155202865601	-2.70695691142464E-05	-0.00241623935289681	0.00268562440760434
-0.315582245588303	-0.129704460501671	0.344429194927216	-0.00220180535688996	-0.00339349359273911	0.00287192291580141
-0.509373962879181	-0.0137923723086715	0.331708908081055	-0.00446744449436665	-0.00599064957350492	0.00138645432889462
-0.517710447311401	0.161450311541557	0.385154843330383	-0.00625305809080601	-0.0081169418990612	0.00110315799247473
-0.522739350795746	0.134451925754547	0.334967464208603	-0.00566441053524613	-0.00624598935246468	0.000527710129972547
-0.469082981348038	-0.0852021649479866	0.360848128795624	-0.000286065740510821	-0.00329563464038074	0.000368843757314608
-0.363203465938568	-0.109447181224823	0.467759609222412	0.00070276134647429	-0.00205258466303349	0.000660737860016525
-0.390172600746155	0.0541212745010853	0.544208407402039	-0.000814997416455299	-0.00277254590764642	-0.00019936946046073
-0.590636074542999	0.117833003401756	0.476756066083908	-0.00318031222559512	-0.00559647148475051	-0.000183314346941188
-0.711004197597504	0.280680269002914	0.54306972026825	-0.0062891561537981	-0.00772045878693461	0.000324307970004156
-0.77491021156311	0.413840174674988	0.578763961791992	-0.00978618115186691	-0.00996670592576265	0.00140011322218925
-0.794929683208466	0.55774188041687	0.581101953983307	-0.0110914707183838	-0.0107952151447535	0.000905286055058241
-0.808979690074921	0.57463276386261	0.620143234729767	-0.0106385443359613	-0.0103125181049109	0.000996495946310461
-0.817085385322571	0.623716533184052	0.720441699028015	-0.0128456503152847	-0.00943726859986782	-0.000517928507179022
-0.926030218601227	0.760304272174835	0.765512645244598	-0.014382092282176	-0.0117865558713675	-0.00161737913731486
-2.2909197807312	2.53159308433533	-0.272667586803436	-0.0896920636296272	-0.0892877653241158	-0.030528424307704
-4.14669227600098	5.26155042648315	-3.37440633773804	-0.101894877851009	-0.11991573125124	-0.065571591258049
-4.96282768249512	7.09841060638428	-4.95144367218018	-0.108470261096954	-0.0933574959635735	-0.025707833468914
-5.96863079071045	8.88781356811523	-5.00790977478027	-0.174247562885284	-0.135676831007004	-0.0392569787800312
-6.91239309310913	10.9005069732666	-3.81094765663147	-0.308749705553055	-0.198961958289146	-0.0309673398733139
-7.86655950546265	12.6928119659424	-2.09452319145203	-0.445427000522614	-0.267512500286102	-0.021914878860116
-9.193528175354	14.1356420516968	0.463226735591888	-0.58436244726181	-0.372350782155991	-0.0403286218643188
-10.5936622619629	15.9789714813232	2.60924553871155	-0.715059399604797	-0.462529063224792	-0.0546831712126732
-12.2097177505493	18.6286315917969	1.40040040016174	-0.762812972068787	-0.482464581727982	-0.0371295772492886
-13.5011463165283	22.0331974029541	-0.167718797922134	-0.852374315261841	-0.504427850246429	-0.0185179095715284
-15.2217216491699	25.7544784545898	-2.819500207901	-0.933352530002594	-0.561888813972473	-0.0308927893638611
-16.9459648132324	29.2297801971436	-4.40719366073608	-1.03200018405914	-0.61341667175293	-0.0241992715746164
-19.2038440704346	32.6093635559082	-5.28178119659424	-1.14821100234985	-0.69457072019577	-0.0396828912198544
-21.7154312133789	36.6300354003906	-6.75436401367188	-1.2894024848938	-0.792201697826386	-0.0517288558185101
-23.7002773284912	39.500804901123	-3.870938539505	-1.49868106842041	-0.938686609268188	-0.0736716911196709
-24.8837451934814	42.2975959777832	-3.1930627822876	-1.61422991752625	-0.95647257566452	-0.0254077073186636
-25.9932956695557	45.0062980651855	0.269686043262482	-1.84887886047363	-1.09184920787811	-0.0368763469159603
-26.9800643920898	48.6535987854004	-5.61793088912964	-1.80953276157379	-1.01224362850189	0.0176364053040743
-27.3820533752441	51.900260925293	-9.95732498168945	-1.87539327144623	-0.980322539806366	0.0637798681855202
-28.8196716308594	53.6589126586914	-9.38663959503174	-1.95761275291443	-1.05156099796295	0.0568309277296066
-29.8236865997314	55.4846534729004	-11.0684490203857	-1.98783302307129	-1.05064177513123	0.0771818980574608
-30.8423461914063	56.7393913269043	-14.7374019622803	-1.90293502807617	-1.02651536464691	0.0629946514964104
-30.6853561401367	58.5273017883301	-18.4634971618652	-1.88128554821014	-0.96683406829834	0.0751588642597198
-29.5044784545898	58.5580368041992	-21.3038272857666	-1.78753232955933	-0.860314667224884	0.121296100318432
-28.5547580718994	58.3925895690918	-23.3930988311768	-1.75249111652374	-0.802714467048645	0.139227509498596
-28.4546279907227	57.8717269897461	-22.4136791229248	-1.77669310569763	-0.831619620323181	0.137529999017715
-27.6215476989746	56.9781188964844	-22.4037075042725	-1.75342905521393	-0.799854695796967	0.169472977519035
-26.0303573608398	55.4479293823242	-20.3690433502197	-1.78096258640289	-0.778006613254547	0.221476063132286
-23.4297428131104	51.8712425231934	-15.4390172958374	-1.77289068698883	-0.759784042835236	0.233054935932159
-20.2029800415039	47.0117874145508	-13.580283164978	-1.61793112754822	-0.633908629417419	0.269511699676514
-16.6694850921631	40.7890014648438	-11.5906352996826	-1.42263913154602	-0.51505309343338	0.266837626695633
-13.0018720626831	34.3644104003906	-8.57426738739014	-1.21980679035187	-0.390925168991089	0.267759561538696
-10.0508613586426	28.3146724700928	-6.30186033248901	-1.02121388912201	-0.298157930374146	0.240018248558044
-7.77895402908325	21.9927749633789	-4.91365432739258	-0.805610179901123	-0.234354719519615	0.189006730914116
-5.84152936935425	15.5511426925659	-3.85391068458557	-0.570677220821381	-0.162979766726494	0.146812424063683
-4.08824682235718	9.9532299041748	-3.74355316162109	-0.31845611333847	-0.0800609886646271	0.0973358899354935
-2.743159532547	5.26870584487915	-4.46077871322632	-0.0871183797717094	-0.0133890090510249	0.0431356132030487
-1.51971864700317	1.70022690296173	-3.0127170085907	0.000603680382482708	0.000256337225437164	0.0106342174112797
-0.474268436431885	-0.0244535766541958	-0.846548140048981	0.0108362743631005	0.00274015637114644	0.00525650195777416
0.0128620294854045	-0.374364107847214	0.124853812158108	0.00593204749748111	0.00399233540520072	0.00811246782541275
-0.0411113724112511	-0.279968291521072	0.00569763127714396	0.000402234290959314	0.000891696603503078	0.00750586716458201
-0.0401065833866596	-0.237885311245918	0.0386803410947323	0.00152953283395618	0.000985756749287248	0.00650794943794608
0.0228615794330835	-0.263036102056503	0.0294427555054426	0.00250527868047357	0.00127092166803777	0.00567047391086817
0.0165523197501898	-0.330498367547989	0.0602452456951141	0.00502594467252493	0.00215098331682384	0.00470442837104201
0.0303218029439449	-0.37967786192894	0.0306576527655125	0.00587058579549193	0.00281294295564294	0.00507417507469654
0.048481211066246	-0.26370570063591	0.0377547554671764	0.00409483117982745	0.00410713255405426	0.0070874635130167
-0.0139494938775897	-0.111209779977798	0.11269599199295	0.001928546349518	0.00313707510940731	0.00642298208549619
-0.189419314265251	0.11710886657238	0.166079133749008	-0.00281739793717861	-0.000805915449745953	0.00511503731831908
-0.395473748445511	0.364354133605957	0.167506143450737	-0.00758042605593801	-0.00503056310117245	0.0032884725369513
-0.495662957429886	0.457369416952133	0.208682417869568	-0.00851511023938656	-0.00717150606215	0.00254763383418322
-0.553549826145172	0.466582894325256	0.227108418941498	-0.0110340798273683	-0.00646661268547177	0.00253924843855202
-0.605374753475189	0.61368066072464	0.285999834537506	-0.012061276473105	-0.00896210223436356	0.00174785917624831
-0.64958792924881	0.668266355991364	0.241101294755936	-0.0119898514822125	-0.00995548348873854	0.00181191868614405
-0.74889063835144	0.560171008110046	0.301873564720154	-0.0110527025535703	-0.010247009806335	0.00190205103717744
-0.7319455742836	0.542061567306519	0.302376925945282	-0.00951940752565861	-0.0103734470903873	0.00263004726730287
-0.746943354606628	0.571918606758118	0.371438682079315	-0.00946260057389736	-0.00991499051451683	0.00267401244491339
-0.730651378631592	0.582051694393158	0.383856356143951	-0.0102806920185685	-0.00865971948951483	0.00278652319684625
-0.71528434753418	0.570454955101013	0.442643105983734	-0.0097946198657155	-0.00942740216851234	0.00195878860540688
-0.740747213363647	0.574893414974213	0.492522090673447	-0.00914240535348654	-0.00870689284056425	0.000963920087087899
-0.766593456268311	0.56629091501236	0.485839635133743	-0.0112146874889731	-0.00799085758626461	0.00103601079899818
-0.716822147369385	0.553689777851105	0.575941860675812	-0.00879596918821335	-0.00891329068690538	0.00100979255512357
-0.724444210529327	0.391385406255722	0.598773181438446	-0.00568223465234041	-0.0077357329428196	0.000409267755458131
-0.689682006835938	0.347746074199677	0.615560710430145	-0.00610684277489781	-0.00692030787467957	0.0011075627990067
-0.691678583621979	0.396545737981796	0.670489907264709	-0.00633511506021023	-0.00679281493648887	0.00160596240311861
-0.763397574424744	0.380546599626541	0.684584379196167	-0.00567079894244671	-0.00744663644582033	0.00307644857093692
-0.84805953502655	0.359450608491898	0.679811596870422	-0.00705137522891164	-0.00995301455259323	0.00411250116303563
-0.927569091320038	0.459522128105164	0.712840139865875	-0.00911949202418327	-0.0114464592188597	0.00505347270518541
-1.03104364871979	0.455395579338074	0.78742653131485	-0.00919060222804546	-0.0135223027318716	0.00357851106673479
-0.978875339031219	0.494043439626694	0.812065064907074	-0.00957430619746447	-0.0129636991769075	0.00216399226337671
-0.83527135848999	0.621830642223358	0.965756833553314	-0.0100084049627185	-0.010261207818985	0.00202688877470791
-0.721583604812622	0.606289863586426	1.02211368083954	-0.0108628235757351	-0.00734572531655431	0.000668638153001666
-0.634771287441254	0.710630059242249	1.00322329998016	-0.0105744889006019	-0.00572822289541364	-0.000308867049170658
-0.633804023265839	0.79257994890213	1.15736401081085	-0.012434440664947	-0.00456011388450861	-0.000263575464487076
-0.655559003353119	0.94293600320816	1.172083735466	-0.0159001275897026	-0.00611435761675239	-0.0015687650302425
-0.879822254180908	1.25529837608337	1.17979836463928	-0.0300820078700781	-0.0132150277495384	-0.000422701850766316
-2.11696648597717	4.17670917510986	0.33173593878746	-0.180969044566154	-0.0986404567956924	0.00614795368164778
-3.6662585735321	8.28330516815186	-3.60669636726379	-0.224154636263847	-0.08541539311409	0.0423557125031948
-4.49285888671875	11.5418100357056	-6.69338369369507	-0.227351069450378	-0.0357785597443581	0.0953664407134056
-5.32156085968018	13.7796430587769	-5.2570652961731	-0.367434769868851	-0.0999604240059853	0.096017450094223
-6.2953314781189	15.7947702407837	-2.71862983703613	-0.521931171417236	-0.187888711690903	0.0959252640604973
-7.74634408950806	17.6238307952881	-0.263162553310394	-0.669493138790131	-0.293341517448425	0.0784312337636948
-9.63587188720703	19.8440208435059	0.983227610588074	-0.785595059394836	-0.382121533155441	0.0695399716496468
-11.938364982605	22.5105876922607	2.39123129844666	-0.959300458431244	-0.500762343406677	0.0635321885347366
-14.3630256652832	25.37180519104	2.37455940246582	-1.06383752822876	-0.601793110370636	0.0317001231014729
-16.5369529724121	28.6248931884766	1.94235777854919	-1.18185925483704	-0.690792798995972	0.014451177790761
-18.3970909118652	32.1960639953613	1.41680693626404	-1.28756558895111	-0.772904336452484	-0.0218153744935989
-20.1102523803711	35.8082885742188	2.67463278770447	-1.49755370616913	-0.885755360126495	-0.0151706011965871
-21.8150291442871	39.3411331176758	5.78043174743652	-1.74837589263916	-1.00919187068939	0.031696368008852
-23.3966827392578	42.7717666625977	7.58281469345093	-1.94309771060944	-1.09997665882111	0.0722204521298409
-25.0370349884033	45.7066040039063	10.9193716049194	-2.16695189476013	-1.23495578765869	0.0859118774533272
-26.2104835510254	47.3066902160645	13.7448825836182	-2.33853054046631	-1.33395230770111	0.0813679471611977
-27.6227359771729	48.7248039245605	17.1973686218262	-2.51884174346924	-1.47594678401947	0.0492120757699013
-29.3975734710693	49.7296562194824	19.0964622497559	-2.59385204315186	-1.57091963291168	0.00143019144888967
-31.1062602996826	51.0381965637207	21.5953578948975	-2.73087072372437	-1.70610618591309	-0.0242891628295183
-31.676700592041	52.0824813842773	22.3110523223877	-2.80684757232666	-1.74801814556122	-0.0156033579260111
-33.16064453125	52.0457344055176	27.083812713623	-2.93439865112305	-1.90290176868439	-0.0784689784049988
-33.8938064575195	51.6997489929199	26.7215938568115	-2.94222378730774	-1.93728137016296	-0.105357833206654
-34.1362838745117	50.576358795166	23.9128532409668	-2.74090266227722	-1.83639121055603	-0.126795470714569
-33.834285736084	49.3880615234375	22.6979122161865	-2.72735810279846	-1.88065934181213	-0.155432000756264
-32.6727066040039	46.8410911560059	24.7255306243896	-2.65138936042786	-1.81017208099365	-0.151902481913567
-31.5603580474854	44.3729400634766	27.8377456665039	-2.64966297149658	-1.86699271202087	-0.176500976085663
-30.9461994171143	42.7406196594238	27.6501445770264	-2.54758667945862	-1.78988230228424	-0.179562285542488
-29.758825302124	41.4479522705078	32.6767158508301	-2.69513058662415	-1.88911259174347	-0.172013744711876
-29.0426979064941	40.1374130249023	31.4539375305176	-2.57336568832397	-1.79465270042419	-0.152855530381203
-28.2292823791504	38.8195877075195	31.8512535095215	-2.57288479804993	-1.80629646778107	-0.159086838364601
-27.3124885559082	36.5890998840332	31.7470035552979	-2.44051599502563	-1.73435020446777	-0.172550469636917
-26.8249111175537	35.0052947998047	29.2619190216064	-2.31069445610046	-1.63477230072021	-0.184196621179581
-25.9543285369873	33.3667030334473	26.4947662353516	-2.14594507217407	-1.54388844966888	-0.194207608699799
-24.7579460144043	32.6147651672363	18.1115779876709	-1.82321572303772	-1.29648447036743	-0.143431708216667
-23.3347682952881	32.4524192810059	10.6835927963257	-1.59509706497192	-1.10709273815155	-0.115268401801586
-21.2273864746094	31.0624465942383	6.4945273399353	-1.3733491897583	-0.91532689332962	-0.0731172561645508
-19.8451042175293	30.0464286804199	-0.777893304824829	-1.12423133850098	-0.742733716964722	-0.0711341425776482
-17.9486179351807	29.3075313568115	-3.52729606628418	-1.03362011909485	-0.637094616889954	-0.0394548289477825
-15.9855842590332	28.3765144348145	-5.59086322784424	-0.956952810287476	-0.537817597389221	-0.003611282678321
-14.3441925048828	27.1898994445801	-8.59467506408691	-0.816867113113403	-0.409205824136734	0.0340161621570587
-12.3852729797363	26.0405578613281	-9.86603832244873	-0.765387952327728	-0.343882769346237	0.0463547594845295
-10.8679113388062	24.7432060241699	-10.326548576355	-0.714561760425568	-0.281460106372833	0.0769996717572212
-9.25084018707275	22.7564125061035	-9.94663715362549	-0.668705224990845	-0.229074016213417	0.105727463960648
-8.12370109558105	20.7384452819824	-9.58853340148926	-0.604999840259552	-0.199340090155602	0.104754559695721
-7.15668725967407	18.3300075531006	-8.51437854766846	-0.576419830322266	-0.181840538978577	0.114721089601517
-5.78489971160889	15.1139993667603	-7.25429916381836	-0.481419086456299	-0.139936566352844	0.111265420913696
-4.44771480560303	11.5246229171753	-5.93427515029907	-0.359812349081039	-0.0902758911252022	0.102425463497639
-3.24521160125732	7.92947769165039	-4.59252262115479	-0.25017237663269	-0.059379804879427	0.0805520787835121
-2.29518914222717	4.6363844871521	-3.4450249671936	-0.140000984072685	-0.0377900376915932	0.0467879883944988
-1.58960330486298	1.89863181114197	-2.74434423446655	-0.0316851623356342	-0.0125098088756204	0.0208989623934031
-0.761114656925201	0.0645703971385956	-1.7193523645401	0.0152698401361704	0.00680078798905015	0.0180701445788145
-0.14288355410099	-0.846475124359131	-0.527040481567383	0.0200351290404797	0.00584920775145292	0.0112252850085497
-0.0086875157430768	-0.765810132026672	-0.364774107933044	0.0166153125464916	0.00533049460500479	0.00726427929475904
0.151287913322449	-0.273531347513199	-0.125068128108978	0.00672745471820235	0.00533179845660925	0.00585286784917116
0.163580641150475	0.00748767890036106	-0.0346788913011551	0.00161187874618918	0.00521915731951594	0.00490403827279806
0.0350551381707191	-0.0741949751973152	-0.0253872871398926	0.00237675802782178	0.00327663845382631	0.00403339695185423
-0.0942527502775192	-0.0541149564087391	0.122133754193783	0.00437899446114898	0.00255991029553115	0.00384265650063753
-0.160852685570717	0.051586952060461	0.217129483819008	0.0013297573896125	0.00127466034609824	0.00381109397858381
-0.236928015947342	0.322576850652695	0.357482761144638	-0.00260436348617077	-0.000814151484519243	0.00373731227591634
-0.405151754617691	0.374127060174942	0.329439997673035	-0.00432182336226106	-0.00221890676766634	0.0020326511003077
-0.427551805973053	0.381512135267258	0.437064647674561	-0.00453663757070899	-0.00204890430904925	-7.26869402569719E-05
-0.354148179292679	0.62793630361557	0.53307968378067	-0.00820669159293175	-0.00103542068973184	-0.000184133765287697
-0.311091154813766	0.816610515117645	0.606213688850403	-0.0142792807891965	0.000370381661923602	-0.000856901286169887
-0.288819372653961	0.920348525047302	0.749770224094391	-0.014939253218472	0.000526569783687592	-0.00150846026372164
-0.322743356227875	0.942543804645538	0.805718421936035	-0.0148753365501761	0.000245403265580535	-0.00160915218293667
-0.49970281124115	0.894486784934998	0.953266263008118	-0.0143527463078499	-0.00304968189448118	-0.000490552512928844
-0.770050764083862	0.851410984992981	0.928085684776306	-0.0149231050163507	-0.00877213478088379	-0.00159671739675105
-1.00347316265106	0.821982741355896	0.933323383331299	-0.0141457468271255	-0.0124305412173271	-0.00161661743186414
-1.03485071659088	0.846368312835693	0.976557075977325	-0.0139268143102527	-0.0129786152392626	-0.00182056508492678
-0.94564950466156	0.975175440311432	0.972850561141968	-0.015847509726882	-0.0114377019926906	-0.00046805341844447
-0.899653077125549	0.853487432003021	1.05222511291504	-0.0144942970946431	-0.00904133636504412	-0.00157322199083865
-0.834210216999054	0.762772560119629	1.0237283706665	-0.0114054176956415	-0.00761023489758372	-0.00228600203990936
-0.760835826396942	0.733508944511414	1.05271089076996	-0.011962553486228	-0.00417298497632146	-0.00308022904209793
-0.679694831371307	0.75501161813736	1.13842189311981	-0.0127570405602455	-0.00405612494796515	-0.00214532227255404
-0.746767103672028	0.758925437927246	1.23937928676605	-0.010767849162221	-0.00625535007566214	-0.00245671067386866
-0.926295638084412	0.601824700832367	1.20496511459351	-0.00950643979012966	-0.00783767178654671	-0.00304961390793324
-1.01698040962219	0.435386627912521	1.18894100189209	-0.00552281131967902	-0.00921754259616137	-0.00194129964802414
-1.05413794517517	0.310254961252213	1.16640686988831	-0.00440656952559948	-0.00979635585099459	-0.00074262626003474
-1.21267902851105	0.672304213047028	0.909673810005188	-0.0192930530756712	-0.015916682779789	0.00475948490202427
-2.42813420295715	3.25280618667603	-0.68869423866272	-0.116691581904888	-0.076567530632019	0.00989311002194881
-3.31529426574707	5.34950923919678	-0.304897665977478	-0.204963237047195	-0.120462484657764	0.0168429780751467
-3.91851782798767	6.39790678024292	0.201547518372536	-0.215196296572685	-0.130324438214302	0.00871571432799101
-4.9154577255249	7.26637649536133	0.838256001472473	-0.256788104772568	-0.172693178057671	-0.0010450235567987
-6.41767930984497	8.59680843353271	1.00026392936707	-0.317496508359909	-0.239052385091782	-0.0236301068216562
-7.94503974914551	10.3583421707153	1.3010972738266	-0.406573265790939	-0.3146633207798	-0.0372910685837269
-9.39394950866699	12.7390213012695	2.0510151386261	-0.51675683259964	-0.377381205558777	-0.023768212646246
-11.2043008804321	15.874828338623	2.23714375495911	-0.632970333099365	-0.439736396074295	-0.00692348927259445
-13.8011293411255	19.3965511322021	3.51937437057495	-0.816360354423523	-0.579079389572144	-0.0330759547650814
-16.5151538848877	23.2760219573975	4.55183744430542	-1.03131937980652	-0.719534993171692	-0.0556776151061058
-18.9901390075684	28.2285499572754	3.50820779800415	-1.1496467590332	-0.787557423114777	-0.053142499178648
-21.9483032226563	33.7753791809082	6.3595404624939	-1.55331718921661	-1.03003597259521	-0.0536591969430447
-25.0654411315918	39.1047439575195	4.12604379653931	-1.66135156154633	-1.09424197673798	-0.0660163387656212
-27.4919605255127	45.0843963623047	-4.70935106277466	-1.62632608413696	-0.985294759273529	0.00340242031961679
-28.8625545501709	49.6251220703125	-14.0642919540405	-1.63763403892517	-0.957009255886078	0.0111404936760664
-29.9118537902832	51.5834541320801	-17.5629215240479	-1.65427708625793	-0.946323812007904	0.0234789475798607
-30.797721862793	53.6045074462891	-18.2764587402344	-1.72395920753479	-1.00288689136505	0.0378256179392338
-30.979040145874	53.9739036560059	-18.2171268463135	-1.76090693473816	-1.01400113105774	0.0465521104633808
-30.5454635620117	54.3783531188965	-15.8027944564819	-1.87700319290161	-1.06858098506927	0.0569872260093689
-29.2082328796387	53.2382392883301	-11.8239345550537	-1.93698573112488	-1.08953464031219	0.0644696056842804
-27.6080856323242	50.5837211608887	-5.41498994827271	-2.06484365463257	-1.17749798297882	0.0742628499865532
-24.785364151001	46.0637702941895	-1.68429064750671	-1.94744992256165	-1.07453644275665	0.107284270226955
-21.3862495422363	40.0187797546387	1.62635958194733	-1.78110301494598	-0.984130203723907	0.0960712358355522
-17.961332321167	33.0800399780273	0.243277326226234	-1.40608787536621	-0.758686304092407	0.0976565554738045
-15.0224704742432	25.7825450897217	-1.04729855060577	-1.06536543369293	-0.600889325141907	0.0534182637929916
-13.120231628418	18.6842346191406	-1.93215441703796	-0.731234610080719	-0.499459326267242	-0.0277326311916113
-11.3481140136719	12.4188737869263	-3.14001393318176	-0.412477910518646	-0.390550225973129	-0.0948296636343002
-8.98130416870117	7.22508335113525	-3.84245753288269	-0.166861981153488	-0.277855098247528	-0.128003597259521
-6.23776865005493	3.02405285835266	-4.06785011291504	0.00922643952071667	-0.155088096857071	-0.123153366148472
-3.37906384468079	0.426096737384796	-2.71592116355896	0.0561644546687603	-0.0622629411518574	-0.0688118860125542
-1.18672394752502	-0.754672706127167	-1.02181851863861	0.0390663556754589	-0.00957963243126869	-0.0143254622817039
-0.00733248377218843	-0.972919523715973	0.0211167894303799	0.0181965604424477	0.00812695454806089	0.00511801475659013
0.0520927086472511	-0.849207401275635	0.0434503741562366	0.0120583241805434	0.00619599875062704	0.00158815691247582
-0.182709828019142	-0.714600026607513	-0.0249755550175905	0.00887052807956934	-0.000533250509761274	-0.0015260404907167
-0.353319078683853	-0.540171802043915	0.037192028015852	0.00718753831461072	-0.0058519677259028	-0.00114370277151465
-0.507693588733673	-0.482269406318665	0.00393007136881351	0.00394576042890549	-0.00774919055402279	0.0016107726842165
-0.557723939418793	-0.287711530923843	0.0907463505864143	0.00233740732073784	-0.00903222989290953	0.00174665206577629
-0.62459522485733	0.0212471764534712	0.219058766961098	-0.00366020016372204	-0.0106779020279646	3.99900127376895E-05
-0.630815446376801	0.423215806484222	0.265875399112701	-0.0110037066042423	-0.0106101632118225	-0.000364311854355037
-0.59387218952179	0.564328551292419	0.389729410409927	-0.0142250573262572	-0.00802246108651161	-0.000933504721615464
-0.590807020664215	0.591889977455139	0.437057167291641	-0.0120934098958969	-0.0091870529577136	-0.0021234443411231
-0.633540630340576	0.641996026039124	0.482429295778275	-0.010931396856904	-0.0087811267003417	-0.00317877787165344
-0.705868065357208	0.676622569561005	0.526855885982513	-0.0117043936625123	-0.00808425340801477	-0.00253031007014215
-0.684658408164978	0.750940680503845	0.607403755187988	-0.0134038645774126	-0.00884703826159239	-0.00247302488423884
-0.64887797832489	0.797102391719818	0.653581142425537	-0.0150048695504665	-0.00716979801654816	-0.00216371333226562
-0.592455565929413	0.945902049541473	0.711321115493774	-0.0166385527700186	-0.00704156793653965	-0.00380982155911624
-0.601012706756592	0.987921953201294	0.701516687870026	-0.0159904304891825	-0.00709457229822874	-0.00551519682630897
-0.562417387962341	0.974578082561493	0.7529296875	-0.015559671446681	-0.00509772216901183	-0.00668266881257296
-0.508860766887665	0.966768205165863	0.810524165630341	-0.0148994913324714	-0.0043951696716249	-0.00635135127231479
-0.534507513046265	0.836697340011597	0.735464155673981	-0.0125732831656933	-0.00357731292024255	-0.00414233189076185
-0.608211815357208	0.640967071056366	0.752191960811615	-0.00934318453073502	-0.00367669761180878	-0.00193709461018443
-0.658957839012146	0.596422135829926	0.8426633477211	-0.00748108560219407	-0.00481184013187885	-0.000896688667126
-0.87349396944046	0.547763824462891	0.871066808700562	-0.0091774296015501	-0.00686890911310911	-0.000204516312805936
-0.992410004138947	0.657644927501678	0.924556255340576	-0.0103896409273148	-0.012370677664876	0.00118206045590341
-1.09635555744171	0.748179197311401	1.12585115432739	-0.0119280153885484	-0.0137943876907229	0.00290482654236257
-1.17370438575745	0.822098851203918	1.16366076469421	-0.0135930329561234	-0.0148254837840796	0.00164751650299877
-1.14839732646942	0.924380540847778	1.34927654266357	-0.0127734150737524	-0.0141598405316472	-0.00211786082945764
-1.03226494789124	1.1356463432312	1.55376815795898	-0.0167043209075928	-0.00985925551503897	-0.00380868720822036
-1.54600262641907	3.10329580307007	2.15307402610779	-0.139327853918076	-0.058624841272831	0.00257380167022347
-3.78507208824158	8.1260404586792	0.091575488448143	-0.30408775806427	-0.155364483594894	-0.0129540432244539
-5.73651933670044	12.6336278915405	-2.27963495254517	-0.379142105579376	-0.156634345650673	0.0324878506362438
-7.7758207321167	15.9107437133789	3.1196928024292	-0.692233264446259	-0.321070104837418	0.0427043251693249
-10.2230081558228	19.6221561431885	3.08392858505249	-0.794945776462555	-0.38028410077095	0.0601842701435089
-12.8576755523682	24.0567779541016	3.13619351387024	-1.01579308509827	-0.518718540668488	0.0503017082810402
-15.290581703186	28.0781078338623	4.00182342529297	-1.20619130134583	-0.646311283111572	0.0458649694919586
-18.0442485809326	32.1186256408691	4.28390216827393	-1.30793941020966	-0.761010706424713	-0.0332656092941761
-20.8759117126465	36.738697052002	3.11532592773438	-1.50916039943695	-0.880175471305847	-0.0236693527549505
-24.1294803619385	42.259407043457	4.15939998626709	-1.79400038719177	-1.0179535150528	-0.022754916921258
-26.300386428833	47.3034133911133	0.460038214921951	-1.84085059165955	-1.02836620807648	-0.0164937637746334
-28.1629695892334	53.0785713195801	-6.53619146347046	-1.92389070987701	-1.01678800582886	0.0598258711397648
-28.8291988372803	58.3564605712891	-11.7354717254639	-1.97369539737701	-0.949269235134125	0.131558105349541
-28.8735618591309	61.4844932556152	-15.7372179031372	-2.01703834533691	-0.90648227930069	0.16151474416256
-29.2882137298584	64.2904281616211	-17.2037868499756	-2.1260998249054	-0.945064842700958	0.188951507210732
-30.5062084197998	66.2896575927734	-15.1538305282593	-2.35271096229553	-1.08007323741913	0.221216589212418
-31.4206829071045	67.6768035888672	-11.8841333389282	-2.52085518836975	-1.15812814235687	0.274219334125519
-29.2763614654541	67.0669937133789	-7.24216794967651	-2.67415428161621	-1.14270949363708	0.372417718172073
-25.3444538116455	63.5599327087402	-1.62947618961334	-2.66299962997437	-1.04995858669281	0.42566767334938
-21.6087322235107	58.6600341796875	-1.42527663707733	-2.43319392204285	-0.890878736972809	0.430426776409149
-18.4102306365967	52.0643043518066	-1.2067049741745	-2.15686917304993	-0.750454723834991	0.419753134250641
-16.026195526123	44.8238945007324	-2.59010624885559	-1.80243909358978	-0.600371718406677	0.374869763851166
-14.2280216217041	37.6630973815918	-3.15973949432373	-1.5048919916153	-0.513489544391632	0.310209691524506
-12.663893699646	29.912712097168	-3.58393359184265	-1.15825951099396	-0.435728311538696	0.21045383810997
-10.8441104888916	22.5495052337646	-5.56737041473389	-0.765787482261658	-0.32037153840065	0.128505766391754
-8.69782066345215	15.686243057251	-6.98211002349854	-0.429876863956451	-0.206811189651489	0.0592254996299744
-6.34911441802979	9.71459674835205	-7.65650463104248	-0.151429891586304	-0.0933885350823402	0.00747229903936386
-3.92857098579407	5.13347053527832	-6.06969785690308	-0.025995284318924	-0.0321801900863647	-0.00813346821814775
-1.93396246433258	1.96108675003052	-3.16613006591797	0.00814583990722895	-0.00563476327806711	-0.00447102356702089
-0.642289519309998	0.214621484279633	-0.777063190937042	0.0108135901391506	0.00853104703128338	0.0052807335741818
-0.0167897772043943	-0.572084307670593	0.226451277732849	0.0106916213408113	0.010060066357255	0.00598930567502975
0.173491641879082	-0.570223391056061	0.251442819833755	0.00976760685443878	0.0107520781457424	0.00558861996978521
0.149795278906822	-0.513842046260834	0.243357196450233	0.00808066315948963	0.00804922822862864	0.00376104959286749
-0.108391523361206	-0.463794082403183	0.246012344956398	0.00605061976239085	0.00394697906449437	0.00543705467134714
-0.340187877416611	-0.348918914794922	0.311563163995743	0.00239340122789145	-0.00129060912877321	0.00741676334291697
-0.452268451452255	-0.214750185608864	0.285530537366867	0.00165698654018342	-0.0032139525283128	0.00755325984209776
-0.517003417015076	-0.14245593547821	0.310376852750778	0.000770864891819656	-0.00380616192705929	0.00445287488400936
-0.567467927932739	-0.0669068694114685	0.377271950244904	-0.00187922024633735	-0.00292000756599009	0.00145582039840519
-0.626377046108246	0.302219599485397	0.529740512371063	-0.00566323660314083	-0.0046786442399025	-0.000672517635393888
-0.66169810295105	0.741910517215729	0.503293097019196	-0.0146390674635768	-0.0060892472974956	-0.000441668409621343
-0.742116332054138	0.922504723072052	0.511896371841431	-0.0177274160087109	-0.00841595698148012	-0.00134804693516344
-0.822460174560547	0.980762600898743	0.580699145793915	-0.0175055600702763	-0.00897461827844381	-0.00189189647790045
-0.815468728542328	0.969116806983948	0.549855768680573	-0.017241520807147	-0.00923854112625122	-0.00143633689731359
-0.763470411300659	0.879867315292358	0.57323831319809	-0.0153454504907131	-0.00749162118881941	-0.000356622418621555
-0.713104069232941	0.746567785739899	0.652132451534271	-0.0131808631122112	-0.00525362323969603	-0.000714059046003968
-0.651351809501648	0.709896862506866	0.677823960781097	-0.0113206785172224	-0.00405160384252667	-0.00109006371349096
-0.679204046726227	0.682219564914703	0.686416149139404	-0.01021458953619	-0.0033302940428257	-0.000566507747862488
-0.741743147373199	0.610273122787476	0.706402778625488	-0.0106779094785452	-0.00510551733896136	-0.000204554977244698
-0.806881964206696	0.711546182632446	0.702682971954346	-0.0109325060620904	-0.00720310630276799	0.000446092599304393
-0.877675592899323	0.696521580219269	0.747413158416748	-0.0115663316100836	-0.00814803130924702	0.00114914926234633
-0.909012854099274	0.64276796579361	0.686561822891235	-0.0111882016062737	-0.00824935641139746	0.0012867646291852
-0.952887713909149	0.548896968364716	0.825983285903931	-0.00852584466338158	-0.00838146079331636	0.000142663193400949
-0.927728652954102	0.599939405918121	0.813744127750397	-0.00946319848299026	-0.00717696826905012	-0.000689652748405933
-0.916191399097443	0.730738997459412	0.862185060977936	-0.0115863028913736	-0.00802276097238064	-0.00264788907952607
-0.915488064289093	0.780591547489166	0.924753069877625	-0.0137361595407128	-0.00799377914518118	-0.00252181477844715
-0.793694078922272	0.862479984760284	1.00183773040771	-0.0143736787140369	-0.0068161403760314	-0.00138872116804123
-0.789557635784149	0.721453666687012	0.980186939239502	-0.0113211292773485	-0.00567545695230365	-0.00147354195360094
-0.777726352214813	0.513115227222443	0.996504545211792	-0.00637540919706225	-0.00568921631202102	-0.00201088446192443
-0.827079355716705	0.484849661588669	1.0040271282196	-0.00634908629581332	-0.00608915416523814	0.000622696185018867
-0.968881964683533	0.53847748041153	1.10150456428528	-0.00879769213497639	-0.00929561443626881	0.00366038107313216
-2.13464522361755	2.19937324523926	1.04556632041931	-0.133016705513	-0.101760163903236	-0.0058124721981585
-4.05954694747925	5.41868782043457	-1.75421404838562	-0.169334396719933	-0.139910757541656	-0.0269407220184803
-5.02732753753662	7.24402713775635	-2.85609340667725	-0.170101091265678	-0.12648543715477	-0.00577300041913986
-6.38667583465576	8.46376705169678	-1.75865054130554	-0.258301496505737	-0.216401040554047	-0.0490251071751118
-7.5029411315918	9.63107585906982	-0.0620786771178246	-0.359460562467575	-0.291622400283813	-0.0597160309553146
-8.4259729385376	11.1362600326538	1.26047730445862	-0.448316305875778	-0.338664799928665	-0.0458930693566799
-9.55282688140869	13.0925359725952	2.13588285446167	-0.539353013038635	-0.386865198612213	-0.0446649342775345
-10.5918321609497	15.6386671066284	4.59725618362427	-0.718152165412903	-0.477653175592422	-0.0233709905296564
-12.0102214813232	18.8813323974609	4.33285093307495	-0.807088792324066	-0.509579479694366	-0.0168638601899147
-13.6875581741333	22.5672855377197	5.77697086334229	-0.999283671379089	-0.609630405902863	-0.0189567897468805
-16.357931137085	27.146556854248	11.4311838150024	-1.39582788944244	-0.852282762527466	-0.0312831997871399
-19.4287815093994	33.0907096862793	2.70087051391602	-1.26886463165283	-0.736413657665253	-0.00153398863039911
-22.5361709594727	39.6203422546387	0.091062918305397	-1.54322063922882	-0.872498452663422	0.020932512357831
-26.6006774902344	45.992992401123	-7.08580732345581	-1.59389281272888	-0.926310002803802	-0.0158519353717566
-29.5916500091553	51.4600296020508	-11.5159015655518	-1.72329342365265	-0.988386750221252	-0.00487207435071468
-31.50266456604	56.2591972351074	-15.9474458694458	-1.78954303264618	-0.998541533946991	0.000996995600871742
-31.9201583862305	58.7173881530762	-16.8139629364014	-1.88086903095245	-1.04782438278198	0.00541484216228127
-32.0441589355469	60.6095352172852	-9.59909915924072	-2.26396894454956	-1.24796032905579	0.0485139153897762
-35.2747230529785	65.9489212036133	-9.83500003814697	-2.48071026802063	-1.3605329990387	0.0798552483320236
-36.2073936462402	68.932487487793	-7.73733425140381	-2.68600010871887	-1.45070040225983	0.128233656287193
-35.1238136291504	68.2535934448242	-1.83218634128571	-2.87659502029419	-1.51664865016937	0.161529183387756
-32.9186477661133	66.2735977172852	6.08847522735596	-3.02466344833374	-1.5604156255722	0.235021695494652
-30.0093898773193	63.0903587341309	4.00095367431641	-2.73094797134399	-1.31819725036621	0.296218901872635
-27.0806198120117	58.7851257324219	-0.0609040632843971	-2.46778249740601	-1.12428259849548	0.312239080667496
-24.8029003143311	52.9896240234375	0.590888142585754	-2.26920247077942	-1.05951297283173	0.260613679885864
-24.0885200500488	46.9660568237305	0.727942943572998	-2.00300717353821	-1.00897192955017	0.179982870817184
-23.5101718902588	40.9082565307617	-1.983114361763	-1.66359913349152	-0.935946822166443	0.0777498111128807
-21.9339408874512	33.8527526855469	-4.17956113815308	-1.27982580661774	-0.828183770179749	-0.0197781603783369
-18.8082580566406	27.038782119751	-6.02706146240234	-0.930627167224884	-0.658317446708679	-0.045354101806879
-14.7059373855591	20.6194744110107	-6.33613967895508	-0.646841108798981	-0.472719103097916	-0.0363698489964008
-10.7452001571655	15.0849018096924	-6.38036012649536	-0.405827283859253	-0.301875442266464	-0.0291973985731602
-7.38043022155762	10.4941082000732	-6.38853645324707	-0.212579593062401	-0.164473176002502	-0.0235246196389198
-4.64196157455444	6.52915859222412	-6.11783981323242	-0.0587245598435402	-0.0573133490979671	-0.0180851221084595
-2.39219641685486	3.10243487358093	-4.42553424835205	0.00569257372990251	0.000425346748670563	0.000564974208828062
-0.829148173332214	0.709536612033844	-2.24410319328308	0.0257334280759096	0.0206503998488188	0.010350413620472
-0.0274161901324987	-0.66987532377243	-0.36371985077858	0.0201631803065538	0.0182216372340918	0.0109784388914704
0.182551562786102	-0.982083141803741	0.397984653711319	0.0190494377166033	0.0132036861032248	0.00608039973303676
0.0634775459766388	-0.758299112319946	0.157632321119308	0.0131916180253029	0.0099813062697649	0.00612593721598387
-0.017064593732357	-0.512635111808777	0.212497100234032	0.00895377527922392	0.00649469112977386	0.00510382652282715
-0.0743764191865921	-0.192009374499321	0.268240213394165	0.00428222957998514	0.00337108154781163	0.00327450432814658
-0.205350682139397	0.0108151389285922	0.31037700176239	-0.00108705717138946	0.000464024516986683	0.00129225547425449
-0.355767041444778	0.187951639294624	0.340253204107285	-0.00443412316963077	-0.00157757534179837	-0.000110551904072054
-0.408230304718018	0.418808668851852	0.383891463279724	-0.00723363971337676	-0.00279416609555483	-0.000919685291592032
-0.448857933282852	0.579472005367279	0.435488045215607	-0.0097596924751997	-0.00457450095564127	-0.000784940843004733
-0.573902606964111	0.65772408246994	0.533277988433838	-0.011450320482254	-0.00624395487830043	0.000256445200648159
-0.724261045455933	0.696343541145325	0.516883730888367	-0.0115443617105484	-0.00839386414736509	0.000290414434857666
-0.818789064884186	0.707892060279846	0.472175478935242	-0.0116781601682305	-0.0104504339396954	0.00215995404869318
-0.890120685100555	0.821265399456024	0.598339140415192	-0.013572103343904	-0.010870223864913	0.00228115799836814
-0.94879287481308	0.905177295207977	0.582106411457062	-0.0160355996340513	-0.0115030910819769	-0.000554789730813354
-1.03917300701141	0.988523662090302	0.635363101959229	-0.0182442665100098	-0.0125647718086839	-0.00354491430334747
-1.13346123695374	1.04597508907318	0.62163120508194	-0.0184460412710905	-0.0146071994677186	-0.00455713644623756
-1.16374278068542	0.973253548145294	0.709707856178284	-0.0173026863485575	-0.014744988642633	-0.00453658914193511
-1.10368764400482	0.855729460716248	0.733203172683716	-0.0134709673002362	-0.0141805289313197	-0.00241979863494635
-1.08261716365814	0.711275696754456	0.764615952968597	-0.0118960682302713	-0.0112064210698009	-0.00108834309503436
-0.996710479259491	0.597992956638336	0.780844628810883	-0.0104186525568366	-0.0103705935180187	-0.000672585680149496
-0.987731397151947	0.591323494911194	0.838552713394165	-0.00825592875480652	-0.00960362050682306	-7.34524583094753E-05
-0.990190148353577	0.532453656196594	0.882988393306732	-0.00775993289425969	-0.0089042941108346	-4.00317694584373E-05
-0.980288565158844	0.560631394386292	0.899444222450256	-0.00876668561249971	-0.00940499175339937	0.00222873548045754
-1.00874769687653	0.568825125694275	0.994994938373566	-0.00906807463616133	-0.00922989659011364	0.00183859770186245
-0.949009299278259	0.564411163330078	0.904553174972534	-0.00927059445530176	-0.00830163899809122	0.00191177742090076
-0.884820580482483	0.685656249523163	1.04176342487335	-0.00916159152984619	-0.00798153690993786	0.000695634982548654
-0.877954185009003	0.811142921447754	1.05798804759979	-0.0131810298189521	-0.00677642365917563	-0.00113457778934389
-0.897924840450287	1.16688680648804	1.1092746257782	-0.0202092044055462	-0.0102297505363822	-0.00391722470521927
-2.04101943969727	2.95114469528198	-0.0493216253817081	-0.0826797932386398	-0.0755608230829239	-0.0290646366775036
-3.99066853523254	5.97869110107422	-1.70495653152466	-0.172729983925819	-0.137161210179329	-0.0382839627563953
-5.59246110916138	9.21226024627686	-3.68110179901123	-0.235367760062218	-0.140178576111794	-0.000510923331603408
-6.99830150604248	12.4412574768066	-1.78498089313507	-0.401662528514862	-0.218881592154503	0.0304553639143705
-9.04516983032227	15.950798034668	-1.20645225048065	-0.536405324935913	-0.292481184005737	0.0398131422698498
-11.6899223327637	20.069543838501	-0.541182458400726	-0.73951917886734	-0.419849663972855	0.0315061435103416
-14.6487417221069	24.3000450134277	0.647400736808777	-0.958433985710144	-0.576463103294373	0.0162084046751261
-17.8177871704102	28.9814205169678	1.97742366790771	-1.18156886100769	-0.731271684169769	-0.00409917393699288
-20.638011932373	34.114315032959	4.55532836914063	-1.45541679859161	-0.889384925365448	-0.00431696465238929
-23.1565227508545	39.1944122314453	4.06882286071777	-1.62220907211304	-0.953543424606323	0.00344716478139162
-26.0668907165527	45.1247138977051	-1.84756290912628	-1.67697262763977	-0.977567255496979	-0.00638313172385097
-28.5184764862061	51.1933059692383	-9.32320213317871	-1.70345950126648	-0.941964328289032	0.0207517109811306
-28.3546581268311	53.3368225097656	-16.4015674591064	-1.61673033237457	-0.841527104377747	0.0312007088214159
-28.69016456604	56.6872596740723	-18.8822822570801	-1.76617407798767	-0.872061431407928	0.0869520157575607
-30.9353256225586	60.1890602111816	-17.0556163787842	-1.99969041347504	-1.0436577796936	0.0741503909230232
-34.5469207763672	63.215763092041	-12.6971206665039	-2.3456437587738	-1.30119693279266	0.0589904934167862
-36.3407287597656	65.4056167602539	-9.47594261169434	-2.5041069984436	-1.42030990123749	0.0814896523952484
-36.2729072570801	65.9936676025391	-6.02718257904053	-2.61119794845581	-1.47886610031128	0.0943814814090729
-34.0359344482422	64.9219589233398	-3.74298906326294	-2.66266226768494	-1.40423095226288	0.192208260297775
-30.2448253631592	61.9030647277832	-0.629703044891357	-2.60141921043396	-1.27914047241211	0.245054289698601
-27.4522686004639	58.9435920715332	-0.203362435102463	-2.48650217056274	-1.16743922233582	0.276726424694061
-24.8477172851563	54.7485961914063	1.17691612243652	-2.35545182228088	-1.06521940231323	0.286259740591049
-23.3531894683838	50.0518074035645	1.32684993743896	-2.14623999595642	-0.972753882408142	0.255843847990036
-22.3140754699707	44.9313125610352	-1.65951216220856	-1.8250230550766	-0.878014624118805	0.167564958333969
-21.5045299530029	39.2177429199219	-6.78686428070068	-1.40239334106445	-0.747973144054413	0.0704540014266968
-19.9876956939697	33.4386672973633	-11.6329669952393	-1.00295114517212	-0.595979988574982	0.0153016932308674
-17.6095352172852	27.2216739654541	-14.325005531311	-0.662950098514557	-0.445517092943192	-0.020632341504097
-14.2956056594849	21.0656299591064	-14.7438764572144	-0.395880520343781	-0.296897053718567	-0.0373264141380787
-10.3807315826416	15.5895195007324	-13.7005605697632	-0.203456550836563	-0.152457594871521	-0.0242417082190514
-6.54336977005005	10.7938556671143	-11.7264823913574	-0.0728983506560326	-0.03201087936759	0.00389467575587332
-3.37729096412659	6.53698587417603	-8.81237602233887	-0.00386149389669299	0.0373256020247936	0.0263386126607656
-1.2141922712326	3.26367998123169	-5.30747556686401	0.00901161413639784	0.0488713085651398	0.0361941978335381
-0.269781947135925	0.843855619430542	-1.76480138301849	0.00676857959479094	0.034146387130022	0.0291813891381025
-0.215881481766701	-0.49416247010231	-0.220399215817451	0.0183509606868029	0.0146664027124643	0.0166968442499638
-0.525955557823181	-1.01889932155609	0.324157327413559	0.0174980666488409	0.00135555909946561	0.00744567112997174
-0.541900157928467	-0.698180735111237	0.290010899305344	0.0129518657922745	-0.00154289766214788	0.0029785365331918
-0.362569034099579	-0.0979602038860321	0.39254903793335	0.00146187911741436	-0.00222607562318444	0.00167736224830151
-0.475348263978958	0.402024537324905	0.427425891160965	-0.0108639653772116	-0.00305554713122547	0.00136320863384753
-0.549102425575256	0.595477819442749	0.483336210250854	-0.0122221801429987	-0.00648859841749072	0.00152590125799179
-0.753142058849335	0.514466524124146	0.419881641864777	-0.0110587906092405	-0.00832839496433735	-0.000474521133583039
-0.779727637767792	0.425458967685699	0.370410323143005	-0.00760908052325249	-0.00905767176300287	-8.20260975160636E-05
-0.765377163887024	0.488921970129013	0.434216022491455	-0.00909971073269844	-0.0076340171508491	-0.000144134100992233
-0.761628925800323	0.674179375171661	0.514482796192169	-0.0132320607081056	-0.00714811403304338	0.00058034312678501
-0.732703983783722	0.826338231563568	0.49646207690239	-0.0141756366938353	-0.00699939485639334	1.13530268208706E-06
-0.791017413139343	0.765615701675415	0.455806970596313	-0.0128090912476182	-0.00745315803214908	-0.00112021795939654
-0.726729214191437	0.739460945129395	0.464024990797043	-0.0120417745783925	-0.00573046877980232	-0.00198856228962541
-0.636682391166687	0.784276723861694	0.558635234832764	-0.0125983534380794	-0.00364238582551479	-0.000948890461586416
-0.705467760562897	0.865682542324066	0.59192430973053	-0.0143759315833449	-0.00497123738750815	0.000195942149730399
-0.861148238182068	0.765387952327728	0.618856549263	-0.0139861609786749	-0.00866274815052748	0.0010694278171286
-0.998213052749634	0.726440012454987	0.596890509128571	-0.012179646641016	-0.00999410822987556	0.000913983269128948
-1.01453411579132	0.659836292266846	0.616707742214203	-0.0111854476854205	-0.0104454113170505	0.000240122608374804
-0.925345838069916	0.720037877559662	0.663612723350525	-0.0113351987674832	-0.00934972614049912	-0.00106648786459118
-0.783329427242279	0.735787212848663	0.761765003204346	-0.0112227536737919	-0.00665135681629181	-0.000938108831178397
-0.699047923088074	0.746368765830994	0.775058805942535	-0.0124855516478419	-0.00475783739238977	-0.000845936534460634
-0.75073105096817	0.678306818008423	0.739755868911743	-0.0112498356029391	-0.00273681012913585	1.95759439520771E-05
-0.778254866600037	0.664917528629303	0.789275765419006	-0.00977182015776634	-0.00572378514334559	-0.000538962543942034
-0.856952488422394	0.59721040725708	0.820868670940399	-0.00888832286000252	-0.00709813041612506	-0.0012201132485643
-0.89924556016922	0.737052857875824	0.889297485351563	-0.0100506339222193	-0.00878935027867556	-1.80439947143896E-05
-0.925642549991608	0.880970001220703	0.900762319564819	-0.0138509515672922	-0.00808004196733236	0.000392544694477692
-1.33628702163696	1.4217826128006	0.187273725867271	-0.0172655619680882	-0.0134610245004296	-0.00547111174091697
-2.35297465324402	3.25015211105347	-1.84967660903931	-0.0477713011205196	-0.0393326282501221	-0.0135562680661678
-3.29460787773132	5.03117942810059	-3.13241982460022	-0.0831917524337769	-0.0622364990413189	-0.0170570407062769
-4.43562459945679	7.27786827087402	-4.21088027954102	-0.151060208678246	-0.101662106812	-0.0183810368180275
-5.77654838562012	9.60848522186279	-4.94903516769409	-0.217491805553436	-0.143130362033844	-0.026702219620347
-7.16588687896729	11.7872200012207	-2.66232800483704	-0.385732382535934	-0.239154025912285	-0.027330357581377
-8.84253025054932	14.0613660812378	-0.238965392112732	-0.532620251178741	-0.327069163322449	-0.0303423013538122
-10.7544136047363	16.9968891143799	0.910203993320465	-0.668208837509155	-0.408822476863861	-0.016161298379302
-13.2524881362915	20.4934234619141	2.09420371055603	-0.856089770793915	-0.548938632011414	-0.035142045468092
-16.5812759399414	23.7844429016113	6.8886513710022	-1.14557409286499	-0.786801517009735	-0.0600365363061428
-19.3191051483154	27.6828174591064	1.66234064102173	-1.03831899166107	-0.707773566246033	-0.0527719557285309
-21.9909477233887	33.0840759277344	-4.02558469772339	-1.11728870868683	-0.763994812965393	-0.0848830565810204
-24.3605308532715	38.3472061157227	-8.77847576141357	-1.23485326766968	-0.807420790195465	-0.0852340683341026
-25.529275894165	43.0651206970215	-13.5412273406982	-1.28229868412018	-0.751850068569183	-0.00667634885758162
-26.4606189727783	48.9422721862793	-18.6071796417236	-1.4006290435791	-0.73156601190567	0.0585662014782429
-28.8097076416016	54.2979698181152	-19.6609954833984	-1.67931473255157	-0.893416821956635	0.0293706171214581
-32.9270896911621	59.115966796875	-14.6570615768433	-2.07435655593872	-1.19649541378021	-0.0133636733517051
-36.8137626647949	61.7846832275391	-8.95832824707031	-2.34456849098206	-1.48138082027435	-0.0689507201313972
-38.5585517883301	64.7887725830078	-3.07992005348206	-2.63859581947327	-1.63954091072083	-0.00549244787544012
-37.911922454834	65.1661834716797	1.34718596935272	-2.79690003395081	-1.69083833694458	0.0402332358062267
-35.2742042541504	63.3258094787598	3.55228519439697	-2.80282831192017	-1.61558818817139	0.10775437951088
-32.8017501831055	60.1909637451172	5.67069625854492	-2.73085904121399	-1.53910875320435	0.148384213447571
-30.5053367614746	56.8512763977051	2.67647886276245	-2.45367860794067	-1.3165568113327	0.163674682378769
-28.9911766052246	52.8531112670898	-1.90717482566833	-2.18202590942383	-1.18426287174225	0.130309745669365
-27.3080806732178	47.2768974304199	-0.24152871966362	-2.00342106819153	-1.15005254745483	0.0644657909870148
-25.5744895935059	41.0073471069336	-1.26306354999542	-1.67510044574738	-1.04462349414825	-0.0051217544823885
-23.0618152618408	35.1232299804688	-3.5664644241333	-1.34880125522614	-0.907940089702606	-0.0452991165220737
-19.9570827484131	29.0606460571289	-5.98621892929077	-1.00856184959412	-0.722494959831238	-0.0603017583489418
-16.5971717834473	23.5740051269531	-7.50048446655273	-0.734752476215363	-0.550696194171906	-0.0563619211316109
-13.1723194122314	18.6654605865479	-8.37743473052979	-0.5076003074646	-0.389972239732742	-0.0400646738708019
-9.93989181518555	14.083101272583	-8.42150592803955	-0.316399306058884	-0.24814285337925	-0.024105129763484
-7.07752799987793	10.0243320465088	-8.51831531524658	-0.147486716508865	-0.122142374515533	-0.0141747770830989
-4.45685386657715	6.31811809539795	-8.14873504638672	-0.00571099622175097	-0.0115665253251791	-0.0045621176250279
-2.19515013694763	3.12487697601318	-6.49633836746216	0.0598534531891346	0.0423562675714493	0.00447190180420876
-0.71722537279129	0.60716849565506	-3.38987231254578	0.0599200166761875	0.0414958968758583	0.00101874954998493
0.261891305446625	-0.730189621448517	-0.628352284431458	0.0296684354543686	0.024185411632061	0.00471462402492762
0.560972094535828	-1.00063228607178	0.305976301431656	0.0184790063649416	0.0199296735227108	0.00319964997470379
0.385080337524414	-0.60611492395401	0.150656014680862	0.010312401689589	0.0146315898746252	0.00165448081679642
0.129698544740677	-0.238567516207695	0.164145946502686	0.00260584382340312	0.00866529438644648	8.7116306531243E-05
-0.0694341287016869	0.112657628953457	0.231866165995598	-0.00421766052022576	0.00304689886979759	-0.0015244500245899
-0.291391372680664	0.311926513910294	0.290078282356262	-0.0085896598175168	-0.00202113715931773	-0.000931531423702836
-0.556372821331024	0.424671351909637	0.337532639503479	-0.0107703357934952	-0.00834987405687571	0.00179396476596594
-0.822074472904205	0.407323658466339	0.258834183216095	-0.00944606401026249	-0.0114987222477794	0.00243516522459686
-0.935801029205322	0.322967976331711	0.274030029773712	-0.00765325501561165	-0.0130931492894888	0.00141006254125386
-0.934478640556335	0.383355289697647	0.277245819568634	-0.00762948440387845	-0.012338837608695	-0.000537952815648168
-0.869567453861237	0.514348268508911	0.376778811216354	-0.00822057481855154	-0.0100805396214128	-0.000461188377812505
-0.850058257579803	0.518685102462769	0.359230220317841	-0.0108599597588181	-0.00943357218056917	-0.00148593285121024
-0.786849141120911	0.577833473682404	0.440949320793152	-0.0115344440564513	-0.00777330109849572	-0.000932435737922788
-0.710296094417572	0.628824293613434	0.473797500133514	-0.0112759368494153	-0.00622200220823288	-0.00153588817920536
-0.657552003860474	0.682676315307617	0.588510990142822	-0.0130079314112663	-0.00552232144400477	-0.00301877059973776
-0.682178795337677	0.818572759628296	0.62719714641571	-0.014292006380856	-0.00627793231979012	-0.00434618769213557
-0.709267914295197	0.90815681219101	0.697851955890656	-0.0157726183533669	-0.00611837673932314	-0.00400097109377384
-0.760647237300873	0.947730302810669	0.739523231983185	-0.0175577886402607	-0.00766718154773116	-0.00234244228340685
-0.818708300590515	0.933269798755646	0.76695591211319	-0.0162322521209717	-0.00887531694024801	-0.00295702065341175
-0.770052373409271	0.89291912317276	0.757537245750427	-0.0158054064959288	-0.00815907400101423	-0.00166356505360454
-0.701766312122345	0.91303962469101	0.874081909656525	-0.0151692274957895	-0.00749475741758943	-0.000311328447423875
-0.69564288854599	0.715169608592987	0.869572222232819	-0.0121641587466002	-0.00667780311778188	-1.48770122905262E-05
-0.688289403915405	0.620167315006256	0.921380698680878	-0.0107233272865415	-0.00536405527964234	-0.000836873427033424
-0.668129503726959	0.680586040019989	0.886922419071198	-0.0107786478474736	-0.00478347577154636	-0.00110301072709262
-0.668478071689606	0.763903737068176	0.916938543319702	-0.0122043089941144	-0.00478266039863229	-0.00198855437338352
-0.60760897397995	0.936636328697205	0.972050726413727	-0.0145127680152655	-0.00442405929788947	-0.00261435261927545
-0.671878397464752	1.0876659154892	0.998458445072174	-0.018337395042181	-0.00431489897891879	-0.00366364512592554
-0.964771568775177	1.8263840675354	0.555999994277954	-0.0441635735332966	-0.0122796790674329	-0.000410291773732752
-1.97909677028656	5.09558916091919	-1.9742842912674	-0.168014004826546	-0.0523682460188866	0.0273641962558031
-3.12680697441101	8.75423717498779	-4.71526956558228	-0.225050464272499	-0.062264509499073	0.0367387905716896
-3.83636903762817	11.7584114074707	-4.30584955215454	-0.347651958465576	-0.0798230767250061	0.0796678364276886
-4.65735626220703	14.6050443649292	-2.5255606174469	-0.513316452503204	-0.129095464944839	0.109890557825565
-6.33594179153442	17.7142353057861	-2.48226857185364	-0.603907227516174	-0.184566482901573	0.0964565575122833
-9.26568698883057	21.5153064727783	-3.53213357925415	-0.730108141899109	-0.277825266122818	0.0864183902740479
-12.5120058059692	25.9255428314209	-5.6422758102417	-0.846599280834198	-0.367470115423203	0.0822800174355507
-16.0406856536865	30.7251377105713	-7.05747318267822	-0.994547069072723	-0.49421426653862	0.0583868846297264
-18.7639904022217	35.7111892700195	-9.33294677734375	-1.11763370037079	-0.563275694847107	0.0263744406402111
-20.8997116088867	40.4325294494629	-12.6501836776733	-1.23098170757294	-0.606264173984528	-0.000331209710566327
-21.4371242523193	46.3781433105469	-14.8600597381592	-1.40960049629211	-0.592629075050354	0.0801908001303673
-23.0608863830566	52.7867965698242	-16.6827392578125	-1.65363883972168	-0.694789886474609	0.0967357903718948
-26.178466796875	58.658073425293	-15.0651893615723	-1.97324955463409	-0.864687323570251	0.167078912258148
-30.3585338592529	63.3730888366699	-6.10656356811523	-2.50658750534058	-1.21296679973602	0.149533689022064
-32.3439750671387	64.8999633789063	2.89233565330505	-2.80618166923523	-1.43968999385834	0.131810322403908
-34.2850074768066	66.7412948608398	1.73261344432831	-2.77722406387329	-1.46502041816711	0.0913376361131668
-34.2096061706543	66.6150054931641	2.47905158996582	-2.8531858921051	-1.51300585269928	0.097073420882225
-33.4177360534668	64.4502410888672	5.81205320358276	-2.88195657730103	-1.53738915920258	0.134990692138672
-33.5310440063477	61.9944839477539	6.60469722747803	-2.76887249946594	-1.52011752128601	0.1180030554533
-31.7270641326904	59.333568572998	2.50749325752258	-2.55697536468506	-1.37667489051819	0.122408367693424
-29.6497268676758	54.4041137695313	-0.224837094545364	-2.26443290710449	-1.25939953327179	0.0711773261427879
-26.9753284454346	48.6738014221191	-0.751184105873108	-2.01798295974731	-1.13714563846588	0.0643403232097626
-23.525411605835	42.7206039428711	-0.194441229104996	-1.76313710212708	-0.97796094417572	0.0767040848731995
-20.0824356079102	37.0394477844238	-0.57852178812027	-1.53588628768921	-0.828776895999908	0.0906654000282288
-16.7002487182617	31.5447673797607	-0.542612731456757	-1.27579092979431	-0.664036989212036	0.0933205559849739
-13.6940040588379	26.4111652374268	-1.03805947303772	-1.05649101734161	-0.52700275182724	0.104329690337181
-11.0134763717651	21.4908008575439	-1.50736176967621	-0.833542823791504	-0.403052121400833	0.093513011932373
-8.73434543609619	16.8701725006104	-2.36729454994202	-0.619019031524658	-0.288222163915634	0.0794259458780289
-6.68525362014771	12.351900100708	-2.04727697372437	-0.454137593507767	-0.218493774533272	0.0553214214742184
-4.64941310882568	7.89002513885498	-1.73371934890747	-0.267573952674866	-0.134120345115662	0.0272777657955885
-2.6296067237854	4.10095262527466	-2.14975833892822	-0.0908306390047073	-0.0372426547110081	0.019410690292716
-0.976364850997925	1.28851759433746	-1.72682321071625	-0.00688806967809796	0.00583871454000473	0.0125129567459226
0.178726226091385	-0.458093255758286	-0.560359239578247	0.0189533326774836	0.0171927902847528	0.00473596295341849
0.873202681541443	-1.01253008842468	0.171031698584557	0.0213765483349562	0.0253535620868206	0.00569974444806576
0.927702128887177	-0.57794725894928	0.166544586420059	0.0126362042501569	0.0247538033872843	0.00450151413679123
0.735472679138184	-0.128227725625038	0.201884314417839	0.00239574629813433	0.0182663332670927	0.00411756616085768
0.405168145895004	0.153272330760956	0.243098363280296	-0.00454625627025962	0.0115507449954748	0.00171465566381812
0.119648180902004	0.279252588748932	0.306774616241455	-0.00659222807735205	0.00676476117223501	0.000298538274364546
-0.141998648643494	0.418148308992386	0.412556707859039	-0.00861831195652485	0.00252748420462012	-0.000174167609657161
-0.37177374958992	0.505608916282654	0.458850622177124	-0.0102883661165833	-0.00237768329679966	-0.000710640219040215
-0.654662013053894	0.528071761131287	0.464048027992249	-0.0113326488062739	-0.00644626654684544	-9.73272653936874E-06
-0.888972580432892	0.583272039890289	0.513637065887451	-0.0112391766160727	-0.0108766490593553	0.00103825819678605
-1.09740626811981	0.647950410842896	0.513571679592133	-0.0115342410281301	-0.0153714567422867	0.00072992208879441
-1.14276909828186	0.527242004871368	0.427261352539063	-0.0122320922091603	-0.0155315883457661	0.000181258918019012
-0.952242970466614	0.620767951011658	0.509418189525604	-0.0119672827422619	-0.0109977116808295	-0.000170252271345817
-0.773425757884979	0.672334849834442	0.604547619819641	-0.0119942659512162	-0.0063976077362895	-0.00053276855032891
-0.731138586997986	0.735989332199097	0.627952873706818	-0.0135894995182753	-0.00501489453017712	-0.00204550148919225
-0.790042757987976	0.836924850940704	0.638079345226288	-0.0152535075321794	-0.00712149310857058	-0.00480780284851789
-0.95199453830719	0.868591248989105	0.701536118984222	-0.0171368382871151	-0.00946646835654974	-0.00426701316609979
-1.05758702754974	0.893739283084869	0.74609637260437	-0.0162792764604092	-0.0121322628110647	-0.00335727725178003
-1.19756364822388	0.852780997753143	0.7607701420784	-0.0163892284035683	-0.0144600309431553	-0.000866106944158673
-1.2094988822937	0.8655064702034	0.778367519378662	-0.0151372430846095	-0.0139147629961371	-0.00049321010010317
-1.17688381671906	0.845158934593201	0.919350743293762	-0.0149811506271362	-0.0134730832651258	-0.000985451508313417
-1.21888339519501	0.969246566295624	1.00137269496918	-0.0164901427924633	-0.0135277984663844	-0.00240971846506
-1.28682971000671	1.11738061904907	1.11894929409027	-0.0189025364816189	-0.0149902105331421	-0.00280517479404807
-1.61526250839233	1.89147245883942	0.874201893806458	-0.0502060502767563	-0.0270489882677794	0.00755634205415845
-2.46549129486084	4.74347066879272	-0.68945175409317	-0.152166441082954	-0.0532286092638969	0.0428154319524765
-3.85971856117249	8.17783451080322	-3.87421035766602	-0.170151278376579	-0.049432996660471	0.0386407785117626
-5.40723276138306	11.4641790390015	-3.42796182632446	-0.322588831186295	-0.125892162322998	0.0457454025745392
-7.56286382675171	14.9752740859985	-2.19498705863953	-0.49321785569191	-0.230216562747955	0.0494581796228886
-10.8644723892212	18.9505081176758	-1.16268908977509	-0.677313923835754	-0.371246933937073	0.029283482581377
-15.4600791931152	23.6031494140625	-0.153981849551201	-0.914110541343689	-0.582050919532776	-0.00771374674513936
-20.0934944152832	28.9611663818359	1.10905802249908	-1.16805911064148	-0.783463776111603	-0.0271153021603823
-24.3506259918213	34.1892547607422	2.96387267112732	-1.43040597438812	-1.01128399372101	-0.0999618843197823
-27.4893131256104	39.8251800537109	-0.131794407963753	-1.50644242763519	-1.05427145957947	-0.121771350502968
-31.6193828582764	47.033031463623	-9.32672500610352	-1.55306911468506	-1.10800266265869	-0.167772725224495
-34.4290962219238	53.0296325683594	-16.6273097991943	-1.6361563205719	-1.10023760795593	-0.127343386411667
-34.2548904418945	57.4297828674316	-21.488956451416	-1.6371705532074	-0.962392807006836	0.00462856655940413
-34.7855911254883	61.7978744506836	-23.1734962463379	-1.87925410270691	-1.06851398944855	-0.0090961093083024
-37.271240234375	65.3025817871094	-19.684196472168	-2.17279696464539	-1.27603018283844	-0.0221239663660526
-40.8059921264648	68.3314971923828	-11.6292953491211	-2.5845673084259	-1.62206077575684	-0.0823430344462395
-41.2104187011719	68.7202377319336	-4.58722448348999	-2.76856160163879	-1.73033702373505	-0.0288212820887566
-39.9094429016113	68.3784255981445	2.73119258880615	-2.96841812133789	-1.78898167610168	0.0193264223635197
-36.9988594055176	66.8527069091797	5.08268356323242	-2.96006298065186	-1.69873487949371	0.0920300185680389
-34.5824966430664	64.6332092285156	3.46077513694763	-2.82043766975403	-1.55011212825775	0.150231540203094
-32.2359275817871	61.1909217834473	0.902351200580597	-2.59587931632996	-1.37665569782257	0.19050544500351
-30.112268447876	56.3100776672363	2.18638515472412	-2.44354510307312	-1.31325876712799	0.169850260019302
-28.3196392059326	50.7565879821777	-0.165907815098763	-2.12150859832764	-1.16640961170197	0.122813373804092
-25.6073894500732	44.2010612487793	-2.06670260429382	-1.79118311405182	-1.02825927734375	0.0579769462347031
-22.788553237915	36.7860717773438	-3.73375082015991	-1.40718114376068	-0.868781924247742	0.00341772590763867
-19.7146949768066	30.0530815124512	-6.73954153060913	-1.02482044696808	-0.680221736431122	-0.0160989016294479
-16.3352203369141	23.9390201568604	-9.18710899353027	-0.690051972866058	-0.487411677837372	-0.0225988775491714
-12.7538433074951	18.5213165283203	-10.983304977417	-0.410080790519714	-0.299684524536133	-0.0178999379277229
-9.21546936035156	13.704984664917	-12.0932207107544	-0.177536264061928	-0.128558471798897	-0.010321824811399
-5.91384840011597	9.22886753082275	-11.57395362854	-0.0202974025160074	-0.00890473276376724	-0.00447916146367788
-3.01126646995544	5.2632212638855	-8.52472305297852	0.0319266505539417	0.0369487218558788	0.00643350789323449
-0.688084185123444	2.35824942588806	-4.68177604675293	0.0265275817364454	0.0599219910800457	0.0363152921199799
0.762459814548492	0.403027355670929	-1.45721316337585	0.0190306641161442	0.0546049140393734	0.0301730781793594
1.15729022026062	-0.206712305545807	-0.142648309469223	0.0123690702021122	0.0447194464504719	0.0179625283926725
0.962044537067413	-0.454881906509399	0.20938566327095	0.0120800687000155	0.0281567424535751	0.00217328756116331
0.542184889316559	-0.417102068662643	0.249186903238297	0.0101160956546664	0.0207638554275036	0.000952911039348692
0.315231740474701	-0.124693058431149	0.410536378622055	0.00341208162717521	0.0146717661991715	0.000479960814118385
0.17511148750782	0.314825057983398	0.575323104858398	-0.00472829584032297	0.00985245779156685	-3.06162983179092E-05
-0.11517595499754	0.588949143886566	0.601080417633057	-0.0103404391556978	0.00558047834783793	8.87553760549054E-05
-0.444546639919281	0.758276343345642	0.649014532566071	-0.0138442199677229	-0.00073671480640769	-0.00131204503122717
-0.856118559837341	0.93172413110733	0.69109582901001	-0.0160622131079435	-0.00940675381571054	-0.00219822442159057
-1.13279175758362	1.07479667663574	0.63246750831604	-0.0184964593499899	-0.0143812336027622	-0.00117240427061915
-1.25100934505463	1.23790669441223	0.735483109951019	-0.0215898640453815	-0.0158574040979147	-0.00163063523359597
-1.23506116867065	1.37862432003021	0.875574231147766	-0.0237106867134571	-0.015850156545639	-0.00372830661945045
-1.23989832401276	1.53589344024658	0.900939345359802	-0.0264162067323923	-0.0146316522732377	-0.00540534686297178
-1.25608694553375	1.56439137458801	0.87163519859314	-0.0271797422319651	-0.0143477460369468	-0.00666227377951145
-1.23968827724457	1.45210635662079	0.900591135025024	-0.0242120679467916	-0.0130231222137809	-0.00595837784931064
-1.3530101776123	1.29210257530212	0.987544715404511	-0.0213025808334351	-0.0139773823320866	-0.00486363517120481
-1.38749444484711	1.18620145320892	0.969167470932007	-0.0200551003217697	-0.0144833335652947	-0.00355924759060144
-1.428830742836	1.10840034484863	0.995866000652313	-0.0175816398113966	-0.0157096963375807	-0.00275038718245924
-1.41523480415344	0.998045384883881	1.0402135848999	-0.0150289041921496	-0.0150197455659509	-0.00125200382899493
-1.46294236183167	1.09991264343262	1.06160831451416	-0.0243543107062578	-0.0158520601689816	0.00267383456230164
-2.05898380279541	3.03034281730652	-0.297597169876099	-0.0960038751363754	-0.0317279510200024	0.0346310809254646
-2.98639893531799	5.04088020324707	-2.33092927932739	-0.0994018465280533	-0.0478636473417282	0.0129038114100695
-3.9709575176239	6.74481344223022	-3.62613153457642	-0.1092329621315	-0.0485653840005398	0.0138132553547621
-5.01928329467773	8.34050369262695	-3.14120149612427	-0.195355892181396	-0.103295966982841	0.0073928153142333
-6.48840475082397	9.79498958587646	-1.663813829422	-0.301316440105438	-0.197028920054436	-0.0292663294821978
-8.31257057189941	11.330005645752	1.42512619495392	-0.444563537836075	-0.322936445474625	-0.0613212548196316
-10.2179021835327	13.797872543335	1.92813205718994	-0.511360883712769	-0.359265774488449	-0.032080564647913
-12.9231014251709	17.5763092041016	3.86391043663025	-0.700345396995544	-0.494590222835541	-0.0614070668816566
-14.8105182647705	21.5005798339844	-1.31577610969543	-0.705926418304443	-0.476306527853012	-0.0307104680687189
-16.6922626495361	26.1759948730469	-4.65187740325928	-0.778928399085999	-0.48134908080101	-0.0105384755879641
-19.4101524353027	33.2763938903809	-12.9824018478394	-0.947826862335205	-0.553669571876526	-0.0318239331245422
-21.4612770080566	38.307933807373	-15.7585563659668	-1.02148997783661	-0.562634408473969	-0.00566912582144141
-22.5039463043213	41.2801208496094	-16.7563362121582	-1.05611371994019	-0.551972329616547	0.0135065400972962
-24.4922485351563	46.3696975708008	-19.278678894043	-1.33564162254333	-0.726591110229492	0.0105882817879319
-28.8263835906982	53.8855323791504	-19.6638889312744	-1.74752259254456	-0.973836123943329	0.0265456531196833
-33.5542831420898	61.2962417602539	-6.06981325149536	-2.49016857147217	-1.43199002742767	0.0410725250840187
-32.9196281433105	64.3421783447266	2.76460790634155	-2.82303428649902	-1.46365582942963	0.176257357001305
-31.4355564117432	66.4284515380859	5.09911823272705	-2.90591096878052	-1.43057990074158	0.216008454561234
-28.9288463592529	64.6892471313477	2.2396399974823	-2.78691482543945	-1.2792444229126	0.271218955516815
-26.3944606781006	61.3481025695801	-1.09287941455841	-2.54303860664368	-1.0847874879837	0.312087595462799
-24.0076637268066	57.0534973144531	-1.96788477897644	-2.34552764892578	-0.94900381565094	0.340537160634995
-22.2229804992676	53.0546646118164	-3.82097148895264	-2.1034107208252	-0.847179412841797	0.281284034252167
-19.3601303100586	47.7598609924316	-4.39003419876099	-1.83752930164337	-0.718718886375427	0.241642579436302
-16.2456226348877	42.2536201477051	-6.0904541015625	-1.56058967113495	-0.558519065380096	0.248464852571487
-13.1824235916138	35.3049049377441	-4.96228790283203	-1.31107151508331	-0.441504329442978	0.229931056499481
-10.1312322616577	28.7263374328613	-5.07798671722412	-1.03698968887329	-0.295352727174759	0.228469580411911
-7.56439208984375	23.0296878814697	-6.30272960662842	-0.746001005172729	-0.16999663412571	0.199822679162025
-5.72286081314087	17.5921878814697	-8.9981803894043	-0.426809310913086	-0.0431539230048656	0.159200012683868
-4.23768758773804	12.6368675231934	-10.1475763320923	-0.208031207323074	0.0291267912834883	0.11435516923666
-2.62074303627014	8.01230335235596	-8.53043937683105	-0.0896893516182899	0.0673986449837685	0.095908559858799
-0.571155726909637	4.43082141876221	-5.64266157150269	-0.030110189691186	0.106783233582973	0.107610449194908
0.7623450756073	2.23312544822693	-3.07527875900269	0.0011834796750918	0.11094693094492	0.0866770371794701
1.273521900177	0.602187991142273	-0.696732044219971	-0.00114197924267501	0.0598734132945538	0.031510628759861
0.984921634197235	-0.52589076757431	0.420156359672546	0.0157978367060423	0.0327696092426777	-0.000935127551201731
0.644492566585541	-0.632546484470367	0.158393293619156	0.0147665403783321	0.0235710926353931	0.00281294551678002
0.5011146068573	-0.467069089412689	0.258717685937881	0.0101603455841541	0.020349370315671	0.00737487431615591
0.364327222108841	-0.141264989972115	0.361030429601669	0.00436006346717477	0.0177989527583122	0.00726968050003052
0.200554668903351	0.225512638688087	0.544495522975922	-0.0037694803904742	0.0132319191470742	0.00387514266185462
-0.105272084474564	0.614340364933014	0.654647290706635	-0.0120316855609417	0.0077219745144248	0.000943334947805852
-0.469708204269409	0.879445791244507	0.727547943592072	-0.0151147181168199	-0.000905125052668154	-0.000576505612116307
-0.891411542892456	0.752740681171417	0.715354144573212	-0.0144175551831722	-0.00600845227017999	0.000344268977642059
-1.1042572259903	0.691116750240326	0.737200200557709	-0.013105470687151	-0.010604614391923	0.00129827542696148
-1.24978291988373	0.79556804895401	0.803844332695007	-0.0142589509487152	-0.0129146315157413	0.000293407123535872
-1.32809925079346	1.04469835758209	0.815668940544128	-0.0188710931688547	-0.0132852280512452	-0.000948877132032067
-1.30920696258545	1.26640212535858	0.90022999048233	-0.0219689067453146	-0.013762871734798	-0.00211536348797381
-1.34271192550659	1.20197582244873	0.964248955249786	-0.0230463948100805	-0.0126777580007911	-0.00194299034774303
-1.29202401638031	1.18608260154724	0.942988157272339	-0.0188443046063185	-0.0115626798942685	-0.00183261896017939
-1.35788321495056	1.07910811901093	1.00475811958313	-0.0173713620752096	-0.0115592181682587	-0.00402813544496894
-1.39772915840149	1.11716341972351	1.07098305225372	-0.016368405893445	-0.0121234711259604	-0.00466230884194374
-1.3703898191452	1.12447714805603	1.114821434021	-0.0169528070837259	-0.0120097426697612	-0.00258009694516659
-1.35624980926514	1.14756572246552	1.17260265350342	-0.0177006311714649	-0.0108059281483293	-0.00119319779332727
-1.34886980056763	1.15504157543182	1.23155379295349	-0.0169733818620443	-0.010429710149765	0.000256201281445101
-1.77349889278412	1.93658673763275	0.566760778427124	-0.0391234047710896	-0.0146174831315875	0.0114842839539051
-3.08723521232605	4.6279091835022	-2.50433874130249	-0.0798747986555099	-0.0510572381317616	-0.000224447576329112
-4.49860000610352	7.42486667633057	-4.75759363174438	-0.123943068087101	-0.0752997100353241	-0.000446487159933895
-5.96374320983887	10.4050579071045	-4.57115697860718	-0.255934804677963	-0.133358985185623	0.0149665400385857
-7.87892293930054	13.9730615615845	-4.11442518234253	-0.394454091787338	-0.207502275705338	0.00935523398220539
-10.2162399291992	18.2511520385742	-5.76409864425659	-0.473663657903671	-0.259471744298935	-0.00434114504605532
-12.6815948486328	23.3738613128662	-8.24185752868652	-0.638473570346832	-0.324452906847	0.0140112619847059
-15.9671831130981	29.7812786102295	-11.127345085144	-0.85192197561264	-0.43745294213295	0.0259569585323334
-18.8759880065918	35.698314666748	-14.2710819244385	-0.996893286705017	-0.486476987600327	0.0570127442479134
-21.1779537200928	40.4574928283691	-17.7940921783447	-1.08702194690704	-0.524429023265839	0.0692793279886246
-22.499303817749	44.1578521728516	-20.2951354980469	-1.13764452934265	-0.533369660377502	0.0726207196712494
-24.2803611755371	47.4266891479492	-24.2422580718994	-1.24126052856445	-0.600546658039093	0.0592002272605896
-28.9263305664063	52.9322204589844	-23.6337203979492	-1.5792031288147	-0.873066008090973	0.0408208034932613
-33.3060035705566	58.7778930664063	-16.6374168395996	-2.08270668983459	-1.18384683132172	0.0878220498561859
-34.0225219726563	61.9270210266113	-8.10234260559082	-2.41595458984375	-1.30701065063477	0.145116701722145
-33.1294021606445	62.7557334899902	-2.77642941474915	-2.55088686943054	-1.36340880393982	0.151419222354889
-30.8962001800537	61.9126167297363	-2.73247838020325	-2.50855875015259	-1.26351177692413	0.179952532052994
-28.1432819366455	58.302547454834	-2.52162051200867	-2.36278104782104	-1.14477753639221	0.201054185628891
-25.6114368438721	53.9007835388184	-1.48799777030945	-2.22297835350037	-1.02774488925934	0.241292849183083
-23.1457862854004	49.0740928649902	-2.38612985610962	-2.00585746765137	-0.90264904499054	0.238390669226646
-20.908670425415	44.1333694458008	-2.74028372764587	-1.77247107028961	-0.806906700134277	0.176677331328392
-18.8815803527832	38.7407875061035	-2.38620972633362	-1.54082930088043	-0.722536087036133	0.127863317728043
-16.7627773284912	33.0752906799316	-3.3793671131134	-1.26797139644623	-0.60395485162735	0.0988687574863434
-14.2879447937012	27.2988605499268	-4.54678106307983	-0.989241063594818	-0.481416672468185	0.0747435614466667
-11.6358671188354	21.4713478088379	-4.03325605392456	-0.767373621463776	-0.378178596496582	0.0543339885771275
-9.02542209625244	16.4479942321777	-3.61362099647522	-0.568572223186493	-0.282526433467865	0.0378569215536118
-6.73282098770142	11.8586807250977	-4.26033210754395	-0.333309292793274	-0.169470191001892	0.0221369042992592
-4.68115091323853	7.79261493682861	-5.06003141403198	-0.14018526673317	-0.0715868547558784	0.00828815996646881
-2.65101623535156	4.20161104202271	-4.31713724136353	-0.041213009506464	-0.0133674405515194	0.00630887784063816
-0.563992917537689	1.54774975776672	-2.20759105682373	-0.00158226618077606	0.0255317594856024	0.0180124007165432
0.806702136993408	-0.0839162319898605	-0.221489757299423	0.0117547530680895	0.0389128886163235	0.0137473801150918
1.07209348678589	-0.655231654644012	0.246238991618156	0.017758572474122	0.0347442850470543	0.00861989893019199
0.758912563323975	-0.733667612075806	0.162554740905762	0.017664784565568	0.025379590690136	0.00835812743753195
0.282125562429428	-0.69775116443634	0.182277753949165	0.0133518287912011	0.0162864942103624	0.00912765506654978
0.0308631956577301	-0.435379505157471	0.285343289375305	0.00949982646852732	0.00983715336769819	0.00623598136007786
-0.205423563718796	-0.129620835185051	0.530036926269531	0.00340141309425235	0.00642052525654435	0.00334520405158401
-0.464160203933716	0.286915421485901	0.554414331912994	-0.00601724348962307	0.000661002355627716	-0.000505388656165451
-0.683336794376373	0.591299831867218	0.643599271774292	-0.0103601831942797	-0.00652532279491425	-0.000798782100901008
-0.911962509155273	0.67052561044693	0.721262037754059	-0.0134739568457007	-0.00854258984327316	1.56462392624235E-05
-0.995816648006439	0.69991147518158	0.727973520755768	-0.0124301062896848	-0.0103754000738263	0.000563774956390262
-1.08077275753021	0.684252202510834	0.732126116752625	-0.0116113899275661	-0.0111907115206122	0.00030680195777677
-1.09776329994202	0.703142583370209	0.757148265838623	-0.0125931212678552	-0.0105635337531567	0.000182359130121768
-1.03014481067657	0.852650225162506	0.800823032855988	-0.0136015107855201	-0.00890364497900009	-0.000405632308684289
-1.0355783700943	1.05483305454254	0.876231610774994	-0.0190015193074942	-0.00966754741966724	-0.000281931133940816
-1.10610711574554	1.24602878093719	0.830358684062958	-0.0218619182705879	-0.0121527155861259	-0.00214305543340743
-1.15075623989105	1.23173141479492	0.824855208396912	-0.0198279302567244	-0.0123889110982418	-0.00321329687722027
-1.0879271030426	1.17998814582825	0.776879012584686	-0.0195047985762358	-0.0100150899961591	-0.00432756450027227
-0.940273702144623	1.24588179588318	0.794685363769531	-0.019607525318861	-0.00734354741871357	-0.00337250204756856
-0.888779103755951	1.21629655361176	0.835463643074036	-0.018540071323514	-0.0054831919260323	-0.00299012148752809
-0.896157443523407	1.24511647224426	0.804798722267151	-0.0182780828326941	-0.00563003402203321	-0.00295169092714787
-0.970365941524506	1.12868130207062	0.883959710597992	-0.0166260059922934	-0.00539744086563587	-0.00273681851103902
-1.08747637271881	1.18896842002869	1.02651393413544	-0.0178106613457203	-0.00667122891172767	-0.00195164442993701
-1.32303333282471	1.50989949703217	1.01368296146393	-0.0232351403683424	-0.00825086049735546	0.0007657062378712
-2.08567881584167	4.35866260528564	-2.39968466758728	-0.0594719909131527	0.0152593068778515	0.0432746037840843
-3.33430480957031	8.71896648406982	-8.01330089569092	-0.070680744946003	0.043931495398283	0.0612081997096539
-5.06215333938599	13.2718191146851	-10.9914646148682	-0.180611863732338	0.0247216634452343	0.091469407081604
-7.6089916229248	17.8700428009033	-9.55930709838867	-0.424748003482819	-0.108138389885426	0.0905600935220718
-11.6881055831909	22.5342712402344	-6.10116910934448	-0.696940064430237	-0.318523228168488	0.0539027228951454
-17.3481502532959	27.9339656829834	-5.72119617462158	-0.865644574165344	-0.509965837001801	-0.0139232305809855
-22.8527679443359	34.0463256835938	-9.22793865203857	-1.06813991069794	-0.70577484369278	-0.056383278220892
-27.5683631896973	41.5457649230957	-14.1296691894531	-1.26078128814697	-0.88880056142807	-0.132541060447693
-29.6495399475098	46.0027008056641	-16.3105239868164	-1.31445896625519	-0.864611864089966	-0.082349956035614
-30.5563011169434	49.2973594665527	-20.1007137298584	-1.34123504161835	-0.869913935661316	-0.0762992575764656
-31.3525009155273	51.7906951904297	-21.6113109588623	-1.46788585186005	-0.931562960147858	-0.0608184263110161
-33.8742942810059	55.7508773803711	-20.5335102081299	-1.74453723430634	-1.1099933385849	-0.0341756828129292
-37.1290588378906	61.3638191223145	-14.3763122558594	-2.27348804473877	-1.42591500282288	0.0161417257040739
-38.990177154541	64.7628707885742	-6.26109170913696	-2.57037806510925	-1.57565331459045	0.0675912499427795
-37.2202339172363	65.2099685668945	-1.05801343917847	-2.74807810783386	-1.58670449256897	0.126928254961967
-34.2387809753418	62.3830261230469	6.67973327636719	-2.88208293914795	-1.63553190231323	0.108578845858574
-30.3979167938232	57.2908401489258	9.07594966888428	-2.70672941207886	-1.49079096317291	0.126637309789658
-27.1091156005859	52.0820770263672	8.07772254943848	-2.42861676216125	-1.29413735866547	0.151735454797745
-24.1203670501709	45.9680519104004	4.42300796508789	-2.06114792823792	-1.09147810935974	0.138933017849922
-21.0561218261719	40.0258750915527	2.32700872421265	-1.74840807914734	-0.912725985050201	0.119499310851097
-17.9692821502686	33.8900451660156	-0.0663727149367332	-1.40218722820282	-0.730836749076843	0.086220845580101
-14.524956703186	27.4712162017822	-1.37535691261292	-1.08304119110107	-0.550902366638184	0.0758242234587669
-11.1177978515625	21.3708477020264	-0.97948557138443	-0.845691621303558	-0.416929304599762	0.0665147230029106
-8.02772617340088	15.9020442962646	-2.41315817832947	-0.556483328342438	-0.255259841680527	0.0665891841053963
-5.48630809783936	11.089937210083	-4.0414981842041	-0.305117309093475	-0.119052648544312	0.0585270971059799
-3.41948318481445	6.86045551300049	-5.14377641677856	-0.102336242794991	-0.0139384493231773	0.0428906641900539
-1.89189553260803	3.38035535812378	-4.58484792709351	-0.0111118098720908	0.0222471076995134	0.0265078991651535
-0.230135306715965	0.725522816181183	-2.39716911315918	0.0139481946825981	0.0385474525392056	0.0303332898765802
0.85271143913269	-0.708380162715912	-0.060439508408308	0.0232788305729628	0.0335319116711617	0.0107543841004372
1.10480690002441	-0.837858259677887	0.207038208842278	0.0203905049711466	0.0326108299195766	0.00867155939340591
0.883354127407074	-0.702155947685242	0.15782442688942	0.0159676652401686	0.0276942532509565	0.00653627747669816
0.522569179534912	-0.482183992862701	0.291646063327789	0.0120980506762862	0.0200633872300386	0.00490993401035666
0.221876174211502	-0.255228579044342	0.439705520868301	0.0058427220210433	0.0154826659709215	0.00217400351539254
-0.00489751063287258	0.180195704102516	0.655122101306915	-0.00189259392209351	0.00941958744078875	0.00182775442954153
-0.416201800107956	0.577939331531525	0.794234216213226	-0.00990420021116734	0.0013618195662275	0.000966164981946349
-0.773019373416901	0.836257517337799	0.8531733751297	-0.0155328037217259	-0.0062421103939414	0.00118296791333705
-0.971502542495728	1.01345312595367	0.792299270629883	-0.0173878446221352	-0.0109337707981467	-0.000390329194488004
-0.939806938171387	1.03874111175537	0.79604834318161	-0.0175483264029026	-0.0101937651634216	7.35638604965061E-05
-0.855639457702637	0.985002458095551	0.800231158733368	-0.0170922707766294	-0.00672386074438691	-0.000690386339556426
-0.826034128665924	1.03191781044006	0.871591806411743	-0.0155821423977613	-0.00595386186614633	-0.000807233445812017
-1.02474558353424	1.12588906288147	0.922965228557587	-0.018901040777564	-0.0083909947425127	-0.00214305450208485
-1.34160578250885	1.39488708972931	0.933113694190979	-0.0236325301229954	-0.0150094972923398	-0.0052563832141459
-1.45845854282379	1.51389157772064	0.967787146568298	-0.0258522406220436	-0.0174748953431845	-0.00577592384070158
-1.3938056230545	1.5164053440094	1.18057155609131	-0.0267037954181433	-0.0144681036472321	-0.0052827587351203
-1.24215960502625	1.69473195075989	1.3027777671814	-0.0269286148250103	-0.0104000279679894	-0.00483074225485325
-1.30866527557373	1.65689754486084	1.39841830730438	-0.0265941377729177	-0.00923532992601395	-0.00502569647505879
-1.54687345027924	1.66706764698029	1.45925104618073	-0.0243320595473051	-0.0125589454546571	-0.00870191585272551
-1.8805718421936	1.98445212841034	1.45818281173706	-0.0380883179605007	-0.0170222222805023	-0.00349661707878113
-2.84228444099426	5.04313278198242	0.350707530975342	-0.181784734129906	-0.0653712749481201	0.0288336630910635
-4.7743673324585	9.01261043548584	-1.32814180850983	-0.288078159093857	-0.122911714017391	0.0339858494699001
-7.34204387664795	13.3790321350098	-2.07274508476257	-0.43445411324501	-0.205468133091927	0.0405087694525719
-10.7308206558228	18.1114444732666	-3.32294058799744	-0.560461819171906	-0.304135859012604	0.0286861713975668
-15.0410680770874	23.4854698181152	-5.21362543106079	-0.75007027387619	-0.472688794136047	-0.0160276312381029
-19.7218208312988	29.5860080718994	-6.6895170211792	-0.966012120246887	-0.648909628391266	-0.056453712284565
-23.0626354217529	35.4427261352539	-11.4385099411011	-1.07175505161285	-0.710993587970734	-0.0707893520593643
-25.5425815582275	41.8092918395996	-16.2107524871826	-1.20914363861084	-0.751625776290894	-0.0462967045605183
-26.6623764038086	46.9277038574219	-21.2306690216064	-1.24849724769592	-0.691099286079407	0.009747464209795
-25.9681949615479	49.8034858703613	-25.365608215332	-1.26410365104675	-0.614015936851501	0.0605452060699463
-26.2250175476074	51.2647705078125	-23.4044895172119	-1.46242547035217	-0.740590512752533	0.0731563344597816
[truncated: 6,781 more rows]
