# Supplementary material for: Dynamic Monitoring Reveals Motor Task Characteristics in Prehistoric Technical Gestures
Source: PLoS One. 2015 Aug 18;10(8):e0134570. doi: 10.1371/journal.pone.0134570 (PMC4540478; doi:10.1371/journal.pone.0134570)
Supplement: S1 Dataset — The zip file contains csv documents of the measurement data generated during the experiments. For each experiment exist two files, one of the measurements of the force sensor and one of the position sensor. They are labeled by the abbreviation “exp” followed by a number and the postfix “-force” for the force sensor and “-position” for the position sensor. The first row shows the legend of the document which states the arrangement of the quantities below. The quantities are listed in chronological order. Sample times of both sensors were 0.01 s. (ZIP) [file pone.0134570.s002.zip › exp41-position.csv]

Position X	Position Y (m)	Position Z (m)	Orientation roll (rad)	Orientation pitch (rad)	Orientation yaw (rad)
0.82550632	0.28426132	-0.06667532	-0.20199232	-0.33528232	-0.13509632
0.82560432	0.28455932	-0.06625232	-0.20240132	-0.33088632	-0.13404032
0.82575132	0.28493332	-0.06584632	-0.20236932	-0.33938132	-0.13456332
0.82587432	0.28524932	-0.06532632	-0.20431932	-0.34042332	-0.13401132
0.82630732	0.28575432	-0.06475632	-0.19691632	-0.33905532	-0.13222632
0.82596432	0.28597032	-0.06415932	-0.20344332	-0.34373332	-0.13142132
0.82617732	0.28643132	-0.06369132	-0.19873132	-0.33771432	-0.12863832
0.82637232	0.28686432	-0.06320732	-0.19853632	-0.34167532	-0.12765232
0.82675732	0.28734532	-0.06278232	-0.19142432	-0.34427032	-0.12710332
0.82681832	0.28770232	-0.06247532	-0.19048332	-0.34273232	-0.12542232
0.82695332	0.28808632	-0.06223932	-0.19315832	-0.34437132	-0.12543832
0.82736032	0.28856432	-0.06202332	-0.19174232	-0.34572232	-0.12538132
0.82766032	0.28892932	-0.06183532	-0.19292832	-0.35001732	-0.12597732
0.82804432	0.28938532	-0.06171432	-0.19049432	-0.35058632	-0.12593332
0.82854732	0.28986132	-0.06161832	-0.18866332	-0.35069232	-0.12573132
0.82896232	0.29029732	-0.06146332	-0.18902932	-0.35016932	-0.12568832
0.82939532	0.29081432	-0.06129732	-0.18731832	-0.34641032	-0.12482932
0.82944132	0.29117332	-0.06110532	-0.19538832	-0.35010032	-0.12520132
0.82991932	0.29175532	-0.06087932	-0.19186132	-0.34804632	-0.12420232
0.82999932	0.29220132	-0.06050232	-0.19776932	-0.35249532	-0.12415232
0.83047432	0.29285832	-0.06015632	-0.19066232	-0.34720032	-0.12176932
0.83049332	0.29339132	-0.05973032	-0.19809032	-0.35318232	-0.12163332
0.83095232	0.29411132	-0.05923832	-0.19407232	-0.35425632	-0.12021332
0.83129632	0.29484132	-0.05864432	-0.19234832	-0.35462932	-0.11934132
0.83144432	0.29551632	-0.05800632	-0.19293332	-0.36624232	-0.11965932
0.83135832	0.29623932	-0.05729732	-0.19499032	-0.36423832	-0.11775632
0.83164532	0.29712832	-0.05649232	-0.19371532	-0.36108632	-0.11600432
0.83175232	0.29799832	-0.05558732	-0.19374532	-0.36587032	-0.11463632
0.83190632	0.29896732	-0.05463132	-0.19026432	-0.36452732	-0.11204732
0.83148232	0.29975332	-0.05353832	-0.20054132	-0.35783732	-0.10987432
0.83190332	0.30087532	-0.05238932	-0.19539732	-0.36459932	-0.10845532
0.83123132	0.30161932	-0.05107332	-0.20596832	-0.36567032	-0.10608932
0.83185332	0.30290032	-0.04976332	-0.19969932	-0.36207532	-0.10242432
0.83152432	0.30385632	-0.04829332	-0.20838732	-0.37139132	-0.10055532
0.83185332	0.30506332	-0.04680832	-0.20586132	-0.36924332	-0.09615332
0.83184432	0.30616632	-0.04533632	-0.20938232	-0.37045232	-0.09229932
0.83201732	0.30729432	-0.04395632	-0.20639132	-0.37546432	-0.08882532
0.83215032	0.30836132	-0.04268932	-0.20394032	-0.38314232	-0.08644632
0.83181632	0.30915932	-0.04149332	-0.21058332	-0.38596932	-0.08368632
0.83200632	0.31011232	-0.04047332	-0.21096132	-0.39399932	-0.08278532
0.83251032	0.31115132	-0.03959232	-0.20482332	-0.39167032	-0.08017032
0.83274732	0.31203232	-0.03879132	-0.20687732	-0.39485132	-0.07934632
0.83301632	0.31286032	-0.03815032	-0.20876432	-0.39432632	-0.07855132
0.83403832	0.31391332	-0.03771732	-0.20345632	-0.38120432	-0.07606332
0.83395232	0.31454732	-0.03732832	-0.20762132	-0.38899932	-0.07579632
0.83461232	0.31542932	-0.03702532	-0.20244732	-0.39068232	-0.07422432
0.83504732	0.31623232	-0.03676832	-0.20039032	-0.39429232	-0.07199932
0.83527132	0.31690232	-0.03674432	-0.19400532	-0.39795432	-0.07209132
0.83528232	0.31733932	-0.03694432	-0.18620532	-0.40422832	-0.07387232
0.83579532	0.31785932	-0.03724432	-0.18215132	-0.40663732	-0.07485232
0.83618532	0.31821232	-0.03770832	-0.17915032	-0.40869532	-0.07632532
0.83650932	0.31844332	-0.03835132	-0.17892232	-0.40695432	-0.07895932
0.83694732	0.31861932	-0.03914932	-0.17083632	-0.40979132	-0.08363632
0.83748132	0.31878532	-0.04000332	-0.16576932	-0.40479432	-0.08752732
0.83847532	0.31914532	-0.04084532	-0.16077932	-0.40102332	-0.09106132
0.83982732	0.31966732	-0.04158032	-0.14958732	-0.39957332	-0.09275832
0.84096532	0.32012332	-0.04216732	-0.14362732	-0.40109532	-0.09336032
0.84240832	0.32071532	-0.04254632	-0.14454032	-0.39748032	-0.09270732
0.84390332	0.32137132	-0.04271932	-0.14523032	-0.40266532	-0.09170132
0.84554932	0.32216332	-0.04274432	-0.14333432	-0.41109532	-0.08844832
0.84779732	0.32329132	-0.04266132	-0.12498432	-0.40882532	-0.08106932
0.84938632	0.32428532	-0.04236132	-0.13189032	-0.41272032	-0.07296832
0.85111732	0.32545132	-0.04193632	-0.12854632	-0.41419532	-0.06357632
0.85263332	0.32662232	-0.04137432	-0.14011132	-0.41879032	-0.05308932
0.85437432	0.32799732	-0.04073032	-0.12948132	-0.42874032	-0.04173032
0.85607132	0.32952332	-0.04007232	-0.12544832	-0.43284732	-0.02719232
0.85701232	0.33094932	-0.03931432	-0.13658832	-0.44031532	-0.01223332
0.85937432	0.33310332	-0.03871432	-0.12075132	-0.43256532	0.00848132
0.86090332	0.33507432	-0.03808732	-0.10559532	-0.43828532	0.02778432
0.86311132	0.33738032	-0.03755832	-0.08259032	-0.44990032	0.04714932
0.86516532	0.33969132	-0.03708032	-0.06272132	-0.46985232	0.06579032
0.86724432	0.34213832	-0.03666132	-0.05644532	-0.47646532	0.08369832
0.86925132	0.34458032	-0.03638032	-0.03701432	-0.48426732	0.10142232
0.87078332	0.34682432	-0.03620332	-0.04103932	-0.49239232	0.11734932
0.87268232	0.34919732	-0.03618132	-0.03822332	-0.50954232	0.13225132
0.87464832	0.35169832	-0.03627132	-0.03622832	-0.52407032	0.14623932
0.87721432	0.35454232	-0.03656432	-0.02306832	-0.53469532	0.15899532
0.87955232	0.35734132	-0.03704432	-0.00565432	-0.54166532	0.17051432
0.88185432	0.36017332	-0.03768232	-0.00017232	-0.54709832	0.18102732
0.88375332	0.36281932	-0.03846932	-0.00667032	-0.55416132	0.19017932
0.88557932	0.36539332	-0.03939732	-0.00867232	-0.55953832	0.19724832
0.88796832	0.36812032	-0.04049532	0.00261532	-0.55419132	0.20306032
0.89025632	0.37072032	-0.04168032	0.00247632	-0.55313232	0.20625232
0.89228532	0.37312032	-0.04291132	0.00052232	-0.54940832	0.20822332
0.89409732	0.37540032	-0.04418532	-0.01695032	-0.54606432	0.20652532
0.89618432	0.37778932	-0.04560332	-0.02410732	-0.54194532	0.20319332
0.89857332	0.38028932	-0.04717732	-0.02993632	-0.53049332	0.19808832
0.90105132	0.38281432	-0.04893132	-0.02824132	-0.52017932	0.19275832
0.90267232	0.38497032	-0.05077032	-0.03459032	-0.51225032	0.18559032
0.90405032	0.38701632	-0.05267932	-0.04562232	-0.49640732	0.17529532
0.90549732	0.38914832	-0.05462532	-0.05504332	-0.48045132	0.16383032
0.90677132	0.39129632	-0.05651832	-0.05834832	-0.48491932	0.15201932
0.90829132	0.39366432	-0.05837132	-0.05220332	-0.47697632	0.13821832
0.90881832	0.39568432	-0.05998332	-0.07250232	-0.45617632	0.12541732
0.91108032	0.39863832	-0.06151832	-0.06164232	-0.47496532	0.11647332
0.91309732	0.40184832	-0.06283132	-0.04624032	-0.47978032	0.11038032
0.91454132	0.40502732	-0.06389132	-0.04699732	-0.47353332	0.10816532
0.91596132	0.40839532	-0.06473532	-0.04554632	-0.48783432	0.10955432
0.91721432	0.41195632	-0.06540232	-0.05138032	-0.49667332	0.11268832
0.91868332	0.41555232	-0.06596532	-0.03183932	-0.50864732	0.11680132
0.91992932	0.41916232	-0.06636332	-0.03857132	-0.50832932	0.12095532
0.92206632	0.42304332	-0.06661932	-0.02274132	-0.52143732	0.12408032
0.92339132	0.42650232	-0.06659732	-0.04260832	-0.49402232	0.12608932
0.92522532	0.42994932	-0.06650232	-0.04106132	-0.51003932	0.12510232
0.92731732	0.43338332	-0.06630232	-0.03922832	-0.50291032	0.12601532
0.92859132	0.43628832	-0.06596332	-0.05163132	-0.48313432	0.12700732
0.92967232	0.43884932	-0.06556332	-0.06220332	-0.51049532	0.12825632
0.93153432	0.44163232	-0.06516832	-0.05206132	-0.50677832	0.13165332
0.93229732	0.44371732	-0.06459432	-0.06346232	-0.49669632	0.13600032
0.93364332	0.44592532	-0.06392732	-0.08259332	-0.49187132	0.14152532
0.93616232	0.44869032	-0.06329132	-0.06876932	-0.50538232	0.15085232
0.93805632	0.45118832	-0.06254132	-0.06048832	-0.50565532	0.16133632
0.94007932	0.45371632	-0.06172532	-0.04915732	-0.49075432	0.17037732
0.94141132	0.45577132	-0.06084532	-0.04965732	-0.48655032	0.17690932
0.94266932	0.45757332	-0.06002332	-0.04876032	-0.49654832	0.18103832
0.94356232	0.45896532	-0.05934132	-0.05140432	-0.50429132	0.18127832
0.94501232	0.46046132	-0.05897232	-0.03933232	-0.51344832	0.17971032
0.94549632	0.46142232	-0.05891332	-0.03841532	-0.52598832	0.17622732
0.94630632	0.46269432	-0.05935632	0.07257832	-0.38911132	0.16835432
0.94689832	0.46367032	-0.05997232	-0.03666432	-0.52011932	0.16570032
0.94665432	0.46436232	-0.06107532	0.08616132	-0.39766832	0.15663532
0.94601232	0.46471832	-0.06225932	0.10491932	-0.39217532	0.15014232
0.94467932	0.46484632	-0.06350932	0.12601132	-0.37700332	0.14351432
0.94249332	0.46484332	-0.06452732	0.15017732	-0.35688032	0.13743432
0.94233432	0.46611432	-0.06537432	0.15485732	-0.35046632	0.13442432
0.94334332	0.46800532	-0.06599332	0.14807932	-0.35939032	0.13240132
0.94351832	0.46939432	-0.06639732	0.15066532	-0.35828032	0.12986832
0.94315232	0.47041532	-0.06671232	0.15266732	-0.35561632	0.12750232
0.94271932	0.47140532	-0.06701432	0.15427432	-0.34990132	0.12423532
0.94427132	0.47341932	-0.06748332	0.14236932	-0.35606332	0.12111832
0.94549032	0.47529232	-0.06795832	0.13474532	-0.35852632	0.11770932
0.94618132	0.47689032	-0.06838232	0.13603032	-0.35873732	0.11382632
0.94603832	0.47808832	-0.06875132	0.14306332	-0.35953532	0.11025332
0.94613532	0.47941432	-0.06909332	0.14160832	-0.36810532	0.10656832
0.94808532	0.48163132	-0.06954232	0.12806032	-0.37635532	0.10212332
0.94978732	0.48366732	-0.06999132	0.11635832	-0.37427132	0.09707032
0.95060532	0.48526832	-0.07041332	0.11095332	-0.36982432	0.09147432
0.95115132	0.48678432	-0.07084432	0.10999032	-0.37753132	0.08571932
0.95130332	0.48815832	-0.07128632	0.11285932	-0.38347032	0.08018632
0.95298432	0.49038232	-0.07182632	0.10585632	-0.38781032	0.07551532
0.95441632	0.49263332	-0.07233532	0.09787532	-0.37429432	0.07175832
0.95598832	0.49501232	-0.07285832	0.08799732	-0.38023832	0.06862932
0.95555032	0.49630032	-0.07331832	0.09709232	-0.38560232	0.06408032
0.95689532	0.49851132	-0.07397632	0.09360032	-0.38362532	0.06150032
0.95804232	0.50072732	-0.07471132	0.08895332	-0.38120232	0.05820732
0.95812832	0.50237732	-0.07546532	0.09362832	-0.38295132	0.05559332
0.95776932	0.50369032	-0.07626032	0.10695232	-0.38102732	0.05327732
0.95934832	0.50604932	-0.07727532	0.10716632	-0.38452532	0.05027232
0.96046332	0.50821332	-0.07833732	0.10829832	-0.39488532	0.04745232
0.96037532	0.50968332	-0.07941132	0.11763032	-0.38960232	0.04568532
0.96164432	0.51170332	-0.08072932	0.11666232	-0.38758232	0.04268432
0.96299232	0.51372632	-0.08218132	0.11595132	-0.39636832	0.03800032
0.96444732	0.51582932	-0.08385732	0.11568232	-0.41030532	0.03390032
0.96547232	0.51766232	-0.08570232	0.11974132	-0.40435232	0.03095532
0.96721032	0.51976332	-0.08777932	0.11865532	-0.40605932	0.02702032
0.96832032	0.52149032	-0.08996832	0.12007632	-0.41998032	0.02105932
0.96968632	0.52331132	-0.09233032	0.12599032	-0.43190332	0.01467032
0.96979032	0.52437932	-0.09467132	0.13545932	-0.42203032	0.00774332
0.97129732	0.52612532	-0.09712432	0.13310032	-0.42437332	0.00098232
0.97296932	0.52796032	-0.09960132	0.13305932	-0.43117932	-0.00810932
0.97488732	0.52987632	-0.10203332	0.12884732	-0.43738332	-0.01503832
0.97599832	0.53139932	-0.10436532	0.13047132	-0.44132532	-0.02159532
0.97831232	0.53355432	-0.10680732	0.12307832	-0.45115432	-0.02881032
0.97820932	0.53436132	-0.10906132	0.13420932	-0.45315432	-0.03561032
0.97959432	0.53592032	-0.11148532	0.13521232	-0.45620432	-0.04152732
0.98093632	0.53741832	-0.11385032	0.13330832	-0.46268332	-0.04908032
0.98352532	0.53954932	-0.11632832	0.12833532	-0.46175132	-0.05469332
0.98404432	0.54054532	-0.11850732	0.13341332	-0.46482932	-0.06088232
0.98586232	0.54222132	-0.12069032	0.12881632	-0.47025532	-0.06765132
0.98697932	0.54341932	-0.12264232	0.13115432	-0.47161432	-0.07174432
0.98857832	0.54482832	-0.12454332	0.12896432	-0.47988732	-0.07659832
0.99041332	0.54628832	-0.12638632	0.12872532	-0.47498932	-0.07930732
0.99170032	0.54734032	-0.12810232	0.12669932	-0.48068132	-0.08348332
0.99347132	0.54856332	-0.12985232	0.12652732	-0.48846032	-0.08841332
0.99511632	0.54957632	-0.13147932	0.12601532	-0.49864632	-0.09201132
0.99702232	0.55064832	-0.13302232	0.12240632	-0.50106532	-0.09590932
0.99905432	0.55167632	-0.13444332	0.11939832	-0.49732532	-0.09956432
1.00078032	0.55243432	-0.13573732	0.11431132	-0.51126732	-0.10410132
1.00308032	0.55337032	-0.13701632	0.10990232	-0.51517932	-0.10766132
1.00545032	0.55428232	-0.13823532	0.10701932	-0.51136232	-0.10985332
1.00698032	0.55462732	-0.13924532	0.10733732	-0.51877032	-0.11343032
1.00901032	0.55516332	-0.14017932	0.10434532	-0.52322032	-0.11511832
1.01090032	0.55559032	-0.14095032	0.10406732	-0.52376432	-0.11675332
1.01160032	0.55531532	-0.14098032	-0.45315132	-0.44722632	-0.10319832
1.01451032	0.55609332	-0.14200832	0.09847932	-0.53734832	-0.11923932
1.01559032	0.55591832	-0.14189032	-0.44984132	-0.43083032	-0.09888032
1.01774032	0.55613032	-0.14260532	0.09567532	-0.54975332	-0.12170332
1.02011032	0.55645932	-0.14289232	0.09051232	-0.55003032	-0.12245732
1.02106032	0.55600232	-0.14242832	-0.44335032	-0.42153732	-0.09771632
1.02323032	0.55606532	-0.14274432	0.08972232	-0.54786332	-0.12254132
1.02452032	0.55572332	-0.14243632	0.09133932	-0.55293932	-0.12123232
1.02610032	0.55554332	-0.14201332	0.08994132	-0.55176132	-0.11988332
1.02682032	0.55492332	-0.14139232	0.09516332	-0.56103532	-0.11820732
1.02879032	0.55497932	-0.14083932	0.09529632	-0.55850332	-0.11500232
1.03050032	0.55487032	-0.14015632	0.09676132	-0.54859832	-0.11151332
1.03149032	0.55445432	-0.13933732	0.09619632	-0.55486832	-0.11045532
1.03218032	0.55388632	-0.13841632	0.09836232	-0.55811032	-0.10778432
1.03324032	0.55353632	-0.13747832	0.09813432	-0.55866332	-0.10433332
1.03626032	0.55428032	-0.13676432	0.09582132	-0.54760932	-0.09857632
1.03564032	0.55318032	-0.13552832	0.10082432	-0.55740632	-0.09726832
1.03685032	0.55311032	-0.13457532	0.09860532	-0.55312632	-0.09410832
1.03778032	0.55295432	-0.13363432	0.09788832	-0.55344032	-0.09173932
1.03839032	0.55267132	-0.13272132	0.09932932	-0.55177232	-0.08830632
1.04098032	0.55350832	-0.13217932	0.09602332	-0.53931432	-0.08332632
1.03983032	0.55240932	-0.13129832	0.09911032	-0.55440732	-0.08270132
1.04201032	0.55315532	-0.13093032	0.09608732	-0.54405632	-0.07992732
1.04125032	0.55240632	-0.13041532	0.09508632	-0.55358532	-0.08049032
1.04010032	0.55147632	-0.13002532	0.10149732	-0.56795632	-0.08032632
1.04291032	0.55264632	-0.13034132	0.09609732	-0.55226432	-0.07778532
1.04180032	0.55182632	-0.13036732	0.09732332	-0.56623832	-0.08210732
1.04374032	0.55263732	-0.13099132	0.09520832	-0.55205432	-0.08169032
1.04256032	0.55186632	-0.13144232	0.09870632	-0.56590732	-0.08495232
1.04497032	0.55306032	-0.13247532	0.09348332	-0.55250132	-0.08573432
1.04527032	0.55319932	-0.13340132	0.08847032	-0.55621832	-0.08844332
1.04268032	0.55193432	-0.13412732	0.09396232	-0.57392432	-0.09372632
1.04591032	0.55376532	-0.13573332	0.08710132	-0.55420932	-0.09393032
1.04649032	0.55428832	-0.13718032	0.08540932	-0.55454832	-0.09582132
1.04719032	0.55491532	-0.13884332	0.08056732	-0.54991632	-0.09939532
1.04652032	0.55485032	-0.14048932	0.08517632	-0.55383732	-0.10421832
1.04393032	0.55385332	-0.14200532	0.08929132	-0.56926832	-0.11366132
1.04537032	0.55499432	-0.14420232	0.08382132	-0.55976732	-0.11799532
1.04442032	0.55490932	-0.14625432	0.08343132	-0.56808332	-0.12592832
1.04501032	0.55563132	-0.14857832	0.08095532	-0.56314232	-0.13173032
1.04441032	0.55576232	-0.15086532	0.07705732	-0.56723132	-0.14001032
1.04573032	0.55690732	-0.15353532	0.06870232	-0.55495732	-0.14641932
1.04350032	0.55629232	-0.15544632	-0.46497232	-0.38424832	-0.11755932
1.04211032	0.55605132	-0.15796232	-0.47885732	-0.37818632	-0.12490532
1.04291032	0.55691932	-0.16087332	-0.48315232	-0.37552632	-0.13231532
1.04326032	0.55758832	-0.16377332	-0.48954732	-0.37198432	-0.14050832
1.04373032	0.55820832	-0.16703332	0.05076732	-0.56905532	-0.19786632
1.04339032	0.55846732	-0.16969432	0.04379832	-0.56604832	-0.20794332
1.04475032	0.55960332	-0.17197632	-0.50061732	-0.36143632	-0.16625932
1.04319032	0.55928832	-0.17256232	-0.50053032	-0.35305432	-0.16486032
1.04357032	0.55962532	-0.17243832	0.02436032	-0.57243732	-0.21909132
1.04411032	0.55988332	-0.17120132	-0.49263532	-0.35717132	-0.16021132
1.04584032	0.56077432	-0.16990432	-0.48537532	-0.36144732	-0.15837232
1.04758032	0.56161532	-0.16854732	0.02252432	-0.56730132	-0.20528432
1.04842032	0.56194732	-0.16641832	0.02879532	-0.57065332	-0.19901632
1.04934032	0.56235132	-0.16402032	0.03719732	-0.56841032	-0.18964432
1.04938032	0.56240832	-0.16087332	-0.46798432	-0.37905932	-0.13714632
1.05365032	0.56446632	-0.15892832	0.04371432	-0.54924232	-0.16759332
1.05311032	0.56402432	-0.15582132	0.04952232	-0.55481832	-0.16033332
1.05405032	0.56431332	-0.15287532	0.05054232	-0.55894832	-0.15324432
1.05525032	0.56475532	-0.14998632	0.05180132	-0.55261832	-0.14461232
1.05516032	0.56452432	-0.14696632	0.05640132	-0.55601032	-0.13723932
1.05290032	0.56320532	-0.14373132	0.06476532	-0.57012132	-0.13332032
1.05595032	0.56469332	-0.14133232	0.05820132	-0.55677432	-0.12220232
1.05594032	0.56460332	-0.13867132	0.05834332	-0.55580332	-0.11714332
1.05635032	0.56475532	-0.13625732	0.05884532	-0.55596632	-0.11114832
1.05477032	0.56389132	-0.13375632	0.06562132	-0.56677532	-0.10669132
1.05630032	0.56473532	-0.13179132	0.06261032	-0.55607732	-0.10042332
1.05629032	0.56481632	-0.12973932	0.06603632	-0.55774332	-0.09490532
1.05614032	0.56488332	-0.12776632	0.06496732	-0.55958832	-0.09117232
1.05485032	0.56440132	-0.12578232	0.06710532	-0.57246032	-0.08927732
1.05654032	0.56551232	-0.12425932	0.06166232	-0.55898132	-0.08266632
1.05629032	0.56565032	-0.12265832	0.06267832	-0.55546332	-0.07908032
1.05565032	0.56564032	-0.12113532	0.06112732	-0.56198232	-0.07620432
1.05591032	0.56618132	-0.11978332	0.06060032	-0.56177132	-0.07353932
1.05335032	0.56540832	-0.11788832	-0.32942832	-0.40969232	-0.05051732
1.05178032	0.56498832	-0.11674532	0.07514732	-0.58000032	-0.07070532
1.05294032	0.56622232	-0.11568732	0.07086332	-0.56728232	-0.06713932
1.05264032	0.56671432	-0.11453132	0.06866532	-0.56321532	-0.06405032
1.05082032	0.56653832	-0.11298832	-0.31716832	-0.41395532	-0.04212132
1.05211032	0.56782032	-0.11234732	0.06582032	-0.55611432	-0.05809032
1.05170032	0.56837932	-0.11121432	0.06285432	-0.55221632	-0.05526332
1.05073032	0.56870532	-0.11001632	0.06255232	-0.55205632	-0.05282632
1.04936032	0.56891032	-0.10873232	0.06053532	-0.55532332	-0.04994132
1.04683032	0.56852832	-0.10739932	0.06336732	-0.56573332	-0.04739732
1.04479032	0.56854232	-0.10609132	0.06927032	-0.56759732	-0.04430932
1.04323032	0.56891432	-0.10485232	0.07041232	-0.56365032	-0.04066932
1.04147032	0.56933832	-0.10362532	0.07711532	-0.55314932	-0.03696432
1.04023032	0.57012232	-0.10248532	0.08053032	-0.54466932	-0.03406932
1.03715032	0.56993532	-0.10113532	0.08997832	-0.54059332	-0.03045132
1.03361032	0.56956232	-0.09974832	0.09982432	-0.53763232	-0.02696432
1.03088032	0.56963232	-0.09842532	0.10270232	-0.54013932	-0.02354732
1.02876032	0.57018232	-0.09721932	0.10152832	-0.54020132	-0.01836432
1.02453032	0.56965732	-0.09593732	0.09929532	-0.54503432	-0.01603432
1.02063032	0.56932032	-0.09470832	0.10487832	-0.53706232	-0.01497232
1.01767032	0.56949132	-0.09368132	0.10691832	-0.52267232	-0.01071332
1.01460032	0.56951432	-0.09281532	0.11713432	-0.52919032	-0.00727932
1.01112032	0.56930232	-0.09191132	0.11341632	-0.50700632	-0.00924432
1.00701032	0.56872532	-0.09112432	0.12634632	-0.50667832	-0.00766232
1.00375032	0.56854832	-0.09042032	0.11909732	-0.51043332	-0.00802632
1.00144032	0.56896332	-0.08989432	0.12329232	-0.50357532	-0.00747732
0.99683032	0.56798532	-0.08899632	0.12020232	-0.47995632	-0.00780732
0.99419132	0.56815332	-0.08833232	0.12249232	-0.50911432	-0.00528632
0.99064332	0.56787032	-0.08748632	0.12138632	-0.47764832	-0.00882832
0.98736032	0.56775232	-0.08658632	0.11135032	-0.47432132	-0.00316932
0.98516432	0.56827032	-0.08596532	0.11313632	-0.47364932	-0.00437032
0.98011332	0.56716732	-0.08507032	0.11160332	-0.46302232	-0.00409232
0.97704332	0.56714832	-0.08459632	0.12387332	-0.45627132	-0.00065632
0.97487432	0.56754532	-0.08406832	0.10680932	-0.45428332	0.00317632
0.96974332	0.56618032	-0.08337832	0.11905232	-0.44553132	-0.00078232
0.96686632	0.56606332	-0.08290032	0.12843332	-0.43471432	0.00140132
0.96516632	0.56654432	-0.08238932	0.10920532	-0.43528832	0.00300532
0.96128232	0.56550332	-0.08149632	-0.27303732	-0.63722932	-0.01642732
0.95686732	0.56441032	-0.08100032	0.12060632	-0.41416532	0.00445832
0.95504632	0.56458232	-0.08049732	0.12026632	-0.41194532	0.00185332
0.95559432	0.56607532	-0.08017932	0.09652732	-0.43215332	0.00663232
0.95070232	0.56432232	-0.07944832	0.10490732	-0.41248432	0.00447032
0.94804132	0.56379332	-0.07887932	0.11262632	-0.40456032	0.00642332
0.94633132	0.56375132	-0.07833632	0.10421832	-0.40093832	0.00611832
0.94545332	0.56420532	-0.07792932	0.09604032	-0.41510932	0.00746632
0.94303532	0.56378532	-0.07733632	0.08788932	-0.41327732	0.00802032
0.93969332	0.56282632	-0.07668232	0.10347532	-0.40287232	0.00850332
0.93911732	0.56341032	-0.07623532	0.08480632	-0.40243932	0.01219032
0.93464232	0.56166232	-0.07548632	0.10189132	-0.38577732	0.01408832
0.93796432	0.56421432	-0.07510232	-0.20997432	-0.66490432	-0.00613732
0.93967032	0.56575132	-0.07490932	-0.17377232	-0.69444832	-0.01209832
0.93960832	0.56643032	-0.07467232	-0.03273532	-0.33470132	0.02307632
0.93768932	0.56571932	-0.07417732	-0.02453332	-0.29242232	0.02610832
0.88480232	0.53304932	-0.06318332	-0.07878432	-0.22526832	0.08575232
0.88276732	0.53170632	-0.06308532	-0.08173932	-0.22895932	0.08799232
0.88049132	0.53022332	-0.06300432	-0.08058632	-0.23404232	0.08925332
0.87781332	0.52840832	-0.06292332	-0.09009432	-0.23298232	0.09153532
0.87592032	0.52708532	-0.06298632	-0.08959732	-0.24212032	0.09350432
0.87474532	0.52615132	-0.06317332	-0.07974832	-0.26092532	0.09351232
0.87330732	0.52497832	-0.06342732	-0.06706932	-0.27811232	0.09383432
0.87188432	0.52375232	-0.06370432	-0.06117932	-0.29088932	0.09366032
0.87038532	0.52241832	-0.06396232	-0.05266532	-0.30226332	0.09351132
0.86909432	0.52113732	-0.06425132	-0.05253932	-0.31089032	0.09345032
0.86809732	0.51998232	-0.06448432	-0.05578832	-0.31706032	0.09234932
0.86698932	0.51874432	-0.06472232	-0.05096132	-0.32389332	0.09098632
0.86692732	0.51805632	-0.06499532	-0.04730232	-0.33478732	0.09022032
0.86674932	0.51718832	-0.06518532	-0.06905332	-0.34418332	0.08999932
0.86581432	0.51585132	-0.06532332	-0.09044732	-0.34846332	0.09022332
0.86517432	0.51471432	-0.06557332	-0.10684932	-0.35285432	0.09131732
0.86417932	0.51337532	-0.06592532	-0.12103932	-0.35311232	0.09273232
0.86335832	0.51218632	-0.06642332	-0.13050732	-0.35514632	0.09325732
0.86280132	0.51118032	-0.06711432	-0.13457532	-0.36015732	0.09351632
0.86196032	0.51000432	-0.06794432	-0.13915832	-0.36837432	0.09344432
0.86020832	0.50823932	-0.06883832	-0.14809432	-0.37092732	0.09276932
0.85909632	0.50673732	-0.06990732	-0.15211832	-0.37464532	0.09172832
0.85857732	0.50550632	-0.07117832	-0.15085932	-0.37825932	0.08994832
0.85842832	0.50434232	-0.07263532	-0.14319232	-0.38600232	0.08684232
0.85872132	0.50342932	-0.07425932	-0.12961332	-0.39785532	0.08156732
0.85705032	0.50125432	-0.07575332	-0.13554132	-0.39786832	0.07645232
0.85563332	0.49913632	-0.07728032	-0.14450032	-0.40014332	0.07010132
0.85492232	0.49744132	-0.07882632	-0.14096032	-0.40473032	0.06375232
0.85508432	0.49641732	-0.08035432	-0.12088632	-0.41708932	0.05758732
0.85384632	0.49474832	-0.08162932	-0.12115732	-0.41750032	0.05303732
0.85238232	0.49308632	-0.08275832	-0.12246532	-0.41639232	0.04845032
0.85102932	0.49157532	-0.08377532	-0.12253732	-0.41205932	0.04388432
0.84964332	0.49010132	-0.08464432	-0.12823532	-0.40840832	0.03986432
0.84872332	0.48894432	-0.08540132	-0.12273532	-0.40523232	0.03595832
0.84793532	0.48791432	-0.08599532	-0.11693332	-0.40761132	0.03148432
0.84738932	0.48710132	-0.08641232	-0.11155832	-0.40605932	0.02901532
0.84635932	0.48610632	-0.08660432	-0.11256632	-0.39957132	0.02866132
0.84563932	0.48534732	-0.08669332	-0.10571232	-0.39674332	0.02737232
0.84498332	0.48468732	-0.08668232	-0.09496532	-0.39196232	0.02646832
0.84429432	0.48401132	-0.08660732	-0.09353832	-0.38937432	0.02632332
0.84347332	0.48326532	-0.08648832	-0.09151632	-0.38406732	0.02640532
0.84240432	0.48237932	-0.08631032	-0.08841832	-0.37547432	0.02617332
0.84152432	0.48156832	-0.08610432	-0.08681632	-0.36949332	0.02530432
0.84131132	0.48107332	-0.08585932	-0.08164632	-0.36705232	0.02401732
0.84122332	0.48061832	-0.08550532	-0.08756432	-0.36445832	0.02531832
0.84081632	0.47989032	-0.08503732	-0.08041432	-0.35829832	0.02392632
0.84116632	0.47953232	-0.08456232	-0.08620832	-0.35707132	0.02527132
0.84132232	0.47907132	-0.08402732	-0.08050632	-0.35438432	0.02388832
0.84134432	0.47863732	-0.08345332	-0.07878032	-0.35005032	0.02686632
0.84189632	0.47853532	-0.08291432	-0.06721732	-0.35352432	0.02626832
0.84179832	0.47806832	-0.08230432	-0.06255532	-0.34795432	0.02729132
0.84201432	0.47777532	-0.08171532	-0.06705232	-0.34815832	0.02948632
0.84276732	0.47776532	-0.08118032	-0.06643532	-0.34909532	0.02990132
0.84316632	0.47755332	-0.08061832	-0.06495132	-0.34794932	0.03009332
0.84346032	0.47727832	-0.08005732	-0.06240432	-0.34562932	0.03139032
0.84474432	0.47756332	-0.07960432	-0.05439832	-0.35244632	0.02966932
0.84527232	0.47742432	-0.07911032	-0.05929032	-0.34956432	0.03067732
0.84575532	0.47724032	-0.07864332	-0.05839332	-0.34945532	0.02934732
0.84667532	0.47733132	-0.07823532	-0.06612132	-0.34913132	0.02860032
0.84727532	0.47729132	-0.07782032	-0.07235332	-0.34400332	0.02847532
0.84809032	0.47743332	-0.07741232	-0.07449332	-0.34261832	0.02747032
0.84843132	0.47740332	-0.07699732	-0.07425932	-0.33731932	0.02726932
0.84890332	0.47751632	-0.07657532	-0.08087132	-0.33187232	0.02778032
0.84945732	0.47770332	-0.07618432	-0.08221432	-0.32820832	0.02832932
0.84999432	0.47788832	-0.07578832	-0.08356532	-0.32458232	0.02917832
0.85074332	0.47814232	-0.07545732	-0.08154432	-0.32579332	0.02765632
0.85111232	0.47815032	-0.07514832	-0.08198432	-0.31862332	0.02744732
0.85165632	0.47822432	-0.07491132	-0.09287232	-0.31424032	0.02713832
0.85246132	0.47846732	-0.07475432	-0.09501232	-0.31167032	0.02454832
0.85324332	0.47874432	-0.07461732	-0.09150832	-0.30595832	0.02190132
0.85333332	0.47870432	-0.07437432	-0.09720132	-0.29789832	0.02172132
0.85354232	0.47877132	-0.07405632	-0.10392032	-0.29176532	0.02216132
0.85439832	0.47927732	-0.07380032	-0.10219232	-0.28743432	0.02014432
0.85420232	0.47926532	-0.07343132	-0.09849732	-0.28022932	0.02012032
0.85481232	0.47975732	-0.07309632	-0.10223832	-0.27729632	0.02092132
0.85456832	0.47980732	-0.07272532	-0.10480732	-0.27361732	0.02069932
0.85483332	0.48013532	-0.07234432	-0.10933632	-0.26942932	0.02140632
0.85517632	0.48050332	-0.07203432	-0.10799332	-0.26481832	0.02069532
0.85520232	0.48067332	-0.07171432	-0.10645632	-0.25877432	0.01971232
0.85564232	0.48105532	-0.07139532	-0.11336832	-0.25467532	0.02020232
0.85550732	0.48111132	-0.07111432	-0.12048932	-0.25047232	0.02015132
0.85605832	0.48156232	-0.07091032	-0.11512032	-0.24921032	0.01673632
0.85630032	0.48188632	-0.07068232	-0.11480732	-0.24717332	0.01447932
0.85619832	0.48207432	-0.07043132	-0.12596732	-0.24200132	0.01672232
0.85627232	0.48234632	-0.07018932	-0.12309832	-0.23712232	0.01522932
0.85676732	0.48283132	-0.07001532	-0.10678032	-0.23561132	0.00953432
0.85635632	0.48283832	-0.06978032	-0.11590432	-0.22956532	0.01080632
0.85626532	0.48308932	-0.06956232	-0.13058132	-0.22552332	0.01386132
0.85664032	0.48361732	-0.06933932	-0.12854632	-0.22534632	0.01329632
0.85668332	0.48401632	-0.06915632	-0.11345932	-0.22255032	0.00764332
0.85641632	0.48429532	-0.06902032	-0.10913732	-0.21858732	0.00547932
0.85620632	0.48458432	-0.06892832	-0.10710732	-0.21707932	0.00541732
0.85635132	0.48513332	-0.06888632	-0.10806032	-0.21051932	0.00608732
0.85617332	0.48546832	-0.06886332	-0.10830832	-0.20991632	0.00517932
0.85600532	0.48590632	-0.06889232	-0.10319732	-0.20232432	0.00385632
0.85554232	0.48610832	-0.06892132	-0.10147032	-0.20164732	0.00166232
0.85506132	0.48634532	-0.06896932	-0.09747432	-0.19332032	0.00139932
0.85464332	0.48656732	-0.06900332	-0.09619532	-0.19082932	0.00022432
0.85411232	0.48674332	-0.06906732	-0.09458932	-0.18370132	-0.00209432
0.85338732	0.48679332	-0.06913832	-0.08589132	-0.17965932	-0.00551532
0.85283232	0.48696132	-0.06916932	-0.08508232	-0.17277432	-0.00677832
0.85265732	0.48729432	-0.06919832	-0.07970632	-0.16926532	-0.00798132
0.85240232	0.48761232	-0.06918132	-0.08480932	-0.16536632	-0.00832132
0.85206832	0.48788332	-0.06915132	-0.08309032	-0.16049632	-0.00833332
0.85164432	0.48813732	-0.06912232	-0.08525232	-0.15596132	-0.00876132
0.85117032	0.48836432	-0.06913832	-0.07934332	-0.15208432	-0.00983532
0.85085932	0.48868132	-0.06920132	-0.07871832	-0.14748032	-0.01027932
0.85086232	0.48917432	-0.06929732	-0.07642632	-0.14535132	-0.00998032
0.85053932	0.48948832	-0.06933332	-0.07345432	-0.13977332	-0.00998432
0.85022032	0.48977432	-0.06931732	-0.06984032	-0.13716132	-0.00985032
0.84959232	0.48988032	-0.06925132	-0.07061632	-0.13177732	-0.00940532
0.84873532	0.48979932	-0.06913632	-0.06355532	-0.12540932	-0.00879432
0.84806632	0.48980732	-0.06904032	-0.06800532	-0.12010232	-0.00838432
0.84738832	0.48978032	-0.06894732	-0.06509332	-0.11532032	-0.00777832
0.84691732	0.48981732	-0.06885432	-0.06149832	-0.11181232	-0.00715632
0.84644732	0.48986532	-0.06873032	-0.06527732	-0.10735332	-0.00629532
0.84649432	0.49017832	-0.06863932	-0.06216632	-0.10559532	-0.00581232
0.84629832	0.49031932	-0.06848832	-0.05820232	-0.10440732	-0.00698932
0.84608532	0.49042032	-0.06828232	-0.05738632	-0.10249132	-0.00774032
0.84548132	0.49028332	-0.06801932	-0.06069632	-0.09870132	-0.00610332
0.84539032	0.49041632	-0.06781832	-0.06157232	-0.09593132	-0.00471432
0.84551132	0.49064832	-0.06765332	-0.06116232	-0.09470632	-0.00425232
0.84546432	0.49077332	-0.06745432	-0.06226032	-0.09359432	-0.00530232
0.84449932	0.49032432	-0.06714532	-0.06362232	-0.09095432	-0.00564732
0.84430832	0.49030432	-0.06690432	-0.06789232	-0.08820732	-0.00459332
0.84461632	0.49053232	-0.06674632	-0.06831732	-0.08805632	-0.00491032
0.84469632	0.49061932	-0.06655032	-0.06703332	-0.08755532	-0.00633032
0.84409932	0.49033732	-0.06626632	-0.06773832	-0.08510532	-0.00654532
0.84412632	0.49041932	-0.06602232	-0.07346532	-0.08454632	-0.00410732
0.84457932	0.49074232	-0.06583732	-0.07123432	-0.08493832	-0.00476232
0.84413832	0.49056932	-0.06555232	-0.06837632	-0.08240532	-0.00572532
0.84332132	0.49016732	-0.06519032	-0.07066932	-0.08019832	-0.00360632
0.84334232	0.49026232	-0.06495432	-0.07082332	-0.07928532	-0.00314232
0.84369432	0.49051532	-0.06478332	-0.06804732	-0.07957332	-0.00430332
0.84322832	0.49027332	-0.06449532	-0.06553932	-0.07797232	-0.00517332
0.84301732	0.49017632	-0.06417432	-0.07172432	-0.07694432	-0.00159232
0.84381032	0.49064832	-0.06398532	-0.06948932	-0.07762632	-0.00224332
0.84355732	0.49050632	-0.06367432	-0.06630332	-0.07724332	-0.00349132
0.84233332	0.48978432	-0.06326732	-0.07269132	-0.07333432	0.00075932
0.84293732	0.49009932	-0.06308532	-0.06842032	-0.07300532	-0.00075632
0.84379032	0.49053332	-0.06295032	-0.06521432	-0.07410932	-0.00204632
0.84334632	0.49019232	-0.06267832	-0.06714232	-0.07187232	-0.00022432
0.84296532	0.48983432	-0.06245032	-0.07209332	-0.06994232	0.00202732
0.84306532	0.48974332	-0.06230232	-0.07045132	-0.06846332	0.00189432
0.84390032	0.49003632	-0.06221032	-0.06665632	-0.06829032	0.00013032
0.84470632	0.49028132	-0.06209132	-0.06315632	-0.06970632	-0.00005232
0.84444532	0.48990732	-0.06184132	-0.06430032	-0.06992632	0.00226032
0.84324232	0.48898732	-0.06153032	-0.06673632	-0.06522032	0.00463632
0.84351932	0.48889732	-0.06134432	-0.06336132	-0.06334632	0.00305232
0.84543132	0.48969132	-0.06128432	-0.05866532	-0.06640832	0.00172232
0.84643832	0.48992832	-0.06110332	-0.06245232	-0.06995032	0.00481432
0.84505232	0.48881532	-0.06075632	-0.06606432	-0.06325932	0.00702832
0.84518832	0.48850932	-0.06055032	-0.06155732	-0.06306532	0.00444032
0.84757632	0.48950432	-0.06051432	-0.05894332	-0.07137632	0.00344132
0.84821532	0.48954332	-0.06032032	-0.06802332	-0.06941232	0.00765232
0.84613632	0.48796132	-0.05989132	-0.06680932	-0.06515832	0.00821832
0.84731632	0.48829732	-0.05968932	-0.05857532	-0.06796532	0.00441432
0.84973732	0.48941332	-0.05961632	-0.06312932	-0.07110732	0.00708632
0.84903632	0.48874332	-0.05935432	-0.06554532	-0.06827632	0.00979332
0.84783032	0.48778132	-0.05902732	-0.06249932	-0.06659132	0.00837532
0.84929232	0.48835932	-0.05889132	-0.05871732	-0.07112732	0.00652532
0.85085332	0.48901732	-0.05882332	-0.06033532	-0.07219832	0.00715932
0.85117532	0.48897632	-0.05871632	-0.06491532	-0.07061932	0.01000632
0.85020532	0.48818632	-0.05854232	-0.06643032	-0.06789532	0.01079432
0.84934732	0.48744032	-0.05835732	-0.06461732	-0.06633232	0.00980832
0.84905732	0.48703132	-0.05819432	-0.06211132	-0.06439632	0.00860632
0.84990132	0.48731432	-0.05808932	-0.05970232	-0.06385332	0.00705232
0.85102332	0.48778432	-0.05799432	-0.05869732	-0.06569132	0.00611132
0.85222232	0.48832132	-0.05797132	-0.06316932	-0.06858932	0.00769332
0.85264532	0.48839332	-0.05794332	-0.06429532	-0.07126832	0.00844232
0.85256732	0.48819832	-0.05789032	-0.06600732	-0.07221932	0.00885532
0.85249832	0.48807232	-0.05784232	-0.06563632	-0.07168132	0.00894032
0.85179632	0.48757732	-0.05770632	-0.06792732	-0.06871732	0.00980532
0.85104032	0.48708632	-0.05757532	-0.06567232	-0.06579432	0.00994732
0.85106232	0.48702632	-0.05747732	-0.06464932	-0.06453632	0.00918632
0.85093432	0.48689732	-0.05738432	-0.06304532	-0.06305832	0.00898032
0.85115832	0.48696332	-0.05731332	-0.06028732	-0.06221532	0.00766132
0.85152232	0.48709632	-0.05726332	-0.05933132	-0.06218132	0.00698632
0.85179732	0.48717232	-0.05723632	-0.05882332	-0.06278232	0.00633232
0.85200232	0.48719332	-0.05723432	-0.05864732	-0.06339332	0.00552832
0.85223132	0.48722032	-0.05720132	-0.06075732	-0.06329832	0.00540532
0.85268732	0.48741732	-0.05718732	-0.06213832	-0.06469732	0.00562932
0.85322632	0.48764732	-0.05716432	-0.06629232	-0.06744232	0.00620332
0.85360932	0.48780932	-0.05713132	-0.06853232	-0.06835632	0.00678932
0.85358532	0.48775632	-0.05707132	-0.06958732	-0.06889032	0.00735032
0.85339832	0.48764232	-0.05697832	-0.06928532	-0.06753532	0.00728532
0.85252532	0.48714232	-0.05678532	-0.06970732	-0.06488732	0.00736532
0.85191432	0.48680132	-0.05655032	-0.06743832	-0.06248232	0.00674532
0.85236132	0.48705232	-0.05637532	-0.06474232	-0.06302732	0.00531232
0.85339532	0.48763932	-0.05627932	-0.06577232	-0.06549232	0.00686432
0.85362032	0.48776132	-0.05617132	-0.06663432	-0.06576132	0.00798032
0.85337532	0.48760432	-0.05603732	-0.06594232	-0.06485832	0.00847632
0.85250132	0.48707132	-0.05580632	-0.06763032	-0.06243332	0.01063132
0.85270132	0.48714632	-0.05559932	-0.06610132	-0.06263932	0.01016532
0.85397732	0.48781832	-0.05549032	-0.06299132	-0.06600432	0.00940732
0.85435532	0.48800232	-0.05538032	-0.06531132	-0.06675332	0.01067032
0.85411032	0.48783332	-0.05529832	-0.06471132	-0.06583932	0.01114732
0.85332832	0.48738032	-0.05517332	-0.06621332	-0.06350332	0.01243132
0.85286932	0.48713832	-0.05507632	-0.06763932	-0.06256632	0.01363232
0.85257932	0.48703032	-0.05499132	-0.06998032	-0.06140132	0.01445032
0.85258132	0.48713132	-0.05496132	-0.06981932	-0.05981632	0.01517332
0.85240632	0.48716432	-0.05493532	-0.06956332	-0.05811632	0.01521932
0.85255032	0.48738832	-0.05496332	-0.06669032	-0.05719332	0.01495732
0.85278632	0.48766232	-0.05502332	-0.06457232	-0.05731032	0.01439932
0.85290132	0.48785632	-0.05509432	-0.06206832	-0.05790932	0.01352932
0.85335932	0.48825232	-0.05517432	-0.05995432	-0.05970532	0.01231932
0.85389132	0.48868532	-0.05526232	-0.05867532	-0.06022932	0.01154032
0.85435132	0.48908832	-0.05534732	-0.05757332	-0.06010132	0.01081932
0.85468532	0.48942832	-0.05541332	-0.06011232	-0.05964332	0.01101432
0.85480832	0.48959232	-0.05546132	-0.05978132	-0.06141332	0.01100732
0.85492132	0.48976032	-0.05548832	-0.06011432	-0.06127632	0.01092032
0.85517332	0.48998132	-0.05551432	-0.05998032	-0.06165932	0.01119132
0.85524732	0.49009832	-0.05551432	-0.06049932	-0.06187832	0.01109732
0.85544332	0.49025632	-0.05551032	-0.06163932	-0.06280132	0.01116132
0.85542932	0.49028332	-0.05548132	-0.06190832	-0.06397032	0.01077732
0.85536432	0.49029332	-0.05544132	-0.06408032	-0.06408632	0.01068832
0.85527432	0.49030732	-0.05538632	-0.06451932	-0.06465132	0.01010432
0.85547432	0.49051232	-0.05534232	-0.06724432	-0.06548332	0.01026632
0.85646332	0.49120632	-0.05529632	-0.07043532	-0.06765132	0.01045232
0.85696232	0.49167132	-0.05517632	-0.07504732	-0.06874932	0.01244932
0.85791332	0.49241832	-0.05506432	-0.07775032	-0.07092232	0.01380332
0.85776932	0.49255732	-0.05487032	-0.07717932	-0.07092532	0.01430832
0.85643532	0.49199932	-0.05465632	-0.06997132	-0.06890732	0.01243132
0.85643932	0.49223532	-0.05447932	-0.06993732	-0.06977132	0.01157632
0.85802932	0.49342132	-0.05430932	-0.07795632	-0.07281632	0.01445932
0.85823232	0.49378432	-0.05402132	-0.07865032	-0.07296132	0.01537132
0.85671432	0.49313532	-0.05370032	-0.07179232	-0.07015932	0.01328532
0.85911132	0.49470932	-0.05348632	-0.07856332	-0.07669332	0.01499732
0.85851232	0.49456632	-0.05309632	-0.08362932	-0.07553132	0.01537432
0.85862632	0.49483532	-0.05275432	-0.08199132	-0.07709832	0.01305532
0.86073632	0.49622232	-0.05244132	-0.08503632	-0.08242332	0.01422932
0.85951932	0.49568932	-0.05197432	-0.08355832	-0.08100532	0.01434032
0.86169332	0.49711032	-0.05162232	-0.08569932	-0.08827232	0.01449532
0.86086432	0.49681032	-0.05110532	-0.09200632	-0.08864932	0.01545332
0.86201332	0.49768932	-0.05072032	-0.09395332	-0.09198532	0.01422532
0.86126832	0.49749832	-0.05024732	-0.10169732	-0.09057032	0.01761732
0.86313832	0.49886532	-0.04994232	-0.09518332	-0.09550532	0.01423232
0.86150032	0.49825632	-0.04953032	-0.10446932	-0.09312232	0.01714532
0.86353832	0.49979932	-0.04925832	-0.10581332	-0.09775632	0.01562832
0.86342632	0.50012732	-0.04900832	-0.09970332	-0.09817232	0.01343732
0.86169432	0.49954032	-0.04868432	-0.10720232	-0.09473132	0.01606932
0.86257332	0.50047532	-0.04846832	-0.10840332	-0.09735432	0.01656932
0.86392132	0.50170932	-0.04830532	-0.10348732	-0.10179832	0.01320932
0.86298132	0.50164632	-0.04807732	-0.10376732	-0.09822832	0.01215232
0.86168932	0.50140132	-0.04779332	-0.10827232	-0.09680732	0.01461432
0.86214732	0.50218832	-0.04750832	-0.11089932	-0.09743132	0.01582132
0.86304032	0.50323932	-0.04727832	-0.10124832	-0.10031732	0.01185332
0.86108032	0.50264232	-0.04692732	-0.10695432	-0.09481732	0.01444532
0.86178532	0.50360132	-0.04659032	-0.11163532	-0.09847132	0.01711932
0.86228432	0.50444032	-0.04629432	-0.10123832	-0.09804832	0.01364532
0.86101432	0.50426432	-0.04589232	-0.10736132	-0.09586132	0.01794732
0.86226332	0.50557232	-0.04555732	-0.10584732	-0.09870932	0.01698132
0.86081032	0.50533432	-0.04517332	-0.10184832	-0.09475232	0.01527232
0.86007332	0.50554332	-0.04478732	-0.11136032	-0.09344432	0.02037132
0.86039532	0.50642532	-0.04449732	-0.11019632	-0.09237432	0.01787832
0.85934632	0.50652932	-0.04419432	-0.10651932	-0.08886832	0.01709932
0.85850332	0.50677732	-0.04393432	-0.10449732	-0.08663032	0.01950432
0.85871532	0.50764832	-0.04371932	-0.10539232	-0.08702132	0.02013332
0.85885132	0.50849032	-0.04352932	-0.09954032	-0.08762632	0.01832132
0.85799232	0.50876132	-0.04328832	-0.09514432	-0.08443432	0.01629432
0.85616832	0.50847432	-0.04298732	-0.10413932	-0.08070832	0.01798132
0.85559332	0.50896632	-0.04270932	-0.11140132	-0.07968332	0.02027132
0.85627632	0.51022232	-0.04252332	-0.10723432	-0.08145832	0.01862032
0.85622532	0.51106432	-0.04235132	-0.10156032	-0.08161332	0.01598532
0.85527932	0.51138632	-0.04219932	-0.10076732	-0.07962732	0.01527232
0.85382432	0.51140332	-0.04205532	-0.10823832	-0.07724532	0.01531132
0.85266832	0.51159132	-0.04191332	-0.11107132	-0.07554832	0.01416032
0.85223432	0.51224932	-0.04176032	-0.10903332	-0.07682632	0.01218232
0.85364132	0.51394432	-0.04162432	-0.09248632	-0.07650132	0.00977232
0.85592132	0.51606132	-0.04149232	-0.06913432	-0.06992732	0.00907732
0.85308432	0.51491632	-0.04112532	-0.06131032	-0.03940932	0.01136832
0.73859732	0.44234132	-0.05513032	0.04196632	-0.01164132	-0.00124732
0.73492132	0.43913832	-0.05494532	0.06709132	-0.03440632	-0.00492832
0.73049032	0.43526132	-0.05473032	0.09364532	-0.03783532	-0.00696332
0.72906632	0.43309432	-0.05474932	0.09264032	-0.03910632	-0.00819832
0.72750632	0.43077032	-0.05481932	0.09417632	-0.04112632	-0.00768432
0.72503832	0.42801132	-0.05485532	0.09988532	-0.04257232	-0.00663632
0.72335532	0.42570132	-0.05490832	0.10065732	-0.04358232	-0.00653532
0.72161332	0.42327632	-0.05490632	0.09960832	-0.04394032	-0.00496732
0.71897732	0.42038332	-0.05479932	0.10392832	-0.04412332	-0.00383132
0.71768432	0.41806832	-0.05477632	0.09789032	-0.04346332	-0.00305332
0.71611432	0.41530332	-0.05473132	0.09533832	-0.04382832	-0.00295732
0.71495732	0.41272632	-0.05471632	0.08781632	-0.04753332	-0.00254632
0.71273632	0.40951132	-0.05468632	0.08903532	-0.05023132	-0.00408232
0.71119032	0.40675732	-0.05481132	0.09314632	-0.05675732	-0.00405932
0.71075132	0.40442232	-0.05502232	0.08982632	-0.06384432	-0.00194832
0.70896332	0.40126732	-0.05518532	0.08792932	-0.06986032	0.00012932
0.70781832	0.39824032	-0.05555032	0.09104632	-0.07720232	-0.00109832
0.70657832	0.39511532	-0.05600632	0.08679832	-0.08325332	-0.00191532
0.70551532	0.39202932	-0.05658332	0.08852132	-0.09336032	-0.00312432
0.70455732	0.38890032	-0.05723432	0.08297232	-0.09731932	-0.00483532
0.70292932	0.38539732	-0.05791632	0.08574332	-0.10312532	-0.00653432
0.70183132	0.38210632	-0.05871832	0.08739332	-0.10892932	-0.00753532
0.70034532	0.37863432	-0.05966132	0.08655832	-0.11044932	-0.00739832
0.69884332	0.37520532	-0.06080032	0.09037032	-0.11365132	-0.00894732
0.69659732	0.37127132	-0.06202732	0.09947432	-0.11131532	-0.01102832
0.69524032	0.36768632	-0.06341732	0.09529332	-0.10901932	-0.01377732
0.69366032	0.36385132	-0.06486332	0.09692332	-0.10616432	-0.01834132
0.69129532	0.35947932	-0.06627732	0.09900332	-0.10025932	-0.02222632
0.68950932	0.35530732	-0.06776032	0.10091332	-0.09881532	-0.02695632
0.68842532	0.35148632	-0.06930532	0.09757032	-0.09984232	-0.03041232
0.68747332	0.34770232	-0.07088532	0.09545532	-0.09974832	-0.03365432
0.68652932	0.34377632	-0.07241932	0.09343932	-0.09918932	-0.03690532
0.68552732	0.33955432	-0.07390032	0.09431932	-0.09663332	-0.04020632
0.68506932	0.33531332	-0.07537932	0.09165032	-0.09811132	-0.04260932
0.68552832	0.33125732	-0.07678932	0.08492232	-0.10377132	-0.04489632
0.68515932	0.32667432	-0.07794732	0.08321632	-0.10997632	-0.04479932
0.68580132	0.32251132	-0.07901432	0.07276032	-0.12306432	-0.04273532
0.68557632	0.31792032	-0.07981432	0.06525532	-0.12831732	-0.03984532
0.68571132	0.31351032	-0.08070132	0.05594332	-0.13531532	-0.03844332
0.68602932	0.30918232	-0.08187132	0.04440432	-0.13974232	-0.04110432
0.68573632	0.30461032	-0.08339632	0.04209332	-0.14006332	-0.04945632
0.68543332	0.30012232	-0.08536732	0.04125032	-0.13934632	-0.06336832
0.68407232	0.29533232	-0.08767732	0.05157632	-0.14058632	-0.08101932
0.68155432	0.29034732	-0.09001732	0.06669332	-0.13524532	-0.09629032
0.67929732	0.28575232	-0.09221132	0.08073832	-0.13225832	-0.10734032
0.67746132	0.28134732	-0.09423632	0.09467232	-0.12332432	-0.11435732
0.67670832	0.27729532	-0.09611532	0.10288532	-0.12352832	-0.11971332
0.67618232	0.27318432	-0.09769332	0.10768132	-0.12238832	-0.12297832
0.67652832	0.26939132	-0.09913232	0.10690932	-0.12712632	-0.12619932
0.67763032	0.26585732	-0.10043032	0.09981632	-0.13565432	-0.12852532
0.67818332	0.26219632	-0.10141132	0.09306732	-0.14855032	-0.13182632
0.67778932	0.25834632	-0.10210732	0.09274232	-0.15670232	-0.13229332
0.67793332	0.25496532	-0.10276532	0.09020932	-0.16559532	-0.13362132
0.67879132	0.25201932	-0.10350432	0.08748032	-0.18239732	-0.13404132
0.67816532	0.24875432	-0.10406332	0.09106232	-0.18481532	-0.13515532
0.67856332	0.24609032	-0.10479232	0.08975332	-0.19623532	-0.13698732
0.67759732	0.24311032	-0.10519532	0.09838932	-0.19006032	-0.13692632
0.67832932	0.24096132	-0.10560232	0.09831332	-0.19832732	-0.13773132
0.67907232	0.23895432	-0.10564932	0.10001232	-0.20509232	-0.13755032
0.67991132	0.23709332	-0.10533832	0.10243332	-0.20958932	-0.13609432
0.68150732	0.23564732	-0.10486132	0.10196932	-0.21678032	-0.13417532
0.68287932	0.23426432	-0.10421932	0.10428432	-0.22169932	-0.13210232
0.68496532	0.23326732	-0.10370132	0.10437332	-0.22690032	-0.13042332
0.68704032	0.23238732	-0.10328932	0.10659932	-0.23221132	-0.13005332
0.68977132	0.23183032	-0.10310932	0.10813632	-0.23920832	-0.13055232
0.69269432	0.23145832	-0.10310632	0.11112832	-0.24333732	-0.13303432
0.69568432	0.23119432	-0.10320932	0.11438632	-0.24974432	-0.13531432
0.69919332	0.23117432	-0.10346132	0.11341032	-0.25633532	-0.13768932
0.70254732	0.23116132	-0.10380332	0.11311332	-0.26328532	-0.14017032
0.70624632	0.23132032	-0.10439032	0.11049032	-0.26919032	-0.14296532
0.70968832	0.23143132	-0.10517332	0.11068832	-0.27838132	-0.14643332
0.71317132	0.23157132	-0.10622932	0.11138332	-0.28588032	-0.14971332
0.71649032	0.23173132	-0.10747032	0.11180432	-0.28919832	-0.15213232
0.71957232	0.23187932	-0.10886132	0.11306032	-0.29509132	-0.15469132
0.72237732	0.23202832	-0.11045032	0.11312332	-0.29829832	-0.15677932
0.72461432	0.23208132	-0.11221132	0.11385932	-0.30203832	-0.15980432
0.72726832	0.23230632	-0.11435032	0.11084432	-0.30461532	-0.16352832
0.72955032	0.23247732	-0.11674932	0.10627532	-0.30620432	-0.16878932
0.73122132	0.23251032	-0.11936432	0.10735132	-0.30870532	-0.17457732
0.73275132	0.23260932	-0.12216232	0.10808032	-0.31047832	-0.17950432
0.73378632	0.23265232	-0.12501732	0.10739132	-0.30947932	-0.18508532
0.73461932	0.23277332	-0.12790332	0.10701032	-0.31016532	-0.18981232
0.73523332	0.23293632	-0.13074632	0.10621432	-0.30599332	-0.19364432
0.73563332	0.23308932	-0.13353632	0.10362432	-0.30531032	-0.19795232
0.73605632	0.23331032	-0.13628032	0.09861732	-0.30744732	-0.20291232
0.73658332	0.23361632	-0.13896632	0.09310532	-0.30467732	-0.20705732
0.73674732	0.23393332	-0.14151732	0.08434732	-0.30450632	-0.21148532
0.73696332	0.23441132	-0.14331932	0.07721632	-0.30426932	-0.20878332
0.73683632	0.23484732	-0.14413232	0.07966132	-0.30139532	-0.19977032
0.73692232	0.23533032	-0.14457232	0.07947732	-0.29493032	-0.19073432
0.73716832	0.23580532	-0.14491332	0.07571932	-0.29171932	-0.18592232
0.73774732	0.23630232	-0.14510132	0.07130632	-0.28975332	-0.18167732
0.73853432	0.23686032	-0.14513832	0.06318732	-0.28933932	-0.17850532
0.73935232	0.23747932	-0.14516132	0.05609432	-0.28687432	-0.17451932
0.74015232	0.23817532	-0.14526432	0.04811032	-0.28462632	-0.17026232
0.74074932	0.23894332	-0.14556432	0.04153432	-0.28652132	-0.16637132
0.74150332	0.23986932	-0.14629632	0.03465032	-0.28799232	-0.16432232
0.74199632	0.24082232	-0.14744432	0.02954832	-0.29000032	-0.16546932
0.74230732	0.24191932	-0.14857532	0.02442932	-0.29075232	-0.16499732
0.74264232	0.24314232	-0.14973932	0.01972432	-0.29147032	-0.16510032
0.74252932	0.24434432	-0.15079732	0.01449832	-0.29154232	-0.16562232
0.74249232	0.24559432	-0.15168032	0.00929632	-0.28852432	-0.16522732
0.74190432	0.24666932	-0.15238332	0.00839932	-0.28731532	-0.16595132
0.74101832	0.24759432	-0.15292232	0.01050532	-0.28643532	-0.16626832
0.74022232	0.24848432	-0.15310132	0.01111032	-0.28440232	-0.16585132
0.73996532	0.24951832	-0.15313332	0.00596232	-0.28333932	-0.16634332
0.73926632	0.25045532	-0.15312132	0.00033732	-0.28648932	-0.16977332
0.73929132	0.25180832	-0.15315932	-0.00683432	-0.28990432	-0.17201532
0.73880732	0.25320332	-0.15328432	-0.01312932	-0.28700132	-0.17418832
0.73857332	0.25487132	-0.15336932	-0.01626532	-0.29142932	-0.17462132
0.73670932	0.25602032	-0.15297232	-0.00723432	-0.28357132	-0.17145032
0.73574432	0.25742832	-0.15331532	-0.00879032	-0.28245632	-0.17443232
0.73512532	0.25893432	-0.15335632	-0.01077032	-0.28175632	-0.17448632
0.73437832	0.26036432	-0.15349232	-0.01360932	-0.27955832	-0.17586132
0.73371632	0.26187932	-0.15370832	-0.01631132	-0.28053032	-0.17773832
0.73301632	0.26336132	-0.15373132	-0.01651532	-0.28191232	-0.17837032
0.73268432	0.26496432	-0.15379732	-0.02040132	-0.28078532	-0.17936332
0.73207732	0.26644132	-0.15364732	-0.01883232	-0.27770232	-0.17995832
0.73107532	0.26766132	-0.15354932	-0.01550032	-0.27446732	-0.18240632
0.73136132	0.26933432	-0.15395632	-0.02112332	-0.27532432	-0.18693732
0.73105732	0.27094132	-0.15435332	-0.02226432	-0.27400032	-0.19058632
0.73040132	0.27255132	-0.15529832	-0.01534832	-0.27586232	-0.19746932
0.72998332	0.27443332	-0.15726632	-0.00429332	-0.28004732	-0.21135532
0.73024232	0.27705832	-0.16023732	-0.00424832	-0.27891432	-0.22768732
0.73149532	0.28068532	-0.16290032	-0.02402032	-0.27566932	-0.23555632
0.73242132	0.28460732	-0.16492032	-0.03280932	-0.27323332	-0.23786132
0.73216632	0.28833032	-0.16697132	-0.02833232	-0.28026432	-0.24615332
0.73347032	0.29300532	-0.16986132	-0.03621532	-0.29597932	-0.26089932
0.73510832	0.29829932	-0.17290832	-0.04861232	-0.30145332	-0.26994232
0.73540032	0.30348232	-0.17561232	-0.05094232	-0.29356032	-0.27339532
0.73358332	0.30796232	-0.17777432	-0.04325332	-0.29807632	-0.28006132
0.73197432	0.31247032	-0.17999932	-0.03780932	-0.29437932	-0.28767932
0.73063832	0.31718032	-0.18248632	-0.03816632	-0.29389832	-0.29902832
0.72978932	0.32228332	-0.18505932	-0.04055432	-0.29263932	-0.31116532
0.72744632	0.32681132	-0.18700732	-0.03835932	-0.28735732	-0.31849032
0.72474632	0.33115232	-0.18871732	-0.04088032	-0.27678532	-0.32514732
0.72125032	0.33482532	-0.18961632	-0.04147432	-0.26948632	-0.33108232
0.71860932	0.33853032	-0.19021432	-0.04360832	-0.26906932	-0.33635232
0.71483832	0.34140432	-0.19035732	-0.03428932	-0.26833432	-0.34473932
0.71267732	0.34472432	-0.19074532	-0.03512932	-0.26587932	-0.35433032
0.70969332	0.34750832	-0.19047032	-0.03590332	-0.26043332	-0.36214632
0.70530432	0.34904032	-0.18912632	-0.02609832	-0.25076832	-0.36783832
0.70158532	0.34992832	-0.18708832	-0.01219632	-0.25380332	-0.37368532
0.69923232	0.35021732	-0.18407032	0.00134332	-0.25507532	-0.37615332
0.69837932	0.35042732	-0.18147332	-0.00514332	-0.25048632	-0.38240832
0.69881232	0.35090132	-0.17926432	-0.01210532	-0.25798932	-0.39435832
0.69908532	0.35114732	-0.17666132	-0.00613632	-0.26180232	-0.39972032
0.69939632	0.35116932	-0.17349632	0.00614532	-0.26231132	-0.39992132
0.70005432	0.35087132	-0.16995232	0.01796232	-0.26861032	-0.39756032
0.70106232	0.35015532	-0.16616432	0.02937532	-0.27224032	-0.39463532
0.70243932	0.34910232	-0.16218332	0.03913132	-0.27593032	-0.39089132
0.70441932	0.34787632	-0.15801232	0.05205432	-0.27993532	-0.38576332
0.70629532	0.34622132	-0.15347632	0.06890132	-0.28323132	-0.37742532
0.70934332	0.34477332	-0.14890132	0.08070332	-0.29608732	-0.36622732
0.71311332	0.34338432	-0.14443432	0.08511932	-0.29950032	-0.35665832
0.71624732	0.34144032	-0.13987632	0.08580832	-0.30044532	-0.34559032
0.71931032	0.33924632	-0.13547532	0.08644532	-0.30333932	-0.33531232
0.72274532	0.33706232	-0.13127632	0.08788532	-0.30592032	-0.32478232
0.72590532	0.33459732	-0.12709932	0.08870632	-0.32268332	-0.31552232
0.72893132	0.33194832	-0.12297532	0.09167232	-0.32432132	-0.30446132
0.73270332	0.32948932	-0.11914332	0.08721432	-0.32671432	-0.29361032
0.73645432	0.32687332	-0.11545432	0.07997632	-0.33131432	-0.28346732
0.74022432	0.32411332	-0.11199832	0.07815032	-0.33815932	-0.27302432
0.74359832	0.32111032	-0.10865332	0.07318432	-0.34381832	-0.26395432
0.74717332	0.31811232	-0.10555032	0.06884332	-0.33962932	-0.25222732
0.75057432	0.31504232	-0.10263132	0.06316832	-0.34219832	-0.24289832
0.75399432	0.31193132	-0.09993232	0.05796832	-0.34602232	-0.23249832
0.75740932	0.30878032	-0.09745932	0.05119032	-0.34693832	-0.22145632
0.76122932	0.30571932	-0.09528632	0.04117132	-0.34809132	-0.21098232
0.76476632	0.30251332	-0.09340132	0.02532132	-0.35404532	-0.20173032
0.76951332	0.29972632	-0.09205032	0.00585832	-0.35157032	-0.19268832
0.77306232	0.29644932	-0.09095132	-0.01109732	-0.36519032	-0.18752132
0.77622232	0.29298832	-0.09017632	-0.01720332	-0.36720932	-0.18137732
0.77956832	0.28965432	-0.08970832	-0.02830432	-0.37040132	-0.17492732
0.78199332	0.28602132	-0.08939732	-0.03521432	-0.38727632	-0.17080032
0.78466932	0.28255832	-0.08938932	-0.03895232	-0.38590032	-0.16443532
0.78683032	0.27894532	-0.08961832	-0.04108032	-0.39215432	-0.15882532
0.78911032	0.27550432	-0.09020932	-0.04251932	-0.39559132	-0.15350332
0.79136632	0.27215732	-0.09119632	-0.03752932	-0.39588032	-0.14881132
0.79330032	0.26879832	-0.09258032	-0.02896832	-0.39363432	-0.14477332
0.79552532	0.26569232	-0.09430432	-0.02320932	-0.38087532	-0.14056432
0.79672732	0.26237232	-0.09616632	-0.01421432	-0.38444632	-0.13935032
0.79809432	0.25924232	-0.09828332	-0.01101232	-0.38167432	-0.13814632
0.79898432	0.25609032	-0.10058732	-0.00460532	-0.38154132	-0.13887732
0.80019932	0.25320632	-0.10313632	0.00394032	-0.37590732	-0.13919532
0.80140932	0.25049532	-0.10586432	0.00926532	-0.36831332	-0.14021432
0.80196032	0.24777332	-0.10863232	0.01610432	-0.36674732	-0.14242032
0.80159632	0.24497832	-0.11126032	0.02347632	-0.36874732	-0.14517232
0.80148532	0.24248332	-0.11385732	0.02791232	-0.36866832	-0.14736332
0.80245232	0.24048732	-0.11649432	0.02835532	-0.36077132	-0.14847132
0.80237332	0.23832632	-0.11888232	0.03037032	-0.36379832	-0.15074932
0.80345232	0.23660832	-0.12129732	0.02378432	-0.36101332	-0.15361732
0.80396932	0.23486532	-0.12347132	0.02134232	-0.36280932	-0.15569232
0.80419132	0.23315432	-0.12538532	0.01964932	-0.36468632	-0.15717132
0.80447832	0.23165532	-0.12708732	0.02023432	-0.36437532	-0.15783832
0.80508832	0.23035532	-0.12867432	0.01780732	-0.36639432	-0.15907432
0.80598732	0.22928232	-0.13019232	0.01231232	-0.36159932	-0.15980832
0.80614832	0.22810232	-0.13155932	0.01359332	-0.36655332	-0.16195832
0.80686132	0.22717732	-0.13302332	0.01063332	-0.36663432	-0.16417632
0.80762332	0.22642032	-0.13456032	0.00904132	-0.36711632	-0.16664132
0.80849032	0.22583632	-0.13625432	0.00490432	-0.36629132	-0.17014332
0.80949532	0.22546832	-0.13821832	0.00258632	-0.36540132	-0.17479932
0.81012632	0.22519232	-0.14041932	0.00142132	-0.36578132	-0.18189832
0.81093732	0.22524932	-0.14291432	-0.00648532	-0.36407932	-0.18952132
0.81034332	0.22525532	-0.14430532	-0.01834632	-0.37084232	-0.19091032
0.80980332	0.22545032	-0.14501932	-0.01711832	-0.37338132	-0.18616232
0.80955432	0.22585032	-0.14553032	-0.01678532	-0.37252732	-0.18175232
0.80988932	0.22647332	-0.14579632	-0.02153032	-0.37350332	-0.17861332
0.81069432	0.22725232	-0.14592732	-0.02916632	-0.37119432	-0.17548932
0.81059032	0.22785332	-0.14598132	-0.03146632	-0.37497532	-0.17499632
0.81111232	0.22881832	-0.14642432	-0.03965732	-0.37404432	-0.17675532
0.81162132	0.23001732	-0.14723832	-0.04233932	-0.36855932	-0.18041032
0.81185332	0.23138332	-0.14826632	-0.04588532	-0.36959732	-0.18680832
0.81221932	0.23296832	-0.14935332	-0.04917632	-0.36825232	-0.19195732
0.81251832	0.23467332	-0.15028632	-0.05277432	-0.37118932	-0.19698632
0.81305432	0.23660932	-0.15107232	-0.06051232	-0.37190932	-0.19970832
0.81379632	0.23865732	-0.15179632	-0.06725732	-0.37418232	-0.20195632
0.81367932	0.24059032	-0.15245232	-0.06816132	-0.37900932	-0.20494132
0.81376032	0.24267432	-0.15307532	-0.07109932	-0.38285632	-0.20637732
0.81326932	0.24462932	-0.15362032	-0.06972332	-0.38471332	-0.20771032
0.81274132	0.24663032	-0.15439632	-0.06621432	-0.38270332	-0.20946232
0.81255632	0.24878532	-0.15554732	-0.06461332	-0.37935832	-0.21257232
0.81121732	0.25067832	-0.15661232	-0.05874732	-0.38065432	-0.21699132
0.81012732	0.25263632	-0.15732432	-0.05614832	-0.37749532	-0.21466632
0.80915832	0.25440332	-0.15780232	-0.05189232	-0.37722532	-0.21200932
0.80833232	0.25591232	-0.15789432	-0.05029832	-0.37771332	-0.20903632
0.80898532	0.25786332	-0.15861432	-0.06152232	-0.37925032	-0.21202232
0.80865732	0.25950932	-0.15882332	-0.06090232	-0.37813132	-0.21050132
0.80868432	0.26137932	-0.15927132	-0.06354232	-0.37610832	-0.21024332
0.80747532	0.26279732	-0.15936332	-0.05498032	-0.37487432	-0.20728632
0.80677532	0.26402432	-0.15892132	-0.04834932	-0.36690632	-0.19934332
0.80636532	0.26505732	-0.15933332	-0.04126932	-0.36362232	-0.20157532
0.80643332	0.26654332	-0.16064632	-0.04631832	-0.36813132	-0.21150732
0.80694832	0.26873332	-0.16175932	-0.05119532	-0.37240132	-0.21625232
0.80737032	0.27142132	-0.16302132	-0.05144432	-0.37446732	-0.21999032
0.80756832	0.27438332	-0.16430832	-0.06023132	-0.38563332	-0.22706232
0.80797732	0.27771432	-0.16534632	-0.06570332	-0.39189032	-0.22927232
0.80811832	0.28123632	-0.16637932	-0.06957432	-0.39705632	-0.23226932
0.80859132	0.28524332	-0.16798632	-0.07452932	-0.40324332	-0.23976232
0.80791132	0.28923532	-0.16961432	-0.06378732	-0.40173432	-0.24443732
0.80767932	0.29376832	-0.17174832	-0.06670332	-0.41113832	-0.25582332
0.80705932	0.29840132	-0.17360432	-0.06749532	-0.40745432	-0.26088232
0.80571932	0.30283232	-0.17533632	-0.06056332	-0.39993232	-0.26650632
0.80301832	0.30661632	-0.17672232	-0.05246132	-0.39455132	-0.27570832
0.80119932	0.31052332	-0.17806432	-0.05425332	-0.39062532	-0.28604332
0.79899632	0.31399432	-0.17895132	-0.05379632	-0.37982632	-0.29473132
0.79618132	0.31684232	-0.17934132	-0.04753032	-0.37182432	-0.30424832
0.79342832	0.31916032	-0.17917832	-0.04181532	-0.36690232	-0.31453932
0.79141132	0.32117532	-0.17842532	-0.04075432	-0.36923732	-0.32543932
0.79073432	0.32317232	-0.17746532	-0.03865232	-0.36295332	-0.33297732
0.78956932	0.32451432	-0.17594732	-0.03358132	-0.36145532	-0.34167532
0.78930132	0.32576732	-0.17421432	-0.03147232	-0.35874832	-0.34884232
0.78873632	0.32647332	-0.17196432	-0.02687732	-0.35839332	-0.35337632
0.78862232	0.32701332	-0.16936432	-0.01595032	-0.36058932	-0.35452932
0.78821432	0.32709632	-0.16612332	-0.00019532	-0.35565732	-0.34932932
0.78769932	0.32669732	-0.16227932	0.01582932	-0.35947932	-0.34123932
0.78734132	0.32590932	-0.15812932	0.04005232	-0.35016232	-0.33206432
0.78756032	0.32479832	-0.15378632	0.05912232	-0.35276832	-0.32101332
0.78872732	0.32355932	-0.14932632	0.07749632	-0.35606532	-0.31102932
0.79009732	0.32198232	-0.14464532	0.09523932	-0.35893532	-0.29912132
0.79209832	0.32033732	-0.13988032	0.10976332	-0.36346132	-0.28608232
0.79392632	0.31844132	-0.13494432	0.12031832	-0.36605332	-0.27207932
0.79636832	0.31661432	-0.13021232	0.11706932	-0.36908632	-0.25768032
0.79801932	0.31433732	-0.12558232	0.11734732	-0.37355432	-0.24407632
0.80002832	0.31199132	-0.12138832	0.10468932	-0.38373832	-0.23154732
0.80291132	0.30980232	-0.11771532	0.09504932	-0.37671532	-0.21764332
0.80509632	0.30716832	-0.11431032	0.09014832	-0.38280632	-0.20708232
0.80768532	0.30450132	-0.11117832	0.08931532	-0.38368532	-0.19551832
0.81001232	0.30158932	-0.10810332	0.09320832	-0.38222932	-0.18344532
0.81322232	0.29877532	-0.10512032	0.09069832	-0.38258632	-0.17043132
0.81668732	0.29590032	-0.10227032	0.08215832	-0.38608232	-0.15682532
0.81948432	0.29266432	-0.09949732	0.06865032	-0.39739232	-0.14540232
0.82307732	0.28958832	-0.09710332	0.04315732	-0.40306232	-0.13465732
0.82569632	0.28608232	-0.09506932	0.02082632	-0.41157332	-0.12534032
0.82697032	0.28214832	-0.09333432	0.01150232	-0.42256632	-0.11628432
0.82841832	0.27836832	-0.09203032	0.00313932	-0.42938832	-0.10731532
0.83021632	0.27471432	-0.09119632	-0.01267232	-0.43192032	-0.10127832
0.83043132	0.27052432	-0.09071332	-0.01359032	-0.44803932	-0.09979932
0.83217632	0.26682732	-0.09084732	-0.01853532	-0.44341432	-0.09837532
0.83330632	0.26294132	-0.09120432	-0.01694332	-0.44093232	-0.10060732
0.83392732	0.25891432	-0.09167832	-0.01450732	-0.44165232	-0.10380132
0.83477532	0.25506632	-0.09222632	-0.01319432	-0.43170832	-0.10619532
0.83522432	0.25128532	-0.09285032	-0.01534532	-0.42868532	-0.10985332
0.83632632	0.24794932	-0.09386732	-0.01618032	-0.41751332	-0.11286732
0.83687832	0.24462332	-0.09524132	-0.01003132	-0.40584332	-0.11642432
0.83747232	0.24144832	-0.09692532	-0.00068532	-0.39311732	-0.11986432
0.83782132	0.23832032	-0.09873032	0.01259632	-0.38382632	-0.12210032
0.83701932	0.23500332	-0.10033732	0.02548032	-0.38397832	-0.12542132
0.83755832	0.23213232	-0.10193332	0.02502232	-0.38332932	-0.12839532
0.83838832	0.22939532	-0.10344332	0.01760932	-0.38283332	-0.13085432
0.84007232	0.22700432	-0.10505732	0.00458632	-0.37575932	-0.13266132
0.84044132	0.22444432	-0.10665332	0.00201332	-0.37595032	-0.13659232
0.84082332	0.22204832	-0.10851032	-0.00079232	-0.37633332	-0.14155432
0.84150332	0.21998132	-0.11067832	0.00155532	-0.37037932	-0.14742532
0.84172632	0.21800732	-0.11301832	0.00815232	-0.36416732	-0.15326232
0.84149332	0.21611632	-0.11543932	0.01566332	-0.36063632	-0.16054432
0.84100932	0.21434532	-0.11790132	0.02302032	-0.36187832	-0.16870732
0.84072932	0.21283132	-0.12038832	0.02776532	-0.35910232	-0.17663132
0.84088132	0.21159032	-0.12288032	0.02428632	-0.35809832	-0.18609332
0.84120432	0.21053532	-0.12534732	0.01825032	-0.35802532	-0.19572932
0.84182832	0.20970932	-0.12782632	0.00656632	-0.36002832	-0.20584732
0.84289732	0.20919332	-0.13036832	-0.00343832	-0.35738132	-0.21511032
0.84355032	0.20883432	-0.13295832	-0.00903732	-0.35826132	-0.22383632
0.84420632	0.20878532	-0.13578132	-0.01032032	-0.35512632	-0.23223832
0.84532232	0.20915032	-0.13907232	-0.00820332	-0.34713332	-0.24195732
0.84618932	0.20977332	-0.14291232	0.00496832	-0.33956132	-0.25449532
0.84790932	0.21099032	-0.14767232	0.02041032	-0.32531132	-0.27026932
0.84210032	0.21075432	-0.15012732	-0.03702132	-0.36219832	-0.28781532
0.83984232	0.21123432	-0.15071032	-0.02389632	-0.36233132	-0.27785832
0.83927232	0.21210632	-0.15114232	-0.02093532	-0.36173232	-0.26967232
0.83933132	0.21323532	-0.15123632	-0.02632332	-0.36386032	-0.26576932
0.84017332	0.21465432	-0.15121132	-0.03689132	-0.36455432	-0.26282632
0.84053932	0.21609432	-0.15105032	-0.04436532	-0.36264632	-0.26002732
0.84077632	0.21778132	-0.15138832	-0.04272932	-0.35864932	-0.25869832
0.84072632	0.21972632	-0.15212932	-0.03719732	-0.35327032	-0.25762032
0.83997632	0.22171732	-0.15292732	-0.02550532	-0.35057032	-0.25611232
0.84031332	0.22414232	-0.15402832	-0.02706232	-0.35096332	-0.25629032
0.84059232	0.22669932	-0.15508832	-0.02761932	-0.35611432	-0.25611132
0.84054732	0.22931732	-0.15574632	-0.03302932	-0.36410232	-0.25337932
0.84127032	0.23226932	-0.15633432	-0.04344632	-0.36873332	-0.24894732
0.84083032	0.23510232	-0.15668932	-0.04571332	-0.37867132	-0.24464732
0.84058632	0.23810932	-0.15727232	-0.04531632	-0.37915332	-0.23634732
0.84002532	0.24113232	-0.15821632	-0.03952932	-0.37666132	-0.23132332
0.83914632	0.24394432	-0.15933032	-0.03119132	-0.36973932	-0.22719932
0.83776532	0.24642032	-0.16037032	-0.02504132	-0.36843932	-0.22636632
0.83657532	0.24862732	-0.16114732	-0.01863232	-0.36314332	-0.22429532
0.83558332	0.25061832	-0.16182132	-0.01540132	-0.36513632	-0.22666932
0.83516932	0.25255032	-0.16217432	-0.01489732	-0.36129832	-0.22599132
0.83477632	0.25420332	-0.16213032	-0.01446332	-0.36175132	-0.22445032
0.83444632	0.25544232	-0.16180332	-0.01184032	-0.35513132	-0.21912932
0.83423632	0.25640232	-0.16208232	-0.01405332	-0.35611632	-0.22237832
0.83468332	0.25754632	-0.16258232	-0.01837432	-0.35748032	-0.22636832
0.83475532	0.25864032	-0.16307632	-0.01498632	-0.35183932	-0.22900032
0.83566932	0.26018532	-0.16386232	-0.01641332	-0.34923832	-0.23338932
0.83604732	0.26180332	-0.16422032	-0.01406232	-0.35253832	-0.23515332
0.83534932	0.26292732	-0.16335832	-0.00604632	-0.34810932	-0.22650032
0.83468632	0.26370232	-0.16246432	-0.00282132	-0.34722632	-0.21903632
0.83422532	0.26424532	-0.16176132	-0.00356832	-0.34643132	-0.21358432
0.83394532	0.26470232	-0.16140532	-0.00425432	-0.34481632	-0.20974232
0.83349032	0.26496932	-0.16127632	-0.00377232	-0.34602132	-0.20794132
0.83353632	0.26526632	-0.16132632	-0.00249232	-0.34324532	-0.20630632
0.83334232	0.26546532	-0.16133232	-0.00257632	-0.34358432	-0.20609432
0.83316432	0.26569532	-0.16123932	-0.00079532	-0.34196532	-0.20526832
0.83290032	0.26596732	-0.16093032	0.00447932	-0.33946332	-0.20356232
0.83275432	0.26630732	-0.16048732	0.00901032	-0.33827032	-0.20248532
0.83248032	0.26655432	-0.15994632	0.01220132	-0.33619132	-0.20076832
0.83249532	0.26682232	-0.15948232	0.01244632	-0.33586032	-0.19975732
0.83238032	0.26694232	-0.15917432	0.00934532	-0.33730432	-0.20347732
0.83244432	0.26730032	-0.15946332	0.00824132	-0.34055332	-0.21260732
0.83397032	0.26882432	-0.16093132	0.00685532	-0.34832232	-0.23047832
0.83583932	0.27160532	-0.16267632	-0.01137532	-0.36811032	-0.25001632
0.83716432	0.27513232	-0.16362632	-0.02162132	-0.37618332	-0.25653232
0.83713332	0.27861632	-0.16444432	-0.02181532	-0.38411832	-0.26420432
0.83684332	0.28234832	-0.16542532	-0.02847432	-0.40089832	-0.27746932
0.83713232	0.28668032	-0.16644832	-0.04017432	-0.41082632	-0.28895432
0.83570832	0.29073732	-0.16716032	-0.04182032	-0.41302432	-0.29728332
0.83347232	0.29455932	-0.16770132	-0.04617532	-0.41042432	-0.30797332
0.83014632	0.29776632	-0.16759932	-0.04633332	-0.40747032	-0.31787332
0.82779532	0.30101332	-0.16736832	-0.04703632	-0.40028932	-0.32771232
0.82503832	0.30376732	-0.16682332	-0.04388332	-0.39434232	-0.33833232
0.82237232	0.30620532	-0.16622232	-0.04113832	-0.38461132	-0.35084232
0.82030532	0.30844632	-0.16547832	-0.03884132	-0.38074232	-0.36342232
0.81891832	0.31042932	-0.16397032	-0.02618432	-0.37519132	-0.36669932
0.81737532	0.31169832	-0.16145632	-0.00762932	-0.36516732	-0.36175532
0.81588332	0.31228432	-0.15843232	0.00830232	-0.36113732	-0.35501132
0.81507632	0.31242532	-0.15512832	0.02418132	-0.35303932	-0.34569932
0.81413032	0.31187132	-0.15148732	0.04410232	-0.35148032	-0.33696532
0.81414532	0.31104432	-0.14770832	0.06280932	-0.35224132	-0.32714232
0.81491732	0.30983832	-0.14373932	0.07955232	-0.35348532	-0.31691932
0.81690732	0.30851532	-0.13978332	0.09164632	-0.35551432	-0.30654932
0.81964532	0.30694632	-0.13584832	0.09870232	-0.35700632	-0.29659432
0.82290632	0.30516032	-0.13197432	0.10216032	-0.35858232	-0.28705332
0.82650232	0.30312232	-0.12809632	0.10696432	-0.35825432	-0.27744732
0.82995632	0.30071232	-0.12411132	0.11124632	-0.36897432	-0.26766832
0.83398432	0.29822632	-0.12020732	0.11293632	-0.36864732	-0.25726632
0.83808332	0.29546832	-0.11630232	0.10976032	-0.37204032	-0.24646932
0.84285932	0.29270632	-0.11260132	0.09924132	-0.37635132	-0.23615832
0.84708132	0.28954732	-0.10910832	0.08010032	-0.37923332	-0.22778332
0.85084032	0.28608832	-0.10596432	0.06041432	-0.38394232	-0.21955632
0.85364332	0.28227332	-0.10308832	0.04400832	-0.39530132	-0.21146032
0.85535832	0.27812132	-0.10051932	0.03269632	-0.40269732	-0.20242032
0.85634432	0.27380032	-0.09819832	0.02336532	-0.41363632	-0.19360732
0.85715332	0.26949132	-0.09641532	0.01498032	-0.41784632	-0.18399532
0.85867632	0.26547232	-0.09529632	0.00106032	-0.42412832	-0.17804632
0.85856832	0.26104832	-0.09465132	0.00125132	-0.43334632	-0.17517632
0.86011532	0.25724332	-0.09480832	-0.00455932	-0.43155932	-0.17285532
0.86064632	0.25326832	-0.09540132	0.00340632	-0.42768832	-0.17188732
0.86223232	0.24971132	-0.09653032	0.00808132	-0.42636332	-0.17224432
0.86334132	0.24616232	-0.09784232	0.01635032	-0.41973432	-0.17103232
0.86415132	0.24262832	-0.09926232	0.02230932	-0.41219232	-0.16937132
0.86423832	0.23897132	-0.10068532	0.03025732	-0.41050032	-0.16712532
0.86483632	0.23553632	-0.10233732	0.03282132	-0.40743032	-0.16517732
0.86499232	0.23203032	-0.10411132	0.03252132	-0.40789632	-0.16580632
0.86560032	0.22873332	-0.10612332	0.03131932	-0.40284732	-0.16594032
0.86561632	0.22538532	-0.10825532	0.03188132	-0.40205332	-0.16682732
0.86564732	0.22220332	-0.11050032	0.03547232	-0.39235832	-0.16667232
0.86478832	0.21896432	-0.11273232	0.04180432	-0.38911432	-0.16671832
0.86419032	0.21595232	-0.11491232	0.05202232	-0.38136532	-0.16516932
0.86429732	0.21326232	-0.11705732	0.05324632	-0.37289732	-0.16346632
0.86335932	0.21046532	-0.11886632	0.05711432	-0.37368332	-0.16479532
0.86465732	0.20829332	-0.12078832	0.05052532	-0.36786132	-0.16459332
0.86496932	0.20603332	-0.12240632	0.04817332	-0.36484932	-0.16489032
0.86524532	0.20398832	-0.12392732	0.04621632	-0.36466332	-0.16579932
0.86558432	0.20216932	-0.12544432	0.04778132	-0.36420132	-0.16642832
0.86577132	0.20051332	-0.12701232	0.05122032	-0.36189632	-0.16713232
0.86642932	0.19918832	-0.12874732	0.05323832	-0.35686232	-0.16902132
0.86674332	0.19797132	-0.13054432	0.05434732	-0.35739032	-0.17295932
0.86712832	0.19697632	-0.13242432	0.05419932	-0.35577832	-0.17732332
0.86799832	0.19629332	-0.13442932	0.05156632	-0.35474432	-0.18296532
0.86825232	0.19570832	-0.13637632	0.05215932	-0.35525032	-0.18868832
0.86899832	0.19549332	-0.13849832	0.05054132	-0.35596432	-0.19524832
0.86938132	0.19546132	-0.14073132	0.04747932	-0.35701332	-0.20263232
0.86977832	0.19572732	-0.14309032	0.04096432	-0.35828932	-0.21108832
0.86885932	0.19600832	-0.14463532	0.03515832	-0.36537632	-0.21369432
0.86892832	0.19664832	-0.14579732	0.03295132	-0.36533332	-0.21147832
0.86887632	0.19739632	-0.14678532	0.02684432	-0.36546432	-0.21016932
0.86828832	0.19813632	-0.14753532	0.02439232	-0.36648232	-0.20991432
0.86754632	0.19895232	-0.14818032	0.02117432	-0.36760832	-0.20992832
0.86731932	0.20003932	-0.14890032	0.01709332	-0.36479732	-0.21001032
0.86668732	0.20123332	-0.14951132	0.01506632	-0.36236332	-0.21091732
0.86569732	0.20259932	-0.15017232	0.01247632	-0.36202132	-0.21358932
0.86505632	0.20433132	-0.15094832	0.00750532	-0.36137232	-0.21620132
0.86487432	0.20645132	-0.15178332	0.00184732	-0.35805832	-0.21788832
0.86430232	0.20873332	-0.15265432	-0.00456532	-0.35863432	-0.22166532
0.86348932	0.21114832	-0.15344832	-0.00943132	-0.36014632	-0.22526732
0.86310832	0.21378532	-0.15435932	-0.01652232	-0.36186732	-0.22937632
0.86159332	0.21624132	-0.15500332	-0.01684832	-0.36360532	-0.23403132
0.86189132	0.21911732	-0.15578832	-0.02573232	-0.35842332	-0.23482032
0.86051932	0.22146832	-0.15611832	-0.02429932	-0.35857832	-0.23591632
0.85969532	0.22393532	-0.15654932	-0.02695432	-0.36096332	-0.23846632
0.85893132	0.22649832	-0.15696932	-0.03563732	-0.36540532	-0.24225032
0.85847932	0.22923632	-0.15733332	-0.04327832	-0.37302932	-0.24564132
0.85888432	0.23235532	-0.15797032	-0.05738232	-0.37634232	-0.24984832
0.85814732	0.23538232	-0.15858232	-0.05640632	-0.38198032	-0.25394332
0.85750632	0.23869832	-0.15954032	-0.05273932	-0.38546232	-0.25837832
0.85690032	0.24231332	-0.16070532	-0.04450832	-0.38446932	-0.26111932
0.85713932	0.24656832	-0.16261232	-0.03538432	-0.38571432	-0.26926632
0.85529032	0.25034832	-0.16310632	-0.04339132	-0.39555932	-0.26863332
0.85369332	0.25391532	-0.16301732	-0.03390732	-0.38447632	-0.26256232
0.85194932	0.25722432	-0.16329832	-0.03613532	-0.39069332	-0.26745232
0.85143932	0.26068532	-0.16316732	-0.04217832	-0.39132332	-0.26520132
0.85029432	0.26387632	-0.16329432	-0.03889332	-0.38866732	-0.26346432
0.84749032	0.26623432	-0.16292032	-0.02042232	-0.37519232	-0.25566132
0.84619432	0.26882532	-0.16363932	-0.00716932	-0.36367132	-0.26000332
0.84481532	0.27154832	-0.16492432	0.00546732	-0.36720932	-0.27580732
0.84569032	0.27557532	-0.16656932	0.00169032	-0.37395032	-0.29298432
0.84666132	0.28016332	-0.16798732	-0.00723032	-0.38035132	-0.30945732
0.84702332	0.28496932	-0.16899332	-0.01643532	-0.39856332	-0.32653932
0.84847332	0.29055932	-0.17005532	-0.03167032	-0.40878632	-0.34111332
0.84775032	0.29577332	-0.17073532	-0.03105132	-0.41246232	-0.35356632
0.84645032	0.30078032	-0.17120532	-0.03826632	-0.41624932	-0.36754732
0.84335032	0.30497232	-0.17082132	-0.03859132	-0.42062532	-0.38175632
0.84060932	0.30887532	-0.17016232	-0.03881932	-0.41764632	-0.39306932
0.83816832	0.31248832	-0.16936032	-0.03841432	-0.40445032	-0.40076032
0.83459132	0.31510732	-0.16793632	-0.03367732	-0.40069032	-0.40708732
0.83203332	0.31739932	-0.16603132	-0.02154232	-0.38622732	-0.40385932
0.82924932	0.31878832	-0.16332132	-0.00416932	-0.37761032	-0.39718732
0.82670832	0.31948732	-0.15983232	0.02490332	-0.37266432	-0.38325032
0.82490532	0.31978032	-0.15566532	0.05460132	-0.36537632	-0.36406232
0.82405732	0.31974232	-0.15118532	0.07967032	-0.35048932	-0.34295632
0.82275032	0.31884432	-0.14639232	0.10158032	-0.34968232	-0.32746332
0.82258432	0.31769532	-0.14160432	0.12103632	-0.34947832	-0.31429632
0.82377532	0.31648932	-0.13683032	0.13710432	-0.35331632	-0.30159532
0.82588332	0.31513732	-0.13214332	0.14429932	-0.35430532	-0.28975532
0.82904132	0.31371332	-0.12765432	0.14638732	-0.35543332	-0.27907732
0.83284232	0.31215332	-0.12337332	0.14625632	-0.35881432	-0.26932332
0.83615232	0.31011032	-0.11906832	0.14835632	-0.36678532	-0.25978832
0.84016332	0.30805632	-0.11488732	0.14854032	-0.36860232	-0.24793232
0.84344132	0.30554632	-0.11062332	0.14875332	-0.37441232	-0.23550432
0.84657732	0.30278932	-0.10635132	0.14838932	-0.37994032	-0.22267632
0.85033932	0.30013732	-0.10217432	0.14775932	-0.37628132	-0.20703332
0.85365532	0.29724532	-0.09805032	0.13908132	-0.37604132	-0.19100132
0.85644932	0.29407132	-0.09413132	0.12257132	-0.37929832	-0.17540432
0.85911932	0.29076732	-0.09066032	0.09954732	-0.38884632	-0.16222632
0.86213032	0.28748832	-0.08788532	0.06686132	-0.39500432	-0.15341632
0.86377832	0.28363732	-0.08565532	0.04148832	-0.40986532	-0.14819632
0.86488432	0.27955732	-0.08400532	0.03150632	-0.41541532	-0.14389232
0.86585932	0.27543532	-0.08281432	0.02404332	-0.42568132	-0.13974532
0.86703232	0.27141132	-0.08201432	0.02133532	-0.42784432	-0.13587632
0.86772032	0.26724432	-0.08152032	0.02017332	-0.42919832	-0.13168332
0.86896832	0.26325132	-0.08142332	0.01620432	-0.43108332	-0.12768132
0.86988932	0.25916332	-0.08165732	0.01826932	-0.43401732	-0.12335932
0.87033832	0.25499332	-0.08225532	0.02042632	-0.44211332	-0.12152132
0.87290032	0.25151032	-0.08363632	0.01464232	-0.43057832	-0.12017432
0.87310032	0.24742432	-0.08539432	0.02283532	-0.43279632	-0.12298432
0.87581132	0.24414532	-0.08795032	0.01899432	-0.41845932	-0.12479732
0.87589832	0.24034532	-0.09074332	0.03682932	-0.41039132	-0.12948832
0.87639832	0.23690732	-0.09393332	0.05195932	-0.40181932	-0.13566232
0.87746232	0.23387232	-0.09741132	0.06347232	-0.38972432	-0.14198132
0.87533632	0.23033932	-0.10060432	0.08317032	-0.39338932	-0.15074232
0.87548032	0.22770132	-0.10395132	0.09263732	-0.38827332	-0.15664832
0.87546432	0.22531932	-0.10707332	0.09697232	-0.38396232	-0.16228632
0.87610032	0.22343632	-0.11009732	0.09544032	-0.38229732	-0.16877732
0.87664132	0.22175432	-0.11293832	0.09199532	-0.38503732	-0.17590132
0.87736232	0.22036932	-0.11569132	0.08865632	-0.38940532	-0.18223432
0.87876532	0.21942332	-0.11849132	0.08340232	-0.39070932	-0.18833232
0.87947832	0.21854932	-0.12122432	0.08348532	-0.39176832	-0.19410332
0.88034932	0.21793332	-0.12399932	0.08403432	-0.39245032	-0.19966132
0.88063632	0.21738932	-0.12667432	0.08736632	-0.39128632	-0.20488732
0.88128832	0.21708732	-0.12937232	0.08912032	-0.38851932	-0.20956232
0.88143032	0.21679132	-0.13193532	0.08955732	-0.38958932	-0.21535032
0.88229632	0.21679432	-0.13445932	0.08644332	-0.38951132	-0.22123132
0.88323232	0.21691132	-0.13689532	0.07877332	-0.38870432	-0.22616532
0.88402932	0.21712232	-0.13934432	0.07289632	-0.38982732	-0.23084432
0.88543232	0.21762532	-0.14206832	0.06449032	-0.38994832	-0.23710132
0.88447832	0.21778632	-0.14402432	0.05584332	-0.39750632	-0.23913532
0.88388632	0.21810032	-0.14519832	0.05801932	-0.40027432	-0.23447432
0.88411232	0.21864532	-0.14624932	0.05888132	-0.39757032	-0.22880632
0.88413932	0.21907532	-0.14702832	0.05724732	-0.39464032	-0.22468432
0.88421732	0.21944932	-0.14763532	0.05454632	-0.39414732	-0.22165632
0.88441432	0.21975832	-0.14835632	0.05400332	-0.39265632	-0.22101332
0.88494232	0.22014532	-0.14952032	0.05144632	-0.38990032	-0.22373932
0.88559932	0.22066332	-0.15097332	0.05045332	-0.38687132	-0.22891632
0.88562532	0.22127832	-0.15241132	0.04940532	-0.38473132	-0.23304632
0.88602932	0.22221232	-0.15346432	0.04373432	-0.38615232	-0.23451332
0.88594032	0.22320732	-0.15434532	0.04054032	-0.38493332	-0.23662832
0.88694232	0.22467232	-0.15537032	0.02600932	-0.38773732	-0.24073332
0.88764932	0.22624832	-0.15611032	0.01098532	-0.39227832	-0.24340832
0.88799732	0.22793632	-0.15668532	0.00090732	-0.39385532	-0.24459632
0.88864732	0.22993832	-0.15745832	-0.00533832	-0.39304532	-0.24507432
0.88839432	0.23190532	-0.15827432	-0.00702632	-0.39440532	-0.24616432
0.88846032	0.23415432	-0.15920032	-0.00630632	-0.39438532	-0.24627932
0.88798632	0.23646832	-0.16001632	-0.00445832	-0.39861732	-0.24710032
0.88662632	0.23865732	-0.16039332	-0.00180132	-0.40265532	-0.24645432
0.88595032	0.24120132	-0.16089632	-0.00672032	-0.40374232	-0.24708432
0.88525732	0.24381732	-0.16132032	-0.01681632	-0.41082232	-0.24924632
0.88452732	0.24646832	-0.16167232	-0.02017232	-0.41367432	-0.24839732
0.88191532	0.24870532	-0.16174832	-0.01827032	-0.42149732	-0.25001732
0.88076732	0.25143032	-0.16230932	-0.01655332	-0.41999132	-0.25219332
0.87973532	0.25432132	-0.16309232	-0.01109432	-0.41947532	-0.25630132
0.87856732	0.25725432	-0.16374732	-0.00676632	-0.41767632	-0.26210132
0.87746332	0.26022932	-0.16401632	-0.00867732	-0.41823432	-0.26690632
0.87605632	0.26281332	-0.16339832	-0.00564732	-0.41610332	-0.26337332
0.87387732	0.26479932	-0.16287232	-0.00174232	-0.41314932	-0.26559232
0.87395932	0.26757332	-0.16363332	-0.01103332	-0.41563132	-0.27713132
0.87374432	0.27042232	-0.16402632	-0.01644032	-0.42217732	-0.28547432
0.87254132	0.27301432	-0.16410632	-0.00874632	-0.41802232	-0.28921032
0.87297332	0.27633432	-0.16550032	-0.01127432	-0.41522732	-0.30540332
0.87254232	0.27958132	-0.16647432	-0.01739532	-0.42152732	-0.32104432
0.87146732	0.28285632	-0.16715832	-0.01528132	-0.43148732	-0.33507832
0.87143532	0.28671032	-0.16813132	-0.01769232	-0.42971132	-0.34965532
0.87105432	0.29061732	-0.16894532	-0.02143432	-0.43447332	-0.36650432
0.87075232	0.29474732	-0.16992332	-0.02959832	-0.44199232	-0.38616732
0.86990732	0.29889532	-0.17080032	-0.03664432	-0.45345332	-0.40421832
0.86954332	0.30330232	-0.17134032	-0.04559832	-0.45863632	-0.41781732
0.86857732	0.30739132	-0.17140932	-0.05528032	-0.46385832	-0.42996332
0.86666132	0.31088932	-0.17098532	-0.06068832	-0.46853332	-0.44081032
0.86476632	0.31398232	-0.17020432	-0.06268232	-0.46763732	-0.44771332
0.86301032	0.31663632	-0.16898632	-0.06021132	-0.46577932	-0.45118732
0.86229632	0.31905032	-0.16727532	-0.05493832	-0.45896932	-0.44830332
0.86169332	0.32083432	-0.16476432	-0.03982432	-0.45205132	-0.43963032
0.86305532	0.32269332	-0.16187032	-0.02288832	-0.43725132	-0.42376832
0.86235532	0.32321232	-0.15805732	-0.00304132	-0.42797232	-0.40898432
0.86109032	0.32298832	-0.15380732	0.02140832	-0.41871232	-0.39285332
0.85986532	0.32218732	-0.14924132	0.04509832	-0.41033532	-0.37561432
0.85828532	0.32069832	-0.14433032	0.06764132	-0.40447732	-0.35759032
0.85711432	0.31883532	-0.13935132	0.08276132	-0.39875732	-0.34111532
0.85632432	0.31662432	-0.13448232	0.09180132	-0.39589532	-0.32597732
0.85524132	0.31382532	-0.12963932	0.10300532	-0.39532632	-0.31245132
0.85586532	0.31114232	-0.12506632	0.11217232	-0.38512232	-0.29723732
0.85591132	0.30783932	-0.12036732	0.11952632	-0.38887732	-0.28415132
0.85696032	0.30451532	-0.11582832	0.12353932	-0.38303532	-0.26811532
0.85752032	0.30075332	-0.11134932	0.12426032	-0.38771932	-0.25270132
0.85906632	0.29713432	-0.10728732	0.11532832	-0.38312532	-0.23786932
0.85999732	0.29311232	-0.10351832	0.10543032	-0.38436932	-0.22362932
0.86052332	0.28879732	-0.10011332	0.09494932	-0.39018132	-0.21064932
0.86136132	0.28448932	-0.09718332	0.08338832	-0.39339332	-0.19970232
0.86328232	0.28037232	-0.09478932	0.06550832	-0.39196632	-0.18896632
0.86393632	0.27572332	-0.09273832	0.05265932	-0.39930532	-0.17944132
0.86445332	0.27095932	-0.09109132	0.04246932	-0.40279832	-0.17148832
0.86479232	0.26610332	-0.08982332	0.03756032	-0.40219332	-0.16219432
0.86493832	0.26126332	-0.08890332	0.03198432	-0.40332432	-0.15382432
0.86547032	0.25656032	-0.08844032	0.02607132	-0.40441532	-0.14532632
0.86535132	0.25176332	-0.08836432	0.02644832	-0.40665532	-0.13887132
0.86569832	0.24717332	-0.08885332	0.02337432	-0.40896532	-0.13563832
0.86669732	0.24286832	-0.09002232	0.02171932	-0.40177532	-0.13512532
0.86777632	0.23864532	-0.09177032	0.02385932	-0.39814732	-0.13874032
0.86902732	0.23460532	-0.09402832	0.02900032	-0.39093632	-0.14295132
0.86974232	0.23062232	-0.09664532	0.03772132	-0.38160232	-0.14796632
0.86938032	0.22655732	-0.09942732	0.05632232	-0.37618932	-0.15344132
0.86836232	0.22260232	-0.10226932	0.07626232	-0.37397532	-0.15715832
0.86705232	0.21883132	-0.10498332	0.08950432	-0.37258532	-0.16285432
0.86725832	0.21563532	-0.10768432	0.09141032	-0.37207232	-0.16683032
0.86770132	0.21264632	-0.11020332	0.08749432	-0.36939032	-0.17174332
0.86863032	0.20992032	-0.11262132	0.07629332	-0.37456332	-0.17772332
0.87215432	0.20798132	-0.11533832	0.05816432	-0.36968232	-0.18111632
0.87264932	0.20555932	-0.11772832	0.05190632	-0.37606732	-0.18694632
0.87432432	0.20367832	-0.12034132	0.04399632	-0.37573932	-0.19235332
0.87452232	0.20170232	-0.12280132	0.04673332	-0.37469632	-0.19671732
0.87500032	0.20005532	-0.12528932	0.04932232	-0.37239932	-0.20135932
0.87575032	0.19869832	-0.12773932	0.04779432	-0.37137932	-0.20639932
0.87597832	0.19740132	-0.12996632	0.04781432	-0.36974732	-0.21087932
0.87592232	0.19618232	-0.13192132	0.04555932	-0.37494532	-0.21650532
0.87671432	0.19534332	-0.13379432	0.03961032	-0.37444332	-0.22112132
0.87802632	0.19483232	-0.13560032	0.03188232	-0.37602132	-0.22668732
0.87848332	0.19439232	-0.13721732	0.02596632	-0.37756632	-0.23143932
0.87970332	0.19437132	-0.13906032	0.01637532	-0.37545632	-0.23658232
0.88062032	0.19457632	-0.14113832	0.01306132	-0.37367032	-0.24313432
0.87977732	0.19473132	-0.14285432	0.01036432	-0.37782332	-0.24794632
0.87869532	0.19496932	-0.14374932	0.01469532	-0.37864732	-0.24455332
0.87821032	0.19543132	-0.14439632	0.02043132	-0.37396132	-0.23999032
0.87802732	0.19605532	-0.14496332	0.02218532	-0.37052132	-0.23723332
0.87790332	0.19684532	-0.14563632	0.01717432	-0.37185632	-0.23953332
0.87786032	0.19783232	-0.14634632	0.00859132	-0.37232832	-0.24397032
0.87795232	0.19911232	-0.14719732	-0.00292132	-0.37460432	-0.24865032
0.87784032	0.20062832	-0.14801532	-0.01035632	-0.37524432	-0.25229832
0.87734032	0.20241832	-0.14897532	-0.01853632	-0.37313132	-0.25661032
0.87681232	0.20459032	-0.15027032	-0.02151432	-0.36853832	-0.26050032
0.87595132	0.20702332	-0.15178332	-0.02432032	-0.37025632	-0.26429932
0.87452532	0.20966032	-0.15306732	-0.02447632	-0.37358632	-0.26540032
0.87297732	0.21245532	-0.15413532	-0.02362232	-0.37572532	-0.26435432
0.87138732	0.21531532	-0.15503832	-0.02530432	-0.38093632	-0.26498932
0.86991532	0.21822532	-0.15569332	-0.03222832	-0.38633832	-0.26626932
0.86976432	0.22136832	-0.15642632	-0.04349132	-0.38867832	-0.26553432
0.86864032	0.22424232	-0.15690832	-0.04431432	-0.39204532	-0.26514932
0.86817032	0.22737732	-0.15760832	-0.05078332	-0.39530332	-0.26583032
0.86719132	0.23041132	-0.15807232	-0.05359732	-0.40109632	-0.26740632
0.86672332	0.23360532	-0.15857732	-0.05780332	-0.40302332	-0.26918232
0.86672432	0.23710632	-0.15950932	-0.06170132	-0.40352132	-0.27323532
0.86628032	0.24065432	-0.16049432	-0.05759332	-0.40206032	-0.27618332
0.86535132	0.24420732	-0.16152832	-0.04336432	-0.39668032	-0.27590832
0.86405832	0.24763632	-0.16227132	-0.03961732	-0.39713932	-0.27733132
0.86277032	0.25096132	-0.16260532	-0.04214732	-0.40338832	-0.27825232
0.86170432	0.25422732	-0.16280732	-0.04364432	-0.40400732	-0.27766932
0.86017432	0.25738532	-0.16296832	-0.04219832	-0.41191732	-0.28035532
0.86000032	0.26096032	-0.16324832	-0.04667232	-0.41072032	-0.28012432
0.85837432	0.26388832	-0.16285032	-0.04290332	-0.40641632	-0.27736332
0.85683832	0.26647132	-0.16268132	-0.03373532	-0.39605432	-0.27810932
0.85572632	0.26891432	-0.16229632	-0.02981532	-0.39072132	-0.27751132
0.85419032	0.27095932	-0.16212932	-0.02218632	-0.38636432	-0.28284632
0.85388932	0.27357532	-0.16267532	-0.02514932	-0.38937832	-0.29586732
0.85453232	0.27685932	-0.16363332	-0.03160832	-0.39612032	-0.31315432
0.85548932	0.28100032	-0.16513232	-0.04194232	-0.40840832	-0.33681532
0.85715332	0.28608332	-0.16689632	-0.05794932	-0.42686432	-0.36213232
0.85785232	0.29156132	-0.16839432	-0.06981732	-0.44255832	-0.38432732
0.85681232	0.29701732	-0.16960832	-0.07171132	-0.45520432	-0.40573132
0.85557032	0.30259532	-0.17066632	-0.07887532	-0.46407732	-0.42453432
0.85336132	0.30777532	-0.17108232	-0.09175232	-0.47289932	-0.44066832
0.85252732	0.31306632	-0.17099432	-0.10818132	-0.47279032	-0.44885932
0.84948132	0.31702832	-0.16980632	-0.10897232	-0.47345532	-0.45199832
0.84590232	0.32014932	-0.16800232	-0.09813032	-0.46347032	-0.44741332
0.84397432	0.32311832	-0.16618532	-0.08901532	-0.44532932	-0.43908432
0.84038232	0.32466032	-0.16362032	-0.06887232	-0.43552732	-0.43198432
0.83855632	0.32604732	-0.16087732	-0.04841232	-0.42325532	-0.41934932
0.83645632	0.32657932	-0.15728732	-0.01530232	-0.41567032	-0.40178532
0.83621032	0.32708432	-0.15326332	0.01941332	-0.39433432	-0.37532932
0.83424732	0.32624932	-0.14828232	0.05806232	-0.38363332	-0.35011432
0.83285732	0.32496432	-0.14295332	0.08622632	-0.37966332	-0.32669032
0.83182432	0.32330332	-0.13752132	0.10218132	-0.37939732	-0.30528132
0.83127432	0.32140332	-0.13232232	0.10801832	-0.38295332	-0.28737332
0.83203132	0.31963132	-0.12766732	0.10442032	-0.38226432	-0.27382232
0.83313432	0.31766232	-0.12348732	0.09612332	-0.38083932	-0.26424732
0.83490032	0.31568532	-0.11977632	0.08640032	-0.38085732	-0.25765832
0.83629732	0.31335532	-0.11634532	0.07917632	-0.38489232	-0.25269232
0.83744532	0.31081332	-0.11313532	0.07440632	-0.38440632	-0.24789032
0.83833532	0.30808932	-0.11011232	0.06746132	-0.38727632	-0.24227832
0.83840232	0.30505632	-0.10721432	0.06661232	-0.38835932	-0.23658832
0.83832932	0.30191332	-0.10451732	0.06239632	-0.39391632	-0.23040332
0.83900132	0.29899032	-0.10216532	0.05600332	-0.39129732	-0.22240832
0.83959232	0.29599532	-0.10005632	0.04687732	-0.38883932	-0.21636132
0.83981032	0.29279332	-0.09811432	0.03771932	-0.39180332	-0.21236632
0.84122432	0.28993032	-0.09654132	0.02141732	-0.39465232	-0.20970632
0.84131032	0.28657532	-0.09502332	0.01476932	-0.40204932	-0.20812532
0.84164432	0.28331332	-0.09360532	0.00692432	-0.41293732	-0.20727832
0.84348432	0.28055332	-0.09233532	-0.00376032	-0.40681332	-0.20262732
0.84394132	0.27743432	-0.09086232	-0.00695932	-0.41213532	-0.19677632
0.84424232	0.27430432	-0.08954732	-0.00839232	-0.41908732	-0.18995632
0.84498632	0.27131032	-0.08848732	-0.01171332	-0.42356332	-0.18273132
0.84577932	0.26835832	-0.08764332	-0.01131932	-0.43315932	-0.17747132
0.84647432	0.26529532	-0.08698232	-0.00378232	-0.44132132	-0.17236432
0.84800432	0.26241132	-0.08653232	-0.00655132	-0.45196732	-0.16938232
0.84943232	0.25945532	-0.08618132	-0.01097632	-0.46676132	-0.16753932
0.85100932	0.25662532	-0.08595832	-0.01851732	-0.47617832	-0.16507132
0.85255132	0.25387032	-0.08591932	-0.02762932	-0.48263532	-0.16197432
0.85306132	0.25092032	-0.08597832	-0.02742732	-0.48647532	-0.15837032
0.85363932	0.24830732	-0.08607332	-0.02375432	-0.48165132	-0.15089632
0.85481632	0.24616632	-0.08610332	-0.03547232	-0.47928332	-0.14286732
0.85572132	0.24390332	-0.08624632	-0.05042032	-0.48199032	-0.13509232
0.85580032	0.24141532	-0.08655532	-0.05907632	-0.48177232	-0.12848632
0.85640032	0.23919932	-0.08733632	-0.06154132	-0.47283632	-0.12287532
0.85726232	0.23693232	-0.08875832	-0.05875932	-0.46434132	-0.12172732
0.85751632	0.23424632	-0.09037232	-0.05901232	-0.45789632	-0.12652132
0.85749932	0.23160332	-0.09200632	-0.06017232	-0.44540032	-0.13300432
0.85769832	0.22924532	-0.09385932	-0.05956732	-0.43537632	-0.13859132
0.85819032	0.22706932	-0.09602832	-0.05860732	-0.42924832	-0.14570132
0.85841132	0.22496832	-0.09842532	-0.04914632	-0.41963232	-0.15166132
0.85814532	0.22296732	-0.10097132	-0.03589832	-0.41579532	-0.15839232
0.85811132	0.22111432	-0.10365732	-0.03404532	-0.41294532	-0.16650032
0.85789432	0.21931532	-0.10636932	-0.03120632	-0.40923232	-0.17389832
0.85719732	0.21759432	-0.10906032	-0.02290732	-0.40593332	-0.18009532
0.85679332	0.21615632	-0.11187432	-0.01291132	-0.39827632	-0.18508932
0.85563432	0.21467132	-0.11475632	0.00318032	-0.39405432	-0.19015232
0.85427032	0.21324632	-0.11771932	0.01338332	-0.39092632	-0.19575032
0.85348632	0.21208232	-0.12066532	0.01437932	-0.38420932	-0.20250832
0.85201932	0.21086832	-0.12332532	0.01283332	-0.38412332	-0.21007332
0.85133932	0.21003532	-0.12592532	0.00853532	-0.38132432	-0.21634932
0.85169532	0.20959232	-0.12865432	0.00070032	-0.37929532	-0.22299432
0.85183132	0.20915232	-0.13141932	-0.00382932	-0.38188932	-0.23103232
0.85199932	0.20882532	-0.13436632	-0.00664332	-0.38363232	-0.23937532
0.85290032	0.20879432	-0.13763632	-0.01041332	-0.38004732	-0.24833432
0.85295632	0.20872232	-0.14102032	-0.00918332	-0.37906332	-0.25866132
0.85334032	0.20891832	-0.14465832	-0.01177932	-0.37262832	-0.26957732
0.85353032	0.20935232	-0.14848332	-0.01600232	-0.36552132	-0.28069032
0.84826632	0.20881932	-0.15026232	-0.04268332	-0.38918532	-0.28984532
0.84638732	0.20914932	-0.15073032	-0.02923232	-0.38891332	-0.27743532
0.84592532	0.20968432	-0.15128132	-0.02273832	-0.38593732	-0.26951032
0.84570332	0.21042032	-0.15144232	-0.02490432	-0.38493032	-0.26307632
0.84586132	0.21125932	-0.15128832	-0.02588032	-0.38308932	-0.25744332
0.84630132	0.21228632	-0.15113432	-0.03244832	-0.37918732	-0.25427332
0.84631732	0.21338632	-0.15107832	-0.03570932	-0.37776932	-0.25183932
0.84622632	0.21483132	-0.15143632	-0.03705932	-0.37581432	-0.25138232
0.84565732	0.21652932	-0.15212532	-0.03186232	-0.36786732	-0.25060932
0.84603232	0.21875132	-0.15304332	-0.03438632	-0.36522732	-0.25021632
0.84621332	0.22117332	-0.15392732	-0.03856332	-0.36192632	-0.24926032
0.84586032	0.22359832	-0.15455032	-0.04386032	-0.36933632	-0.24856732
0.84607432	0.22630332	-0.15518232	-0.05289332	-0.37673332	-0.24818132
0.84636432	0.22920332	-0.15576832	-0.06154132	-0.38659832	-0.24733632
0.84693632	0.23245232	-0.15651932	-0.06985032	-0.39343232	-0.24634432
0.84682832	0.23579532	-0.15747032	-0.06731332	-0.39622832	-0.24472832
0.84549032	0.23903932	-0.15843332	-0.05928832	-0.39973132	-0.24322932
0.84450232	0.24246732	-0.15981132	-0.04298232	-0.39424432	-0.24185432
0.84279632	0.24572232	-0.16122932	-0.03603832	-0.39493832	-0.24384532
0.84073432	0.24881232	-0.16212832	-0.02814132	-0.40060532	-0.24466132
0.83986632	0.25218132	-0.16296332	-0.02923632	-0.40189532	-0.24628032
0.83885432	0.25530132	-0.16314532	-0.03043632	-0.40225232	-0.24471232
0.83772532	0.25814832	-0.16314732	-0.02731432	-0.40645632	-0.24609132
0.83722832	0.26105432	-0.16309632	-0.03018432	-0.41034932	-0.24666632
0.83652932	0.26326432	-0.16190632	-0.01754832	-0.38971832	-0.23030832
0.83407032	0.26405832	-0.16078932	-0.00756632	-0.37928532	-0.22434832
0.83311432	0.26468532	-0.16082232	-0.00668432	-0.37775232	-0.23268232
0.83345432	0.26565732	-0.16158532	-0.00608032	-0.37501932	-0.24770732
0.83270132	0.26672732	-0.16232232	-0.00297532	-0.38007132	-0.26612332
0.83275532	0.26849032	-0.16268232	-0.00169432	-0.38530232	-0.27918632
0.83217932	0.27034132	-0.16220132	-0.00309832	-0.39359532	-0.28946132
0.83337232	0.27301732	-0.16218732	-0.01627532	-0.40327632	-0.30490032
0.83443832	0.27626632	-0.16256532	-0.03149932	-0.41545832	-0.32641232
0.83465932	0.27986532	-0.16300932	-0.04045132	-0.42622232	-0.34673032
0.83322732	0.28338632	-0.16311632	-0.03971432	-0.43449032	-0.36256932
0.83203932	0.28726932	-0.16327932	-0.04598132	-0.44119132	-0.37714832
0.83020432	0.29102632	-0.16294932	-0.05148532	-0.44096432	-0.38653532
0.82739132	0.29433132	-0.16245032	-0.05587132	-0.44082432	-0.39745032
0.82406932	0.29729032	-0.16162232	-0.05726432	-0.44172332	-0.40575232
0.82248732	0.30049332	-0.16054732	-0.06376632	-0.43249332	-0.40771432
0.82081632	0.30316232	-0.15895632	-0.06210032	-0.42179732	-0.40436832
0.81810232	0.30487432	-0.15664532	-0.04892032	-0.41714832	-0.40000732
0.81791032	0.30680132	-0.15422632	-0.03313432	-0.40013932	-0.38707532
0.81710332	0.30782532	-0.15108832	-0.01264432	-0.39192532	-0.37473432
0.81651532	0.30818432	-0.14747632	0.01140832	-0.38669732	-0.36073632
0.81608632	0.30787132	-0.14350232	0.03522132	-0.38017832	-0.34594332
0.81616232	0.30704432	-0.13931732	0.05527932	-0.38058332	-0.33214632
0.81714032	0.30590932	-0.13518132	0.06879332	-0.37967632	-0.31829232
0.81885932	0.30443132	-0.13111732	0.07959332	-0.37672032	-0.30511232
0.82053632	0.30234432	-0.12701832	0.08783732	-0.38037832	-0.29298832
0.82435432	0.30050832	-0.12322932	0.09159632	-0.37578432	-0.27798632
0.82736732	0.29799232	-0.11933132	0.09415732	-0.37411632	-0.26412432
0.82956132	0.29485132	-0.11531532	0.10028232	-0.37968732	-0.24994932
0.83234532	0.29167532	-0.11145332	0.09901532	-0.37773132	-0.23525432
0.83551432	0.28845432	-0.10782532	0.08654832	-0.38058332	-0.22174532
0.83845832	0.28495732	-0.10451032	0.07513432	-0.38414632	-0.21075632
0.84175132	0.28141532	-0.10158632	0.05800432	-0.38880132	-0.20314332
0.84448032	0.27759232	-0.09897432	0.03966932	-0.39907232	-0.19711832
0.84695132	0.27365332	-0.09669832	0.02259032	-0.40805632	-0.19280832
0.84832732	0.26934632	-0.09469332	0.01337232	-0.41886932	-0.19105932
0.84947032	0.26507132	-0.09295732	0.00737532	-0.42455132	-0.18771732
0.85022232	0.26073432	-0.09146032	0.00396432	-0.43355132	-0.18510932
0.85184332	0.25676932	-0.09036432	-0.01120432	-0.43605332	-0.18238232
0.85262532	0.25259932	-0.08954232	-0.01852232	-0.44009732	-0.17979632
0.85263432	0.24829432	-0.08901032	-0.02145932	-0.45028432	-0.17896632
0.85341832	0.24429732	-0.08901832	-0.03440232	-0.45212032	-0.17892732
0.85310632	0.24003732	-0.08940132	-0.03085632	-0.45782432	-0.17923832
0.85339532	0.23605332	-0.09030432	-0.03296132	-0.45607732	-0.18039632
0.85428432	0.23234432	-0.09172032	-0.03013832	-0.45248132	-0.18184432
0.85530132	0.22876932	-0.09346832	-0.02973332	-0.43931532	-0.18248832
0.85517832	0.22503532	-0.09531732	-0.02181332	-0.43714932	-0.18506832
0.85626932	0.22177332	-0.09744832	-0.02120632	-0.42523732	-0.18507532
0.85595832	0.21831432	-0.09956332	-0.01511132	-0.42036432	-0.18647532
0.85621332	0.21517632	-0.10181032	-0.01694232	-0.41368232	-0.19002232
0.85631832	0.21212832	-0.10410232	-0.01817032	-0.41166732	-0.19421432
0.85728832	0.20941832	-0.10649032	-0.02354332	-0.40283432	-0.19788132
0.85772132	0.20675032	-0.10879632	-0.02605332	-0.40217832	-0.20464132
0.85828432	0.20430132	-0.11120432	-0.02992132	-0.40016632	-0.21035932
0.85909032	0.20211832	-0.11373332	-0.03046732	-0.39774432	-0.21777432
0.85961132	0.20009532	-0.11631032	-0.02931632	-0.39472232	-0.22541732
0.86045832	0.19836632	-0.11895432	-0.02837432	-0.38979732	-0.23254232
0.86065732	0.19667732	-0.12142432	-0.02435232	-0.38878332	-0.23977132
0.86071932	0.19511632	-0.12369732	-0.01811632	-0.38954732	-0.24441632
0.86053032	0.19366232	-0.12564932	-0.01445732	-0.39211732	-0.24761432
0.86105432	0.19246632	-0.12745132	-0.01546532	-0.39586132	-0.25034232
0.86235732	0.19157832	-0.12905932	-0.02517432	-0.39550132	-0.25144032
0.86313832	0.19066832	-0.13034932	-0.03196632	-0.40116232	-0.25089032
0.86458432	0.18993532	-0.13165732	-0.04357932	-0.40313032	-0.25054332
0.86579532	0.18927232	-0.13287632	-0.05462532	-0.40386732	-0.24931132
0.86707032	0.18882432	-0.13416032	-0.06188132	-0.40370832	-0.24815532
0.86848132	0.18857832	-0.13567732	-0.06969832	-0.40217832	-0.24918232
0.86991732	0.18847832	-0.13755132	-0.07353832	-0.39825332	-0.25369032
0.87061232	0.18832032	-0.13963432	-0.07179932	-0.39525432	-0.25979132
0.87109832	0.18821032	-0.14188732	-0.07197332	-0.39274232	-0.26839932
0.86981832	0.18797732	-0.14357032	-0.07238432	-0.39331632	-0.27576232
0.86900132	0.18819132	-0.14407832	-0.07616332	-0.39089432	-0.27409132
0.86896832	0.18852632	-0.14377532	-0.08079532	-0.37973732	-0.26573932
0.86865232	0.18849232	-0.14353732	-0.08883732	-0.37023932	-0.26023532
0.86824832	0.18834332	-0.14363032	-0.09028932	-0.36592232	-0.25706532
0.86788732	0.18822432	-0.14381232	-0.08488532	-0.36133532	-0.25287732
0.86784232	0.18821732	-0.14388232	-0.08525232	-0.36112332	-0.24864832
0.86820432	0.18828532	-0.14392932	-0.09146832	-0.35889632	-0.24339132
0.86798932	0.18823332	-0.14389332	-0.09459432	-0.36212032	-0.23816532
0.86798632	0.18828532	-0.14392332	-0.09848432	-0.36232332	-0.23276132
0.86740732	0.18832032	-0.14408932	-0.09637732	-0.36233732	-0.22622732
0.86665332	0.18844332	-0.14463432	-0.08458132	-0.35856832	-0.21962532
0.86547132	0.18859732	-0.14539032	-0.06708032	-0.35203732	-0.21268732
0.86408632	0.18878032	-0.14618032	-0.05174432	-0.34032332	-0.20744332
0.86254632	0.18883332	-0.14714532	-0.03449632	-0.32974032	-0.20733132
0.86050332	0.18857032	-0.14811532	-0.02044332	-0.31987532	-0.21280432
0.85861532	0.18817432	-0.14886132	-0.00942232	-0.31455232	-0.21968032
0.85767932	0.18785332	-0.14947032	-0.00199832	-0.31007632	-0.22635132
0.85680532	0.18747132	-0.14966532	0.00173532	-0.31215632	-0.23421132
0.85626932	0.18720232	-0.14973032	0.00252732	-0.31414832	-0.24078132
0.85574432	0.18707332	-0.14982032	0.00217332	-0.31610632	-0.24766732
0.85536832	0.18721032	-0.15015332	0.00122132	-0.31409732	-0.25419032
0.85462832	0.18750232	-0.15060032	0.00168032	-0.31706432	-0.26208032
0.85387432	0.18794532	-0.15105032	0.00322232	-0.31907932	-0.26737132
0.85314432	0.18860032	-0.15147032	0.00458032	-0.31939132	-0.27190932
0.85282132	0.18962532	-0.15197732	0.00425732	-0.32062932	-0.27580432
0.85223032	0.19093932	-0.15239732	0.00296732	-0.32365732	-0.27904132
0.85157332	0.19252732	-0.15267332	-0.00054632	-0.33266732	-0.28160632
0.85186132	0.19470232	-0.15300732	-0.01181232	-0.33968632	-0.28352932
0.85240732	0.19731532	-0.15327232	-0.02932032	-0.34946532	-0.28541432
0.85247632	0.20022532	-0.15347432	-0.04531832	-0.36334332	-0.28796432
0.85303332	0.20370832	-0.15390832	-0.06014732	-0.37373132	-0.28989932
0.85348432	0.20775232	-0.15474132	-0.06460932	-0.38336232	-0.29233432
0.85363032	0.21236232	-0.15603332	-0.06544332	-0.38828232	-0.29388232
0.85272132	0.21721432	-0.15730932	-0.05912932	-0.39280532	-0.29363432
0.85204132	0.22250332	-0.15864132	-0.06178932	-0.39811032	-0.29497432
0.84999032	0.22755032	-0.15936232	-0.06241932	-0.41712732	-0.29632632
0.84974832	0.23320932	-0.16006932	-0.08189432	-0.43614632	-0.29905232
0.84756932	0.23844932	-0.16016732	-0.08590032	-0.45571732	-0.29856332
0.84753532	0.24446032	-0.16101532	-0.09629132	-0.46226932	-0.29861932
0.84638932	0.25017132	-0.16174932	-0.09893032	-0.46396032	-0.29724332
0.84479932	0.25548732	-0.16234932	-0.09303932	-0.45236832	-0.29149032
0.84266232	0.26011132	-0.16273832	-0.08708932	-0.43931732	-0.28763232
0.83836232	0.26294532	-0.16120832	-0.05761332	-0.40504432	-0.26951732
0.83432332	0.26478532	-0.16060832	-0.03113232	-0.38170132	-0.27085032
0.83303432	0.26709832	-0.16153932	-0.03210232	-0.37957232	-0.29125132
0.83260832	0.26942732	-0.16145332	-0.03659132	-0.38403232	-0.30253332
0.83139732	0.27133732	-0.16063232	-0.03836832	-0.38369932	-0.30900532
0.83100632	0.27336432	-0.16047932	-0.04603132	-0.38300532	-0.32230032
0.83109332	0.27553732	-0.16054732	-0.05978332	-0.39268732	-0.34088332
0.83131532	0.27783132	-0.16026532	-0.07068432	-0.39716932	-0.35509732
0.83059932	0.27984532	-0.15961432	-0.07692032	-0.40417932	-0.36885732
0.82970632	0.28177232	-0.15874932	-0.08061932	-0.40708732	-0.38097832
0.82830432	0.28337132	-0.15743832	-0.08201032	-0.41064132	-0.39083932
0.82780232	0.28505232	-0.15606032	-0.08944232	-0.40501732	-0.39636632
0.82651232	0.28620932	-0.15420232	-0.09055932	-0.40361432	-0.39853432
0.82508632	0.28705732	-0.15201132	-0.09037832	-0.39652632	-0.39615532
0.82323832	0.28744632	-0.14943832	-0.08443732	-0.39003632	-0.39014332
0.82146232	0.28743332	-0.14651232	-0.06742932	-0.37931032	-0.38091132
0.81990732	0.28698432	-0.14313032	-0.04148932	-0.36764132	-0.36879432
0.81863332	0.28610132	-0.13922932	-0.01020732	-0.35743132	-0.35397232
0.81806132	0.28492032	-0.13490432	0.02316332	-0.34953232	-0.33750832
0.81836532	0.28353732	-0.13027332	0.05196532	-0.34507132	-0.32087332
0.81854132	0.28173132	-0.12524432	0.07624732	-0.34976432	-0.30546832
0.82121232	0.28038432	-0.12050332	0.08002432	-0.34080232	-0.28821932
0.82378532	0.27863832	-0.11586732	0.07698932	-0.34268532	-0.27553632
0.82644632	0.27656832	-0.11148932	0.06945132	-0.34763432	-0.26565132
0.83044332	0.27462432	-0.10752332	0.05665432	-0.34398632	-0.25476232
0.83372032	0.27221732	-0.10368932	0.04542932	-0.34833932	-0.24528932
0.83707132	0.26963432	-0.10006332	0.03265632	-0.35035232	-0.23672732
0.83951632	0.26656532	-0.09658732	0.01966132	-0.35759432	-0.22901632
0.84214532	0.26343532	-0.09339932	0.00401532	-0.36310932	-0.22013232
0.84413632	0.26001732	-0.09040032	-0.01306432	-0.36985332	-0.21224232
0.84550132	0.25632832	-0.08771332	-0.03271332	-0.38770232	-0.20528932
0.84655532	0.25246632	-0.08546932	-0.05627132	-0.40400532	-0.20042732
0.84651132	0.24827032	-0.08365932	-0.07142432	-0.42530632	-0.19911632
0.84643932	0.24404732	-0.08243032	-0.07894932	-0.44398832	-0.19877232
0.84648432	0.23992632	-0.08167232	-0.08901232	-0.45626532	-0.19888032
0.84698632	0.23598132	-0.08133932	-0.08623932	-0.46034632	-0.19850532
0.84762532	0.23220432	-0.08126832	-0.08908832	-0.46304032	-0.19639832
0.84837532	0.22857632	-0.08146132	-0.08978132	-0.46116832	-0.19430932
0.84913432	0.22508132	-0.08197132	-0.08788232	-0.46043032	-0.19426132
0.84964432	0.22159732	-0.08278332	-0.08762932	-0.45865132	-0.19502932
0.85088632	0.21839132	-0.08399232	-0.09154532	-0.45751632	-0.19895732
0.85209032	0.21528332	-0.08543132	-0.09494632	-0.45321632	-0.20340132
0.85324232	0.21230132	-0.08699732	-0.09732632	-0.44771832	-0.20748032
0.85426332	0.20941732	-0.08864632	-0.10092132	-0.44326732	-0.21129232
0.85521232	0.20666932	-0.09036132	-0.10256132	-0.43992432	-0.21475032
0.85599532	0.20405032	-0.09218032	-0.10277932	-0.43880132	-0.21912632
0.85739332	0.20173232	-0.09423332	-0.11094832	-0.43396132	-0.22388832
0.85847732	0.19949332	-0.09646332	-0.11345032	-0.42761732	-0.22970032
0.85909932	0.19730632	-0.09881632	-0.11797032	-0.42370132	-0.23593332
0.85994732	0.19534832	-0.10131632	-0.11851732	-0.41631232	-0.24169632
0.86008632	0.19341432	-0.10382332	-0.12000732	-0.41258832	-0.24887432
0.86067332	0.19173532	-0.10644132	-0.12492532	-0.40686532	-0.25526632
0.86144732	0.19026632	-0.10909932	-0.13346632	-0.40247032	-0.26260032
0.86212432	0.18893832	-0.11183132	-0.14041632	-0.39853132	-0.26951232
0.86288232	0.18780032	-0.11465632	-0.15089332	-0.39420932	-0.27711732
0.86303532	0.18669732	-0.11747932	-0.15338832	-0.39240832	-0.28461832
0.86344232	0.18584532	-0.12036632	-0.15808532	-0.38799832	-0.29161532
0.86376332	0.18518032	-0.12330632	-0.16226332	-0.38239332	-0.29857332
0.86428532	0.18475632	-0.12641332	-0.17042332	-0.37675532	-0.30701232
0.86512132	0.18462432	-0.12973132	-0.17484032	-0.36752032	-0.31541032
0.86572932	0.18468532	-0.13318732	-0.18289232	-0.35921432	-0.32428132
0.86607132	0.18492832	-0.13669232	-0.18320032	-0.35086032	-0.33314932
0.86582132	0.18528932	-0.14015232	-0.18916832	-0.34724132	-0.34237232
0.86545732	0.18596932	-0.14363532	-0.19625432	-0.34199232	-0.35170432
0.85691932	0.18512432	-0.14442032	-0.19887532	-0.38441832	-0.35940232
0.85592932	0.18589232	-0.14496332	-0.19611432	-0.38699732	-0.34791832
0.85486032	0.18670032	-0.14526432	-0.18971832	-0.39107432	-0.33783032
0.85457232	0.18783932	-0.14541032	-0.18977432	-0.39186332	-0.32939232
0.85408232	0.18918732	-0.14560532	-0.18784132	-0.39499132	-0.32510832
0.85357332	0.19073232	-0.14585632	-0.18552532	-0.39668132	-0.32236732
0.85337732	0.19256732	-0.14629332	-0.18139732	-0.39435632	-0.31908632
0.85367532	0.19482332	-0.14718132	-0.17779832	-0.39194332	-0.31810632
0.85315832	0.19722832	-0.14814332	-0.17356532	-0.39794932	-0.32062932
0.85255832	0.19986532	-0.14888232	-0.17627732	-0.40761532	-0.32271432
0.85254532	0.20282732	-0.14948232	-0.18265732	-0.41397532	-0.32269232
0.85261732	0.20599132	-0.15012432	-0.18887832	-0.41926132	-0.32210832
0.85223532	0.20928732	-0.15073832	-0.18852932	-0.42738732	-0.31990232
0.85191532	0.21282932	-0.15154532	-0.19056332	-0.43183732	-0.31738632
0.85083832	0.21636832	-0.15240232	-0.18489832	-0.43202532	-0.31304332
0.84913432	0.21973432	-0.15323232	-0.17475732	-0.43221632	-0.30894832
0.84774532	0.22306732	-0.15416632	-0.16980832	-0.42785432	-0.30717032
0.84613932	0.22613932	-0.15515832	-0.15807132	-0.42079232	-0.30721132
0.84425032	0.22899832	-0.15598632	-0.15178832	-0.42115032	-0.31114032
0.84278132	0.23185032	-0.15652432	-0.15174232	-0.42761532	-0.31540432
0.84192532	0.23477432	-0.15677132	-0.15543432	-0.42530632	-0.31567132
0.84132732	0.23767332	-0.15722032	-0.15169732	-0.42290332	-0.31629832
0.84056232	0.24044332	-0.15772932	-0.14880932	-0.42588932	-0.31876732
0.84059932	0.24342732	-0.15839532	-0.15710532	-0.42397032	-0.32242632
0.84002132	0.24624132	-0.15877332	-0.15928932	-0.42711232	-0.32478632
0.83906132	0.24878832	-0.15881232	-0.15117232	-0.41928332	-0.32130332
0.83866832	0.25148232	-0.15952832	-0.14376032	-0.41247332	-0.32470732
0.83666932	0.25370232	-0.15980732	-0.13687432	-0.41866132	-0.32943032
0.83522332	0.25566532	-0.15924732	-0.12841432	-0.40958632	-0.32470932
0.83545032	0.25810232	-0.15998232	-0.12407832	-0.40267032	-0.33414132
0.83487332	0.26045332	-0.16089932	-0.13478732	-0.41230932	-0.35229932
0.83406532	0.26282032	-0.16098432	-0.14082232	-0.41965932	-0.36213232
0.83264132	0.26530532	-0.16111232	-0.12750232	-0.42155032	-0.37249732
0.83380832	0.26908532	-0.16250632	-0.13949732	-0.42151432	-0.39137132
0.83242032	0.27250932	-0.16338832	-0.14651332	-0.43285132	-0.41218032
0.83090532	0.27639032	-0.16425732	-0.14421932	-0.43708632	-0.42874232
0.82884532	0.28045332	-0.16516632	-0.14416332	-0.43858432	-0.44569732
0.82594932	0.28440732	-0.16581232	-0.14333432	-0.43553232	-0.46286432
0.82205132	0.28797232	-0.16595532	-0.14915132	-0.44024532	-0.47982732
0.81766232	0.29110532	-0.16534732	-0.15556732	-0.44219732	-0.49104032
0.81362632	0.29392332	-0.16419032	-0.15905032	-0.43704632	-0.49620932
0.81164032	0.29690532	-0.16279232	-0.16345032	-0.42366232	-0.49227332
0.81020432	0.29948232	-0.16100132	-0.16589532	-0.40648732	-0.48387932
0.80884632	0.30148632	-0.15853532	-0.14792332	-0.39041332	-0.46937332
0.80811032	0.30298132	-0.15554132	-0.11666332	-0.37383432	-0.44908432
0.80673132	0.30342832	-0.15186032	-0.07362432	-0.36113332	-0.42854132
0.80645032	0.30346932	-0.14791432	-0.04077132	-0.35482032	-0.41036432
0.80705432	0.30300932	-0.14378232	-0.00788332	-0.34698232	-0.39276432
0.80814932	0.30196832	-0.13943532	0.02074632	-0.34853732	-0.37689432
0.81066032	0.30079032	-0.13506832	0.04487432	-0.34886532	-0.36144532
0.81485632	0.29955832	-0.13082332	0.05678732	-0.34450032	-0.34621832
0.81927032	0.29776332	-0.12647832	0.06960932	-0.34896932	-0.32993132
0.82446032	0.29576832	-0.12226232	0.07172832	-0.34965732	-0.31610832
0.82938732	0.29330032	-0.11810032	0.06549932	-0.35145832	-0.30217632
0.83359432	0.29025832	-0.11407932	0.05685932	-0.36143932	-0.28873532
0.83845132	0.28722932	-0.11044032	0.04010732	-0.36208532	-0.27704532
0.84184432	0.28354632	-0.10693632	0.02030932	-0.36838432	-0.26579632
0.84530832	0.27976532	-0.10389632	-0.01083532	-0.38287132	-0.25781132
0.84791432	0.27559532	-0.10129532	-0.03789032	-0.39471332	-0.25181832
0.84931232	0.27093032	-0.09909532	-0.05586832	-0.41200732	-0.24937132
0.85065032	0.26623032	-0.09732032	-0.06639132	-0.42272532	-0.24714432
0.85162632	0.26143832	-0.09589832	-0.07351332	-0.43376932	-0.24589832
0.85281232	0.25679932	-0.09483432	-0.07713632	-0.44382232	-0.24556532
0.85382932	0.25220832	-0.09405932	-0.07917232	-0.44957232	-0.24505032
0.85544732	0.24788432	-0.09360832	-0.08470832	-0.45149932	-0.24432232
0.85694632	0.24364432	-0.09339332	-0.08364832	-0.45470632	-0.24275732
0.85816232	0.23939832	-0.09339632	-0.07764932	-0.45667332	-0.24079732
0.85924932	0.23523632	-0.09359932	-0.07020732	-0.45864032	-0.23940132
0.86085632	0.23136032	-0.09406932	-0.06547832	-0.45189232	-0.23715432
0.86204232	0.22748232	-0.09471832	-0.05945032	-0.45143132	-0.23556032
0.86322732	0.22374032	-0.09556532	-0.05265632	-0.45199532	-0.23656132
0.86442832	0.22012932	-0.09661432	-0.05235432	-0.45253132	-0.23904932
0.86616132	0.21677932	-0.09798732	-0.05391132	-0.45221632	-0.24112132
0.86822732	0.21370432	-0.09970532	-0.06017032	-0.45087132	-0.24462232
0.87111832	0.21101632	-0.10178832	-0.06975432	-0.44678732	-0.24618532
0.87243032	0.20822032	-0.10395932	-0.06163732	-0.44262332	-0.24820432
0.87392032	0.20569132	-0.10636732	-0.05624532	-0.43633332	-0.25060232
0.87502132	0.20330832	-0.10892432	-0.04761032	-0.42959832	-0.25251132
0.87658932	0.20126432	-0.11166932	-0.04151832	-0.42108032	-0.25506232
0.87704332	0.19918432	-0.11436832	-0.03435332	-0.41670732	-0.26048632
0.87769132	0.19733732	-0.11713532	-0.03197332	-0.41406032	-0.26599432
0.87876532	0.19579232	-0.11995832	-0.03423232	-0.41148932	-0.27320832
0.87975032	0.19442632	-0.12273332	-0.03782332	-0.41110132	-0.28029832
0.88082032	0.19330432	-0.12549932	-0.04194732	-0.41005932	-0.28725832
0.88159032	0.19235032	-0.12824632	-0.04413032	-0.41034732	-0.29418732
0.88210332	0.19157032	-0.13098732	-0.04410232	-0.40679732	-0.30082432
0.88263232	0.19104032	-0.13381132	-0.04441632	-0.40231732	-0.30813632
0.88275632	0.19065932	-0.13664232	-0.04278832	-0.39954132	-0.31569032
0.88268732	0.19044132	-0.13946532	-0.04582532	-0.39996632	-0.32438932
0.88129132	0.19019032	-0.14162532	-0.05358532	-0.40254032	-0.33056632
0.87941832	0.18989432	-0.14267932	-0.05130532	-0.41107432	-0.32846132
0.87968632	0.19009732	-0.14352332	-0.05485432	-0.41108832	-0.32446032
0.87932832	0.19026232	-0.14388032	-0.06254532	-0.41309432	-0.32086132
0.87978432	0.19068332	-0.14435632	-0.07582832	-0.41512032	-0.32021832
0.87979332	0.19111232	-0.14466132	-0.08175632	-0.42071032	-0.31990932
0.87996132	0.19171532	-0.14502532	-0.08902632	-0.42265032	-0.31892732
0.87945232	0.19237832	-0.14555832	-0.08660432	-0.42190032	-0.31937332
0.87939732	0.19343332	-0.14642432	-0.08789032	-0.42048132	-0.32079832
0.87843532	0.19463032	-0.14743232	-0.08647632	-0.41592932	-0.32444132
0.87690132	0.19609432	-0.14855032	-0.08698932	-0.41526632	-0.32854532
0.87627932	0.19814132	-0.14976132	-0.09565532	-0.41371532	-0.33239132
0.87446932	0.20017632	-0.15037332	-0.10711932	-0.42381632	-0.33522232
0.87379832	0.20275332	-0.15091832	-0.12054832	-0.43205332	-0.33658532
0.87310732	0.20565832	-0.15139132	-0.13738932	-0.44207932	-0.33881732
0.87286632	0.20896832	-0.15216332	-0.14725532	-0.44446232	-0.33795132
0.87183232	0.21225832	-0.15301532	-0.14927932	-0.44611232	-0.33522332
0.87070532	0.21562832	-0.15397532	-0.15181132	-0.44158332	-0.33208632
0.86737732	0.21856032	-0.15478232	-0.14207332	-0.44646532	-0.33382432
0.86607532	0.22192032	-0.15560132	-0.15283432	-0.44912132	-0.33527932
0.86461332	0.22520632	-0.15635932	-0.15592032	-0.44859532	-0.33731032
0.86257632	0.22844032	-0.15718332	-0.14642432	-0.44735532	-0.34028632
0.86014732	0.23169532	-0.15799132	-0.14091532	-0.44892832	-0.34414632
0.85962132	0.23552332	-0.15916832	-0.13883732	-0.44312132	-0.34363632
0.85626132	0.23867732	-0.15974432	-0.13383032	-0.45284232	-0.34646532
0.85475732	0.24221432	-0.16024932	-0.13372732	-0.45164432	-0.34486232
0.85282532	0.24560432	-0.16070532	-0.12972332	-0.44982932	-0.34577332
0.85255932	0.24931632	-0.16141432	-0.13469132	-0.44384832	-0.34653532
0.85150732	0.25279132	-0.16179932	-0.14146932	-0.45011832	-0.35151432
0.85034232	0.25596432	-0.16127432	-0.14646532	-0.45089832	-0.34636732
0.84832132	0.25821732	-0.16027332	-0.13194932	-0.43372832	-0.33254732
0.84874532	0.26112032	-0.16126132	-0.12696432	-0.42375032	-0.33733132
0.84950032	0.26423032	-0.16297432	-0.12887532	-0.41919532	-0.35199632
0.84758932	0.26669732	-0.16378132	-0.12176332	-0.42298332	-0.36337832
0.84733932	0.26994932	-0.16497632	-0.12279432	-0.42755632	-0.37740832
0.84627432	0.27331932	-0.16585732	-0.12593232	-0.44401032	-0.39816332
0.84744932	0.27797332	-0.16706132	-0.14207932	-0.45799432	-0.41870332
0.84901132	0.28355532	-0.16872032	-0.14359332	-0.45934532	-0.43809832
0.84758532	0.28883232	-0.17027432	-0.13721932	-0.46735832	-0.45902732
0.84638532	0.29467132	-0.17208632	-0.13248132	-0.46528932	-0.47853932
0.84183632	0.29942532	-0.17293832	-0.14830132	-0.48050232	-0.50095032
0.83684732	0.30376732	-0.17296932	-0.15570932	-0.48223932	-0.51324832
0.83304432	0.30795732	-0.17255732	-0.16655832	-0.48013232	-0.51995132
0.82862032	0.31123032	-0.17115232	-0.16681532	-0.46824732	-0.51718632
0.82504832	0.31393832	-0.16932232	-0.15942132	-0.44565232	-0.50821032
0.82150632	0.31584132	-0.16723532	-0.14096532	-0.42774132	-0.50173232
0.81897232	0.31721132	-0.16483932	-0.12349132	-0.41392232	-0.49376632
0.81971532	0.31900832	-0.16233232	-0.10026132	-0.39250932	-0.47556832
0.81900432	0.31945732	-0.15852632	-0.05258832	-0.37898232	-0.45221432
0.81868632	0.31924232	-0.15389232	-0.00200732	-0.36492232	-0.42299632
0.81763732	0.31797132	-0.14868632	0.03380932	-0.36315832	-0.39708232
0.81799332	0.31648732	-0.14362632	0.05883132	-0.36703532	-0.37646632
0.82060732	0.31522732	-0.13897532	0.07428232	-0.36468232	-0.35899232
0.82418432	0.31374832	-0.13444932	0.08527032	-0.36945732	-0.34400032
0.82924532	0.31234832	-0.13013432	0.09228032	-0.37413032	-0.32993432
0.83474032	0.31068432	-0.12585832	0.09769032	-0.37612632	-0.31694032
0.84129932	0.30907532	-0.12178632	0.09373032	-0.38059632	-0.30433832
0.84730432	0.30696832	-0.11778632	0.08652132	-0.38734132	-0.29269332
0.85388132	0.30483032	-0.11402732	0.07622132	-0.39088332	-0.28045632
0.85955332	0.30218832	-0.11029432	0.06908032	-0.39806332	-0.26995432
0.86515532	0.29938432	-0.10673832	0.05614832	-0.40440532	-0.25849232
0.87013732	0.29629732	-0.10338232	0.03699832	-0.41135432	-0.24805832
0.87396032	0.29273732	-0.10030932	0.01613932	-0.42435332	-0.24147032
0.87721232	0.28892132	-0.09764432	-0.00224132	-0.43984532	-0.23578332
0.87959132	0.28479632	-0.09529732	-0.01304532	-0.45523932	-0.23362332
0.88241532	0.28081132	-0.09331432	-0.01804632	-0.46039932	-0.22816632
0.88454932	0.27670432	-0.09151132	-0.02172832	-0.47074432	-0.22462332
0.88699732	0.27274732	-0.09001032	-0.02596132	-0.47816732	-0.22153532
0.88985432	0.26902632	-0.08879232	-0.03345832	-0.48637032	-0.21791332
0.89206732	0.26522232	-0.08776032	-0.03702132	-0.49253932	-0.21406132
0.89352032	0.26132032	-0.08693032	-0.03336532	-0.49839832	-0.20948732
0.89638932	0.25798232	-0.08650432	-0.04280232	-0.50239632	-0.20589732
0.89753932	0.25427832	-0.08626932	-0.03617532	-0.50829432	-0.20192232
0.89942432	0.25088932	-0.08649832	-0.03723432	-0.51176832	-0.20009932
0.90176232	0.24775832	-0.08723732	-0.03755832	-0.51036632	-0.19863232
0.90384532	0.24469832	-0.08843032	-0.02991032	-0.50527732	-0.19737732
0.90618232	0.24187432	-0.09004132	-0.02678632	-0.50046932	-0.19920132
0.90804632	0.23908732	-0.09193032	-0.02181832	-0.49593232	-0.20117732
0.90993232	0.23650632	-0.09410632	-0.01692532	-0.48883632	-0.20353632
0.91068332	0.23382932	-0.09641332	-0.00965232	-0.48712332	-0.20776632
0.91299432	0.23173732	-0.09913032	-0.01285032	-0.48046132	-0.21282932
0.91409232	0.22951532	-0.10193232	-0.01092932	-0.47767732	-0.21940432
0.91533232	0.22752032	-0.10491432	-0.01163632	-0.47337632	-0.22603132
0.91597632	0.22557432	-0.10787532	-0.01371232	-0.46758432	-0.23195532
0.91560632	0.22359132	-0.11066932	-0.00905532	-0.46519932	-0.23706732
0.91571932	0.22196632	-0.11342232	-0.01140232	-0.46087732	-0.24181932
0.91550232	0.22045332	-0.11606332	-0.01541432	-0.45727332	-0.24654732
0.91614432	0.21939432	-0.11877532	-0.02129932	-0.45255832	-0.25222532
0.91626332	0.21843432	-0.12147232	-0.02376732	-0.44926232	-0.25730232
0.91674232	0.21778332	-0.12430532	-0.03026732	-0.44483732	-0.26350332
0.91657032	0.21721632	-0.12718732	-0.02886432	-0.44178332	-0.26860232
0.91651632	0.21693732	-0.13024332	-0.02520932	-0.43595432	-0.27291932
0.91637032	0.21689632	-0.13346932	-0.02078932	-0.42861132	-0.27942132
0.91661532	0.21724732	-0.13695232	-0.01729532	-0.42010932	-0.28682032
0.91680532	0.21788232	-0.14061432	-0.01754632	-0.41503132	-0.29649232
0.91458132	0.21826332	-0.14390132	-0.02631632	-0.42276732	-0.30850532
0.91007932	0.21824932	-0.14493432	-0.03529432	-0.44102132	-0.30693032
0.90974832	0.21913632	-0.14566632	-0.03307032	-0.43879932	-0.29568432
0.90922032	0.21991332	-0.14608732	-0.02892432	-0.43994232	-0.28621432
0.90863732	0.22066332	-0.14619332	-0.02751532	-0.44118632	-0.27815132
0.90879032	0.22155332	-0.14635732	-0.02779432	-0.43883732	-0.27144632
0.90874532	0.22244632	-0.14649432	-0.02561932	-0.43647032	-0.26641732
0.90915332	0.22360732	-0.14697532	-0.02677832	-0.43188432	-0.26463832
0.90959032	0.22504532	-0.14768932	-0.02788632	-0.42891532	-0.26566032
0.91011632	0.22677032	-0.14874232	-0.02832232	-0.42609132	-0.26894832
0.91115632	0.22894132	-0.15021032	-0.03108332	-0.42539532	-0.27431832
0.91187232	0.23131532	-0.15197932	-0.03200532	-0.42723132	-0.27944632
0.91298032	0.23412832	-0.15382732	-0.04123332	-0.43146732	-0.28289632
0.91247732	0.23667132	-0.15494732	-0.05040632	-0.44182832	-0.28229432
0.91346732	0.23965332	-0.15592432	-0.05915132	-0.44519132	-0.27723932
0.91369232	0.24248032	-0.15668432	-0.06715432	-0.45126532	-0.27273532
0.91349932	0.24522532	-0.15747032	-0.06696032	-0.45239632	-0.26889332
0.91320832	0.24796332	-0.15838532	-0.06857932	-0.45490932	-0.26610232
0.91231932	0.25053332	-0.15924532	-0.06008032	-0.45618432	-0.26194232
0.91091432	0.25292932	-0.15997032	-0.05507232	-0.45572132	-0.25788532
0.90982232	0.25525532	-0.16068832	-0.05112032	-0.45332832	-0.25562532
0.90883432	0.25737132	-0.16078332	-0.05027432	-0.45124432	-0.24752332
0.90765032	0.25903132	-0.16080032	-0.04433232	-0.44730032	-0.24322532
0.90699132	0.26090032	-0.16147832	-0.04396432	-0.44733632	-0.24591732
0.90631632	0.26281232	-0.16194632	-0.04015632	-0.44345532	-0.24659232
0.90596132	0.26497632	-0.16234232	-0.03995932	-0.44737232	-0.24784232
0.90551032	0.26718032	-0.16241432	-0.04385732	-0.44840932	-0.24757132
0.90491432	0.26921032	-0.16246632	-0.04339332	-0.45224132	-0.24904232
0.90532132	0.27188432	-0.16344532	-0.04980932	-0.45539932	-0.25844432
0.90442132	0.27434832	-0.16384232	-0.05157832	-0.46147032	-0.26128632
0.90257532	0.27663732	-0.16420832	-0.02831032	-0.45825132	-0.26343932
0.90226832	0.27987532	-0.16593132	-0.02437832	-0.46056432	-0.27770132
0.90195432	0.28353432	-0.16759032	-0.02630832	-0.46775432	-0.29220432
0.90370232	0.28845032	-0.16971032	-0.03928732	-0.47242232	-0.30574132
0.90358032	0.29332032	-0.17179432	-0.04096932	-0.48004732	-0.32123132
0.90537432	0.29950432	-0.17492132	-0.04302532	-0.48527232	-0.34007932
0.90494132	0.30555932	-0.17789532	-0.05047932	-0.49252532	-0.35917232
0.90203532	0.31101232	-0.18015632	-0.05183032	-0.49932332	-0.37197932
0.89750132	0.31581632	-0.18164732	-0.05189532	-0.50119732	-0.38247732
0.89275732	0.32012432	-0.18256232	-0.05723032	-0.50550032	-0.39193332
0.88901632	0.32419832	-0.18304432	-0.05500132	-0.49567532	-0.39450032
0.88460932	0.32734332	-0.18289332	-0.04831632	-0.48359432	-0.39650832
0.88004132	0.32948432	-0.18197632	-0.04067632	-0.47612932	-0.39852732
0.87756532	0.33125432	-0.18058732	-0.03147232	-0.46250832	-0.39677732
0.87562932	0.33217432	-0.17882132	-0.02339732	-0.45520832	-0.39945132
0.87590232	0.33311732	-0.17726132	-0.01744332	-0.44362232	-0.40159632
0.87584032	0.33335432	-0.17516732	-0.00835332	-0.43817632	-0.40404032
0.87613232	0.33331932	-0.17261732	0.00489032	-0.43115832	-0.40363532
0.87663232	0.33298132	-0.16942132	0.02372432	-0.42531532	-0.39827532
0.87763932	0.33238832	-0.16554732	0.04989532	-0.41750532	-0.38739232
0.87930732	0.33162032	-0.16100232	0.07841132	-0.41060732	-0.37243132
0.88150932	0.33054932	-0.15590032	0.10523332	-0.40622832	-0.35579832
0.88402132	0.32911432	-0.15041732	0.12648432	-0.40922232	-0.33871332
0.88787132	0.32777132	-0.14486632	0.13765832	-0.40531132	-0.32416332
0.89014732	0.32552132	-0.13893132	0.14542632	-0.41454132	-0.31022032
0.89555332	0.32408332	-0.13355532	0.13880132	-0.41125932	-0.29608232
0.89795432	0.32134332	-0.12799832	0.13665632	-0.42146032	-0.28490232
0.90193332	0.31891932	-0.12293132	0.12768432	-0.42498132	-0.27484632
0.90564132	0.31617932	-0.11808432	0.11507332	-0.42893932	-0.26516632
0.90890132	0.31317032	-0.11344832	0.10457232	-0.43439132	-0.25496932
0.91175432	0.30991832	-0.10911032	0.08634732	-0.43882132	-0.24638732
0.91306732	0.30608532	-0.10493932	0.07474232	-0.44537032	-0.23789832
0.91451832	0.30230232	-0.10117032	0.06035132	-0.45289932	-0.22968932
0.91693232	0.29885732	-0.09791332	0.04223932	-0.45056132	-0.22003132
0.91653832	0.29456032	-0.09486732	0.02802632	-0.46491832	-0.21489232
0.91604032	0.29027132	-0.09238932	0.01541532	-0.48014932	-0.21143932
0.91683332	0.28645432	-0.09063532	0.00283632	-0.48805032	-0.20912732
0.91715332	0.28255932	-0.08936532	-0.00612032	-0.49764032	-0.20814432
0.91748532	0.27878832	-0.08860532	-0.01317932	-0.50366632	-0.20737132
0.91710032	0.27491632	-0.08831232	-0.01416332	-0.50977932	-0.20870932
0.91919532	0.27187132	-0.08877232	-0.02121632	-0.50747732	-0.20712232
0.92050732	0.26869532	-0.08962032	-0.02301032	-0.50664232	-0.20831432
0.92158332	0.26552432	-0.09097932	-0.01431432	-0.50230732	-0.20868432
0.92324932	0.26262232	-0.09284332	-0.00676232	-0.49675932	-0.21037132
0.92456832	0.25969832	-0.09500432	-0.00218832	-0.49024032	-0.21280732
0.92519432	0.25667432	-0.09728332	0.00838232	-0.48310732	-0.21393932
0.92578232	0.25381532	-0.09962032	0.00769332	-0.47666132	-0.21611032
0.92707632	0.25130832	-0.10211232	0.00436432	-0.47074632	-0.21799132
0.92781432	0.24883832	-0.10476832	0.00314432	-0.46706732	-0.22061232
0.92818732	0.24648332	-0.10758332	0.00436032	-0.46300832	-0.22444332
0.92930232	0.24458732	-0.11062932	0.00362632	-0.45357732	-0.22746032
0.92875732	0.24252432	-0.11357232	0.01346932	-0.44849432	-0.23054032
0.92922432	0.24105132	-0.11670932	0.02202132	-0.43886932	-0.23222932
0.92836032	0.23955532	-0.11979132	0.03879432	-0.43268032	-0.23443132
0.92729432	0.23834832	-0.12296632	0.05304132	-0.42619832	-0.23851732
0.92632732	0.23748632	-0.12606632	0.06162632	-0.41986432	-0.24435032
0.92567732	0.23697132	-0.12901932	0.06350632	-0.41781532	-0.25003232
0.92568432	0.23689932	-0.13187132	0.06027432	-0.41944032	-0.25630432
0.92704432	0.23749332	-0.13486932	0.05396732	-0.41627132	-0.26198532
0.92786932	0.23829632	-0.13797132	0.05575532	-0.41625332	-0.26835832
0.92851232	0.23943132	-0.14130232	0.05368332	-0.41525232	-0.27511332
0.92751032	0.24057332	-0.14397132	0.04821832	-0.41956032	-0.27701332
0.92524932	0.24147732	-0.14575932	0.05262332	-0.42193032	-0.27111532
0.92453132	0.24283632	-0.14735432	0.05760932	-0.41667532	-0.26128232
0.92345532	0.24402732	-0.14893232	0.06350032	-0.41141132	-0.25488632
0.92417832	0.24573632	-0.15143532	0.06384832	-0.40073932	-0.25743732
0.92411932	0.24741532	-0.15441832	0.05746132	-0.39686532	-0.26341932
0.92261632	0.24874032	-0.15660132	0.05124832	-0.40079632	-0.26359732
0.92157432	0.25015732	-0.15819732	0.05283032	-0.39928532	-0.25742432
0.92082732	0.25155832	-0.15921132	0.05150632	-0.39910532	-0.24932532
0.92093032	0.25297132	-0.15973932	0.04618332	-0.39635732	-0.24205532
0.92129332	0.25430432	-0.16030332	0.03935132	-0.39612332	-0.23750832
0.92226432	0.25586232	-0.16117932	0.03604732	-0.39626432	-0.23619832
0.92234132	0.25734932	-0.16196932	0.03481732	-0.39605832	-0.23408532
0.92266932	0.25893232	-0.16254832	0.03617532	-0.39488632	-0.22941532
0.92398232	0.26075232	-0.16317932	0.02762732	-0.39329932	-0.22600632
0.92445232	0.26224432	-0.16328932	0.02033932	-0.39565332	-0.22292032
0.92452032	0.26336232	-0.16310832	0.01508332	-0.39599832	-0.21742432
0.92424932	0.26419432	-0.16332932	0.01584132	-0.39652532	-0.21677332
0.92404332	0.26492532	-0.16376332	0.02175232	-0.39228232	-0.21776932
0.92373932	0.26562432	-0.16413932	0.02417732	-0.39007232	-0.21930532
0.92331132	0.26605332	-0.16404232	0.02933432	-0.38346232	-0.21771532
0.92340532	0.26642832	-0.16404832	0.02921632	-0.38222532	-0.21781332
0.92398432	0.26675232	-0.16407632	0.02915032	-0.37706632	-0.21769732
0.92370332	0.26675432	-0.16394432	0.03161332	-0.37700432	-0.21885132
0.92363332	0.26692932	-0.16376332	0.03574332	-0.37654632	-0.21885832
0.92347732	0.26720332	-0.16355332	0.03802732	-0.37497832	-0.21806632
0.92424332	0.26826932	-0.16411832	0.03727432	-0.37885232	-0.22273332
0.92569932	0.27021032	-0.16428132	0.03328232	-0.38461632	-0.22083132
0.92654832	0.27225332	-0.16405232	0.03026532	-0.38932132	-0.21618732
0.92779732	0.27481532	-0.16460032	0.02712932	-0.39779332	-0.21724132
0.92770032	0.27734732	-0.16497232	0.03132732	-0.40778032	-0.21777032
0.92902832	0.28078532	-0.16602532	0.03031032	-0.41211632	-0.22190832
0.92993532	0.28458032	-0.16779632	0.03327732	-0.41925432	-0.23033232
0.93145032	0.28918032	-0.17000432	0.02434432	-0.42728732	-0.23919532
0.93220932	0.29406132	-0.17245832	0.03481132	-0.43104832	-0.24530532
0.93354632	0.29971832	-0.17586932	0.02920332	-0.43228532	-0.25890432
0.93395132	0.30572132	-0.17922232	0.02518232	-0.44445832	-0.27500232
0.93430932	0.31225732	-0.18274632	0.02327732	-0.44968732	-0.29153132
0.93231632	0.31840732	-0.18571832	-0.01089632	-0.47199932	-0.31024932
0.92749732	0.32316432	-0.18596932	-0.02962232	-0.48015832	-0.30394032
0.92233532	0.32679332	-0.18547832	-0.01236832	-0.46471932	-0.29026632
0.91701632	0.32944032	-0.18523832	0.00036932	-0.44881932	-0.28577632
0.91368332	0.33222132	-0.18585932	0.00996232	-0.43672232	-0.28711732
0.90961732	0.33413632	-0.18587532	0.02228632	-0.42803432	-0.28560132
0.90643432	0.33576632	-0.18592932	0.02753032	-0.42528132	-0.29323832
0.90503532	0.33741132	-0.18550132	0.02729532	-0.42063932	-0.29585432
0.90414732	0.33861332	-0.18465232	0.02723032	-0.41537232	-0.29668732
0.90344732	0.33945032	-0.18386732	0.02438832	-0.41167932	-0.30227532
0.90228932	0.33965932	-0.18296132	0.02904532	-0.40481132	-0.30829232
0.90137732	0.33958432	-0.18201032	0.02980932	-0.40331532	-0.31856232
0.90091332	0.33931332	-0.18075732	0.03403832	-0.40340132	-0.32864332
0.90113032	0.33929032	-0.17943132	0.02466332	-0.40367932	-0.34248132
0.90122332	0.33951132	-0.17828032	0.00905732	-0.40615032	-0.36096132
0.90092932	0.34007932	-0.17724032	-0.00445632	-0.41352932	-0.38069832
0.90158932	0.34141132	-0.17617832	-0.01763932	-0.41718832	-0.39633832
0.90170632	0.34276032	-0.17462332	-0.02648732	-0.42403332	-0.40939032
0.90092732	0.34390732	-0.17261532	-0.03634532	-0.43764032	-0.42459532
0.90098632	0.34545232	-0.17053932	-0.04656132	-0.44626832	-0.43894932
0.90266932	0.34762032	-0.16849532	-0.05819532	-0.45117032	-0.45065832
0.90290832	0.34915432	-0.16578732	-0.05758732	-0.45313232	-0.45812532
0.90166432	0.34985132	-0.16219132	-0.04472232	-0.45931032	-0.46094132
0.90469432	0.35168132	-0.15872432	-0.03365732	-0.44246032	-0.45152832
0.90473032	0.35172532	-0.15419832	-0.00996932	-0.43341232	-0.44109232
0.90353332	0.35056832	-0.14904832	0.01841932	-0.42734632	-0.42808732
0.90226732	0.34866432	-0.14359232	0.04995532	-0.42361232	-0.41291332
0.90133232	0.34617832	-0.13785832	0.07475932	-0.41903732	-0.39673732
0.90175732	0.34358532	-0.13212332	0.09447032	-0.40832932	-0.37996232
0.90037232	0.33971832	-0.12607932	0.11254732	-0.41399032	-0.36323832
0.90157932	0.33627232	-0.12043632	0.11906232	-0.41207632	-0.34542232
0.90101232	0.33175332	-0.11474032	0.12568932	-0.41560232	-0.32728232
0.90270832	0.32768332	-0.10957332	0.11852332	-0.41433732	-0.30904232
0.90354732	0.32297932	-0.10467532	0.11075532	-0.41195432	-0.29141132
0.90440932	0.31807932	-0.10021332	0.09694932	-0.41127232	-0.27616032
0.90444832	0.31271332	-0.09607732	0.08379132	-0.41596732	-0.26129932
0.90430632	0.30720832	-0.09232632	0.07089032	-0.41874232	-0.24721932
0.90506932	0.30193532	-0.08909132	0.04490832	-0.42491032	-0.23531632
0.90466732	0.29625032	-0.08624432	0.01576032	-0.43755932	-0.22666032
0.90389832	0.29047032	-0.08397432	-0.01049032	-0.45473632	-0.22094332
0.90233232	0.28461732	-0.08220932	-0.02722032	-0.46699132	-0.21610632
0.90060732	0.27896232	-0.08102532	-0.03500432	-0.47215632	-0.21169732
0.89967132	0.27380832	-0.08048632	-0.04400032	-0.47425632	-0.20806332
0.89871832	0.26888332	-0.08054232	-0.04204232	-0.47784232	-0.20587032
0.89963832	0.26474232	-0.08127932	-0.04555132	-0.47053432	-0.20412332
0.89966332	0.26052732	-0.08239932	-0.03452332	-0.46750232	-0.20342632
0.89981532	0.25653932	-0.08392432	-0.02163732	-0.46352232	-0.20265032
0.90150332	0.25315232	-0.08589232	-0.02386232	-0.45645932	-0.20326532
0.90382732	0.25007832	-0.08820132	-0.02895232	-0.44893632	-0.20351932
0.90456632	0.24676232	-0.09056732	-0.02633332	-0.44465532	-0.20511532
0.90621932	0.24380732	-0.09320632	-0.02642832	-0.44021232	-0.20523032
0.90743932	0.24094232	-0.09588832	-0.02366132	-0.43481832	-0.20510932
0.90852732	0.23820932	-0.09867532	-0.01798832	-0.43193632	-0.20362632
0.90981532	0.23571832	-0.10163632	-0.00787732	-0.42483432	-0.20223132
0.91099532	0.23330332	-0.10486832	0.00219032	-0.41715632	-0.20221132
0.91186732	0.23089832	-0.10827632	0.00895432	-0.41162032	-0.20410732
0.91247932	0.22852532	-0.11169532	0.00972432	-0.40451732	-0.20686032
0.91284932	0.22619032	-0.11496732	0.00516832	-0.40430532	-0.21041432
0.91278632	0.22385832	-0.11795832	0.00078732	-0.40335132	-0.21327132
0.91261432	0.22165932	-0.12068432	-0.00202832	-0.40753732	-0.21582432
0.91402132	0.22002032	-0.12344532	-0.01161932	-0.40442032	-0.21662032
0.91483132	0.21842032	-0.12609532	-0.01513132	-0.40244732	-0.21714132
0.91540032	0.21697932	-0.12886332	-0.01637732	-0.39998232	-0.21771132
0.91682432	0.21600532	-0.13200932	-0.01633032	-0.39103732	-0.22041432
0.91778332	0.21523432	-0.13550832	-0.01148632	-0.38050332	-0.22511632
0.91850932	0.21481632	-0.13946932	0.00046832	-0.36428332	-0.23221932
0.91815232	0.21466032	-0.14382232	0.01575032	-0.34762932	-0.24263032
0.91173732	0.21363132	-0.14631932	-0.00342432	-0.36841232	-0.25098932
0.90878232	0.21374032	-0.14758632	0.00882732	-0.36989032	-0.24243732
0.90744132	0.21437832	-0.14843032	0.01790032	-0.36919532	-0.23398432
0.90816232	0.21572132	-0.14895932	0.01245932	-0.36627432	-0.22531532
0.90851832	0.21726932	-0.14924432	0.00848532	-0.36843832	-0.22043032
0.90914432	0.21925732	-0.14992032	0.00520732	-0.37256932	-0.22075032
0.91055732	0.22191232	-0.15108932	0.00382632	-0.37306832	-0.22415232
0.91182532	0.22501632	-0.15255132	0.00883332	-0.37159432	-0.22835032
0.91279932	0.22845132	-0.15435832	0.01110432	-0.37655632	-0.23588432
0.91436232	0.23238832	-0.15651332	0.00119032	-0.38936132	-0.24707332
0.91551932	0.23656032	-0.15806232	-0.01594432	-0.40173532	-0.25227832
0.91583132	0.24067532	-0.15912532	-0.02431432	-0.41100232	-0.25249432
0.91574032	0.24464932	-0.15995032	-0.02503032	-0.41768732	-0.24954332
0.91553932	0.24858232	-0.16091532	-0.02565132	-0.42329832	-0.24841232
0.91410232	0.25214532	-0.16189832	-0.01684432	-0.42474732	-0.24660832
0.91214432	0.25541332	-0.16289732	-0.00418832	-0.42267432	-0.24356732
0.90901732	0.25815232	-0.16393732	0.01318332	-0.41943132	-0.24263532
0.90754232	0.26101332	-0.16480132	0.01871832	-0.41010232	-0.23814132
0.90509132	0.26310832	-0.16502532	0.02742832	-0.40834532	-0.23694532
0.90558832	0.26575832	-0.16558132	0.02226132	-0.40214932	-0.23671532
0.90437432	0.26778632	-0.16574732	0.02065332	-0.40605632	-0.23923832
0.90405332	0.26979432	-0.16538032	0.02507832	-0.39765332	-0.23102232
0.90336532	0.27137532	-0.16554932	0.03042432	-0.39500232	-0.23182732
0.90383932	0.27363832	-0.16692232	0.02100732	-0.39815732	-0.24376232
0.90477232	0.27640532	-0.16800332	0.01521832	-0.39812232	-0.24805332
0.90323632	0.27864932	-0.16839832	0.02336232	-0.40673232	-0.25211432
0.90360332	0.28169632	-0.16956632	0.02192732	-0.41078832	-0.26170832
0.90426532	0.28528932	-0.17122032	0.01596232	-0.41869632	-0.27631332
0.90488932	0.28952932	-0.17298732	0.00587032	-0.42820132	-0.29160932
0.90509032	0.29413732	-0.17475832	0.00250832	-0.43944332	-0.30508132
0.90405232	0.29900932	-0.17688132	0.00677632	-0.44694032	-0.32195832
0.90537832	0.30519932	-0.18009132	0.00190332	-0.44629732	-0.33889832
0.90317832	0.31065232	-0.18251832	-0.01307432	-0.45971432	-0.35621832
0.89970432	0.31562532	-0.18385332	-0.02453732	-0.46252632	-0.36460232
0.89596432	0.32008632	-0.18436832	-0.03156732	-0.46770032	-0.37092932
0.89251032	0.32431832	-0.18455732	-0.03640632	-0.46398232	-0.37698432
0.88795232	0.32780032	-0.18440432	-0.03055832	-0.45679532	-0.38168432
0.88463732	0.33123832	-0.18429032	-0.03044632	-0.44885732	-0.38720932
0.87975332	0.33336032	-0.18304632	-0.02025432	-0.43821232	-0.38905232
0.87637532	0.33508332	-0.18141332	-0.00972432	-0.42808632	-0.39030932
0.87476732	0.33656832	-0.17972732	-0.00784632	-0.42026432	-0.39698832
0.87424532	0.33776432	-0.17789332	-0.00549632	-0.41504632	-0.40604732
0.87320732	0.33821632	-0.17551932	0.00253032	-0.41587832	-0.41529832
0.87490032	0.33909732	-0.17292832	0.01641032	-0.40389132	-0.41421232
0.87535032	0.33891832	-0.16952532	0.03146932	-0.39943732	-0.41317232
0.87564732	0.33814432	-0.16560132	0.05391932	-0.39808232	-0.40709332
0.87606232	0.33689032	-0.16105232	0.08296932	-0.39635432	-0.39659232
0.87629932	0.33510032	-0.15596832	0.10934232	-0.39445732	-0.38187632
0.87728432	0.33307132	-0.15062732	0.13002332	-0.39103032	-0.36525232
0.87667232	0.33001532	-0.14489732	0.14885132	-0.39628132	-0.34917932
0.87801632	0.32721332	-0.13944832	0.15728432	-0.39618232	-0.33250732
0.87955432	0.32412432	-0.13414532	0.16018032	-0.39867432	-0.31522232
0.88201132	0.32107032	-0.12918432	0.15766832	-0.39570832	-0.29963632
0.88324632	0.31731832	-0.12429432	0.15130032	-0.39584332	-0.28463432
0.88469632	0.31344232	-0.11978932	0.14201132	-0.39846432	-0.27054632
0.88655232	0.30949632	-0.11573432	0.12898932	-0.39768232	-0.25903132
0.88788132	0.30515732	-0.11200932	0.11794332	-0.39745932	-0.24846532
0.88903232	0.30057632	-0.10862032	0.10813232	-0.40329232	-0.23947232
0.89072732	0.29600832	-0.10557532	0.09720732	-0.40644432	-0.23033232
0.89292132	0.29148632	-0.10286732	0.08310432	-0.40806432	-0.22266632
0.89433132	0.28661632	-0.10038732	0.06949332	-0.41318432	-0.21558932
0.89565332	0.28162732	-0.09824432	0.05448932	-0.41876632	-0.21029632
0.89601032	0.27633332	-0.09631332	0.04214232	-0.42409232	-0.20652732
0.89691532	0.27120132	-0.09473032	0.02792432	-0.42842632	-0.20270732
0.89741832	0.26597732	-0.09349332	0.01545232	-0.43655532	-0.19993832
0.89699632	0.26059032	-0.09258932	0.01051232	-0.44292332	-0.19762932
0.89795832	0.25571932	-0.09226532	0.00159432	-0.44051432	-0.19506032
0.89729332	0.25051032	-0.09217632	0.00541532	-0.44301632	-0.19396032
0.89723632	0.24558232	-0.09256732	0.01139832	-0.43877032	-0.19157532
0.89840932	0.24110632	-0.09341632	0.01422332	-0.43230232	-0.19042832
0.89824632	0.23640332	-0.09447432	0.02457832	-0.42656932	-0.18978932
0.89837232	0.23194832	-0.09586032	0.03080132	-0.42271732	-0.19066132
0.89838232	0.22755732	-0.09749332	0.03878632	-0.41817932	-0.19262332
0.89839732	0.22331932	-0.09928232	0.04259632	-0.41212432	-0.19408832
0.89854832	0.21928832	-0.10112832	0.04226032	-0.40850732	-0.19661032
0.89849632	0.21533132	-0.10292332	0.03830632	-0.40701332	-0.19959532
0.89873832	0.21158932	-0.10476232	0.03379932	-0.40606532	-0.20139832
0.89826932	0.20787832	-0.10650232	0.03284932	-0.40698732	-0.20381732
0.89916432	0.20465232	-0.10843732	0.02534332	-0.40663332	-0.20584632
0.89963832	0.20153732	-0.11041932	0.02006132	-0.40365432	-0.20818932
0.89977432	0.19854332	-0.11243732	0.02117532	-0.39905632	-0.20970832
0.90134332	0.19605032	-0.11473332	0.01662632	-0.38752532	-0.20958632
0.90049332	0.19328332	-0.11685332	0.02319332	-0.38100932	-0.21015832
0.90048432	0.19092632	-0.11916732	0.02774832	-0.37239532	-0.21096132
0.90031332	0.18875132	-0.12152732	0.03039132	-0.36501332	-0.21355532
0.89978532	0.18672832	-0.12384232	0.03275632	-0.36005132	-0.21570532
0.90003632	0.18508732	-0.12623032	0.02717932	-0.35767732	-0.22081632
0.90071532	0.18378832	-0.12870732	0.01906332	-0.35599632	-0.22618632
0.90091032	0.18264432	-0.13123832	0.01529132	-0.35692732	-0.23270432
0.90225732	0.18206832	-0.13415432	0.00604232	-0.35377732	-0.24056932
0.90332132	0.18180432	-0.13734632	0.00557432	-0.34964332	-0.24852532
0.90465332	0.18199732	-0.14098932	0.00786132	-0.34299732	-0.25714132
0.90186732	0.18181632	-0.14357832	-0.00976732	-0.35421632	-0.26387432
0.90023632	0.18211832	-0.14503532	-0.00778732	-0.35602932	-0.25728932
0.89869432	0.18250332	-0.14625832	0.00097732	-0.35889832	-0.25034532
0.89820032	0.18325632	-0.14730832	0.00178032	-0.35874532	-0.24320832
0.89814332	0.18429332	-0.14812932	0.00227832	-0.35521832	-0.23721432
0.89816032	0.18561832	-0.14885432	0.00221432	-0.35466232	-0.23232232
0.89784532	0.18719032	-0.14961032	0.00301332	-0.35386432	-0.22912032
0.89927332	0.18935532	-0.15065332	-0.00512132	-0.35208532	-0.22775032
0.89998032	0.19164032	-0.15154732	-0.01321132	-0.36045932	-0.22772432
0.90207132	0.19445832	-0.15276132	-0.02490632	-0.36528732	-0.22952432
0.90337932	0.19746632	-0.15396032	-0.03092932	-0.37538232	-0.23115532
0.90406432	0.20070532	-0.15526732	-0.03123132	-0.38343432	-0.23416432
0.90503632	0.20434832	-0.15694432	-0.02980332	-0.38840632	-0.23724632
0.90473732	0.20805032	-0.15825932	-0.02976932	-0.40272532	-0.24029932
0.90517932	0.21211832	-0.15928232	-0.03707532	-0.40886232	-0.23887832
0.90407732	0.21593532	-0.15998932	-0.03314832	-0.41481432	-0.23791232
0.90288232	0.21981132	-0.16079632	-0.03091432	-0.41841632	-0.23626232
0.90170932	0.22365632	-0.16148132	-0.03351532	-0.41872732	-0.23332832
0.90052832	0.22740132	-0.16197632	-0.03248832	-0.41696232	-0.22819632
0.89795732	0.23067432	-0.16217432	-0.02903132	-0.41853732	-0.22461732
0.89624132	0.23395632	-0.16245332	-0.03235632	-0.41754832	-0.22312232
0.89547132	0.23727932	-0.16280832	-0.03489432	-0.41212132	-0.22122932
0.89331632	0.24003132	-0.16305932	-0.02394232	-0.40606832	-0.21923732
0.89105432	0.24254532	-0.16342432	-0.01045132	-0.39517932	-0.21740132
0.88858332	0.24469632	-0.16388032	0.00222532	-0.38663232	-0.21795932
0.88644732	0.24653232	-0.16427732	0.01308132	-0.37803832	-0.21907632
0.88423332	0.24795032	-0.16413332	0.01774832	-0.37864332	-0.22070032
0.88348232	0.24967832	-0.16431232	0.00668432	-0.37980232	-0.22912032
0.88208032	0.25114432	-0.16396732	0.00122532	-0.38570032	-0.23431532
0.88198232	0.25299832	-0.16380832	-0.00953432	-0.38808532	-0.23967032
0.88129532	0.25470932	-0.16357232	-0.01518332	-0.38899032	-0.24437232
0.88024432	0.25642732	-0.16374832	-0.01592132	-0.39136332	-0.25251132
0.87933532	0.25852632	-0.16471332	-0.01192932	-0.39515832	-0.26776532
0.87877332	0.26098332	-0.16514932	-0.01864232	-0.39379432	-0.27068732
0.87694232	0.26261632	-0.16426732	-0.00541832	-0.38737032	-0.26245732
0.87529732	0.26376632	-0.16324232	-0.00545332	-0.38582232	-0.25986332
0.87472232	0.26501932	-0.16313532	-0.01979032	-0.39201832	-0.27151532
0.87446832	0.26636032	-0.16258232	-0.01504532	-0.38727132	-0.26962232
0.87402932	0.26721732	-0.16168632	-0.00911432	-0.37650532	-0.26518232
0.87355032	0.26771832	-0.16099632	-0.01099232	-0.37292932	-0.26753432
0.87324032	0.26815032	-0.16051132	-0.01141232	-0.37622732	-0.27391532
[truncated: 2,004 more rows]
