# Supplementary material for: Dynamic Monitoring Reveals Motor Task Characteristics in Prehistoric Technical Gestures
Source: PLoS One. 2015 Aug 18;10(8):e0134570. doi: 10.1371/journal.pone.0134570 (PMC4540478; doi:10.1371/journal.pone.0134570)
Supplement: S1 Dataset — The zip file contains csv documents of the measurement data generated during the experiments. For each experiment exist two files, one of the measurements of the force sensor and one of the position sensor. They are labeled by the abbreviation “exp” followed by a number and the postfix “-force” for the force sensor and “-position” for the position sensor. The first row shows the legend of the document which states the arrangement of the quantities below. The quantities are listed in chronological order. Sample times of both sensors were 0.01 s. (ZIP) [file pone.0134570.s002.zip › exp41-force.csv]

Force X (N)	Force Y (N)	Force Z (N)	Torque X (N-m)	Torque Y (N-m)	Torque Z (N-m)	Frequency = 1000	Averaging Level = 10	F/T Serial Number = FT14761	Time Started = 11.02.2014 15:37:33
-0.0183893535286188	0.0180277433246374	-0.030188012868166	5.00330097565893E-05	-7.51482875784859E-05	-0.000369775225408375
-0.0406414493918419	0.00169747800100595	-0.0480315946042538	-2.27113673645363E-06	0.000360574369551614	-0.000253855308983475
-0.0144762294366956	-0.0178490653634071	-0.0491952635347843	4.04986667490448E-06	0.000418942741816863	0.000716798880603164
-0.0202385205775499	0.0142728965729475	-0.0400674417614937	0.000154744979226962	0.000266923307208344	0.000341814535204321
-0.0450355149805546	0.0177289787679911	-0.0100851468741894	-0.00045310115092434	0.00015769105812069	2.81845950667048E-05
-0.0497180595993996	0.043091744184494	-0.0236734114587307	-0.00076541630551219	7.60276452638209E-05	-3.73744433090906E-06
-0.0464167147874832	0.0384079553186893	0.00292829493992031	0.000506803567986935	-0.00130791135597974	0.00031704903813079
-0.0593698620796204	0.0561349503695965	0.0117667224258184	0.000144881792948581	-0.000672362337354571	-0.000105691760836635
-0.0578681565821171	-0.0184705257415771	-0.00527225015684962	0.000189525206224062	-5.66631788387895E-05	0.000137205643113703
-0.0357651561498642	0.0268017463386059	-0.0307321548461914	-0.000243986505665816	-0.0003208328562323	-0.000442558957729489
-0.0142063684761524	0.0624805465340614	-0.00617215456441045	-0.000347438239259645	-0.000822012370917946	0.000325883826008067
-0.0356755182147026	-0.00310070510022342	-0.045544046908617	-0.00135064253117889	3.80325436708517E-05	0.000126150640426204
-0.0200348868966103	0.0621938519179821	-0.0234413295984268	-0.000418644456658512	-0.000742860895115882	0.00017717968148645
-0.0181697960942984	0.0346909649670124	-0.0273215509951115	-0.000806583149824291	1.55018788063899E-05	-7.02963952790014E-05
-0.0533505827188492	0.0129459397867322	-0.0501766726374626	-0.000905490189325064	0.000209407007787377	0.000269865326117724
-0.0260323081165552	0.0325498692691326	0.00288349366746843	-0.000484010204672813	-0.000214557017898187	0.000135619600769132
0.00233714794740081	0.0142084611579776	-0.0448568649590015	-0.000732822285499424	0.000150264633703046	0.000342041690601036
-0.00909700151532888	-0.0025901363696903	0.0262658279389143	-0.000570664182305336	-0.000181751471245661	-0.000464044656837359
0.0229708924889565	0.0167511291801929	0.0303951259702444	-0.00015093975525815	0.000676552823279053	0.000122591474791989
-0.010300955735147	0.0138776665553451	-0.0170772578567266	0.000301280175335705	0.000611463387031108	-0.000142867982503958
-0.0373467206954956	-0.0495255142450333	-0.0400157980620861	-0.000971503905020654	0.00110250478610396	-4.70973973278888E-05
0.00512115331366658	-0.0101261390373111	0.00845800619572401	0.000139720912557095	0.00099359720479697	0.000356240198016167
-0.014269988052547	0.0349233560264111	-0.0432846993207932	-0.000105457322206348	0.00064429291523993	-0.000415219430578873
-0.0620203465223312	0.0386286079883575	-0.0668330639600754	-0.000796323060058057	0.000318403181154281	-0.00026819430058822
-0.0370945706963539	0.0759792327880859	-0.0365348719060421	-0.00067330471938476	-0.000495927757583559	-0.000131642082124017
-0.0944512039422989	0.0380328074097633	-0.0416693910956383	-0.00123060448095202	0.000549874559510499	-0.000272436009254307
-0.0538494437932968	0.0299768391996622	0.00303187198005617	-0.00106051098555326	-0.000269257579930127	-0.000480973423691466
-0.0118965627625585	0.060991358011961	-0.0192296374589205	-0.000216309548704885	0.000150057603605092	0.000489076599478722
0.0158730186522007	0.094047524034977	-0.0352053046226501	0.000165417994139716	-0.000364938256097957	-1.44121522680507E-05
-0.0284433756023645	-0.00745822209864855	-0.065180242061615	1.18084190035006E-05	0.000805232324637473	-0.000191709725186229
-0.0242445282638073	-0.0180057566612959	-0.0216714143753052	0.00041761391912587	-0.000254105572821572	1.59055198309943E-05
-0.0347369760274887	-0.0155831323936582	-0.0485390238463879	-0.00012150350084994	0.000312807213049382	9.47570442804135E-05
-0.0213679615408182	-0.0212968215346336	-0.0295652057975531	-8.08162349130725E-06	0.00054745574016124	-0.000534126884303987
0.00741614541038871	0.00616961903870106	0.0260924845933914	-0.000780680740717798	-0.000293260993203148	-0.000370070047210902
-0.00394899677485228	0.0305313467979431	0.0408519208431244	0.000699263939168304	0.000662874605040997	-0.000720556767191738
-0.0199012644588947	-0.00235019228421152	-0.0881835669279099	-0.00071364757604897	0.000457275687949732	0.000161953081260435
-0.0147767700254917	-0.0397220402956009	-0.000276586535619572	-0.000347484718076885	-3.6862627894152E-05	2.6200355932815E-05
6.9682631874457E-05	0.0161048918962479	-0.0484934076666832	0.000450643332442269	-4.09452259191312E-05	0.000505127711221576
-0.0349972955882549	0.00199759961105883	-0.0313231684267521	-2.90914249490015E-06	0.000407364685088396	0.000167081845575012
-0.0156816579401493	0.00471217790618539	0.0206130016595125	-0.000120217009680346	-0.000461540708784014	0.000348461500834674
-0.0296078342944384	0.0240042991936207	-0.0124609367921948	-4.79314476251602E-05	0.000338002108037472	-0.000706747348885983
-0.0171949006617069	0.0378934554755688	-0.021518437191844	-8.7696491391398E-05	0.000338887504767627	-0.000482237403048202
-0.0308474116027355	0.0227527134120464	-0.0220052544027567	5.10708105139202E-06	-0.000190490623936057	-0.000262343208305538
-0.0420926176011562	0.0263960026204586	-0.018257899209857	0.000295527250273153	-0.000521609501447529	6.18386620772071E-05
-0.0345065966248512	0.0290199741721153	-0.0577280409634113	-9.59464377956465E-05	-0.000331140181515366	0.000120959310152102
-0.0498380362987518	-0.0131350560113788	-0.0181209407746792	-0.000727904320228845	0.000877774960827082	-0.000315213284920901
-0.0386289656162262	0.037114642560482	-0.0271366201341152	-0.000386249128496274	-0.000583737739361823	-0.000201127695618197
-0.0373301096260548	0.0297934580594301	-0.0327041037380695	-0.000303515698760748	0.000313440803438425	0.000600163533817977
-0.0285052172839642	0.011319737881422	-0.0152073223143816	-0.00145730189979076	-4.27468839916401E-05	0.000118246258352883
-0.0719118416309357	0.0531236305832863	0.00665263598784804	-0.00118930113967508	-0.000544466660358012	-0.000450645195087418
-0.0177670754492283	0.0837806016206741	0.0194062106311321	-0.000824838993139565	-0.000659903977066278	0.000237365558859892
-0.0939688682556152	0.0393854416906834	-0.0281997788697481	-0.001220338861458	5.29943463334348E-05	-0.000530260091181844
-0.049519669264555	0.00410343054682016	-0.0533559769392014	-0.000272737874183804	-0.000648883346002549	-2.05301348614739E-05
-0.0269516818225384	-0.00356909516267478	-0.0100626340135932	-0.000454783817986026	2.23771930905059E-05	0.000277303828625008
-0.0434115454554558	0.0277124717831612	0.0242882035672665	0.00105321756564081	-4.98980552947614E-05	0.000950651883613318
-0.0324804075062275	0.00575068686157465	-0.0354505814611912	0.000163675082148984	0.000803204893600196	0.000161790318088606
-0.00491210492327809	-0.0168426726013422	-0.00821845047175884	0.000367684726370499	0.000231760946917348	-2.42304013227113E-05
-0.0214789919555187	-0.0151426205411553	0.009285693988204	0.000648432469461113	0.000433225533924997	-9.57985830609687E-05
-0.0686752274632454	-0.010005546733737	0.000449363404186442	0.000800940615590662	-0.000143991448567249	-0.000444960198365152
-0.0592214018106461	-0.0148508390411735	-0.062627911567688	0.000207340272027068	-0.00112598272971809	0.000498271896503866
-0.112898878753185	-0.00532669713720679	-0.0150674376636744	-9.45073770708404E-05	-0.00119365251157433	-6.00470848439727E-05
-0.0650840848684311	0.0494304448366165	-0.044216874986887	2.95931258733617E-05	-0.00208908319473267	-0.000562310335226357
-0.117811731994152	0.0504365563392639	-0.094660796225071	-0.00109488447196782	-0.00139333272818476	-0.00016382266767323
-0.113023027777672	0.0478589348495007	-0.0586403086781502	6.32356241112575E-05	-0.00138310226611793	-0.000197438421309926
-0.0879076197743416	0.034964807331562	-0.073499321937561	-0.00105874799191952	-0.0021826361771673	0.000467713281977922
-0.105298668146133	-0.00988054648041725	-0.12097405642271	-0.000270161312073469	-0.00250003137625754	0.000703772297129035
-0.0732809379696846	-0.0495946928858757	-0.0444970987737179	-3.00473657262046E-05	-0.000710633874405175	4.35750589531381E-05
0.0516053140163422	-0.0351042300462723	0.0182804986834526	0.0014350563287735	0.000947130029089749	0.000943395134527236
0.0530357621610165	-0.0385209918022156	-0.0886218398809433	0.000127086066640913	0.00244424981065094	-0.000545628892723471
0.078596904873848	0.000866362592205405	-0.0608524791896343	0.00048204735503532	0.00166434305720031	-0.00127457547932863
0.136346116662025	0.007209078874439	-0.0354100316762924	-7.68189966038335E-06	0.00151579256635159	-0.000672550115268677
0.130217105150223	0.0151951527222991	-0.000120611286547501	0.000189497441169806	0.00346517795696855	-0.000820652698166668
0.0881723761558533	-0.00106597330886871	0.0155420796945691	0.000188018253538758	0.00334446877241135	-0.000212832121178508
0.0898082330822945	-0.0108442520722747	0.00319527089595795	0.000535782601218671	0.00233538052998483	-0.000416198221500963
0.0554759502410889	-0.055910874158144	0.0118779679760337	0.0010389219969511	0.00247526005841792	-0.000255325372563675
0.0207114592194557	-0.0684055462479591	-0.0196395553648472	0.00148087274283171	0.00138925376813859	0.000214553117984906
-0.00593951670452952	-0.0867315903306007	-0.0166750233620405	0.000925514206755906	0.00165293959435076	0.000538746477104723
-0.00866822525858879	-0.0652264133095741	0.0134948203340173	0.000926787732169032	3.46883607562631E-05	0.000451154977781698
-0.0313812978565693	-0.0335694216191769	0.000920136168133467	0.00134272244758904	-0.0004150421009399	1.41370765049942E-05
-0.0390408858656883	-0.0263519585132599	0.00827523786574602	0.000214113257243298	-6.65191764710471E-05	9.05704437172972E-05
-0.0402021296322346	0.0440583974123001	-0.039350364357233	0.00069732969859615	-0.00020125242008362	-0.000132753179059364
-0.0627243667840958	0.0174144506454468	0.0155858565121889	-5.37894047738519E-05	3.79934899683576E-05	0.000279118423350155
-0.0330602787435055	0.0338964946568012	-0.0356807895004749	-0.00026816304307431	-0.000790583086200058	-0.000169475897564553
-0.0976169109344482	0.0392533354461193	-0.0193640850484371	-0.000466549157863483	0.000120919205073733	-0.000260382599662989
-0.0999887585639954	0.0685580596327782	-0.0631109327077866	-0.000613350770436227	-0.000805644784122705	-0.000408843072364107
-0.0905833542346954	0.0739040374755859	-0.0698022469878197	-0.00168703007511795	-0.000949077017139643	0.000372034119209275
-0.0707137361168861	0.166191920638084	-0.0308632683008909	-0.00215248321183026	-0.00178640591911972	-6.58015051158145E-05
-0.10416566580534	0.106082923710346	-0.0646814331412315	-0.00236057327128947	-0.00113028101623058	-0.000670859473757446
-0.0658190697431564	0.178179398179054	-0.046072356402874	-0.00205248012207448	-0.00116086564958096	-0.00116296124178916
-0.0619851276278496	0.17440938949585	-0.114314064383507	-0.00206566019915044	-0.00103624083567411	-0.00181853561662138
-0.0353922843933105	0.189650937914848	-0.0934587493538857	-0.00250511197373271	-0.000303150998661295	-0.00134049996268004
-0.0547711253166199	0.165882796049118	-0.0709806829690933	-0.00225943909026682	-0.000505779113154858	-0.00169605284463614
-0.0321768335998058	0.178147286176682	-0.0489000044763088	-0.00230372278019786	-0.000738422037102282	-0.00176502368412912
0.00582144781947136	0.227693632245064	-0.0651688724756241	-0.00293153221718967	-0.000485139025840908	-0.000207974357181229
-0.0313766002655029	0.137611478567123	0.0103105995804071	-0.00224824645556509	-0.000212996907066554	-0.00061117036966607
0.0283041447401047	0.1579420119524	-0.00499941641464829	-0.00138583430089056	3.3491785870865E-05	-0.000827809039037675
0.0117019983008504	0.100079961121082	-0.0652569308876991	-0.00136691087391227	0.000941066478844732	-0.000967318657785654
0.0416536703705788	0.0882510617375374	0.0326067022979259	-5.14546045451425E-05	0.00131571386009455	-0.0011459190864116
0.0540125481784344	0.145277261734009	-0.0556700564920902	-0.000212542057852261	0.00107730436138809	-0.000686730956658721
0.0663731843233109	0.0814042761921883	-0.0542669221758842	0.000395196373574436	0.00133375357836485	-0.000702694873325527
0.063675083220005	0.143346220254898	0.0415054298937321	0.000743496755603701	0.000360428268322721	-0.000978703610599041
0.0118600819259882	0.0402006134390831	-0.0686592012643814	-0.000256814411841333	0.00182122667320073	-0.000580920313950628
0.0280271247029305	0.0973011702299118	0.0257419794797897	0.000328196387272328	-0.000274579506367445	0.000126716302474961
0.00521179847419262	0.0574652515351772	-0.0358450785279274	-0.000433984940173104	0.000314258271828294	0.000150279374793172
0.0394493006169796	0.0583138316869736	0.0208408944308758	-0.000963834696449339	0.000908865826204419	0.000150298306834884
0.0170458517968655	0.0839757695794106	-0.00902878399938345	-3.78011864086147E-05	0.000616991077549756	-4.31565604230855E-05
0.0432402640581131	0.0847577527165413	0.00164045137353241	0.00067826040321961	0.00134091498330235	-0.000463237432995811
0.0304458048194647	0.0202657785266638	0.00639636861160398	0.000576477730646729	0.000619040860328823	-0.000589907285757363
0.0322574526071548	0.0138718839734793	-0.0173815675079823	-0.000233469982049428	0.000809768622275442	0.000164882585522719
-0.027539936825633	0.0226826928555965	-0.0483206808567047	0.000489030499011278	0.000897508580237627	0.000201149086933583
-0.00374538893811405	0.064836859703064	0.00710126105695963	0.000705772312358022	-2.5496336093056E-05	0.000861914828419685
-0.0380823835730553	0.0311592575162649	-0.0186902321875095	5.28065211256035E-05	-0.000299377337796614	0.000202506125788204
-0.0301352981477976	-0.00596035597845912	-0.0327636674046516	0.000166334037203342	-0.000584247231017798	-0.00129241356626153
-0.0227090679109097	0.0179316699504852	-0.0162745881825686	0.00108248007018119	-0.000168019163538702	-0.000370650086551905
-0.0265071038156748	0.0442830212414265	-0.00492889992892742	0.000428895087679848	0.00086453027324751	0.000121504657727201
-0.0241319946944714	-0.00448075961321592	-0.0558864139020443	0.000517929787747562	0.000818116997834295	-0.000235577244893648
-0.0372598245739937	-0.00492401886731386	-0.0182499177753925	0.000426185695687309	-0.000692310801241547	0.000306702975649387
-0.072547122836113	0.0154455881565809	-0.0716250911355019	-0.000138182062073611	5.21771398780402E-05	0.000294005672913045
-0.0450667589902878	0.0414391420781612	-0.0550572872161865	-0.000712696462869644	-0.000414280075347051	0.000554050377104431
-0.0827281475067139	0.0533803515136242	-0.0760690942406654	-0.000434633431723341	-0.000686937826685607	-0.000124549958854914
-0.0519465617835522	0.0966740921139717	-0.0351891852915287	0.000154494526213966	-0.00162367604207247	-0.000753171392716467
-0.034270416945219	0.0437276586890221	-0.0300955083221197	-0.000949070032220334	-0.000820613582618535	-0.00123384047765285
-0.0206975266337395	0.0479434952139854	-0.111884601414204	0.000674692331813276	0.000105311461084057	-0.000702253892086446
-0.0365812741219997	0.0173728186637163	-0.0467815473675728	0.000113538408186287	8.92726529855281E-05	-0.000923316576518118
-0.0286132097244263	0.0723892971873283	-0.0736527070403099	-0.000196929118828848	0.000549248419702053	-0.000815275066997856
0.0469053536653519	0.0938644930720329	-0.0901864245533943	0.00094226747751236	-0.000550968514289707	-0.000178469956154004
0.0199078526347876	0.0804199054837227	-0.126450881361961	-0.00081646692706272	-0.000783980416599661	-0.000456190813565627
0.026657136157155	0.100512355566025	-0.123024672269821	-0.000405060593038797	0.000252598227234557	0.000275942729786038
0.0237915031611919	0.0300798155367374	-0.0871357172727585	-0.00046844471944496	0.000659377197735012	-1.51530348375672E-05
0.054948378354311	0.0920967385172844	-0.0959755778312683	-0.000307876151055098	0.000796819454990327	0.000144539400935173
0.0449065044522285	0.0559051707386971	-0.107351616024971	2.9480265766324E-06	0.0013428955571726	-0.000484074291307479
0.0793948024511337	0.0431071929633617	-0.0931613817811012	0.000690890883561224	0.00146839721128345	-0.000368882610928267
0.103600442409515	0.015083460137248	-0.0627330765128136	0.000712745822966099	0.00125070742797107	-9.07297635421855E-06
0.0876140147447586	-0.0172860473394394	-0.062368631362915	0.000764918455388397	0.00209136656485498	-0.000120174066978507
0.140856370329857	0.0145717635750771	-0.0181968659162521	0.00155610975343734	0.00256371824070811	0.000272814446361735
0.103332422673702	0.0242757741361856	0.00281338463537395	0.000985922757536173	0.00287541002035141	4.50513516625506E-06
0.13665497303009	0.0537508092820644	-0.0696089714765549	0.000799420347902924	0.00272441958077252	-0.000728821090888232
0.164669141173363	0.0547298416495323	0.00929599162191153	0.000407656014431268	0.00328250951133668	-0.000979906413704157
0.206143945455551	0.0441117659211159	-0.0637647807598114	0.000155137284309603	0.00417323503643274	-0.00106885982677341
0.221082419157028	0.0336797870695591	0.0132693387567997	0.000697701354511082	0.00444934424012899	6.63296523271129E-05
0.21079994738102	0.0147098898887634	-0.0470609180629253	0.00022717472165823	0.00470986170694232	-0.000445520156063139
0.214374288916588	0.0707011297345161	-0.0601302087306976	0.000335332995746285	0.00421112915500999	-0.00064371369080618
0.150517165660858	0.0619477517902851	-0.0663221329450607	-0.000860338856000453	0.00358227896504104	-0.00083828141214326
0.113554023206234	0.129893466830254	-0.0283342842012644	-0.000766954850405455	0.00177119707223028	-0.000961966521572322
0.0941084250807762	0.122420355677605	-0.0779986903071404	-0.00166221405379474	0.000743689015507698	-0.000626991968601942
0.00839343387633562	0.152713641524315	-0.0273746140301228	-0.00129579321946949	-0.00024457200197503	-0.000618438702076674
-0.00484521873295307	0.153917267918587	-0.11271096020937	-0.000935135001782328	3.97997937398031E-05	-0.0014210018562153
0.0117017179727554	0.178441047668457	-0.069507360458374	-0.00104069837834686	-0.00047161293332465	-0.0013216792140156
0.00794949568808079	0.159759506583214	-0.144842803478241	-0.00138233962934464	-0.000503265997394919	-0.000672624446451664
0.00176340295001864	0.144558966159821	-0.077878899872303	-0.000998547300696373	-0.000335526128765196	-0.00139715080149472
0.0105164498090744	0.152449294924736	-0.0818582773208618	-0.000801240676082671	-0.000229414683417417	-0.00144675024785101
0.00650887750089169	0.128984451293945	-0.152497172355652	-0.00103534385561943	6.90875313011929E-05	-0.000889900897163898
0.0155359832569957	0.126215785741806	-0.117881610989571	-0.000986636616289616	-0.00069154636003077	-0.000727091392036527
-0.016695199534297	0.106628641486168	-0.12249494343996	-0.000859767198562622	-0.000804980809334666	-0.000735040230210871
-0.0330616049468517	0.155929818749428	-0.184174239635468	-0.00011952460044995	-0.000594977522268891	-0.000305984081933275
-0.0587994046509266	0.149852141737938	-0.168193519115448	-0.000802024849690497	-0.00194051442667842	-0.000182113726623356
-0.0576347596943378	0.120104029774666	-0.174868166446686	-0.000166215540957637	-0.00138731661718339	-0.000765505654271692
-0.0419565290212631	0.134441584348679	-0.210394009947777	-0.000958926801104099	-0.00153629202395678	-0.000690409273374826
-0.0697411149740219	0.126613676548004	-0.199543818831444	-0.00199860986322165	-0.00158815807662904	-0.00025214534252882
-0.0834257453680038	0.138469576835632	-0.246038481593132	-0.00149945332668722	-0.00116619456093758	-0.000877612037584186
-0.0730519816279411	0.172321885824203	-0.224977120757103	-0.00168447545729578	-0.00229362468235195	-0.000741105061024427
-0.0568102784454823	0.190124943852425	-0.159633666276932	-0.00224504759535193	-0.0023904328700155	-0.00102857337333262
-0.0368752181529999	0.143403723835945	-0.17170512676239	-0.00255067483521998	-0.00255268346518278	-0.0013041706988588
-0.0263088028877974	0.177003368735313	-0.228004738688469	-0.00210716621950269	-0.00233200658112764	-0.00125070766080171
-0.0624606721103191	0.193727880716324	-0.302418440580368	-0.00241739582270384	-0.00175228773150593	-0.00151491875294596
-0.0186817329376936	0.171705037355423	-0.249618321657181	-0.00240932195447385	-0.000822343688923866	-0.00127627165056765
-0.00770230544731021	0.191271096467972	-0.202207446098328	-0.00207126699388027	-0.00133727712091058	-0.000909388239961118
-0.00498042581602931	0.210187330842018	-0.228277951478958	-0.00255621620453894	-0.000733129098080099	-0.00118596735410392
0.0158283803611994	0.224312976002693	-0.183998733758926	-0.00272379536181688	-0.00103259028401226	-0.00159316684585065
0.0173768065869808	0.179351434111595	-0.209539353847504	-0.00254519353620708	-0.000942982558626682	-0.00156307907309383
0.0267088953405619	0.148792088031769	-0.152319476008415	-0.00185362296178937	-0.0003118627355434	-0.00132283521816134
0.083269365131855	0.146017670631409	-0.168064400553703	-0.00177199416793883	-0.000424260593717918	-0.00163423037156463
0.0584309287369251	0.0845193713903427	-0.246590912342072	-0.000962847901973873	0.000208025303436443	-0.00098536373116076
0.11368203163147	0.120350688695908	-0.158991485834122	-0.000489006633870304	0.000633093062788248	-0.000727091857697815
0.129993349313736	0.12356398999691	-0.220652058720589	-0.0014907349832356	0.00170962826814502	-0.000593433796893805
0.129931673407555	0.0987060219049454	-0.180812403559685	-0.00138281390536577	0.00170434662140906	-0.000804035807959735
0.140721827745438	0.129211589694023	-0.147105038166046	-0.00111115106847137	0.00119436741806567	-0.000168452781508677
0.144894540309906	0.130640745162964	-0.163649097084999	-0.0017793548759073	0.00157467368990183	-0.000899996317457408
0.135455518960953	0.126231759786606	-0.151291191577911	-0.00126693607307971	0.00213715806603432	-0.00030820255051367
0.127361536026001	0.139082729816437	-0.161856234073639	-0.00243345485068858	0.00079686101526022	-0.000103324062365573
0.0569670833647251	0.0296612214297056	-0.266330003738403	-0.00258522410877049	0.00135170156136155	-0.000206848708330654
0.0647783726453781	0.0789124518632889	-0.164037510752678	-0.0023307385854423	0.00145990180317312	0.000867774244397879
0.0445048920810223	0.0405979007482529	-0.102716907858849	-0.00136473134625703	0.00101604429073632	0.0010705441236496
0.0638128891587257	0.064256377518177	-0.0451806373894215	-0.00174211803823709	0.000484940537717193	0.000369619345292449
0.078517347574234	0.0449831187725067	-0.0626814067363739	-0.00173164519947022	0.000289176154183224	0.000650917994789779
0.0270153973251581	0.0300313532352448	-0.0575706698000431	-0.000609157839789987	0.00146811211016029	0.000463831354863942
0.0903204008936882	-0.0269697774201632	0.0111362058669329	0.000830278266221285	0.00150191190186888	0.000165271703735925
0.0614560283720493	-0.0573095940053463	0.0454397350549698	0.000884286826476455	0.00210950383916497	0.000364010746125132
0.0670109391212463	-0.163016676902771	-0.0608681626617908	1.8274673493579E-05	0.00226158415898681	0.00155752501450479
0.0587706118822098	-0.129519894719124	0.00152050168253481	0.00155584118328989	0.00213375734165311	0.00125761691015214
0.0432924963533878	-0.176173806190491	-0.0763090923428535	0.00254320306703448	0.00282968045212328	0.00163994962349534
0.0417138412594795	-0.198890805244446	0.0354041084647179	0.00349534908309579	0.000696319853886962	0.000446991296485066
0.0627235993742943	-0.159637823700905	-0.0301653556525707	0.00239852140657604	0.000804386509116739	0.000107544103229884
0.0730211660265923	-0.135696291923523	-0.0920203402638435	0.00201466749422252	0.00156050897203386	0.000477077119285241
0.0982672125101089	-0.0696730762720108	-0.0323765277862549	0.00143521372228861	0.00146360311191529	0.00076125148916617
0.0946769714355469	-0.0275417733937502	-0.103193342685699	0.000755489454604685	0.00166297773830593	0.000875544385053217
0.0555868856608868	-0.0337278619408607	-0.074000671505928	-0.000273402663879097	0.00103149225469679	0.000657591095659882
0.0433432459831238	0.0260674543678761	-0.0851278081536293	-0.00173960346728563	0.000607469468377531	0.000810667697805911
0.0449983887374401	0.0763327851891518	-0.21958364546299	-0.00200879201292992	-0.000105035185697488	0.000232720296480693
-0.00556504726409912	0.0499775893986225	-0.15357306599617	-0.00104277592618018	-0.00185941811650991	-0.000170795916346833
-0.0518841706216335	0.0539573989808559	-0.213563919067383	-0.00359387695789337	-0.00199179444462061	-3.00392421195284E-05
-0.0480428338050842	0.143535822629929	-0.218237370252609	-0.00284936558455229	-0.00354975508525968	2.40796962316381E-05
-0.120562605559826	0.00304138218052685	-0.244180575013161	-0.0031482856720686	-0.00360124022699893	-0.000208251207368448
-0.110523067414761	0.0169600453227758	-0.287064522504807	-0.00140026467852294	-0.00499339587986469	0.000280219072010368
-0.0923571512103081	0.0010979559738189	-0.220308989286423	-0.000396786083001643	-0.00536718033254147	0.000171866427990608
-0.156041771173477	-0.112522579729557	-0.238178610801697	0.00120488926768303	-0.00492996862158179	0.00120303255971521
-0.143688023090363	-0.129124701023102	-0.23215363919735	0.00206709001213312	-0.00519004045054317	0.000907061854377389
-0.182182878255844	-0.232260942459106	-0.286338835954666	0.000860805157572031	-0.00360689335502684	0.00162522704340518
-0.132601842284203	-0.178141668438911	-0.246369421482086	0.00186985754407942	-0.00404985761269927	0.00185014167800546
-0.203824430704117	-0.222701817750931	-0.314253330230713	0.00111264700535685	-0.00382424355484545	0.0024732023011893
-0.227256700396538	-0.185057118535042	-0.27595254778862	0.000325469271047041	-0.00351412617601454	0.00214873161166906
-0.144034549593925	-0.189519017934799	-0.326296180486679	-3.64934157914831E-06	-0.00348873459734023	0.00179995666258037
-0.10349228978157	-0.140206977725029	-0.197879046201706	0.000770717626437545	-0.00357112661004066	0.00106571684591472
-0.00457893079146743	-0.100076965987682	-0.23374941945076	5.06406322529074E-05	-0.00206135935150087	0.00211938307620585
-0.0405649915337563	-0.176713421940804	-0.253940224647522	-0.000199018119019456	-0.00126956426538527	0.0012437142431736
0.0372985117137432	-0.0932434573769569	-0.216267600655556	0.000622348976321518	-0.00173646246548742	0.000392881454899907
0.0400989130139351	-0.113487020134926	-0.224780559539795	0.000627532252110541	-0.000445116544142365	0.000501739676110446
0.0340244062244892	-0.0666041821241379	-0.221175044775009	0.000665807921905071	-0.000546428316738456	0.00063296890584752
0.0364095009863377	-0.0635881647467613	-0.267823159694672	0.000971949426457286	-0.000240263674641028	0.000178805043105967
0.0295524299144745	-0.0670100748538971	-0.199072152376175	-0.000159016592078842	0.00014760393241886	3.08311355183832E-05
0.0614452920854092	-0.0287368502467871	-0.186283603310585	-0.00023114969371818	6.68610955472104E-05	0.000241287882090546
0.0181931145489216	-0.0837942957878113	-0.157038927078247	-0.000631124887149781	0.000434737739851698	0.000565696391277015
0.0396869666874409	-0.0393808148801327	-0.157934933900833	-0.000600297469645739	0.000304457411402836	0.00104285858105868
-0.0162338111549616	0.00317273498512805	-0.26893138885498	-0.00157990958541632	-0.000620582781266421	0.00101249350700527
-0.0461315177381039	-0.00709705660119653	-0.178328961133957	-0.00180767977144569	-0.00114464689977467	0.00101283239200711
-0.0938207656145096	0.0567667484283447	-0.223567590117455	-0.00229594972915947	-0.00272864382714033	0.000868026399984956
-0.0921301543712616	0.112130954861641	-0.191913649439812	-0.00211917026899755	-0.00374658033251762	-1.40813308462384E-05
-0.127228811383247	0.108695812523365	-0.226769119501114	-0.00318582355976105	-0.00404455838724971	-0.000833743542898446
-0.128037065267563	0.142934009432793	-0.249121218919754	-0.00364234508015215	-0.00419206218793988	-0.00091146636987105
-0.0695812404155731	0.125314071774483	-0.249864429235458	-0.0044333697296679	-0.00460697244852781	-0.000301194726489484
-0.0712859854102135	0.143507838249207	-0.358783185482025	-0.00361395091749728	-0.00220865593291819	0.000276158301858231
0.0119488341733813	0.100817613303661	-0.257909655570984	-0.00284117739647627	-0.00176270597148687	0.00119697535410523
0.0168127026408911	0.0754924267530441	-0.237652063369751	-0.00210031890310347	-0.00110708700958639	0.00023032161698211
-0.0130316978320479	0.0710959285497665	-0.206464424729347	-0.00152007327415049	-0.00118588283658028	-0.000149201325257309
-0.057020042091608	0.025810306891799	-0.252193719148636	-0.00206598918884993	-0.00160233816131949	0.000571733631659299
-0.0808609277009964	0.0631925016641617	-0.328818202018738	-0.00272992393001914	-0.00270669045858085	0.00123159133363515
-0.150369331240654	0.0154306869953871	-0.29308420419693	-0.0017742762574926	-0.00318650924600661	0.000743788725230843
-0.159878134727478	0.0735958814620972	-0.241213127970695	-0.00207465188577771	-0.00457375310361385	0.000302324071526527
-0.139783456921577	0.145029917359352	-0.285690575838089	-0.00295976013876498	-0.00551490718498826	0.000187126963282935
-0.142828062176704	0.0902043357491493	-0.321016609668732	-0.00395376142114401	-0.00481931399554014	0.000264070811681449
-0.143658816814423	0.0896420627832413	-0.30276295542717	-0.00299011683091521	-0.00423437403514981	0.000310225412249565
-0.187637582421303	0.10395547747612	-0.316999822854996	-0.00243828515522182	-0.00528332497924566	0.000681950943544507
-0.185781255364418	0.0480760894715786	-0.320557326078415	-0.00288078677840531	-0.00453726714476943	0.000368920911569148
-0.180502519011497	0.0745834037661552	-0.350883096456528	-0.00262937066145241	-0.00526936585083604	0.000311825482640415
-0.188768967986107	0.0621622949838638	-0.242564007639885	-0.00217444100417197	-0.00536537822335958	0.000714884081389755
-0.167467817664146	0.021232720464468	-0.268536806106567	-0.00230768928304315	-0.00553536368533969	0.000971682369709015
-0.197633787989616	-0.0273943785578012	-0.286481976509094	-0.00217149942182004	-0.0048099965788424	0.00133471889421344
-0.156922847032547	-0.0183872375637293	-0.230582758784294	-0.000835586572065949	-0.00434529036283493	0.000358578137820587
-0.1333417147398	-0.0425477474927902	-0.264333128929138	-0.000570998527109623	-0.00394883332774043	0.00029563027783297
-0.139074459671974	-0.0242238603532314	-0.30424627661705	-0.000795105588622391	-0.00402954965829849	0.000460129231214523
-0.137792482972145	-0.030994875356555	-0.216736316680908	-0.000220874760998413	-0.00349270971491933	0.000524369825143367
-0.12067599594593	-0.0137906214222312	-0.248986795544624	-0.00147977517917752	-0.0031943426001817	0.000972485053353012
-0.1083003282547	-0.038107842206955	-0.23129053413868	-0.00150337757077068	-0.00345402513630688	0.00101169140543789
-0.0785300731658936	0.0126816248521209	-0.209067225456238	-0.00155556667596102	-0.00372090400196612	0.000742661766707897
-0.0863024890422821	-0.00826956797391176	-0.191750034689903	-0.00190372415818274	-0.00198033335618675	0.000746919773519039
-0.0663785338401794	-0.0157170798629522	-0.229066744446754	-0.00131641165353358	-0.00200711446814239	0.000283070403384045
-0.0285116452723742	-0.0436561517417431	-0.177451193332672	-0.00101685721892864	-0.00165572040714324	0.00124049547594041
-0.0551699623465538	-0.0413037091493607	-0.269289940595627	-0.000875342113431543	-0.00222401670180261	0.00130428723059595
-0.102007456123829	-0.0822391510009766	-0.190310746431351	-7.19378804205917E-05	-0.00215099169872701	0.0010796618880704
-0.142114445567131	-0.0579979605972767	-0.261797100305557	0.000133495093905367	-0.00356032256968319	0.00163780269213021
-0.16911955177784	-0.0397367961704731	-0.239221945405006	0.000250953919021413	-0.00418758485466242	0.000866669113747776
-0.213046476244926	-0.112511202692986	-0.169736281037331	-0.00102022907231003	-0.00394232245162129	0.000230957550229505
-0.118286311626434	-0.0453319698572159	-0.195375025272369	-0.000523768132552505	-0.00458074966445565	0.000758937676437199
-0.0995994880795479	-0.043659333139658	-0.192308679223061	-0.000786287942901254	-0.00388258649036288	0.00152831478044391
-0.0836141407489777	-0.0855097100138664	-0.227451965212822	-0.000584434892516583	-0.00306689483113587	0.002224066760391
-0.0977767407894135	-0.136321499943733	-0.271917790174484	-0.00190089258830994	-0.0023338885512203	0.00225947448052466
-0.0754781812429428	-0.0511031374335289	-0.161719858646393	-0.000619278405793011	-0.00285290251486003	0.0018534658011049
-0.0567904338240623	-0.0374200455844402	-0.262533277273178	-0.00271640345454216	-0.00241368659771979	0.00138712394982576
-0.0808549299836159	0.0124672576785088	-0.271948993206024	-0.00218382244929671	-0.00276137725450099	0.00155433837790042
-0.103049375116825	-0.0922262519598007	-0.250198930501938	-0.00102637882810086	-0.00269504426978529	8.19169872556813E-05
-0.104454211890697	-0.113015733659267	-0.222633451223373	0.000692330067977309	-0.00306347361765802	0.00020309652609285
-0.0810588151216507	-0.0389812961220741	-0.289789944887161	0.000397992378566414	-0.00403532991185784	-0.00143612979445606
-0.0937023833394051	-0.0915352329611778	-0.24992547929287	0.000219986221054569	-0.00251255789771676	0.000649162044283003
-0.091680034995079	-0.232753470540047	-0.215648114681244	0.00220299907959998	-0.00278598070144653	0.00258348905481398
-0.122863613069057	-0.285066813230515	-0.159139201045036	0.00334318960085511	-0.00249890750274062	0.00313387298956513
-0.124811090528965	-0.252889037132263	-0.225957810878754	0.00163053849246353	-0.00297468272037804	0.00294337933883071
-0.142012611031532	-0.134099036455154	-0.188324555754662	0.000433242530561984	-0.0031685798894614	0.00241230288520455
-0.115312144160271	-0.0639406889677048	-0.170923873782158	-0.00024709349963814	-0.00386003125458956	0.0019384017214179
-0.101790174841881	-0.0582365952432156	-0.179783374071121	-0.00109394278842956	-0.00300390599295497	0.00175874447450042
-0.172402128577232	-0.0944816768169403	-0.183284863829613	-0.00115578062832355	-0.00273393979296088	0.00080463569611311
-0.10528851300478	-0.108925648033619	-0.185512945055962	-0.000669436703901738	-0.00379054062068462	0.000534059014171362
-0.0606730803847313	-0.13974617421627	-0.211439475417137	0.00157218892127275	-0.00284621166065335	-0.000154756562551484
-0.0551287680864334	-0.168740406632423	-0.190748199820518	0.000202901297598146	-0.00235600117594004	-5.0037881010212E-05
-0.0899473577737808	-0.0430671647191048	-0.272059947252274	-0.00342917372472584	-0.00169622898101807	-0.00109608576167375
-0.00726853962987661	-0.0484846904873848	-0.237748384475708	-0.000349788402672857	-0.00173324486240745	0.00148113875184208
-0.0602747537195683	-0.136976107954979	-0.186014667153358	0.00300438422709703	-0.00139095785561949	0.00333483866415918
-0.110578685998917	-0.246698155999184	-0.130399435758591	0.00263977539725602	-0.00148863182403147	0.00369070074521005
-0.139076545834541	-0.195570930838585	-0.172616258263588	0.00195455458015203	-0.00272120954468846	0.00208362401463091
-0.118264131247997	-0.133138239383698	-0.20393006503582	0.000941606529522687	-0.00305025349371135	0.0019285655580461
-0.163864403963089	-0.148466646671295	-0.225508794188499	0.000133953362819739	-0.00340205826796591	0.00106709555257112
-0.155034214258194	-0.118793077766895	-0.144895613193512	0.00151693925727159	-0.00430996436625719	0.000370450841728598
-0.183837845921516	-0.108900241553783	-0.131018534302711	-9.47937951423228E-05	-0.00351922656409442	0.00119431130588055
-0.184670746326447	-0.113388687372208	-0.118897296488285	0.000482706760521978	-0.00462644221261144	0.00192121823783964
-0.166640117764473	-0.141632884740829	-0.188086926937103	-0.000178994028829038	-0.00448616268113256	0.00170355185400695
-0.116949118673801	-0.0601171180605888	-0.195232689380646	-0.000209363250178285	-0.00385341816581786	0.000967655214481056
-0.123929522931576	-0.090641550719738	-0.20560422539711	-0.00111576949711889	-0.00323847867548466	0.00153914303518832
-0.0960927605628967	-0.0779469832777977	-0.148154899477959	-0.000809987657703459	-0.0037096836604178	0.00136000465136021
-0.121378093957901	-0.0772207900881767	-0.19559533894062	-0.001289963722229	-0.00333394529297948	0.000699180120136589
-0.111925654113293	-0.0842137113213539	-0.132881596684456	-0.000292595883365721	-0.0026122503913939	0.000368282169802114
-0.0623305067420006	-0.101441256701946	-0.156100019812584	-0.000125129954540171	-0.00238908850587904	0.00180714076850563
-0.0269918832927942	-0.105835735797882	-0.1180030554533	0.000292512529995292	-0.00148176413495094	0.000638228550087661
0.0102608669549227	-0.0645692199468613	-0.18252894282341	0.000459854345535859	-0.00074463477358222	0.00054653047118336
0.0592239238321781	-0.0319366753101349	-0.188285619020462	3.5662334994413E-05	-5.5491941566288E-06	-0.000898708705790341
0.0955222025513649	0.0335104949772358	-0.0978733897209167	0.000417353439843282	-0.000588584283832461	-0.000242004476604052
0.0983937084674835	0.00601775199174881	-0.125189110636711	-0.000528548145666718	0.000492196821141988	0.000176087414729409
0.0743494033813477	0.0351511724293232	-0.230527937412262	-0.000890731578692794	0.000410868873586878	0.000162494892720133
0.0970880687236786	0.0568803995847702	-0.18731963634491	-0.00101386860478669	-0.000392665417166427	0.000303532113321126
0.0478044450283051	0.0556978546082973	-0.196320384740829	-0.00111125875264406	-0.000586246547754854	-4.68918842670973E-05
0.0213944651186466	0.0430879630148411	-0.135068893432617	-0.000658088596537709	-0.000728787155821919	-0.00022330493084155
0.0278979539871216	-0.021177876740694	-0.144884005188942	-0.000621318235062063	-0.000842022593133152	0.000758771260734648
-0.0330173149704933	-0.0434659272432327	-0.212337821722031	-0.000809372111689299	-0.0011749827535823	0.00138774316292256
-0.0494315326213837	-0.0454532317817211	-0.180594950914383	0.000275201426120475	-0.00171884195879102	0.00104414147790521
-0.0470426008105278	-0.0599868409335613	-0.196644529700279	-2.07296816370217E-05	-0.00195259659085423	0.000252274126978591
-0.0746657624840736	-0.100794479250908	-0.193361386656761	0.00078034627949819	-0.00243475218303502	0.00113081140443683
-0.106572933495045	-0.102240420877934	-0.161358386278152	0.0019345001783222	-0.00249898945912719	0.00056520669022575
-0.0884913206100464	-0.131907880306244	-0.209210440516472	0.00180603249464184	-0.00342903612181544	0.00076819391688332
-0.084603488445282	-0.130794316530228	-0.168300092220306	0.00326652964577079	-0.00357619463466108	0.000556760816834867
-0.114252217113972	-0.156803816556931	-0.145327419042587	0.00175197352655232	-0.00374330556951463	0.00131759862415493
-0.117790699005127	-0.148338064551353	-0.122243918478489	0.00277881277725101	-0.00330085679888725	0.00105819129385054
-0.125631034374237	-0.126425862312317	-0.145032048225403	0.0017525025177747	-0.00328000285662711	0.000936303753405809
-0.123108670115471	-0.0868124067783356	-0.15842080116272	0.00133507279679179	-0.00353019800968468	0.000733160239178687
-0.122096627950668	-0.0257885027676821	-0.149371549487114	0.00148168136365712	-0.002850491553545	0.000375399220502004
-0.0589778311550617	-0.0494408942759037	-0.119848676025867	0.000375287665519863	-0.00296563957817853	0.001010847161524
-0.115955360233784	-0.0134018864482641	-0.147718384861946	-0.000781574519351125	-0.00230614165775478	0.000733448076061904
-0.0431015156209469	-0.0374531708657742	-0.183864444494247	0.000474802713142708	-0.00233982549980283	0.000544700189493597
-0.0209140349179506	-0.0487283058464527	-0.136916324496269	0.00166372978128493	-0.00192020612303168	-0.000445302430307493
-0.0254990588873625	-0.0623389668762684	-0.169240415096283	0.00149167166091502	-0.00111126550473273	0.000559781154152006
0.0183482430875301	-0.0687673091888428	-0.10320008546114	0.001605752739124	-0.000668981345370412	0.000640456739347428
0.0211687441915274	-0.0830068662762642	-0.12287624925375	0.00317137106321752	-0.000618004822172225	0.000406078208470717
-0.00499985879287124	-0.117668516933918	-0.0966434180736542	0.0027893390506506	4.92157814733218E-05	0.000101072080724407
0.065431609749794	-0.0489565879106522	-0.107690133154392	0.00210121902637184	-0.00070107658393681	0.00130526872817427
-0.0103300688788295	-0.0534686483442783	-0.17737403512001	0.00108503457158804	0.000229047771426849	0.000238930355408229
0.0158826410770416	0.0487370602786541	-0.155921012163162	0.00178863643668592	-0.000485524069517851	0.000452191598014906
0.0418989881873131	0.0886553823947906	-0.159562185406685	1.52647426148178E-05	-0.000735193199943751	-0.000773086852859706
0.0066364430822432	0.06509018689394	-0.140943244099617	-0.00100442743860185	-0.00106897251680493	0.000162113923579454
-0.00710415048524737	0.132481813430786	-0.166230753064156	-0.000337838457198814	-0.00132112961728126	-0.00040320644620806
-0.0303182154893875	0.145305216312408	-0.188661605119705	-0.000744244607631117	-0.0016924001974985	-0.000533921469468623
-0.0489062033593655	0.119041852653027	-0.184557154774666	-0.00148106506094337	-0.00149009376764297	-0.000804053212050349
-0.0316657498478889	0.135328501462936	-0.180815503001213	-0.000684327154885978	-0.00275788037106395	-7.91069978731684E-05
-0.0725570619106293	0.091910220682621	-0.241775378584862	0.00037865512422286	-0.00266399513930082	0.000331200310029089
-0.068152941763401	0.0415636748075485	-0.202142894268036	0.00127318687736988	-0.00295836129225791	0.000768131110817194
-0.0698231235146523	0.00147278734948486	-0.206683665513992	0.000794470892287791	-0.00193193601444364	0.000875212426763028
-0.0774003714323044	0.0202649980783463	-0.221922278404236	0.000933542440179735	-0.00220703752711415	-0.000391754321753979
-0.0692641362547874	0.0773662403225899	-0.179872289299965	0.00117763469461352	-0.00264427997171879	0.000272715260507539
-0.0608752593398094	0.0622003152966499	-0.239241406321526	0.000885277928318828	-0.00177099765278399	-0.000473317457363009
-0.0535417534410954	0.0589721985161304	-0.140027105808258	0.000652282207738608	-0.00151890912093222	-6.82865284034051E-05
-0.025900861248374	0.115815922617912	-0.13148158788681	0.000293472810881212	-0.00189324107486755	-0.000203620496904477
-0.0667263343930244	0.143263190984726	-0.153898477554321	-0.000225474286708049	-0.00225921371020377	-0.000631950853858143
0.0199786555022001	0.169433981180191	-0.128942221403122	0.000486699718749151	-0.0020712660625577	-0.00131422816775739
-0.0157280471175909	0.148172169923782	-0.087688721716404	0.000382365717086941	-0.00161463755648583	-0.000371940637705848
-0.0173862297087908	0.159870535135269	-0.13602289557457	-1.99197347683366E-05	-0.00139808747917414	-0.000355648197000846
-0.00832291971892118	0.164565429091454	-0.140453636646271	1.54675253725145E-05	-0.00129483721684664	-0.000224514762521721
-0.0183007903397083	0.112568750977516	-0.173089236021042	0.000908222806174308	-0.000924719555769116	-0.000756680325139314
-0.059968613088131	0.0129719944670796	-0.126135811209679	0.00130322750192136	-0.000997117254883051	-7.99372628534911E-06
-0.0265076700598001	0.0307671315968037	-0.206682682037354	0.00234602321870625	-0.000949451932683587	-0.000368472683476284
-0.0305029489099979	-0.0102326087653637	-0.177655264735222	0.00212155585177243	-0.00146884331479669	0.000403483456466347
0.0140356672927737	0.0417832732200623	-0.128580942749977	0.00119754730258137	-0.000721350486855954	-0.000515014107804745
0.0227490551769733	0.0555643290281296	-0.191730707883835	0.00141783675644547	-0.00144242704845965	0.000792284496128559
-0.00553583260625601	0.0127040036022663	-0.152869656682014	0.000153415356180631	-0.000266138551523909	0.00032412790460512
-0.0616644695401192	0.0411352403461933	-0.132581248879433	0.000723247823771089	-0.00216822698712349	0.000608358590397984
-0.098728321492672	0.0124916266649961	-0.162614718079567	-0.000196455643163063	-0.00191940134391189	0.00208245683461428
-0.142613708972931	0.00886541604995728	-0.102969363331795	0.00036507603363134	-0.00379123073071241	0.00250956579111516
-0.181019395589828	0.0064647258259356	-0.120657727122307	0.000539137981832027	-0.00373232690617442	0.00241335923783481
-0.173813506960869	0.00206276751123369	-0.0756963565945625	0.00127330946270376	-0.00431685009971261	0.0020307048689574
-0.150098890066147	-0.041504193097353	-0.111766546964645	0.00121106160804629	-0.00438719894737005	0.000778740039095283
-0.146616294980049	0.0180375725030899	-0.0759809762239456	0.00224531418643892	-0.00335083645768464	0.000565142196137458
-0.0782903432846069	-0.0308014582842588	-0.102988503873348	0.00257944711484015	-0.00282617891207337	-0.000208799552638084
-0.0235866811126471	-0.0376936309039593	-0.11169508099556	0.00354382372461259	-0.00222873501479626	-0.00148248870391399
0.0264085233211517	-0.0313180834054947	-0.0182068012654781	0.00403351709246635	-0.00058380322298035	-0.00187637866474688
0.0427240915596485	-0.0240580085664988	-0.0679737478494644	0.00284607685171068	0.000621786166448146	-0.00122794543858618
0.0763984397053719	0.0445561297237873	-0.0205888915807009	0.00256597646512091	-3.12875454255845E-05	-0.00118605070747435
0.0108924964442849	0.0438866913318634	-0.138476595282555	0.000384719081921503	0.00111811317037791	-0.00019608777074609
0.0228287875652313	0.0789916217327118	-0.0525072067975998	0.000549003307241946	0.000361850572517142	0.000310948234982789
0.0427756085991859	0.130546823143959	-0.0494722537696362	0.000828339718282223	-0.000785305688623339	0.00102286809124053
-0.0181306172162294	0.0954643115401268	-0.0461192019283772	-0.000263892085058615	-0.000537614803761244	0.000631208124104887
-0.0454956814646721	0.0415883548557758	-0.0977054759860039	0.000667178886942565	-0.000748766760807484	0.00076764530967921
-0.0349655151367188	0.0191931817680597	-0.0573430880904198	0.00182786304503679	-0.00119910575449467	0.000857767299748957
-0.0600888803601265	0.00162349303718656	-0.106213934719563	0.00155394710600376	-0.00194454309530556	0.0010875720763579
-0.0954520553350449	0.00324758468195796	-0.0587810836732388	0.0024403864517808	-0.00189540814608335	0.00140436622314155
-0.116105109453201	0.0226749740540981	-0.0881595462560654	0.00188461935613304	-0.0025746535975486	0.000232017351663671
-0.0864961445331573	0.0446155220270157	-0.0558610968291759	0.000587061571422964	-0.00247491849586368	0.00110103015322238
-0.133750170469284	0.0994564592838287	-0.0728679597377777	-0.000150670966831967	-0.00220757094211876	-0.000158381822984666
-0.110782690346241	0.125352829694748	-0.112016819417477	-0.000376297975890338	-0.00236296653747559	-0.000179785245563835
-0.102822422981262	0.146696045994759	-0.091480664908886	-0.000236925639910623	-0.00273491023108363	0.000484996708109975
-0.0889096334576607	0.127666294574738	-0.103389218449593	-0.000422702287323773	-0.00271987379528582	3.99110012949677E-06
-0.0595824643969536	0.122399434447289	-0.0932919755578041	0.00134595797862858	-0.0027623544447124	0.000424644560553133
-0.0761030986905098	0.049416895955801	-0.140822514891624	0.000640823389403522	-0.00198326585814357	0.000160421594046056
-0.0815775319933891	0.0631222128868103	-0.153151705861092	0.00128822610713542	-0.00144676340278238	1.48794088090654E-05
-0.0625889077782631	0.0599374249577522	-0.134778454899788	0.000798802706412971	-0.0013733918312937	-0.000560199609026313
-0.0794051587581635	0.0616990551352501	-0.0858938619494438	0.0013590365415439	-0.00133215798996389	-0.001014698529616
-0.0494975708425045	0.042294979095459	-0.067667730152607	0.00165466184262186	-0.0012176709715277	-0.00093846587697044
-0.0254053119570017	0.0418923161923885	-0.111809983849525	0.000972974637988955	-0.00073123537003994	-0.000662121048662812
-0.0242535583674908	0.0748231187462807	-0.103378169238567	0.000855405232869089	6.04379674769007E-05	-0.000675483257509768
-0.0299513079226017	0.0480620339512825	-0.00760678155347705	0.00142104481346905	-0.000681337260175496	-0.000431754277087748
-0.0364242382347584	0.0386009588837624	-0.144240021705627	0.000865671667270362	-0.000863536377437413	0.00026369551778771
-0.0500141531229019	0.00337553699500859	-0.0472150333225727	0.00138075358700007	-0.000812534824945033	-0.000175468128873035
-0.0138974282890558	0.0156928114593029	-0.073788695037365	0.00147693487815559	-0.000567487790249288	0.00042788969585672
-0.057090487331152	-0.00131077575497329	-0.069706916809082	0.0019599876832217	-0.000808293698355556	0.000474393658805639
-0.0654841586947441	-0.0561737269163132	-0.0946686118841171	0.002346410183236	-0.000406477978685871	0.000271082652034238
-0.00687711033970118	-0.0304138995707035	-0.0628616884350777	0.00337581243366003	-0.00047237885883078	0.000462544616311789
-0.0586689673364162	-0.0904860943555832	-0.033322311937809	0.00287139695137739	-0.00017121723794844	0.000516617204993963
-0.0497778579592705	-0.0779143199324608	-0.0848532319068909	0.00303391716443002	-0.00060813338495791	0.00024773195036687
-0.0460544861853123	-0.129454627633095	-0.0849766284227371	0.00206320639699697	-0.00102724879980087	8.68252318468876E-05
-0.0362289920449257	-0.0276075936853886	-0.0552994050085545	0.00227545783855021	-0.0013366291532293	0.000184163582162
-0.0476466119289398	0.0119758555665612	0.0138016557320952	0.00287841632962227	-0.00176593463402241	0.000409225060138851
-0.0369005985558033	-0.0115898149088025	-0.0429260320961475	0.00176240364089608	-0.00119859783444554	0.000215056541492231
-0.0700802206993103	0.0309638977050781	0.00436155451461673	0.00176084064878523	-0.00127137673553079	-1.39197099997546E-05
-0.109282590448856	-0.0524371787905693	-0.0100018884986639	0.000964776030741632	-0.000413277419283986	0.000388628977816552
-0.0574806034564972	0.000544277136214077	-0.00825988687574863	0.00224714330397546	-0.00137459312099963	0.000256968050962314
-0.0834175422787666	-0.00472939433529973	-0.0229823645204306	0.00212266040034592	-0.00131884985603392	0.000885872228536755
-0.0768771469593048	0.0440465621650219	0.0262514427304268	0.00260274019092321	-0.00142168463207781	0.000187566256499849
-0.074187234044075	0.036670345813036	-0.000205766264116392	0.00193422322627157	-0.00132313533686101	0.000121305209177081
-0.126787558197975	0.0176489185541868	0.0164351407438517	0.00116144376806915	-0.00124898995272815	-0.000253784848609939
-0.112492106854916	0.0942463949322701	0.00659546302631497	0.000857229810208082	-0.001976921223104	-6.85517225065269E-05
-0.121251046657562	0.0718639865517616	-0.0334757119417191	0.00042185967322439	-0.00192951038479805	0.000250463170232251
-0.113937005400658	0.0844085216522217	0.0419406220316887	0.00065221160184592	-0.00279231509193778	-0.000491471611894667
-0.120165668427944	0.126017272472382	0.0364025272428989	0.00120135745964944	-0.00281270849518478	0.00016350818623323
-0.137419328093529	0.0703966543078423	-0.0379800908267498	-7.38487724447623E-05	-0.00128100905567408	-1.43839897646103E-05
-0.108552768826485	0.0327599011361599	0.00611803634092212	-0.000246295938268304	-0.000295980309601873	7.70551050663926E-05
-0.0931136906147003	0.0723833814263344	-0.00153332343325019	0.000105451836134307	-0.000431302323704585	-0.000364187202649191
-0.0841041058301926	0.0154396928846836	0.00437727430835366	0.000827358919195831	-0.000684734783135355	-0.000505985924974084
-0.0837077721953392	-0.021097332239151	-0.0348981916904449	0.000510583457071334	-0.000336852390319109	-0.000384190265322104
-0.0759668573737144	0.0581758283078671	0.0355582907795906	0.002017792314291	-0.00100908521562815	-0.000465623685158789
-0.0676377341151237	0.0113791767507792	-0.0222404599189758	0.00045858570956625	-0.00117611675523221	-0.000261217675870284
-0.0965446084737778	0.0414498560130596	0.0435206741094589	0.00161493534687907	-0.00144792138598859	-0.00041060961666517
-0.0900723114609718	0.0475437454879284	0.0460693091154099	0.00123416841961443	-0.00190018012654036	0.000370780791854486
-0.111347116529942	0.0500890016555786	-0.00204600091092288	0.00165670167189091	-0.00142670155037194	0.000556464947294444
-0.114977829158306	0.0252856072038412	-0.0321259051561356	0.00107698258943856	-0.00149934773799032	0.000158143331645988
-0.0948196351528168	0.000698338553775102	0.0498100072145462	0.00125150289386511	-0.00192635843995959	0.000884349166881293
-0.0723819136619568	0.100986026227474	0.0768805295228958	0.00174671807326376	-0.00117185723502189	0.000377507996745408
-0.0873410627245903	0.00922396313399076	0.00274217361584306	0.00111699034459889	-0.000538416439667344	0.000526677817106247
-0.0624370612204075	0.111733540892601	0.0248757936060429	0.00100190564990044	-0.00149253732524812	-6.16106408415362E-05
-0.0869196206331253	0.0358665585517883	-0.00513460719957948	0.000685951032210141	-0.000821724650450051	-0.000269182637566701
-0.0846078619360924	0.093289852142334	0.108068488538265	0.00128040020354092	-0.0014991860371083	-0.00035777740413323
-0.028625026345253	0.105755217373371	0.0700303018093109	0.00139371852856129	-0.00189246924128383	-0.000451018655439839
-0.0568517334759235	0.0817717462778091	0.0654597878456116	0.000740840332582593	-0.000673720322083682	-0.000727105420082808
-0.0580721311271191	0.0804498568177223	-0.0176408309489489	0.00134839536622167	-0.000883376924321055	-0.000177390727913007
-0.0117419054731727	0.0963850319385529	0.0358914844691753	0.00175735738594085	-0.000451728032203391	-0.000323163199936971
-0.112588092684746	0.0332209803164005	0.0214073825627565	0.00100655318237841	0.0002266015362693	-0.000516012136358768
-0.0463696084916592	0.0246727392077446	0.0215573348104954	0.00131340243387967	-0.00110671925358474	0.000129929787362926
-0.109968215227127	-0.0246916320174932	0.0115243848413229	0.000601852778345346	-0.000723680888768286	0.000163580974913202
-0.112662270665169	-0.00037328401231207	0.0194996539503336	0.00110634719021618	-0.000403298152377829	0.000680407742038369
-0.105122230947018	0.0331800356507301	0.0541884526610374	0.00160814449191093	-0.00150987366214395	0.000819931912701577
-0.0904469266533852	-0.00496400566771626	0.0336364805698395	0.00238932250067592	-0.00216979370452464	0.000847286370117217
-0.0852108150720596	-0.0306007228791714	0.0790315642952919	0.00291634909808636	-0.00114022905472666	0.000313300726702437
-0.0690977871417999	-0.0155853498727083	-0.016031650826335	0.00220890110358596	-0.00084873114246875	-0.000256765517406166
-0.0698529854416847	-0.0059770317748189	0.0126746976748109	0.00150760577525944	-0.000626179797109216	0.000285251822788268
-0.098893404006958	-0.0201845690608025	0.0387933328747749	0.00174177449662238	-0.000796896347310394	0.00017064914572984
-0.0428326912224293	0.106894172728062	0.0484859235584736	0.0029796150047332	-0.00109413242898881	0.000144781413837336
-0.00747044943273067	0.0526885949075222	-0.0255514532327652	0.00173140526749194	-0.0011683878256008	0.000177477064426057
-0.0678754970431328	0.0452513061463833	0.00834693294018507	0.00192395295016468	-0.00181623303797096	0.000179657159605995
-0.0688295960426331	0.06481072306633	0.0373480170965195	0.00136148289311677	-0.00146469275932759	0.000591210380662233
-0.104797780513763	-0.00975335948169231	0.0387787744402885	0.00112286070361733	-0.0012467154301703	-0.000262126384768635
-0.0955696180462837	0.0112304138019681	0.025948828086257	0.0024368108715862	-0.00192357378546149	0.000218835470150225
-0.0667054727673531	0.0397192686796188	0.0253416951745749	0.00222733966074884	-0.0016171473544091	0.000593347940593958
-0.134330183267593	-0.0343016684055328	-0.0367682203650475	0.000939079967793077	-0.000233476108405739	0.000433005305239931
-0.110139943659306	-0.0150860929861665	0.0147163681685925	0.000452433247119188	-0.00125278567429632	0.000630342110525817
-0.0965596064925194	0.0382712334394455	0.0642772614955902	0.00144938018638641	-0.00127943966072053	6.10971546848305E-05
-0.0488842986524105	0.113855950534344	-0.00966182816773653	0.00136642577126622	-0.00188068766146898	7.99702902440913E-05
-0.103947393596172	0.0450174435973167	0.00457989238202572	0.00184485700447112	-0.00152449531015009	-0.000489007274154574
-0.121270053088665	0.0493840985000134	0.0729775279760361	0.00151606684084982	-0.00118339667096734	-0.000186037403182127
-0.105127401649952	0.0707226991653442	0.00686527928337455	0.00118175731040537	-0.00191472936421633	0.000132704328279942
-0.122670993208885	0.0861798003315926	0.0151235442608595	0.000386338098905981	-0.00149496120866388	-0.000238221226027235
-0.14099408686161	0.0775065198540688	-0.104436993598938	0.000311445473926142	-0.00113685603719205	0.000786806049291044
-0.128702476620674	0.0415521375834942	-0.00217645359225571	0.000767442106734961	-0.00130897725466639	7.12324545020238E-05
-0.156998664140701	0.016042597591877	-0.0282663479447365	0.000720540760084987	-0.00137341429945081	-9.57350493990816E-05
-0.087237536907196	0.0265228934586048	0.0195366870611906	0.000474785309052095	-0.000817555584944785	0.000429184990935028
-0.0948071256279945	0.0671141967177391	-0.0189715214073658	0.00157801399473101	-0.00100177293643355	0.000366360356565565
-0.0840986743569374	0.0182036105543375	0.0559654422104359	0.00200622528791428	-0.00129408156499267	0.000342500046826899
-0.0677037015557289	0.0365102104842663	0.0303012598305941	0.00193509308155626	-0.00128159881569445	0.000146288919495419
-0.101970933377743	-0.0269675925374031	0.0186039935797453	0.00197979179210961	-0.000701084267348051	-0.000535097206011415
-0.0546256229281425	0.0185980722308159	0.0267998110502958	0.00127473194152117	-0.000969703425653279	-0.000410140724852681
-0.0814775601029396	-0.00563130993396044	-0.00887679867446423	0.00136998179368675	-0.000713399145752192	8.24104802177317E-07
-0.113542638719082	0.0139500200748444	0.0202540885657072	0.00148265797179192	-0.000639865698758513	0.000369963847333565
-0.135255843400955	-0.0224139429628849	0.0116920536383986	0.00136442494112998	-0.000669962144456804	0.000209176883799955
-0.0870535969734192	0.0526629351079464	0.00724891945719719	0.00127633824013174	-0.000934597686864436	0.000290008931187913
-0.0687742456793785	0.069948710501194	0.0216886159032583	0.00168332934845239	-0.00130284298211336	-0.000194674328668043
-0.105039820075035	0.025754576548934	0.0160111114382744	0.00108523690141737	-0.0011492712656036	0.000106848732684739
-0.0944738015532494	0.00920584332197905	0.0208980906754732	0.00207796925678849	-0.00114744144957513	0.00048774346942082
-0.0477232746779919	0.0431277006864548	0.0426945984363556	0.00157158134970814	-0.00116798316594213	0.000477064779261127
-0.0812409743666649	0.0313075333833694	0.0164040867239237	0.00195735483430326	-0.00156134134158492	0.000497841334436089
-0.0913041457533836	0.057732954621315	0.0172837618738413	0.00179773301351815	-0.00110977201256901	-0.000246506358962506
-0.0988755598664284	-0.0187996868044138	-0.0625872761011124	0.000716529611963779	-0.00060283049242571	0.000411470857216045
-0.0815548375248909	-0.00719650648534298	0.0341405905783176	0.00135369226336479	-0.00111927243415266	0.000221223206608556
-0.0904392004013062	0.0308257099241018	0.0529366582632065	0.00113799318205565	-0.00108212849590927	-0.000904607702977955
-0.0721013247966766	0.0420634709298611	0.0168061181902885	0.00210637506097555	-0.00124975270591676	0.000409174477681518
-0.0695957094430923	0.0696828737854958	0.0126684317365289	0.00236487644724548	-0.00171067100018263	0.000286473368760198
-0.0641597658395767	0.0738422870635986	0.00793575961142778	0.00184482685290277	-0.00133428873959929	0.000290053838398308
-0.127327606081963	0.0516456738114357	-0.00264078821055591	0.00165859831031412	-0.00106583337765187	0.000743760901968926
-0.0919715389609337	0.0327654480934143	-0.019356532022357	0.00141153577715158	-0.000663911574520171	0.000703267054632306
-0.103316143155098	0.0499157197773457	0.0384359434247017	0.00221280194818974	-0.00222207512706518	0.000130413245642558
-0.0829170495271683	0.0635963976383209	0.00402145041152835	0.00252431374974549	-0.0019103930098936	0.000232017846428789
-0.0941406711935997	0.0629836320877075	0.0302742198109627	0.00237970543093979	-0.00158100912813097	-1.06465713543002E-05
-0.127585530281067	-0.0141323460265994	-0.0153933903202415	0.000868294737301767	-0.000970209133811295	0.00051304412772879
-0.116496078670025	-0.0305986925959587	0.00602036528289318	0.00041440044878982	-0.000762066571041942	0.000658010074403137
-0.107181005179882	-0.00168446148745716	0.0242099780589342	0.00130523811094463	-0.00122630491387099	0.000589842675253749
-0.116024665534496	-0.0137741761282086	-0.0402354039251804	0.00122870248742402	-0.000437230395618826	0.000162424345035106
-0.12199542671442	0.00726214842870831	-0.0228302329778671	0.00129825086332858	-0.00141614559106529	-2.89492145384429E-05
-0.0826448723673821	0.0683282986283302	-0.0234721414744854	0.000969153072219342	-0.00203620013780892	0.00018857084796764
-0.100696317851543	0.0553422272205353	0.0209603179246187	0.00108656834345311	-0.00120876810979098	-0.000321105879265815
-0.0743808224797249	0.077011875808239	0.0260414630174637	0.0022085914388299	-0.00179661088623106	-5.39593784196768E-05
-0.0814358368515968	0.0569495260715485	-0.00433890009298921	0.00165886024478823	-0.00159522867761552	-0.000312772201141343
-0.0803617238998413	0.0418111309409142	-0.026827709749341	0.00120973854791373	-0.00115716212894768	-2.21614754991606E-05
-0.0882176607847214	0.022185318171978	0.00861129630357027	0.00224316585808992	-0.00106487597804517	0.000164048731676303
-0.0750783607363701	0.0360249020159245	0.00930214393883944	0.00227777729742229	-0.00127574929501861	-0.000147279744851403
-0.0786332413554192	0.076180562376976	-0.0144475707784295	0.00150889612268656	-0.0012757497606799	0.000327302288496867
-0.116408087313175	0.0199915152043104	-0.00602278113365173	0.00138457480352372	-0.000868532923050225	0.000353709037881345
-0.116609141230583	0.0154517386108637	0.0507613122463226	0.000940804718993604	-0.00102636078372598	1.16335513666854E-06
-0.0571689121425152	0.0596263855695724	-0.030958155170083	0.00161847937852144	-0.000404508638894185	0.000242499620071612
-0.0701715648174286	-0.00115159875713289	-0.0310427639633417	0.00147046789061278	-0.00108201731927693	0.000341455423040316
-0.0891402065753937	0.00580791244283319	-0.00597260799258947	0.00143635796848685	-0.000569733907468617	0.000693463371135294
-0.10164699703455	-0.00130987889133394	-0.0349746271967888	0.00166712084319443	-0.000822067260742188	-6.12539806752466E-05
-0.0642097964882851	0.0585312694311142	0.00801920611411333	0.00181041122414172	-0.00096896622562781	0.000323624291922897
-0.0843275561928749	0.0411671735346317	-0.0673180297017097	0.00106211239472032	-0.000142760894959792	0.000666985230054706
-0.107903674244881	0.0403550863265991	-0.0360242128372192	0.00105004571378231	-0.000883320346474648	-6.43946987111121E-05
-0.0777574852108955	0.0349707193672657	0.0131875760853291	0.00151256914250553	-0.000802232360001653	-0.000269119453150779
-0.00903381127864122	0.0575849898159504	0.0454286262392998	0.00183950760401785	-0.00118859275244176	-0.000570862495806068
-0.0869967639446259	0.0217655319720507	0.0171964168548584	0.000801500980742276	0.000207221019081771	-0.000399445940274745
-0.0809687301516533	0.0148167191073298	0.0256223026663065	0.000751082203350961	-0.000909410649910569	-0.000260145461652428
-0.0565560720860958	0.0312913581728935	0.00800780393183231	0.000803675502538681	-0.000786355929449201	4.28016646765172E-05
-0.0810035243630409	0.033928532153368	0.00361142866313457	0.00136472587473691	0.000293263496132568	0.000175499182660133
-0.0680406093597412	0.0797372162342072	0.0200141165405512	0.00126098678447306	-0.000682305137161165	0.000495459651574492
-0.0808384791016579	0.00945680495351553	-0.0616385564208031	0.000510814250446856	-0.000470800063339993	-0.0001597727969056
-0.0390666276216507	0.0396217703819275	-0.00906676519662142	0.00107691204175353	-0.000371413858374581	0.000157626127474941
0.0152253359556198	0.101502597332001	0.00454658921808004	0.00111241790000349	1.9200386304874E-05	0.000103276324807666
0.0286615118384361	0.0303111635148525	0.0106439245864749	0.0021516652777791	-0.000271341385086998	0.000125808684970252
-0.0335334464907646	0.0119434632360935	0.0445121303200722	0.00144827179610729	0.000326993933413178	-0.000186251607374288
-0.027420200407505	0.0199020449072123	0.05284034460783	0.00143295933958143	8.3013168477919E-05	6.9539919422823E-06
-0.0442935228347778	0.0200763735920191	0.00496842386201024	0.00163677020464092	0.000648177810944617	1.11436802399112E-05
-0.0216902606189251	0.0755260214209557	-0.0344938114285469	0.00154127948917449	0.000136686576297507	5.60254156880546E-05
-0.0536955334246159	0.0282723009586334	-0.0314347892999649	0.000715785368811339	-0.000441374169895425	0.000230624355026521
-0.039703942835331	0.088918998837471	0.0250156447291374	0.000720430631190538	-0.000670512905344367	9.60181132541038E-05
-0.0251658298075199	0.0600739568471909	0.0572604686021805	0.00177434703800827	-0.000947298598475754	-9.83580102911219E-05
-0.0319278463721275	0.05592230707407	0.0251267496496439	0.000293459102977067	-0.000367390137398615	7.39078022888862E-05
-0.0432217158377171	0.0143094658851624	0.0314553342759609	0.000909971655346453	-0.000349329959135503	-0.000590830866713077
-0.0671779960393906	0.0456135682761669	0.0255525819957256	0.00179064297117293	-0.000744914228562266	0.000285485089989379
-0.0786059722304344	0.069730244576931	0.00731331901624799	0.000916111283004284	-0.00086281739640981	7.82350107328966E-05
-0.102439686655998	0.0624115727841854	0.045359842479229	0.000576201477088034	-0.000196731751202606	0.000346776563674212
-0.0797190815210342	0.0565829500555992	0.025682246312499	0.00069440552033484	-0.000776926113758236	-0.000500488560646772
-0.0375821590423584	0.142400830984116	0.00251486292108893	0.000943389604799449	-0.00132542371284217	0.000339706690283492
-0.085698202252388	0.111282244324684	0.0604724325239658	0.00154572981409729	-0.00066573650110513	-0.00039293899317272
-0.129747465252876	0.0157851986587048	-0.0275039542466402	-0.000223725932301022	-7.92089776950888E-05	-0.000638554978650063
-0.046148918569088	0.0780195370316505	0.0691258907318115	0.000921079888939857	-0.000542012858204544	-0.000144693636684678
-0.0713831037282944	0.0456992760300636	0.0910859555006027	0.000964209961239249	-0.00120193243492395	-0.000364872103091329
-0.0421866104006767	0.0506573803722858	0.0556197166442871	0.000528055883478373	-0.000210942554986104	9.78550815489143E-05
-0.0730387270450592	0.0455896891653538	0.0157115459442139	0.000888001814018935	-0.000992677174508572	0.000383426900953054
-0.0607025697827339	0.0867554470896721	-0.000197988207219169	0.00132081611081958	-0.001148845651187	-0.000290677737211809
-0.0955359041690826	0.0563529133796692	-0.015742301940918	0.000262001558439806	-0.000668915803544223	0.000380307086743414
-0.110507227480412	0.0192487630993128	0.0382361896336079	0.00103744072839618	-0.00243227370083332	-0.000279890344245359
-0.136418774724007	0.0223241802304983	0.0321557261049747	0.00035508832661435	-0.00109231239184737	0.000141948010423221
-0.125480026006699	0.0347958393394947	0.0194501783698797	0.000719317176844925	-0.00190888810902834	0.000131950771901757
-0.0919950678944588	0.0727758854627609	0.00305736786685884	0.00113618758041412	-0.00171812681946903	-5.53748395759612E-05
-0.0965704694390297	0.040271457284689	0.0214846339076757	0.000918650475796312	-0.0016162283718586	-0.00060204160399735
-0.0754803419113159	0.0841624513268471	0.00785744376480579	0.000469325488666072	-0.00112717330921441	-0.000493463419843465
-0.0664899051189423	0.0965519919991493	-0.014141128398478	0.000487498531583697	-0.00122889189515263	-0.000326455745380372
-0.115738019347191	0.0826919674873352	-0.0454931929707527	0.000781522830948234	-0.0012238243361935	-7.86274686106481E-05
-0.103189148008823	0.0469273068010807	-0.045394878834486	0.000611182185821235	-0.00120282429270446	7.33756824047305E-05
-0.0829475522041321	0.0840014964342117	-0.00524543039500713	0.00128815288189799	-0.00157207890879363	-0.000151240776176564
-0.0499163083732128	0.114078506827354	0.046761617064476	0.00163992575835437	-0.00178236106876284	0.000263517053099349
-0.134673073887825	-0.00179337873123586	0.0247234106063843	0.000748713442590088	-0.0010351047385484	-0.000206821525353007
-0.0644372552633286	0.0907222479581833	0.0508524365723133	0.000717280083335936	-0.00197879015468061	-9.29903544601984E-05
-0.0612413436174393	0.0856025367975235	0.00760031724348664	0.00185296847485006	-0.00221612676978111	0.000389968772651628
-0.0934963226318359	0.0628224164247513	-0.0453252382576466	0.00120256876107305	-0.00188307999633253	0.000300918356515467
-0.0830108523368835	0.0725957527756691	0.0865339636802673	0.0014826375991106	-0.00230674864724278	-0.000304112996673211
-0.0702182650566101	0.0476500615477562	-0.00139833916909993	0.000973530171904713	-0.00122085632756352	0.000276929727988318
-0.0768336653709412	0.0534429214894772	0.00711621809750795	0.000459818198578432	-0.00125332281459123	2.74627200269606E-05
-0.0787061899900436	0.06236307695508	0.01208321377635	0.000386119587346911	-0.001401919987984	-0.000412273657275364
-0.0632899031043053	0.0730410069227219	0.0154464337974787	0.00025417102733627	-0.000801367335952818	0.000182458432391286
-0.0899182707071304	0.037702951580286	-0.0366639457643032	0.000417346105678007	-0.000637767487205565	0.000161407355335541
-0.0362554900348186	0.113890342414379	-0.0101681165397167	0.000614420918282121	-0.00134912796784192	0.000129886495415121
-0.101076103746891	0.0520447269082069	-0.00433854851871729	0.00065853213891387	-0.000964879931416363	-0.000929707428440452
-0.074723407626152	0.0497752949595451	-0.0445891618728638	0.000647283159196377	-0.000906379835214466	-7.20446842024103E-05
-0.0592548884451389	0.0667690336704254	-0.027284175157547	0.0013144719414413	-0.00191269209608436	0.00030529240029864
-0.0547224208712578	0.0697765648365021	0.0467294901609421	0.000580322986934334	-0.00164363975636661	-6.97152936481871E-05
-0.075846441090107	0.0812101289629936	0.0154229653999209	0.00092087616212666	-0.00157690525520593	0.000321286002872512
-0.0423326157033443	0.0775458067655563	0.00415533315390348	0.000715219532139599	-0.00119799841195345	-0.000382342375814915
-0.0538608804345131	0.0541602186858654	0.0241061672568321	0.000743899552617222	-0.00157547811977565	0.000574724341277033
-0.0782163292169571	0.061858955770731	-0.0487965121865273	0.000798444845713675	-0.000836449267808348	-0.000158445967826992
-0.0470729880034924	0.0810877606272697	0.0337555855512619	0.000936577038373798	-0.00144662382081151	9.95042864815332E-05
-0.0364996120333672	0.0701846405863762	-0.029607854783535	0.00149950198829174	-0.000918045931030065	-0.000433185807196423
-0.0618500709533691	0.0543396174907684	-0.0795485973358154	0.000479102745885029	-0.000297532737022266	7.6924086897634E-05
-0.0564489960670471	0.0174105763435364	0.000776051718275994	0.000991906854324043	-0.00120909046381712	-0.00061049300711602
-0.0445246323943138	0.0715227797627449	0.00010782932076836	0.00177437404636294	-0.00102096155751497	1.96096925719758E-06
-0.0986577272415161	0.0120688993483782	-0.0364987812936306	0.000239391258219257	-0.000835389422718436	1.28401406982448E-05
-0.0501739047467709	0.0418689921498299	-0.00553846126422286	0.00128602236509323	-0.00132294092327356	0.000528429460246116
-0.0395564325153828	0.0607733614742756	-0.0174304936081171	0.0019084190716967	-0.00102119846269488	0.000245859468122944
-0.0644297525286675	0.013317140750587	0.0218199659138918	0.00123176339548081	-0.000738002709113061	-0.000142808261443861
-0.0387371033430099	0.0506062731146812	-0.0163444187492132	0.00191373145207763	-0.00140429520979524	-0.000304098328342661
-0.0450105145573616	0.0576581582427025	-0.0222070403397083	0.00105705868918449	-0.00156246719416231	-1.66809186339378E-05
-0.0694978982210159	0.0165181905031204	-0.030881030485034	0.000835477199871093	-0.0016988676507026	-0.000178276168298908
-0.0605331100523472	0.0159736499190331	-0.0958473682403564	0.00084013439482078	-0.00127629493363202	-0.000197004541405477
-0.0388704463839531	0.0738821625709534	-0.0306300017982721	0.00117308297194541	-0.00127000501379371	-0.000107553729321808
-0.0908327847719193	0.0282134544104338	-0.11526258289814	0.000970962457358837	-0.000522353686392307	0.000663704529870301
-0.0582138821482658	0.0443773828446865	-0.0526908226311207	0.00171841506380588	-0.00119105831254274	0.000302587723126635
-0.0527869164943695	0.0230396576225758	-0.00567977130413055	0.00108650245238096	-0.00143623852636665	0.000563693232834339
-0.0740559473633766	0.00859977956861258	0.0217182282358408	0.0012637700419873	-0.000796390522737056	-0.000143026714795269
-0.0532072484493256	0.050049364566803	-0.00464600650593638	0.00148384482599795	-0.00129959767218679	8.04572046035901E-05
-0.0188653189688921	0.0227621868252754	-0.0127371093258262	0.00200192187912762	-0.000975152244791389	0.00048380286898464
-0.0292571987956762	0.0348053723573685	-0.0574081502854824	0.000770702958106995	-0.000613379990682006	0.000383174541639164
-0.0803437083959579	0.035699188709259	0.0385597422719002	0.00192317133769393	-0.000778914254624397	0.00029311643447727
-0.0631769374012947	0.0345530919730663	-0.0393749326467514	0.00151276821270585	-0.00140669872052968	4.09198801207822E-05
-0.0911850258708	0.0331169590353966	-0.00559328403323889	0.00141764630097896	-0.000916084391064942	0.000308405113173649
-0.0558788925409317	0.0227270852774382	0.0122540863230824	0.00122509256470948	-0.000835084647405893	0.000350987596902996
-0.0494441688060761	0.0932505503296852	0.0296841021627188	0.00150291982572526	-0.000889272952917963	0.000186818477232009
-0.0794996246695518	0.0387874282896519	-0.0318418480455875	0.000294224824756384	-0.000627651053946465	-6.22297666268423E-05
-0.0348802953958511	0.085382916033268	-0.0319937206804752	0.00138175126630813	-0.00129102449864149	0.000710878812242299
-0.123403131961823	0.00773442862555385	-0.0759062841534615	-0.000486755889141932	-0.00091740523930639	-0.000413429166655988
-0.0971106365323067	0.096151165664196	0.0602291859686375	0.00184516573790461	-0.00183027482125908	-0.00022063848155085
-0.13862769305706	0.0204957090318203	-0.0139389149844646	0.00104126962833107	-0.00100450089666992	-0.000454657507361844
-0.0842747911810875	0.0870933160185814	-0.0234702322632074	0.0013735955581069	-0.00127385405357927	0.000331525458022952
-0.0759688764810562	0.125165671110153	0.0159998741000891	0.00184249540325254	-0.00168216484598815	0.000250837532803416
-0.082034207880497	0.133752509951591	0.0341097377240658	0.0014222702011466	-0.00167606014292687	-0.000442627148004249
-0.0649494230747223	0.0932323187589645	-0.00746577465906739	0.00100267422385514	-0.000823903479613364	0.00107264588586986
-0.10033230483532	0.0653157904744148	0.0257870331406593	0.00115799193736166	-0.00112463696859777	-0.000582485285121948
-0.0897857993841171	0.0568807236850262	-0.0326606072485447	0.000407622545026243	-0.00104232446756214	0.000225806477828883
-0.0868688672780991	0.0369239933788776	0.0377769991755486	0.00123553082812577	-0.00147480121813715	0.00026237714337185
-0.0526923500001431	0.0725908875465393	-0.0265232715755701	0.000814245839137584	-0.00121431739535183	-0.000275419210083783
-0.0752721950411797	0.0738720819354057	-0.0102479383349419	0.0014251476386562	-0.0010929616400972	0.000419526273617521
-0.0489454008638859	0.0723110884428024	-0.0146182030439377	0.00107851624488831	-0.00197999994270504	0.000456551002571359
-0.0805740281939507	0.0661441162228584	0.0160631444305182	0.0012998660095036	-0.00192255631554872	0.000171587002114393
-0.028779286891222	0.0638459846377373	-0.0500319749116898	0.00054564664606005	-0.00167464872356504	0.000779811583925039
-0.041216503828764	0.0984327644109726	-0.0216094292700291	0.00120283442083746	-0.00182044110260904	-0.0004416523152031
-0.0642859786748886	0.0807043313980103	-0.0345653891563416	0.00141955842263997	-0.00104946806095541	-0.000462723633972928
-0.0778272151947021	0.0530013404786587	-0.046063132584095	0.000387037289328873	0.000109479413367808	0.00061152339912951
-0.0851984024047852	0.0319912247359753	0.0445489548146725	0.00197422946803272	-0.00103726517409086	-0.000608763657510281
-0.0487297624349594	0.068711906671524	-0.000818434695247561	0.00119850866030902	-0.000991499400697649	0.000190401275176555
-0.0406642407178879	0.0375289432704449	-0.0523827858269215	0.00133753719273955	-0.000945572566706687	0.00016001430049073
-0.0616957135498524	0.0628271251916885	0.0171387363225222	0.0014301649061963	-0.00131439126562327	-0.000112522604467813
-0.11084158718586	0.0549555867910385	-0.0547220557928085	0.000796476379036903	-0.00131140532903373	0.000388609914807603
-0.0853841230273247	0.0448973774909973	0.0418279469013214	0.000328217487549409	-0.00115070899482816	-3.29486829286907E-05
-0.0633736774325371	0.0769481733441353	-0.00496631488204002	0.00111417262814939	-0.000721555727068335	-0.000117991716251709
-0.122892647981644	0.0230474267154932	0.0299303997308016	0.00113313959445804	-0.00139654753729701	-0.000510100682731718
-0.0856348499655724	-0.014917972497642	-0.0180904902517796	0.00082059990381822	-0.000977798481471837	-4.14292935602134E-06
-0.0574231334030628	0.04799510166049	-0.0267856232821941	0.000987873412668705	-0.000571941898670048	6.61503509036265E-05
-0.0512968301773071	0.0258466973900795	-0.0310867335647345	0.000908601970877498	-0.000335791206452996	0.000179755210410804
-0.0557827651500702	0.0535284951329231	-0.0134440120309591	0.00137067760806531	-0.000703387137036771	7.64117212384008E-05
-0.0584833323955536	0.0427196510136127	0.0439474880695343	0.00150392623618245	-0.00121865922119468	-0.000332407507812604
-0.0834121853113174	0.0480472892522812	0.0213453564792871	0.000772060360759497	-0.000837885367218405	-0.000465113291284069
-0.0437907464802265	0.0711169615387917	-0.0488094836473465	0.00073581951437518	-0.0013207980664447	6.36299009784125E-05
-0.0922961309552193	0.0304909460246563	0.00718531059101224	0.000983101199381053	-0.00165023352019489	0.000190674094483256
-0.0817626044154167	0.00253387005068362	0.0239608827978373	0.00113798340316862	-0.000534971011802554	0.00090095103951171
-0.0645725354552269	-0.00345967221073806	0.0215027686208487	0.00173404545057565	-0.000371945730876178	0.000379789678845555
-0.0679457858204842	-0.00348342373035848	-0.0133666004985571	0.00111524108797312	-0.000394747912650928	8.67523121996783E-05
-0.101615861058235	-0.0601476058363914	0.00371886440552771	0.00140105176251382	0.000150106207001954	0.000384536106139421
-0.0773403123021126	0.0105381961911917	-0.0171955786645412	0.00189755414612591	-0.000407034676754847	4.0573602746008E-05
-0.110328584909439	-0.0326651968061924	-0.0269695706665516	0.00130962452385575	-0.000111839159217197	0.000246729527134448
-0.0670328289270401	0.022639038041234	0.00337916775606573	0.00094528537010774	-0.000675683550070971	0.000215076986933127
-0.0533591248095036	0.0781451538205147	0.0034773382358253	0.0015350281028077	-0.00111953937448561	0.00028913063579239
-0.0819137394428253	0.0214448757469654	-0.00661284336820245	-3.85245330107864E-05	-0.000984533689916134	0.000271564815193415
-0.104322724044323	0.0290798116475344	-0.0536209009587765	0.00083527818787843	-0.00124557118397206	4.35709307566867E-06
-0.086456798017025	0.0780616104602814	-0.0190862752497196	0.00117409462109208	-0.00117928581312299	0.000241697285673581
-0.126837328076363	0.06069041416049	-0.0118602262809873	0.000274155550869182	-0.00160286016762257	0.000265360664343461
-0.142759248614311	0.00566657586023211	-0.0332777947187424	0.000170106752193533	-0.0014357443433255	0.000166533995070495
-0.107916913926601	0.0863599851727486	-0.041490975767374	0.00101148139219731	-0.00181238714139909	0.000239819957641885
-0.0771601274609566	0.14561128616333	0.00241011334583163	0.00142878654878587	-0.00191413180436939	0.000215696258237585
-0.120710916817188	0.0500408075749874	-0.0324920602142811	0.000416474300436676	-0.00194386881776154	-0.000172984800883569
-0.11020439863205	0.074491560459137	0.00658393837511539	0.00092928804224357	-0.00187730905599892	9.56305448198691E-05
-0.0939697921276093	0.0558342710137367	-0.0553367994725704	0.000390477536711842	-0.0021711343433708	0.000616666278801858
-0.0933549106121063	0.0468598455190659	-0.00700308056548238	0.00102087133564055	-0.00101700448431075	0.000777577050030231
-0.0881852135062218	0.0445567853748798	-0.00631959456950426	0.000736658636014909	-0.00105515902396291	0.000325624452671036
-0.0853220894932747	-0.0114443264901638	0.00751033890992403	0.00132004998158664	-0.0013454258441925	0.000468169222585857
-0.0576461814343929	0.0445937402546406	-0.00461973296478391	0.00233950582332909	-0.000651559035759419	0.000517044158186764
-0.0508243069052696	-0.0462665036320686	0.0361167676746845	0.00221221894025803	-0.00011474088387331	0.000121218181448057
-0.0647735223174095	-0.0550784803926945	-0.0281832441687584	0.00256775016896427	0.000215905005461536	-0.000261671899352223
-0.0642945095896721	0.00783319491893053	-0.0171724408864975	0.0023683444596827	0.000862933171447366	0.000476697983685881
-0.0622757002711296	-0.0352729298174381	0.0485417768359184	0.0013881012564525	0.000591731281019747	-7.0633199356962E-05
-0.00666437763720751	-0.00665831286460161	0.00926329661160707	0.00139673089142889	-0.000161910284077749	0.000348117551766336
-0.0289414674043655	0.0195828527212143	0.069986991584301	0.001700155204162	-0.000811667297966778	0.000202213093871251
-0.0745522007346153	-0.014438577927649	0.0571669973433018	0.00145403016358614	-0.000261799286818132	-0.00026791260461323
-0.0591042451560497	-0.0273338593542576	0.0257613305002451	0.00116107286885381	-8.92645039130002E-05	0.000326118868542835
-0.0503554232418537	-0.0177034772932529	-0.00424345536157489	0.00253701116889715	-0.000605259789153934	0.000781800714321435
-0.0514139942824841	-0.0388290733098984	0.0183691363781691	0.00226092664524913	-0.000192071922356263	0.000291605916572735
-0.018940219655633	-0.00737283192574978	-0.00380974193103611	0.00255249976180494	-0.000944931292906404	0.000778205576352775
-0.0573354177176952	0.0317504853010178	-0.0224372446537018	0.00211145915091038	-0.000991291715763509	0.000676467490848154
-0.105096742510796	0.0144880227744579	-0.0168562904000282	0.00136405043303967	-0.00145039695780724	-0.000750631443224847
-0.114827580749989	0.0878082141280174	-0.0371982641518116	0.001154575496912	-0.00217553158290684	0.000246220180997625
-0.152576148509979	0.0629941448569298	-0.0243225675076246	0.00117361301090568	-0.0027868424076587	7.38877060939558E-05
-0.161798432469368	0.101353950798512	0.0184564813971519	5.29044518771116E-05	-0.00286428304389119	-0.00038165450678207
-0.155073091387749	0.0999636054039001	-0.0434294119477272	0.000247256481088698	-0.00296050659380853	0.000326045206747949
-0.164663940668106	0.0774809867143631	-0.0865783616900444	-0.000386040192097425	-0.00262090587057173	-0.000125554055557586
-0.135350972414017	0.102023050189018	-0.00836275331676006	0.000132811168441549	-0.00268002040684223	0.000307525129755959
-0.114579610526562	0.0784074664115906	-0.0425728596746922	0.000261291745118797	-0.00176770426332951	0.000427775026764721
-0.0914008915424347	0.0526142567396164	-0.0374901182949543	0.00119514006655663	-0.00235352478921413	0.00079916522372514
-0.0915288925170898	0.0443492867052555	-0.0140392174944282	0.00156401027925313	-0.00119955092668533	0.00017183531599585
-0.0500634275376797	0.0418283753097057	-0.00011106142483186	0.00088148022769019	-0.000994535046629608	-0.000231757192523219
-0.0385599173605442	0.0263821538537741	0.0128967547789216	0.00160607288125902	-8.85873450897634E-05	0.000385494466172531
0.00205922615714371	0.0130587639287114	-0.0289827231317759	0.00229713716544211	-9.76265146164224E-05	0.000311209354549646
0.000130671905935742	-0.00246438384056091	0.00501470826566219	0.00191002083010972	8.06291718618013E-05	0.000608440488576889
0.0165593717247248	0.00444317189976573	0.0270297452807426	0.0018251120345667	-0.00060642504831776	0.000494114414323121
-0.00827784277498722	0.00829179212450981	0.00458671804517508	0.00170178164262325	-0.000350863410858437	0.000578199862502515
-0.0258090272545815	-0.00139986991416663	0.0525488257408142	0.00217903405427933	0.000187258046935312	0.000658389006275684
0.0264865215867758	0.0311788320541382	-0.0383882783353329	0.00167144183069468	0.000192982130101882	0.000541940971743315
0.0172129794955254	-0.0117742270231247	0.0267259161919355	0.00157737045083195	0.00012564352073241	0.000664655235596001
0.0279230866581202	0.0034438893198967	0.0457195900380611	0.00169430137611926	-0.000107737978396472	-0.000127660343423486
0.0129439607262611	-0.0465141423046589	0.0189237650483847	0.00182560819666833	0.000344787666108459	0.000447638245532289
0.0462828613817692	-0.015120280906558	0.0328253544867039	0.00226404960267246	0.000497198081575334	0.000373363523976877
0.0336255244910717	-0.00130840216297656	0.0161560047417879	0.00249621435068548	0.000505307922139764	-8.30562639748678E-05
0.0104535166174173	-0.00354612246155739	0.0442613698542118	0.00238738511689007	0.000385195249691606	0.00090336927678436
-0.0289991050958633	-0.0552006885409355	-0.0287803243845701	0.00209694844670594	0.00058583973441273	0.00018298342183698
0.0121040446683764	-0.0514623560011387	-0.00165373983327299	0.00275968643836677	-6.89186563249677E-05	0.000276628765277565
-0.0516087636351585	-0.0707279071211815	-0.0554976016283035	0.0026648873463273	0.00023921619867906	0.000646630360279232
-0.0336334817111492	-0.11404000967741	-0.0300523601472378	0.00250902445986867	0.000595551100559533	0.00131135329138488
-0.059169627726078	-0.0287941619753838	-0.0211231131106615	0.00307999085634947	-0.000510218436829746	0.000753256143070757
-0.0830047875642776	-0.00572745455428958	-0.0742927491664886	0.00212323199957609	-0.00133104994893074	0.000430487096309662
-0.170415565371513	0.0685997679829597	-0.0766815319657326	0.00154912541620433	-0.00279095442965627	0.000167804522789083
-0.158312693238258	0.109776139259338	-0.0840097218751907	0.000813797872979194	-0.00290299532935023	-0.00102487450931221
-0.203762769699097	0.12744103372097	-0.183794051408768	-0.00144143647048622	-0.00341191818006337	-0.000460772338556126
-0.16755972802639	0.16120308637619	-0.169402733445168	-0.00146577798295766	-0.00414619408547878	-0.00106880615931004
-0.140967786312103	0.193722277879715	-0.130905658006668	-0.000550025491975248	-0.00332088372670114	-0.000128935265820473
-0.147580400109291	0.167667269706726	-0.092305988073349	-0.00121539691463113	-0.00315537303686142	-0.000101320052635856
-0.123259775340557	0.179604515433311	-0.104740910232067	-0.00160186714492738	-0.00344703672453761	-0.000469266669824719
-0.118308573961258	0.195668607950211	-0.150261729955673	-0.000925243366509676	-0.00365027855150402	-0.00141639274079353
-0.105046987533569	0.190925598144531	-0.162748947739601	-0.00163346668705344	-0.00300477887503803	-0.00188057555351406
-0.0552544333040714	0.10870847851038	-0.130446583032608	0.000172053012647666	-0.00181648228317499	-0.00105585705023259
-0.0930758491158485	0.0716121569275856	-0.203916281461716	0.00135358667466789	-0.00112487678416073	-0.000837752188090235
-0.103277012705803	0.0405901111662388	-0.147374227643013	0.00209413445554674	-0.0022140194196254	-0.000497023167554289
-0.19571290910244	0.311174631118774	-0.08304313570261	-0.00414424436166883	-0.00627485429868102	-0.00553427124395967
-0.121530659496784	0.290875613689423	-0.267468303442001	-0.00270439335145056	-0.0046306261792779	-0.00060576107352972
-0.152552366256714	0.190309897065163	-0.318026542663574	-0.000666855368763208	-0.00264224223792553	0.00219525559805334
-0.170406401157379	0.146587893366814	-0.241985723376274	-0.00203716615214944	-0.00443425169214606	-0.00204182113520801
-0.157868236303329	0.171324729919434	-0.130978003144264	-0.000756663095671684	-0.00540692545473576	-0.0027143144980073
-0.199143081903458	0.0766866505146027	-0.136019483208656	-0.000460631650639698	-0.00499255582690239	-0.00209960504435003
-0.205472201108932	-0.0300652962177992	-0.171355381608009	0.00258282711729407	-0.00454262038692832	0.000191011524293572
-0.19419339299202	-0.0795614421367645	-0.109648339450359	0.00442400155588984	-0.00363638601265848	0.00339329172857106
-0.18272989988327	-0.161797106266022	-0.0725036710500717	0.0047753918915987	-0.00271726888604462	0.00285494211129844
-0.168569847941399	-0.188087865710258	-0.130869477987289	0.00530625600367785	-0.00250946800224483	0.00204311939887702
-0.0957003980875015	-0.189211592078209	-0.0365196615457535	0.00483568664640188	-0.00180623005144298	0.00323781976476312
-0.0690252408385277	-0.156521275639534	-0.136721238493919	0.00500823697075248	0.00019454798894003	0.00365217472426593
-0.0278668627142906	-0.152824178338051	-0.123240888118744	0.00576599733904004	0.000315644312649965	0.00182702310848981
-0.0360669791698456	-0.181801185011864	-0.178723677992821	0.00495854625478387	0.00138285057619214	0.000997219001874328
-0.0518490970134735	-0.185504153370857	-0.052503801882267	0.00379858934320509	0.00176430423744023	0.00258183944970369
-0.0485741645097733	-0.114822201430798	-0.0889573246240616	0.0045032543130219	0.000399263080907986	0.001097870641388
-0.111047215759754	-0.174018725752831	-0.116082578897476	0.00475318310782313	-0.000677238043863326	0.00141434045508504
-0.123028807342052	-0.138857632875443	-0.049747671931982	0.00574764283373952	-0.00118990533519536	0.000993732828646898
-0.150384455919266	-0.168482288718224	-0.047588724642992	0.00595974689349532	-0.00150964048225433	-0.000196466164197773
-0.18055684864521	-0.0967706516385078	-0.0272620543837547	0.00587709620594978	-0.00233679008670151	-0.000154402136104181
-0.245176658034325	-0.0968947112560272	-0.0388522408902645	0.00404464593157172	-0.00378149328753352	-0.000199822912691161
-0.234513208270073	-0.059901412576437	-0.0656534060835838	0.00312578654848039	-0.00545334443449974	-0.000454949302366003
-0.271227568387985	-0.0173514578491449	-0.064558632671833	0.00200695055536926	-0.00608191499486566	0.000154277717228979
-0.306959211826324	0.00135225965641439	-0.0443997159600258	0.00156251608859748	-0.00565385259687901	0.000387573527405038
-0.303376108407974	0.0601378343999386	-0.148671582341194	0.00155618204735219	-0.00616501085460186	6.49366484140046E-05
-0.27905410528183	0.114219978451729	-0.214760228991508	0.000967017724178731	-0.00731138931587338	0.000137992872623727
-0.282927364110947	0.137516155838966	-0.249999046325684	-0.000729406718164682	-0.00682524312287569	-0.000575888843741268
-0.256551057100296	0.177442893385887	-0.199913814663887	-0.00121712603140622	-0.00685840379446745	0.000357677025021985
-0.251644253730774	0.208001658320427	-0.139891609549522	-0.0021106693893671	-0.00620945310220122	0.000309229188133031
-0.196110382676125	0.210539430379868	-0.14923931658268	-0.00259474804624915	-0.00511785177513957	-0.00134566240012646
-0.149489209055901	0.275797635316849	-0.23776575922966	-0.00282281218096614	-0.00435351021587849	-0.000442067714175209
-0.131945312023163	0.229791045188904	-0.341135740280151	-0.00339238392189145	-0.00327379000373185	-0.000798131164629012
-0.119591750204563	0.316826403141022	-0.401578366756439	-0.00244663399644196	-0.00386966089718044	-0.000895794830285013
-0.113296985626221	0.295338809490204	-0.416204690933228	-0.0034938130993396	-0.00404625665396452	-0.000413302448578179
-0.0457392893731594	0.299189120531082	-0.514903545379639	-0.00390698947012424	-0.0025932181160897	-0.00061441701836884
-0.0350434742867947	0.284177958965302	-0.416985541582108	-0.00450502242892981	-0.00335841905325651	0.000330778944771737
-0.0516299530863762	0.293540954589844	-0.417260706424713	-0.00369515409693122	-0.00385721446946263	0.000650342437438667
-0.0362696722149849	0.257878750562668	-0.346394658088684	-0.00406179111450911	-0.00289804628118873	0.000141445780172944
-0.0413707122206688	0.256404966115952	-0.330823004245758	-0.00316721759736538	-0.00348384235985577	-0.000852369295898825
-0.0465080104768276	0.293049275875092	-0.29514417052269	-0.00298121175728738	-0.0028921770863235	-0.00142882426735014
0.00295051117427647	0.317686527967453	-0.315440475940704	-0.00264642550610006	-0.00265481253154576	-0.00168019824195653
0.0411347858607769	0.242512688040733	-0.292672008275986	-0.00355091970413923	-0.0022911464329809	-0.00194494950119406
0.0437411591410637	0.250163227319717	-0.30914705991745	-0.00266549317166209	-0.00164941872935742	-0.00196982664056122
0.0518005378544331	0.163878858089447	-0.217998370528221	-0.00147052586544305	-0.00148036750033498	-0.000795002968516201
0.0475885421037674	0.129936650395393	-0.166121691465378	0.00103665550705045	-0.00219961511902511	0.000687962572555989
0.0108930822461843	0.00640809535980225	-0.272606700658798	0.00253487937152386	-0.000857936916872859	0.000577776867430657
0.0186833422631025	-0.161578506231308	-0.262530565261841	0.00684706913307309	-0.0020216372795403	0.000441268610302359
-0.0437119901180267	-0.342242479324341	-0.213496252894402	0.00896499305963516	-0.000128297426272184	0.00124479341320693
-0.0163603909313679	-0.29844468832016	-0.21171922981739	0.0101782595738769	-0.000179643393494189	0.000933537143282592
0.0204218178987503	-0.305737882852554	-0.235789999365807	0.00995233841240406	0.000667984015308321	0.000168177066370845
0.0500614941120148	-0.233672901988029	-0.249881446361542	0.00822588708251715	0.00107527896761894	0.00217122328467667
0.0572963543236256	-0.156131938099861	-0.225954785943031	0.00698333047330379	-1.63536005857168E-05	3.80721371584514E-06
0.0335665978491306	-0.133333578705788	-0.246770024299622	0.00497554987668991	-0.00177899445407093	0.000407700601499528
-0.0443255044519901	-0.116459235548973	-0.283417552709579	0.00415281532332301	-0.00374815822578967	7.17644361429848E-05
-0.0413165427744389	-0.134843900799751	-0.331581294536591	0.00310605578124523	-0.00423060171306133	0.00215933192521334
-0.0534571409225464	-0.11524386703968	-0.425279468297958	0.00276872841641307	-0.0048562278971076	0.000695336144417524
0.015972875058651	-0.0465849041938782	-0.501304924488068	0.00307874288409948	-0.00346977333538234	5.38365820830222E-05
0.0234780702739954	0.0211707502603531	-0.534948110580444	0.00328271416947246	-0.0019319822313264	-0.00061494018882513
0.0347916260361671	0.0210406519472599	-0.630613565444946	0.00212117005139589	-0.00223167310468853	-0.00109634071122855
0.0657673254609108	0.0642467960715294	-0.506580531597137	0.00291981943883002	-0.0019614128395915	-0.00183658313471824
0.0214325003325939	0.0133292665705085	-0.608236372470856	0.00364354392513633	-0.00308843865059316	-0.000825384864583611
-0.0602036938071251	-0.0261537041515112	-0.576524376869202	0.00442309118807316	-0.00235962704755366	0.000687797670252621
-0.026900589466095	-0.0718371346592903	-0.61871600151062	0.00454759830608964	-0.00146388320717961	0.000643428298644722
0.0157765448093414	-0.0289448015391827	-0.487183451652527	0.00465633254498243	-0.000364465900929645	0.00036670541157946
0.0900988951325417	0.0875016823410988	-0.364518404006958	0.00160800374578685	-0.00064707943238318	0.00080940336920321
0.106142967939377	0.192119255661964	-0.364605963230133	-0.00133666070178151	-7.0575893005298E-06	0.00142257532570511
0.0702478289604187	0.321098774671555	-0.372412443161011	-0.00413779774680734	-0.00287681282497942	0.000759144721087068
-0.00499430438503623	0.356734365224838	-0.398625582456589	-0.00564194284379482	-0.00394991924986243	-0.000860201776959002
0.00257296301424503	0.443694680929184	-0.427992582321167	-0.00600002333521843	-0.00455040205270052	-0.00199588714167476
-0.0170531775802374	0.507154881954193	-0.380312711000443	-0.00644145905971527	-0.00467557646334171	-0.00497154891490936
-0.0488117896020412	0.480438381433487	-0.300417184829712	-0.00531984679400921	-0.003341049188748	-0.00537940068170428
-0.0273866821080446	0.49432098865509	-0.221693485975266	-0.00500932335853577	-0.00285495282150805	-0.00531145697459579
-0.0339042767882347	0.461020708084106	-0.348919242620468	-0.00489900633692741	-0.00288135302253067	-0.00454500364139676
-0.0567423403263092	0.359407544136047	-0.329505264759064	-0.0034637579228729	-0.00379643612541258	-0.00470477528870106
-0.0534077994525433	0.197584345936775	-0.348370671272278	-0.00148676394019276	-0.00359850167296827	-0.00211077695712447
-0.0776676684617996	0.0601160787045956	-0.169476479291916	0.00189307902473956	-0.00193341367412359	-0.000238226974033751
-0.0815645083785057	-0.151742443442345	-0.0533728487789631	0.00329276756383479	-0.000152205626363866	0.0045784437097609
-0.215165585279465	-0.210321128368378	-0.113173939287663	0.00549623835831881	-0.00192928628530353	0.0063613741658628
-0.219328194856644	-0.140598744153976	-0.21241782605648	0.00535152107477188	-0.00539549393579364	0.00529301399365067
-0.285369634628296	-0.073382742702961	-0.347250133752823	0.00262957019731402	-0.00624695606529713	0.00297824060544372
-0.310007065534592	-0.0234320983290672	-0.244389623403549	0.000885887071490288	-0.0072751622647047	0.0023769864346832
-0.348704844713211	-0.0461866967380047	-0.201526880264282	0.00190592370927334	-0.00713768135756254	0.000631273200269789
-0.319783896207809	-0.0829958096146584	-0.184845790266991	0.00285346666350961	-0.00772996945306659	-0.000447534228442237
-0.291067183017731	-0.117427192628384	-0.210227608680725	0.00264004105702043	-0.00572087243199348	-0.000373222428606823
-0.226637989282608	-0.100066304206848	-0.168574571609497	0.00249335682019591	-0.00631992751732469	0.00101546512451023
-0.275658428668976	-0.0506802052259445	-0.205774754285812	0.00211434368975461	-0.00538039300590754	0.00149462989065796
-0.24398510158062	-0.00822603516280651	-0.211654275655746	0.000621439248789102	-0.0054175048135221	0.00166706391610205
-0.248408421874046	-0.00706753926351666	-0.225003644824028	-0.00040609113057144	-0.00625462224707007	0.00122157915029675
-0.250992268323898	0.015018068253994	-0.240560695528984	0.00113196671009064	-0.00532413460314274	0.000928187859244645
-0.237429544329643	-0.0286039151251316	-0.160043001174927	0.00188202282879502	-0.00480971951037645	0.000452515814686194
-0.182449474930763	-0.0876962468028069	-0.160943195223808	0.00241524120792747	-0.00419227825477719	-0.000303341133985668
-0.15861551463604	-0.102525778114796	-0.145429879426956	0.00302632385864854	-0.00362362386658788	-0.000999804819002748
-0.18950092792511	-0.094381757080555	-0.15733291208744	0.00243429094552994	-0.00294698541983962	0.000147699189255945
-0.170161053538322	-0.0689093321561813	-0.142918691039085	0.00122204213403165	-0.0032298902515322	0.00118798122275621
-0.16216467320919	-0.0345711596310139	-0.238639995455742	0.000844527967274189	-0.00324406684376299	0.000948017579503357
-0.226051956415176	-0.0138495657593012	-0.159539178013802	0.00103095720987767	-0.00414093164727092	-0.000163623029948212
-0.266664683818817	-0.0176318753510714	-0.159151315689087	0.000578393926844001	-0.00485007371753454	-0.00100282568018883
-0.302206575870514	-0.0147212101146579	-0.150292947888374	0.00154531514272094	-0.00542486272752285	-0.000991761102341115
-0.307231932878494	-0.0636492967605591	-0.202785506844521	0.0021666067186743	-0.00665563670918345	-0.000401114200940356
-0.342352092266083	-0.0619724057614803	-0.18689826130867	0.0015374020440504	-0.00644616736099124	-0.000226828633458354
-0.315694093704224	0.0204378832131624	-0.0990233942866325	0.000368331151548773	-0.00670361239463091	0.000874269986525178
-0.348009556531906	0.0686023682355881	-0.120256192982197	-0.00112249504309148	-0.00628969445824623	0.00169542443472892
-0.342811673879623	0.117988467216492	-0.11994706839323	-0.00188325287308544	-0.00754431821405888	0.000884046661667526
-0.338169038295746	0.134480327367783	-0.162574008107185	-0.00141859275754541	-0.00753609463572502	0.000622366322204471
-0.380405992269516	0.101536720991135	-0.0884708687663078	-0.00159264344256371	-0.00769832171499729	0.000186007251613773
-0.329249680042267	0.0920875072479248	-0.119693115353584	-0.0013382863253355	-0.00724445004016161	-0.00105249625630677
-0.335234612226486	0.0717791542410851	-0.126878991723061	-0.000576841877773404	-0.00725575489923358	-0.00144578085746616
-0.34095162153244	0.0720735862851143	-0.146590381860733	-0.00113913242239505	-0.00680212862789631	-0.000502332462929189
-0.361573964357376	0.103060215711594	-0.152108147740364	-0.002042172010988	-0.00722204381600022	-0.00068813975667581
-0.359970808029175	0.0676357746124268	-0.195074021816254	-0.00186584517359734	-0.00684235570952296	-0.000667364685796201
-0.352110028266907	0.0239796005189419	-0.099641241133213	-0.00106864888221025	-0.00731389271095395	9.77327581495047E-05
-0.333445489406586	-0.0643549337983131	-0.0875476524233818	0.000184092074050568	-0.00661088107153773	0.00187258096411824
-0.264576137065887	-0.0650946348905563	-0.0307544134557247	0.000138023315230384	-0.00588748743757606	0.00239420868456364
-0.272367805242538	-0.0856474041938782	-0.0566499419510365	0.00181102054193616	-0.0054396684281528	0.000836991297546774
-0.284740805625916	-0.173223927617073	-0.046794343739748	0.00169804040342569	-0.00460601598024368	0.000512779515702277
-0.272439330816269	-0.107958912849426	-0.0297257099300623	0.0019382955506444	-0.00519823236390948	0.000570393051020801
-0.234095424413681	-0.101398944854736	-0.119922414422035	0.00118645245674998	-0.00424017105251551	-1.11623330667499E-05
-0.219839721918106	-0.0930323526263237	-0.0735534355044365	0.00123616505879909	-0.00490504549816251	0.00084814231377095
-0.20072528719902	-0.128062441945076	-0.0675741732120514	0.00190974830184132	-0.00385782262310386	0.000716707843821496
-0.184127360582352	-0.142498210072517	0.00688880030065775	0.00305574527010322	-0.00330916792154312	0.00124723115004599
-0.164682149887085	-0.175886556506157	-0.0407294370234013	0.00270100310444832	-0.00313615426421165	0.00131199753377587
-0.121619887650013	-0.172401592135429	-0.0313071347773075	0.00350051186978817	-0.00314630288630724	0.00170228199567646
-0.180602833628654	-0.225964188575745	-0.0340361744165421	0.00282295374199748	-0.00225731590762734	0.00259691313840449
-0.182156354188919	-0.153328821063042	-0.018838033080101	0.00326165207661688	-0.00283643160946667	0.00125608360394835
-0.256434559822083	-0.201370596885681	-0.0213653296232224	0.00199162447825074	-0.0046869209036231	0.00140574900433421
-0.255577117204666	-0.186513870954514	-0.0374864563345909	0.00210048048757017	-0.00526899611577392	0.000676614989060909
-0.260934174060822	-0.184836894273758	-0.0458977706730366	0.00259264674969018	-0.00527373794466257	0.000710324675310403
-0.2437833994627	-0.191233813762665	-0.0150321507826447	0.00297103868797421	-0.00456679100170732	0.000900892831850797
-0.186777457594872	-0.201248362660408	-0.0125429034233093	0.00229631853289902	-0.00376899424009025	0.00219561345875263
-0.158417418599129	-0.196692600846291	0.0135873220860958	0.00165240757633001	-0.00321861333213747	0.0021294136531651
-0.15984919667244	-0.162382781505585	-0.0832937434315681	0.00252882810309529	-0.00275922007858753	0.000739500217605382
-0.176143243908882	-0.193225219845772	-0.085013635456562	0.00223160325549543	-0.00302730221301317	0.00149646180216223
-0.182164236903191	-0.215664491057396	-0.00862702820450068	0.0027073968667537	-0.00294609577395022	0.000456633424619213
-0.173617988824844	-0.262336283922195	-0.0268153473734856	0.00307476008310914	-0.00261385669000447	0.00139229046180844
-0.1304861754179	-0.230202108621597	0.0179388448596001	0.00414047949016094	-0.00281455740332603	0.00147020630538464
-0.12874074280262	-0.223280757665634	0.0419482327997684	0.00287294015288353	-0.00170269724912941	0.00201135338284075
-0.085695281624794	-0.231934309005737	0.0514083132147789	0.00242072041146457	-0.00233728718012571	0.00177819328382611
-0.12738274037838	-0.226190388202667	0.0163753572851419	0.00265064602717757	-0.00208952417597175	0.00162704673130065
-0.111612215638161	-0.183368906378746	-0.00645153364166617	0.00191269139759243	-0.00222480879165232	0.00177956325933337
-0.14171227812767	-0.193156108260155	0.0415482744574547	0.0018343806732446	-0.00209439918398857	0.00142069323919713
-0.116476736962795	-0.228662773966789	0.0424711033701897	0.00236284383572638	-0.00191535265184939	0.00160322722513229
-0.0928190797567368	-0.278530865907669	0.0782179832458496	0.00320412777364254	-0.00156108336523175	0.00198345421813428
-0.0892944112420082	-0.270510673522949	0.0762799605727196	0.00362119032070041	-0.000802156515419483	0.000936209864448756
-0.10431145876646	-0.264468729496002	0.159025147557259	0.00372377573512495	-0.000724085024558008	0.000748320308048278
-0.0938814952969551	-0.254943549633026	0.0659292861819267	0.00364836328662932	-0.000308350950945169	0.00175442267209291
-0.0935254842042923	-0.173496827483177	0.130520358681679	0.00268559111282229	-0.00125717290211469	0.00116579188033938
-0.129113018512726	-0.179469153285027	0.106684513390064	0.00193036708515137	-0.00191936432383955	0.00157411186955869
-0.139081880450249	-0.142445027828217	0.140554904937744	0.002105065388605	-0.00153880089055747	0.00190510344691575
-0.161212965846062	-0.153225526213646	0.163505360484123	0.00182110932655632	-0.00258441804908216	0.000890920520760119
-0.223450273275375	-0.146345883607864	0.130940213799477	0.00148895452730358	-0.00260208314284682	0.00125833787024021
-0.23060268163681	-0.193662121891975	0.1235691010952	0.0017184492899105	-0.00348321674391627	0.000764274387620389
-0.206585392355919	-0.127338916063309	0.204585701227188	0.0013436374720186	-0.00352638936601579	0.00133728689979762
-0.225801542401314	-0.0965045392513275	0.137686550617218	0.000577822211198509	-0.00338639877736568	0.00154480163473636
-0.209937855601311	-0.0454966388642788	0.147422552108765	0.000321258121402934	-0.00318726501427591	0.000773559440858662
-0.229107946157455	-0.039163414388895	0.155639007687569	-0.000814834493212402	-0.00375063740648329	0.000222413320443593
-0.265981018543243	-0.0237062051892281	0.120100572705269	-0.000384822400519624	-0.00427469098940492	0.00039220362668857
-0.325954467058182	0.034770168364048	0.158216550946236	-1.63284330483293E-05	-0.00456688040867448	0.000262975430814549
-0.360431581735611	0.0220929458737373	0.0995056629180908	-0.00109150598291308	-0.00540976040065289	0.000593928212765604
-0.327324390411377	0.0928795412182808	0.143103033304214	-0.00114645122084767	-0.00577042996883392	0.000448982755187899
-0.353328615427017	0.132170841097832	0.110097087919712	-0.00248363916762173	-0.00627493532374501	0.000706317427102476
-0.357636243104935	0.127240970730782	0.133073657751083	-0.00319927558302879	-0.00657591270282865	-0.000351011665770784
-0.380229324102402	0.169560626149178	0.139650866389275	-0.00382288359105587	-0.00585942110046744	0.000111155408376362
-0.388048619031906	0.179820075631142	0.134783878922462	-0.00417158659547567	-0.00613066414371133	7.79803231125697E-05
-0.385374009609222	0.181962698698044	0.0734811574220657	-0.00305859721265733	-0.00632162112742662	0.00086763413855806
-0.407349765300751	0.115018360316753	0.141126915812492	-0.00268604583106935	-0.00594236981123686	-0.000115928196464665
-0.371636837720871	0.054653525352478	0.136827871203423	-0.00267023243941367	-0.00506208604201674	0.00054352858569473
-0.326233118772507	0.0677239596843719	0.0851808562874794	-0.00242095883004367	-0.0048868921585381	0.000756401044782251
-0.292725384235382	0.107606172561646	0.179080247879028	-0.00212238635867834	-0.00484708929434419	-0.000369284825865179
-0.308652997016907	0.108351074159145	0.178520798683167	-0.00212509278208017	-0.00423930212855339	-0.000183080221177079
-0.308342069387436	0.107871256768703	0.169518873095512	-0.00226982729509473	-0.00515066459774971	-0.000142216813401319
-0.351213663816452	0.119230501353741	0.159574344754219	-0.00194157531950623	-0.00525849498808384	0.000231941565289162
-0.30333024263382	0.102436169981956	0.155695751309395	-0.00224210484884679	-0.00556023046374321	0.000338121899403632
-0.336906164884567	0.079513818025589	0.156510844826698	-0.00165198254399002	-0.00595546700060368	-3.56318050762638E-05
-0.3423792719841	0.0618162974715233	0.137898236513138	-0.00212452514097095	-0.00563651230186224	0.000441014824900776
-0.337685644626617	0.119756504893303	0.167841583490372	-0.00104700704105198	-0.00654782215133309	0.000949189183302224
-0.393806099891663	0.0287782121449709	0.123825520277023	-0.00148454320151359	-0.00615810928866267	0.000958887161687016
-0.386856734752655	0.044443391263485	0.198391541838646	-0.00191935745533556	-0.00503453332930803	0.000450628198450431
-0.35474306344986	0.024402504786849	0.155635550618172	-0.00217502284795046	-0.00486200861632824	0.000342179351719096
-0.302200466394424	0.0624570846557617	0.190510883927345	-0.00196685711853206	-0.00566231971606612	0.000652590882964432
-0.342546701431274	0.0648195520043373	0.190213903784752	-0.00196690717712045	-0.00537896156311035	0.000442682590801269
-0.293487250804901	0.0117808533832431	0.17460210621357	-0.00119823461864144	-0.0045931781642139	0.000628020439762622
-0.277454227209091	-0.12660513818264	0.182219922542572	0.000562073953915387	-0.00406523747369647	0.000587743415962905
-0.294692784547806	-0.126112684607506	0.226380601525307	0.00173212611116469	-0.00298958132043481	0.000705813698004931
-0.264850199222565	-0.22903436422348	0.20463390648365	0.00207189237698913	-0.0025425439234823	0.00167836155742407
-0.167443603277206	-0.35391554236412	0.211413025856018	0.00470363721251488	-0.00245232973247766	0.00318964058533311
-1.22088384628296	0.158291786909103	-2.08004236221313	-0.0955172926187515	-0.049806971102953	0.0599170364439487
-0.166700512170792	-0.530204355716705	1.28095316886902	-0.0101295774802566	-0.000939076417125762	0.00846093334257603
-0.109519943594933	-0.439934551715851	0.0811318755149841	0.00877477135509253	-0.0011436480563134	0.00382644473575056
-0.00622894195839763	-0.72125643491745	0.554716050624847	0.010457438416779	0.00386598845943809	0.00745780626311898
-0.0720262750983238	-0.672834455966949	0.299179881811142	0.0131148789077997	-0.000708295789081603	9.88684696494602E-05
-0.0334163941442966	-0.590044260025024	0.133463725447655	0.0121850986033678	-0.00137983402237296	-0.000170556508237496
-0.0247613620012999	-0.525492131710052	0.229687958955765	0.0102039007470012	0.000381497869966552	0.000757966306991875
-0.0385566689074039	-0.298534452915192	0.291840046644211	0.00647986959666014	-0.000314871431328356	0.00163678615354002
-0.0697553977370262	-0.155421525239944	0.246183723211288	0.00218430464155972	-0.00151994463521987	0.00196307152509689
-0.137173667550087	-0.107237674295902	0.210114717483521	0.00138154963497072	-0.00194015621673316	0.0013714152155444
-0.14207598567009	-0.0535901449620724	0.229174569249153	0.00230246898718178	-0.00303899799473584	0.000558879168238491
-0.21308159828186	-0.0955302342772484	0.220883414149284	0.00219796854071319	-0.00309888552874327	-0.00017574176308699
-0.18567767739296	-0.0538435541093349	0.221535727381706	0.00256363395601511	-0.00389301031827927	-0.000339401245582849
-0.208925172686577	-0.0431542880833149	0.210353195667267	0.000620248436462134	-0.00426069274544716	-0.000257362611591816
-0.226639971137047	0.060000266879797	0.156065791845322	-0.000204652023967355	-0.00459374953061342	-0.000209145568078384
-0.235596850514412	0.157802358269691	0.249881207942963	-0.00127306883223355	-0.00525805028155446	-0.000346488552168012
-0.240179777145386	0.137231722474098	0.163170605897903	-0.00175208132714033	-0.00454605603590608	-0.000614795717410743
-0.249346494674683	0.129073485732079	0.172652140259743	-0.000434118817793205	-0.00481527717784047	-0.000446460326202214
-0.224139839410782	0.0696280747652054	0.226401031017303	0.00020706320356112	-0.0048870318569243	-0.000461558811366558
-0.252711713314056	0.0477577410638332	0.210858941078186	0.000377785065211356	-0.00382786407135427	0.000873494078405201
-0.242289498448372	0.12631967663765	0.199461400508881	-0.000683422083966434	-0.0058879810385406	0.001391765428707
-0.269526302814484	0.124933138489723	0.157109513878822	-0.00124274601694196	-0.00554123986512423	0.000282873137621209
-0.238912269473076	0.140389800071716	0.18839456140995	-0.000914603704586625	-0.00529137346893549	0.000214904706808738
-0.210203051567078	0.0372499637305737	0.201407074928284	-7.04643607605249E-05	-0.0051272832788527	-0.000917257566470653
-0.22442139685154	0.0202036276459694	0.210797980427742	0.000980169977992773	-0.00474566407501698	-0.000796534528490156
-0.153945103287697	0.0312086641788483	0.172125861048698	0.00115644431207329	-0.00412535620853305	-0.000311296083964407
-0.150009632110596	0.0163130797445774	0.131522119045258	0.00118672417011112	-0.0036672914866358	0.000634426833130419
-0.14809338748455	0.00863506551831961	0.190445765852928	0.000737267022486776	-0.00334902154281735	-0.000807885720860213
-0.0929835215210915	0.0316357351839542	0.223375335335732	9.28943791222991E-06	-0.00342786870896816	0.000225723313633353
-0.123288549482822	0.0525493286550045	0.178035959601402	-0.0010331777157262	-0.00217918236739933	0.000406014994950965
-0.104448072612286	0.0988541468977928	0.143971845507622	-0.00022660662943963	-0.00332941999658942	0.000302485044812784
-0.0770984962582588	0.065613366663456	0.162998825311661	0.000664527353364974	-0.00345158576965332	0.000271087745204568
-0.0579970479011536	0.00323369656689465	0.153878301382065	0.00141532334964722	-0.0016715528909117	0.00146192917600274
0.00179653568193316	0.030510351061821	0.16531802713871	0.00184618914499879	-0.00203937408514321	0.000602923450060189
0.0191180370748043	-0.0368300788104534	0.144808351993561	0.00140159029979259	-0.00186344399116933	0.000215831722016446
0.000302471016766503	-0.0520006120204926	0.060558158904314	0.00179398793261498	-0.00105319288559258	-0.00109599239658564
0.029118413105607	-0.0205350052565336	0.186761915683746	0.00194932101294398	-0.000438799208495766	-0.00092718907399103
0.0829181671142578	0.0658230558037758	0.207063972949982	0.0017907558940351	-0.00172274722717702	-0.000225118914386258
-0.0229372028261423	-0.0133934626355767	0.243250370025635	0.00197354867123067	-0.00146721757482737	-0.00148246518801898
-0.020380225032568	0.000997286639176309	0.123683482408524	0.00213196012191474	-0.00136915093753487	-0.000269890064373612
-0.0377604104578495	0.00487493071705103	0.0903463959693909	0.00130930589511991	-0.00182431831490248	0.0006743676494807
-0.0107404179871082	0.026004146784544	0.0240913182497025	0.000634979805909097	-0.00201242510229349	0.00103770266287029
-0.00814866740256548	0.033372800797224	0.0948335230350494	0.00110429304186255	-0.00168869341723621	0.000645724998321384
-0.0256067086011171	0.103467248380184	0.158639118075371	0.00124773907009512	-0.00248218234628439	-0.00141201843507588
-0.0652968510985374	0.108319103717804	0.108682043850422	8.4727696957998E-05	-0.00323885143734515	-0.00128330779261887
-0.134129911661148	0.0603362582623959	-0.00799751840531826	-0.00022187911963556	-0.00406882259994745	5.78683429921512E-05
-0.143754467368126	0.109028927981853	-0.0479586906731129	-0.000171813677297905	-0.00423334492370486	0.000197501954971813
-0.175326362252235	0.0994813814759254	-0.0359954461455345	-0.000878093764185905	-0.00562323583289981	9.12641626200639E-05
-0.211071610450745	0.137731477618217	0.020499425008893	-0.000291776086669415	-0.00662868795916438	-0.000183517026016489
-0.245564535260201	0.0224332343786955	0.0160914491862059	-0.000679100165143609	-0.00602375064045191	-7.51443003537133E-05
-0.191883638501167	0.0173140559345484	-0.00581546220928431	0.00105490616988391	-0.0043054074048996	-0.000829344266094267
-0.139253914356232	-0.00468690181151032	-0.0252007506787777	0.00111864134669304	-0.00414534844458103	0.00088178738951683
-0.0853731259703636	0.0110002858564258	-0.0308603961020708	0.00185835978481919	-0.00323420390486717	0.00244024535641074
-0.0967284962534904	-0.0167242418974638	0.0200680214911699	0.00223340536467731	-0.00275117182172835	0.00101345079019666
-0.11387050151825	-0.048913985490799	0.0369094125926495	0.0023429011926055	-0.00392113765701652	0.00128416228108108
-0.153848558664322	-0.10750936716795	-0.00507775461301208	0.00290164025500417	-0.00326195824891329	0.000709244457539171
-0.20576636493206	-0.111204825341702	-0.0247704014182091	0.00252123828977346	-0.00542499218136072	-0.00118370994459838
-0.261026352643967	-0.054698396474123	0.0447710752487183	0.00219472264871001	-0.00640854751691222	-0.00218205992132425
-0.255901902914047	-0.0258199162781239	-0.0159906037151814	0.000992609071545303	-0.00750777637585998	-0.000656544405501336
-0.268420070409775	-0.00708383182063699	-0.041355948895216	0.00157581397797912	-0.00695610884577036	0.00141387025360018
-0.254209011793137	-0.00126455374993384	-0.00114510476123542	0.00210573617368937	-0.00742025813087821	0.00117054721340537
-0.297155350446701	-0.0425137840211391	-0.0328280217945576	0.00159582472406328	-0.00709885684773326	0.00140623876359314
-0.273933321237564	-0.0649550259113312	-0.0441977418959141	0.00269907293841243	-0.00677932472899556	0.00139808841049671
-0.329998940229416	-0.114775866270065	-0.0439773947000504	0.00322880200110376	-0.00777082797139883	0.00119584589265287
-0.359182566404343	-0.130324453115463	-0.0407570004463196	0.00262342812493443	-0.00786018930375576	0.00129833433311433
-0.338336288928986	-0.105412557721138	-0.0561932176351547	0.00322582223452628	-0.00808329228311777	0.000606722082011402
-0.325154900550842	-0.0801902264356613	-0.051016841083765	0.00334132928401232	-0.00746366381645203	0.000259620574070141
-0.235363155603409	-0.0653324946761131	-0.0608467608690262	0.00250891223549843	-0.00725907878950238	0.00123554095625877
-0.200446084141731	-0.0803262740373611	-0.0495696701109409	0.00278186448849738	-0.00623216992244124	0.000444121076725423
-0.159842759370804	-0.0484337210655212	-0.0485662594437599	0.00302413944154978	-0.00526561262086034	0.000311401061480865
-0.155931651592255	-0.13843946158886	-0.0694610029459	0.002625179477036	-0.00438568787649274	0.000181753581273369
-0.108561210334301	-0.0618177615106106	-0.052082970738411	0.00275182770565152	-0.00509484810754657	0.00028171602752991
-0.122766546905041	-0.0497826337814331	-0.0870256498456001	0.00248931022360921	-0.00379835045896471	0.00012957226135768
-0.120132178068161	-0.03219298645854	-0.092697985470295	0.00177591375540942	-0.00463380245491862	0.00037571499706246
-0.168004095554352	-0.028743913397193	-0.0943999141454697	0.00177169241942465	-0.00429533235728741	0.000847915944177657
-0.15801939368248	-0.0492775067687035	-0.0896712392568588	0.00101840286515653	-0.0046627214178443	0.000437073409557343
-0.158077746629715	-0.0366626009345055	-0.0534801334142685	0.00200084550306201	-0.00609859870746732	1.50207952174242E-05
-0.177980035543442	-0.0504988953471184	-0.101110674440861	0.00217625172808766	-0.00613768445327878	-0.000124071520986035
-0.206481203436852	-0.0683402344584465	-0.0974383428692818	0.00272731971926987	-0.0056140162050724	0.000366055901395157
-0.173587247729301	-0.0692183077335358	-0.102036245167255	0.00286792451515794	-0.00617471896111965	0.000845962320454419
-0.223309561610222	-0.102187626063824	-0.119200587272644	0.00221479777246714	-0.00592662254348397	0.000109148342744447
-0.18096624314785	-0.0460123233497143	-0.106700122356415	0.00192182790488005	-0.00669169472530484	0.000333561969455332
-0.198089674115181	-0.0308650061488152	-0.0824464932084084	0.00200885930098593	-0.00581614533439279	0.00118608574848622
-0.174181997776031	-0.0453494004905224	-0.0765306726098061	0.00240796408616006	-0.00627982104197145	0.000803812581580132
-0.160604506731033	-0.0569818280637264	-0.105899937450886	0.00289506861008704	-0.00473432848230004	0.000752274063415825
-0.1208850517869	-0.100444681942463	-0.0640980452299118	0.00276438030414283	-0.005275993142277	-0.000206368538783863
-0.151958957314491	-0.0840462520718575	-0.0418931022286415	0.00300615141168237	-0.00463665788993239	-0.000665160419885069
-0.136066317558289	-0.0310836564749479	-0.0826950669288635	0.00274545350112021	-0.00510036526247859	-2.93192715616897E-05
-0.198917075991631	-0.0620677806437016	-0.147297292947769	0.00200477871112525	-0.00620500836521387	0.00110488501377404
-0.19284425675869	-0.0505629926919937	-0.0876703709363937	0.0013190406607464	-0.006686104927212	0.00140326237305999
-0.189584940671921	-0.0811891481280327	-0.0644138902425766	0.0027019300032407	-0.00568851316347718	0.00151319452561438
-0.171893790364265	-0.0988713577389717	-0.123657174408436	0.00301335868425667	-0.00525286654010415	0.00107094214763492
-0.154492393136024	-0.0486840568482876	-0.0149387922137976	0.00324945081956685	-0.00534459576010704	-0.00124943570699543
-0.130689516663551	0.0154691562056541	-0.0132537949830294	0.00235058343969285	-0.00419300375506282	0.00206439686007798
-0.127465814352036	0.0164001174271107	-0.131486847996712	0.000155343906953931	-0.00571752386167645	0.0013580247759819
-0.182564035058022	0.0798052325844765	-0.140196576714516	0.00114075269084424	-0.00729546975344419	-0.00140113558154553
-0.225123271346092	0.0432116761803627	-0.159200146794319	0.000522015790920705	-0.00722006289288402	-0.00105775508563966
-0.24516698718071	0.0746678486466408	-0.0868892967700958	-0.00045131248771213	-0.00750793097540736	-0.00103594898246229
-0.227085247635841	0.0954603776335716	-0.135926648974419	-0.000579756801016629	-0.00630988087505102	-0.000302470551105216
-0.173168152570724	0.0724303275346756	-0.0864359140396118	4.98481713293586E-05	-0.00541197974234819	-0.00021667339024134
-0.160059735178947	0.036686472594738	-0.182344987988472	0.000156635069288313	-0.00499549135565758	0.000295908976113424
-0.124406300485134	0.0371771343052387	-0.0636241808533669	0.00148554518818855	-0.00386675959452987	0.000639872392639518
-0.0921671614050865	-0.00118853116873652	0.0440614894032478	0.00163899862673134	-0.00326510658487678	0.00178019946906716
-0.128708496689796	-0.00916487257927656	0.0232809595763683	0.00226377998478711	-0.00343036977574229	0.0012622355716303
-0.151988998055458	0.0264934618026018	-0.114141352474689	0.00200227554887533	-0.00471338722854853	0.00208625732921064
-0.15306444466114	-0.0403649620711803	-0.126736208796501	0.000792626815382391	-0.00486049009487033	0.00154478999320418
-0.163755565881729	0.0231625866144896	-0.0962257832288742	0.000191028972039931	-0.00529160769656301	0.000773491512518376
-0.154542282223701	0.0404383018612862	-0.103137694299221	0.000596038764342666	-0.00626072101294994	-4.2869560274994E-05
-0.183769404888153	0.0370905920863152	-0.125301420688629	0.0001491054717917	-0.00597796868532896	-0.000274660822469741
-0.132527515292168	0.0338536538183689	-0.162363097071648	0.000708205043338239	-0.00659372005611658	-0.000654991425108165
-0.130500793457031	0.0424654670059681	-0.15088614821434	7.36013826099224E-05	-0.00560948625206947	-8.78720311447978E-05
-0.195973768830299	0.0244939066469669	-0.12528683245182	0.000677080301102251	-0.00577403977513313	-6.11010764259845E-05
-0.108014754951	0.0261392835527658	-0.126328602433205	0.000784737174399197	-0.00527189206331968	0.00139737059362233
-0.141852393746376	0.0113971224054694	-0.0402980148792267	0.000663626880850643	-0.00486245052888989	0.00161458924412727
-0.182355731725693	-0.0218787230551243	-0.108756251633167	0.00070493301609531	-0.00493536284193397	0.000817652267869562
-0.128814026713371	-0.0337262935936451	-0.0944686084985733	0.00250106793828309	-0.00642857979983091	0.00150246801786125
-0.136240914463997	-0.0660457015037537	-0.100208215415478	0.00233905226923525	-0.00585220055654645	0.00229257834143937
-0.152626499533653	-0.0536504648625851	-0.0501233413815498	0.00250299321487546	-0.00444916542619467	0.00103414652403444
-0.118384718894958	-0.0355335101485252	-0.100471585988998	0.00278893276117742	-0.00493879988789558	0.00039637993904762
-0.0317430309951305	0.0385909639298916	-0.165646374225616	0.00198376621119678	-0.00536488182842731	-0.00193907739594579
-0.0694209784269333	0.112738646566868	-0.127932876348495	0.000409827305702493	-0.00407236348837614	-0.00258408160880208
-0.0371058247983456	0.209389999508858	-0.117221981287003	-0.000514373183250427	-0.00487174699082971	-0.00200022128410637
-0.0428916178643703	0.168071791529655	-0.197090238332748	-0.000369702465832233	-0.00593794463202357	-0.00332489819265902
-0.0861103981733322	0.215849429368973	-0.118727780878544	-0.00146125035826117	-0.00551527412608266	-0.00218856637366116
-0.0896636173129082	0.177347898483276	-0.15737472474575	-0.000898030062671751	-0.00576054910197854	-0.00203255913220346
-0.132522016763687	0.190351918339729	-0.159110262989998	-0.00124804815277457	-0.00570080196484923	-0.00173064006958157
-0.0904257521033287	0.227901309728622	-0.162079840898514	-0.000627686153165996	-0.00717889424413443	-0.00204460858367383
-0.122805312275887	0.185458719730377	-0.246034175157547	-0.00210140505805612	-0.00669181346893311	-0.00211943918839097
-0.109212405979633	0.187717840075493	-0.213306963443756	-0.00147802487481385	-0.00698401685804129	-0.000606540299486369
-0.0739345401525497	0.154543280601501	-0.124871976673603	-0.000241687434026971	-0.00644934270530939	-0.000267295516096056
-0.0165925100445747	0.0790723413228989	-0.19365656375885	-0.000241331290453672	-0.00412724399939179	0.000355942087480798
0.10054138302803	0.0412496477365494	-0.119562216103077	0.0018422834109515	-0.00202687899582088	0.000358576071448624
0.168229103088379	0.0279559176415205	-0.0831230655312538	0.00282046291977167	-0.000479929120047018	0.00074497057357803
0.194522023200989	-0.038671750575304	-0.00986828841269016	0.00246970471926034	0.00125323317479342	-0.000742887554224581
0.195114284753799	0.0256804600358009	-0.0285026542842388	0.00235289451666176	0.00119273806922138	-0.000437885610153899
0.174800768494606	0.0280807204544544	-0.0369098111987114	0.00130241317674518	-0.000103928708995227	0.000942198152188212
0.142202511429787	-0.0357979387044907	-0.11415633559227	0.00264503061771393	-0.00115392403677106	0.00100028538145125
0.0488747544586658	-0.11238206923008	-0.0352551341056824	0.00332443322986364	-0.00101854430977255	0.000496769731398672
0.0725069120526314	-0.151467323303223	-0.0333900488913059	0.00493031833320856	-0.00157398940064013	0.000663732760585845
0.0461646839976311	-0.216178879141808	-0.0773802325129509	0.00482175871729851	-0.00088599172886461	0.000993204652331769
0.0930415391921997	-0.136233612895012	0.00454358570277691	0.00526666175574064	-0.00166932144202292	-0.000753152999095619
0.0638487040996552	-0.109198704361916	-0.062372263520956	0.00522685935720801	-0.00133720622397959	-0.000238646316574886
0.0418730713427067	-0.0532773993909359	-0.0734239295125008	0.00325094047002494	-0.00157121487427503	-0.000439961528172717
0.0522129312157631	-0.00270165153779089	-0.118657104671001	0.00283331121318042	-0.00232789851725101	0.000104599886981305
0.00201344839297235	0.0208482686430216	-0.132370680570602	0.00173533800989389	-0.00246373005211353	-0.000669494445901364
-0.00791942421346903	0.0403690598905087	-0.14320170879364	0.0015035942196846	-0.0041593206115067	7.15445712557994E-05
-0.0293763745576143	-0.00301508046686649	-0.111174397170544	0.00285525340586901	-0.00443796813488007	-0.000124301994219422
-0.0716919973492622	-0.0931913629174232	-0.114026486873627	0.00296215456910431	-0.0038042867090553	0.00154068577103317
-0.0695908516645432	-0.0899526029825211	-0.162297368049622	0.00359882228076458	-0.00485579809173942	0.00203506578691304
-0.114930011332035	-0.0956618115305901	-0.113783970475197	0.00299625121988356	-0.004865737631917	0.00096880312776193
-0.112993374466896	-0.0815962851047516	-0.0917418524622917	0.0033672577701509	-0.00544848432764411	0.000903857930097729
-0.154435634613037	-0.107534117996693	-0.0377661995589733	0.00455889664590359	-0.00491687748581171	0.000296318525215611
-0.104913212358952	-0.105370059609413	-0.00483381189405918	0.00446970295161009	-0.00493104010820389	-0.000641711172647774
-0.0759681314229965	-0.0568066313862801	0.0239217318594456	0.00356592261232436	-0.00452831853181124	-0.000124650163343176
-0.135679021477699	-0.0380382463335991	-0.107549995183945	0.00284621468745172	-0.00436857435852289	-0.000558918341994286
-0.121468394994736	0.00887506175786257	-0.036785677075386	0.00156676210463047	-0.00563013274222612	0.000327439367538318
-0.145848572254181	0.00701305503025651	-0.0774654448032379	0.00174390629399568	-0.00509243598207831	0.00106505118310452
-0.136094659566879	0.0429407171905041	-0.0283413119614124	0.00151762296445668	-0.00559459067881107	0.000140565112815239
-0.121419236063957	0.0530328527092934	-0.034388680011034	0.00137810269370675	-0.00465910090133548	0.00113376090303063
-0.0529438331723213	0.109510995447636	-0.014093654230237	-0.000554113648831844	-0.00444855634123087	0.00133212609216571
-0.0496036447584629	0.109468579292297	-0.0810394138097763	-0.000185161319677718	-0.00246319896541536	0.000263002089923248
0.00423576543107629	0.160946875810623	-0.097173847258091	-0.000629823887720704	-0.00290490943007171	-0.000406097213272005
0.035469513386488	0.123288109898567	-0.086382694542408	0.000169042294146493	-0.00235629384405911	-0.000631235481705517
0.0666762366890907	0.104655243456364	-0.0947803482413292	0.000674895767588168	-0.00188202271237969	-0.000129939391626976
0.0144817614927888	0.0471098460257053	-0.050399474799633	0.00122673413716257	-0.00219671498052776	-0.000573090044781566
-0.0282490011304617	0.0383417084813118	-0.0503800883889198	0.00169824308250099	-0.00289242644794285	-0.000749627244658768
-0.0438318662345409	0.0102999089285731	-0.00271137896925211	0.00225101783871651	-0.00373736396431923	-0.00045569587382488
-0.00831062439829111	0.0877575427293777	-0.0344771891832352	0.00196351204067469	-0.00329523347318172	0.000106823514215648
0.00268179224804044	0.142655208706856	-0.0668621882796288	0.000819756824057549	-0.00368110695853829	0.0004041526990477
0.0187284667044878	0.224186509847641	-0.112033344805241	-0.00116694602183998	-0.00372207094915211	8.53052042657509E-05
-0.0170630980283022	0.17388080060482	-0.0727590024471283	-0.0015224440721795	-0.00299223000183702	-0.000216400541830808
0.0169682726264	0.194701373577118	-0.136493474245071	-0.000671267975121737	-0.00372822629287839	-0.000418959651142359
0.0273199193179607	0.129743039608002	-0.0639565587043762	0.00014393700985238	-0.00274855154566467	-0.00114528764970601
0.0443758256733418	0.0182865019887686	-0.0240563899278641	0.00138474639970809	-0.00229037133976817	-0.000222152841161005
0.0396534129977226	0.00770175457000732	-0.0355089455842972	0.00255928304977715	-0.00152280309703201	-0.000439160969108343
0.0861226245760918	0.0223788786679506	-0.0619372464716434	0.00246633868664503	-0.00271156476810575	-1.31132765091024E-05
0.0501840226352215	0.0532629191875458	0.0508717000484467	0.00252391095273197	-0.00177016528323293	-0.000284019188256934
0.0273877885192633	0.0445147678256035	-0.0270924549549818	0.00204649195075035	-0.00236952188424766	-0.000887891801539809
0.0260909181088209	0.0718472450971603	-0.0173723753541708	0.00117960211355239	-0.0029615715611726	0.000289100891677663
-0.00730232615023851	0.0325333550572395	-0.0174210742115974	0.000898059806786478	-0.00299233361147344	5.02382790728007E-05
-0.0202167555689812	0.0821418240666389	-0.0733692198991776	0.00123713479842991	-0.00322060659527779	-0.000461237214040011
-0.0401444248855114	0.114495918154716	-0.0439514517784119	0.000893234158866107	-0.00347472284920514	-0.000441947137005627
-0.0153704462572932	0.0788779705762863	-0.0407368652522564	0.000514864281285554	-0.00333027541637421	0.00039072721847333
0.0297042150050402	0.183817967772484	-0.0416009202599525	0.000419340212829411	-0.00335239805281162	0.000724637473467737
0.0130340540781617	0.0784652382135391	-0.0446108393371105	-0.00132561789359897	-0.00249865488149226	-0.000459685834357515
-0.000339544814778492	0.107854768633842	-0.0256815254688263	0.000525656621903181	-0.0030527301132679	-0.000667967542540282
0.0226231012493372	0.0671927630901337	-0.0243535246700048	0.000951654161326587	-0.00298440689221025	-0.000758157519157976
0.0148376887664199	0.0727300196886063	0.00711294589564204	0.00154248555190861	-0.00259440997615457	-0.00109450158197433
0.0325851552188396	0.0679224357008934	-0.0859762206673622	0.00178230681922287	-0.00273110927082598	0.000166399477166124
0.00814572162926197	0.0362888537347317	-0.0956414937973022	0.000795492262113839	-0.00286254892125726	0.000113037931441795
-0.0242270696908236	0.0492898486554623	-0.0517861656844616	0.00128386949654669	-0.0032854734454304	-0.000238738779444247
-0.00622483668848872	0.0537695959210396	-0.0385797545313835	0.00146090844646096	-0.00266466732136905	-5.31923869857565E-05
0.0543741062283516	0.102669671177864	-0.00663892785087228	0.00161973922513425	-0.00285899639129639	-0.000466120807686821
0.0525358282029629	0.150551572442055	-0.021423801779747	1.39166531880619E-05	-0.00257808528840542	-0.000555480131879449
0.0287406034767628	0.127032905817032	-0.0361043736338615	-0.00119336869101971	-0.00180220114998519	-0.000334470416419208
0.046906840056181	0.126860484480858	-0.0909269377589226	-0.000282685912679881	-0.00189851853065193	-0.000631475762929767
0.0550611317157745	0.140765875577927	-0.0746698752045631	-0.000812731334008276	-0.0027298741042614	-0.000327743618981913
0.0352114513516426	0.14707525074482	-0.0475966408848763	-0.000290290801785886	-0.00246222550049424	-0.000797444779891521
0.0215843450278044	0.142178669571877	-0.130170240998268	-0.000190605453099124	-0.00320674851536751	-0.000916011573281139
0.0324223190546036	0.121357418596745	-0.0906488448381424	0.000152373613673262	-0.00340982689522207	-0.000768676225561649
0.00539994519203901	0.114463709294796	-0.0824274346232414	0.000504804949741811	-0.00305671896785498	-0.000535285798832774
0.0193410199135542	0.0917822271585464	-0.0299175344407558	0.0014550817431882	-0.00266097811982036	1.86747492989525E-05
0.0421392731368542	0.0962077155709267	0.0120671922340989	0.00162001140415668	-0.00272728502750397	0.00109119154512882
-0.000922734499908984	0.0521066226065159	-0.0449925772845745	0.00061568763339892	-0.00228737341240048	0.000719693780411035
0.025007326155901	0.0235340241342783	0.00526753347367048	0.00140519009437412	-0.00231186044402421	0.000178299946128391
0.0465058088302612	0.0826298668980598	-0.0252114981412888	0.00161016779020429	-0.00289576803334057	0.000184934222488664
0.0305859912186861	0.0378936268389225	-0.022094851359725	0.00129245000425726	-0.00222294894047081	0.000797899323515594
0.00636236369609833	0.0262664556503296	-0.0627379417419434	0.00163489871192724	-0.00239924993366003	-0.000738371338229626
-0.0153121007606387	0.0248320698738098	-0.0338781587779522	0.000781977083534002	-0.00240690633654594	-0.000510751735419035
-0.0145341120660305	0.0883512943983078	-0.0335901416838169	0.000940035039093345	-0.00362451723776758	-0.000961026176810265
-0.0306918993592262	0.054885420948267	-0.0994535535573959	0.0013233907520771	-0.00291494117118418	-0.000367412867490202
0.00339817767962813	0.0403321944177151	-0.0239771474152803	0.00165659701451659	-0.00273789186030626	-0.000645611435174942
0.0242711622267962	0.0170900225639343	-0.0468785502016544	0.00205013668164611	-0.0020692809484899	0.000523984432220459
-0.007994812913239	-0.00200944952666759	-0.0260859541594982	0.00148709700442851	-0.00267292675562203	0.00050558929797262
0.000687552150338888	0.00819880701601505	-0.0351259224116802	0.00155687297228724	-0.00314286048524082	0.000728244020137936
-0.0346315167844296	0.0154279069975019	-0.0171785727143288	0.00139059301000088	-0.00293262372724712	-4.49328672402771E-06
-0.0210320986807346	0.0315529480576515	-0.00485682254657149	0.00108722585719079	-0.00351333548314869	0.000245923380134627
-0.0493833236396313	-0.00918871350586414	-0.0968253016471863	0.00196517771109939	-0.00322063849307597	0.000989935942925513
-0.0451065897941589	-0.0110483383759856	-0.0435102470219135	0.00202777865342796	-0.00336918886750937	0.000445687590399757
-0.010244220495224	-0.00405582599341869	-0.00276229134760797	0.00285109551623464	-0.00397789012640715	0.000236936190049164
-0.0443321838974953	-0.0134084755554795	-0.0136921359226108	0.00180369464214891	-0.00242085452191532	0.00074379809666425
-0.0613243691623211	0.020467447116971	0.0343046896159649	0.00175237085204571	-0.00285911606624722	0.000277601619018242
-0.0254757348448038	0.00907982792705297	-0.0134236626327038	0.0012791845947504	-0.00254370435141027	0.000399154436308891
-0.0620804578065872	-0.022444486618042	-0.00558777246624231	0.000905317137949169	-0.0031242195982486	0.000449087645392865
-0.0656954869627953	-0.0155797898769379	-0.0310981888324022	0.00171041197609156	-0.00322443433105946	0.000466027559014037
-0.0578126572072506	0.00316163734532893	-0.00455974647775292	0.00218693492934108	-0.00314459297806025	0.000448600709205493
-0.0349038690328598	0.033246424049139	-0.022582421079278	0.00129703141283244	-0.00387177639640868	0.000370140856830403
-0.0901501178741455	0.0154335359111428	-0.0449416413903236	0.00101611157879233	-0.00316527090035379	0.000179348906385712
-0.0600580461323261	0.00831834226846695	0.0246550925076008	0.00125088193453848	-0.00328579265624285	0.000584807188715786
-0.0680348798632622	-0.0110082700848579	-0.0626404136419296	0.00132402789313346	-0.00279626925475895	0.000854286132380366
-0.0814378410577774	0.00266667385585606	-0.052765280008316	0.0018316589994356	-0.00277981511317194	0.000282146880635992
-0.0449006333947182	-0.0416166111826897	0.00900548882782459	0.00140808406285942	-0.00312874186784029	0.000116541821626015
-0.0551826730370522	0.0286606606096029	0.00494324835017323	0.00195689219981432	-0.00249180151149631	-0.000157046859385446
-0.00187701173126698	0.00996840000152588	-0.0343334823846817	0.00102803867775947	-0.00163942785002291	0.000101372213975992
-0.0311102773994207	-0.0350833423435688	-0.0300278943032026	0.00111943448428065	-0.0021137478761375	8.25464958325028E-05
-0.0364384762942791	-0.00732397567480803	0.00391163723543286	0.000955432653427124	-0.00276035536080599	0.000230927165830508
-0.0667711794376373	0.0283580664545298	0.0342742577195168	0.000430259184213355	-0.00306563288904727	-0.000464547629235312
-0.0708044543862343	0.0111549636349082	0.0155069641768932	0.000852857134304941	-0.00287996442057192	0.000542515132110566
-0.0552505329251289	-0.0650645941495895	0.0755555182695389	0.00248491135425866	-0.00355379865504801	-7.81429480412044E-05
-0.0640005692839623	-0.0900387912988663	0.00489131268113852	0.00196541682817042	-0.002727460116148	0.000346515327692032
-0.0284330416470766	-0.0109647139906883	-0.0562187097966671	0.00183190312236547	-0.00311658275313675	0.000339378893841058
-0.0473428778350353	0.00639757700264454	0.0771124213933945	0.00131273036822677	-0.002749043982476	0.000623961619567126
-0.0581289008259773	0.0122309969738126	-0.0468756295740604	0.00184757611714303	-0.00248626014217734	-0.000349716458003968
-0.0841377377510071	0.00962968729436398	0.0202207565307617	0.00111264165025204	-0.00344774220138788	0.000321730389259756
-0.0833665654063225	0.0110059445723891	-0.0262824855744839	0.00174946174956858	-0.00375033565796912	-9.11265378817916E-05
-0.095442607998848	0.0225680805742741	-0.0288987271487713	0.00064281391678378	-0.00279060285538435	0.000659221259411424
-0.102342881262302	-0.000444695091573521	0.0117436945438385	0.00103854876942933	-0.00349147594533861	4.2887495510513E-05
-0.124140560626984	-0.0230810698121786	0.0120048336684704	0.00163127074483782	-0.00396808469668031	7.21791147952899E-05
-0.0968908220529556	-0.0243037361651659	-0.0528094917535782	0.00170777225866914	-0.00354994204826653	0.000180824470589869
-0.0461579039692879	-0.0346409045159817	0.0265961345285177	0.00234705675393343	-0.00365122826769948	0.000397378811612725
-0.0832646712660789	-0.0280017536133528	-0.0360887013375759	0.00133975746575743	-0.00343685527332127	0.000510325829964131
-0.0749692544341087	-0.0113294227048755	-0.0274130869656801	0.00221231789328158	-0.00319742597639561	0.000967122905422002
-0.0753581151366234	-0.0253242906183004	-0.0140866013243794	0.00170733744744211	-0.00270381732843816	0.000658065953757614
-0.0745841562747955	-0.0344283021986485	-0.0838166698813438	0.00137040892150253	-0.00330093549564481	0.000593854230828583
-0.0577993653714657	0.0169800128787756	-0.0144435437396169	0.00200041872449219	-0.00280822673812509	0.000950459274463356
-0.0380119979381561	0.0272735171020031	-0.00546595407649875	0.00125371222384274	-0.00351938046514988	0.000518217624630779
-0.0823544263839722	-0.014018033631146	-0.010180757381022	0.00122800655663013	-0.00330947246402502	0.000500120688229799
-0.0605407319962978	0.0175394769757986	0.0117031773552299	0.00138447002973408	-0.00290906941518188	0.000577310041990131
-0.0135615952312946	0.00516213849186897	0.0170614309608936	0.00201317970640957	-0.00192233733832836	0.00090538669610396
0.00842495542019606	0.0222893338650465	0.0134042082354426	0.0015212130965665	-0.00326764513738453	0.000327645131619647
-0.0269217975437641	0.00452103558927774	-0.0402012579143047	0.000763020070735365	-0.00266223750077188	0.000515821913722903
-0.040188305079937	0.0310283452272415	0.0600643381476402	0.000663613900542259	-0.00237911753356457	8.92434909474105E-05
-0.0323677361011505	0.0214689094573259	0.0301046054810286	0.000948526721913368	-0.00240157824009657	9.28609442780726E-05
-0.0371082276105881	0.0462061166763306	-0.00547734461724758	0.00056295411195606	-0.00227951840497553	0.000177056746906601
-0.0191396102309227	0.042133055627346	0.00365225202403963	0.000750051054637879	-0.00236483849585056	0.000217979672015645
0.00430467585101724	0.0663269981741905	-0.040413461625576	0.000302216911222786	-0.00297818216495216	0.000376235373551026
-0.0512830801308155	0.050517562776804	-0.0270684007555246	0.000931545568164438	-0.00247094710357487	0.000115848772111349
-0.0528229810297489	0.0378694646060467	-0.0367923527956009	0.000355458061676472	-0.00324965268373489	0.000380305398721248
-0.0308527294546366	0.0469107180833817	-0.0401031896471977	0.00111885194201022	-0.00323628098703921	0.000364110746886581
-0.0283769872039557	0.012809588573873	-0.0311367679387331	0.00116321200039238	-0.00310186273418367	0.00043529030517675
-0.00545073114335537	0.017912283539772	0.00561117148026824	0.00197644042782485	-0.00197793892584741	4.11140354117379E-05
0.00949598662555218	0.0441868752241135	0.0219570770859718	0.00139799132011831	-0.00235636974684894	0.00030593341216445
-0.0496068336069584	0.0243061855435371	-0.0620182678103447	0.000411101704230532	-0.00204450055025518	0.000115764960355591
-0.0472717769443989	0.0483483262360096	-0.0534169264137745	0.000639904348645359	-0.00349406339228153	9.53398121055216E-05
-0.0181064438074827	0.0144746322184801	-0.000228623612201773	0.00111143896356225	-0.00321047240868211	0.000235089362831786
-0.0105927241966128	0.0323785282671452	4.14690694015007E-05	0.00158253742847592	-0.00288428389467299	0.000328743190038949
-0.0213576946407557	-0.0247190296649933	0.00479000387713313	0.00112281960900873	-0.00262659834697843	7.3998024163302E-05
-0.0180279202759266	0.0151592157781124	0.0171104110777378	0.00111475703306496	-0.00337322894483805	0.000251665624091402
-0.059484850615263	-0.00196359842084348	-0.0270737744867802	0.000499505724292248	-0.00305485283024609	4.19952848460525E-05
-0.0603602267801762	-0.00913969706743956	-0.0136943254619837	0.00072649004869163	-0.00305028818547726	4.09449484095603E-07
-0.0492350421845913	0.059901274740696	-0.0308484509587288	0.00127385673113167	-0.00281296530738473	-6.68997527100146E-05
-0.0520521029829979	0.0287081860005856	0.00779699673876166	0.00105386658105999	-0.00329528981819749	0.00017681579629425
-0.0529111288487911	0.0325167775154114	0.00337910163216293	0.00121637666597962	-0.00337075116112828	0.000264379457803443
-0.061016459017992	-0.00694766268134117	-0.0621422417461872	0.000671527290251106	-0.00259680231101811	0.00032054481562227
-0.0385549105703831	-0.00890306010842323	0.00826878193765879	0.00197359570302069	-0.00278668780811131	0.000717887771315873
-0.00603809021413326	-0.0125147784128785	0.0232873447239399	0.00204297504387796	-0.00239722337573767	3.44836807926185E-05
-0.00662002712488174	-0.0250113289803267	0.00848435610532761	0.00174028484616429	-0.00252159079536796	0.000877583341207355
-0.0254054106771946	0.00160986895207316	0.0221219230443239	0.00143791572190821	-0.00250204699113965	0.000106190680526197
-0.037023950368166	-0.000238709966652095	-0.000175558248884045	0.00114253535866737	-0.00283683929592371	0.000139532654429786
-0.0328348055481911	-0.030423603951931	-0.00763416895642877	0.00163342896848917	-0.00255151302553713	-8.08096519904211E-05
0.0146278413012624	0.0016576899215579	0.0323028415441513	0.0023528877645731	-0.00323658715933561	8.78658465808257E-05
-0.0374494791030884	-0.0254583060741425	-0.0394077561795712	0.00103972060605884	-0.00272617116570473	0.000267567695118487
-0.0694679096341133	-3.42519815603737E-05	-0.0532576777040958	0.00119743216782808	-0.0024924750905484	0.000374389957869425
-0.0434559397399426	0.00346056674607098	0.0338035263121128	0.0017075992655009	-0.00311420089565217	0.000757041329052299
-0.0484342910349369	-0.0173845253884792	-0.0266949944198132	0.00136097788345069	-0.0033866036683321	0.000422166107455269
-0.0346422083675861	0.00210394361056387	0.0164738744497299	0.00177050358615816	-0.00338537083007395	0.000827112467959523
-0.0715164169669151	-0.00767606869339943	0.0250383540987968	0.00168922438751906	-0.00321290222927928	0.000570916454307735
-0.0401420369744301	0.0376514382660389	0.016836179420352	0.00125959608703852	-0.00296118296682835	0.000183287789695896
-0.0567246600985527	-0.000365390267688781	-0.00620526634156704	0.000437304814113304	-0.00278007402084768	0.00051453901687637
-0.0456367768347263	0.0225655809044838	-0.0491808317601681	0.000809417106211185	-0.00256603071466088	0.000437028909800574
-0.0220653805881739	0.0432292334735394	-0.00827258825302124	0.00151755486149341	-0.00296653341501951	-7.28275699657388E-05
-0.0472110696136951	0.0163456816226244	-0.00109028362203389	1.05635008367244E-05	-0.00275758258067071	-0.000100049233878963
-0.0581465773284435	0.03261598944664	0.0218554008752108	0.000673158559948206	-0.00300306268036366	-0.000615709985140711
-0.0562223121523857	0.0369927175343037	-0.00947274267673492	0.000700283446349204	-0.00260501098819077	-9.92117638816126E-05
-0.0644219368696213	-0.00520079955458641	0.0150560783222318	5.45670955034439E-05	-0.00268322788178921	0.000538726628292352
-0.0493430979549885	0.0295184478163719	0.0472406819462776	0.000648362445645034	-0.0035563763231039	-0.000188955498742871
-0.0501481741666794	0.0121211502701044	0.0131040075793862	0.000811455072835088	-0.00273846206255257	-0.000327691028360277
-0.025545559823513	-0.00960370153188705	-0.0361202470958233	0.000390729022910818	-0.00259425211697817	0.000559061940293759
-0.0794755890965462	0.0288863722234964	0.0124924583360553	0.00166524527594447	-0.00314462697133422	4.65793636976741E-05
-0.0810195058584213	-0.0107452115043998	-0.0184599217027426	0.00104769098106772	-0.00336062884889543	0.000180136004928499
-0.0916562452912331	0.0243448168039322	0.0377205163240433	0.00148481968790293	-0.00355171016417444	0.000301052496070042
-0.0853302851319313	-0.0282327085733414	-0.022021658718586	0.00196111155673862	-0.00354583561420441	0.000242881593294442
-0.059778243303299	-0.0180192142724991	-0.00872032716870308	0.0019038557074964	-0.00371859804727137	0.000253901351243258
-0.043013658374548	-0.0221301186829805	-0.0127191664651036	0.00229931529611349	-0.00268273148685694	0.000504253606777638
-0.0633652210235596	-0.0337452366948128	-0.0273882355540991	0.00227042729966342	-0.00291640311479568	0.00121611298527569
-0.0532140955328941	-0.0494237616658211	-0.0659074634313583	0.00148618209641427	-0.00275299535132945	0.000678148004226387
-0.0845267027616501	-0.000368424371117726	0.0111190499737859	0.00166111998260021	-0.00299571617506444	0.000885966699570417
-0.0613414719700813	-0.0334865897893906	-0.0487481132149696	0.00131575588602573	-0.00260412460193038	0.000575196580030024
-0.0163884554058313	-0.0318888798356056	0.00384697131812572	0.00113578292075545	-0.003529790090397	0.00061141635524109
-0.0446903146803379	-0.0201821029186249	-0.0167324431240559	0.00149155827239156	-0.00225868448615074	-7.52905325498432E-05
-0.00306913862004876	0.0128147723153234	-0.0516480319201946	0.0012514223344624	-0.00258193397894502	8.70472795213573E-05
0.0287384297698736	0.0175670627504587	-0.012116159312427	0.00122951366938651	-0.00217789900489151	0.000158845708938316
-0.00598016381263733	0.018857154995203	-0.0521520338952541	0.00115398073103279	-0.00156764534767717	0.000317988597089425
-0.0208097696304321	-0.00794659927487373	-0.0809118077158928	0.00179878552444279	-0.00230760592967272	-0.00031952714198269
0.00549170980229974	0.0134281506761909	-0.0128362504765391	0.0013940327335149	-0.0021399303805083	0.000433527282439172
-0.0129276998341084	0.00926183070987463	-0.025408323854208	0.00143147388007492	-0.0018917212728411	6.25421889708377E-05
-0.0200946889817715	-0.0509419105947018	0.0126052862033248	0.00121328316163272	-0.00247869547456503	0.000738894334062934
-0.0444490760564804	-0.0282256733626127	-0.0180370416492224	0.00115233508404344	-0.00275723240338266	0.000467310746898875
-0.0678049325942993	-0.0173336789011955	-0.0103950286284089	0.00134787079878151	-0.00291683827526867	0.000851564283948392
-0.0337777584791183	-0.0181365683674812	-0.0223608985543251	0.00211665872484446	-0.00328213162720203	0.000952083617448807
-0.0682779103517532	-0.0781520903110504	-0.0777826905250549	0.00149658345617354	-0.0032825693488121	1.82893927558325E-05
-0.0555513128638268	-0.0239331535995007	-0.00466750422492623	0.00220539607107639	-0.00403843587264419	0.000610228220466524
-0.0996410474181175	-0.0568548552691936	-0.0348815098404884	0.00224299891851842	-0.00333610107190907	0.000301202904665843
-0.069461464881897	-0.0321459472179413	-0.0230345837771893	0.00165820331312716	-0.00390460272319615	0.000781881914008409
-0.077070876955986	-0.0436056181788445	-0.0085305217653513	0.00220714486204088	-0.00274183135479689	0.00032548830495216
-0.0129354819655418	-0.0428879670798779	-0.0310944113880396	0.00154603272676468	-0.00236620218493044	0.00105970434378833
0.00208847317844629	0.0191536657512188	-0.0346392840147018	0.00143181253224611	-0.0022819428704679	0.000419096642872319
0.0150118926540017	0.0164100229740143	-0.0837473198771477	0.000382503727450967	-0.0019246336305514	0.000744610035326332
-0.0285407118499279	0.0516281723976135	-0.0315919704735279	0.000672062684316188	-0.00246471399441361	0.000288765586446971
-0.00560510205104947	0.0557846985757351	-0.026352982968092	-0.000587031536269933	-0.00142706325277686	-0.000556898245122284
0.0681793615221977	0.108624547719955	-0.0217744000256062	-0.000267897034063935	-0.00220914254896343	-0.00013699076953344
0.0403777398169041	0.0905639678239822	-0.021843995898962	-0.000950206827837974	-0.00177477684337646	-0.000583749264478683
0.0403248779475689	0.0963824093341827	-0.0357627756893635	-0.000503621995449066	-0.00177251314744353	8.10428828117438E-05
0.0340047553181648	0.0964704379439354	-0.0610548853874207	-0.000362705934094265	-0.00198093638755381	-0.000348865462001413
0.069816879928112	0.0732031539082527	-0.083007276058197	-0.000305189751088619	-0.00278040580451488	0.000189684040378779
0.0215977393090725	0.0749782994389534	-0.0595217868685722	0.000454879540484399	-0.00264836242422462	-0.000822573434561491
0.0271573420614004	0.066130556166172	-0.0853178128600121	0.00115403032395989	-0.00281885731965303	-0.000547694449778646
0.00780384289100766	0.0190710742026567	-0.0211729668080807	0.00102497474290431	-0.00182536826469004	7.15565693099052E-05
0.0380979739129543	0.00791868474334478	-0.0591739825904369	0.00124192924704403	-0.00229673855938017	-0.000121363758808002
0.0805158615112305	0.0385307371616364	-0.0943187773227692	0.00139699154533446	-0.00237845443189144	0.000394758157199249
0.0738263204693794	0.00803100224584341	-0.0641232430934906	0.000772597966715693	-0.00200956966727972	0.000319695885991678
0.0255930237472057	0.0104809403419495	-0.0515246987342834	0.000492919760290533	-0.00216433289460838	-5.14267012476921E-05
0.0347956046462059	0.033776581287384	-0.0562694482505322	0.000515452702529728	-0.00230149598792195	0.000139416006277315
0.0418862290680408	0.061620656400919	-0.0696667283773422	0.000363509083399549	-0.00221696915104985	0.00019279467232991
0.0215814467519522	0.0462361238896847	-0.0530719384551048	0.000518983404617757	-0.00249057193286717	0.000565072987228632
0.0509654432535172	0.0158594809472561	-0.0729734152555466	0.000404876103857532	-0.00201277364976704	-3.05416906485334E-05
0.0219594016671181	0.0672464296221733	-0.0599340386688709	0.000882638851180673	-0.00178657320793718	-0.000293465709546581
0.0407030619680882	0.074247308075428	-0.0456187501549721	0.000533511396497488	-0.0016669878968969	-0.00100260484032333
0.00983432307839394	0.0575873292982578	-0.0556134507060051	0.000191827944945544	-0.00248965132050216	-0.000733320775907487
0.0517966523766518	0.119170449674129	-0.0492359325289726	-0.000347513152519241	-0.00233972351998091	0.000352308677975088
0.000183583964826539	0.0987061932682991	-0.065546840429306	0.000187449753866531	-0.0023218949791044	-0.000345440523233265
-0.00772787956520915	0.0735412910580635	-0.0609262026846409	-0.000124260142911226	-0.00268975924700499	-0.000623483269009739
-0.0172927938401699	0.0601232573390007	-0.0445020012557507	0.000323435262544081	-0.00254192296415567	0.000103118072729558
-0.00684384163469076	0.0242362897843122	0.0417954251170158	0.000556900806259364	-0.00207959557883441	0.00087100500240922
0.000196949913515709	0.0542005114257336	-0.0185800362378359	0.00111185444984585	-0.00241473224014044	0.000783076859079301
-0.00878985691815615	0.0608912445604801	-0.027930760756135	0.000943725928664207	-0.00263843149878085	0.000922072737012059
-0.00649255607277155	0.0707122832536697	0.00718865590170026	5.04425916005857E-05	-0.00297619053162634	0.000249548465944827
-0.0226917900145054	0.0508196353912354	-0.0367364995181561	-0.000642851984594017	-0.00320737296715379	7.58658861741424E-05
-0.0225986242294312	0.0881318673491478	0.0116912610828876	-0.000318944192258641	-0.00388799444772303	-0.000308446906274185
-0.00198980490677059	0.0950134322047234	-0.0107088638469577	0.000353280629497021	-0.00283410772681236	0.000607476918958128
0.0239658933132887	0.0500683225691319	-0.00835560820996761	0.00158151111099869	-0.00278983800671995	0.000411315384553745
0.0234272517263889	-0.0476803816854954	-0.0163853690028191	0.00140041147824377	-0.00212753773666918	0.000467791454866529
0.0659658834338188	-0.00407527200877666	-0.0465535223484039	0.00171741237863898	-0.00199852674268186	0.000678088574204594
0.0479519218206406	0.00464825704693794	-0.0467634871602058	0.00101439433638006	-0.00174499198328704	0.000248245429247618
0.0583895072340965	0.0672843530774117	-0.0594098903238773	0.00110759248491377	-0.00117499404586852	-8.53933743201196E-05
0.0715194121003151	0.0427170842885971	-0.0456680729985237	0.000396945571992546	-0.00201931223273277	-0.000627795408945531
0.0818056464195251	0.0710753053426743	-0.0775617584586143	0.000586634792853147	-0.0019164620898664	0.000218427157960832
0.060113824903965	0.0705723315477371	-0.0862598195672035	0.00119431118946522	-0.00155985599849373	0.000344717060215771
0.072673000395298	0.0438442304730415	-0.0641831010580063	0.000537005544174463	-0.00161496154032648	7.77944078436121E-05
0.0732601881027222	0.0453622452914715	-0.042345903813839	0.000477518566185609	-0.00206948560662568	-3.54727635567542E-05
0.0541127771139145	0.066888801753521	-0.015780758112669	0.000825633760541677	-0.00204733805730939	-0.000400663207983598
0.0712894201278687	0.0568005852401257	-0.0287366565316916	0.00103772454895079	-0.00242125289514661	-0.00015719085058663
0.0466632060706615	0.109738551080227	-0.0740820243954659	0.000212568935239688	-0.00243717501871288	-4.59958755527623E-05
0.0161980744451284	0.0963724553585052	-0.0829717516899109	-0.000579012033995241	-0.00289148162119091	-0.000583184882998466
0.0130705088376999	0.110510244965553	-0.0494258366525173	-0.000699107826221734	-0.00306322309188545	-8.55003745527938E-05
-0.0217501297593117	0.0734611377120018	-0.105777464807034	-0.000139387586386874	-0.00342172314412892	-6.78893629810773E-05
-0.0222674105316401	0.0971020013093948	-0.0218625739216805	0.000436891947174445	-0.00430608447641134	-0.000659835583064705
-0.023508857935667	0.0898734331130981	-0.0441839918494225	-9.45428328122944E-05	-0.00360111799091101	-0.000542848545592278
-0.054813627153635	0.104866877198219	-0.114930912852287	-0.000283217552350834	-0.00346710695885122	-0.000354588933987543
0.0356222204864025	0.0961932465434074	-0.149100720882416	-0.000441019248683006	-0.00353079987689853	0.000118645970360376
0.0388251878321171	0.125956147909164	-0.0796320587396622	-0.000235677711316384	-0.00220944243483245	0.000242259455262683
-0.000703481957316399	0.0802690759301186	-0.0584563501179218	-1.93276919162599E-05	-0.00277388421818614	0.000467225618194789
0.00503385858610272	0.115130111575127	-0.0763814002275467	8.13110818853602E-05	-0.00263599934987724	0.000699664524290711
0.0705885291099548	0.147866055369377	0.16202700138092	-0.00207915855571628	-0.000113965354103129	0.000624737935140729
0.0569109283387661	0.154480770230293	0.0125779239460826	-0.000302064552670345	-0.000825843133497983	-0.000160076582687907
0.0197550747543573	0.182717710733414	-0.0985863357782364	-0.000826046685688198	-0.00238301884382963	0.000329693924868479
0.0236295349895954	0.155528143048286	-0.201480522751808	-0.000149791245348752	-0.00376670598052442	-0.00237568072043359
-0.00725154438987374	0.0878678858280182	-0.104789242148399	-6.95588605594821E-05	-0.00323653384111822	-0.00282740360125899
0.0322390198707581	0.0708380341529846	-0.0356477648019791	0.00181405479088426	-0.00354973529465497	-0.00123413081746548
0.000575079116970301	-0.0563933029770851	-0.0218123774975538	0.001628004363738	-0.0021426510065794	-0.00135064008645713
0.0272713489830494	-0.0378092080354691	-0.0971959605813026	0.00271981512196362	-0.00199961545877159	0.000153723085531965
0.0214732345193625	-0.0808776989579201	-0.0862474888563156	0.00291747041046619	-0.00218553841114044	-0.00082056422252208
0.0173098314553499	-0.0317421294748783	-0.0411588251590729	0.00227060564793646	-0.002455203095451	3.96232208004221E-05
0.0102921277284622	-0.0442599728703499	0.0245328042656183	0.00197774777188897	-0.00227879895828664	-0.000356475502485409
0.00226207380183041	-0.00294587481766939	0.0947173833847046	0.0027372355107218	-0.00298028928227723	-0.00063060806132853
0.0176212936639786	0.00981948245316744	0.268530458211899	0.00163345842156559	-0.00127487967256457	0.001401481567882
-0.0096034063026309	-0.0501961410045624	0.0835091546177864	0.00314957182854414	-0.00295592332258821	0.00104400014970452
-0.0249596685171127	-0.0587642602622509	-0.0426605455577374	0.00288249598816037	-0.00315950904041529	0.000842607114464045
-0.00245017278939486	-0.0290923044085503	-0.0552704781293869	0.00289013423025608	-0.00343077210709453	0.000663905346300453
-0.0687115639448166	-0.0214984491467476	-0.042787678539753	0.00311945681460202	-0.00333330547437072	0.000431405031122267
-0.04244664311409	-0.0191063527017832	-0.0964486226439476	0.00245223310776055	-0.00302605191245675	0.0011536655947566
-0.0551125593483448	-0.00412663072347641	-0.161770805716515	0.00124604697339237	-0.00331240193918347	0.000404062418965623
-0.0323565565049648	0.0286352597177029	-0.202577948570251	0.000163792108651251	-0.00358498957939446	0.000807229953352362
-0.0537707135081291	0.0885890051722527	-0.207302004098892	0.000284593639662489	-0.00497892824932933	0.000495298474561423
-0.139422029256821	0.0937862768769264	-0.218148723244667	-0.000275509752100334	-0.00528458878397942	0.000531903700903058
-0.0948826894164085	0.116687901318073	-0.0709652304649353	-0.00093526701675728	-0.00523356953635812	0.000856533530168235
-0.205501571297646	0.128214329481125	-0.0684161186218262	-0.00132114917505533	-0.00511300982907414	0.000553779653273523
-0.193655744194984	0.0775189995765686	-0.0918272063136101	-0.000959622848313302	-0.00547237135469913	-0.000375824049115181
-0.160687193274498	0.0790131092071533	2.37742024182808E-05	9.43356790230609E-05	-0.00507019693031907	0.000177793190232478
-0.0760519877076149	0.101261727511883	0.205299392342567	-0.000744523713365197	-0.00211523706093431	0.000127347928355448
-0.0134173771366477	0.0900600701570511	0.223911345005035	-0.000104146311059594	-0.00222649914212525	0.00041924204560928
-0.0578509271144867	0.0242995470762253	0.199106499552727	0.000675581453833729	-0.00194908084813505	3.51666021742858E-05
-0.0660675317049026	-0.0210791956633329	0.0915011763572693	0.000920775753911585	-0.00250601931475103	-0.000322600564686581
-0.0562188029289246	0.00661638658493757	0.0336420983076096	0.00117644516285509	-0.00228053284808993	0.000498398148920387
-0.0398240014910698	0.000967900559771806	-0.0730416178703308	0.00154218927491456	-0.00315222959034145	0.00206381804309785
-0.0586884915828705	0.0312805995345116	-0.145897373557091	0.00181760196574032	-0.00405200198292732	0.00125536310952157
-0.10296905785799	0.0275011230260134	-0.214837923645973	0.000820906076114625	-0.00383799872361124	4.33435379818548E-05
-0.104975797235966	-0.00443814788013697	-0.220563024282455	0.0010297562694177	-0.00499876402318478	-0.001390325371176
-0.141110360622406	0.00751495733857155	-0.201552048325539	0.00124378618784249	-0.00540153402835131	-0.0025756168179214
-0.162753641605377	-0.0123282037675381	-0.213722333312035	0.00130928202997893	-0.00637631351128221	-0.00318097998388112
-0.17353056371212	0.0498925745487213	-0.231686264276505	0.00172741082496941	-0.00635913945734501	-0.00306191388517618
-0.21140593290329	0.00920366030186415	-0.230303972959518	0.00113685976248235	-0.00800545234233141	-0.00202171807177365
-0.239519387483597	-0.013924915343523	-0.159200638532639	0.00129612430464476	-0.00627637794241309	-0.000474389438750222
-0.2193823158741	-0.0289842709898949	-0.0132501963526011	0.00139070139266551	-0.00594492955133319	0.000860447413288057
-0.217617154121399	-0.0302737131714821	0.024477306753397	0.00144481146708131	-0.00458779651671648	0.00175017479341477
-0.187873855233192	-0.0422656163573265	0.0451504252851009	0.00143326749093831	-0.00524997711181641	0.00261095748282969
-0.194093748927116	-0.0926469415426254	-0.0829994305968285	0.00206409092061222	-0.00624062027782202	0.00181736599188298
-0.232105389237404	-0.141409859061241	-0.160013943910599	0.00337435700930655	-0.00650378316640854	0.00166128796990961
-0.278907626867294	-0.243188366293907	-0.116720743477345	0.0036900220438838	-0.00600624363869429	0.00199907831847668
-0.280447244644165	-0.202550277113914	-0.0623407997190952	0.00466324435546994	-0.00696461694315076	0.00102522107772529
-0.315225690603256	-0.22449254989624	-0.114211611449718	0.00470956647768617	-0.00711034145206213	0.000657568452879786
-0.311988800764084	-0.238571971654892	0.0693627744913101	0.00509401550516486	-0.00748502369970083	0.000399994838517159
-0.334528058767319	-0.2640380859375	-0.101212300360203	0.0047042528167367	-0.00773307215422392	0.000648682995233685
-0.331668347120285	-0.275969952344894	-0.201776802539825	0.00503641879186034	-0.00744152907282114	0.0012212049914524
-0.268298119306564	-0.266064494848251	-0.0643966943025589	0.0054873744957149	-0.00592413684353232	0.000684266560710967
-0.245312228798866	-0.271758556365967	-0.0270706191658974	0.00551565131172538	-0.00496421800926328	0.00197113025933504
-0.230127930641174	-0.24758842587471	-0.0801616385579109	0.00540963746607304	-0.0043234801851213	0.00247896951623261
-0.208898603916168	-0.228849500417709	-0.0849795639514923	0.004854841157794	-0.00479426188394427	0.00253500766120851
-0.220352575182915	-0.193366587162018	-0.0414285846054554	0.00309959403239191	-0.00523008778691292	0.00131882762070745
-0.243895500898361	-0.103320352733135	0.0723971799015999	0.00418853806331754	-0.00497102690860629	0.000802861351985484
-0.221669599413872	-0.153756991028786	-0.046708595007658	0.00212793098762631	-0.00528631312772632	0.00113236519973725
-0.266230672597885	-0.0885711014270782	-0.0440801009535789	0.00257291574962437	-0.00544678932055831	-0.000798802124336362
-0.215039476752281	-0.0948253199458122	0.0178548209369183	0.00310562294907868	-0.00464387331157923	-0.000550375843886286
-0.205322295427322	-0.11573875695467	0.0330165475606918	0.00192276656161994	-0.00426086504012346	0.00027624357608147
-0.193071976304054	-0.0836546123027802	-0.0150418765842915	0.00255943019874394	-0.00400933297351003	0.000694965769071132
-0.159806370735168	-0.121793307363987	0.0721759125590324	0.0027224337682128	-0.00383259751833975	0.00113757187500596
-0.14945937693119	-0.0859754011034966	-0.0229594092816114	0.00202086823992431	-0.0022536248434335	0.00053702894365415
-0.130176976323128	-0.0587455220520496	-0.0386055521667004	0.00229355390183628	-0.00258842320181429	-0.000237882020883262
-0.127899095416069	-0.0565518215298653	-0.0152865247800946	0.00279799429699779	-0.00305655342526734	-0.000856742903124541
-0.149593070149422	-0.0771958008408546	-0.0331049896776676	0.00140954949893057	-0.00349367945455015	-0.00144741614349186
-0.166757807135582	-0.00480632064864039	-0.0214294884353876	0.00120175117626786	-0.00358723057433963	-0.00132698006927967
-0.172093972563744	0.0368581339716911	-0.00932026375085115	0.00044796837028116	-0.00365320197306573	-0.0014524064026773
-0.164611265063286	0.00252119661308825	-0.0293682962656021	0.00214945012703538	-0.00389032671228051	-0.00129762501455843
-0.169773235917091	0.000615624128840864	-0.0570729561150074	0.00219492334872484	-0.00348496367223561	-0.000417566043324769
-0.132645457983017	-0.0285834893584251	-0.013106407597661	0.00221673934720457	-0.00354458787478507	-0.000187710422324017
-0.179039135575294	-0.070431299507618	-0.0788538008928299	0.00246240035630763	-0.00324661890044808	6.70700546834269E-06
-0.175400838255882	-0.008885458111763	-0.0178508218377829	0.00212654611095786	-0.00369172403588891	-0.000521289417520165
-0.19395124912262	-0.0234979745000601	-0.0483154579997063	0.00202141283079982	-0.00340751511976123	-0.000642443425022066
-0.165291905403137	-0.0675069093704224	-0.138697639107704	0.00290874158963561	-0.00302154826931655	-0.000194002990610898
-0.182067722082138	-0.0622023604810238	-0.0178221166133881	0.00382190616801381	-0.0029241400770843	0.000547088275197893
-0.179735139012337	-0.0783034414052963	0.0464863181114197	0.00322373397648335	-0.00306025124154985	0.000828328018542379
-0.232876822352409	-0.0498504340648651	-0.0376140624284744	0.00304524530656636	-0.00413167756050825	0.000844448979478329
-0.312747746706009	-0.00928578991442919	-0.170521557331085	0.0018328707665205	-0.00642048986628652	0.000491396349389106
-0.325968503952026	-0.0357761010527611	-0.167519003152847	0.00163797196000814	-0.0065017263405025	0.00111683853901923
-0.302790522575378	-0.0715746730566025	-0.0457140430808067	0.00403612200170755	-0.00617221184074879	0.000339553051162511
-0.322622448205948	-0.145524203777313	0.0781059935688972	0.00541124027222395	-0.00717116100713611	-0.00233272276818752
-0.392843723297119	-0.13967053592205	0.0443742610514164	0.00519773783162236	-0.00762706575915217	-0.00137571315281093
-0.394331693649292	-0.109346851706505	-0.0556933656334877	0.00400829548016191	-0.00695121707394719	0.000294736993964762
-0.405947089195251	0.0130312284454703	-0.0969826281070709	0.00207890011370182	-0.00781243480741978	-0.000249901175266132
-0.336323171854019	0.120405502617359	-0.0539691895246506	0.000364279258064926	-0.00717405369505286	-0.000676903873682022
-0.275580018758774	0.119608111679554	-0.011536980047822	-0.000171142412000336	-0.00552710192278028	0.000293117453111336
-0.205537468194962	0.0686369687318802	-0.124610915780067	0.00167050468735397	-0.00420348905026913	-0.000132491317344829
-0.156012520194054	0.0748637616634369	-0.165288150310516	0.00154685601592064	-0.00352548877708614	-0.0012261044466868
-0.0720014274120331	0.0522486940026283	-0.25761741399765	0.00303139258176088	-0.00211793021298945	-0.00129463616758585
-0.0582015104591846	0.0426569953560829	-0.268316745758057	0.00110786303412169	-0.001019969698973	-0.000928357883822173
-0.16032387316227	0.0990579202771187	-0.115744784474373	0.00110637932084501	-0.00195353175513446	-0.00242693233303726
-0.113604389131069	0.192638054490089	-0.151002928614616	0.000663028215058148	-0.00191507290583104	-0.00240033864974976
-0.166253477334976	0.239366978406906	-0.182092472910881	-0.00157074152957648	-0.00292092259041965	0.000743988202884793
-0.264822423458099	0.160523474216461	-0.128742501139641	-0.00042690263944678	-0.00386891071684659	7.71873164921999E-05
-0.253334909677505	0.0868577659130096	-0.167036131024361	0.000723978911992162	-0.00547279650345445	0.000558006518986076
-0.320505499839783	-0.0372178554534912	-0.103778094053268	0.00364033645018935	-0.00550348404794931	0.000686406681779772
-0.36456498503685	-0.12017260491848	-0.126959264278412	0.00458624633029103	-0.0057335845194757	-0.000435635505709797
-0.390678465366364	-0.189432010054588	0.0474232397973537	0.00554108759388328	-0.00609181029722095	-0.000151053391164169
-0.46748086810112	-0.134668603539467	0.0881882160902023	0.00462811533361673	-0.00742086255922914	-0.000207365985261276
-0.525198876857758	-0.207671046257019	-0.0278014130890369	0.00518698338419199	-0.00895900838077068	0.00137187296058983
-0.537128508090973	-0.226870566606522	-0.215689808130264	0.00658835377544165	-0.0095768766477704	0.00017484839190729
-0.490686655044556	-0.237689763307571	-0.172167167067528	0.00660317717120051	-0.00820719264447689	0.000728543498553336
-0.36883607506752	-0.314169883728027	-0.157859086990356	0.00867702718824148	-0.00723267067223787	0.00264234538190067
-0.242988958954811	-0.276243090629578	-0.127105578780174	0.00874909572303295	-0.00314575014635921	0.00141579681076109
-0.181100219488144	-0.225153192877769	-0.0684458091855049	0.00801305659115314	-0.000902967760339379	0.00271269516088068
-0.162496343255043	-0.129431545734406	-0.0275379009544849	0.00494791194796562	-0.00114846765063703	0.00227176886983216
-0.107945442199707	0.123165987432003	0.0180546771734953	-0.000186385805136524	-0.000754183391109109	0.00024648939142935
-0.0284912921488285	0.414571851491928	0.0287799257785082	-0.00649149715900421	-0.00180251093115658	-0.00235942960716784
-0.0955428704619408	0.496844381093979	0.0662036091089249	-0.00898552872240543	-0.00104410189669579	-0.00365186179988086
-0.123491130769253	0.434328675270081	0.141037374734879	-0.00832452904433012	-0.00218632584437728	-0.00385372876189649
-0.277012288570404	0.296492278575897	0.15399295091629	-0.00253818323835731	-0.00134728976991028	-0.00632987217977643
-0.341280251741409	-0.103231735527515	0.289704293012619	0.00716068502515554	-0.00216686981730163	-0.00309008313342929
-0.501396954059601	-0.516436755657196	0.22130274772644	0.0145138492807746	-0.00341919623315334	0.000344481784850359
-0.537070751190186	-0.543887317180634	0.109884597361088	0.0133955031633377	-0.00736268283799291	0.000805795134510845
-0.564367175102234	-0.376854866743088	0.144445955753326	0.0117181269451976	-0.00873402040451765	0.00362986302934587
-0.523355185985565	-0.299765944480896	0.23506186902523	0.00804291758686304	-0.00653218291699886	0.0046649007126689
-0.4693783223629	-0.255531698465347	0.274832427501678	0.00630801310762763	-0.00663872249424458	0.00374239380471408
-0.461432427167892	-0.209623366594315	0.271235466003418	0.00690813409164548	-0.00527317961677909	0.00357727659866214
-0.412932455539703	-0.235374271869659	0.330727219581604	0.00704471999779344	-0.00429802807047963	0.00268251285888255
-0.4280786216259	-0.300686806440353	0.540673792362213	0.00813335180282593	-0.00378489727154374	0.000411268672905862
-0.394036769866943	-0.246060103178024	0.38870757818222	0.00695085525512695	-0.00233025313355029	-0.000137998402351514
-0.33740296959877	-0.10859152674675	0.318999379873276	0.00537509145215154	-0.00139907898847014	-0.000914435891900212
-0.27793675661087	-0.0143684661015868	0.348269015550613	0.00301016378216445	-0.00193458027206361	-0.00139285670593381
-0.255212515592575	-0.0337713360786438	0.360639780759811	0.0026097921654582	-0.000860299682244658	-0.000857803097460419
-0.336569875478745	-0.212182149291039	0.382436752319336	0.00513276178389788	-0.00205532996915281	0.000384164246497676
-0.431706249713898	-0.437292516231537	0.440711617469788	0.00933255348354578	-0.00312943058088422	0.00164965586736798
-0.47357577085495	-0.501690149307251	0.367538332939148	0.0118328463286161	-0.00440254015848041	0.00233235629275441
-0.587778389453888	-0.574044287204742	0.399802982807159	0.0116846486926079	-0.00643300171941519	0.00276660290546715
-0.675970494747162	-0.546871304512024	0.430022805929184	0.010939747095108	-0.00732806045562029	0.00150276639033109
-0.724638223648071	-0.356073260307312	0.408832311630249	0.00780275370925665	-0.0089696254581213	0.000518385844770819
-0.764064490795136	-0.182345941662788	0.366637766361237	0.0053150556050241	-0.00998531002551317	-0.000331390969222412
-0.837277352809906	-0.0884525626897812	0.430703192949295	0.00419805198907852	-0.0117762982845306	-0.00151252769865096
-0.760489523410797	-0.0200387518852949	0.362117171287537	0.00200187368318439	-0.01018400862813	-0.000300949846860021
-0.704369783401489	0.0139007791876793	0.313563287258148	0.00122634542640299	-0.00862791389226913	0.000164923083502799
-0.576753735542297	0.0476171113550663	0.347220867872238	0.00303506525233388	-0.00843224953860044	0.000370163237676024
-0.50370329618454	0.0500470399856567	0.244213253259659	0.00275302375666797	-0.00660607405006886	0.000295072473818436
-0.479594767093658	0.106353178620338	0.25645899772644	0.0017711891559884	-0.00550971226766706	0.000260642293142155
-0.483127444982529	0.189099952578545	0.190816760063171	0.000204726486117579	-0.00607878575101495	-0.000753020343836397
-0.429169028997421	0.249093115329742	0.208382353186607	0.000223366354475729	-0.00609820522367954	-0.000622624240349978
-0.358053505420685	0.183518558740616	0.234709322452545	0.00086522416677326	-0.00435570441186428	-0.00168627325911075
-0.184850230813026	0.223650023341179	0.1488888412714	0.000469091028207913	-0.000899154110811651	-0.000852282566484064
-0.0582364611327648	0.292732328176498	0.216115549206734	4.24993231717963E-05	0.000728240527678281	-0.00119388068560511
-0.0335860699415207	0.375685662031174	0.213724479079247	-0.00186456949450076	0.00207991781644523	-0.000936702243052423
-0.0616787299513817	0.421290546655655	0.250857472419739	-0.00316205807030201	0.000198487381567247	-0.00110593088902533
-0.189349740743637	0.450976997613907	0.199373438954353	-0.00481736427173018	-0.00104537268634886	-0.00137017772067338
-0.192520260810852	0.438454747200012	0.258636087179184	-0.003039067145437	-0.00255121639929712	-0.00202718889340758
-0.159405335783958	0.335344761610031	0.28470253944397	-0.000611173920333385	-0.00130118476226926	-0.00226894137449563
-0.0499208644032478	0.237864032387733	0.283427387475967	0.00050478323828429	0.000406038947403431	-0.00177242408972234
0.0248983185738325	0.161128506064415	0.303542047739029	0.00181536434683949	0.00216150656342506	-0.00141152366995811
0.00788524653762579	0.0853423401713371	0.277870535850525	0.00246671703644097	0.00385425193235278	-0.00100033299531788
-0.000409541273256764	0.0833968371152878	0.344656467437744	0.00242505199275911	0.00202682125382125	0.000290428724838421
-0.0957641303539276	0.0133911911398172	0.365669369697571	0.00375293381512165	-0.000262471730820835	0.000642139464616776
-0.208334237337112	-0.0441941171884537	0.329725444316864	0.00351558905094862	-0.000783020863309503	0.000342998973792419
-0.184084042906761	0.0134961334988475	0.307837009429932	0.00378256989642978	-0.000353334355168045	0.00053331523668021
-0.135632961988449	0.0389464274048805	0.428874582052231	0.00231891218572855	-8.47925766720437E-05	0.000528838136233389
-0.37078395485878	1.22909951210022	0.217728599905968	-0.0666367709636688	-0.0196784567087889	0.0192968733608723
-0.820887982845306	3.07428050041199	-0.510308742523193	-0.113071911036968	-0.028094906359911	0.0375395715236664
-1.01680016517639	4.14544105529785	-0.766365170478821	-0.123033419251442	-0.0166494119912386	0.0565278194844723
-1.43740880489349	4.49298858642578	-0.199430763721466	-0.152654156088829	-0.0392264388501644	0.0549256280064583
-1.85686206817627	4.84864711761475	-0.170573368668556	-0.174627602100372	-0.057016134262085	0.0568385571241379
-2.34531807899475	5.24757194519043	-0.375891417264938	-0.182425931096077	-0.077305018901825	0.0387267507612705
-2.83342862129211	5.60610961914063	-0.272977769374847	-0.196007445454597	-0.102549187839031	0.0225480534136295
-3.19671964645386	5.97649335861206	0.86777263879776	-0.246329382061958	-0.1390380859375	0.0172707568854094
-3.65130829811096	6.56963396072388	1.95668375492096	-0.297230631113052	-0.179509878158569	0.00935792736709118
-4.15151262283325	7.53583288192749	2.6668393611908	-0.350537031888962	-0.210850894451141	0.0129239102825522
-4.69056272506714	8.34874629974365	2.89090538024902	-0.385506123304367	-0.232980191707611	0.00971778109669685
-5.11226177215576	9.26841831207275	5.50590944290161	-0.519335567951202	-0.321713149547577	0.0124272620305419
-6.10189437866211	10.7421417236328	4.48368740081787	-0.541728675365448	-0.341631591320038	0.00743625918403268
-7.04094505310059	12.0905103683472	4.73604869842529	-0.605091750621796	-0.38288426399231	0.00482815504074097
-8.05735683441162	13.0956916809082	4.90595197677612	-0.661820590496063	-0.440683454275131	-0.0110584748908877
-8.87337112426758	13.8194437026978	5.51527976989746	-0.700898110866547	-0.489421486854553	-0.0192342903465033
-9.32612895965576	14.3676729202271	5.82652997970581	-0.738300383090973	-0.509747743606567	-0.0122304931282997
-9.30412769317627	14.7945222854614	6.83043432235718	-0.797597050666809	-0.538169085979462	0.00403449358418584
-9.07175827026367	15.201831817627	7.10298824310303	-0.800308525562286	-0.523418664932251	0.0256209950894117
-9.31077194213867	15.4424819946289	5.88157320022583	-0.768382370471954	-0.497900992631912	0.018496947363019
-9.41488456726074	15.6046876907349	6.56105899810791	-0.806311070919037	-0.524815499782562	0.0165953431278467
-9.51761817932129	15.5231962203979	5.90828990936279	-0.767225444316864	-0.50547993183136	0.00892055593430996
-9.32055950164795	15.1788139343262	7.02073764801025	-0.801560699939728	-0.535415291786194	0.0054622576572001
-9.18132305145264	14.5285444259644	10.7622537612915	-0.90376079082489	-0.616489231586456	0.013469947502017
-9.5680046081543	14.7995042800903	7.30467128753662	-0.765556395053864	-0.519400238990784	0.00677247159183025
-9.55917263031006	15.2147884368896	8.82058620452881	-0.885195791721344	-0.582748770713806	0.00771061377599835
-9.57865428924561	15.810525894165	8.13245677947998	-0.855202615261078	-0.549137890338898	0.0106432642787695
-9.905348777771	16.2414207458496	7.52239418029785	-0.861618876457214	-0.556297361850739	0.0166789442300797
-10.0467443466187	16.7657432556152	8.50200366973877	-0.925187706947327	-0.585208594799042	0.0231548734009266
-10.4578332901001	16.9146747589111	8.82554054260254	-0.930335640907288	-0.598783254623413	0.0142231024801731
-11.0616102218628	16.7829055786133	9.93680095672607	-0.973099887371063	-0.664099931716919	-0.0152014316990972
-11.4794931411743	16.8323535919189	9.3716402053833	-0.948918581008911	-0.648675203323364	-0.0157282184809446
-11.4598798751831	17.4886779785156	6.64639568328857	-0.875985145568848	-0.588079988956451	-0.00711660319939256
-11.7329607009888	17.8061180114746	7.14718675613403	-0.911123335361481	-0.634084939956665	-0.0389935337007046
-11.8616323471069	18.2335186004639	5.53100109100342	-0.862053871154785	-0.583260774612427	-0.019956786185503
-11.4814949035645	18.6666641235352	3.0507218837738	-0.786222815513611	-0.507101595401764	0.00172171636950225
-10.9473190307617	18.3507423400879	1.65415966510773	-0.733235657215118	-0.454312682151794	0.0126451570540667
-11.3281555175781	19.6751537322998	-0.9720538854599	-0.760795295238495	-0.448209136724472	0.022311108186841
-11.8145551681519	20.932149887085	-2.26269388198853	-0.764362633228302	-0.444996118545532	0.0285726375877857
-12.5347900390625	21.6736240386963	-3.4424090385437	-0.738115966320038	-0.432388693094254	0.0189030505716801
-12.5453205108643	22.8802547454834	-6.1671085357666	-0.725452303886414	-0.389971703290939	0.0376699343323708
-12.1435804367065	23.5568046569824	-6.87851428985596	-0.752450108528137	-0.400271534919739	0.0279214326292276
-11.6078100204468	23.7090187072754	-7.02969789505005	-0.763584494590759	-0.380144566297531	0.0461154095828533
-11.0766687393188	24.0937061309814	-6.94651460647583	-0.785540163516998	-0.358629673719406	0.0674400106072426
-10.5417337417603	24.5927639007568	-7.70835399627686	-0.789810657501221	-0.320107460021973	0.103638686239719
-9.98274326324463	24.2500457763672	-8.58996105194092	-0.747099101543427	-0.278213888406754	0.105753004550934
-9.79268074035645	23.6918067932129	-8.0952615737915	-0.748946666717529	-0.299647927284241	0.0920545756816864
-9.6847562789917	23.6365642547607	-8.54211521148682	-0.73723316192627	-0.2748062312603	0.116573296487331
-9.28653812408447	22.5330390930176	-8.73376846313477	-0.678761839866638	-0.247873827815056	0.121414482593536
-8.68404579162598	21.6741714477539	-7.7628378868103	-0.692042529582977	-0.249567747116089	0.12836854159832
-7.90564060211182	20.2295665740967	-6.66018056869507	-0.664047956466675	-0.232912957668304	0.127978414297104
-7.1756010055542	18.2141742706299	-5.95694494247437	-0.577010869979858	-0.20082700252533	0.11307717114687
-5.8155722618103	15.9358291625977	-5.65716028213501	-0.50439441204071	-0.137366652488708	0.139422789216042
-5.37467575073242	12.9599761962891	-4.20614290237427	-0.419278562068939	-0.167133912444115	0.0630892589688301
-5.07160806655884	10.9508056640625	-2.34742021560669	-0.405912667512894	-0.170042365789413	0.0760978609323502
-4.4818286895752	9.05535697937012	-1.10171806812286	-0.358966827392578	-0.163172900676727	0.0710984691977501
-3.29946994781494	7.4608473777771	3.07792711257935	-0.455973416566849	-0.209326103329659	0.105689205229282
-2.99702429771423	5.15159845352173	0.328209936618805	-0.202774971723557	-0.107998453080654	0.0305425748229027
-1.84525644779205	2.23038935661316	-0.438549160957336	-0.0791864395141602	-0.0459774471819401	0.0137972524389625
-0.482481747865677	0.225994244217873	-0.175240233540535	-0.0112787755206227	-0.0113918539136648	-0.00182715023402125
-0.0165001824498177	-0.633121192455292	0.0840128213167191	0.0158516298979521	0.00627474207431078	0.00103289564140141
-0.328629374504089	-0.558001041412354	0.0179775506258011	0.0107567310333252	-0.00131827662698925	0.00455246493220329
-0.540690064430237	-0.267736256122589	0.00308089936152101	0.00667221564799547	-0.0072136172093451	0.00446140952408314
-0.535940229892731	-0.342525124549866	0.0322354771196842	0.00728206476196647	-0.00653567677363753	0.00355821545235813
-0.391819834709167	-0.453487098217011	0.028339434415102	0.00939320959150791	-0.00289837550371885	0.00178910535760224
-0.314164996147156	-0.532256245613098	0.0132807726040483	0.0106243323534727	2.900088475144E-05	0.00243109208531678
-0.3427734375	-0.376368224620819	0.0909372493624687	0.0102266371250153	-0.00130346906371415	0.00146103953011334
-0.357433408498764	-0.0319960378110409	0.104743331670761	0.00191670621279627	-0.00301798502914608	0.0020473045296967
-0.467420756816864	0.230242073535919	0.129662573337555	-0.00186862982809544	-0.00551269249990582	0.000695752853062004
-0.543349921703339	0.190001055598259	0.131756976246834	-0.00126715435180813	-0.0058687892742455	-0.000670437526423484
-0.467103719711304	0.122234500944614	0.091440886259079	0.000380716694053262	-0.00553249707445502	-0.00049604766536504
-0.402258038520813	0.106024622917175	0.134854257106781	0.000985641265287995	-0.0031788710039109	0.000669679546263069
-0.334864526987076	0.206200554966927	0.159289553761482	-0.000579110230319202	-0.0022397271823138	0.000988622894510627
-0.42276868224144	0.2234787940979	0.19612929224968	-0.00181933492422104	-0.00396228954195976	0.000593467382714152
-0.559060394763947	0.159557640552521	0.125184595584869	-0.00239006360061467	-0.00671874172985554	-8.54622485348955E-05
-0.54871392250061	0.257632553577423	0.102490730583668	-0.00240570493042469	-0.00592618295922875	9.80263212113641E-05
-0.44013112783432	0.284887343645096	0.10036588460207	-0.00257392111234367	-0.00502631207928061	-0.000242643494857475
-0.265587091445923	0.377114593982697	0.142346128821373	-0.00308881816454232	-0.00199550623074174	-0.000655722746159881
-0.233470529317856	0.371601492166519	0.134710043668747	-0.00255644135177135	-0.00139939377550036	-0.000598021550104022
-0.297885477542877	0.310881376266479	0.0688275843858719	-0.00251742731779814	-0.00160241650883108	-0.000542622234206647
-0.350358009338379	0.313003391027451	0.081424705684185	-0.00197976687923074	-0.00271823699586093	-0.000605119159445167
-0.409745663404465	0.365713566541672	0.0643023401498795	-0.00304562505334616	-0.00450635561719537	0.000141844939207658
-0.434386909008026	0.453336030244827	0.188741818070412	-0.00584014505147934	-0.00621729204431176	-0.00111925054807216
-0.539087474346161	0.535349726676941	0.15419228374958	-0.00699208304286003	-0.00627552531659603	-0.000849457399453968
-0.528608381748199	0.53830748796463	0.176058486104012	-0.00655564479529858	-0.006179329007864	-0.000611590628977865
-0.451449155807495	0.469601452350616	0.0966813787817955	-0.00573392119258642	-0.00511277047917247	-0.000825646857265383
-0.340027391910553	0.454604804515839	0.167950630187988	-0.00420371210202575	-0.00394956953823566	0.000201065166038461
-0.306930512189865	0.424698650836945	0.149502515792847	-0.00354702142067254	-0.00288033136166632	-0.000724330253433436
-0.356287777423859	0.413908094167709	0.138358801603317	-0.00468285940587521	-0.0023314377758652	-0.000345102947903797
-0.408974379301071	0.390460342168808	0.178322210907936	-0.00451698200777173	-0.00283542671240866	-0.00112273264676332
-0.419999957084656	0.447781383991241	0.249130621552467	-0.00419661030173302	-0.00425330968573689	-0.0020999361295253
-0.36504128575325	0.520407855510712	0.23530912399292	-0.00636196928098798	-0.00423662504181266	-0.00259095593355596
-0.345485270023346	0.563938558101654	0.202823951840401	-0.00682186149060726	-0.00332460436038673	-0.00168436288367957
-0.282877773046494	0.522451817989349	0.26010861992836	-0.00632157595828176	-0.00257512647658587	-0.00101741414982826
-0.28234738111496	0.465839862823486	0.298440158367157	-0.00554640544578433	-0.00222396431490779	9.51416877796873E-05
-0.332270056009293	0.431761264801025	0.234995827078819	-0.00413781031966209	-0.00264428462833166	-0.000487137032905594
-0.363556534051895	0.351392447948456	0.283092945814133	-0.00367297604680061	-0.00414505368098617	-0.000404502323362976
-0.345123797655106	0.2839595079422	0.368080288171768	-0.00274081714451313	-0.00396309792995453	-0.000716636015567929
-0.347769916057587	0.261495471000671	0.363503158092499	-0.00296231848187745	-0.0029223773162812	-0.00055448297644034
-0.277996391057968	0.169013321399689	0.284144133329391	-0.000795769854448736	-0.00206159777007997	-7.80753325670958E-05
-0.207600653171539	0.0266696866601706	0.354262053966522	0.002204948104918	-0.000504972180351615	0.000210660029551946
-0.180211558938026	-0.024877954274416	0.316994845867157	0.00297762593254447	0.000512120954226702	0.000158753027790226
-0.212057933211327	0.0236733872443438	0.360884964466095	0.00326424185186625	-0.0017914769705385	0.00174398766830564
-0.268160134553909	0.00190463371109217	0.302330911159515	0.002189269522205	-0.00236344593577087	0.00184954109136015
-0.305703520774841	-0.0636339262127876	0.328179180622101	0.00261929421685636	-0.00175277621019632	0.00219315080903471
-0.221622735261917	-0.145648613572121	0.276181370019913	0.00473164254799485	-0.00123334664385766	0.00201860792003572
-0.178406342864037	-0.244681939482689	0.31208598613739	0.00665054237470031	0.000607764115557075	0.00102081883233041
-0.182896077632904	-0.197950169444084	0.314814329147339	0.0061996909789741	-0.000370345776900649	0.00134103745222092
-0.254062473773956	-0.143652617931366	0.331938564777374	0.00438147783279419	-0.0017808077391237	0.00190872349776328
-0.290428459644318	-0.0380333364009857	0.365931242704391	0.00398189295083284	-0.00279724318534136	0.0012259871000424
-0.325435996055603	0.0392449870705605	0.319219410419464	0.00200582062825561	-0.00285247876308858	0.00128488463815302
-0.318218022584915	0.101834073662758	0.327932327985764	0.00147376663517207	-0.0032058097422123	0.000756729685235769
-0.297766268253326	0.110098734498024	0.328098952770233	-3.88704429497011E-05	-0.00272660865448415	9.68125896179117E-05
-0.366100490093231	0.244664296507835	0.371874779462814	-0.001922388211824	-0.00399647327139974	-2.16332427953603E-05
-0.416115462779999	0.382045239210129	0.427655309438705	-0.00454282015562058	-0.00551370065659285	0.00019451194384601
-0.471398651599884	0.482819944620132	0.424718886613846	-0.00595499528571963	-0.00607185438275337	3.97231669921894E-05
-0.533278167247772	0.624146580696106	0.519050359725952	-0.008459004573524	-0.00672066770493984	-0.00178959255572408
-1.37189853191376	2.25772619247437	0.471187591552734	-0.117017783224583	-0.073773168027401	-0.0100630940869451
-2.46484160423279	4.96418190002441	-2.20391273498535	-0.121583551168442	-0.0648263990879059	0.00320227327756584
-2.90511059761047	6.45501899719238	-2.60794043540955	-0.151256561279297	-0.0564402304589748	0.0337335206568241
-3.63376951217651	7.56764268875122	-0.310021221637726	-0.281766802072525	-0.140394061803818	0.0204093419015408
-4.10746002197266	8.57036781311035	1.56262266635895	-0.377653568983078	-0.192611068487167	0.0217431150376797
-4.61302661895752	9.63778209686279	3.15831446647644	-0.463448286056519	-0.238902300596237	0.0201396532356739
-5.26005411148071	11.1553173065186	3.26276683807373	-0.516841471195221	-0.267558723688126	0.0299208927899599
-6.51177930831909	12.9744253158569	2.99168157577515	-0.572726011276245	-0.312005996704102	0.021907664835453
-7.75371646881104	14.9451236724854	2.27935934066772	-0.641229927539825	-0.349082499742508	0.0390139520168304
-9.51203632354736	17.0572204589844	2.34959983825684	-0.733945429325104	-0.427803695201874	0.0172663517296314
-10.9312944412231	18.9855251312256	2.2265031337738	-0.814476549625397	-0.487184286117554	0.0126095153391361
-12.4508428573608	20.6970291137695	2.220547914505	-0.877760767936707	-0.5531325340271	-0.016413152217865
-13.473762512207	22.1217517852783	2.78898811340332	-0.959617435932159	-0.60863733291626	-0.0201938152313232
-14.4855966567993	23.4722137451172	2.19455504417419	-0.982680201530457	-0.636029005050659	-0.0265294462442398
-15.0116186141968	24.7559680938721	3.07183837890625	-1.06787431240082	-0.68013209104538	-0.0166666489094496
-15.4471282958984	25.8890724182129	3.90334320068359	-1.13850677013397	-0.710793375968933	-0.00293667940422893
-15.9252195358276	27.0874996185303	4.37841415405273	-1.20200932025909	-0.7470703125	0.00387115008197725
-16.2560501098633	28.4141979217529	3.17722511291504	-1.20097780227661	-0.72412782907486	0.0181129071861506
-16.5240058898926	29.2492980957031	3.15609431266785	-1.25769257545471	-0.749237775802612	0.0259810909628868
-16.6633243560791	29.6487674713135	4.05341386795044	-1.31938874721527	-0.78212833404541	0.0406062453985214
-16.7649898529053	30.178186416626	5.86613988876343	-1.38297975063324	-0.792641282081604	0.0681779459118843
-16.9019641876221	31.0200786590576	8.77372550964355	-1.52256810665131	-0.873815357685089	0.0591346062719822
-17.4609031677246	31.9304389953613	4.11976289749146	-1.36362159252167	-0.765972793102264	0.0451300069689751
-17.9192123413086	32.2202186584473	6.08881998062134	-1.51467216014862	-0.875330865383148	0.025616567581892
-17.9249935150146	31.2239055633545	4.81340265274048	-1.36478590965271	-0.810442209243774	0.0114533277228475
-18.7286510467529	31.0691566467285	5.44590139389038	-1.40749752521515	-0.871736705303192	-0.0121477255597711
-18.6416549682617	30.1205234527588	12.8725004196167	-1.6541919708252	-1.05348241329193	-0.026572447270155
-18.5373935699463	29.5581569671631	13.6913261413574	-1.57764339447021	-1.00332355499268	-0.0199316646903753
-18.796329498291	31.5949764251709	4.77314901351929	-1.3756982088089	-0.824719130992889	0.00987546797841787
-18.5991821289063	32.7063179016113	1.86490249633789	-1.36679422855377	-0.783634960651398	0.00853403005748987
-19.0780944824219	32.0361442565918	1.10525012016296	-1.29541158676147	-0.794362545013428	-0.0100509896874428
-19.68798828125	32.5785064697266	-0.525570869445801	-1.27143692970276	-0.757311046123505	-0.0108750993385911
-20.1815643310547	33.3132438659668	-0.00111940794158727	-1.3519561290741	-0.835116684436798	-0.0138962417840958
-20.2063293457031	33.9741439819336	0.352837592363358	-1.37856256961823	-0.828017711639404	-0.0169922225177288
-20.1038227081299	34.160041809082	-2.38586592674255	-1.27159309387207	-0.761914730072021	-0.027650136500597
-19.4841403961182	34.2290802001953	-3.05770587921143	-1.29946720600128	-0.748328566551209	0.0175174102187157
-18.2556076049805	34.3834762573242	-7.37957191467285	-1.15326547622681	-0.598717927932739	0.0472749248147011
-17.3569889068604	34.2310066223145	-8.85872650146484	-1.1642472743988	-0.576656401157379	0.0715408995747566
-16.1330585479736	33.5023384094238	-9.85322380065918	-1.07760965824127	-0.490196347236633	0.096897728741169
-14.8783473968506	32.897274017334	-10.6942481994629	-1.0560759305954	-0.432928115129471	0.136197745800018
-13.5684080123901	31.3189659118652	-11.8082418441772	-0.970907270908356	-0.371176272630692	0.137196987867355
-12.2863512039185	28.1415386199951	-10.6528558731079	-0.89311021566391	-0.347154289484024	0.118554845452309
-11.016092300415	24.3820190429688	-9.968017578125	-0.744742393493652	-0.299415171146393	0.0952286720275879
-9.48968029022217	19.8970928192139	-8.88724803924561	-0.606531143188477	-0.250087738037109	0.0843610540032387
-7.4651050567627	15.349760055542	-7.07732582092285	-0.465871155261993	-0.195655822753906	0.0666165575385094
-5.86033344268799	11.0172815322876	-5.01062345504761	-0.334028273820877	-0.160751730203629	0.0358318313956261
-4.11405563354492	7.23897457122803	-3.4386420249939	-0.219113603234291	-0.110216356813908	0.0215333737432957
-2.71470022201538	4.13014030456543	-2.30882668495178	-0.118196547031403	-0.0721118748188019	0.00639473227784038
-1.33354246616364	1.66266274452209	-1.26329040527344	-0.0466559454798698	-0.0343339294195175	3.69147237506695E-05
-0.235392287373543	0.0265283938497305	-0.414420366287231	-0.00152145407628268	-0.00454619899392128	-0.000277213577646762
0.246859520673752	-0.605883657932281	-0.160853162407875	0.0133323092013597	0.0103147001937032	0.00311219412833452
0.180447429418564	-0.546500742435455	-0.134614199399948	0.0118913948535919	0.00718143163248897	0.00355249783024192
-0.266541033983231	-0.495373964309692	-0.223033338785172	0.00924433395266533	-7.30021420167759E-05	0.00283508305437863
-0.563031792640686	-0.428121387958527	-0.157390117645264	0.00800338573753834	-0.00843515526503325	0.00305360439233482
-0.692944347858429	-0.450824558734894	-0.158776044845581	0.00888274423778057	-0.0107544120401144	0.00298765278421342
-0.578347563743591	-0.383015275001526	-0.0760099291801453	0.00747686624526978	-0.00647919625043869	0.00321627943776548
-0.219268783926964	-0.103700444102287	-0.114366002380848	0.00253928056918085	-0.000706031743902713	0.00272231991402805
-0.0573680773377419	0.0920559912919998	-0.0184577871114016	0.000311460986267775	0.00440832693129778	0.00237131305038929
-0.0643045231699944	0.239944905042648	-0.220081746578217	-0.00175365421455353	0.00171870773192495	-0.00105976639315486
-0.218794003129005	0.287026852369308	0.0521820969879627	-0.00323102483525872	1.18888492579572E-05	-0.00268414872698486
-0.359008640050888	0.543933987617493	-0.188503921031952	-0.00791648123413324	-0.00502957589924335	-0.00234711449593306
-0.366398572921753	0.553335726261139	0.0585621260106564	-0.00738425552845001	-0.00382200861349702	-0.00171525462064892
-0.308286935091019	0.518407106399536	-0.045997504144907	-0.00620013102889061	-0.00459469389170408	-0.00269090500660241
-0.320971041917801	0.307489603757858	-0.182637810707092	-0.0045585916377604	-0.00283598457463086	0.000129250140162185
-0.343585699796677	0.205080971121788	0.0104046389460564	-0.000522113055922091	-0.00191033782903105	0.00153387396130711
-0.449242860078812	0.183266416192055	-0.146266683936119	-0.00102061603683978	-0.00606779986992478	0.00256600114516914
-0.478018343448639	0.236170753836632	-0.0122258234769106	-0.0029444417450577	-0.00586542300879955	0.00149839406367391
-0.480932146310806	0.448284864425659	0.0779696255922318	-0.00661295652389526	-0.00515706883743405	0.00161293148994446
-0.485049158334732	0.495627462863922	-0.0730883702635765	-0.00744738429784775	-0.00566916586831212	0.000302887317957357
-0.432608813047409	0.496507555246353	0.0113459844142199	-0.00708188489079475	-0.00537940394133329	-0.00467607937753201
-0.402200311422348	0.510742604732513	0.078659750521183	-0.00664093857631087	-0.00338456919416785	-0.00290520419366658
-0.359822362661362	0.543931186199188	0.168694078922272	-0.00764332199469209	-0.00266108335927129	-0.00243914569728076
-0.373275727033615	0.677220642566681	0.0919353440403938	-0.0120003549382091	-0.00308960466645658	-0.00152195594273508
-0.42526388168335	0.6866534948349	0.165447309613228	-0.0111785558983684	-0.00350216822698712	-0.00379521795548499
-0.405853867530823	0.621573746204376	0.124096661806107	-0.0103299682959914	-0.00552488211542368	-0.00181302684359252
-0.510577201843262	0.456283241510391	0.145351067185402	-0.00690373126417398	-0.00605481443926692	-6.9029294536449E-05
-0.445536911487579	0.280454337596893	0.109167218208313	-0.00414195097982883	-0.00423952005803585	0.00128104281611741
-0.317909270524979	0.195420354604721	0.162260577082634	-0.00322165875695646	-0.00156921602319926	0.0030081735458225
-0.25143364071846	0.35741463303566	0.183412149548531	-0.00329554942436516	0.000838029314763844	0.000943891354836524
-0.332446128129959	0.383939325809479	0.234605699777603	-0.00532482331618667	-0.000151733198435977	-0.00282238936051726
-0.382317155599594	0.380538135766983	0.247867375612259	-0.00376830226741731	-0.00348366820253432	-0.00516526959836483
-0.475797384977341	0.238549709320068	0.239897310733795	-0.00130137533415109	-0.00581550318747759	-0.00232881726697087
-0.523703932762146	0.085845097899437	0.131503388285637	0.00128342036623508	-0.0052715390920639	-0.000886677182279527
-0.424192517995834	0.0305973440408707	0.226274833083153	0.00125005654990673	-0.00518340431153774	0.00310688186436892
-0.357553422451019	0.182509899139404	0.210725605487823	-0.00102541269734502	-0.00499919662252069	0.0055707236751914
-0.335852801799774	0.15318238735199	0.230880185961723	-0.00119881832506508	-0.00433908961713314	0.00438142102211714
-0.32380023598671	0.172620758414268	0.356955021619797	-0.000625357788521796	-0.00407342845574021	0.00236712675541639
-0.346202790737152	0.230886414647102	0.343007028102875	-0.00200015190057456	-0.00472596241161227	-0.000697624520398676
-0.427429854869843	0.232796430587769	0.34927961230278	-0.00262398971244693	-0.00494417641311884	-0.00282396166585386
-0.378962367773056	0.224373146891594	0.440086781978607	-0.000994521658867598	-0.00511391693726182	-0.00360617763362825
-0.412175565958023	0.272931396961212	0.437162280082703	-0.000899352715350688	-0.00498101394623518	-0.00251879938878119
-0.383044540882111	0.195007115602493	0.378075957298279	-0.000267211609752849	-0.00468492275103927	-0.000160416413564235
-0.345802426338196	0.132374346256256	0.287119120359421	0.000560537446290255	-0.00448973570019007	0.000724578858353198
-0.32888126373291	0.143763795495033	0.358791381120682	1.54535464389483E-05	-0.00256652920506895	0.00188298441935331
-0.383176475763321	0.212669059634209	0.395631015300751	-0.00177837256342173	-0.00379365659318864	0.00365036237053573
-0.466752290725708	0.196122631430626	0.389723777770996	-0.00152759556658566	-0.00626950804144144	0.00375777296721935
-0.482172459363937	0.113670140504837	0.363055735826492	0.00122457090765238	-0.00604061828926206	0.0033641557674855
-0.448524981737137	0.0477523915469646	0.4022276699543	0.00276745576411486	-0.00474285986274481	0.000139148585731164
-0.312636345624924	0.157620310783386	0.41695249080658	0.000566984293982387	-0.00168464554008096	-0.000924995867535472
-0.276228398084641	0.384774714708328	0.570897579193115	-0.00283075752668083	-0.00107494031544775	-0.00193850335199386
-0.387313902378082	0.639765918254852	0.637229919433594	-0.00736698787659407	-0.00347319454886019	-0.00252141617238522
-0.629220962524414	0.822413742542267	0.655148088932037	-0.012181137688458	-0.00837863143533468	-0.0039574271067977
-0.770693182945251	1.00866734981537	0.71405702829361	-0.0150646986439824	-0.0118757970631123	-0.00442778971046209
-1.31620216369629	2.77915549278259	0.44455498456955	-0.124284118413925	-0.0528117306530476	0.0140428487211466
-3.421959400177	8.501953125	-2.39859700202942	-0.329215556383133	-0.155793637037277	0.0200066212564707
-3.25655055046082	9.18044567108154	-2.47974586486816	-0.262230306863785	-0.0627963244915009	0.0847398117184639
-3.71025848388672	10.1023321151733	1.03054392337799	-0.411943465471268	-0.149153620004654	0.0795819759368896
-4.8462438583374	11.7625246047974	0.408485174179077	-0.465564459562302	-0.19745372235775	0.061951607465744
-5.92209196090698	12.9222269058228	1.49889719486237	-0.54314923286438	-0.26556521654129	0.0390831343829632
-6.78844308853149	13.6899738311768	1.47221195697784	-0.557241141796112	-0.291337966918945	0.0237045269459486
-7.85720729827881	14.8894786834717	1.16392004489899	-0.592132449150085	-0.326437890529633	0.0139702940359712
-9.11164474487305	16.4891834259033	1.81961309909821	-0.690636694431305	-0.395728200674057	0.00959211867302656
-10.1899089813232	18.351375579834	1.29290413856506	-0.745961010456085	-0.41720375418663	0.0229555945843458
-11.2718181610107	20.7920303344727	1.22923111915588	-0.837890923023224	-0.468322068452835	0.0263245813548565
-12.0317134857178	22.975772857666	1.26829648017883	-0.938772082328796	-0.513126790523529	0.0400992259383202
-12.7365760803223	24.6108131408691	2.21480178833008	-1.03214824199677	-0.559332728385925	0.0426012799143791
-13.2932605743408	25.7090377807617	2.88288712501526	-1.09977769851685	-0.599708199501038	0.0435839891433716
-14.0345993041992	27.1403980255127	4.07613182067871	-1.19140899181366	-0.647880017757416	0.0527205094695091
-15.0974798202515	29.0379238128662	3.88584232330322	-1.24993228912354	-0.678793787956238	0.0559668131172657
-16.2546825408936	31.2783470153809	4.0862979888916	-1.36759686470032	-0.735095739364624	0.0587619841098785
-16.9774322509766	33.0767517089844	4.12318658828735	-1.44077336788177	-0.765178322792053	0.0718750804662704
-17.4665470123291	34.3414459228516	6.47958469390869	-1.58511400222778	-0.838773846626282	0.07851842045784
-18.1231746673584	35.4004249572754	5.84229469299316	-1.58881962299347	-0.840133607387543	0.0714383274316788
-18.393575668335	36.2895774841309	6.56364870071411	-1.67384541034698	-0.8795245885849	0.0856429487466812
-18.6238536834717	36.1432723999023	7.83117580413818	-1.70451390743256	-0.914085388183594	0.0655148178339005
-19.0208358764648	35.4376449584961	13.3445997238159	-1.85126769542694	-1.03857731819153	0.0426224283874035
-19.7944297790527	35.5691337585449	12.8206672668457	-1.79500794410706	-1.01932489871979	0.0323776863515377
-20.7035140991211	37.4278831481934	8.87455272674561	-1.77107775211334	-1.00555992126465	0.0222259778529406
-21.3720264434814	37.3343391418457	8.61737442016602	-1.74971830844879	-1.0274156332016	-0.0137466406449676
-21.7570247650146	37.1323738098145	8.31909084320068	-1.73001778125763	-1.0175119638443	-0.00921442173421383
-21.8571529388428	37.162914276123	7.61825704574585	-1.70288252830505	-1.02220106124878	-0.0177048090845346
-21.8799209594727	34.8949203491211	16.8854084014893	-1.96403753757477	-1.26256251335144	-0.0876538529992104
-21.1271419525146	32.138843536377	22.1552085876465	-1.98149192333221	-1.28719079494476	-0.0755339041352272
-19.8803939819336	31.1436042785645	25.3772449493408	-2.04582166671753	-1.3125501871109	-0.0695176720619202
-18.4670639038086	30.6257877349854	26.1301517486572	-2.03795886039734	-1.26251196861267	-0.033166415989399
-17.9799385070801	29.853178024292	25.8470764160156	-2.00209712982178	-1.23347115516663	-0.0237390231341124
-18.2543239593506	28.7490577697754	24.7287349700928	-1.92780375480652	-1.21861493587494	-0.0481428243219852
-18.5438632965088	27.9175720214844	24.2922210693359	-1.88158416748047	-1.22541666030884	-0.0795408263802528
-18.34547996521	27.3634147644043	24.893741607666	-1.87849116325378	-1.2239978313446	-0.081259548664093
-17.7658042907715	26.6493358612061	26.1501140594482	-1.89375329017639	-1.22233188152313	-0.075174868106842
-17.294864654541	25.8059310913086	27.747444152832	-1.90851223468781	-1.23083198070526	-0.0778819546103477
-16.9388637542725	24.8018131256104	29.0330028533936	-1.90816390514374	-1.24066483974457	-0.0881939455866814
-16.4516162872314	23.9167881011963	30.0812377929688	-1.90527200698853	-1.24068963527679	-0.0899074748158455
-16.045166015625	23.2604160308838	30.389123916626	-1.88505363464355	-1.22187030315399	-0.0830113589763641
-15.7100381851196	23.6763763427734	24.0216541290283	-1.66057515144348	-1.05730760097504	-0.0475647039711475
-14.9786205291748	25.1589012145996	13.4214344024658	-1.36987721920013	-0.795341968536377	0.0198146384209394
-13.9349212646484	25.6439228057861	4.88415002822876	-1.13438522815704	-0.62297511100769	0.0255565941333771
-13.7886066436768	24.9541091918945	4.34548568725586	-1.12526047229767	-0.632503926753998	0.0175336543470621
-13.6067771911621	25.0126895904541	4.05895948410034	-1.08842349052429	-0.581291675567627	0.0496152602136135
-11.8652830123901	25.3725719451904	1.8192982673645	-1.02860343456268	-0.479552060365677	0.0795330554246902
-10.4016427993774	24.4382781982422	-0.68253767490387	-0.96204662322998	-0.411872982978821	0.0985817462205887
-9.43332862854004	22.3998031616211	-2.13774251937866	-0.824202656745911	-0.340727925300598	0.0890544131398201
-8.62738800048828	19.601957321167	-3.75723838806152	-0.689910173416138	-0.279530793428421	0.0904547050595284
-7.41682291030884	16.789005279541	-4.40694427490234	-0.57220870256424	-0.214802235364914	0.0992406830191612
-6.23020935058594	14.0692720413208	-5.30027484893799	-0.43997523188591	-0.156644329428673	0.0814920887351036
-4.82950353622437	11.3725910186768	-5.0892162322998	-0.34982293844223	-0.101171813905239	0.0889674425125122
-3.39876365661621	7.86726951599121	-3.54717326164246	-0.230117231607437	-0.074583999812603	0.0406061187386513
-2.12690138816834	4.39182662963867	-2.55584049224854	-0.125299975275993	-0.0347920693457127	0.03475072234869
-1.11350095272064	1.89607238769531	-1.92870008945465	-0.061037827283144	-0.0237979888916016	0.0156616140156984
-0.39421221613884	0.365184783935547	-1.01288461685181	-0.0183844957500696	-0.00503710051998496	0.0154712600633502
-0.141948685050011	-0.294700890779495	-0.362635999917984	0.00546048115938902	0.000496280437801033	0.00612794421613216
-0.168041616678238	-0.416214168071747	-0.283497303724289	0.0090026343241334	-0.00015979642921593	0.00303147034719586
-0.247527465224266	-0.446635842323303	-0.335699439048767	0.00862374436110258	-0.00210150261409581	0.00214130757376552
-0.393608272075653	-0.445831328630447	-0.349835604429245	0.00832224264740944	-0.00631613517180085	0.00328780198469758
-0.521558523178101	-0.444201797246933	-0.34387931227684	0.00867427513003349	-0.00822296738624573	0.00361549225635827
-0.525913536548615	-0.298606783151627	-0.298665910959244	0.00607685605064034	-0.00894683599472046	0.00294724712148309
-0.445361644029617	-0.0577139295637608	-0.236860707402229	0.000459734466858208	-0.00592797435820103	0.00177991099189967
-0.397404372692108	0.0681208372116089	-0.140693441033363	0.000307464186334983	-0.00599082978442311	0.0012660362990573
-0.376447707414627	-0.0561776123940945	-0.215421736240387	0.00169045198708773	-0.00521497940644622	0.000892702373676002
-0.327333897352219	-0.0134841091930866	-0.110035948455334	0.00289918296039104	-0.00416414672508836	0.00125299510546029
-0.30609142780304	0.0424962490797043	-0.0693473145365715	0.000318289239658043	-0.00407278863713145	0.00140732026193291
-0.314426839351654	0.161726906895638	-0.0590741038322449	-0.00108427158556879	-0.00371124665252864	0.00157502084039152
-0.327831029891968	0.323319852352142	-0.0518550425767899	-0.00349942012690008	-0.00474406126886606	0.000206070180865936
-0.321823596954346	0.531779646873474	0.0228414796292782	-0.0073844101279974	-0.00455900933593512	-0.000737538503017277
-0.27782329916954	0.650761067867279	0.02362946793437	-0.0092942425981164	-0.00382750714197755	-0.00222369586117566
-0.227491289377213	0.642547905445099	0.0264043156057596	-0.00834375899285078	-0.000719123752787709	-0.00254013622179627
-0.180420264601707	0.597068130970001	0.0799855813384056	-0.00711665861308575	0.000177081776200794	-0.00197527278214693
-0.310477674007416	0.611689269542694	0.171328291296959	-0.00889040064066648	-0.00301589444279671	-0.00202321214601398
-0.492482036352158	0.767122626304626	0.223982781171799	-0.0116013260558248	-0.00706610828638077	-0.001646927325055
-0.642975687980652	0.844759285449982	0.323820471763611	-0.0133661236613989	-0.01041857060045	-0.00208461750298738
-0.679726779460907	0.881478667259216	0.274887531995773	-0.0141657665371895	-0.0109362052753568	-0.00243653682991862
-0.605453670024872	0.819527208805084	0.322284042835236	-0.0130250966176391	-0.0101594040170312	-0.0029410005081445
-0.576938927173615	0.637287080287933	0.238948702812195	-0.0109315365552902	-0.00789328571408987	-0.00256702117621899
-0.447418600320816	0.503911435604095	0.257481217384338	-0.00673954514786601	-0.00502059236168861	-0.00141071819234639
-0.341140627861023	0.419248521327972	0.28187307715416	-0.00437026284635067	-0.00216639693826437	-8.55572143336758E-05
-0.276946187019348	0.367829620838165	0.179687649011612	-0.00505213206633925	-0.00244162254966795	0.00158098409883678
-0.342119425535202	0.289558678865433	0.219140440225601	-0.00458130287006497	-0.00263282447122037	0.00139564322307706
-0.379033654928207	0.370333909988403	0.235470816493034	-0.00446987152099609	-0.00522646820172668	0.001127460738644
-0.3806072473526	0.424850106239319	0.227140054106712	-0.00652671884745359	-0.00539421057328582	0.00196283357217908
-0.394762307405472	0.389715194702148	0.283744812011719	-0.00537155102938414	-0.0050610126927495	0.00020825894898735
-0.311488419771194	0.222274661064148	0.325598835945129	-0.00341683719307184	-0.00406678905710578	-0.000985831720754504
-0.330797970294952	0.0821012780070305	0.251188158988953	-0.00139757944270968	-0.00239736377261579	-0.00145717721898109
-0.289633125066757	0.00602222187444568	0.293742001056671	0.00182799086906016	-0.00172486680094153	-0.000906970584765077
-0.320258259773254	-0.0699316114187241	0.276283800601959	0.000582401466090232	-0.00203364086337388	0.000909058493562043
-0.440142005681992	-0.0703839883208275	0.380145728588104	0.000905435823369771	-0.00431024050340056	0.00240989285521209
-0.592590153217316	-0.124600827693939	0.384527862071991	0.00126200937665999	-0.00854367762804031	0.00347927841357887
-0.604952275753021	-0.130141019821167	0.36492982506752	0.00343006965704262	-0.00887832324951887	0.00329466094262898
-0.534212291240692	-0.182965338230133	0.347890466451645	0.00416510598734021	-0.00573086552321911	0.0022420734167099
-0.404440194368362	-0.130873754620552	0.434964567422867	0.00295145763084292	-0.00429900456219912	0.000285373098449782
-0.411288052797318	0.0126721551641822	0.359104007482529	0.00137962598819286	-0.00424058502539992	-0.00019342903397046
-0.435258358716965	0.0943897441029549	0.383293181657791	-0.00055580772459507	-0.00428032223135233	-0.000751355080865324
-0.428766697645187	0.187018573284149	0.423268467187881	-0.00145800097379833	-0.00543138664215803	0.000229166849749163
-0.478950887918472	0.15747295320034	0.3814837038517	-0.00320380041375756	-0.00509521877393126	0.000485661905258894
-0.497442185878754	0.131630107760429	0.412188589572906	-0.00201495504006743	-0.00563300820067525	0.000847422052174807
-0.524390876293182	0.127197161316872	0.503335893154144	-0.000275133323157206	-0.00592798367142677	0.00154672062490135
-0.444083601236343	0.131161957979202	0.480140626430511	-0.000952392525505275	-0.00538117252290249	0.000418470386648551
-0.48063725233078	0.218665808439255	0.485735803842545	-0.00306073692627251	-0.00355636118911207	0.000395013194065541
-0.456183433532715	0.341365456581116	0.545931935310364	-0.00434889178723097	-0.00387263763695955	-0.000263223570073023
-0.495981425046921	0.35979300737381	0.532160758972168	-0.00390111771412194	-0.00470210565254092	-0.000160452618729323
-1.05770576000214	1.38135540485382	0.178322017192841	-0.0607195049524307	-0.0450431182980537	-0.00272553926333785
-1.70089936256409	2.57670998573303	-0.112978108227253	-0.0958259031176567	-0.0650896802544594	0.00194597255904227
-2.17193412780762	3.31192421913147	-0.115046225488186	-0.110778756439686	-0.0736183226108551	0.0035580184776336
-2.75226974487305	4.35327291488647	-0.174199908971786	-0.148659572005272	-0.100343897938728	0.0021486678160727
-3.27197504043579	5.32349729537964	-0.492215901613235	-0.185227170586586	-0.118220590054989	0.00645897723734379
-3.67563891410828	6.33609390258789	-0.689269602298737	-0.212944701313972	-0.127183303236961	0.012345171533525
-4.06583452224731	7.34175682067871	-0.32060843706131	-0.263638377189636	-0.149235978722572	0.0245899315923452
-4.82373380661011	8.32807540893555	-0.557765364646912	-0.282676339149475	-0.167791441082954	0.0174914877861738
-5.60709047317505	9.58424186706543	-0.6626877784729	-0.33300045132637	-0.201440811157227	0.0194731950759888
-6.55477285385132	11.260968208313	0.349938541650772	-0.434510052204132	-0.259663820266724	0.0306024886667728
-7.69655084609985	13.0525007247925	0.416382282972336	-0.505358874797821	-0.305418789386749	0.0311238821595907
-8.93922901153564	15.1938638687134	0.775440812110901	-0.610973060131073	-0.368573009967804	0.038027286529541
-10.3520660400391	17.3295421600342	0.358636766672134	-0.679719030857086	-0.417615562677383	0.0308830309659243
-11.9831819534302	19.204948425293	0.049083948135376	-0.754170298576355	-0.491416811943054	0.0123120276257396
-13.2895774841309	20.8454418182373	-0.152147054672241	-0.823773086071014	-0.543427050113678	-0.000468639220343903
-14.1338768005371	22.167854309082	1.80194580554962	-0.93469649553299	-0.615805387496948	-0.00755896838381886
-14.8511533737183	23.3413867950439	2.11269378662109	-0.982124209403992	-0.64458304643631	-0.00892115663737059
-15.9299926757813	25.0902042388916	1.90204834938049	-1.04315841197968	-0.680909216403961	-0.00978226773440838
-16.7418422698975	26.9237442016602	1.78782141208649	-1.12252712249756	-0.709635436534882	0.01281429361552
-17.7943572998047	28.3802375793457	2.0225989818573	-1.17048299312592	-0.75022953748703	-0.00228534289635718
-18.8748779296875	29.4491157531738	2.51865363121033	-1.24227368831635	-0.812834441661835	-0.0269019063562155
-19.4479351043701	30.7543773651123	2.65631556510925	-1.2847945690155	-0.831899225711823	-0.0249393954873085
-19.9498767852783	32.1315155029297	3.1043336391449	-1.37124931812286	-0.874022722244263	-0.0211014524102211
-20.4132232666016	33.5399589538574	1.22040772438049	-1.33078730106354	-0.824902832508087	-0.0129072209820151
-20.469331741333	34.8044548034668	3.71660232543945	-1.55671286582947	-0.923669397830963	0.0161259863525629
-20.5048599243164	34.2769203186035	11.0813980102539	-1.70193564891815	-1.05777049064636	-0.00368610047735274
-20.5025386810303	34.5580825805664	9.84317874908447	-1.64457285404205	-0.980323731899261	0.05363929271698
-20.3212947845459	35.0368423461914	10.9255456924438	-1.77922892570496	-1.0715868473053	0.0179274268448353
-19.6233654022217	33.2713470458984	13.2004661560059	-1.71381020545959	-1.04269814491272	0.00580094428732991
-19.5658645629883	32.6188011169434	18.8576812744141	-1.92906391620636	-1.20915758609772	-0.0288985967636108
-19.5187587738037	32.7548751831055	14.5955142974854	-1.71786534786224	-1.03541278839111	0.000974587164819241
-18.418794631958	33.5170555114746	9.74598503112793	-1.61162102222443	-0.89954799413681	0.04887655377388
-16.8627548217773	31.7978591918945	5.58248567581177	-1.43130016326904	-0.769285261631012	0.051581721752882
-15.8944063186646	30.0370273590088	1.60503315925598	-1.22887754440308	-0.633400499820709	0.065505750477314
-14.8147497177124	28.0252723693848	-0.938450455665588	-1.08832764625549	-0.559208869934082	0.061488289386034
-13.2851390838623	25.8513469696045	-2.72799396514893	-0.955536305904388	-0.473635405302048	0.0443086326122284
-11.3203420639038	23.0234203338623	-4.09839391708374	-0.79280036687851	-0.376541703939438	0.0466311946511269
-9.13885116577148	19.6484050750732	-5.45300245285034	-0.63167005777359	-0.268182694911957	0.0684078484773636
-7.10391330718994	15.6130104064941	-5.8546347618103	-0.49747970700264	-0.205052867531776	0.0612534768879414
-4.83148717880249	11.5839147567749	-5.18046998977661	-0.344251543283463	-0.120685316622257	0.0496734865009785
-2.84415650367737	7.2481746673584	-3.22454214096069	-0.219240382313728	-0.0738290175795555	0.0303105842322111
-1.53393626213074	4.19226884841919	-2.56321239471436	-0.125324964523315	-0.0373036824166775	0.0216346811503172
-0.549817681312561	1.92989933490753	-2.07614922523499	-0.0547797456383705	-0.00484792795032263	0.0201806761324406
0.120377965271473	-0.0365918092429638	-1.09442019462585	0.000671533052809536	0.0128936693072319	0.0158378500491381
0.205621808767319	-1.11230742931366	-0.453859746456146	0.0233905594795942	0.00826768763363361	0.00392164615914226
0.10350439697504	-1.08827710151672	-0.344934195280075	0.0216940063983202	0.00571126444265246	0.00406450172886252
-0.324663728475571	-0.616146445274353	-0.263025045394897	0.0107849603518844	-0.00405585905537009	0.00384952430613339
-0.8133385181427	-0.326702743768692	-0.184345960617065	0.00475159985944629	-0.0135262934491038	0.00344457919709384
-0.922163724899292	-0.330791711807251	-0.237682297825813	0.00576882623136044	-0.0159930381923914	0.00342606310732663
-0.769220411777496	-0.392836093902588	-0.197163268923759	0.00757419737055898	-0.0130866942927241	0.00314162881113589
-0.670095384120941	-0.146395459771156	-0.164425432682037	0.00338145298883319	-0.0112747466191649	0.00201695249415934
-0.561289548873901	0.108137868344784	-0.127071917057037	-0.000202886774786748	-0.00993949081748724	0.00107205263338983
-0.472991436719894	0.137766718864441	-0.173639953136444	-0.0014606051845476	-0.00725086219608784	0.000622209394350648
-0.300840884447098	0.142935678362846	-0.168056413531303	0.00102123664692044	-0.00301057077012956	0.000698498683050275
-0.176166132092476	0.145547792315483	-0.065281517803669	0.000898038153536618	-0.00159982475452125	0.000381276215193793
-0.111920207738876	0.233295395970345	-0.0766781270503998	-0.000963660597335547	-0.000441085867350921	0.00116187706589699
-0.0926174893975258	0.213736549019814	-0.0325790010392666	-0.000398356671212241	0.000494650681503117	0.00144106009975076
-0.0556982718408108	0.154118999838829	0.00456410832703114	-0.000707276631146669	0.00124523730482906	0.000693401147145778
-0.0266172382980585	0.358246266841888	0.0965318232774735	-0.00225492985919118	0.000520342902746052	-0.00118576514068991
-0.182192951440811	0.51965206861496	0.0287566613405943	-0.00640835287049413	-0.00183321279473603	-0.00190416176337749
-0.357318460941315	0.729107916355133	0.116126015782356	-0.0101888878270984	-0.00511959893628955	-0.00216919253580272
-0.50346440076828	0.919464409351349	0.134761959314346	-0.0148371774703264	-0.00858676247298718	-0.00296225468628109
-0.611583650112152	0.911718249320984	0.0985165163874626	-0.0146004380658269	-0.0103553980588913	-0.00313950562849641
-0.591610193252563	0.688801527023315	0.0293577946722507	-0.0101755727082491	-0.00928428955376148	-0.00217748363502324
-0.53446364402771	0.51765102148056	0.00299527985043824	-0.00683010648936033	-0.00799006130546331	-0.00127251981757581
-0.47417414188385	0.509627819061279	0.122856885194778	-0.00650112703442574	-0.00580054242163897	-0.00170144496951252
-0.473917126655579	0.50783497095108	0.0952149108052254	-0.00569906271994114	-0.00605213642120361	-0.000470603525172919
-0.499731868505478	0.49277663230896	-0.0274848006665707	-0.00533943902701139	-0.00832982268184423	-8.51766744744964E-05
-0.500592947006226	0.510121762752533	0.0454307198524475	-0.0057795587927103	-0.00838690809905529	0.000137161259772256
-0.458170741796494	0.670735538005829	0.13890828192234	-0.0100335134193301	-0.00653581321239471	-0.00106448773294687
-0.48306667804718	0.807803988456726	0.209820240736008	-0.0129054682329297	-0.00699154334142804	-0.00179490249138325
-0.539878129959106	0.757299959659576	0.206708952784538	-0.0126503547653556	-0.00855822395533323	-0.00272002257406712
-0.677364349365234	0.590566456317902	0.304885029792786	-0.00936935283243656	-0.00992672611027956	-0.00301997805945575
-0.719115734100342	0.457296967506409	0.368648946285248	-0.00533812865614891	-0.0107585983350873	-0.00237900135107338
-0.753699719905853	0.317066639661789	0.365480870008469	-0.00375845516100526	-0.00979339331388474	-0.00181986729148775
-0.704088866710663	0.151965990662575	0.371737509965897	-0.0016943869413808	-0.0086423372849822	-0.000495832704473287
-0.646711945533752	-0.00188153842464089	0.420230746269226	0.00197900226339698	-0.00729171885177493	-1.32990062411409E-05
-0.528757095336914	-0.0711009353399277	0.449006795883179	0.00250613712705672	-0.00508328946307302	0.00271118828095496
-0.485031574964523	-0.011438618414104	0.437839925289154	0.00216001830995083	-0.00490749254822731	0.00400233687832952
-0.535653054714203	-0.00277536385692656	0.452937334775925	0.000810308498330414	-0.00545260682702065	0.00401841476559639
-0.568852722644806	-0.0121482415124774	0.467669606208801	0.00156376010272652	-0.00695869512856007	0.00312370411120355
-0.520855605602264	-0.0728438496589661	0.441107362508774	0.00229417206719518	-0.00592601904645562	0.00220622168853879
-0.436369448900223	-0.0749967619776726	0.416582852602005	0.00318016111850739	-0.00364074623212218	0.000408936088206247
-0.326887905597687	-0.0159966293722391	0.45921728014946	0.00268755503930151	-0.00239923060871661	-0.000905635242816061
-0.24770176410675	0.0156297609210014	0.380205303430557	0.00156207953114063	-0.000968490145169199	-0.000382121303118765
-0.231808125972748	0.0614619106054306	0.435223489999771	0.00145705475006253	-0.00121503497939557	0.000287390139419585
-0.329336613416672	0.0211882907897234	0.424722760915756	0.00188838120084256	-0.00158088118769228	0.000733265769667923
-0.355726718902588	0.0368448458611965	0.36539027094841	0.00224024662747979	-0.00296257482841611	0.00201339740306139
-0.393198370933533	0.038786806166172	0.345482021570206	0.00180979957804084	-0.0037720890250057	0.00274467444978654
-0.422142177820206	0.102105900645256	0.365492165088654	0.00139498733915389	-0.00411559222266078	0.00287413108162582
-0.468125015497208	0.149435743689537	0.398300588130951	-0.00181596598122269	-0.00471651274710894	0.0016473097493872
-0.478693872690201	0.418581634759903	0.433630138635635	-0.00475002778694034	-0.00687216082587838	0.000711239117663354
-0.850529789924622	1.23550450801849	0.201872080564499	-0.0520655959844589	-0.0288339350372553	0.00659126322716475
-1.87590277194977	3.67974448204041	-1.46942555904388	-0.114134430885315	-0.0579156503081322	0.012107782997191
-2.45867943763733	5.25186443328857	-2.72704243659973	-0.111954599618912	-0.0334061197936535	0.0374814718961716
-2.89105939865112	6.27599191665649	-1.42316782474518	-0.201932206749916	-0.0817615985870361	0.0465388260781765
-3.38126420974731	7.11773300170898	-0.344400644302368	-0.267206400632858	-0.125404164195061	0.0398998223245144
-3.82265663146973	7.89185476303101	0.217541873455048	-0.307315468788147	-0.153506681323051	0.0355282761156559
-4.17622661590576	8.28835868835449	0.584745347499847	-0.326747626066208	-0.166226476430893	0.0304997693747282
-4.44409990310669	8.8222188949585	1.5683925151825	-0.376425236463547	-0.198719426989555	0.0238778200000525
-5.15436315536499	10.0889940261841	1.1362851858139	-0.410265147686005	-0.21924851834774	0.024405287578702
-6.36612272262573	12.2255220413208	1.95826816558838	-0.538626968860626	-0.295067489147186	0.0324437282979488
-7.92848205566406	14.3875513076782	1.65312302112579	-0.595573782920837	-0.338657736778259	0.030729116871953
-9.24238395690918	16.5632553100586	1.00692772865295	-0.66796886920929	-0.379066675901413	0.041210513561964
-10.6847066879272	18.5359668731689	1.28238141536713	-0.764757871627808	-0.45706844329834	0.0159454569220543
-12.1180791854858	20.0729923248291	1.85360276699066	-0.843503534793854	-0.529855072498322	-0.00961695611476898
-13.7352619171143	21.5228652954102	2.14401173591614	-0.904972016811371	-0.598063468933105	-0.0332489162683487
-15.1620893478394	23.0414714813232	2.12057638168335	-0.969271183013916	-0.655866980552673	-0.0463859960436821
-15.9381990432739	24.7232856750488	2.3703498840332	-1.04083061218262	-0.691758573055267	-0.037371139973402
-16.3063163757324	26.2945041656494	2.42325925827026	-1.1045149564743	-0.706087172031403	-0.0157581493258476
-16.3904037475586	27.4436874389648	4.75872659683228	-1.23382949829102	-0.768768608570099	0.0052805133163929
-16.8722991943359	28.6250896453857	4.69472503662109	-1.25557911396027	-0.768228650093079	0.023479113355279
-17.6388702392578	30.3320655822754	4.86225318908691	-1.34522926807404	-0.806303679943085	0.0348381549119949
-18.117036819458	31.6783447265625	6.12819671630859	-1.44888186454773	-0.85731041431427	0.0343165993690491
-18.4978885650635	32.7596473693848	7.67491483688354	-1.53568065166473	-0.894111633300781	0.0345268361270428
-19.0221195220947	33.8482246398926	8.04227256774902	-1.57163488864899	-0.906108856201172	0.0257083214819431
-19.7933807373047	34.8596229553223	7.72333765029907	-1.61628985404968	-0.94409567117691	0.0203442424535751
-19.5288391113281	35.2630805969238	8.09599494934082	-1.66263198852539	-0.923337638378143	0.0466293282806873
-19.4146270751953	35.169116973877	8.86126041412354	-1.69045269489288	-0.944439351558685	0.0399684570729733
-19.0957717895508	33.6921005249023	14.9526653289795	-1.84870803356171	-1.07751083374023	0.00963618513196707
-19.2042675018311	32.3718147277832	18.9602546691895	-1.8720178604126	-1.14080834388733	-0.00711723323911428
-19.272123336792	33.2259712219238	10.6690864562988	-1.62453079223633	-0.94938588142395	0.0320108719170094
-18.4390754699707	32.8885498046875	6.78449249267578	-1.54223072528839	-0.871650397777557	0.0321607626974583
-17.9234027862549	30.6233711242676	8.46998405456543	-1.49727976322174	-0.89254355430603	-0.0005989670753479
-17.275110244751	28.4514923095703	4.17756748199463	-1.20401775836945	-0.714067399501801	-0.0020064115524292
-16.1016216278076	27.2750644683838	1.11530208587646	-1.13659524917603	-0.667214810848236	-0.0019897015299648
-14.9772386550903	25.5678176879883	-0.888760089874268	-0.994308233261108	-0.583421885967255	-0.0034039409365505
-14.0795965194702	24.0310230255127	-1.77396631240845	-0.90389358997345	-0.516421854496002	0.0114094978198409
-12.7508687973022	22.1785697937012	-3.22753262519836	-0.799576640129089	-0.452244937419891	0.00742696551606059
-10.8218841552734	19.5437889099121	-5.53355026245117	-0.62306010723114	-0.328561455011368	0.0221599973738194
-8.31550121307373	15.9287281036377	-5.5875997543335	-0.496247619390488	-0.242342442274094	0.0246642921119928
-6.12421751022339	12.6663846969604	-5.01392602920532	-0.39158907532692	-0.166449502110481	0.0357315763831139
-4.38452959060669	10.0229568481445	-4.55676317214966	-0.290159702301025	-0.102461293339729	0.0414744764566422
-3.22796297073364	7.28662395477295	-2.87428307533264	-0.228299081325531	-0.0860073119401932	0.026983167976141
-2.33660411834717	4.97976493835449	-1.97168636322021	-0.165499523282051	-0.0707133933901787	0.0139201050624251
-1.48379647731781	3.01879358291626	-1.45594251155853	-0.101791612803936	-0.0449616312980652	0.00926228240132332
-0.911354839801788	1.55415904521942	-0.931418061256409	-0.062635600566864	-0.0289883371442556	0.0101504977792501
-0.420709878206253	0.576687395572662	-0.597569763660431	-0.0267704594880342	-0.015901654958725	0.00579120824113488
-0.0770260766148567	0.114858344197273	-0.665093719959259	-0.012920887209475	0.00253116805106401	0.0134734297171235
0.224050477147102	0.00596285285428166	-0.444231986999512	-0.000378148222807795	0.00808773934841156	0.00747515913099051
0.254613876342773	-0.317037791013718	-0.0259818620979786	0.0061032809317112	0.00533635122701526	0.00252586370334029
0.19521689414978	-0.373263567686081	-0.220383077859879	0.00715120602399111	0.00458309380337596	0.00204421486705542
0.226760223507881	-0.17233245074749	-0.212545499205589	0.00445077940821648	0.00433199666440487	0.00282002659514546
0.158519983291626	0.0550419613718987	-0.15857021510601	-0.00121049245353788	0.00335337035357952	0.00192994717508554
-0.0419628992676735	0.128928273916245	-0.182967022061348	-0.0021129718516022	-0.00070431682979688	0.000433193985372782
-0.187949702143669	0.0669476985931396	-0.182241559028625	-0.000259138323599473	-0.00317828520201147	-0.000257318606600165
-0.287752270698547	-0.0111678326502442	-0.259466409683228	0.000658881501294672	-0.0041704885661602	0.00136322714388371
-0.308668434619904	-0.0570698529481888	-0.239826023578644	0.00199672649614513	-0.00495218718424439	0.000792850158177316
-0.341236889362335	0.00619355496019125	-0.200596660375595	0.00207248306833208	-0.00506404973566532	0.000163005635840818
-0.341799259185791	0.170671060681343	-0.0639634728431702	-0.00101236894261092	-0.00492658233270049	-0.000811899255495518
-0.432540953159332	0.372723042964935	-0.0501593761146069	-0.00685715675354004	-0.00477209687232971	-0.00125018076505512
-0.457405298948288	0.494371116161346	-0.0512509420514107	-0.00714574055746198	-0.00652726925909519	-0.00173066521529108
-0.549252569675446	0.575722575187683	-0.000118533076602034	-0.00851596612483263	-0.00711512705311179	-0.000794939580373466
-0.586418151855469	0.610523641109467	0.00467170961201191	-0.0103137949481606	-0.00902196113020182	-0.000220319692743942
-0.622836828231812	0.647368192672729	-0.028040112927556	-0.0107780070975423	-0.00982649158686399	0.000208465426112525
-0.666003704071045	0.592220008373261	0.0446950495243073	-0.00909801851958036	-0.0114409439265728	-0.000904135929886252
-0.580446183681488	0.608130514621735	0.0256962850689888	-0.00715044373646379	-0.0102227162569761	-0.00061218038899824
-0.569318115711212	0.488674432039261	0.0293571334332228	-0.00608051102608442	-0.00849809590727091	-0.0012666997499764
-0.596353650093079	0.389919251203537	0.0469819381833076	-0.00655615562573075	-0.00764665938913822	-0.00135456945281476
-0.628868997097015	0.547883868217468	0.0854839906096458	-0.00888778548687696	-0.00812440179288387	-0.00092559342738241
-0.692304968833923	0.63425475358963	0.241998210549355	-0.0100077791139483	-0.0100094433873892	-0.000264629750745371
-0.808349967002869	0.656011044979095	0.255299508571625	-0.0127497846260667	-0.0119470888748765	-0.000734620436560363
-0.843370616436005	0.751152515411377	0.238139927387238	-0.0133537882938981	-0.0144725311547518	-0.00210022856481373
-0.824870586395264	0.61714369058609	0.315228968858719	-0.0113583775237203	-0.0134955663233995	-0.00194353784900159
-0.729123950004578	0.537896573543549	0.307639956474304	-0.00763592589646578	-0.0118541130796075	-0.00165354611817747
-0.659022271633148	0.307692915201187	0.246195062994957	-0.004520860966295	-0.00920080207288265	-0.00255157030187547
-0.601200222969055	0.111608490347862	0.285794705152512	-0.00175007246434689	-0.00617968942970037	-0.00209945277310908
-0.536577999591827	0.0235617067664862	0.386373996734619	1.19745354822953E-05	-0.00450749369338155	-0.000407631741836667
-0.468122601509094	0.0475993640720844	0.341053605079651	-0.000659288489259779	-0.00422949763014913	0.00313156237825751
-0.567813515663147	0.0671969279646873	0.439103782176971	-0.000269767944701016	-0.00659599201753736	0.00553979584947228
-0.708261966705322	-0.033553346991539	0.409973293542862	-0.00103576562833041	-0.00887596886605024	0.0058262157253921
-0.676917254924774	-0.0231913812458515	0.337559759616852	0.000528198026586324	-0.00898657832294703	0.00369372987188399
-0.588580310344696	-0.0697933584451675	0.332184433937073	0.000848656985908747	-0.00641675246879458	0.000935094431042671
-0.424911767244339	-0.0283032786101103	0.359168708324432	0.000273360055871308	-0.00341982580721378	-0.000657407916150987
-0.287370175123215	-0.017573120072484	0.386894434690475	0.00119873892981559	-0.000625518383458257	-0.00201216572895646
-0.21192479133606	-0.0409979037940502	0.413208782672882	0.000936401775106788	0.00156532658729702	-0.00131143420003355
-0.18278557062149	-0.0102939726784825	0.398279070854187	0.00100630417000502	0.000880092033185065	-0.000179968061274849
-0.2979676425457	-0.0192107185721397	0.390627413988113	0.00169818778522313	-0.00161672674585134	0.000753104221075773
-0.453238248825073	-0.134297519922256	0.48836562037468	0.000870900868903846	-0.00365098984912038	0.00287219579331577
-0.38430255651474	-0.0555922612547874	0.45933935046196	0.00302112335339189	-0.00455994205549359	0.00339188892394304
-0.366028696298599	-0.116907007992268	0.390982866287231	0.00234864465892315	-0.00307421432808042	0.00296584516763687
-0.300179123878479	-0.0278031341731548	0.430940002202988	0.00154902623035014	-0.00138748006429523	0.00241714995354414
-0.27874019742012	0.147902086377144	0.559122562408447	0.00112124753650278	-0.000540350214578211	0.000486986245959997
-0.288375586271286	0.22509029507637	0.500361979007721	-0.0026241431478411	-0.000528961070813239	-0.000627053726930171
-0.351317852735519	0.483829766511917	0.58404403924942	-0.00544148683547974	-0.0027708241250366	-0.00223303749226034
-0.660305500030518	1.1238044500351	0.615853190422058	-0.0438484773039818	-0.0226647332310677	0.00350109464488924
-1.52906680107117	3.01084446907043	-0.195234924554825	-0.125282227993011	-0.0643017143011093	0.0171127114444971
-2.0305233001709	4.17883443832397	-0.724057555198669	-0.127903118729591	-0.0607043839991093	0.0236286427825689
-2.54851579666138	4.77361917495728	-0.0321902967989445	-0.167473092675209	-0.0826776102185249	0.0320268049836159
-3.01856303215027	5.54027938842773	-0.350136429071426	-0.174531266093254	-0.0929264351725578	0.0271439254283905
-3.67224621772766	6.05564403533936	0.338371485471725	-0.220598474144936	-0.142086938023567	0.00578378094360232
-4.21433067321777	6.86398315429688	-0.111714333295822	-0.243710950016975	-0.153649881482124	0.00692756101489067
-4.74649238586426	8.16384696960449	0.279217600822449	-0.307044446468353	-0.191016495227814	0.00890774372965097
-5.48856210708618	9.30491924285889	-0.555747330188751	-0.31219556927681	-0.198616072535515	0.00295689166523516
-6.65262174606323	10.3149671554565	-0.370669186115265	-0.360448688268662	-0.252374738454819	-0.0133522506803274
-7.24953460693359	12.3632917404175	-1.19575011730194	-0.431202977895737	-0.247089833021164	0.0388752780854702
-8.24969291687012	14.5086069107056	-1.13242328166962	-0.530836343765259	-0.314539283514023	0.0367289260029793
-9.48440074920654	16.5708446502686	-0.761302888393402	-0.619331061840057	-0.362159073352814	0.0447407327592373
-10.6768417358398	18.4837493896484	0.267184436321259	-0.723833918571472	-0.425455182790756	0.0538124814629555
-11.8815021514893	20.5002574920654	0.679038226604462	-0.825746834278107	-0.486891210079193	0.0515786968171597
-12.9312982559204	22.4185848236084	0.510679125785828	-0.909566938877106	-0.541590869426727	0.0383385829627514
-13.5841255187988	24.0363578796387	0.772241115570068	-0.980495035648346	-0.573049783706665	0.0336994975805283
-14.0673961639404	25.5642852783203	0.859025835990906	-1.02322447299957	-0.577060103416443	0.061319250613451
-14.9628086090088	27.3503551483154	1.50893640518188	-1.13395798206329	-0.633432328701019	0.0666039735078812
-16.1507530212402	28.6465625762939	2.55393600463867	-1.20591998100281	-0.689924895763397	0.0489418730139732
-17.3490524291992	29.8092002868652	1.23147821426392	-1.20487248897552	-0.71189296245575	0.0294059384614229
-18.3262405395508	30.96364402771	1.28950178623199	-1.26169371604919	-0.775103867053986	-0.00890204310417175
-18.5823726654053	31.3129119873047	2.04499864578247	-1.29629874229431	-0.785698890686035	-0.00454870564863086
-18.6823749542236	32.0246124267578	2.60683989524841	-1.35255479812622	-0.812664210796356	0.0147450622171164
-18.7449588775635	32.9386825561523	3.83758878707886	-1.42817401885986	-0.838189780712128	0.0359307080507278
-18.9029140472412	33.8280868530273	5.3288049697876	-1.5094895362854	-0.86975109577179	0.0392997711896896
-18.4372386932373	34.0644950866699	7.34824132919312	-1.58830106258392	-0.88350921869278	0.0621833503246307
-17.8317546844482	33.7976493835449	9.33666229248047	-1.65598940849304	-0.909149646759033	0.0657975673675537
-17.8524055480957	31.7947444915771	14.0524368286133	-1.73690462112427	-1.01407134532928	0.0244894810020924
-17.9165802001953	30.8397598266602	15.1642742156982	-1.68617141246796	-1.00256788730621	0.0175917781889439
-17.2908363342285	30.3631973266602	13.4945335388184	-1.66678738594055	-0.971116840839386	0.0304255541414022
-16.4536800384521	29.1092224121094	14.1666355133057	-1.5814151763916	-0.918081045150757	0.0277858916670084
-15.4027299880981	28.3560237884521	9.47472953796387	-1.40097117424011	-0.762400448322296	0.0685312002897263
-14.4772987365723	27.1777305603027	6.92886877059937	-1.27717733383179	-0.696731269359589	0.0374641343951225
-14.0879392623901	24.9893054962158	1.40048408508301	-1.01863932609558	-0.570224344730377	0.0255509354174137
-13.3143091201782	23.4348297119141	-1.70767903327942	-0.884962022304535	-0.487443745136261	0.0226993691176176
-12.0899353027344	21.7803440093994	-4.41970920562744	-0.733987092971802	-0.396540224552155	0.014650852419436
[truncated: 3,231 more rows]
