# Supplementary material for: Dynamic Monitoring Reveals Motor Task Characteristics in Prehistoric Technical Gestures
Source: PLoS One. 2015 Aug 18;10(8):e0134570. doi: 10.1371/journal.pone.0134570 (PMC4540478; doi:10.1371/journal.pone.0134570)
Supplement: S1 Dataset — The zip file contains csv documents of the measurement data generated during the experiments. For each experiment exist two files, one of the measurements of the force sensor and one of the position sensor. They are labeled by the abbreviation “exp” followed by a number and the postfix “-force” for the force sensor and “-position” for the position sensor. The first row shows the legend of the document which states the arrangement of the quantities below. The quantities are listed in chronological order. Sample times of both sensors were 0.01 s. (ZIP) [file pone.0134570.s002.zip › exp39-position.csv]

Position X	Position Y (m)	Position Z (m)	Orientation roll (rad)	Orientation pitch (rad)	Orientation yaw (rad)
0.83939832	0.24825432	-0.04788432	-0.15085532	-0.28656232	-0.13633532
0.83973532	0.24840832	-0.04786532	-0.14018732	-0.29275132	-0.13698432
0.84001432	0.24857032	-0.04784832	-0.13744932	-0.28360632	-0.13639232
0.84017732	0.24869732	-0.04782632	-0.14136632	-0.29166132	-0.13754832
0.84017732	0.24881232	-0.04775532	-0.14916132	-0.29206732	-0.13731632
0.84037332	0.24896832	-0.04767332	-0.14917432	-0.28908132	-0.13722832
0.84075432	0.24916832	-0.04762132	-0.14525432	-0.28979332	-0.13782232
0.84092132	0.24927332	-0.04749532	-0.14978232	-0.28872932	-0.13751032
0.84119632	0.24944032	-0.04734732	-0.14691432	-0.29000532	-0.13791832
0.84135532	0.24960832	-0.04719032	-0.14938232	-0.29781332	-0.13894032
0.84185532	0.24992732	-0.04705632	-0.13613232	-0.29375832	-0.13776532
0.84200832	0.25015232	-0.04684732	-0.14503732	-0.29225932	-0.13686732
0.84217032	0.25028032	-0.04658032	-0.14758332	-0.29735632	-0.13702732
0.84239232	0.25045032	-0.04633932	-0.14947032	-0.30254032	-0.13676532
0.84260432	0.25066332	-0.04613532	-0.15156532	-0.29753532	-0.13557832
0.84314332	0.25093432	-0.04594232	-0.14767232	-0.29833932	-0.13484132
0.84327632	0.25111332	-0.04567132	-0.15012732	-0.29799032	-0.13394632
0.84368132	0.25135132	-0.04546332	-0.14020832	-0.30184232	-0.13380232
0.84396632	0.25154032	-0.04528132	-0.14425732	-0.30136332	-0.13345932
0.84424632	0.25175832	-0.04506832	-0.14502132	-0.29686732	-0.13221132
0.84447132	0.25196132	-0.04482732	-0.14652332	-0.29607332	-0.13216332
0.84464632	0.25213532	-0.04463832	-0.14553332	-0.30633432	-0.13276632
0.84477432	0.25231732	-0.04444332	-0.14668732	-0.30276032	-0.13227532
0.84512332	0.25255932	-0.04420632	-0.14689132	-0.29831532	-0.13151332
0.84566832	0.25286232	-0.04396132	-0.13791132	-0.29970732	-0.13154032
0.84598432	0.25315732	-0.04371432	-0.12983632	-0.30209632	-0.13108632
0.84602832	0.25337632	-0.04340132	-0.14114932	-0.29733032	-0.13000832
0.84622632	0.25361132	-0.04306932	-0.14581332	-0.29643832	-0.12899332
0.84656232	0.25392332	-0.04275032	-0.14056832	-0.30309532	-0.12867532
0.84682732	0.25419032	-0.04246032	-0.13524832	-0.30885732	-0.12854832
0.84707732	0.25445132	-0.04216132	-0.14075332	-0.30345332	-0.12742032
0.84733532	0.25469032	-0.04185232	-0.14341032	-0.30455232	-0.12699232
0.84760132	0.25491832	-0.04158632	-0.13994632	-0.30490132	-0.12684032
0.84789132	0.25519632	-0.04133332	-0.14215232	-0.30694232	-0.12749432
0.84830132	0.25553532	-0.04103832	-0.14199732	-0.30546032	-0.12759332
0.84836532	0.25579432	-0.04068432	-0.15218232	-0.30029932	-0.12721432
0.84881032	0.25620232	-0.04037032	-0.14719032	-0.30251332	-0.12664232
0.84897832	0.25656632	-0.04005032	-0.14773332	-0.30104632	-0.12547732
0.84910632	0.25693732	-0.03975232	-0.14932132	-0.29773332	-0.12486132
0.84910432	0.25726932	-0.03947432	-0.15098932	-0.30413832	-0.12492532
0.84916532	0.25763632	-0.03925232	-0.14901732	-0.30029232	-0.12438232
0.84931332	0.25805032	-0.03908532	-0.14674932	-0.29783532	-0.12439432
0.84932832	0.25844032	-0.03891732	-0.15106532	-0.30436032	-0.12526532
0.84924132	0.25884732	-0.03874132	-0.14941632	-0.30351232	-0.12571032
0.84914132	0.25931332	-0.03856432	-0.15121232	-0.30334632	-0.12606332
0.84928232	0.25992432	-0.03836732	-0.14762832	-0.29938032	-0.12573732
0.84909632	0.26046432	-0.03813932	-0.14853732	-0.29401932	-0.12555332
0.84890032	0.26103532	-0.03790732	-0.14771332	-0.30264632	-0.12663932
0.84880532	0.26170832	-0.03766532	-0.14264132	-0.29897132	-0.12642932
0.84824332	0.26226532	-0.03738332	-0.14976732	-0.29975332	-0.12673932
0.84832132	0.26305432	-0.03711732	-0.14178932	-0.29869632	-0.12698432
0.84826832	0.26387932	-0.03681032	-0.13422432	-0.29964132	-0.12749132
0.84798532	0.26468632	-0.03642232	-0.13474632	-0.29296932	-0.12671932
0.84770332	0.26553732	-0.03595932	-0.13507132	-0.30172232	-0.12737032
0.84785632	0.26659432	-0.03541332	-0.13241432	-0.30517732	-0.12728132
0.84778932	0.26760132	-0.03477632	-0.13632432	-0.31180732	-0.12762032
0.84794332	0.26873032	-0.03405132	-0.14082132	-0.30426732	-0.12669632
0.84758432	0.26973932	-0.03320032	-0.15019032	-0.29715532	-0.12601532
0.84772732	0.27093032	-0.03232932	-0.15545032	-0.30378732	-0.12598732
0.84843832	0.27235932	-0.03138632	-0.14760532	-0.29726132	-0.12415332
0.84850232	0.27359232	-0.03035132	-0.15099232	-0.30463132	-0.12284332
0.84879332	0.27494332	-0.02930432	-0.14792932	-0.31003932	-0.12129232
0.84930832	0.27638232	-0.02826032	-0.14125932	-0.30173432	-0.11708932
0.84962732	0.27774332	-0.02725332	-0.13628132	-0.30769832	-0.11381232
0.85021832	0.27917932	-0.02631632	-0.12791032	-0.30438632	-0.11021432
0.85037632	0.28040932	-0.02541732	-0.13267132	-0.30450332	-0.10799232
0.85074932	0.28168132	-0.02459732	-0.13215932	-0.29571832	-0.10506832
0.85125032	0.28295332	-0.02387632	-0.13018832	-0.28403732	-0.10128632
0.85194432	0.28423132	-0.02324132	-0.12542332	-0.29786832	-0.10148932
0.85310732	0.28565632	-0.02268232	-0.11389732	-0.29935532	-0.10001732
0.85383532	0.28693932	-0.02217932	-0.11429932	-0.29331732	-0.09828332
0.85505632	0.28836732	-0.02175532	-0.09985032	-0.30351332	-0.09894432
0.85596732	0.28970532	-0.02134532	-0.10054832	-0.30220332	-0.09786732
0.85669232	0.29101532	-0.02095832	-0.10331032	-0.29194432	-0.09696532
0.85745432	0.29236532	-0.02058932	-0.10716332	-0.28227632	-0.09534632
0.85857732	0.29386532	-0.02021632	-0.10777332	-0.28551132	-0.09510132
0.85954932	0.29536132	-0.01978032	-0.11377332	-0.28787332	-0.09388232
0.86085932	0.29704632	-0.01932832	-0.10499432	-0.27930032	-0.09154032
0.86269232	0.29896232	-0.01883232	-0.09070132	-0.28005932	-0.08967732
0.86396032	0.30075832	-0.01828732	-0.08979732	-0.27269632	-0.08527632
0.86556332	0.30271932	-0.01773932	-0.08575732	-0.26915532	-0.08147432
0.86659232	0.30453232	-0.01720632	-0.10015132	-0.26333832	-0.07625132
0.86780332	0.30648632	-0.01678132	-0.09499532	-0.25663932	-0.07158832
0.86934932	0.30859932	-0.01647232	-0.09047532	-0.25993832	-0.06782832
0.87088132	0.31074932	-0.01628132	-0.07321932	-0.25266732	-0.06339532
0.87244432	0.31294332	-0.01621332	-0.06524232	-0.25156232	-0.05946432
0.87344732	0.31495432	-0.01626032	-0.07801832	-0.24014532	-0.05551432
0.87498232	0.31722532	-0.01645232	-0.07780332	-0.23962932	-0.05149932
0.87672732	0.31962232	-0.01679032	-0.07057932	-0.24303532	-0.04837132
0.87810832	0.32195132	-0.01729932	-0.04805332	-0.23387632	-0.04356132
0.88029632	0.32457032	-0.01797132	-0.03448732	-0.23423532	-0.03826232
0.88149932	0.32683432	-0.01877332	-0.01818132	-0.22910432	-0.03276332
0.88370032	0.32945332	-0.01972532	-0.00853532	-0.24610032	-0.02594032
0.88545232	0.33191832	-0.02074132	0.00636632	-0.24742232	-0.01947032
0.88781532	0.33457232	-0.02179232	0.02406432	-0.25091032	-0.01449232
0.89057432	0.33739232	-0.02293532	0.02931832	-0.24800832	-0.00834932
0.89253732	0.33992832	-0.02410032	0.04195832	-0.24322532	-0.00218032
0.89590432	0.34303732	-0.02537532	0.04729832	-0.25318232	0.00366532
0.89816332	0.34571432	-0.02671432	0.06706432	-0.26004932	0.00930132
0.90143832	0.34881532	-0.02814232	0.06598432	-0.25846032	0.01518732
0.90380532	0.35161632	-0.02965032	0.07703332	-0.25752532	0.01894032
0.90650932	0.35457032	-0.03124532	0.08374732	-0.26115232	0.02309432
0.91020532	0.35792332	-0.03293532	0.08042132	-0.26589232	0.02756132
0.91269032	0.36077132	-0.03471832	0.09034432	-0.25418632	0.03006232
0.91573232	0.36387932	-0.03666032	0.09450132	-0.26117732	0.03279132
0.91780132	0.36663632	-0.03873132	0.10848332	-0.25721532	0.03374432
0.92109832	0.36987932	-0.04097732	0.11111732	-0.25522632	0.03578032
0.92427232	0.37309032	-0.04328232	0.10904032	-0.24877332	0.03643732
0.92585832	0.37569232	-0.04558732	0.12286132	-0.24520132	0.03727332
0.92880432	0.37890532	-0.04796232	0.12478332	-0.24733232	0.03791732
0.93230132	0.38236732	-0.05040932	0.12371832	-0.23652932	0.03874732
0.93429432	0.38537232	-0.05287032	0.13315132	-0.22484232	0.03964432
0.93556832	0.38805132	-0.05525132	0.14414632	-0.21825632	0.04077632
0.93757832	0.39097532	-0.05748332	0.15046732	-0.20600632	0.04169232
0.93950332	0.39383132	-0.05947332	0.15516232	-0.19540632	0.04279932
0.94118332	0.39651732	-0.06119732	0.16526132	-0.18386132	0.04476832
0.94256532	0.39890132	-0.06267532	0.17429932	-0.17470332	0.04594432
0.94495632	0.40153932	-0.06415432	0.18446032	-0.16606732	0.04793132
0.94789732	0.40435932	-0.06563332	0.19354132	-0.16265832	0.05083032
0.95016132	0.40686332	-0.06694332	0.20516832	-0.15908032	0.05286432
0.95295532	0.40956432	-0.06806932	0.21088132	-0.15574732	0.05620532
0.95662232	0.41263032	-0.06911932	0.21431732	-0.15719032	0.05822932
0.95818532	0.41486732	-0.07009732	0.22361532	-0.14961732	0.05958032
0.96040632	0.41759832	-0.07131332	0.23435532	-0.14347632	0.06261832
0.96256332	0.42051732	-0.07261132	0.24439932	-0.13941532	0.06424632
0.96562732	0.42391132	-0.07399132	0.25108032	-0.13751332	0.06554532
0.96541432	0.42599532	-0.07508832	0.26977532	-0.12655932	0.06783732
0.96609732	0.42870232	-0.07619832	0.28438132	-0.11961132	0.06943332
0.96792232	0.43201232	-0.07733932	0.29741732	-0.11429232	0.07049032
0.96647032	0.43383732	-0.07814832	0.31834532	-0.10404732	0.07209432
0.96754032	0.43686332	-0.07902732	0.33247432	-0.09805032	0.07373432
0.96789632	0.43946832	-0.07966332	0.34651832	-0.09125432	0.07429932
0.96676432	0.44118332	-0.07997632	0.36386932	-0.08276432	0.07497232
0.96608732	0.44311732	-0.08014632	0.37490032	-0.07561632	0.07509932
0.96896832	0.44657532	-0.08055432	0.38068732	-0.07522532	0.07641832
0.96941932	0.44884132	-0.08055332	0.38922132	-0.07097332	0.07724732
0.96964532	0.45099132	-0.08039932	0.39512632	-0.06592032	0.07813532
0.97012732	0.45330432	-0.08020732	0.39852332	-0.06253532	0.07972232
0.97157532	0.45605832	-0.08013032	0.40121232	-0.06199932	0.08224932
0.97124832	0.45794532	-0.07992232	0.40865432	-0.05740632	0.08353432
0.97150332	0.46005032	-0.07967332	0.41302932	-0.05655032	0.08673532
0.97177032	0.46199132	-0.07915432	0.41386632	-0.05404732	0.08917632
0.97368732	0.46460032	-0.07853632	0.41073532	-0.05800632	0.09346832
0.97492932	0.46681332	-0.07774232	0.40895632	-0.05662632	0.09827032
0.97529532	0.46859832	-0.07680532	0.40880732	-0.05726232	0.10442432
0.97722932	0.47117032	-0.07596132	0.40573532	-0.06291632	0.11141432
0.97727032	0.47282032	-0.07500232	0.40861632	-0.06447932	0.11771032
0.97839132	0.47492232	-0.07410832	0.40923032	-0.06759032	0.12484032
0.97876232	0.47659932	-0.07315732	0.41074732	-0.07125432	0.13043832
0.97957932	0.47834432	-0.07227032	0.40893532	-0.07473632	0.13623432
0.98097932	0.48023932	-0.07147832	0.40608432	-0.08039032	0.14035732
0.98184132	0.48164532	-0.07067432	0.40258932	-0.08417732	0.14489232
0.98285732	0.48294132	-0.06991732	0.39839132	-0.08879832	0.14850132
0.98350532	0.48391732	-0.06923032	0.39562932	-0.09368132	0.15208732
0.98443432	0.48495832	-0.06862232	0.39386532	-0.10079432	0.15496232
0.98525532	0.48589332	-0.06805832	0.39326832	-0.10627632	0.15747032
0.98529732	0.48633932	-0.06742832	0.39575132	-0.11191532	0.15813832
0.98576432	0.48688632	-0.06677332	0.39703232	-0.11856832	0.15870632
0.98765932	0.48799132	-0.06618132	0.39538532	-0.12942932	0.16059732
0.98927132	0.48876432	-0.06548732	0.39125632	-0.14141032	0.15989332
0.99051532	0.48908832	-0.06477332	0.38763032	-0.15415632	0.15810032
0.99204032	0.48922232	-0.06421732	0.38362332	-0.17044732	0.15385232
0.99578732	0.49013632	-0.06394932	0.37519532	-0.19100332	0.14924732
0.99878032	0.49043432	-0.06378132	0.36717932	-0.21571032	0.14280732
1.00226032	0.49074532	-0.06381832	0.35626532	-0.24227932	0.13405232
1.00581032	0.49103432	-0.06415832	0.34458332	-0.26930032	0.12065232
1.00842032	0.49083132	-0.06474932	0.33407432	-0.29067132	0.10623832
1.01224032	0.49131432	-0.06558332	0.31462532	-0.31818632	0.08956532
1.01467032	0.49118132	-0.06653432	0.29730632	-0.33942332	0.06936432
1.01841032	0.49185732	-0.06797132	0.27938132	-0.36664232	0.04832032
1.02176032	0.49246432	-0.06972832	0.26186332	-0.38851432	0.02405932
1.02455032	0.49324232	-0.07183132	0.25032432	-0.40609932	0.00343032
1.02706032	0.49482832	-0.07393832	0.23677132	-0.42576232	-0.01064032
1.02904032	0.49717432	-0.07594432	0.23093632	-0.44750232	-0.01895732
1.03022032	0.49938932	-0.07812632	0.23096632	-0.44800932	-0.02163932
1.03062032	0.50139332	-0.08040332	0.23983832	-0.43783932	-0.02550232
1.02967032	0.50298232	-0.08268132	0.25119532	-0.45027832	-0.02675332
1.02897032	0.50496232	-0.08493532	0.26651032	-0.43639232	-0.02646632
1.02756032	0.50672132	-0.08717032	0.28229132	-0.43182532	-0.02607332
1.02490032	0.50784332	-0.08920732	0.29887932	-0.42504532	-0.02692732
1.02427032	0.50978332	-0.09128432	0.30559732	-0.40965032	-0.02641332
1.02354032	0.51142532	-0.09309832	0.31402532	-0.40516632	-0.02589132
1.02239032	0.51268532	-0.09469632	0.32103932	-0.40934932	-0.02377732
1.02152032	0.51389932	-0.09618632	0.32332632	-0.40897532	-0.02462932
1.02155032	0.51542932	-0.09766632	0.32159432	-0.41030932	-0.02666532
1.02223032	0.51731032	-0.09909732	0.32280232	-0.41488532	-0.02468832
1.02141032	0.51835332	-0.10034932	0.32698032	-0.41521432	-0.02380932
1.02172032	0.51995132	-0.10167132	0.32647932	-0.40948432	-0.02418032
1.02207032	0.52163632	-0.10301132	0.32341232	-0.41754432	-0.02242732
1.02176032	0.52298232	-0.10431632	0.32206632	-0.41466132	-0.02018932
1.02169032	0.52441532	-0.10563332	0.31919332	-0.41145332	-0.01821932
1.02218032	0.52591332	-0.10713632	0.31830332	-0.41021532	-0.01858032
1.02307032	0.52750832	-0.10881132	0.31028732	-0.41500632	-0.02282432
1.02330032	0.52865932	-0.11043232	0.30814132	-0.42358432	-0.02654032
1.02417032	0.53006332	-0.11213932	0.29836032	-0.42404132	-0.03050832
1.02445032	0.53106932	-0.11368632	0.29191332	-0.41867532	-0.03495032
1.02480032	0.53205332	-0.11513532	0.28557332	-0.42374232	-0.04166232
1.02614032	0.53351332	-0.11673132	0.27513832	-0.42612632	-0.04655032
1.02701032	0.53456132	-0.11816332	0.27114732	-0.43148632	-0.05131632
1.02748032	0.53543832	-0.11944132	0.26525032	-0.42998932	-0.05539832
1.02814032	0.53636032	-0.12052732	0.25790332	-0.43935532	-0.06011132
1.02913032	0.53743332	-0.12143432	0.24954832	-0.44924932	-0.06474732
1.02945032	0.53811632	-0.12216232	0.24516032	-0.44711732	-0.06635832
1.03051032	0.53916732	-0.12276232	0.23185432	-0.43911432	-0.07146632
1.03193032	0.54036332	-0.12324932	0.22329632	-0.45104232	-0.07372232
1.03248032	0.54110632	-0.12348832	0.21835032	-0.45923732	-0.07531532
1.03327032	0.54191032	-0.12362332	0.21239632	-0.46019532	-0.07602332
1.03389032	0.54261032	-0.12364432	0.20735532	-0.45739432	-0.07593332
1.03481032	0.54342032	-0.12359132	0.20102632	-0.45614732	-0.07608032
1.03587032	0.54430532	-0.12348732	0.19207632	-0.46158232	-0.07668632
1.03690032	0.54515432	-0.12328432	0.18137132	-0.46272232	-0.07886532
1.03714032	0.54555532	-0.12291132	0.17772932	-0.46546632	-0.07737932
1.03881032	0.54674832	-0.12270132	0.17017932	-0.46422632	-0.07599532
1.03901032	0.54715132	-0.12230532	0.16246632	-0.47211032	-0.07814032
1.03959032	0.54773032	-0.12196732	0.16223032	-0.47393732	-0.07550832
1.03989032	0.54816232	-0.12166832	0.15986732	-0.46457932	-0.07490632
1.04020032	0.54860932	-0.12138632	0.15554232	-0.46082932	-0.07595832
1.04069032	0.54913032	-0.12110432	0.15554432	-0.46699232	-0.07571832
1.04124032	0.54962232	-0.12080532	0.15220532	-0.46885232	-0.07487132
1.04154032	0.54998732	-0.12038932	0.14483332	-0.47069032	-0.07726232
1.04195032	0.55031832	-0.11993332	0.14305532	-0.47589032	-0.07585832
1.04298032	0.55095032	-0.11955532	0.13325532	-0.46725132	-0.07590932
1.04359032	0.55135732	-0.11917432	0.12845332	-0.47220532	-0.07654732
1.04475032	0.55201932	-0.11898132	0.12031232	-0.47615232	-0.07489332
1.04525032	0.55244132	-0.11888532	0.11307532	-0.48864932	-0.07596032
1.04564032	0.55281832	-0.11893932	0.10993132	-0.48635032	-0.07570932
1.04533032	0.55285332	-0.11914832	0.10913532	-0.48837032	-0.07790532
1.04601032	0.55340632	-0.11976532	0.10221632	-0.48147032	-0.08013632
1.04601032	0.55361232	-0.12054332	0.10180832	-0.48337032	-0.08261632
1.04580032	0.55370132	-0.12155232	0.10055932	-0.49021532	-0.08626532
1.04602032	0.55397832	-0.12284332	0.09974032	-0.48973932	-0.08794932
1.04559032	0.55393632	-0.12393432	-0.39572232	-0.46228032	-0.08950132
1.06065032	0.56211732	-0.12759332	-0.08872732	-0.45798332	-0.09539532
1.04524032	0.55406232	-0.12756032	0.09757532	-0.49212032	-0.10566832
1.04496032	0.55404532	-0.12920832	0.09053832	-0.49068932	-0.11231632
1.04534032	0.55433932	-0.13088532	0.08600932	-0.49350532	-0.11721532
1.04511032	0.55431632	-0.13207132	-0.41934832	-0.46208132	-0.11853432
1.04574032	0.55479032	-0.13389832	0.08096132	-0.47945132	-0.12590832
1.04484032	0.55448832	-0.13502932	0.08204532	-0.48467332	-0.13063732
1.04541032	0.55498832	-0.13615032	0.07722832	-0.48697732	-0.13305132
1.04487032	0.55488232	-0.13658032	-0.43243832	-0.46011232	-0.12995032
1.04512032	0.55525532	-0.13757532	0.07752532	-0.47801532	-0.13456632
1.04421032	0.55493232	-0.13781932	0.07993132	-0.48466532	-0.13613232
1.04431032	0.55511132	-0.13768632	-0.43693632	-0.46694732	-0.13284332
1.04378032	0.55492632	-0.13761832	-0.43794632	-0.46460032	-0.13202732
1.04420032	0.55521732	-0.13753732	-0.43382032	-0.46330432	-0.12960132
1.04499032	0.55569932	-0.13774632	0.08056332	-0.47331132	-0.13032332
1.04526032	0.55587232	-0.13744532	0.07972432	-0.47720532	-0.12884432
1.04548032	0.55596032	-0.13706032	0.07857532	-0.48234232	-0.12721332
1.04558032	0.55596432	-0.13628432	-0.42503232	-0.46818732	-0.12486732
1.04616032	0.55624832	-0.13627832	0.07708532	-0.48063932	-0.12451632
1.04621032	0.55620332	-0.13590532	0.07472632	-0.48332932	-0.12306732
1.04730032	0.55665732	-0.13568032	0.07376732	-0.47159432	-0.12059632
1.04685032	0.55632732	-0.13494432	-0.41266632	-0.46566132	-0.11900832
1.04702032	0.55630532	-0.13462932	-0.41054932	-0.46468732	-0.11711732
1.04746032	0.55636832	-0.13433432	-0.40644432	-0.46456432	-0.11598632
1.04904032	0.55705632	-0.13451932	0.06820632	-0.47747332	-0.11684332
1.04779032	0.55624432	-0.13370232	-0.40364532	-0.45908332	-0.11279832
1.04864032	0.55658032	-0.13381232	0.06670232	-0.49186032	-0.11724332
1.05048032	0.55746132	-0.13373632	0.06185332	-0.48783332	-0.11535932
1.04882032	0.55649132	-0.13289332	-0.39743832	-0.45881232	-0.10911332
1.05035032	0.55720632	-0.13307132	0.06968232	-0.47759532	-0.10988632
1.05049032	0.55722832	-0.13271232	0.07105432	-0.47313032	-0.10796232
1.05032032	0.55708732	-0.13226732	0.07261532	-0.47841432	-0.10645932
1.04921032	0.55643732	-0.13141932	-0.39329432	-0.46287232	-0.10321032
1.04901032	0.55628132	-0.13105532	-0.39271132	-0.46036032	-0.10117332
1.04938032	0.55640532	-0.13115732	0.07343632	-0.49075032	-0.10460232
1.06749032	0.56596332	-0.13316832	-0.05143932	-0.46100332	-0.10086432
1.04973032	0.55640832	-0.13097632	0.07341332	-0.48756232	-0.10372732
1.04975032	0.55633232	-0.13096932	0.07292232	-0.48878432	-0.10379232
1.05041032	0.55661132	-0.13112232	0.07042132	-0.48018832	-0.10187932
1.04973032	0.55621232	-0.13094632	-0.38361232	-0.46583432	-0.09975132
1.05009032	0.55641732	-0.13167332	0.07209432	-0.47653732	-0.10229232
1.05047032	0.55664332	-0.13224332	0.06989432	-0.47351732	-0.10140232
1.05034032	0.55661532	-0.13296632	0.07376332	-0.47241132	-0.10228132
1.04934032	0.55618532	-0.13373132	0.07433132	-0.48235732	-0.10655132
1.04982032	0.55655032	-0.13490732	0.07159832	-0.48405632	-0.10828232
1.04889032	0.55620332	-0.13576632	-0.40300032	-0.46531632	-0.10807132
1.04951032	0.55670832	-0.13766132	0.07350032	-0.46425632	-0.11130832
1.04904032	0.55667232	-0.13923232	0.07021232	-0.48287132	-0.11806432
1.04885032	0.55675332	-0.14097632	0.07013132	-0.47700032	-0.12221532
1.04840032	0.55671832	-0.14281232	0.06860132	-0.48272832	-0.12772732
1.04833032	0.55693032	-0.14485032	0.06554532	-0.47954532	-0.13258332
1.04809032	0.55704532	-0.14698832	0.06339932	-0.48050632	-0.13781432
1.04758032	0.55708332	-0.14886632	-0.44439932	-0.46181532	-0.14051632
1.04705032	0.55715532	-0.15122932	-0.45407832	-0.46303932	-0.14628632
1.04627032	0.55714932	-0.15373832	-0.46472132	-0.45755632	-0.15007432
1.04606032	0.55744632	-0.15647832	-0.47498732	-0.46554132	-0.16014232
1.04497032	0.55732632	-0.15926232	-0.48835132	-0.45597332	-0.16631032
1.04506032	0.55782732	-0.16234532	-0.49802532	-0.44951232	-0.17333532
1.04461032	0.55800532	-0.16536732	-0.50582632	-0.44285232	-0.18094732
1.04433032	0.55826032	-0.16837032	-0.51468532	-0.44276732	-0.19305932
1.04365032	0.55833232	-0.17117132	-0.52265632	-0.43382432	-0.20142032
1.04354032	0.55897632	-0.17266332	-0.51253632	-0.43170132	-0.20060732
1.04255032	0.55883332	-0.17248932	-0.51366232	-0.44026232	-0.20031432
1.04240032	0.55883232	-0.17245432	-0.51310032	-0.43986232	-0.19933232
1.04246032	0.55909432	-0.17191232	-0.50940032	-0.43972032	-0.19880932
1.04256032	0.55931932	-0.17105032	-0.50344432	-0.44235932	-0.19835732
1.04229032	0.55921332	-0.17001032	-0.50728332	-0.44747232	-0.19902732
1.04243032	0.55932432	-0.16872532	-0.50610532	-0.44825132	-0.19563932
1.04187032	0.55899532	-0.16692832	-0.51007532	-0.44817432	-0.18997032
1.04207032	0.55899232	-0.16490032	-0.50939832	-0.45047632	-0.18673332
1.04210032	0.55884732	-0.16240132	-0.50959732	-0.45492632	-0.18257532
1.04206032	0.55861132	-0.15943332	-0.51067132	-0.45841632	-0.17652232
1.04205032	0.55841732	-0.15599732	-0.51212332	-0.46169332	-0.16828832
1.04289032	0.55869032	-0.15227532	-0.50786632	-0.46581732	-0.15804232
1.04367032	0.55896432	-0.14823432	-0.49866132	-0.47062832	-0.14601432
1.04458032	0.55939832	-0.14446032	0.12247432	-0.46620832	-0.13186232
1.04426032	0.55919432	-0.14011332	0.12665032	-0.47829032	-0.11974532
1.04435032	0.55916632	-0.13553532	-0.45559132	-0.48282932	-0.10805632
1.04424032	0.55905232	-0.13155232	-0.43762632	-0.49412032	-0.09784332
1.04630032	0.56005832	-0.12811332	-0.41215532	-0.48826532	-0.08346332
1.04471032	0.55902832	-0.12458232	-0.40081732	-0.50364832	-0.07858832
1.04495032	0.55892632	-0.12162532	-0.38390532	-0.50701732	-0.07146832
1.04544032	0.55891032	-0.11939032	0.10786532	-0.46044432	-0.05950132
1.04550032	0.55859532	-0.11707932	0.10495032	-0.45417332	-0.05491132
1.04552032	0.55822232	-0.11502432	0.10806332	-0.44036432	-0.05145432
1.04673032	0.55847732	-0.11330232	0.09950832	-0.46204032	-0.04864432
1.04603032	0.55768732	-0.11155032	0.09640832	-0.45662732	-0.04846232
1.04596032	0.55715332	-0.10970832	-0.33744732	-0.52564832	-0.05574232
1.04569032	0.55667832	-0.10859932	0.10774832	-0.45264532	-0.04454532
1.04610032	0.55639532	-0.10732532	0.10383132	-0.46130532	-0.04439032
1.04632032	0.55609332	-0.10605332	0.10902632	-0.44216632	-0.04197032
1.04722032	0.55621632	-0.10483332	0.10951332	-0.44908732	-0.04171132
1.04724032	0.55582932	-0.10345932	0.11190432	-0.45778432	-0.04103532
1.04723032	0.55547632	-0.10204432	0.10838132	-0.45836132	-0.03878832
1.04730032	0.55522332	-0.10051332	0.11377732	-0.45203632	-0.03694832
1.04774032	0.55520032	-0.09892232	0.11372832	-0.46077832	-0.03329832
1.04723032	0.55468932	-0.09717732	0.12028732	-0.44822632	-0.03032332
1.04811032	0.55492132	-0.09547932	0.11858532	-0.45541032	-0.02471532
1.04729032	0.55426832	-0.09346832	0.12410832	-0.44083432	-0.01952132
1.04728032	0.55411732	-0.09154832	0.12952332	-0.44267832	-0.01303632
1.04732032	0.55405832	-0.08969532	0.12912332	-0.43802632	-0.00799732
1.04672032	0.55367832	-0.08779232	0.13558832	-0.42904332	-0.00438932
1.04773032	0.55416832	-0.08607132	0.13251732	-0.43709332	0.00202532
1.04768032	0.55408432	-0.08429632	0.13560132	-0.43295732	0.00619232
1.04686032	0.55355232	-0.08250332	0.13781132	-0.42966032	0.01063132
1.04689032	0.55348232	-0.08078532	0.13804532	-0.43178832	0.01422932
1.04703032	0.55347332	-0.07904332	0.13688732	-0.43700732	0.01787632
1.04697032	0.55342432	-0.07723132	0.13788532	-0.43526432	0.02096132
1.04677032	0.55336332	-0.07538332	0.13676732	-0.43836632	0.02517632
1.04625032	0.55321832	-0.07349032	0.13764432	-0.43376232	0.02959032
1.04564032	0.55310732	-0.07162432	0.13847932	-0.42638032	0.03280632
1.04564032	0.55340932	-0.06986232	0.13234432	-0.43152532	0.03749932
1.04534032	0.55356832	-0.06816732	0.12536132	-0.43212932	0.04148532
1.04429032	0.55330832	-0.06650132	0.12919732	-0.42080532	0.04361632
1.04457032	0.55378732	-0.06493132	0.12365232	-0.42363532	0.04668032
1.04427032	0.55412932	-0.06335532	0.11960832	-0.42844232	0.04991232
1.04302032	0.55411532	-0.06177432	0.12057732	-0.42387232	0.05266232
1.04115032	0.55391432	-0.06028532	0.12629732	-0.42432932	0.05466332
1.04010032	0.55414332	-0.05897432	0.12340032	-0.42595732	0.05655932
1.03822032	0.55383432	-0.05783232	0.12582332	-0.42327532	0.05738132
1.03681032	0.55360632	-0.05690732	0.12574732	-0.42331732	0.05756632
1.03549032	0.55337032	-0.05617232	0.12631632	-0.42510032	0.05764832
1.03428032	0.55322432	-0.05553232	0.12908732	-0.42693832	0.05833532
1.03355032	0.55329032	-0.05461732	-0.17042032	-0.56536632	0.05531032
1.03285032	0.55364732	-0.05397432	0.13316132	-0.42464932	0.05966032
1.03313032	0.55456532	-0.05301432	0.13079832	-0.43012632	0.06241232
1.03139032	0.55453632	-0.05185832	0.13189932	-0.42747732	0.06457432
1.02913032	0.55428732	-0.05061232	0.13463532	-0.42744432	0.06613732
1.02663032	0.55395432	-0.04931932	0.14009232	-0.43354332	0.06950932
1.02515032	0.55414332	-0.04781732	-0.14973332	-0.55920432	0.07387532
1.02381032	0.55462332	-0.04655832	-0.13882432	-0.56762632	0.07805332
1.02204032	0.55501832	-0.04535632	-0.12807432	-0.58001132	0.08401032
1.01932032	0.55511432	-0.04438132	0.13282632	-0.41834932	0.08735632
1.01722032	0.55547432	-0.04333432	0.12730232	-0.42881232	0.09205632
1.01328032	0.55487932	-0.04232332	0.13293532	-0.41221832	0.09491232
1.00882032	0.55411032	-0.04140732	0.14633032	-0.38101832	0.09651832
1.00651032	0.55453732	-0.04062232	0.14343132	-0.38568132	0.09890132
1.00458032	0.55507232	-0.03984032	0.13300832	-0.39065232	0.10132332
0.99966132	0.55386232	-0.03894632	0.14765332	-0.37500032	0.10320032
0.99588132	0.55329532	-0.03813032	0.14826732	-0.35940732	0.10375432
0.99370432	0.55359332	-0.03740232	0.14246732	-0.35857432	0.10398432
0.99053632	0.55332432	-0.03665932	0.14347832	-0.35198432	0.10501732
0.98688732	0.55274532	-0.03592032	0.14975232	-0.34245932	0.10534432
0.98440732	0.55276432	-0.03524932	0.14602632	-0.34097232	0.10676732
0.98089332	0.55223632	-0.03457432	0.14772432	-0.33309032	0.10748232
0.97846932	0.55230332	-0.03398432	0.14600532	-0.33014332	0.10804332
0.97593432	0.55236532	-0.03332532	0.14124432	-0.32398632	0.10857832
0.97363132	0.55256132	-0.03257532	0.13390632	-0.32340032	0.11000832
0.97145632	0.55276732	-0.03178432	0.12193232	-0.31865932	0.11192732
0.96924732	0.55286932	-0.03102732	0.11452532	-0.31547532	0.11363732
0.96690832	0.55284832	-0.03033432	0.10268632	-0.31146532	0.11513432
0.96499632	0.55310832	-0.02972732	0.08927432	-0.31048732	0.11758532
0.96266932	0.55314232	-0.02918532	0.08731732	-0.30914832	0.11942932
0.96084432	0.55341632	-0.02869132	0.07646232	-0.30844932	0.12206732
0.95954832	0.55395332	-0.02823232	0.06286532	-0.31189532	0.12304932
0.95788332	0.55413432	-0.02779232	0.03856032	-0.31260832	0.12475732
0.95599732	0.55413832	-0.02741332	0.02202632	-0.31377732	0.12725032
0.95409132	0.55413532	-0.02712932	0.01493932	-0.30949432	0.12917732
0.95131632	0.55379932	-0.02694332	0.00593332	-0.30124532	0.13097332
0.94887932	0.55375232	-0.02685432	-0.00271632	-0.29896332	0.13313432
0.94600232	0.55346732	-0.02684832	-0.00781132	-0.28903132	0.13441432
0.94337732	0.55331532	-0.02694432	-0.00636732	-0.28271932	0.13534632
0.94045732	0.55297132	-0.02710232	-0.00835232	-0.27532632	0.13560532
0.93726332	0.55243932	-0.02734332	-0.00791832	-0.27035632	0.13603932
0.93484132	0.55227932	-0.02765932	-0.01144032	-0.26341632	0.13589132
0.93210132	0.55176932	-0.02802232	-0.01265732	-0.25931932	0.13496632
0.92922332	0.55102032	-0.02850932	-0.01333832	-0.25652232	0.13297232
0.92718432	0.55056932	-0.02912832	-0.00896832	-0.25837832	0.13166532
0.92447832	0.54945832	-0.02978932	-0.00244632	-0.25902332	0.12919732
0.92245832	0.54855332	-0.03043132	0.00183632	-0.26215432	0.12809632
0.92014032	0.54735932	-0.03096432	0.00577632	-0.26596532	0.12638832
0.91806632	0.54627232	-0.03142432	0.00819832	-0.26896732	0.12602432
0.91638732	0.54543232	-0.03184732	0.00922932	-0.27382032	0.12621932
0.91439632	0.54444732	-0.03229632	0.01299832	-0.27597132	0.12668532
0.91246332	0.54356632	-0.03289332	0.01426332	-0.28060032	0.12737432
0.90990832	0.54222132	-0.03364332	0.01908032	-0.28315132	0.12641632
0.90799232	0.54111432	-0.03452032	0.02488832	-0.28851632	0.12465632
0.90559532	0.53966932	-0.03539332	0.03412832	-0.29014532	0.12191132
0.90308832	0.53826232	-0.03625832	0.04089032	-0.29259532	0.12044132
0.90062232	0.53697632	-0.03708732	0.05527632	-0.29752532	0.11972332
0.89776932	0.53549832	-0.03784032	0.07394232	-0.29981932	0.11939632
0.89487232	0.53394332	-0.03848832	0.08650932	-0.30396032	0.12053832
0.89246432	0.53258132	-0.03901732	0.09874732	-0.30671432	0.12158432
0.89023732	0.53124132	-0.03939532	0.10290632	-0.30957332	0.12309432
0.88804932	0.52985432	-0.03965832	0.10362232	-0.31511632	0.12465032
0.88653932	0.52884032	-0.03984932	0.10310832	-0.31954632	0.12649732
0.88483832	0.52769532	-0.03997732	0.10188732	-0.32526132	0.12905732
0.88274132	0.52628632	-0.04008832	0.10957432	-0.32912832	0.13080132
0.88067232	0.52487432	-0.04023932	0.11234132	-0.33245832	0.13336432
0.87843232	0.52331032	-0.04047132	0.11867532	-0.33306432	0.13464632
0.87597332	0.52151332	-0.04083432	0.12981432	-0.33436932	0.13578432
0.87323932	0.51948932	-0.04124532	0.13899532	-0.33427232	0.13573332
0.87102532	0.51772232	-0.04171032	0.14544432	-0.33319832	0.13514132
0.86876232	0.51591032	-0.04216832	0.15363132	-0.33319932	0.13478732
0.86631532	0.51400232	-0.04256532	0.16129832	-0.33416732	0.13554532
0.86400132	0.51219332	-0.04286632	0.16702832	-0.33580032	0.13704132
0.86174732	0.51045332	-0.04307832	0.17175532	-0.33559332	0.13888332
0.86025432	0.50914032	-0.04324832	0.17270332	-0.33964232	0.14078532
0.85815732	0.50743232	-0.04331732	0.17548932	-0.33836232	0.14268032
0.85707232	0.50628232	-0.04340332	0.17334132	-0.34354032	0.14546632
0.85569332	0.50503632	-0.04348232	0.17282332	-0.34803132	0.14745832
0.85418432	0.50384832	-0.04351732	0.17051232	-0.34982532	0.14956132
0.85283732	0.50262032	-0.04357732	0.17093932	-0.35311932	0.15157932
0.85127232	0.50114132	-0.04369232	0.16995132	-0.35422832	0.15285332
0.84964732	0.49962632	-0.04393432	0.16929632	-0.35722732	0.15375332
0.84860332	0.49853032	-0.04428132	0.16935732	-0.36033332	0.15408632
0.84761732	0.49749932	-0.04464432	0.16524732	-0.36574032	0.15317832
0.84656932	0.49648932	-0.04502532	0.16055832	-0.36893032	0.15148832
0.84524532	0.49542332	-0.04542632	0.15653332	-0.36942632	0.14878032
0.84453432	0.49478232	-0.04583832	0.14539832	-0.37320232	0.14664832
0.84348532	0.49392632	-0.04622132	0.13883232	-0.37431532	0.14402732
0.84266532	0.49310832	-0.04668932	0.12949832	-0.37560132	0.14238732
0.84178532	0.49213932	-0.04722632	0.12300732	-0.37672832	0.14024732
0.84081932	0.49095032	-0.04779632	0.12065132	-0.37911632	0.13869832
0.83904532	0.48920532	-0.04830632	0.12609632	-0.37836132	0.13704832
0.83802432	0.48794532	-0.04881832	0.12309632	-0.37924232	0.13630832
0.83709332	0.48679832	-0.04928532	0.12161432	-0.37998832	0.13579032
0.83662932	0.48590632	-0.04973232	0.11542332	-0.38270732	0.13517132
0.83557132	0.48461932	-0.05017232	0.11172932	-0.38070932	0.13380332
0.83512432	0.48359932	-0.05068732	0.10668732	-0.38741132	0.13201932
0.83472232	0.48249832	-0.05130032	0.09858132	-0.39494532	0.12971232
0.83381432	0.48099532	-0.05199632	0.09932432	-0.39462732	0.12671532
0.83211432	0.47903232	-0.05272032	0.10887532	-0.39277032	0.12457632
0.83019032	0.47698832	-0.05347432	0.12134232	-0.38666332	0.12080932
0.82830032	0.47499832	-0.05421632	0.13079632	-0.38209132	0.11806932
0.82728632	0.47357032	-0.05499232	0.13551332	-0.38668032	0.11541632
0.82657432	0.47235532	-0.05576432	0.13596032	-0.39108832	0.11282532
0.82540232	0.47091732	-0.05648532	0.13909632	-0.39075132	0.11051932
0.82425532	0.46951732	-0.05720432	0.14357932	-0.38866032	0.10870532
0.82230932	0.46765132	-0.05786032	0.15559332	-0.38030532	0.10721132
0.82076832	0.46597032	-0.05852032	0.16400032	-0.37882032	0.10569532
0.81961132	0.46446732	-0.05917032	0.17048632	-0.37613332	0.10404332
0.81970432	0.46364932	-0.05981832	0.16888532	-0.38168132	0.10321532
0.81975832	0.46280232	-0.06038532	0.16609332	-0.38528332	0.10343932
0.81857932	0.46129332	-0.06082832	0.17245432	-0.37893432	0.10361432
0.81746232	0.45990132	-0.06128232	0.17946332	-0.37370632	0.10459232
0.81668232	0.45873832	-0.06173932	0.18778132	-0.37026132	0.10596832
0.81613932	0.45761932	-0.06215932	0.19246032	-0.37101232	0.10651632
0.81649132	0.45690232	-0.06262132	0.19112532	-0.37767132	0.10701132
0.81675432	0.45603332	-0.06305932	0.19117132	-0.37900632	0.10635232
0.81656832	0.45481632	-0.06345932	0.19386632	-0.37513332	0.10615432
0.81677832	0.45374932	-0.06391032	0.19313332	-0.37073632	0.10544432
0.81732732	0.45282532	-0.06442632	0.19096632	-0.37805832	0.10473932
0.81760732	0.45171832	-0.06495332	0.19240232	-0.38383232	0.10340932
0.81781432	0.45054832	-0.06550732	0.19503332	-0.37563632	0.10134032
0.81912132	0.44996032	-0.06611032	0.18988832	-0.37458232	0.10006932
0.81928632	0.44874632	-0.06658132	0.18874232	-0.37834232	0.09761832
0.81831032	0.44690932	-0.06692432	0.19530232	-0.37070332	0.09557032
0.81971732	0.44639032	-0.06742932	0.19010132	-0.37055932	0.09354632
0.82127132	0.44597732	-0.06795432	0.18100232	-0.36841232	0.09184732
0.82090832	0.44447632	-0.06829732	0.18494632	-0.36699732	0.09065932
0.82088132	0.44309032	-0.06867832	0.19048732	-0.35986732	0.08820632
0.82222732	0.44238932	-0.06914432	0.18574832	-0.36195132	0.08694832
0.82364032	0.44184232	-0.06961232	0.18097332	-0.36408632	0.08514332
0.82392132	0.44064332	-0.06993132	0.18433032	-0.35725532	0.08376732
0.82486932	0.43977032	-0.07026632	0.18271032	-0.35519432	0.08197832
0.82533132	0.43871032	-0.07053932	0.18284332	-0.35842932	0.08051632
0.82565232	0.43763632	-0.07077532	0.18863632	-0.35398832	0.07829432
0.82719832	0.43714532	-0.07108632	0.18643432	-0.34258932	0.07671432
0.82820732	0.43633132	-0.07135332	0.18699032	-0.34210732	0.07501132
0.82833432	0.43505132	-0.07156332	0.19317932	-0.34567132	0.07325032
0.82926232	0.43411632	-0.07185832	0.19447332	-0.34104232	0.07134132
0.83142632	0.43386632	-0.07229332	0.18972232	-0.33629232	0.06921632
0.83226132	0.43289832	-0.07266232	0.19262932	-0.34080632	0.06623732
0.83262532	0.43175132	-0.07302832	0.19837632	-0.34291232	0.06255332
0.83340132	0.43073032	-0.07347832	0.20029632	-0.33462732	0.06006632
0.83461432	0.42992132	-0.07395532	0.20237232	-0.32885332	0.05800632
0.83439432	0.42854632	-0.07430632	0.20668832	-0.32325432	0.05470732
0.83621532	0.42806032	-0.07483132	0.20698032	-0.32562532	0.05401832
0.83720032	0.42717732	-0.07515532	0.20461132	-0.32111132	0.05192132
0.83735232	0.42600332	-0.07526632	0.20550432	-0.31957432	0.05042532
0.83909832	0.42558732	-0.07541532	0.19761932	-0.31597532	0.05040032
0.84122932	0.42537832	-0.07550532	0.18776032	-0.31495032	0.04995632
0.84213332	0.42465232	-0.07539932	0.18393132	-0.31160232	0.04981032
0.84194532	0.42350732	-0.07517032	0.18511032	-0.31128732	0.05064932
0.84297532	0.42305332	-0.07504032	0.17781332	-0.31262432	0.05238832
0.84352132	0.42241232	-0.07494132	0.17272932	-0.30735132	0.05318632
0.84506532	0.42234932	-0.07501132	0.16399932	-0.30353332	0.05388332
0.84608532	0.42208232	-0.07511332	0.15786832	-0.29764532	0.05421432
0.84682432	0.42173832	-0.07526532	0.15127932	-0.29747432	0.05374132
0.84671632	0.42105232	-0.07538232	0.15003932	-0.29633932	0.05239832
0.84755132	0.42092232	-0.07560132	0.14360532	-0.29668532	0.05166732
0.84839832	0.42086132	-0.07580332	0.13861032	-0.29805032	0.05078432
0.84918432	0.42086132	-0.07596332	0.13417432	-0.29536932	0.05037532
0.84985032	0.42086932	-0.07611832	0.12889432	-0.29405932	0.05020832
0.85036232	0.42086332	-0.07624432	0.12390732	-0.29199232	0.04983032
0.85064832	0.42082232	-0.07640732	0.11980632	-0.28899332	0.04846132
0.85076632	0.42076332	-0.07659832	0.11680132	-0.28520532	0.04697232
0.85067232	0.42066832	-0.07678632	0.11553532	-0.28055432	0.04565632
0.85118732	0.42092432	-0.07703632	0.11081832	-0.28006432	0.04465432
0.85137232	0.42106732	-0.07725632	0.10653032	-0.27558932	0.04331632
0.85125032	0.42111232	-0.07743332	0.10471032	-0.26922632	0.04062532
0.85167232	0.42141732	-0.07763032	0.10171432	-0.26887332	0.03862032
0.85144532	0.42139332	-0.07770832	0.09881232	-0.26287032	0.03684732
0.85154932	0.42150432	-0.07776232	0.09770932	-0.25821432	0.03488432
0.85165032	0.42156832	-0.07771632	0.09571832	-0.25396132	0.03337032
0.85231932	0.42188532	-0.07759032	0.09227532	-0.25337932	0.03221732
0.85295832	0.42211032	-0.07731432	0.08865932	-0.25055232	0.03094032
0.85370432	0.42230732	-0.07692132	0.08335432	-0.25129732	0.03131632
0.85373032	0.42211132	-0.07634132	0.08776632	-0.24570632	0.02963032
0.85468132	0.42231932	-0.07571432	0.08266832	-0.24612432	0.02966832
0.85534432	0.42234032	-0.07494132	0.07964632	-0.24535632	0.02944132
0.85572832	0.42219532	-0.07408632	0.07871232	-0.24185832	0.02986132
0.85614032	0.42204232	-0.07314132	0.07987132	-0.24090832	0.02954532
0.85698032	0.42209432	-0.07218132	0.07586332	-0.24181232	0.03040632
0.85746232	0.42198532	-0.07115932	0.07435432	-0.23891632	0.03076132
0.85872332	0.42224132	-0.07015632	0.06502932	-0.24088432	0.03277132
0.85986532	0.42247432	-0.06912132	0.05984332	-0.23886532	0.03354932
0.85993332	0.42220532	-0.06800232	0.06175532	-0.23492432	0.03327832
0.86029232	0.42207332	-0.06692032	0.05933732	-0.22956732	0.03461832
0.86110732	0.42215132	-0.06590432	0.05641432	-0.22778032	0.03522432
0.86207532	0.42225632	-0.06493732	0.05237332	-0.22674932	0.03635532
0.86211632	0.42185032	-0.06394532	0.05655632	-0.22383732	0.03557432
0.86250532	0.42158832	-0.06298632	0.05821832	-0.22301732	0.03498232
0.86321232	0.42145232	-0.06204232	0.05797032	-0.22448932	0.03536532
0.86399232	0.42134632	-0.06107732	0.05404732	-0.22461432	0.03538132
0.86499532	0.42137732	-0.06013032	0.04982932	-0.22811232	0.03580432
0.86592332	0.42139132	-0.05918132	0.04380132	-0.22874332	0.03697232
0.86680032	0.42139532	-0.05822632	0.03571332	-0.22958132	0.03822632
0.86733332	0.42123932	-0.05728732	0.03284232	-0.22374832	0.03815032
0.86826332	0.42128832	-0.05644832	0.02937632	-0.22127632	0.03853632
0.86889832	0.42121232	-0.05561232	0.02427432	-0.21928932	0.03792632
0.86993332	0.42136732	-0.05481532	0.02027632	-0.21868132	0.03792832
0.87043632	0.42134832	-0.05396632	0.02101532	-0.21892432	0.03709032
0.83060832	0.40136132	-0.04966832	-0.30059832	-0.82826432	-0.08107832
0.87189732	0.42170732	-0.05224332	0.02023032	-0.21721832	0.03821332
0.87256932	0.42195132	-0.05134432	0.01823832	-0.21768332	0.04019332
0.87299032	0.42210032	-0.05044132	0.01779332	-0.21712032	0.04037032
0.87333532	0.42222332	-0.04956632	0.01523432	-0.21677332	0.04176732
0.87383832	0.42242632	-0.04873232	0.01461332	-0.21538032	0.04252132
0.87455232	0.42274432	-0.04793832	0.00925932	-0.21599232	0.04364632
0.87478232	0.42284532	-0.04715632	0.00490032	-0.21397732	0.04501932
0.87499132	0.42297132	-0.04642332	0.00527732	-0.21185132	0.04536432
0.87516732	0.42308832	-0.04571932	0.00329032	-0.20955732	0.04650032
0.87541532	0.42328932	-0.04508132	-0.00211532	-0.20615132	0.04810132
0.87541732	0.42341932	-0.04452632	-0.00446232	-0.20244232	0.04962232
0.87515332	0.42343332	-0.04406132	-0.00398832	-0.19962432	0.04965132
0.87463332	0.42331732	-0.04369032	-0.00110132	-0.19451832	0.04993432
0.87464432	0.42345332	-0.04342932	-0.00474332	-0.19058632	0.05078732
0.87434732	0.42340932	-0.04323032	-0.00463132	-0.18747932	0.04992732
0.87389232	0.42328032	-0.04310432	0.00008132	-0.18406532	0.04850832
0.87362532	0.42322132	-0.04302132	-0.00007632	-0.18021232	0.04764532
0.87342032	0.42315532	-0.04295732	0.00172532	-0.17927232	0.04648632
0.87327632	0.42310132	-0.04285232	0.00061432	-0.17828932	0.04653932
0.87313732	0.42303032	-0.04270332	-0.00383532	-0.17617732	0.04718432
0.87306832	0.42297232	-0.04251632	-0.00744932	-0.17532632	0.04852332
0.87299332	0.42289232	-0.04233632	-0.00850432	-0.17507332	0.04879432
0.87266432	0.42267632	-0.04218132	-0.00806732	-0.17396832	0.04869032
0.87218432	0.42230032	-0.04207032	-0.00655732	-0.17236832	0.04771332
0.87206532	0.42207432	-0.04202232	-0.00835732	-0.17224332	0.04746432
0.87176832	0.42171332	-0.04200032	-0.00861932	-0.17191632	0.04675732
0.87155432	0.42132732	-0.04200732	-0.00947332	-0.17262532	0.04604032
0.87140332	0.42091132	-0.04199832	-0.01248332	-0.17345132	0.04523432
0.87114732	0.42042732	-0.04195432	-0.01013232	-0.17338932	0.04432532
0.87075432	0.41984132	-0.04188732	-0.01152232	-0.17185532	0.04388732
0.87050432	0.41928532	-0.04178832	-0.01237632	-0.17100032	0.04370532
0.87030632	0.41871332	-0.04164632	-0.01527232	-0.16987432	0.04414532
0.86984632	0.41798532	-0.04146932	-0.01436732	-0.16882232	0.04380132
0.86973132	0.41739032	-0.04128732	-0.01503632	-0.16943532	0.04334932
0.86979932	0.41683532	-0.04113132	-0.01373232	-0.16841532	0.04264232
0.86964232	0.41617132	-0.04098632	-0.01110032	-0.16760432	0.04206032
0.86948632	0.41548632	-0.04084532	-0.00776132	-0.16753232	0.04157032
0.86923132	0.41466532	-0.04073132	-0.01111132	-0.16699832	0.04180632
0.86906932	0.41373532	-0.04060832	-0.01187032	-0.16737632	0.04104532
0.86900932	0.41277732	-0.04047232	-0.01030932	-0.16660532	0.04078032
0.86881632	0.41164332	-0.04032632	-0.00325632	-0.16747232	0.03961432
0.86889832	0.41059332	-0.04019332	-0.00367032	-0.16738832	0.03896132
0.86903332	0.40953232	-0.04009732	-0.00105332	-0.17169532	0.03884732
0.86946632	0.40856132	-0.04002332	-0.00760232	-0.17144332	0.03876932
0.86962432	0.40732032	-0.03998632	-0.00684732	-0.17158932	0.03860432
0.86975732	0.40598032	-0.03999132	-0.00812632	-0.17204832	0.03747232
0.86963332	0.40450532	-0.04006132	-0.00634032	-0.17343732	0.03595632
0.86977632	0.40308932	-0.04021232	-0.00722632	-0.17829332	0.03479432
0.87006132	0.40170632	-0.04043532	-0.00602332	-0.17443032	0.03320932
0.86977432	0.39998332	-0.04069932	-0.00522332	-0.17015732	0.03142132
0.87050632	0.39867032	-0.04102432	-0.00542132	-0.17870132	0.02992432
0.87053732	0.39695732	-0.04136032	-0.00440332	-0.18119232	0.02741432
0.87015932	0.39502932	-0.04170332	-0.00247932	-0.17297632	0.02660732
0.87100632	0.39360132	-0.04212332	-0.00059032	-0.17462232	0.02491032
0.87036732	0.39143632	-0.04250932	-0.00304932	-0.17744932	0.02308332
0.87134732	0.38989032	-0.04300132	-0.00230532	-0.18165432	0.02172032
0.87083432	0.38769632	-0.04345632	-0.00245132	-0.17718332	0.02196132
0.87129332	0.38590232	-0.04404332	-0.00010432	-0.18199432	0.01872732
0.87198632	0.38411932	-0.04470032	-0.00804632	-0.18561232	0.01732032
0.87201532	0.38203432	-0.04543132	-0.00746332	-0.18618932	0.01569532
0.87215532	0.38003232	-0.04628132	-0.00554132	-0.18726732	0.01363332
0.87200032	0.37781432	-0.04718332	-0.01092532	-0.18536932	0.01008632
0.87217332	0.37572832	-0.04816632	-0.00579032	-0.18721532	0.00648832
0.87148932	0.37330832	-0.04910532	-0.00188632	-0.18574432	0.00319832
0.87263632	0.37166032	-0.05011632	-0.01118332	-0.19246932	0.00047632
0.87269532	0.36955232	-0.05106532	-0.00765932	-0.19023332	-0.00300732
0.87326632	0.36771932	-0.05203432	-0.00311132	-0.20021532	-0.00674532
0.87313132	0.36561532	-0.05291632	-0.00855532	-0.19807732	-0.00894532
0.87319632	0.36361932	-0.05378732	-0.00515832	-0.19457332	-0.01034132
0.87299332	0.36153532	-0.05460532	-0.00074632	-0.19663532	-0.01180632
0.87390732	0.35995632	-0.05547332	-0.00546132	-0.20446632	-0.01395232
0.87453732	0.35829132	-0.05632932	-0.02074032	-0.20904532	-0.01457232
0.87459632	0.35636632	-0.05711432	-0.00513732	-0.20833232	-0.01664932
0.87424332	0.35426032	-0.05784132	0.00094632	-0.20727132	-0.01905932
0.87495932	0.35256732	-0.05859832	-0.00102332	-0.20963632	-0.02211432
0.87544532	0.35078532	-0.05932132	-0.00415732	-0.21220632	-0.02406932
0.87612032	0.34908332	-0.06001832	-0.00765532	-0.21610432	-0.02614732
0.87645032	0.34726432	-0.06063532	-0.00454332	-0.21466332	-0.02850932
0.87769832	0.34582932	-0.06130132	-0.01826232	-0.21983732	-0.02833832
0.87800532	0.34403132	-0.06192232	-0.01191632	-0.22500032	-0.03040332
0.87809332	0.34214832	-0.06254232	-0.00562032	-0.22112232	-0.03303232
0.87942632	0.34076132	-0.06325632	-0.02295332	-0.22791332	-0.03316532
0.88048032	0.33927932	-0.06400132	-0.03158832	-0.23799232	-0.03487332
0.88039632	0.33736932	-0.06470632	-0.02178832	-0.23380032	-0.03703232
0.88073632	0.33560032	-0.06545832	-0.02040732	-0.23514732	-0.03941732
0.88139732	0.33400232	-0.06623432	-0.02494432	-0.23707132	-0.04072732
0.88167532	0.33230232	-0.06700632	-0.02364332	-0.23592132	-0.04209632
0.88192532	0.33062332	-0.06779232	-0.02424232	-0.24224632	-0.04362632
0.88194732	0.32890032	-0.06858132	-0.02014032	-0.24041932	-0.04567132
0.88228232	0.32734332	-0.06943332	-0.02237532	-0.24137732	-0.04725932
0.88299032	0.32595832	-0.07035132	-0.03069732	-0.24218032	-0.04834332
0.88300532	0.32432832	-0.07126732	-0.02797232	-0.24654632	-0.05037732
0.88333532	0.32286132	-0.07224832	-0.02675332	-0.24676832	-0.05218232
0.88340932	0.32132332	-0.07325732	-0.02425932	-0.24900832	-0.05439532
0.88361432	0.31986232	-0.07431832	-0.02323532	-0.25205432	-0.05677132
0.88393732	0.31849432	-0.07541232	-0.02763732	-0.25587732	-0.05913332
0.88444532	0.31724032	-0.07658932	-0.03461332	-0.25970132	-0.06157332
0.88447432	0.31587832	-0.07773332	-0.02808132	-0.25935832	-0.06414332
0.88423632	0.31444732	-0.07885232	-0.02608932	-0.25625932	-0.06674132
0.88408132	0.31309732	-0.07993032	-0.02068232	-0.25206332	-0.06907132
0.88476832	0.31206532	-0.08101232	-0.02672432	-0.25806232	-0.07259732
0.88555932	0.31109932	-0.08206232	-0.03335132	-0.26121932	-0.07508532
0.88574832	0.31001132	-0.08302432	-0.03741032	-0.26094332	-0.07718332
0.88580332	0.30891232	-0.08397732	-0.03536032	-0.26465732	-0.07976932
0.88606432	0.30796232	-0.08492932	-0.04007132	-0.27028132	-0.08251532
0.88633432	0.30711032	-0.08587732	-0.04075832	-0.27006632	-0.08413732
0.88614132	0.30613532	-0.08676232	-0.03770432	-0.26797032	-0.08584932
0.88602132	0.30523032	-0.08761032	-0.03781132	-0.26800132	-0.08741632
0.88620832	0.30448032	-0.08845232	-0.04526232	-0.27295532	-0.08956132
0.88598632	0.30362532	-0.08924032	-0.04499832	-0.27523932	-0.09237532
0.88612132	0.30291832	-0.09007032	-0.05105432	-0.27771132	-0.09421832
0.88606032	0.30216332	-0.09087832	-0.05112132	-0.27483032	-0.09634932
0.88628232	0.30150932	-0.09172032	-0.06016632	-0.28205932	-0.09853332
0.88589432	0.30070132	-0.09250632	-0.06114532	-0.28044932	-0.10010932
0.88557032	0.29993332	-0.09331432	-0.05939932	-0.28339732	-0.10202632
0.88523332	0.29920232	-0.09412332	-0.06078932	-0.28292932	-0.10395532
0.88475032	0.29844532	-0.09497332	-0.06110632	-0.28752832	-0.10590132
0.88423432	0.29769332	-0.09588032	-0.05437932	-0.27772832	-0.10713632
0.88374432	0.29697232	-0.09684332	-0.06090532	-0.28267732	-0.10962432
0.88317732	0.29614832	-0.09768732	-0.22147532	-0.33879332	-0.12046232
0.88234032	0.29539632	-0.09880832	-0.05884632	-0.27399132	-0.11315832
0.88177232	0.29468432	-0.09982732	-0.05971432	-0.27223532	-0.11503732
0.88126632	0.29399632	-0.10084532	-0.06380132	-0.27243732	-0.11712132
0.88073132	0.29332632	-0.10185032	-0.06755432	-0.27444132	-0.11968732
0.87996132	0.29259632	-0.10281132	-0.06527332	-0.27134132	-0.12143432
0.87951532	0.29199732	-0.10379532	-0.06886532	-0.27105132	-0.12294432
0.87882032	0.29134032	-0.10475732	-0.06758132	-0.27160932	-0.12505732
0.87847532	0.29079932	-0.10577732	-0.07137532	-0.26789232	-0.12640932
0.87787232	0.29017432	-0.10678232	-0.07595932	-0.27241932	-0.12938532
0.87763932	0.28967832	-0.10781232	-0.08123232	-0.27388832	-0.13104232
0.87698232	0.28905532	-0.10879432	-0.08063732	-0.27426232	-0.13350732
0.87609632	0.28838832	-0.10971932	-0.07619332	-0.26504632	-0.13421132
0.87615532	0.28805032	-0.11071832	-0.08557132	-0.27508832	-0.13776432
0.87524232	0.28741832	-0.11161432	-0.07668832	-0.26771132	-0.13831732
0.87499332	0.28701532	-0.11259832	-0.08408632	-0.27061032	-0.14079132
0.87471432	0.28662632	-0.11361332	-0.08935532	-0.26986732	-0.14289132
0.87453132	0.28628032	-0.11467632	-0.09179332	-0.27235132	-0.14509632
0.87376832	0.28575232	-0.11569232	-0.09171232	-0.27881732	-0.14950932
0.87356332	0.28544632	-0.11677932	-0.09377532	-0.26982832	-0.15035032
0.87305332	0.28504432	-0.11782232	-0.09205332	-0.26912232	-0.15314532
0.87258432	0.28468632	-0.11884432	-0.09236032	-0.26557332	-0.15529932
0.87236132	0.28440832	-0.11985832	-0.09867632	-0.26670332	-0.15777732
0.87186532	0.28406232	-0.12081532	-0.09807632	-0.26729832	-0.16035932
0.87181832	0.28388632	-0.12181632	-0.09868932	-0.26833032	-0.16288832
0.87161632	0.28368532	-0.12278832	-0.11331132	-0.27566932	-0.16635832
0.87107232	0.28339532	-0.12372232	-0.10343332	-0.26489432	-0.16690132
0.87089032	0.28323732	-0.12470532	-0.11089032	-0.27472032	-0.17040532
0.87030832	0.28301432	-0.12561932	-0.10575932	-0.26246932	-0.17084232
0.86993532	0.28287232	-0.12655132	-0.10684032	-0.26111332	-0.17225032
0.86936732	0.28267832	-0.12743432	-0.10250932	-0.26001532	-0.17383832
0.86899632	0.28256132	-0.12831832	-0.10289632	-0.26196132	-0.17594332
0.86879432	0.28250232	-0.12920532	-0.10486832	-0.26507232	-0.17890532
0.86845132	0.28241232	-0.13002932	-0.10592032	-0.25428132	-0.17862532
0.86843332	0.28240732	-0.13089732	-0.10714332	-0.25977932	-0.18152632
0.86823132	0.28235732	-0.13169732	-0.10915032	-0.26261732	-0.18351532
0.86791932	0.28228632	-0.13247832	-0.10552432	-0.26133732	-0.18527532
0.86789632	0.28232932	-0.13326932	-0.10742932	-0.26104132	-0.18674332
0.86786932	0.28238732	-0.13405532	-0.10791232	-0.26561232	-0.18910832
0.86776232	0.28243932	-0.13482232	-0.10775832	-0.25933632	-0.18970332
0.86787732	0.28255932	-0.13562032	-0.11130232	-0.26383232	-0.19221532
0.86784532	0.28263832	-0.13637432	-0.11358432	-0.26438832	-0.19419032
0.86782932	0.28272232	-0.13711132	-0.11559332	-0.26173032	-0.19501632
0.86764432	0.28275932	-0.13778132	-0.11240132	-0.25877132	-0.19637032
0.86743032	0.28278932	-0.13840632	-0.11134932	-0.25545632	-0.19658732
0.86767432	0.28299932	-0.13891832	-0.11751832	-0.26128332	-0.19789832
0.86745832	0.28310732	-0.13895132	-0.11220932	-0.26173432	-0.19548832
0.86712932	0.28311632	-0.13890032	-0.10894032	-0.25298132	-0.19171832
0.86707132	0.28313932	-0.13892132	-0.10838832	-0.25839532	-0.19135232
0.86693132	0.28312832	-0.13892332	-0.10720732	-0.25899732	-0.19043732
0.86702932	0.28316032	-0.13892732	-0.10935832	-0.26177232	-0.19031132
0.86718232	0.28317932	-0.13892032	-0.10999832	-0.26131032	-0.18919732
0.86703632	0.28310032	-0.13888932	-0.10761332	-0.25370132	-0.18740532
0.86705532	0.28307532	-0.13889432	-0.10841032	-0.25766732	-0.18814032
0.86712932	0.28306832	-0.13891732	-0.11020032	-0.25719832	-0.18800832
0.86702332	0.28300632	-0.13891432	-0.10984132	-0.25948732	-0.18800432
0.86697532	0.28296132	-0.13895332	-0.10634932	-0.26330532	-0.18865032
0.86688232	0.28295132	-0.13898032	-0.10761432	-0.25696932	-0.18787132
0.86682732	0.28294832	-0.13902232	-0.10603632	-0.26047832	-0.18814932
0.86668632	0.28292732	-0.13904732	-0.10459532	-0.25448832	-0.18739932
0.86668132	0.28294132	-0.13908632	-0.10525432	-0.25771332	-0.18783732
0.86651732	0.28291432	-0.13909632	-0.10340432	-0.25622632	-0.18759332
0.86643332	0.28292432	-0.13912332	-0.10262332	-0.25610832	-0.18800832
0.86647232	0.28299032	-0.13917632	-0.10265232	-0.25388232	-0.18777232
0.86631432	0.28298332	-0.13920432	-0.10205432	-0.25460732	-0.18832032
0.86628732	0.28304932	-0.13925932	-0.10511532	-0.25598932	-0.18924632
0.86624032	0.28313032	-0.13931932	-0.10277132	-0.25113432	-0.18897432
0.86618632	0.28321732	-0.13937732	-0.10595432	-0.25305632	-0.18950232
0.86597732	0.28329632	-0.13944132	-0.10565232	-0.25500332	-0.19035832
0.86553432	0.28333432	-0.13954132	-0.10348032	-0.25158332	-0.19051432
0.86530932	0.28341432	-0.13967532	-0.10259832	-0.25035532	-0.19054832
0.86530732	0.28358032	-0.13983332	-0.10440632	-0.24953732	-0.19078432
0.86494532	0.28364932	-0.13997632	-0.10299632	-0.24889132	-0.19114432
0.86494432	0.28386532	-0.14019132	-0.10220032	-0.25005332	-0.19174032
0.86474032	0.28401532	-0.14035932	-0.10183832	-0.24749432	-0.19138832
0.86452532	0.28415532	-0.14051332	-0.10017132	-0.24905432	-0.19158632
0.86420732	0.28423832	-0.14060532	-0.09592732	-0.24726532	-0.19125532
0.86446232	0.28446132	-0.14074532	-0.09849532	-0.24853632	-0.19096232
0.86417732	0.28452232	-0.14077532	-0.09601132	-0.25357932	-0.19156332
0.86432732	0.28471532	-0.14087732	-0.09928432	-0.25400632	-0.19124332
0.86424132	0.28481232	-0.14094732	-0.09987732	-0.25230232	-0.19113532
0.86430532	0.28496132	-0.14101432	-0.10010632	-0.25320232	-0.19093432
0.86402832	0.28502132	-0.14101632	-0.10034532	-0.25700532	-0.19183632
0.86402232	0.28521432	-0.14112032	-0.10421232	-0.25359732	-0.19176732
0.86398432	0.28542232	-0.14127032	-0.10456432	-0.25647032	-0.19238332
0.86359532	0.28556432	-0.14140632	-0.09996732	-0.25451532	-0.19272232
0.86318632	0.28579332	-0.14165332	-0.09446632	-0.24794532	-0.19292032
0.86294232	0.28616732	-0.14204432	-0.09248732	-0.24807632	-0.19409532
0.86278032	0.28658832	-0.14241932	-0.09124032	-0.24858932	-0.19539832
0.86228332	0.28694932	-0.14268332	-0.08881532	-0.23717932	-0.19405432
0.86217232	0.28744432	-0.14297532	-0.08936232	-0.24302032	-0.19550932
0.86175232	0.28787732	-0.14332532	-0.08712232	-0.23776532	-0.19504432
0.86170732	0.28835932	-0.14367932	-0.08681032	-0.24036832	-0.19579432
0.86159832	0.28881032	-0.14389532	-0.08649932	-0.24028932	-0.19545932
0.86147932	0.28922332	-0.14410532	-0.08733132	-0.23555332	-0.19492432
0.86156132	0.28970432	-0.14436132	-0.09140932	-0.23901332	-0.19598432
0.86170032	0.29022432	-0.14461132	-0.09461032	-0.24276332	-0.19625532
0.86171932	0.29071832	-0.14481332	-0.09777132	-0.24247132	-0.19561232
0.86211332	0.29135032	-0.14520032	-0.10247032	-0.24768832	-0.19674632
0.86195232	0.29181632	-0.14537132	-0.10120732	-0.24263732	-0.19502932
0.86221832	0.29243232	-0.14549932	-0.10511732	-0.24785832	-0.19340332
0.86253932	0.29306132	-0.14569632	-0.11090632	-0.25005732	-0.19264532
0.86243132	0.29350632	-0.14575432	-0.10937832	-0.25040932	-0.19125932
0.86215532	0.29389832	-0.14578532	-0.10943732	-0.24868932	-0.18928532
0.86167932	0.29423132	-0.14601632	-0.10774532	-0.24366432	-0.18943932
0.86154332	0.29470532	-0.14644532	-0.10806432	-0.24258332	-0.19042832
0.86161032	0.29519932	-0.14653132	-0.10932132	-0.24752832	-0.18880432
0.86112332	0.29542132	-0.14643232	-0.10386132	-0.24041132	-0.18481332
0.86112432	0.29568032	-0.14652432	-0.10686832	-0.24489732	-0.18392632
0.86050932	0.29574032	-0.14651432	-0.09823332	-0.23729432	-0.18143932
0.86094632	0.29615332	-0.14672332	-0.10516532	-0.24025732	-0.18209332
0.86090932	0.29639432	-0.14695432	-0.10738732	-0.23618732	-0.18276532
0.86107232	0.29672132	-0.14715632	-0.11086232	-0.23741232	-0.18320432
0.86102232	0.29700632	-0.14733732	-0.11124932	-0.23614032	-0.18302832
0.86082232	0.29723532	-0.14756232	-0.11123332	-0.23374932	-0.18330732
0.86048332	0.29744832	-0.14784432	-0.10610532	-0.22893832	-0.18424032
0.86114332	0.29800032	-0.14804132	-0.11489532	-0.23635332	-0.18525932
0.86148532	0.29846032	-0.14817232	-0.12084832	-0.23289532	-0.18506932
0.86129532	0.29873232	-0.14811032	-0.11989032	-0.23540032	-0.18553132
0.86153532	0.29920232	-0.14825232	-0.12456032	-0.23719032	-0.18740132
0.86170632	0.29972932	-0.14864232	-0.12730132	-0.23921232	-0.18955732
0.86224832	0.30051132	-0.14888032	-0.13450732	-0.24038432	-0.19003232
0.86245632	0.30122532	-0.14896232	-0.13919132	-0.24489532	-0.19029232
0.86214332	0.30180932	-0.14916632	-0.14387432	-0.24522232	-0.19132232
0.86141832	0.30231032	-0.14945032	-0.13770232	-0.24183532	-0.19148932
0.86102532	0.30291532	-0.14983132	-0.13691632	-0.24457832	-0.19408132
0.86030632	0.30340832	-0.15020132	-0.13096532	-0.24150932	-0.19605632
0.85997532	0.30406932	-0.15054432	-0.13237732	-0.24157432	-0.19800232
0.85975732	0.30477032	-0.15079532	-0.13579732	-0.23766832	-0.19838332
0.85938332	0.30545032	-0.15103632	-0.13652432	-0.23464432	-0.19908032
0.85898432	0.30617432	-0.15127532	-0.13384632	-0.23753532	-0.20005132
0.85859032	0.30687732	-0.15158332	-0.13386732	-0.23749532	-0.20082832
0.85821132	0.30761832	-0.15180232	-0.13271432	-0.23565332	-0.20071332
0.85768032	0.30830632	-0.15217332	-0.13154932	-0.23840932	-0.20260832
0.85721132	0.30904132	-0.15253632	-0.13274032	-0.23557732	-0.20299332
0.85696732	0.30985532	-0.15302532	-0.13397732	-0.23803632	-0.20387332
0.85629232	0.31047632	-0.15332932	-0.12972632	-0.23625532	-0.20325232
0.85600132	0.31118232	-0.15359432	-0.13035732	-0.23677632	-0.20304832
0.85572132	0.31182232	-0.15377632	-0.12990532	-0.23774232	-0.20265132
0.85543832	0.31247232	-0.15410932	-0.13302932	-0.23677732	-0.20364732
0.85508332	0.31307332	-0.15445432	-0.13220732	-0.23688232	-0.20413232
0.85478032	0.31364732	-0.15464132	-0.13089532	-0.23897932	-0.20445432
0.85460932	0.31422432	-0.15483132	-0.13353532	-0.23880532	-0.20394832
0.85421832	0.31467732	-0.15500432	-0.12731032	-0.23654132	-0.20368532
0.85416032	0.31521932	-0.15522132	-0.12746032	-0.23851732	-0.20414932
0.85407332	0.31571832	-0.15538332	-0.12955132	-0.23836732	-0.20420932
0.85381132	0.31615532	-0.15549332	-0.13145632	-0.23717532	-0.20406932
0.85339532	0.31655332	-0.15556932	-0.12905932	-0.23373432	-0.20375432
0.85285332	0.31688032	-0.15570032	-0.12432632	-0.23320532	-0.20407932
0.85253132	0.31725832	-0.15593832	-0.12119032	-0.23211932	-0.20438332
0.85220432	0.31762032	-0.15623732	-0.12067432	-0.23183132	-0.20573832
0.85199232	0.31800632	-0.15653332	-0.11737832	-0.23370532	-0.20834832
0.85214232	0.31853332	-0.15680732	-0.12246432	-0.23472332	-0.20888032
0.85204732	0.31899432	-0.15708732	-0.11883932	-0.23754832	-0.21107632
0.85149032	0.31935432	-0.15728532	-0.11697132	-0.23157832	-0.21074032
0.85139032	0.31986832	-0.15747732	-0.11830532	-0.23113832	-0.21077432
0.85106132	0.32027532	-0.15761132	-0.11297632	-0.23182232	-0.21172832
0.85095932	0.32074732	-0.15784232	-0.11341332	-0.23245932	-0.21328532
0.85069232	0.32119932	-0.15811432	-0.11306432	-0.22811432	-0.21450632
0.85086332	0.32178132	-0.15838432	-0.11453632	-0.23030232	-0.21504932
0.85046332	0.32212532	-0.15848332	-0.11270232	-0.22669232	-0.21513432
0.85056432	0.32262632	-0.15869232	-0.11336132	-0.22896432	-0.21595432
0.85028132	0.32300532	-0.15894032	-0.11094432	-0.22491532	-0.21723432
0.85030732	0.32348432	-0.15925832	-0.11221132	-0.22647232	-0.21886532
0.85071132	0.32412632	-0.15946432	-0.11772432	-0.23019532	-0.21892032
0.85056232	0.32458932	-0.15966832	-0.11524132	-0.22880632	-0.21920332
0.85017332	0.32501832	-0.15990832	-0.11179932	-0.22309332	-0.21861232
0.85024932	0.32563032	-0.16012932	-0.11401332	-0.22810232	-0.21937632
0.84977632	0.32603732	-0.16020332	-0.11093932	-0.22149632	-0.21702632
0.84944032	0.32647832	-0.16038132	-0.10781132	-0.22136732	-0.21692532
0.84906032	0.32689532	-0.16061332	-0.10572132	-0.22173232	-0.21769632
0.84911332	0.32748732	-0.16086032	-0.10559932	-0.22268732	-0.21767832
0.84884632	0.32791832	-0.16099932	-0.10476232	-0.22227632	-0.21709232
0.84877832	0.32841132	-0.16118932	-0.10658232	-0.22087532	-0.21743032
0.84859332	0.32885532	-0.16126432	-0.10724932	-0.21757932	-0.21694332
0.84890332	0.32947532	-0.16151732	-0.11012832	-0.22207232	-0.21801332
0.84898132	0.33002232	-0.16168832	-0.11435132	-0.22115232	-0.21820632
0.84874032	0.33044532	-0.16181432	-0.11477932	-0.21808532	-0.21777932
0.84891832	0.33103232	-0.16208832	-0.11393532	-0.22059032	-0.21927732
0.84857232	0.33144332	-0.16237732	-0.11461632	-0.21853332	-0.22006732
0.84898032	0.33219032	-0.16270232	-0.11714432	-0.21800232	-0.22068432
0.84840832	0.33256132	-0.16270132	-0.11757532	-0.21515132	-0.22012532
0.84819832	0.33305632	-0.16280532	-0.11590632	-0.21463832	-0.21966332
0.84754932	0.33337832	-0.16296932	-0.10918332	-0.21111232	-0.21980432
0.84746932	0.33391832	-0.16326132	-0.11234532	-0.21147532	-0.22231732
0.84771932	0.33460132	-0.16346332	-0.11521032	-0.21405032	-0.22195132
0.84773432	0.33518532	-0.16355032	-0.11400632	-0.21591232	-0.22181432
0.84774732	0.33578832	-0.16371632	-0.11812232	-0.21402832	-0.22152132
0.84741532	0.33626432	-0.16387532	-0.11692432	-0.21104932	-0.22151532
0.84696832	0.33671532	-0.16396632	-0.11576532	-0.20920932	-0.22102232
0.84695532	0.33727732	-0.16406632	-0.11482232	-0.21239232	-0.22030932
0.84632232	0.33749532	-0.16397932	-0.10925332	-0.20850932	-0.21788532
0.84566632	0.33756832	-0.16387732	-0.10292832	-0.20691232	-0.21659632
0.84581532	0.33782632	-0.16395232	-0.10548732	-0.20721132	-0.21597032
0.84582032	0.33789832	-0.16402032	-0.10601232	-0.20903032	-0.21641832
0.84580532	0.33790932	-0.16406232	-0.10554732	-0.20779832	-0.21616932
0.84576832	0.33787832	-0.16411932	-0.10415832	-0.20569632	-0.21612332
0.84565032	0.33777132	-0.16415632	-0.10423732	-0.20344732	-0.21664032
0.84579732	0.33772232	-0.16422732	-0.10574932	-0.20391032	-0.21788832
0.84592532	0.33762332	-0.16427632	-0.10479432	-0.20456532	-0.21922032
0.84616632	0.33756632	-0.16434632	-0.10771732	-0.20373032	-0.21984132
0.84587332	0.33730732	-0.16430932	-0.10454232	-0.20253932	-0.22097732
0.84621032	0.33731232	-0.16439232	-0.10755832	-0.20485632	-0.22275832
0.84596732	0.33711732	-0.16434132	-0.10403832	-0.20010232	-0.22269832
0.84596432	0.33704432	-0.16431732	-0.10553032	-0.20146032	-0.22432832
0.84583432	0.33695932	-0.16425232	-0.10482032	-0.20095432	-0.22489432
0.84584932	0.33697232	-0.16419832	-0.10474532	-0.20021032	-0.22556132
0.84592332	0.33704532	-0.16417532	-0.10511232	-0.20072632	-0.22653132
0.84622732	0.33725532	-0.16423132	-0.10881732	-0.20478932	-0.22815532
0.84583932	0.33725532	-0.16423232	-0.10582632	-0.20221432	-0.22869832
0.84555332	0.33733632	-0.16428432	-0.10637632	-0.19984432	-0.23024832
0.84559832	0.33757732	-0.16434232	-0.10635932	-0.20147132	-0.23092632
0.84554732	0.33776632	-0.16430732	-0.10483932	-0.20342432	-0.23115832
0.84554432	0.33794332	-0.16427332	-0.10573532	-0.20353932	-0.23094432
0.84546032	0.33802032	-0.16424932	-0.10702532	-0.20388232	-0.23170232
0.84540232	0.33812332	-0.16424532	-0.10695732	-0.20289132	-0.23163732
0.84546132	0.33826832	-0.16431632	-0.10823432	-0.20479032	-0.23306932
0.84479032	0.33820532	-0.16431632	-0.10573232	-0.19882432	-0.23258132
0.84516132	0.33857132	-0.16453632	-0.11077732	-0.20058132	-0.23265132
0.84485132	0.33869232	-0.16457832	-0.10561732	-0.20083832	-0.23296232
0.84474532	0.33889032	-0.16464632	-0.10540032	-0.20222532	-0.23269732
0.84469132	0.33908532	-0.16472832	-0.10334132	-0.20130732	-0.23277932
0.84456132	0.33924932	-0.16476732	-0.10207332	-0.20219232	-0.23293132
0.84429932	0.33935632	-0.16474732	-0.10047232	-0.20051732	-0.23224632
0.84431332	0.33955632	-0.16480932	-0.10043432	-0.19732032	-0.23118932
0.84395232	0.33959532	-0.16480632	-0.09607032	-0.19389532	-0.23070532
0.84366232	0.33963732	-0.16486132	-0.09526232	-0.19124332	-0.23171632
0.84340532	0.33966532	-0.16497332	-0.09370732	-0.19031832	-0.23234632
0.84352932	0.33985632	-0.16522132	-0.09394532	-0.18928532	-0.23428332
0.84360032	0.34004032	-0.16548132	-0.09411632	-0.18948232	-0.23689032
0.84321732	0.34006232	-0.16565232	-0.09073832	-0.18783932	-0.23918732
0.84266232	0.34006032	-0.16569832	-0.08753832	-0.18323732	-0.24066232
0.84273232	0.34032832	-0.16587432	-0.08864832	-0.18484032	-0.24338832
0.84277332	0.34066632	-0.16615232	-0.08784732	-0.18506932	-0.24662632
0.84270532	0.34105332	-0.16646732	-0.08845332	-0.18499932	-0.24998932
0.84330832	0.34182732	-0.16688532	-0.09152832	-0.18785132	-0.25317832
0.84296232	0.34236332	-0.16712332	-0.08929232	-0.18627832	-0.25499232
0.84307832	0.34317832	-0.16734732	-0.09278132	-0.18846532	-0.25635732
0.84258432	0.34377732	-0.16744032	-0.08917232	-0.18344032	-0.25573732
0.84217832	0.34435332	-0.16761232	-0.08584632	-0.18629332	-0.25695532
0.84205632	0.34496932	-0.16774932	-0.08417232	-0.18517832	-0.25723532
0.84241932	0.34572532	-0.16790732	-0.08706132	-0.18682532	-0.25757832
0.84226532	0.34619932	-0.16807032	-0.08657432	-0.18649032	-0.25827132
0.84174232	0.34644032	-0.16809132	-0.08301932	-0.18489432	-0.25897732
0.84176232	0.34687132	-0.16816632	-0.08276832	-0.18404732	-0.25875632
0.84165032	0.34714432	-0.16824832	-0.08169732	-0.18418332	-0.25902432
0.84148932	0.34735532	-0.16835432	-0.08129132	-0.18219532	-0.25989132
0.84167032	0.34768132	-0.16860532	-0.08233632	-0.18317032	-0.26164432
0.84178632	0.34797932	-0.16873832	-0.08107232	-0.18235932	-0.26246732
0.84191232	0.34828332	-0.16875832	-0.08138532	-0.18276532	-0.26199232
0.84168932	0.34844632	-0.16872732	-0.08050232	-0.18269832	-0.26199432
0.84158232	0.34865332	-0.16880932	-0.07832532	-0.18027932	-0.26164732
0.84172332	0.34896332	-0.16890232	-0.07873132	-0.18211132	-0.26227932
0.84147332	0.34912932	-0.16887432	-0.07746832	-0.17954732	-0.26187732
0.84199532	0.34963832	-0.16898432	-0.08151832	-0.18388332	-0.26221732
0.84158032	0.34979832	-0.16904032	-0.07879932	-0.17974132	-0.26197532
0.84155532	0.35011232	-0.16912832	-0.07838332	-0.18040932	-0.26205032
0.84111932	0.35026232	-0.16902832	-0.07519332	-0.17891632	-0.26091332
0.84129932	0.35064532	-0.16903032	-0.07595032	-0.17993132	-0.25983832
0.84131532	0.35093932	-0.16909032	-0.07654932	-0.18095632	-0.26009332
0.84141132	0.35133232	-0.16942132	-0.07553132	-0.18064332	-0.26181132
0.84126232	0.35168832	-0.16970232	-0.07500032	-0.17936632	-0.26407432
0.84111432	0.35219132	-0.17001632	-0.07430732	-0.17934732	-0.26573932
0.84108432	0.35280332	-0.17039132	-0.07161632	-0.17912632	-0.26781032
0.84128732	0.35359532	-0.17085132	-0.07244532	-0.17876232	-0.26971832
0.84165332	0.35455832	-0.17131032	-0.07631532	-0.18223432	-0.27228132
0.84179632	0.35555632	-0.17167932	-0.07723132	-0.17901232	-0.27246632
0.84193832	0.35666232	-0.17207132	-0.07932232	-0.18264132	-0.27384032
0.84174232	0.35770932	-0.17243332	-0.07667132	-0.18215032	-0.27435132
0.84181432	0.35889732	-0.17290932	-0.07559632	-0.18546832	-0.27629232
0.84179932	0.36003932	-0.17306832	-0.07829932	-0.18515632	-0.27506032
0.84125432	0.36094932	-0.17296832	-0.07410532	-0.18341432	-0.27260032
0.84069032	0.36174032	-0.17293932	-0.07027132	-0.18127132	-0.27029532
0.83987032	0.36229732	-0.17300532	-0.06622532	-0.17801432	-0.26996132
0.83979632	0.36310332	-0.17342532	-0.07001732	-0.17821332	-0.27252632
0.83927532	0.36371032	-0.17378332	-0.06964732	-0.17681532	-0.27463232
0.83850332	0.36419832	-0.17402132	-0.06790832	-0.17351532	-0.27554532
0.83757932	0.36454432	-0.17405932	-0.06545632	-0.17139932	-0.27531632
0.83724832	0.36510732	-0.17412432	-0.06519632	-0.16859432	-0.27411532
0.83740232	0.36579432	-0.17422232	-0.06643932	-0.16747532	-0.27354832
0.83686232	0.36614132	-0.17426732	-0.06682032	-0.16498032	-0.27295932
0.83690832	0.36670132	-0.17445432	-0.06634432	-0.16554932	-0.27344632
0.83612832	0.36687832	-0.17443932	-0.06349132	-0.16582232	-0.27408232
0.83596032	0.36727832	-0.17442932	-0.06167032	-0.16423832	-0.27354332
0.83584432	0.36759632	-0.17432532	-0.06032232	-0.16302732	-0.27249332
0.83572932	0.36777532	-0.17413632	-0.05864632	-0.16362432	-0.27225332
0.83593132	0.36799232	-0.17404132	-0.06142232	-0.16332832	-0.27235832
0.83603732	0.36807532	-0.17396132	-0.06241932	-0.16356632	-0.27333932
0.83577432	0.36795532	-0.17370432	-0.06058032	-0.16227732	-0.27417832
0.83573032	0.36788132	-0.17351732	-0.06054132	-0.16209832	-0.27507732
0.83579332	0.36780032	-0.17333432	-0.05994532	-0.16147032	-0.27683332
0.83616832	0.36780832	-0.17318332	-0.06254432	-0.16199732	-0.27866632
0.83608032	0.36760532	-0.17291732	-0.06218532	-0.15980432	-0.28032832
0.83629532	0.36753632	-0.17270932	-0.06352532	-0.16010332	-0.28271332
0.83624032	0.36737432	-0.17243132	-0.06382032	-0.15863432	-0.28419432
0.83601932	0.36715132	-0.17212532	-0.06233332	-0.15609632	-0.28599532
0.83622932	0.36710032	-0.17190132	-0.06427432	-0.15778032	-0.28822732
0.83613232	0.36696232	-0.17159332	-0.06456632	-0.15811732	-0.28995032
0.83597532	0.36680832	-0.17124632	-0.06309632	-0.15780732	-0.29166732
0.83587732	0.36673432	-0.17089932	-0.06282632	-0.15886332	-0.29312932
0.83594032	0.36679332	-0.17059332	-0.06234932	-0.15980732	-0.29369632
0.83551632	0.36666432	-0.17017132	-0.06043832	-0.15984232	-0.29447032
0.83576432	0.36686832	-0.16984732	-0.05986532	-0.16263232	-0.29525832
0.83581832	0.36697632	-0.16946732	-0.06021132	-0.16355932	-0.29631732
0.83539032	0.36684632	-0.16891332	-0.05916532	-0.16052532	-0.29668932
0.83578532	0.36705132	-0.16845532	-0.06142732	-0.16162732	-0.29767832
0.83598532	0.36717332	-0.16792832	-0.06182532	-0.16147532	-0.29893532
0.83622932	0.36731532	-0.16740032	-0.06461432	-0.16251032	-0.30059932
0.83639332	0.36743632	-0.16689932	-0.06717432	-0.16352032	-0.30261332
0.83646732	0.36753532	-0.16644532	-0.06872432	-0.16273732	-0.30531032
0.83704032	0.36787732	-0.16620532	-0.07130232	-0.16774332	-0.30902032
0.83694932	0.36799932	-0.16592432	-0.07282132	-0.16582332	-0.31143232
0.83723732	0.36831232	-0.16573832	-0.07458432	-0.16641732	-0.31428932
0.83742532	0.36864832	-0.16553432	-0.07399532	-0.16743932	-0.31739332
0.83773332	0.36907032	-0.16528732	-0.07514532	-0.17062232	-0.31883432
0.83797632	0.36950432	-0.16498332	-0.07497332	-0.17083332	-0.31975632
0.83838232	0.37000932	-0.16470132	-0.07541932	-0.17272032	-0.32073632
0.83795232	0.37012732	-0.16428332	-0.07365532	-0.17186632	-0.32133932
0.83912532	0.37095032	-0.16421632	-0.07994032	-0.17591132	-0.32236432
0.83907232	0.37124632	-0.16392532	-0.07971332	-0.17543232	-0.32348732
0.83917232	0.37160632	-0.16367032	-0.08004832	-0.17598032	-0.32460032
0.83929432	0.37197132	-0.16343132	-0.08016532	-0.17722832	-0.32613732
0.83951732	0.37237432	-0.16318832	-0.08115532	-0.17940132	-0.32673132
0.83982732	0.37279232	-0.16290832	-0.08011732	-0.17989332	-0.32727832
0.84002032	0.37313232	-0.16253932	-0.08096132	-0.17932632	-0.32627632
0.84021532	0.37343532	-0.16206332	-0.08329232	-0.17967632	-0.32518932
0.84047332	0.37372732	-0.16149332	-0.08234632	-0.18199132	-0.32426132
0.84067832	0.37397332	-0.16086432	-0.08409432	-0.18293932	-0.32232732
0.84034332	0.37396332	-0.16010532	-0.08247732	-0.18437932	-0.32064232
0.84117432	0.37446732	-0.15955732	-0.08560632	-0.18668132	-0.31876832
0.84078132	0.37439632	-0.15876332	-0.08398632	-0.18640332	-0.31730432
0.84104332	0.37458332	-0.15806532	-0.08514432	-0.18707532	-0.31532332
0.84066932	0.37447232	-0.15723932	-0.08159232	-0.18537232	-0.31319532
0.84052432	0.37443432	-0.15642732	-0.07890732	-0.18432032	-0.31179832
0.84060732	0.37447432	-0.15564132	-0.07989632	-0.18450632	-0.31023432
0.84044632	0.37437032	-0.15478432	-0.07830832	-0.18404032	-0.30854332
0.84053432	0.37436032	-0.15393632	-0.07777832	-0.18613132	-0.30642032
0.84012032	0.37406532	-0.15293932	-0.07499232	-0.18297632	-0.30414932
0.84054532	0.37411132	-0.15202732	-0.07404332	-0.18701432	-0.30218432
0.84035032	0.37384032	-0.15095332	-0.07282832	-0.18701732	-0.30049732
0.84073932	0.37380532	-0.14995232	-0.07470632	-0.19139832	-0.29879432
0.84101932	0.37368732	-0.14888432	-0.07570532	-0.19174632	-0.29592432
0.84146132	0.37362532	-0.14782632	-0.07593032	-0.19602932	-0.29450432
0.84161732	0.37343132	-0.14670732	-0.07618132	-0.19557332	-0.29211132
0.84162832	0.37313232	-0.14551732	-0.07509032	-0.19549132	-0.29017332
0.84156032	0.37278232	-0.14429332	-0.07104732	-0.19699432	-0.28851632
0.84157032	0.37242232	-0.14303632	-0.07166732	-0.19736132	-0.28680732
0.84160932	0.37204532	-0.14173132	-0.07077232	-0.19817832	-0.28500432
0.84236432	0.37197432	-0.14049532	-0.07284432	-0.20123432	-0.28276832
0.84211232	0.37144032	-0.13908432	-0.07120032	-0.20195032	-0.28087132
0.84279132	0.37130432	-0.13780032	-0.07404032	-0.20772032	-0.27960732
0.84289032	0.37089132	-0.13641832	-0.07171832	-0.20701432	-0.27768132
0.84297232	0.37045232	-0.13503432	-0.07168832	-0.20979332	-0.27585032
0.84357232	0.37022732	-0.13372032	-0.07305532	-0.21337532	-0.27415232
0.84348332	0.36967232	-0.13229132	-0.07102432	-0.21145932	-0.27149032
0.84386332	0.36928932	-0.13094332	-0.07157532	-0.21646032	-0.26977032
0.84417632	0.36887132	-0.12960832	-0.07244932	-0.21873332	-0.26778332
0.84429932	0.36835832	-0.12824932	-0.07280032	-0.21898932	-0.26531232
0.84428732	0.36777032	-0.12689232	-0.07294932	-0.21991932	-0.26301932
0.84488132	0.36742532	-0.12561032	-0.07329032	-0.22410332	-0.26090332
0.84495032	0.36685432	-0.12427632	-0.07319432	-0.22550132	-0.25896332
0.84518932	0.36636232	-0.12300132	-0.07559632	-0.22634132	-0.25600732
0.84538832	0.36583632	-0.12174432	-0.07438732	-0.22868032	-0.25423832
0.84562732	0.36531732	-0.12052732	-0.07285732	-0.22858932	-0.25136432
0.84593732	0.36479832	-0.11935432	-0.07239132	-0.23125032	-0.24913632
0.84617032	0.36425432	-0.11818032	-0.07062732	-0.23179332	-0.24731832
0.84596532	0.36349832	-0.11700232	-0.06885032	-0.23313832	-0.24551932
0.84665632	0.36312432	-0.11595232	-0.07171332	-0.23614932	-0.24347132
0.84708432	0.36262232	-0.11488832	-0.07376132	-0.23759232	-0.24141332
0.84719832	0.36200532	-0.11381932	-0.07163032	-0.23867632	-0.24018732
0.84749232	0.36145432	-0.11277032	-0.07394332	-0.24059432	-0.23811732
0.84782032	0.36092532	-0.11172132	-0.07320332	-0.24176932	-0.23595232
0.84830732	0.36046432	-0.11069632	-0.07472232	-0.24320832	-0.23368632
0.84866132	0.35993032	-0.10967532	-0.07520732	-0.24533532	-0.23158732
0.84894832	0.35937532	-0.10867732	-0.07529932	-0.24904432	-0.22978632
0.84907332	0.35875932	-0.10769132	-0.07454732	-0.24960532	-0.22807332
0.84924032	0.35816032	-0.10677132	-0.07523632	-0.25029132	-0.22675932
0.84976032	0.35770032	-0.10592332	-0.07740032	-0.25342332	-0.22586432
0.84990632	0.35708332	-0.10504332	-0.07658132	-0.25538432	-0.22488032
0.85032332	0.35658632	-0.10420232	-0.07787832	-0.25744832	-0.22355232
0.85008832	0.35581032	-0.10329032	-0.07205632	-0.25432932	-0.22180332
0.85021432	0.35518832	-0.10244232	-0.06978432	-0.25547732	-0.22034032
0.85053532	0.35465032	-0.10161032	-0.07043432	-0.25673432	-0.21918032
0.85056932	0.35399632	-0.10074632	-0.06847232	-0.25755832	-0.21698232
0.85092932	0.35350432	-0.09992232	-0.06869132	-0.26000132	-0.21527532
0.85109832	0.35293932	-0.09910132	-0.06796232	-0.26034532	-0.21364132
0.85150632	0.35247632	-0.09835232	-0.07184132	-0.26378532	-0.21193432
0.85203732	0.35206632	-0.09766532	-0.07570132	-0.26661432	-0.21022532
0.85199532	0.35142232	-0.09695132	-0.07538032	-0.26424032	-0.20922232
0.85254132	0.35100432	-0.09629932	-0.07756732	-0.27317832	-0.20922732
0.85225132	0.35027332	-0.09555032	-0.07068732	-0.27168932	-0.20816232
0.85314232	0.35001232	-0.09491232	-0.07675732	-0.27559732	-0.20690932
0.85312832	0.34939832	-0.09416732	-0.07479132	-0.27241632	-0.20431132
0.85373432	0.34905732	-0.09350332	-0.07708032	-0.27646832	-0.20316432
0.85349032	0.34837632	-0.09277132	-0.07452932	-0.27458132	-0.20150932
0.85391832	0.34798332	-0.09212632	-0.07767032	-0.27800532	-0.19994132
0.85397132	0.34743332	-0.09147132	-0.07632532	-0.27825732	-0.19886032
0.85420632	0.34697232	-0.09084432	-0.07744332	-0.28013632	-0.19787632
0.85426132	0.34646332	-0.09022532	-0.07609032	-0.27851432	-0.19641332
0.85486232	0.34617832	-0.08967532	-0.08325232	-0.28248932	-0.19575232
0.85503732	0.34571932	-0.08910532	-0.08550832	-0.28581232	-0.19519532
0.85495732	0.34515732	-0.08849832	-0.08584932	-0.28972432	-0.19444632
0.85510332	0.34470832	-0.08789932	-0.08365632	-0.28673232	-0.19275732
0.85508232	0.34418632	-0.08727432	-0.08148332	-0.28710832	-0.19106432
0.85517932	0.34370132	-0.08665232	-0.08493932	-0.29053532	-0.18989732
0.85502732	0.34312232	-0.08598932	-0.08112332	-0.28917632	-0.18820332
0.85535532	0.34272132	-0.08536232	-0.08830332	-0.29394332	-0.18703232
0.85495532	0.34203232	-0.08466432	-0.08194732	-0.28833432	-0.18432032
0.85517232	0.34156732	-0.08402632	-0.08697132	-0.29128832	-0.18220232
0.85577532	0.34125732	-0.08342332	-0.09985232	-0.29610632	-0.18071932
0.85571032	0.34067432	-0.08279132	-0.09865332	-0.29788332	-0.17905132
0.85606832	0.34024832	-0.08218332	-0.10754332	-0.30133732	-0.17733532
0.85592632	0.33963832	-0.08156032	-0.10619132	-0.30072732	-0.17500132
0.85550032	0.33892032	-0.08095332	-0.09820932	-0.29468632	-0.17270632
0.85557832	0.33840432	-0.08042132	-0.09782232	-0.29263332	-0.17008032
0.85546132	0.33779432	-0.07990432	-0.10161832	-0.29074732	-0.16821632
0.85571932	0.33731132	-0.07939232	-0.10715232	-0.29665932	-0.16758132
0.85578032	0.33675832	-0.07887332	-0.10597032	-0.29774832	-0.16635832
0.85564132	0.33611632	-0.07834332	-0.10866432	-0.29637132	-0.16478132
0.85590332	0.33561132	-0.07785532	-0.11087432	-0.30308332	-0.16375432
0.85543932	0.33483932	-0.07732732	-0.09918932	-0.29315032	-0.16110432
0.85630432	0.33453932	-0.07688232	-0.12692932	-0.30770832	-0.16119932
0.85616832	0.33388732	-0.07639732	-0.11476832	-0.30516432	-0.15940332
0.85625132	0.33331432	-0.07594232	-0.11351632	-0.30757632	-0.15829332
0.85641032	0.33278532	-0.07552632	-0.12130932	-0.30790132	-0.15630332
0.85677232	0.33230932	-0.07514432	-0.14069132	-0.31173732	-0.15565132
0.85678932	0.33172732	-0.07478632	-0.12892532	-0.30860332	-0.15419732
0.85706732	0.33120732	-0.07441932	-0.16597432	-0.32984732	-0.15558932
0.85697032	0.33058632	-0.07408132	-0.12936332	-0.31189332	-0.15211632
0.85689632	0.32996432	-0.07371032	-0.12194632	-0.30926232	-0.15030332
0.85717632	0.32945932	-0.07335632	-0.13840732	-0.32032932	-0.15023132
0.85706632	0.32882732	-0.07300632	-0.13150932	-0.31537232	-0.14899432
0.85695132	0.32820632	-0.07270932	-0.11684432	-0.30422332	-0.14655832
0.85694132	0.32760832	-0.07244332	-0.11734232	-0.30410632	-0.14538632
0.85750132	0.32719232	-0.07222832	-0.15994932	-0.33876332	-0.14877232
0.85748332	0.32660032	-0.07201932	-0.15753632	-0.32841032	-0.14714432
0.85729932	0.32594232	-0.07179732	-0.17529632	-0.34556632	-0.14911032
0.85766932	0.32554432	-0.07165232	-0.15327632	-0.33306732	-0.14599232
0.85747632	0.32492132	-0.07142132	-0.16262932	-0.34216832	-0.14636732
0.85751832	0.32438732	-0.07123332	-0.16671832	-0.34953132	-0.14643732
0.85763532	0.32390532	-0.07105532	-0.15814332	-0.34072932	-0.14468632
0.85738232	0.32328232	-0.07084432	-0.17371532	-0.35271532	-0.14599932
0.85735232	0.32272132	-0.07065732	-0.17515932	-0.35735332	-0.14586032
0.85731832	0.32216232	-0.07049932	-0.17319432	-0.36294132	-0.14600532
0.85713032	0.32150932	-0.07035432	-0.17694732	-0.36456432	-0.14584232
0.85715532	0.32095632	-0.07024332	-0.17878932	-0.35882132	-0.14443832
0.85722632	0.32040932	-0.07016132	-0.17755232	-0.35231832	-0.14322632
0.85728632	0.31984532	-0.07010032	-0.17653032	-0.35272632	-0.14366832
0.85712132	0.31918232	-0.07001832	-0.18575732	-0.35367232	-0.14392232
0.85730032	0.31864232	-0.06997332	-0.18018132	-0.34987532	-0.14326932
0.85745132	0.31807932	-0.06991132	-0.18025732	-0.35300232	-0.14368032
0.85730132	0.31740232	-0.06979932	-0.18584332	-0.35086432	-0.14339332
0.85796632	0.31705732	-0.06974832	-0.16988532	-0.33485332	-0.14025732
0.85767332	0.31634532	-0.06960432	-0.17785532	-0.33209832	-0.13902932
0.85781232	0.31580832	-0.06949632	-0.17306832	-0.33642832	-0.13902532
0.85762932	0.31514532	-0.06932732	-0.18009932	-0.33672932	-0.13803732
0.85788532	0.31463332	-0.06921432	-0.16886732	-0.34144732	-0.13839432
0.85772532	0.31399332	-0.06907732	-0.16525932	-0.33460232	-0.13648532
0.85780532	0.31340332	-0.06894532	-0.16770332	-0.34263532	-0.13742832
0.85789132	0.31281532	-0.06881532	-0.17010532	-0.33840032	-0.13604632
0.85777632	0.31214932	-0.06864732	-0.17388332	-0.33458932	-0.13477032
0.85771532	0.31149632	-0.06846832	-0.17665932	-0.34014332	-0.13503232
0.85765432	0.31085632	-0.06825532	-0.18366432	-0.33398632	-0.13334432
0.85772232	0.31024732	-0.06803632	-0.18231332	-0.33332532	-0.13208032
0.85772132	0.30960732	-0.06778332	-0.18729632	-0.33574932	-0.13071632
0.85791832	0.30905532	-0.06756732	-0.18078732	-0.33217232	-0.12913532
0.85805732	0.30845732	-0.06733732	-0.18182832	-0.33476532	-0.12835632
0.85835932	0.30791632	-0.06714032	-0.17162932	-0.33093632	-0.12662532
0.85824932	0.30718732	-0.06691632	-0.17994632	-0.34504132	-0.12763932
0.85834832	0.30655532	-0.06670932	-0.17735132	-0.33508532	-0.12504432
0.85879432	0.30603332	-0.06653232	-0.17299832	-0.32988732	-0.12285832
0.85862932	0.30527732	-0.06628332	-0.18123332	-0.33175432	-0.12194332
0.85878232	0.30462532	-0.06607732	-0.18113232	-0.33568932	-0.12131032
0.85880032	0.30392232	-0.06585732	-0.18068532	-0.33680732	-0.12002332
0.85877332	0.30321132	-0.06565332	-0.18236032	-0.32741532	-0.11733232
0.85893332	0.30253932	-0.06548132	-0.18402132	-0.33838432	-0.11756832
0.85908432	0.30185732	-0.06535032	-0.18110532	-0.33716632	-0.11589932
0.85911232	0.30113732	-0.06522532	-0.17950332	-0.33559432	-0.11417832
0.85903832	0.30037632	-0.06510632	-0.17988432	-0.33711232	-0.11306032
0.85900232	0.29961632	-0.06499832	-0.18053732	-0.33942432	-0.11200732
0.85894332	0.29883332	-0.06489932	-0.18059032	-0.34745032	-0.11139532
0.85878132	0.29801532	-0.06481732	-0.18287032	-0.34838232	-0.10994232
0.85898032	0.29729432	-0.06478632	-0.18129532	-0.34680732	-0.10831232
0.85913232	0.29653832	-0.06476332	-0.17621432	-0.34178332	-0.10644332
0.85917632	0.29573632	-0.06476632	-0.17736832	-0.34130632	-0.10497532
0.85929532	0.29493632	-0.06482032	-0.17371732	-0.34103332	-0.10368432
0.85947632	0.29415932	-0.06491032	-0.17753332	-0.33257132	-0.10164932
0.85972532	0.29340132	-0.06507032	-0.16969932	-0.32585332	-0.09950532
0.85977332	0.29255032	-0.06524332	-0.16983532	-0.33036132	-0.09922932
0.85992732	0.29172332	-0.06548132	-0.16543332	-0.33496932	-0.09900232
0.85975032	0.29076832	-0.06573332	-0.17080232	-0.33892032	-0.09805232
0.85963432	0.28981832	-0.06603432	-0.17792132	-0.33980732	-0.09734432
0.85964332	0.28891232	-0.06640032	-0.16794632	-0.33551032	-0.09549832
0.85971532	0.28797032	-0.06677232	-0.17379232	-0.34159232	-0.09480032
0.85973032	0.28704632	-0.06717732	-0.17257932	-0.32948632	-0.09204832
0.85983832	0.28611832	-0.06762532	-0.17531132	-0.33441932	-0.09201532
0.86012532	0.28527132	-0.06816132	-0.16996032	-0.32479832	-0.08986132
0.86003132	0.28427732	-0.06873732	-0.16943132	-0.33626432	-0.09136932
0.86000032	0.28332832	-0.06941032	-0.17409932	-0.32736732	-0.08975332
0.85988332	0.28233832	-0.07021832	-0.17464332	-0.32737332	-0.08990232
0.85992232	0.28138332	-0.07111332	-0.17140732	-0.32807032	-0.09076132
0.86015432	0.28050132	-0.07207232	-0.16646632	-0.32394232	-0.09130532
0.85988932	0.27947432	-0.07299932	-0.16884832	-0.32277032	-0.09192832
0.86006632	0.27857032	-0.07394832	-0.16911632	-0.31704532	-0.09150632
0.85965832	0.27751432	-0.07481232	-0.17777632	-0.31145232	-0.09181132
0.85975932	0.27662132	-0.07571532	-0.17906832	-0.30758432	-0.09165632
0.86000832	0.27579932	-0.07664732	-0.17022432	-0.31012732	-0.09174132
0.85976932	0.27483232	-0.07753432	-0.18365732	-0.30298232	-0.09100732
0.85972332	0.27391532	-0.07845932	-0.18449032	-0.31114532	-0.09235032
0.85987732	0.27309132	-0.07941432	-0.18118432	-0.30589132	-0.09203832
0.86008932	0.27230432	-0.08037232	-0.17864232	-0.30608132	-0.09193932
0.86024232	0.27148732	-0.08134132	-0.17493332	-0.30390132	-0.09206432
0.85999832	0.27055132	-0.08228632	-0.17652332	-0.30862932	-0.09291132
0.85990632	0.26967232	-0.08325132	-0.17269532	-0.30873432	-0.09303832
0.85982132	0.26879432	-0.08422732	-0.17308032	-0.30598132	-0.09257732
0.85994032	0.26797032	-0.08521132	-0.17207232	-0.30846232	-0.09335732
0.85992132	0.26710732	-0.08615432	-0.16741532	-0.30577132	-0.09348632
0.85961032	0.26615532	-0.08702032	-0.17984832	-0.30512432	-0.09330332
0.85970232	0.26535432	-0.08790432	-0.18081232	-0.29755332	-0.09221632
0.85956132	0.26449732	-0.08872332	-0.18219432	-0.29894132	-0.09260232
0.85934432	0.26365232	-0.08953332	-0.18563632	-0.29245232	-0.09138632
0.85947332	0.26294332	-0.09033032	-0.17613232	-0.29555032	-0.09171132
0.85907832	0.26205732	-0.09102132	-0.18862632	-0.30345532	-0.09277232
0.85936932	0.26142832	-0.09177932	-0.17771132	-0.29999032	-0.09261732
0.85944032	0.26073632	-0.09249732	-0.17159732	-0.29835932	-0.09230532
0.85969132	0.26012632	-0.09320632	-0.16593432	-0.29735832	-0.09225132
0.85930032	0.25932932	-0.09381132	-0.18295832	-0.29128932	-0.09151732
0.85935132	0.25867332	-0.09444332	-0.17933132	-0.29264432	-0.09182632
0.85936032	0.25803032	-0.09501932	-0.17437332	-0.29678032	-0.09308532
0.85934832	0.25741932	-0.09552232	-0.17909532	-0.28809732	-0.09168932
0.85927932	0.25678932	-0.09598332	-0.16812332	-0.29738932	-0.09305732
0.85956032	0.25629932	-0.09648032	-0.10667632	-0.30416732	-0.09309632
0.85918132	0.25562132	-0.09680932	-0.09767232	-0.31158532	-0.09318832
0.85932532	0.25514132	-0.09707932	-0.17997132	-0.29254932	-0.09080932
0.85932232	0.25462932	-0.09744432	-0.14721832	-0.30033232	-0.09168632
0.85895332	0.25401732	-0.09774332	-0.09607732	-0.31346632	-0.09219432
0.85874832	0.25348132	-0.09802332	-0.09201732	-0.31061132	-0.09072832
0.85889132	0.25307532	-0.09826932	-0.16224832	-0.29601332	-0.08960132
0.85812932	0.25238232	-0.09856032	-0.08729432	-0.31245032	-0.09035632
0.85815332	0.25195332	-0.09887832	-0.09273432	-0.30663832	-0.08979932
0.85770932	0.25138532	-0.09915832	-0.08661232	-0.30498032	-0.08926532
0.85755332	0.25090032	-0.09946232	-0.09279332	-0.30683432	-0.08959332
0.85721932	0.25036832	-0.09977232	-0.08250632	-0.30000932	-0.08831732
0.85730432	0.24994732	-0.10009932	-0.10125432	-0.31079332	-0.09035032
0.85695232	0.24942532	-0.10043732	-0.09429132	-0.30367432	-0.08895732
0.85673032	0.24893032	-0.10078132	-0.09691332	-0.30495232	-0.08965732
0.85635132	0.24839632	-0.10113932	-0.08925632	-0.30591532	-0.08924132
0.85608532	0.24787532	-0.10149232	-0.08928832	-0.30961932	-0.09004032
0.85581632	0.24737032	-0.10186532	-0.08778332	-0.31447432	-0.09048332
0.85600532	0.24702932	-0.10225632	-0.09952932	-0.30109132	-0.08975032
0.85550132	0.24647232	-0.10259532	-0.09630232	-0.31178232	-0.09123032
0.85559332	0.24612532	-0.10301832	-0.10159632	-0.30293032	-0.09029632
0.85535332	0.24567532	-0.10334732	-0.10068632	-0.30969132	-0.09196232
0.85483832	0.24518632	-0.10362932	-0.08876532	-0.30605432	-0.09122232
0.85513132	0.24495132	-0.10392332	-0.09550132	-0.30743732	-0.09188732
0.85473432	0.24451932	-0.10409732	-0.08822232	-0.31030132	-0.09175432
0.85460732	0.24417732	-0.10425332	-0.09000232	-0.31373032	-0.09203032
0.85461432	0.24388932	-0.10438032	-0.09166932	-0.31761932	-0.09182132
0.85468132	0.24362932	-0.10447932	-0.08937932	-0.31388632	-0.09117032
0.85472932	0.24336632	-0.10452932	-0.08962632	-0.31391532	-0.09071732
0.85491632	0.24315032	-0.10457232	-0.08852432	-0.31196032	-0.09006332
0.85498032	0.24292132	-0.10455732	-0.09166832	-0.31230932	-0.08956132
0.85513932	0.24270332	-0.10451732	-0.09355532	-0.31252532	-0.08908132
0.85510832	0.24244232	-0.10442932	-0.08854732	-0.31296232	-0.08856132
0.85505232	0.24217032	-0.10430132	-0.08306032	-0.32086432	-0.08828932
0.85529832	0.24199932	-0.10418132	-0.08915532	-0.31562832	-0.08733632
0.85538132	0.24179032	-0.10403632	-0.09123832	-0.31632332	-0.08652632
0.85542932	0.24158032	-0.10387132	-0.08624932	-0.31067532	-0.08490632
0.85543132	0.24137232	-0.10370532	-0.07823132	-0.30947832	-0.08413832
0.85538332	0.24114932	-0.10352032	-0.07350132	-0.31213932	-0.08295532
0.85569432	0.24102732	-0.10337232	-0.08553932	-0.31479732	-0.08234632
0.85570532	0.24082732	-0.10319232	-0.08604932	-0.31452232	-0.08170632
0.85588532	0.24067932	-0.10304832	-0.08746332	-0.31090632	-0.08055932
0.85618132	0.24057632	-0.10291232	-0.09400732	-0.30720232	-0.07928632
0.85594532	0.24032732	-0.10272032	-0.07527732	-0.30703232	-0.07698832
0.85603432	0.24017332	-0.10255132	-0.07715432	-0.31265132	-0.07633032
0.85584332	0.23995132	-0.10239232	-0.07319232	-0.31292032	-0.07557732
0.85568132	0.23972932	-0.10227332	-0.07636532	-0.31860432	-0.07565332
0.85588032	0.23961232	-0.10222532	-0.07853932	-0.31684332	-0.07460232
0.85601532	0.23948132	-0.10221132	-0.08640632	-0.31499132	-0.07427732
0.85610332	0.23934432	-0.10222132	-0.08596532	-0.31569832	-0.07407232
0.85591632	0.23914532	-0.10222132	-0.08015032	-0.31810932	-0.07442132
0.85587832	0.23899432	-0.10224832	-0.07769032	-0.31536132	-0.07413832
0.85619432	0.23895832	-0.10231432	-0.08433832	-0.31369532	-0.07342632
0.85636532	0.23887832	-0.10237832	-0.08863932	-0.30860932	-0.07231532
0.85655432	0.23880632	-0.10242832	-0.08252232	-0.30559732	-0.07172432
0.85647032	0.23867932	-0.10243732	-0.07910732	-0.30678732	-0.07132132
0.85660632	0.23862532	-0.10245732	-0.07835832	-0.30811732	-0.07116632
0.85673132	0.23857132	-0.10245932	-0.07691332	-0.31266332	-0.07136632
0.85690932	0.23854232	-0.10245932	-0.08031032	-0.31551832	-0.07119632
0.85698332	0.23847832	-0.10244832	-0.08080332	-0.31447832	-0.07062632
0.85722332	0.23846932	-0.10246332	-0.08739432	-0.31506632	-0.07087832
0.85729432	0.23842532	-0.10247732	-0.08276932	-0.31710832	-0.07093332
0.85734832	0.23837832	-0.10250032	-0.07863832	-0.31569232	-0.07055632
0.85749332	0.23836532	-0.10252132	-0.08177332	-0.31614032	-0.07046632
0.85771232	0.23838732	-0.10254432	-0.08426632	-0.31636532	-0.07009232
0.85812932	0.23846032	-0.10259032	-0.08401232	-0.31297532	-0.06927132
0.85807732	0.23842032	-0.10255632	-0.08042032	-0.31868732	-0.06913032
0.85801832	0.23839032	-0.10249232	-0.07349132	-0.32396432	-0.06845932
0.85789432	0.23834232	-0.10240932	-0.06753032	-0.32797832	-0.06804932
0.85788132	0.23833732	-0.10230432	-0.06657632	-0.33273432	-0.06733232
0.85786832	0.23832832	-0.10221032	-0.06467432	-0.33270832	-0.06611932
0.85795232	0.23836032	-0.10211232	-0.06685432	-0.33253332	-0.06500932
0.85812432	0.23841232	-0.10203932	-0.06796832	-0.32889732	-0.06377832
0.85822532	0.23842932	-0.10194232	-0.06439732	-0.33265132	-0.06303732
0.85851632	0.23850232	-0.10186032	-0.06367232	-0.33048832	-0.06171832
0.85860132	0.23853032	-0.10174332	-0.06419632	-0.32960632	-0.06053932
0.85920732	0.23872032	-0.10164832	-0.07115832	-0.32321732	-0.05864632
0.85912232	0.23872132	-0.10143032	-0.07184732	-0.32562432	-0.05634232
0.85857532	0.23862232	-0.10110032	-0.05652232	-0.33856532	-0.05456832
0.85945032	0.23896132	-0.10085032	-0.07943032	-0.32855532	-0.05165132
0.85991132	0.23920232	-0.10056732	-0.07593632	-0.32707532	-0.04816832
0.86020632	0.23938332	-0.10029932	-0.08669732	-0.32477332	-0.04522832
0.86002232	0.23939332	-0.09997932	-0.09182932	-0.33581032	-0.04420432
0.86086132	0.23970332	-0.09977832	-0.11334432	-0.32901432	-0.04197132
0.86160332	0.23999832	-0.09957932	-0.12735832	-0.30537432	-0.03708532
0.86089932	0.23980532	-0.09927432	-0.08614632	-0.34128232	-0.03704832
0.86047232	0.23971032	-0.09897932	-0.09745132	-0.34734832	-0.03683032
0.86187732	0.24016332	-0.09886132	-0.13023232	-0.31254332	-0.03453432
0.86242232	0.24049932	-0.09873432	-0.12078532	-0.32669032	-0.03534932
0.86194232	0.24073232	-0.09855332	-0.10261532	-0.34519632	-0.03636132
0.86157732	0.24089532	-0.09836732	-0.12111432	-0.34710132	-0.03737032
0.86175132	0.24100332	-0.09829632	-0.13291332	-0.34818632	-0.04107332
0.86196632	0.24097732	-0.09828432	-0.14801432	-0.34418832	-0.04415932
0.86213032	0.24084432	-0.09832032	-0.15660932	-0.33893532	-0.04601932
0.86217432	0.24067832	-0.09832632	-0.15937832	-0.33621332	-0.04761032
0.86232532	0.24049532	-0.09829232	-0.15148432	-0.33793132	-0.04915432
0.86209932	0.24015932	-0.09813832	-0.15516232	-0.33719532	-0.04915832
0.86206032	0.23980032	-0.09795732	-0.14435232	-0.33360032	-0.04837632
0.86199732	0.23938632	-0.09772332	-0.13848732	-0.32970632	-0.04762532
0.86177932	0.23893932	-0.09736332	-0.15647232	-0.33162132	-0.04883232
0.86205932	0.23870032	-0.09705232	-0.13066832	-0.32950732	-0.04758732
0.86202232	0.23823532	-0.09653532	-0.16635532	-0.32998032	-0.04851032
0.86265132	0.23790332	-0.09617132	-0.13055432	-0.32883632	-0.04761032
0.86240032	0.23726632	-0.09558232	-0.17495532	-0.33618032	-0.05024832
0.86293832	0.23689332	-0.09513632	-0.15958432	-0.33295432	-0.05021032
0.86356332	0.23652732	-0.09464832	-0.15602832	-0.33131632	-0.04901332
0.86352132	0.23595032	-0.09406732	-0.16332032	-0.33198532	-0.05047532
0.86354632	0.23542732	-0.09350432	-0.16143632	-0.33530732	-0.05156832
0.86392532	0.23495732	-0.09297332	-0.15097332	-0.33353432	-0.05103632
0.86397932	0.23440732	-0.09239132	-0.15469332	-0.32696832	-0.05109332
0.86391732	0.23380432	-0.09179632	-0.15783032	-0.33416032	-0.05257132
0.86425032	0.23331832	-0.09126232	-0.15078332	-0.33437832	-0.05143032
0.86418332	0.23268832	-0.09067932	-0.15359532	-0.32722532	-0.05178232
0.86406532	0.23201932	-0.09011232	-0.15627232	-0.33243632	-0.05262732
0.86457332	0.23151532	-0.08958332	-0.14062032	-0.32559732	-0.05170632
0.86439532	0.23080432	-0.08893332	-0.14974832	-0.32890632	-0.05312032
0.86462232	0.23018432	-0.08830832	-0.14627332	-0.32796232	-0.05304032
0.86512432	0.22962732	-0.08769232	-0.13646432	-0.32723232	-0.05172432
0.86536632	0.22896732	-0.08701832	-0.14161432	-0.33434232	-0.05212332
0.86593332	0.22837632	-0.08636232	-0.14191732	-0.33340032	-0.05192832
0.86616332	0.22769832	-0.08568132	-0.14008632	-0.32905932	-0.05045432
0.86575032	0.22682032	-0.08492232	-0.15440632	-0.33855032	-0.05104032
0.86632432	0.22623032	-0.08429732	-0.14710032	-0.33153232	-0.04802432
0.86623632	0.22545532	-0.08359932	-0.15439532	-0.33966132	-0.04756632
0.86604532	0.22463232	-0.08293132	-0.15609532	-0.33656832	-0.04615332
0.86619132	0.22388432	-0.08239132	-0.14062832	-0.33805232	-0.04378432
0.86579932	0.22297432	-0.08178032	-0.15089132	-0.34256032	-0.04410032
0.86615332	0.22224932	-0.08129732	-0.13500332	-0.33964532	-0.04237932
0.86650232	0.22151532	-0.08081032	-0.14209932	-0.32997132	-0.04114332
0.86639232	0.22062832	-0.08032632	-0.12996732	-0.34124532	-0.04070832
0.86646232	0.21981432	-0.07984932	-0.14513432	-0.33541532	-0.04088332
0.86649432	0.21904232	-0.07941532	-0.13585632	-0.34555532	-0.04024132
0.86653932	0.21831732	-0.07899132	-0.14422032	-0.34028432	-0.03948232
0.86630332	0.21747032	-0.07858432	-0.12903032	-0.35043532	-0.03777632
0.86599732	0.21656832	-0.07816832	-0.15024332	-0.35149432	-0.03983632
0.86707432	0.21597132	-0.07788632	-0.12639232	-0.35155632	-0.03618032
0.86702032	0.21505932	-0.07746932	-0.13292132	-0.35372432	-0.03728032
0.86832832	0.21449632	-0.07713832	-0.11308532	-0.35445532	-0.03283732
0.86737532	0.21331432	-0.07656732	-0.13808632	-0.36383732	-0.03571532
0.86801432	0.21252832	-0.07610832	-0.12067832	-0.36320832	-0.03060532
0.86870132	0.21171632	-0.07558532	-0.13773932	-0.35669632	-0.03093032
0.86750632	0.21040832	-0.07506832	-0.11499832	-0.36763032	-0.02649132
0.86849732	0.20960532	-0.07456032	-0.12373632	-0.36500532	-0.02632132
0.86741932	0.20821932	-0.07417332	-0.10362132	-0.36992532	-0.02340332
0.86749432	0.20706532	-0.07370532	-0.11262532	-0.37069232	-0.02237232
0.86859732	0.20609532	-0.07348532	-0.10401632	-0.35613332	-0.01988432
0.86584232	0.20411832	-0.07301032	-0.11937432	-0.38284932	-0.02376632
0.86565232	0.20275732	-0.07267132	-0.08531032	-0.38457032	-0.01905432
0.86758432	0.20187732	-0.07257232	-0.08952832	-0.36363632	-0.01713932
0.86815432	0.20071832	-0.07244932	-0.10620332	-0.35884232	-0.01957932
0.86576132	0.19872132	-0.07201832	-0.10911732	-0.38044132	-0.02071932
0.86516732	0.19711532	-0.07175732	-0.07905432	-0.38455632	-0.01639832
0.86578332	0.19577932	-0.07165332	-0.07227032	-0.37817432	-0.01451632
0.86576532	0.19433432	-0.07158932	-0.07668832	-0.37296932	-0.01281332
0.86553832	0.19277232	-0.07156232	-0.06841932	-0.37190332	-0.01185432
0.86507132	0.19108832	-0.07152332	-0.06889332	-0.37454432	-0.01109532
0.86439432	0.18919732	-0.07149032	-0.06481132	-0.37480632	-0.01042932
0.86373032	0.18723132	-0.07147932	-0.07476032	-0.37197532	-0.00983132
0.86343132	0.18529132	-0.07155132	-0.06583432	-0.36784032	-0.00792032
0.86272432	0.18317132	-0.07162632	-0.05649632	-0.36880332	-0.00537132
0.86286432	0.18099532	-0.07184832	-0.04224332	-0.36895632	-0.00145532
0.86351332	0.17866432	-0.07211532	-0.05446432	-0.36972632	-0.00357232
0.86274132	0.17575532	-0.07236432	-0.05135732	-0.37558932	-0.00257832
0.86370032	0.17303832	-0.07293032	-0.04977232	-0.37261832	-0.00284332
0.86294732	0.16978832	-0.07348132	-0.03343432	-0.37128332	-0.00130132
0.86290332	0.16647532	-0.07415532	-0.02900632	-0.37247832	-0.00308632
0.86302232	0.16295332	-0.07489032	-0.02900732	-0.37233632	-0.00620532
0.86349532	0.15932532	-0.07566332	-0.04066232	-0.36938432	-0.01088132
0.86389332	0.15550732	-0.07643832	-0.04426532	-0.36638132	-0.01497632
0.86385632	0.15143632	-0.07722732	-0.04177832	-0.37214232	-0.01885232
0.86434432	0.14726732	-0.07816032	-0.03755832	-0.37561832	-0.02132432
0.86525232	0.14298832	-0.07928332	-0.03652032	-0.37631232	-0.02514532
0.86497432	0.13836032	-0.08033932	-0.03116832	-0.38184532	-0.02736532
0.86578432	0.13378732	-0.08150832	-0.03427732	-0.38063032	-0.03064632
0.86653732	0.12911532	-0.08263932	-0.03346232	-0.37832732	-0.03261032
0.86607932	0.12413332	-0.08369232	-0.02548432	-0.38323332	-0.03347132
0.86711932	0.11921132	-0.08491032	-0.03124532	-0.38377432	-0.03651432
0.86754332	0.11402832	-0.08604132	-0.02926532	-0.38760832	-0.03921232
0.86683932	0.10850332	-0.08707932	-0.02896732	-0.39689432	-0.04293732
0.86811832	0.10308732	-0.08827932	-0.04204432	-0.39993032	-0.04767732
0.86824932	0.09741932	-0.08932732	-0.04008432	-0.40145632	-0.05190932
0.86832332	0.09161732	-0.09029232	-0.03546832	-0.40621632	-0.05396732
0.86914032	0.08572532	-0.09118832	-0.03483932	-0.41136332	-0.05502332
0.87111432	0.07973732	-0.09202332	-0.02693432	-0.41235432	-0.05233832
0.86934132	0.07323432	-0.09236132	-0.01633732	-0.42417732	-0.04986132
0.87199832	0.06699432	-0.09279032	-0.01672232	-0.42208832	-0.05042432
0.87280132	0.06044932	-0.09287532	-0.01937032	-0.42767232	-0.04996432
0.87317132	0.05378332	-0.09280032	-0.02484232	-0.43374132	-0.04879832
0.87294132	0.04699732	-0.09257732	-0.02891432	-0.44505532	-0.04718032
0.87314232	0.04016932	-0.09243032	-0.02324232	-0.45223632	-0.04318732
0.87502832	0.03331932	-0.09250432	-0.02222132	-0.45827132	-0.04123132
0.87650032	0.02630232	-0.09257532	-0.02118132	-0.46084832	-0.04191832
0.87819132	0.01913032	-0.09269932	-0.02389832	-0.46396532	-0.04208732
0.87977532	0.01185232	-0.09281732	-0.02181532	-0.46288832	-0.04340332
0.88188132	0.00458332	-0.09296532	-0.02440832	-0.46564632	-0.04572032
0.88425732	-0.00282632	-0.09312032	-0.02434232	-0.46683732	-0.04589832
0.88569632	-0.01025632	-0.09319232	-0.02293132	-0.46762732	-0.04642532
0.88732832	-0.01775232	-0.09332032	-0.02571632	-0.47001032	-0.04797132
0.88786932	-0.02520832	-0.09340732	-0.02297132	-0.47108032	-0.04927932
0.88916632	-0.03270432	-0.09369232	-0.02929032	-0.46962832	-0.05468832
0.89124332	-0.04027432	-0.09417632	-0.03337332	-0.46278932	-0.06100732
0.89218732	-0.04777032	-0.09449032	-0.02380232	-0.45906332	-0.06052532
0.89438232	-0.05521132	-0.09482932	-0.02364732	-0.45123932	-0.06052832
0.89488732	-0.06243232	-0.09487532	-0.02847032	-0.44823332	-0.06414432
0.89514832	-0.06945232	-0.09473332	-0.03027732	-0.44818632	-0.06393632
0.89922632	-0.07660132	-0.09482332	-0.03743732	-0.44188232	-0.06552332
0.89813032	-0.08316832	-0.09447932	-0.04500132	-0.44517832	-0.06770532
0.90197432	-0.09000832	-0.09449132	-0.04910432	-0.43768632	-0.06654032
0.90227432	-0.09639632	-0.09433232	-0.05542132	-0.43766232	-0.06804032
0.90349332	-0.10270832	-0.09429932	-0.06363832	-0.43398732	-0.07033132
0.90654932	-0.10908732	-0.09444832	-0.06477332	-0.42679432	-0.07165932
0.90777732	-0.11510832	-0.09450932	-0.06629832	-0.41848432	-0.07209032
0.90813132	-0.12082132	-0.09456632	-0.06720832	-0.41203632	-0.07325332
0.90835532	-0.12632732	-0.09468532	-0.06858532	-0.40450032	-0.07615132
0.90911932	-0.13170332	-0.09496932	-0.06877632	-0.39305832	-0.07881232
0.90947632	-0.13674732	-0.09530532	-0.06897532	-0.38486232	-0.08380932
0.90908532	-0.14150832	-0.09558632	-0.06216932	-0.37533332	-0.08366432
0.90950032	-0.14609532	-0.09594132	-0.05634132	-0.36586532	-0.08470732
0.90961132	-0.15034932	-0.09625532	-0.05544132	-0.35523332	-0.08623832
0.91027032	-0.15441232	-0.09660332	-0.04991832	-0.34538832	-0.08661032
0.91093932	-0.15822132	-0.09699132	-0.04730532	-0.33683032	-0.08718932
0.91107032	-0.16169932	-0.09746832	-0.04176132	-0.32941332	-0.08678832
0.91230232	-0.16509332	-0.09819632	-0.04063132	-0.32254132	-0.08831632
0.91276632	-0.16813532	-0.09905632	-0.03909532	-0.31628832	-0.09038832
0.91366332	-0.17107132	-0.10016632	-0.03535732	-0.31114832	-0.09343432
0.91483132	-0.17385032	-0.10149632	-0.03385032	-0.30611532	-0.09818132
0.91586132	-0.17641732	-0.10296432	-0.03568832	-0.30130032	-0.10385032
0.91653532	-0.17866932	-0.10450632	-0.03416932	-0.29841932	-0.10915132
0.91787132	-0.18081332	-0.10621332	-0.03517132	-0.29480532	-0.11515232
0.91936532	-0.18276232	-0.10799032	-0.03880332	-0.29244832	-0.12200932
0.92012032	-0.18430332	-0.10975932	-0.04338732	-0.29190932	-0.12919732
0.92167632	-0.18580132	-0.11167632	-0.04561932	-0.29022832	-0.13519532
0.92306032	-0.18706832	-0.11357732	-0.05225532	-0.28959532	-0.14196632
0.92411932	-0.18806532	-0.11543832	-0.05642232	-0.28887332	-0.14810832
0.92533332	-0.18888732	-0.11733232	-0.06141832	-0.28723932	-0.15374232
0.92650732	-0.18951232	-0.11929832	-0.06423832	-0.28548632	-0.15963632
0.92764732	-0.18998032	-0.12139732	-0.06875532	-0.28357832	-0.16469432
0.92882832	-0.19028632	-0.12367632	-0.06686832	-0.28005732	-0.17105132
0.92979232	-0.19034232	-0.12611032	-0.06762132	-0.27622532	-0.17774732
0.93111432	-0.19023932	-0.12880932	-0.06950432	-0.27027732	-0.18585832
0.93249032	-0.18990532	-0.13178332	-0.06994532	-0.26422132	-0.19505632
0.93506332	-0.18953232	-0.13531232	-0.06935332	-0.25663732	-0.20531232
0.93910032	-0.18915732	-0.13958032	-0.07084632	-0.24486432	-0.21937032
0.94036532	-0.18784232	-0.14398732	-0.07391732	-0.23958832	-0.23670832
0.93233732	-0.18438132	-0.14606732	-0.07748732	-0.25143132	-0.24905132
0.92649032	-0.18159232	-0.14664732	-0.06646232	-0.25204532	-0.24526632
0.92476332	-0.17994632	-0.14678632	-0.04843832	-0.24210732	-0.23423732
0.92393232	-0.17831632	-0.14708032	-0.03309932	-0.23547632	-0.22915432
0.92356032	-0.17642232	-0.14769732	-0.03041332	-0.23293932	-0.22910832
0.92328232	-0.17436532	-0.14823632	-0.02637132	-0.23100732	-0.22867332
0.92288532	-0.17216132	-0.14855932	-0.02241732	-0.23267932	-0.22633732
0.92261532	-0.16976132	-0.14894332	-0.02083232	-0.23266032	-0.22629832
0.92254332	-0.16716632	-0.14942132	-0.01995732	-0.23805132	-0.22694132
0.92254132	-0.16425732	-0.14974332	-0.02654032	-0.24544932	-0.22821832
0.92276632	-0.16127332	-0.15008332	-0.03244032	-0.24849632	-0.22905432
0.92254432	-0.15804832	-0.15047832	-0.03496932	-0.25083732	-0.22934232
0.92204032	-0.15467032	-0.15097632	-0.03603132	-0.25225332	-0.22867232
0.92174632	-0.15121132	-0.15157732	-0.03186332	-0.24955832	-0.22801432
0.92114832	-0.14761832	-0.15207532	-0.03067832	-0.24789132	-0.22783132
0.92035832	-0.14389832	-0.15239532	-0.02726432	-0.24853632	-0.22635632
0.92058232	-0.14018832	-0.15262632	-0.03411032	-0.25015532	-0.22622332
0.92087732	-0.13634632	-0.15265432	-0.04239332	-0.25196532	-0.22556732
0.92134932	-0.13245532	-0.15274332	-0.04999232	-0.25410832	-0.22592432
0.92141132	-0.12846832	-0.15283732	-0.05284332	-0.25714132	-0.22356832
0.92148832	-0.12456532	-0.15299632	-0.05226332	-0.25771532	-0.22180832
0.92216532	-0.12083632	-0.15331632	-0.05749032	-0.25970332	-0.22136332
0.92186532	-0.11712632	-0.15349732	-0.05972132	-0.26196232	-0.22120232
0.92155232	-0.11362332	-0.15362332	-0.06629232	-0.26344132	-0.22265032
0.92138432	-0.11033932	-0.15379132	-0.06783032	-0.26315432	-0.22317832
0.92078532	-0.10711432	-0.15404132	-0.06633932	-0.26213232	-0.22581432
0.91989832	-0.10398532	-0.15433232	-0.06232232	-0.25791932	-0.22877032
0.91898832	-0.10091532	-0.15475932	-0.05803432	-0.25347732	-0.23308332
0.91790332	-0.09779732	-0.15528432	-0.05336132	-0.25165732	-0.23917932
0.91617332	-0.09453932	-0.15567132	-0.04860932	-0.25209732	-0.24512132
0.91510032	-0.09127432	-0.15575032	-0.05242832	-0.25383432	-0.24923632
0.91471432	-0.08798632	-0.15567832	-0.05891732	-0.25779232	-0.25207532
0.91472932	-0.08459632	-0.15555032	-0.07040632	-0.26150932	-0.25701132
0.91429332	-0.08112032	-0.15534732	-0.07991432	-0.26600232	-0.25956232
0.91433632	-0.07764232	-0.15531932	-0.08408732	-0.26579732	-0.26024132
0.91426532	-0.07409432	-0.15546532	-0.08679332	-0.26339532	-0.26243632
0.91426832	-0.07053732	-0.15576232	-0.08846532	-0.25999232	-0.26514232
0.91342632	-0.06698632	-0.15581132	-0.08712032	-0.26109732	-0.26698032
0.91275532	-0.06346532	-0.15585532	-0.08889332	-0.26208532	-0.26859232
0.91261632	-0.05995932	-0.15592232	-0.08841832	-0.26021432	-0.27012032
0.91202332	-0.05644232	-0.15583732	-0.08767032	-0.26202532	-0.27110832
0.91175532	-0.05294332	-0.15574232	-0.09040532	-0.26180832	-0.27157732
0.91145332	-0.04943032	-0.15569432	-0.09174332	-0.26037132	-0.27152832
0.91132832	-0.04593132	-0.15566632	-0.09340632	-0.25944632	-0.27128132
0.91070632	-0.04237232	-0.15571232	-0.08919932	-0.26080232	-0.27121132
0.91016832	-0.03880832	-0.15581832	-0.08906032	-0.26080432	-0.27221432
0.90956332	-0.03524032	-0.15587432	-0.08809532	-0.26315232	-0.27300132
0.90951932	-0.03168632	-0.15602832	-0.09088832	-0.26157532	-0.27376932
0.90914632	-0.02806832	-0.15619932	-0.08823932	-0.26261132	-0.27431832
0.90873932	-0.02441332	-0.15643632	-0.08347432	-0.26266432	-0.27578032
0.90820832	-0.02064332	-0.15663832	-0.07848132	-0.26387732	-0.27712532
0.90769532	-0.01679832	-0.15680632	-0.07539232	-0.26525632	-0.27799432
0.90753532	-0.01289832	-0.15694132	-0.07430732	-0.26387032	-0.27919132
0.90703232	-0.00897932	-0.15695932	-0.06904932	-0.26537732	-0.27965732
0.90688632	-0.00500532	-0.15706732	-0.06754632	-0.26846832	-0.27987332
0.90677732	-0.00095232	-0.15718332	-0.06751132	-0.27083132	-0.28144832
0.90685132	0.00316532	-0.15727032	-0.06814932	-0.27235132	-0.28176932
0.90701632	0.00736632	-0.15739632	-0.06936032	-0.27364232	-0.28231532
0.90697432	0.01162832	-0.15759732	-0.07255832	-0.27926732	-0.28384832
0.90757432	0.01599332	-0.15796532	-0.07583632	-0.28227532	-0.28560232
0.90769232	0.02045332	-0.15809132	-0.07770032	-0.28728332	-0.28527232
0.90799732	0.02495532	-0.15828332	-0.07505132	-0.29115732	-0.28587232
0.90848132	0.02953832	-0.15859132	-0.07803032	-0.29455832	-0.28685132
0.90868732	0.03419132	-0.15869932	-0.07805432	-0.29960232	-0.28614932
0.90853332	0.03878932	-0.15866932	-0.07639932	-0.29896932	-0.28394732
0.90861432	0.04336932	-0.15872232	-0.07517632	-0.29898732	-0.28204732
0.90862332	0.04791332	-0.15879632	-0.07672032	-0.30221032	-0.28057232
0.90833732	0.05238532	-0.15871832	-0.07639432	-0.30543232	-0.27863032
0.90866632	0.05685932	-0.15873932	-0.07828332	-0.30472532	-0.27498832
0.90887432	0.06129732	-0.15875832	-0.08023332	-0.30470832	-0.27170232
0.90861132	0.06565032	-0.15874032	-0.07573432	-0.30753332	-0.26868932
0.90868432	0.07003932	-0.15874532	-0.07897832	-0.30854832	-0.26587632
0.90909032	0.07449532	-0.15893332	-0.07924032	-0.30824232	-0.26348432
0.90848932	0.07886232	-0.15901932	-0.07862732	-0.30942632	-0.26149132
0.90852032	0.08326632	-0.15930632	-0.07501932	-0.30541232	-0.25899232
0.90822032	0.08762132	-0.15957132	-0.07278132	-0.30317032	-0.25765432
0.90783632	0.09194432	-0.15974332	-0.07323632	-0.30300332	-0.25690632
0.90720732	0.09624032	-0.15970832	-0.07046732	-0.30839132	-0.25607532
0.90737432	0.10060432	-0.15973932	-0.07322932	-0.30692232	-0.25472132
0.90731332	0.10493332	-0.15975532	-0.07677032	-0.31024432	-0.25391432
0.90707732	0.10922632	-0.15978532	-0.07319932	-0.31128332	-0.25204332
0.90669932	0.11349332	-0.15973732	-0.07187132	-0.31387132	-0.25144432
0.90656532	0.11781932	-0.15984332	-0.06773032	-0.31258632	-0.25034332
0.90653932	0.12221932	-0.16030232	-0.06609732	-0.31232832	-0.25317932
0.90592232	0.12651732	-0.16057132	-0.06571332	-0.31147532	-0.25257432
0.90572932	0.13075432	-0.16079632	-0.05984232	-0.30570232	-0.24993532
0.90556932	0.13497732	-0.16115932	-0.06464332	-0.31325832	-0.25193232
0.90541932	0.13923232	-0.16123932	-0.06931132	-0.31653632	-0.25147532
0.90536632	0.14348132	-0.16121332	-0.07449732	-0.31869032	-0.25064932
0.90532532	0.14774432	-0.16131732	-0.07518632	-0.31945532	-0.25049132
0.90491232	0.15200032	-0.16136032	-0.07397432	-0.31860632	-0.24976532
0.90462932	0.15621632	-0.16157132	-0.06754732	-0.30996532	-0.24615632
0.90389332	0.16027932	-0.16177332	-0.06023132	-0.30544132	-0.24429432
0.90391832	0.16445832	-0.16206632	-0.06589232	-0.30331732	-0.24331132
0.90290232	0.16846432	-0.16212432	-0.06292132	-0.30312632	-0.24107932
0.90200632	0.17232932	-0.16198532	-0.06049432	-0.30395232	-0.23668932
0.90166532	0.17619332	-0.16188032	-0.06082032	-0.29975032	-0.23344432
0.90128332	0.18001232	-0.16178032	-0.06135732	-0.30263632	-0.23293932
0.90154432	0.18401932	-0.16190432	-0.06498832	-0.30139432	-0.23197032
0.90156932	0.18804632	-0.16208332	-0.06550932	-0.29902132	-0.23079932
0.90073032	0.19177732	-0.16197932	-0.05789132	-0.29097732	-0.22715432
0.90055432	0.19552332	-0.16206132	-0.05993032	-0.29141332	-0.22728932
0.90018832	0.19912932	-0.16200332	-0.05788532	-0.28816832	-0.22583932
0.90014832	0.20272932	-0.16202832	-0.06009732	-0.28625532	-0.22443232
0.89959132	0.20626232	-0.16212632	-0.05975232	-0.28301332	-0.22345032
0.89869032	0.20963732	-0.16215932	-0.05505232	-0.27872032	-0.22020232
0.89801832	0.21293532	-0.16209532	-0.05115732	-0.27381932	-0.21655732
0.89694832	0.21599632	-0.16176832	-0.04869132	-0.26949132	-0.21369732
0.89632532	0.21906832	-0.16163632	-0.04753632	-0.26643832	-0.21344232
0.89598632	0.22218532	-0.16151932	-0.05016532	-0.26516632	-0.21365332
0.89605432	0.22535232	-0.16156532	-0.05293432	-0.26179432	-0.21433632
0.89561132	0.22839832	-0.16148632	-0.05316732	-0.25845332	-0.21424332
0.89578432	0.23157932	-0.16157532	-0.06173432	-0.25964832	-0.21620532
0.89495932	0.23444432	-0.16133132	-0.06123632	-0.26259132	-0.21495232
0.89400832	0.23718732	-0.16118532	-0.05204732	-0.25307132	-0.21300332
0.89368832	0.24009232	-0.16131632	-0.05244632	-0.24555032	-0.21463332
0.89275032	0.24271332	-0.16103632	-0.04515432	-0.24520432	-0.21652432
0.89232832	0.24531432	-0.16078232	-0.04625032	-0.24094632	-0.21736432
0.89230632	0.24796432	-0.16051232	-0.04705732	-0.23942632	-0.21914932
0.89210732	0.25061832	-0.16025432	-0.04940732	-0.23210632	-0.21891032
0.89184832	0.25320132	-0.15997832	-0.04913732	-0.23044032	-0.21824032
0.89048832	0.25536432	-0.15957632	-0.04330232	-0.23601832	-0.21952632
0.89016932	0.25782432	-0.15926532	-0.04336432	-0.23197732	-0.21921432
0.89011432	0.26040832	-0.15900232	-0.04359732	-0.23078232	-0.22138232
0.88970632	0.26291832	-0.15861432	-0.03973532	-0.21780732	-0.21983232
0.88890032	0.26514532	-0.15830632	-0.03777332	-0.22398132	-0.22549932
0.88831332	0.26745932	-0.15783532	-0.03525332	-0.22229132	-0.22975632
0.88764832	0.26978732	-0.15724532	-0.03048332	-0.22382332	-0.23675432
0.88732832	0.27210032	-0.15627332	-0.02085932	-0.22183532	-0.24325032
0.88683632	0.27418632	-0.15479132	-0.01950332	-0.21972832	-0.25159332
0.88783632	0.27685232	-0.15341532	-0.02594732	-0.22301032	-0.26374632
0.88902032	0.27981732	-0.15200332	-0.02560132	-0.22796732	-0.27562032
0.88971332	0.28289932	-0.15017932	-0.01948732	-0.22723832	-0.28428332
0.89010632	0.28612132	-0.14828632	-0.02291632	-0.23246632	-0.29631132
0.89107132	0.28976332	-0.14673232	-0.02946832	-0.23226932	-0.31018632
0.89305432	0.29400932	-0.14508032	-0.03553032	-0.24066132	-0.32294132
0.89416832	0.29802032	-0.14231432	-0.01793532	-0.24150632	-0.32502232
0.89392632	0.30133032	-0.13808632	0.02113932	-0.24506632	-0.32082832
0.89096932	0.30320732	-0.13227832	0.07598432	-0.23843132	-0.30931032
0.88661832	0.30393332	-0.12537132	0.12995132	-0.24407532	-0.29640732
0.88308932	0.30426232	-0.11784532	0.17573932	-0.24880432	-0.28150332
0.88004532	0.30409532	-0.10976232	0.21714732	-0.25007232	-0.26509532
0.87779132	0.30357132	-0.10117632	0.24922532	-0.25070732	-0.24720332
0.87623532	0.30265832	-0.09211232	0.27487832	-0.25917832	-0.22787432
0.87539532	0.30140232	-0.08283832	0.29583532	-0.26184632	-0.20918932
0.87467032	0.29958832	-0.07334732	0.31197232	-0.26948332	-0.19049232
0.87585632	0.29783132	-0.06388932	0.32164132	-0.27108132	-0.17313632
0.87787732	0.29567532	-0.05463732	0.31635832	-0.28008332	-0.15182132
0.88173832	0.29340032	-0.04557032	0.30105632	-0.32142232	-0.12374732
0.88542832	0.29043932	-0.03594732	0.33626732	-0.29089732	-0.11782232
0.89118932	0.28755732	-0.02684032	0.32696332	-0.29142232	-0.10101632
0.89848832	0.28457132	-0.01776832	0.31669732	-0.29350332	-0.08305132
0.90328432	0.28021732	-0.00870532	0.31617632	-0.30251632	-0.06553532
0.90941732	0.27590632	0.00031132	0.30623432	-0.29750132	-0.04976632
0.91509332	0.27108632	0.00921632	0.29839732	-0.30672532	-0.02861632
0.92073732	0.26604732	0.01785132	0.28050432	-0.29865132	-0.01360332
0.92673032	0.26094632	0.02617832	0.25534332	-0.27692832	0.00011232
0.93228932	0.25538232	0.03414332	0.21587132	-0.26480432	0.01491632
0.93638532	0.24918732	0.04202832	-0.08458232	-0.32712832	0.03105032
0.93878532	0.24214832	0.04916232	-0.01159432	-0.38884032	0.05288132
0.93532432	0.23307332	0.05548232	0.02498032	-0.45874632	0.07631532
0.93038632	0.22318932	0.06116532	0.02890932	-0.50513332	0.09689132
0.92102232	0.20278832	0.07093132	0.04898832	-0.55794932	0.13838932
0.91516732	0.18273732	0.07928232	0.04607932	-0.58269232	0.16659932
0.93335332	0.00081332	0.08271732	0.05973032	-0.45638432	0.17943332
0.93747532	-0.00857332	0.07970532	0.05701932	-0.44112232	0.17235132
0.94597632	-0.02704632	0.07257632	0.05100132	-0.42287732	0.15688632
0.95076632	-0.03606632	0.06855232	0.04553832	-0.41229532	0.14841832
0.95541632	-0.04493132	0.06416932	0.04663632	-0.40115132	0.13941832
0.95993332	-0.05364932	0.05941032	0.05021032	-0.39101632	0.13167232
0.96490632	-0.06221532	0.05424432	0.04774532	-0.37473832	0.11962532
0.96997432	-0.07070232	0.04858632	0.05772732	-0.35839832	0.11100532
0.97338232	-0.07887932	0.04239432	0.06820632	-0.34393332	0.09895832
0.97506532	-0.08665832	0.03586932	0.08029832	-0.33355732	0.08627332
0.97601932	-0.09395032	0.02934232	0.08614732	-0.32829532	0.07508832
0.97558132	-0.10071732	0.02286732	0.08825632	-0.32977132	0.06465332
0.97788232	-0.10739232	0.01646132	0.08502332	-0.32580832	0.05471732
0.98043732	-0.11386332	0.00989432	0.08003332	-0.32099532	0.04374932
0.98427432	-0.12024032	0.00309532	0.07461432	-0.31541832	0.03120032
0.98730632	-0.12631832	-0.00404632	0.07947632	-0.30963632	0.02022332
0.98942532	-0.13202032	-0.01132932	0.08396932	-0.30284332	0.00803632
0.99068032	-0.13737732	-0.01876032	0.09230332	-0.29809032	-0.00480032
0.99034832	-0.14223932	-0.02612332	0.11127232	-0.29164032	-0.01637632
0.99226832	-0.14698432	-0.03356432	0.10527932	-0.29145132	-0.02791032
0.99139732	-0.15121532	-0.04090532	0.12323332	-0.28179932	-0.04330032
0.99171432	-0.15532832	-0.04824332	0.12154032	-0.27032132	-0.05450832
0.99041232	-0.15883432	-0.05531232	0.11792432	-0.26787332	-0.06670332
0.99057232	-0.16222432	-0.06216432	0.10386932	-0.26534132	-0.07983332
0.99036632	-0.16524032	-0.06878232	0.09330032	-0.26641832	-0.09054432
0.99091932	-0.16810632	-0.07532432	0.08192932	-0.26699732	-0.09969332
0.99242232	-0.17088032	-0.08193232	0.07129832	-0.26308532	-0.10945532
0.99351132	-0.17332832	-0.08856732	0.06606632	-0.25931532	-0.11988632
0.99532732	-0.17562432	-0.09532832	0.05252632	-0.25259532	-0.13272832
0.99568932	-0.17739932	-0.10193332	0.04380432	-0.24998932	-0.14305532
0.99551632	-0.17876032	-0.10839132	0.03628232	-0.24933032	-0.15585232
0.99519232	-0.17979532	-0.11470132	0.02648932	-0.24822632	-0.16756032
0.99552332	-0.18067432	-0.12090032	0.01508232	-0.24649432	-0.18162432
0.99435832	-0.18099932	-0.12674832	0.01165332	-0.24651732	-0.19046532
0.99475332	-0.18134632	-0.13269832	0.00850732	-0.24191232	-0.19918832
0.99563032	-0.18144932	-0.13866632	-0.00161932	-0.23626632	-0.21015532
0.99686932	-0.18126632	-0.14477032	-0.00625932	-0.22995132	-0.22042232
0.99556532	-0.18021132	-0.15057432	-0.01348732	-0.22899832	-0.23267532
0.97565032	-0.17552732	-0.15180732	-0.01835832	-0.26517532	-0.23673432
0.96929232	-0.17347132	-0.15275232	-0.00158032	-0.26922232	-0.22116132
0.96736532	-0.17235932	-0.15337732	0.01500132	-0.26312532	-0.20445132
0.96648332	-0.17118132	-0.15390732	0.02361732	-0.25975632	-0.19260132
0.96614332	-0.16989732	-0.15408932	0.02341032	-0.25908632	-0.18415032
0.96700832	-0.16867732	-0.15429532	0.01897832	-0.25843932	-0.17816832
0.96798032	-0.16729332	-0.15471732	0.01573332	-0.26166132	-0.17557532
0.96856432	-0.16560132	-0.15522332	0.01026332	-0.26718032	-0.17475232
0.96956232	-0.16380632	-0.15593532	0.00618432	-0.26953532	-0.17585632
0.96914832	-0.16160032	-0.15657632	0.01056432	-0.27289232	-0.17501432
0.96897432	-0.15930332	-0.15750632	0.01435732	-0.27403632	-0.17607432
0.96848532	-0.15679832	-0.15856632	0.02402632	-0.27426432	-0.17757632
0.96700832	-0.15391832	-0.15924632	0.03122532	-0.27679432	-0.17897732
0.96724532	-0.15109132	-0.15987532	0.02984032	-0.27567032	-0.18088832
0.96709432	-0.14794132	-0.16012932	0.02611532	-0.27988432	-0.18226432
0.96782932	-0.14464932	-0.16024532	0.01608332	-0.28453532	-0.18349932
0.96793732	-0.14108032	-0.16008732	0.00681832	-0.29121632	-0.18391332
0.96969332	-0.13755532	-0.16037532	-0.00705332	-0.29353632	-0.18394232
0.96981032	-0.13376332	-0.16053732	-0.01047132	-0.29771132	-0.18040032
0.97074632	-0.13008032	-0.16094232	-0.01692332	-0.29857132	-0.17759332
0.97120632	-0.12636232	-0.16149032	-0.02223332	-0.30054032	-0.17528332
0.97157332	-0.12277132	-0.16199832	-0.02462432	-0.29914332	-0.17289332
0.97116932	-0.11919132	-0.16248232	-0.02449932	-0.29850532	-0.17194332
0.97078832	-0.11570132	-0.16288832	-0.02358632	-0.30000732	-0.17121232
0.97079132	-0.11232732	-0.16338832	-0.02647832	-0.29950132	-0.17359132
0.97014432	-0.10890032	-0.16369732	-0.02896532	-0.30160332	-0.17546532
0.96965332	-0.10562132	-0.16391132	-0.03149332	-0.30409232	-0.17660132
0.96905032	-0.10234332	-0.16410432	-0.03401032	-0.30327232	-0.17884532
0.96842232	-0.09913732	-0.16434832	-0.03666032	-0.30327932	-0.18168032
0.96768532	-0.09589932	-0.16474632	-0.03911832	-0.30150032	-0.18645032
0.96599232	-0.09247332	-0.16522332	-0.03691632	-0.29632832	-0.19057532
0.96349932	-0.08903132	-0.16532532	-0.03086732	-0.29365532	-0.19214332
0.96257732	-0.08574832	-0.16549432	-0.03608432	-0.29297232	-0.19576732
0.96177232	-0.08229832	-0.16615532	-0.04259532	-0.29853932	-0.20473232
0.96037232	-0.07861232	-0.16653032	-0.05708032	-0.30513832	-0.21258532
0.95917632	-0.07490932	-0.16674632	-0.06671232	-0.30851032	-0.21700832
0.95844432	-0.07122532	-0.16691432	-0.06907532	-0.31281432	-0.21970432
0.95753732	-0.06750832	-0.16722432	-0.07067832	-0.31411332	-0.22233232
0.95576232	-0.06382632	-0.16732532	-0.06838332	-0.31124532	-0.22333232
0.95462732	-0.06044832	-0.16743432	-0.06167232	-0.30431832	-0.22374332
0.95359232	-0.05725232	-0.16756432	-0.06002132	-0.29822032	-0.22581432
0.95262332	-0.05424032	-0.16761532	-0.05662532	-0.29503932	-0.22730932
0.95190432	-0.05126432	-0.16806932	-0.05397332	-0.29372332	-0.23273632
0.95090832	-0.04845732	-0.16814532	-0.04436332	-0.28496432	-0.23202632
0.95047932	-0.04591532	-0.16827932	-0.04034932	-0.27627332	-0.23281832
0.94963132	-0.04357032	-0.16826132	-0.03743432	-0.27051332	-0.23395232
0.94891332	-0.04158032	-0.16807732	-0.03148732	-0.26405632	-0.23217832
0.94790132	-0.03989832	-0.16773132	-0.02253132	-0.25878132	-0.23025532
0.94783432	-0.03842132	-0.16751732	-0.02204032	-0.25420832	-0.22849132
0.94807132	-0.03707632	-0.16736032	-0.02461732	-0.25527232	-0.22911932
0.94830732	-0.03592332	-0.16720332	-0.03026132	-0.25190832	-0.22844832
0.94798232	-0.03482432	-0.16728832	-0.02983932	-0.25014432	-0.23099532
0.94779232	-0.03378332	-0.16760232	-0.02901532	-0.24520432	-0.23321032
0.94750132	-0.03289632	-0.16763232	-0.02028632	-0.23635132	-0.23224032
0.94670832	-0.03223032	-0.16719032	-0.00925432	-0.23182732	-0.23052132
0.94674432	-0.03170132	-0.16683632	-0.00930032	-0.22807932	-0.23302232
0.94625232	-0.03107132	-0.16659532	-0.00454432	-0.22136932	-0.23570532
0.94564332	-0.03040732	-0.16632232	0.00747732	-0.21442132	-0.23611032
0.94510832	-0.02978832	-0.16582632	0.01865832	-0.20931332	-0.23630132
0.94558132	-0.02908232	-0.16554032	0.01749832	-0.20316232	-0.23844432
0.94523232	-0.02817032	-0.16522332	0.01935932	-0.20212632	-0.24041932
0.94382632	-0.02708932	-0.16476132	0.03216232	-0.20126532	-0.24031232
0.94349532	-0.02601332	-0.16434132	0.04178432	-0.19459732	-0.23858532
0.94344632	-0.02504732	-0.16371132	0.05046432	-0.19054032	-0.23619132
0.94241032	-0.02409432	-0.16270332	0.05939432	-0.19241732	-0.23368532
0.94265232	-0.02320632	-0.16189132	0.06332432	-0.18475832	-0.23086132
0.94195032	-0.02242532	-0.16077432	0.07097032	-0.18562732	-0.22720132
0.94080032	-0.02148232	-0.15990432	0.07584832	-0.18384732	-0.22836132
0.93945632	-0.02020332	-0.15942932	0.08496332	-0.18371932	-0.23196232
0.93905932	-0.01867232	-0.15893432	0.09512332	-0.17859432	-0.23069832
0.93970832	-0.01692532	-0.15841632	0.09369432	-0.17636932	-0.22948232
0.93911832	-0.01498232	-0.15765132	0.08752232	-0.18002032	-0.22793732
0.93963932	-0.01259232	-0.15796832	0.08086632	-0.18023832	-0.23345932
0.94240232	-0.00938232	-0.16022132	0.07842532	-0.19798532	-0.24977032
0.94271832	-0.00530432	-0.16127032	0.07186632	-0.23477032	-0.25948232
0.94533832	-0.00061832	-0.16176332	0.05753432	-0.25272132	-0.26302132
0.94695832	0.00440532	-0.16207532	0.04919932	-0.26191632	-0.26646432
0.94866632	0.00970032	-0.16267732	0.04275532	-0.27475032	-0.27108332
0.94892532	0.01518832	-0.16320532	0.03870732	-0.27862832	-0.27218232
0.94753232	0.02064332	-0.16352732	0.04550232	-0.27741332	-0.27059132
0.94648332	0.02603332	-0.16385532	0.04065432	-0.28248332	-0.27077532
0.94521632	0.03132232	-0.16383632	0.02999432	-0.28721932	-0.26833832
0.94317632	0.03651532	-0.16368832	0.02227032	-0.29295732	-0.26721332
0.94173632	0.04172632	-0.16382132	0.01549832	-0.29532432	-0.26619532
0.93952532	0.04680532	-0.16367532	0.01300632	-0.30081032	-0.26292832
0.93755632	0.05179932	-0.16357032	0.00865532	-0.30042332	-0.26133732
0.93587832	0.05657732	-0.16319932	0.00182432	-0.29959132	-0.25884532
0.93390232	0.06108432	-0.16247832	-0.00342532	-0.30360332	-0.25758232
0.93238632	0.06546832	-0.16181232	-0.00613032	-0.30570832	-0.25779032
0.93143832	0.06989432	-0.16132332	-0.01396532	-0.31413532	-0.26105732
0.93061532	0.07436632	-0.16085332	-0.02677632	-0.32139332	-0.26758032
0.92974632	0.07876032	-0.16030932	-0.03531532	-0.32763232	-0.27170632
0.92945932	0.08321732	-0.16002932	-0.04194732	-0.33221932	-0.27494432
0.92935532	0.08771632	-0.16015032	-0.04393732	-0.33065432	-0.27999032
0.92834132	0.09212132	-0.16021832	-0.04187032	-0.33342832	-0.28371832
0.92850532	0.09660332	-0.16030932	-0.04652632	-0.33126132	-0.28633432
0.92811832	0.10095632	-0.16011032	-0.04941832	-0.33302932	-0.28950432
0.92766932	0.10528632	-0.15979932	-0.05131632	-0.33923832	-0.29249332
0.92803032	0.10977532	-0.15966732	-0.05787932	-0.34451732	-0.29622532
0.92785332	0.11426232	-0.15957832	-0.05393832	-0.34764132	-0.29809432
0.92924732	0.11905132	-0.16008332	-0.05670632	-0.34786632	-0.30068732
0.92991432	0.12377632	-0.16049632	-0.05522732	-0.35157932	-0.30402432
0.93099532	0.12865632	-0.16118632	-0.05981432	-0.35716032	-0.30778432
0.93094432	0.13339032	-0.16166532	-0.05455932	-0.35698232	-0.30818032
0.93159232	0.13822332	-0.16213132	-0.05832232	-0.35832432	-0.31127632
0.93066232	0.14282032	-0.16217732	-0.05797132	-0.36454932	-0.31416232
0.93126532	0.14760132	-0.16232132	-0.06404832	-0.37107432	-0.31665732
0.93087832	0.15231832	-0.16216332	-0.06507932	-0.37133532	-0.31645032
0.93076132	0.15708332	-0.16230832	-0.06677332	-0.36884132	-0.31472432
0.93038032	0.16178132	-0.16271632	-0.06430932	-0.36432832	-0.31331932
0.92881032	0.16621632	-0.16294232	-0.05319332	-0.36190132	-0.31332432
0.92715832	0.17051232	-0.16299432	-0.04929832	-0.36280632	-0.31335332
0.92569632	0.17477332	-0.16279832	-0.04922932	-0.36390232	-0.31329532
0.92411032	0.17896532	-0.16245332	-0.05267132	-0.36573132	-0.31532532
0.92359232	0.18331432	-0.16219932	-0.05986732	-0.36555232	-0.31635032
0.92243932	0.18757632	-0.16193332	-0.06152532	-0.36615332	-0.31784732
0.92126832	0.19179632	-0.16171132	-0.06228432	-0.36608932	-0.31913732
0.92013632	0.19600932	-0.16156032	-0.06801232	-0.36400332	-0.32113832
0.91871832	0.20012032	-0.16145932	-0.06995332	-0.36242032	-0.32298132
0.91738332	0.20427232	-0.16144232	-0.06859932	-0.36042932	-0.32502532
0.91664432	0.20858132	-0.16149232	-0.07041932	-0.35455732	-0.32646232
0.91563632	0.21294032	-0.16167832	-0.07259432	-0.35550732	-0.33125932
0.91377532	0.21719832	-0.16159232	-0.07362632	-0.35822632	-0.33372532
0.91261332	0.22157032	-0.16145332	-0.07548932	-0.35507432	-0.33344232
0.91222032	0.22609232	-0.16140732	-0.08385432	-0.34978132	-0.33208332
0.91110432	0.23037132	-0.16125532	-0.08066232	-0.35198932	-0.33193232
0.90987932	0.23470032	-0.16127632	-0.07783732	-0.34655232	-0.32954632
0.90889032	0.23895032	-0.16122732	-0.06783132	-0.33761232	-0.32314632
0.90791032	0.24319832	-0.16127532	-0.05795132	-0.32867632	-0.31880032
0.90659932	0.24727132	-0.16109532	-0.04823132	-0.32878032	-0.31745332
0.90646032	0.25162832	-0.16106532	-0.04715832	-0.32258032	-0.31569532
0.90605932	0.25591732	-0.16107532	-0.04281932	-0.32102432	-0.31552732
0.90534032	0.26009132	-0.16096132	-0.03721632	-0.31338332	-0.31376532
0.90465132	0.26423032	-0.16086332	-0.02863832	-0.31139432	-0.31475832
0.90350532	0.26826432	-0.16072232	-0.01860632	-0.30762932	-0.31631832
0.90312832	0.27252932	-0.16086332	-0.00955032	-0.29985332	-0.31831732
0.90269132	0.27679832	-0.16095132	0.00103932	-0.29366132	-0.32292332
0.90119632	0.28071132	-0.16075132	0.01605932	-0.29064032	-0.32943132
0.90143732	0.28533332	-0.16095732	0.01867132	-0.29048532	-0.34366032
0.90068732	0.28986332	-0.16112932	0.02697232	-0.29073732	-0.36234632
0.89972132	0.29472632	-0.16181232	0.03504332	-0.29371232	-0.38503732
0.90011232	0.30038532	-0.16309332	0.03562032	-0.29815032	-0.41027832
0.90102332	0.30644532	-0.16398132	0.02098232	-0.31139532	-0.43238532
0.90144732	0.31219232	-0.16374032	0.01330032	-0.31287632	-0.44221332
0.89985832	0.31690832	-0.16224732	0.01429032	-0.31848832	-0.44822032
0.89714332	0.32072432	-0.15971032	0.02394232	-0.30917232	-0.44728132
0.89390932	0.32364632	-0.15634332	0.03758232	-0.30250232	-0.44542232
0.88960932	0.32550532	-0.15189332	0.06404132	-0.29488832	-0.44049832
0.88484132	0.32626632	-0.14632432	0.10317832	-0.28897532	-0.43041132
0.87930632	0.32578432	-0.13962532	0.14933632	-0.28168532	-0.41515732
0.87365032	0.32431532	-0.13216432	0.19037732	-0.27618532	-0.40035532
0.86978632	0.32251932	-0.12450432	0.22668032	-0.26400332	-0.38194132
0.86602932	0.31990832	-0.11646732	0.25015632	-0.26574732	-0.36886632
0.86316432	0.31674332	-0.10806932	0.27402132	-0.27512432	-0.35485832
0.86165132	0.31331032	-0.09943032	0.29255032	-0.27582932	-0.33924032
0.86186632	0.30978132	-0.09065932	0.30027532	-0.29028032	-0.31862732
0.86254232	0.30572532	-0.08175032	0.30468432	-0.29672132	-0.29783632
0.86391332	0.30126832	-0.07255732	0.32423932	-0.28517732	-0.28408332
0.86680332	0.29679532	-0.06368332	0.32063232	-0.28858532	-0.26455832
0.87060232	0.29203132	-0.05493532	0.31135732	-0.31374432	-0.23948932
0.87528632	0.28693932	-0.04589932	0.31884932	-0.30178732	-0.22316832
0.87969732	0.28135332	-0.03727132	0.29421932	-0.33207032	-0.19514332
0.88506632	0.27554232	-0.02838732	0.29901332	-0.30809832	-0.18414932
0.89094532	0.26936232	-0.01914832	-0.39913432	-0.23985332	-0.14928332
0.89711832	0.26287532	-0.01089832	-0.36182832	-0.24401632	-0.13744232
0.90174832	0.25545132	-0.00269632	-0.31638932	-0.22619832	-0.12295832
0.90796632	0.24797032	0.00521732	-0.25252232	-0.23120032	-0.11103332
0.91207532	0.23954132	0.01282332	-0.19091632	-0.20662632	-0.09570032
0.91538932	0.23042332	0.01982332	0.09598032	-0.33857232	-0.08344932
0.91396832	0.21981532	0.02655632	0.03716232	-0.38558732	-0.06895332
0.90903232	0.20836832	0.03271632	0.03213432	-0.41917332	-0.05081132
0.88211032	-0.06759532	0.04453032	0.03421732	-0.41905232	0.06680032
0.88500432	-0.07676232	0.04046632	0.02276332	-0.41458032	0.06079632
0.88860932	-0.08575832	0.03625932	0.01745932	-0.40704032	0.05692732
0.89228832	-0.09460832	0.03175432	0.01852832	-0.39867532	0.05580132
0.89664532	-0.10331132	0.02696432	0.02128732	-0.38682632	0.05393732
0.89900732	-0.11163332	0.02183332	0.02571832	-0.37800232	0.05133132
0.90200832	-0.11985832	0.01640732	0.03381332	-0.35930232	0.04722432
0.90410532	-0.12772732	0.01069732	0.03854832	-0.34270132	0.04065632
0.90699032	-0.13529032	0.00475532	0.03630232	-0.33217832	0.03271032
0.90996232	-0.14262332	-0.00146032	0.02891132	-0.32294132	0.01935832
0.91125032	-0.14943832	-0.00783932	0.02580332	-0.31772132	0.00899032
0.91234032	-0.15590732	-0.01430832	0.02505332	-0.31527732	-0.00151232
0.91244932	-0.16192532	-0.02078532	0.02455232	-0.31306732	-0.01103632
0.91295832	-0.16772832	-0.02727232	0.02288232	-0.30973932	-0.02163532
0.91373532	-0.17329532	-0.03377032	0.02367832	-0.30207732	-0.03331032
0.91318132	-0.17831832	-0.04024632	0.02716432	-0.29457832	-0.04313232
0.91231532	-0.18290832	-0.04663132	0.02576232	-0.28369732	-0.05666032
0.91116532	-0.18705232	-0.05291232	0.02331532	-0.27705032	-0.06796232
0.90978232	-0.19079932	-0.05895032	0.01856732	-0.27149532	-0.08084132
0.90817032	-0.19407132	-0.06473032	0.01112932	-0.26751132	-0.09254032
0.90721232	-0.19712832	-0.07032432	0.00629632	-0.26494832	-0.10279432
0.90687632	-0.19991932	-0.07575832	-0.00183432	-0.26197032	-0.11398332
0.90628832	-0.20233632	-0.08105332	-0.00391132	-0.25951332	-0.12370532
0.90611532	-0.20452032	-0.08626432	-0.01062632	-0.25716632	-0.13456232
0.90585832	-0.20640832	-0.09136032	-0.01161132	-0.25217532	-0.14488032
0.90522432	-0.20792032	-0.09633232	-0.01082232	-0.24549932	-0.15486532
0.90420932	-0.20901032	-0.10110032	-0.00498332	-0.23689432	-0.16364032
0.90181332	-0.20938032	-0.10544432	-0.00137832	-0.22949632	-0.17318532
0.90023932	-0.20949232	-0.10959732	-0.00306432	-0.22316032	-0.18352332
0.90049932	-0.20965732	-0.11379132	-0.00563732	-0.21728132	-0.19167132
0.90086932	-0.20947632	-0.11793332	-0.01027232	-0.21384832	-0.20048932
0.90290132	-0.20934832	-0.12237532	-0.01415932	-0.21084432	-0.21029532
0.90589932	-0.20912432	-0.12722032	-0.01434732	-0.20562832	-0.22019532
0.90972332	-0.20877132	-0.13253332	-0.01347532	-0.19872432	-0.23413532
0.91364332	-0.20808032	-0.13828932	-0.01233632	-0.18902832	-0.24927132
0.91842632	-0.20716132	-0.14464132	-0.01182332	-0.17577232	-0.26765932
0.91166432	-0.20326832	-0.14895832	-0.01797932	-0.18894432	-0.28808932
0.89392832	-0.19689032	-0.14916032	-0.02107832	-0.22421332	-0.29279032
0.89094832	-0.19445232	-0.14947332	-0.00937032	-0.21843332	-0.27762432
0.88937932	-0.19259332	-0.14956132	0.00679932	-0.21237532	-0.26504032
0.88960132	-0.19062132	-0.15030032	0.00991232	-0.20671532	-0.26152632
0.88934132	-0.18815232	-0.15128932	0.01478332	-0.20383332	-0.26180632
0.88884432	-0.18543632	-0.15214932	0.01855432	-0.20085932	-0.26134532
0.88841732	-0.18248132	-0.15273032	0.01719332	-0.20372932	-0.26145032
0.88846432	-0.17943932	-0.15310232	0.00847832	-0.21109732	-0.26374532
0.88947532	-0.17643732	-0.15358432	-0.00396732	-0.21629932	-0.26777532
0.88978832	-0.17317732	-0.15416832	-0.01157332	-0.21744832	-0.27134332
0.88984732	-0.16974932	-0.15491032	-0.01109232	-0.21406032	-0.27527632
0.88867732	-0.16585932	-0.15549432	-0.00718432	-0.21542832	-0.28000232
0.88855632	-0.16201132	-0.15598032	-0.01237132	-0.21955232	-0.28451532
0.88841732	-0.15803932	-0.15611332	-0.02045632	-0.22363632	-0.28912532
0.88844732	-0.15405332	-0.15619732	-0.02970632	-0.22801932	-0.29211732
0.88846132	-0.14996332	-0.15643432	-0.03443932	-0.23231232	-0.29524632
0.88830332	-0.14571632	-0.15666832	-0.03879432	-0.23643632	-0.29794032
0.88798532	-0.14133532	-0.15684832	-0.04664332	-0.24182132	-0.30209132
0.88757232	-0.13686532	-0.15696532	-0.05029632	-0.24552832	-0.30436532
0.88764632	-0.13240432	-0.15719732	-0.05603732	-0.24599432	-0.30725332
0.88702132	-0.12783832	-0.15728532	-0.05806332	-0.24788132	-0.30857932
0.88680432	-0.12331332	-0.15751632	-0.06228832	-0.24904632	-0.30999632
0.88616632	-0.11875232	-0.15773932	-0.06525332	-0.25060532	-0.31239032
0.88596432	-0.11423532	-0.15798032	-0.06587032	-0.24970232	-0.31409432
0.88511232	-0.10961532	-0.15818032	-0.06859732	-0.25051732	-0.31620732
0.88463832	-0.10514332	-0.15823832	-0.07353032	-0.25223432	-0.31690132
0.88437632	-0.10086032	-0.15819032	-0.07431832	-0.24811132	-0.31508432
0.88362932	-0.09666132	-0.15817132	-0.07602532	-0.24564232	-0.31468032
0.88347932	-0.09264832	-0.15841832	-0.07334632	-0.24169932	-0.31499632
0.88295032	-0.08865932	-0.15857432	-0.06498132	-0.23833032	-0.31494032
0.88224132	-0.08472432	-0.15860532	-0.06634332	-0.23432132	-0.31521632
0.88203932	-0.08091732	-0.15847432	-0.06822532	-0.23556132	-0.31439432
0.88267432	-0.07723232	-0.15835932	-0.07105932	-0.23567332	-0.31410232
0.88337232	-0.07347932	-0.15836832	-0.08182632	-0.23820332	-0.31649032
0.88393232	-0.06975532	-0.15803332	-0.08665932	-0.23469632	-0.31489132
0.88425332	-0.06608332	-0.15785232	-0.08707532	-0.23182432	-0.31333932
0.88489232	-0.06247732	-0.15802332	-0.08806532	-0.22818432	-0.31299332
0.88479132	-0.05892032	-0.15801132	-0.08475332	-0.22211332	-0.30986932
0.88474832	-0.05534832	-0.15831332	-0.07851932	-0.21831732	-0.30845232
0.88423932	-0.05171532	-0.15861732	-0.07553032	-0.21986132	-0.30814932
0.88420632	-0.04799132	-0.15899332	-0.06975932	-0.21944232	-0.30890132
0.88392732	-0.04411932	-0.15920232	-0.06865932	-0.21891432	-0.31050432
0.88380632	-0.04028032	-0.15912732	-0.06650732	-0.21578032	-0.31114532
0.88344932	-0.03643832	-0.15902032	-0.06814632	-0.21416332	-0.31329132
0.88327132	-0.03266032	-0.15900132	-0.06554832	-0.21164932	-0.31327432
0.88306232	-0.02883532	-0.15895932	-0.06303732	-0.20862232	-0.31024632
0.88275632	-0.02512832	-0.15861732	-0.06486732	-0.20585932	-0.30557432
0.88259932	-0.02146232	-0.15842832	-0.06931832	-0.20745832	-0.30291332
0.88111832	-0.01778032	-0.15801132	-0.05803132	-0.20600732	-0.29912832
0.88142432	-0.01413332	-0.15830532	-0.05664632	-0.20010932	-0.29841332
0.88099832	-0.01031432	-0.15862732	-0.04693032	-0.19782232	-0.30026532
0.88073932	-0.00645732	-0.15875632	-0.03523232	-0.19650032	-0.30167432
0.88114032	-0.00249732	-0.15894232	-0.03313532	-0.19284132	-0.30332132
0.88115032	0.00151332	-0.15884132	-0.03299932	-0.19474032	-0.30328732
0.88106332	0.00549232	-0.15868432	-0.02756532	-0.19417532	-0.30133932
0.88195132	0.00953832	-0.15892832	-0.02793832	-0.19168432	-0.29952432
0.88196732	0.01365932	-0.15904132	-0.02402732	-0.18985032	-0.29736932
0.88186832	0.01779332	-0.15911232	-0.01822432	-0.18811932	-0.29595232
0.88237332	0.02189532	-0.15924632	-0.01808032	-0.18554432	-0.29547332
0.88270032	0.02605132	-0.15926932	-0.01903632	-0.18056032	-0.29440432
0.88171232	0.03009832	-0.15901832	-0.01114332	-0.17898032	-0.29146732
0.88138432	0.03401332	-0.15879732	-0.00591232	-0.17467332	-0.28749532
0.88151432	0.03780932	-0.15871832	-0.00403632	-0.17804432	-0.28535632
0.88185832	0.04169632	-0.15872032	-0.00513632	-0.17912032	-0.28403932
0.88187432	0.04545632	-0.15848032	-0.00295732	-0.17612932	-0.28029132
0.88152732	0.04909732	-0.15818032	-0.00259932	-0.17611732	-0.27652332
0.88236732	0.05277332	-0.15836832	-0.00043232	-0.17205732	-0.27488132
0.88320732	0.05667332	-0.15891932	-0.00254632	-0.18017032	-0.27812332
0.88412632	0.06068632	-0.15914432	-0.00245832	-0.17837132	-0.27735532
0.88472932	0.06464932	-0.15917732	-0.01112632	-0.18364932	-0.27781232
0.88512632	0.06849032	-0.15898132	-0.01352232	-0.18130832	-0.27385632
0.88518732	0.07224032	-0.15898732	-0.01013932	-0.18052232	-0.27193932
0.88539932	0.07606332	-0.15912032	-0.00458032	-0.18021032	-0.26980632
0.88596732	0.07985932	-0.15905532	-0.00243432	-0.18072032	-0.26732732
0.88604132	0.08363532	-0.15903232	0.00008132	-0.18163432	-0.26659832
0.88663032	0.08746332	-0.15902632	-0.00213132	-0.18601832	-0.26404132
0.88713532	0.09133932	-0.15917832	-0.00129632	-0.18579632	-0.26171132
0.88772632	0.09523532	-0.15931832	-0.00474532	-0.18852032	-0.25878332
0.88796832	0.09900632	-0.15921332	-0.00596232	-0.19091732	-0.25530532
0.88693832	0.10257032	-0.15904532	0.00214532	-0.19023032	-0.25465032
0.88852032	0.10648832	-0.15942132	-0.01079132	-0.19686732	-0.25631632
0.88901932	0.11032432	-0.15947932	-0.01125232	-0.19548932	-0.25380832
0.88983032	0.11415032	-0.15958232	-0.01336032	-0.19758132	-0.25029932
0.89095132	0.11814432	-0.16024632	-0.00688532	-0.20050732	-0.25178832
0.89349132	0.12281532	-0.16137132	-0.01798532	-0.21409632	-0.25590232
0.89468832	0.12763632	-0.16199732	-0.01511832	-0.22448232	-0.25723432
0.89647232	0.13267232	-0.16262032	-0.01852832	-0.22713132	-0.25725032
0.89814032	0.13781232	-0.16295532	-0.02067232	-0.24018032	-0.25707632
0.89946332	0.14311532	-0.16310032	-0.02473032	-0.24768732	-0.25593232
0.90015632	0.14844332	-0.16325232	-0.02435432	-0.24578432	-0.25339532
0.89975532	0.15365032	-0.16340632	-0.02010932	-0.24329232	-0.25074932
0.89947332	0.15892432	-0.16377032	-0.01659532	-0.25242332	-0.25038532
0.90005532	0.16444832	-0.16432032	-0.01856032	-0.24995132	-0.24821732
0.89922632	0.16978332	-0.16475132	-0.00932832	-0.24202832	-0.24703632
0.89870032	0.17508832	-0.16505732	-0.01340832	-0.24528432	-0.24809332
0.89667232	0.17997332	-0.16484732	-0.00533032	-0.23597932	-0.24556432
0.89547632	0.18485432	-0.16473732	-0.00462332	-0.23506132	-0.24433032
0.89535032	0.18988732	-0.16469432	-0.01326132	-0.23143332	-0.24213632
0.89383332	0.19462932	-0.16450832	-0.01421232	-0.23344732	-0.24042832
0.89336432	0.19966132	-0.16476332	-0.01625832	-0.23347732	-0.24071932
0.89285232	0.20474932	-0.16519732	-0.01251832	-0.22984332	-0.24111432
0.89288632	0.21006932	-0.16575232	-0.01687132	-0.22658332	-0.24233632
0.89264132	0.21526932	-0.16587032	-0.02383232	-0.22625232	-0.24187332
0.89025532	0.21983532	-0.16566432	-0.01393032	-0.22245732	-0.24037132
0.88790432	0.22414732	-0.16540332	-0.00935332	-0.22060532	-0.23791332
0.88565632	0.22824632	-0.16508432	-0.00279032	-0.21813732	-0.23520332
0.88395332	0.23227732	-0.16476632	-0.00185932	-0.22336732	-0.23461532
0.88344832	0.23646932	-0.16467732	-0.00703132	-0.22291332	-0.23378332
0.88214632	0.24036732	-0.16445032	-0.00408932	-0.21967832	-0.23241732
0.88022232	0.24398232	-0.16427132	0.00175132	-0.21120932	-0.23034132
0.87867932	0.24749332	-0.16407532	0.00993232	-0.21206132	-0.23087032
0.87543032	0.25029732	-0.16355232	0.02521232	-0.20530632	-0.22915132
0.87327732	0.25308832	-0.16306032	0.03545332	-0.20681632	-0.22730332
0.87101032	0.25554932	-0.16245832	0.04651732	-0.19686632	-0.22338232
0.86850232	0.25761932	-0.16183232	0.05806632	-0.19434732	-0.22168332
0.86707832	0.25984632	-0.16152332	0.06487632	-0.19530232	-0.22315732
0.86572932	0.26199832	-0.16113632	0.07168532	-0.18925532	-0.22405432
0.86489332	0.26415132	-0.16076432	0.07581632	-0.19083632	-0.22754332
0.86400732	0.26617332	-0.16009332	0.08294532	-0.19585432	-0.23178032
0.86353432	0.26823732	-0.15934932	0.08879932	-0.19464632	-0.23702932
0.86272932	0.27014432	-0.15820732	0.09332032	-0.20353532	-0.24553832
0.86157432	0.27174432	-0.15662232	0.09978932	-0.20757932	-0.25569432
0.86143332	0.27362832	-0.15525732	0.10109732	-0.21572432	-0.27007132
0.86192732	0.27579432	-0.15337432	0.10460032	-0.22494432	-0.28144532
0.86116132	0.27764232	-0.15108332	0.10158732	-0.23249132	-0.29358932
0.86059132	0.27959932	-0.14904932	0.10132732	-0.23737532	-0.30748132
0.86018632	0.28160232	-0.14694032	0.10189532	-0.24343632	-0.32012832
0.85936432	0.28331732	-0.14403632	0.11142532	-0.25030432	-0.32524532
0.85713832	0.28414832	-0.13993532	0.13472532	-0.25665232	-0.32326932
0.85426432	0.28417832	-0.13485432	0.16236632	-0.26278132	-0.31564732
0.85097532	0.28337232	-0.12911032	0.18646332	-0.26063332	-0.30502032
0.84842032	0.28210232	-0.12313632	0.20405632	-0.25035932	-0.29389532
0.84536132	0.28001632	-0.11683132	0.22502032	-0.25264332	-0.28279032
0.84245132	0.27735732	-0.11021732	0.24733132	-0.26342432	-0.27153732
0.84054932	0.27435932	-0.10336832	0.26607532	-0.25816732	-0.25805632
0.83965032	0.27099732	-0.09632632	0.28268432	-0.25385032	-0.24126432
0.83927032	0.26718432	-0.08908032	0.28900932	-0.25484532	-0.22367132
0.83997732	0.26311432	-0.08182732	0.28976332	-0.25308632	-0.20629832
[truncated: 2,999 more rows]
