# Supplementary material for: Dynamic Monitoring Reveals Motor Task Characteristics in Prehistoric Technical Gestures
Source: PLoS One. 2015 Aug 18;10(8):e0134570. doi: 10.1371/journal.pone.0134570 (PMC4540478; doi:10.1371/journal.pone.0134570)
Supplement: S1 Dataset — The zip file contains csv documents of the measurement data generated during the experiments. For each experiment exist two files, one of the measurements of the force sensor and one of the position sensor. They are labeled by the abbreviation “exp” followed by a number and the postfix “-force” for the force sensor and “-position” for the position sensor. The first row shows the legend of the document which states the arrangement of the quantities below. The quantities are listed in chronological order. Sample times of both sensors were 0.01 s. (ZIP) [file pone.0134570.s002.zip › exp39-force.csv]

Force X (N)	Force Y (N)	Force Z (N)	Torque X (N-m)	Torque Y (N-m)	Torque Z (N-m)	Frequency = 1000	Averaging Level = 10	F/T Serial Number = FT14761	Time Started = 11.02.2014 15:35:54
0.0383644923567772	0.0934657156467438	0.0749629214406013	0.000451392901595682	6.93336842232384E-05	-0.000427126826252788
0.0567371994256973	0.105081290006638	0.0127568813040853	-0.000429451814852655	0.000268949021119624	-1.63786280609202E-05
-0.0227070432156324	0.0488151423633099	0.0183339845389128	-0.000556802027858794	0.0018725962145254	-0.00111180800013244
0.0601572282612324	0.108519837260246	0.0897203907370567	0.000230218793149106	0.000294195720925927	-0.00131439324468374
0.0191736109554768	0.0800809934735298	0.0143240829929709	-0.000123405479826033	0.00039488312904723	-0.000930168142076582
0.0372828170657158	0.0591811910271645	0.0366289876401424	2.027479786193E-05	0.00117010495159775	-0.000845966453198344
0.0474164225161076	0.0861801281571388	0.0224953107535839	-0.000281894637737423	-4.30925956607098E-06	-0.000518120301421732
0.00363492057658732	0.0508341118693352	0.0396844148635864	0.000285413931123912	0.00111536763142794	-0.000296355108730495
0.00680467719212174	0.0331339351832867	0.0403440035879612	0.000924668798688799	0.000961121579166502	-0.000228849530685693
0.033468920737505	0.0717094093561172	0.0670431777834892	0.000857123930472881	0.000670004286803305	-0.000546816794667393
0.0852799415588379	0.111063554883003	0.0331914462149143	0.000672214257065207	0.000772016297560185	-0.000837636878713965
0.0291320122778416	0.0567235574126244	-0.00206686509773135	0.000415219605201855	0.000724396726582199	-0.000975313712842762
0.0387225858867168	0.0275059379637241	0.0546610280871391	0.000355196185410023	0.000487978890305385	-0.000902712752576917
0.0306139178574085	0.0593065321445465	0.0717783197760582	0.00084220280405134	0.000643546925857663	-0.000731696607545018
0.0149127338081598	0.0499000884592533	0.0572222992777824	-6.07564725214615E-05	0.000749475148040801	-0.000460791488876566
0.0458135046064854	0.0272610578685999	0.062414962798357	7.26510870663333E-06	0.000729877734556794	-0.000486173230456188
0.0309914071112871	0.0614051707088947	0.0358096323907375	-0.000110701264929958	0.000720824697054923	-0.000567729293834418
0.0627572908997536	0.0493531711399555	0.0398542173206806	-0.000388566113542765	0.000948909262660891	-0.000174120170413516
0.0495384968817234	0.0390683934092522	0.0324110426008701	0.000575201935134828	0.00124044087715447	-0.000425021396949887
0.0326227769255638	0.000877903657965362	0.0593665689229965	0.000312135525746271	0.00109746807720512	-0.00100745703093708
0.0808086693286896	0.074163481593132	0.0633155480027199	0.00137550791259855	0.000380059063900262	-0.000211441976716742
0.0703625679016113	0.0826014131307602	0.00533790187910199	0.000666275795083493	0.000243944872636348	7.43118871469051E-05
0.0449462085962296	0.0557208806276321	0.0485542602837086	-0.00049129530088976	0.000251699006184936	-0.000468524551251903
0.0482015274465084	0.070761039853096	0.0227174069732428	-0.000453189451945946	0.000354907824657857	-0.000618720543570817
0.0258741807192564	0.102741286158562	0.0349434576928616	-0.000317895348416641	0.000155942238052376	-0.000485725671751425
0.0277538299560547	0.12391172349453	0.0756983980536461	0.000386448838980868	0.000402796606067568	-0.00107888248749077
0.0157733745872974	0.110074825584888	0.022298501804471	-6.13488082308322E-05	0.000598656479269266	-0.000673827540595084
0.0335456430912018	0.0964684262871742	0.0706230401992798	0.00019623403204605	0.000268681353190914	-0.00060483900597319
0.0196973588317633	0.134952053427696	0.0267273467034101	-9.4260205514729E-05	0.00103622558526695	-0.000789059267845005
0.0396076068282127	0.101434320211411	0.0443428419530392	0.00016507221153006	0.000844047404825687	-0.000446969468612224
0.0407615005970001	0.0817620530724525	0.0593225285410881	0.000246414885623381	-4.00327771785669E-05	-0.00139938259962946
0.0306419003754854	0.0536006838083267	0.00168058311101049	0.000594909477513283	0.000177458699909039	-0.000568461895454675
0.000248906784690917	0.0816701948642731	-0.0112723261117935	2.34813705901615E-05	0.00101862917654216	-0.0012656357139349
0.023437388241291	0.0958681777119637	0.0218358114361763	-0.000501614646054804	0.000663592189084738	-0.00050028384430334
0.0384395979344845	0.122563943266869	0.0290199723094702	0.000254254147876054	0.000896758574526757	-0.00162414356600493
0.0351514592766762	0.155135363340378	-0.0157447438687086	-0.000492492108605802	0.000846211682073772	-0.00149189471267164
0.0379971414804459	0.100724726915359	0.0184531286358833	-0.000730443280190229	0.000974567432422191	-0.0010011593112722
0.0439680926501751	0.121322713792324	0.00912782549858093	-0.00134735449682921	0.000652052985969931	-0.00103187921922654
0.00551128480583429	0.162751466035843	0.0260367169976234	-0.00156224169768393	0.000900054117664695	-0.00142076250631362
0.0500237569212914	0.152284279465675	0.0180727634578943	-0.00113184377551079	0.000788754841778427	-0.00114226597361267
0.0471041947603226	0.123181633651257	0.0519473403692245	-0.00140726019162685	0.000844629306811839	-0.000675108749419451
0.0838786214590073	0.181392714381218	0.0525764711201191	-0.000991680193692446	0.000858843966852874	-0.000741968979127705
0.086874283850193	0.15051007270813	0.102818801999092	4.91235114168376E-05	0.00124141108244658	-0.00132610753644258
0.0965264439582825	0.128780394792557	0.124774850904942	-0.00064413872314617	0.00133270723745227	-0.00158804503735155
0.0974690318107605	0.129956856369972	0.0594288446009159	0.000259977445239201	0.0019366298802197	-0.00102740013971925
0.129694253206253	0.0912144407629967	0.00372220552526414	0.000491634767968208	0.000736393732950091	-0.000939315417781472
0.0885252580046654	0.0672324001789093	0.0807490646839142	-0.000105085993709508	0.00251323031261563	-0.000730398576706648
0.0650969594717026	0.0532955415546894	0.00213000667281449	-4.05976015827036E-06	0.00204102043062449	-0.000667714281007648
0.0916704460978508	0.059579998254776	0.0912816748023033	0.000812601123470813	0.0011658500880003	-0.00128215900622308
0.0678993687033653	0.0813068598508835	0.0939672291278839	0.00100978650152683	0.00105522421654314	-0.000622354738879949
0.0349838845431805	0.0743956789374352	0.0625127851963043	0.00053252768702805	0.000949073059018701	-0.000590628653299063
0.0861320197582245	0.0797432586550713	0.0630774050951004	0.000316864636261016	0.000840699125546962	-0.000557344756089151
0.0516295358538628	0.0725642517209053	-0.0290162824094296	-0.000501278962474316	0.0011902810074389	-0.00080288463504985
0.079204149544239	0.112439401447773	0.129232600331306	0.000883859873283654	0.000539539381861687	-0.00102136202622205
0.0910404250025749	0.125026881694794	0.0364852249622345	6.75572664476931E-06	0.00045070392661728	-0.00063450523884967
0.0380996987223625	0.0859528854489326	0.0191397108137608	-6.99727752362378E-05	0.00158597563859075	-0.000932277645915747
0.0499294847249985	0.113914102315903	0.0273173674941063	5.03686496813316E-05	0.000567647628486156	-0.000681342557072639
0.0692722499370575	0.113540224730968	0.0622305050492287	-0.000630393624305725	0.00109755829907954	-0.000875077734235674
0.0646112784743309	0.106120377779007	-0.0199742950499058	-0.000401580240577459	0.0015271867159754	-0.000957991112954915
0.0692492350935936	0.0797938108444214	0.0543490387499332	0.000587591726798564	0.00153542263433337	-0.000518928747624159
0.0688098073005676	0.0893227905035019	0.0589962489902973	0.000172875952557661	0.00125364621635526	-0.00095368066104129
0.0673872157931328	0.09163698554039	0.0370166227221489	-0.000225051728193648	0.00109654199331999	-0.00105572410393506
0.0546695366501808	0.104122057557106	0.0331793315708637	-2.33826790463354E-06	0.00160208018496633	-0.00136649364139885
0.0841003879904747	0.135670349001884	0.0404545441269875	0.000146554491948336	0.00170196930412203	-0.000398522126488388
0.0816982910037041	0.102390132844448	-0.0153345307335258	-7.61247065383941E-05	0.00136521412059665	-0.000786486838478595
0.105944514274597	0.158869355916977	0.0593373738229275	-8.99932056199759E-05	0.00164189818315208	-0.00122973509132862
0.118394508957863	0.112105488777161	0.0415012501180172	-0.00102594483178109	0.00132686214055866	-0.00113544764462858
0.0835226476192474	0.122102379798889	-0.00243444344960153	-0.000352660747012123	0.00185812648851424	-0.000893576885573566
0.123363919556141	0.154545277357101	0.0384503751993179	0.000235975399846211	0.00147270981688052	-0.0013539040228352
0.125708028674126	0.125115543603897	0.0116755040362477	-0.000515693565830588	0.001936424523592	-0.00116462574806064
0.0684057101607323	0.0923348292708397	0.0193524044007063	-0.000493111554533243	0.00199565687216818	-0.000979091739282012
0.132059335708618	0.130314707756042	0.0289029814302921	6.99814263498411E-05	0.00197966815903783	-0.000748502498026937
0.0985256507992744	0.123363465070724	0.0593446828424931	8.42436656967038E-06	0.00180272699799389	-0.00107412447687238
0.113963767886162	0.143938735127449	0.102327316999435	-0.000535764847882092	0.00204066443257034	-0.00101803138386458
0.128558725118637	0.146828055381775	-0.00263056275434792	-0.000649932131636888	0.00143016374204308	-0.000660798279568553
0.115472704172134	0.126578256487846	0.0635675340890884	0.00031033850973472	0.00176908459980041	-0.000716406852006912
0.0748865678906441	0.124948464334011	0.00292586605064571	-0.000262848130660132	0.00138220144435763	-0.00151782110333443
0.0898400396108627	0.143350332975388	-0.0497394166886806	-0.000269762706011534	0.00152618309948593	-0.00119544984772801
0.0451142452657223	0.113848865032196	0.0451879501342773	-8.35971077322029E-05	0.00167633360251784	-0.000980965211056173
0.0620114244520664	0.115041702985764	0.0414624325931072	0.000344977393979207	0.000979389529675245	-0.000994864967651665
0.0836428850889206	0.112564958631992	-0.0250449068844318	-0.000632229552138597	0.00057169544743374	-0.000597096688579768
0.062884084880352	0.142884641885757	0.00959726795554161	-0.000640302838291973	0.000776011496782303	-0.000852179829962552
0.0709396228194237	0.144770205020905	0.0117578394711018	0.000625060056336224	0.00071757024852559	-0.00132377364207059
0.0891045853495598	0.101920813322067	-0.0150401704013348	0.000335715914843604	0.000817557156551629	-0.000703729805536568
0.109538815915585	0.105903834104538	0.0200469400733709	9.88904066616669E-05	0.00158916052896529	-0.000765676901210099
0.0715524181723595	0.0913903638720512	0.0378234200179577	0.00033197266748175	0.00205695000477135	-0.00111258844844997
0.0756867453455925	0.0734984055161476	-0.00103788729757071	0.00124233914539218	0.0013954434543848	-0.000721929303836077
0.07475645840168	0.0727673694491386	0.03706344217062	0.000679865886922926	0.00140876136720181	-0.000452552834758535
0.0826841071248055	0.098585732281208	0.0471446514129639	0.000731493753846735	0.00177620502654463	-0.00119898957200348
0.134271591901779	0.118479132652283	0.0293024089187384	0.000266349379671738	0.00171103398315609	-0.000805535237304866
0.120015650987625	0.160975858569145	0.0732193738222122	0.000961728626862168	0.000678467738907784	-0.00109855469781905
0.0956302285194397	0.113143488764763	0.0199523717164993	0.000417473522247747	0.00168958178255707	-0.000714519061148167
0.0553388185799122	0.113777734339237	-0.0115636643022299	0.000194401902263053	0.00151443434879184	-0.000632594979833812
0.0726869329810143	0.128397405147552	0.0492795519530773	0.000572659424506128	0.00132577528711408	-0.00035167348687537
0.0580849833786488	0.0949336141347885	0.0366439446806908	-0.000277898216154426	0.000791942293290049	-0.00100315036252141
0.0591130554676056	0.0914676412940025	0.0354670099914074	-0.000719961186405271	0.00103264197241515	-0.000548069190699607
0.0897751301527023	0.137224107980728	-0.0200832560658455	-0.000386405794415623	0.00148836732842028	-0.000808732293080539
0.101094864308834	0.110813364386559	0.0550948791205883	5.85939851589501E-05	0.00070549180964008	-0.00108669511973858
0.0794718638062477	0.157576486468315	-0.0546454600989819	-0.000112243898911402	0.0011507315794006	-0.00100538635160774
0.0806439444422722	0.118724584579468	-0.0205938201397657	-0.000588332943152636	0.00142130942549556	-0.000635134929325432
0.0945449844002724	0.104158982634544	-0.0687581449747086	-0.00109520636033267	0.0013940327335149	-0.000506492448039353
0.116019241511822	0.143970191478729	-0.0466331243515015	-0.000197143206605688	0.000809355115052313	-0.000295574107440189
0.0557139031589031	0.06020562723279	-0.0835947766900063	-0.00190272205509245	0.00102838361635804	-0.000117200426757336
0.082590326666832	0.13838392496109	-0.0729106217622757	-0.0010038303444162	0.000665403786115348	-0.000887358852196485
0.071011945605278	0.150858134031296	-0.0812943279743195	-0.00105960771907121	8.93348260433413E-05	-0.00128674600273371
0.0261601023375988	0.184189528226852	-0.0125741697847843	-0.000649576308205724	0.000386906729545444	-0.00118836702313274
0.0980489477515221	0.221397116780281	-0.0461291894316673	-0.00050001370254904	-0.000767196528613567	-0.00135458121076226
0.0765213072299957	0.183314934372902	-0.0370351821184158	-0.00117505772504956	0.00027599124587141	-0.00185731123201549
0.0743464827537537	0.189506962895393	-0.10468165576458	-0.00190165685489774	0.0004115266201552	-0.000951246707700193
0.101298205554485	0.215087294578552	-0.0684372559189796	-0.00129743339493871	0.000154388530063443	-0.00132580869831145
0.0595556981861591	0.140144646167755	-0.042494423687458	-0.00127692404203117	0.000418740411987528	-0.00125254644080997
0.0855463594198227	0.149894908070564	-0.137962162494659	-0.00160886778030545	0.000144323887070641	-0.00133665930479765
0.0916637182235718	0.156575575470924	-0.0991245731711388	-0.00156351830810308	0.00035821384517476	-0.0011186070041731
0.107330292463303	0.144140765070915	-0.0806125700473785	-0.000811549660284072	0.000574793899431825	-0.00112893851473927
0.112784810364246	0.116730809211731	-0.032751303166151	-0.000107750733150169	-0.000169457809533924	-0.000663820304907858
0.135829791426659	0.098443903028965	-0.0554968304932117	-9.19490994419903E-05	-9.60490615398157E-06	0.000198400943190791
0.14271254837513	0.000242592446738854	-0.039068665355444	0.00125544774346054	0.00126059295143932	-0.000339340738719329
0.13952474296093	0.00254153436981142	-0.0352021977305412	0.0011980461422354	0.00124388618860394	-0.000150701904203743
0.153420940041542	0.0118641313165426	-0.0517089627683163	0.00168674509041011	0.00180739269126207	-0.000263294234173372
0.143044158816338	-0.0569304674863815	-0.0429554022848606	0.00224158028140664	0.00139833590947092	0.000188056452316232
0.0893748179078102	-0.0594202801585197	-0.0253763254731894	0.00193102867342532	0.00160941656213254	-0.00054300029296428
0.0999005809426308	-0.0498396456241608	-0.0467382483184338	0.00296344771049917	0.00112354452721775	-0.000211094273254275
0.115431435406208	-0.0498941279947758	-0.0549284406006336	0.00242233020253479	0.000847757270094007	-0.000623805040959269
0.0677312538027763	-0.0583588592708111	-0.0695271268486977	0.00233600684441626	0.000434879359090701	-0.000260050088400021
0.0805671811103821	-0.00251981639303267	-0.0515883155167103	0.00320417038165033	-0.000166167301358655	-0.000308916787616909
0.0646132752299309	-0.0210764743387699	-0.0403982847929001	0.00168696301989257	0.000189569167559966	-0.000103437712823506
-0.00150839437264949	-0.0251774210482836	0.0236488077789545	0.000593470002058893	-0.000205915857804939	-0.000639596197288483
0.0282623544335365	0.0087797986343503	0.0176766850054264	0.000618656456936151	-0.000852036871947348	0.000321538769640028
-0.0156729854643345	0.0259217545390129	0.0244986116886139	-0.000115433169412427	-0.000368845998309553	0.000503618037328124
0.0630960687994957	0.0771627202630043	0.0424760393798351	-7.54688298911788E-05	-0.000194388485397212	0.000707952887751162
0.00727136991918087	0.0949567630887032	-0.000893708958756179	-0.000587915070354939	0.000733162625692785	-0.000151681699207984
0.0636876150965691	0.0901241898536682	0.0807921066880226	-0.00143327901605517	0.000432748522143811	0.000453910644864663
0.0603769794106483	0.151384949684143	0.0135212317109108	-0.000791329541243613	0.00100471184123307	-0.000748872524127364
0.0925218239426613	0.174435123801231	0.0698114857077599	-0.000898780417628586	0.00137622398324311	-0.000465587567305192
0.0966866463422775	0.158234447240829	0.065977081656456	-0.00169287249445915	0.000760896480642259	-0.00105876196175814
0.0513269491493702	0.200352787971497	0.00785115826874971	-0.00150004017632455	0.000387888110708445	-0.000747007376048714
0.0801854953169823	0.245515644550323	0.0835136398673058	-0.00226992554962635	0.000625996850430965	-0.00200398336164653
0.0603091940283775	0.221822008490562	0.0529169626533985	-0.00278138858266175	0.0010396174620837	-0.00221644504927099
0.093666598200798	0.23594842851162	0.0102003179490566	-0.00252891168929636	0.000970127992331982	-0.00226132711395621
0.0733264237642288	0.239129275083542	-0.025092450901866	-0.00230988627299666	0.00131568487267941	-0.00206055189482868
0.118593260645866	0.287954360246658	0.0439806878566742	-0.00189777812920511	0.000741832598578185	-0.00143974414095283
0.0327570885419846	0.205216020345688	-0.0225367769598961	-0.0027060795109719	0.00117539661005139	-0.00151788932271302
0.0377619527280331	0.262760281562805	0.0237983632832766	-0.00246249185875058	0.000100482437119354	-0.00089181843213737
-0.0085646016523242	0.208225756883621	0.0494456626474857	-0.00333980144932866	-0.00095653795870021	-0.00132907531224191
-0.0510170198976994	0.300452351570129	-0.0174125116318464	-0.00232363655231893	-0.00161890184972435	-0.000819029344711453
-0.0908741429448128	0.227364033460617	0.0277310684323311	-0.00313363922759891	-0.00243345065973699	0.000148119550431147
-0.0909158736467361	0.193105593323708	-0.0280825477093458	-0.00322571047581732	-0.00303472438827157	-0.000152249718667008
-0.0979317128658295	0.201011195778847	-0.049612682312727	-0.00241624843329191	-0.00277932756580412	5.08104094478767E-05
-0.0913381725549698	0.143366739153862	-0.0171850360929966	-0.00169602141249925	-0.0022699679248035	-0.00029472351889126
-0.0423178896307945	0.135009169578552	-0.0436980463564396	-0.00118899985682219	-0.00286676501855254	0.000646379834506661
-0.069536991417408	0.144016548991203	-0.0508771501481533	-0.000371308269677684	-0.0024697445333004	-3.54818657797296E-05
-0.052399642765522	0.106431446969509	-0.00505936425179243	-0.000331708026351407	-0.00177673622965813	-0.000891914940439165
-0.082645982503891	0.143701404333115	0.00325137446634471	-0.000369570159818977	-0.00311654852703214	-0.00124869856517762
-0.161729916930199	0.109335675835609	-0.0540827214717865	-0.000978924217633903	-0.0025442170444876	-0.00165049184579402
-0.125912457704544	0.0975362360477448	-0.0668054893612862	-0.00015285171684809	-0.00317316805012524	-0.00106144440360367
-0.127296760678291	0.131063297390938	-0.0994608104228973	-0.000831873272545636	-0.00385251897387207	-0.000419342250097543
-0.125184625387192	0.103662393987179	-0.0747488811612129	-0.00157376879360527	-0.00263468059711158	0.000179033697349951
-0.0889118239283562	0.0858667865395546	-0.0259959939867258	-0.000650346803013235	-0.00359153188765049	0.000501432223245502
-0.0778949409723282	0.0486527420580387	-0.0878788083791733	-0.000834492093417794	-0.00298979203216732	0.00127515522763133
-0.0654716938734055	0.0372396558523178	-0.0183444656431675	-0.00138856517150998	-0.00212184735573828	0.00124059361405671
-0.0427922308444977	0.0529736429452896	-0.0220245160162449	-0.00140332314185798	-0.00136723322793841	0.00105746288318187
0.0127751920372248	0.0407527536153793	-0.028819739818573	-0.000489062338601798	-0.000195930158952251	0.00114000600297004
0.061310563236475	-0.0114669408649206	0.0299843642860651	-0.000607459398452193	0.000397349474951625	0.000591845193412155
0.13546247780323	0.013872834853828	0.107859030365944	0.000372907146811485	0.000926933367736638	-0.000450590625405312
0.183307036757469	0.00763911148533225	0.0703270733356476	0.000915088166948408	0.00305876834318042	-0.000430413143476471
0.188120201230049	-0.0628440603613853	0.0222661588340998	0.000784738222137094	0.00517674442380667	0.000147775528603233
0.314537286758423	-0.0386753156781197	0.0462275594472885	0.00197055749595165	0.0047164112329483	0.00057479488896206
0.358820050954819	-0.0514637939631939	0.0253001172095537	0.00184021389577538	0.00584198348224163	0.000618833932094276
0.397531896829605	-0.00386560126207769	-0.0358779318630695	0.00156551215332001	0.00702766887843609	0.000857124337926507
0.366558104753494	0.00403025140985847	0.00230861478485167	0.000296965037705377	0.00737810973078012	0.000429558742325753
0.358087986707687	0.0726613998413086	0.00723319221287966	-5.92782635067124E-05	0.00680527789518237	-0.000501290371175855
0.316469311714172	0.0898662209510803	-0.0236326213926077	-0.000444313220214099	0.00515930168330669	-0.00103443569969386
0.292433738708496	0.0995948910713196	-0.0164869762957096	-0.00119663099758327	0.00392420357093215	-0.00326287816278636
0.282809108495712	0.132501184940338	0.0155124561861157	-0.00147522683255374	0.00380796566605568	-0.00215862062759697
0.239611119031906	0.122918926179409	-0.0478910394012928	-0.00150223856326193	0.00381170050241053	-0.00116399070248008
0.271983832120895	0.116022907197475	-0.110608510673046	-0.00168607453815639	0.00316359917633235	3.4077609598171E-05
0.232290610671043	0.0915462747216225	-0.0455104485154152	-0.00118308409582824	0.00368819595314562	0.000127049133880064
0.201539009809494	0.0936981588602066	0.0103227216750383	-0.00126140238717198	0.00139522843528539	1.66097979672486E-05
0.0939003452658653	0.102984987199306	-0.0859289690852165	-0.000966498977504671	0.000569623545743525	-0.000613412237726152
0.0778834447264671	0.0978938713669777	0.0438869930803776	-0.000194914551684633	-0.000538826454430819	-9.40366880968213E-05
0.0232660751789808	0.0493216663599014	-0.0662753134965897	-0.00103240192402154	-0.000150114705320448	2.87367438431829E-05
0.00590765010565519	0.0690413638949394	-0.0665015354752541	-0.000636931741610169	-0.00224922224879265	-4.15807044191752E-05
-0.0133037474006414	0.058714535087347	-0.0845585390925407	-0.000101306446595117	-0.00257481983862817	0.000432965636719018
-0.0208936426788569	0.0736182853579521	0.0428938791155815	-0.000859838328324258	-0.00155689823441207	-0.00309834629297256
0.00598652474582195	0.0869233980774879	-0.0661000981926918	0.000106861814856529	-0.00187121669296175	5.09171950398013E-05
0.0272135213017464	0.0981016829609871	-0.150587901473045	-0.0012290480080992	-0.000834388192743063	-0.00173021876253188
0.0189189556986094	0.152342215180397	-0.0629639402031899	-0.000931349582970142	-0.00169135606847703	-0.00233394699171185
-0.0497046038508415	0.120633967220783	-0.0262527316808701	-0.00132712081540376	-0.00146356562618166	-0.00170311902184039
-0.0247288998216391	0.145162433385849	-0.0183962881565094	-0.00143042183481157	-0.00146022369153798	-0.00118729611858726
-0.0325865931808949	0.134744465351105	-0.114470295608044	-0.00221894448623061	-0.00166382221505046	0.000953097885940224
-0.0182285476475954	0.0850515589118004	-0.16353403031826	-0.00132148107513785	-0.000964357168413699	0.00248178816400468
-0.00925645139068365	0.060064472258091	-0.11557749658823	-0.000665462284814566	-0.00086547591490671	0.00294624245725572
-0.0321216285228729	-0.0126510700210929	-0.141544938087463	9.24230917007662E-05	-0.00157259742263705	0.00100933259818703
-0.0672519579529762	0.00537648051977158	-0.0354734994471073	0.000895096978638321	-0.00204972294159234	3.47375935234595E-05
-0.0836385563015938	-0.0473130494356155	-0.0431253537535667	0.00225039222277701	-0.00274411262944341	0.000202521390747279
-0.0870182514190674	-0.0118388589471579	-0.00880330894142389	0.0024175769649446	-0.00315393158234656	0.00030551350209862
-0.126823112368584	-0.0499036274850369	-0.0295724030584097	0.00235678721219301	-0.00268993643112481	-0.000406285747885704
-0.0933017432689667	-0.00052627909462899	0.01846375875175	0.00215633376501501	-0.00297941965982318	-0.000561483961064368
-0.0766276568174362	-0.0127221699804068	0.0223329104483128	0.00118794257286936	-0.00140745216049254	-0.000472207728307694
-0.0282815732061863	-0.0205281581729651	-0.0143262576311827	0.00116875872481614	-0.00175791268702596	-0.00134491350036114
0.0159187000244856	0.0102764768525958	-0.0635071620345116	0.000774145999457687	-0.000614187330938876	-0.000474211439723149
0.0458561554551125	0.0340553224086761	-0.0694843158125877	0.000732612679712474	-0.000275050580967218	0.000568580871913582
0.0859146565198898	0.0262470971792936	-0.0402151793241501	-6.895591650391E-05	-9.81583871180192E-05	0.00121955201029778
0.0487755686044693	0.0636714696884155	-0.0288310199975967	-0.000800706737209111	-0.000561776745598763	0.00119392981287092
0.011744731105864	0.0825733318924904	-0.0559276752173901	-0.000968359061516821	-0.00153584231156856	0.00115739600732923
-0.0183318443596363	0.0568447522819042	-0.0964517891407013	-0.000723596021998674	-0.00167732569389045	-0.000476339890155941
-0.03334940969944	0.0831839069724083	-0.0335699953138828	-0.00104763836134225	-0.00191996118519455	0.0003369442129042
-0.00328338821418583	0.10718260705471	-0.0881830826401711	-0.000516916450578719	-0.00258505786769092	-0.000301899359328672
-0.0254613235592842	0.108721300959587	-0.0741531103849411	-0.000781664974056184	-0.00193369458429515	-0.00113779411185533
-0.00774838961660862	0.100010477006435	-0.0769290700554848	-0.000960227160248905	-0.00140363071113825	-0.00183205469511449
-0.00148199300747365	0.160301402211189	-0.104285813868046	-0.000417233211919665	-0.00191937491763383	-0.00114122312515974
-0.0716480314731598	0.0905784219503403	-0.102098293602467	-0.00127591972704977	-0.00149587460327893	-0.000699309690389782
-0.0078232204541564	0.0936069115996361	-0.0546682253479958	-0.000484152609715238	-0.00288229016587138	0.000400032353354618
-0.0405595190823078	0.0850385874509811	-0.0489264018833637	-0.000710239924956113	-0.00248642335645854	0.00163755146786571
-0.0837423950433731	0.0860001146793365	-0.0472474843263626	-0.000982952420599759	-0.00218679360114038	0.000210058409720659
-0.0548300221562386	0.135929509997368	-0.0891620144248009	-0.000754802662413567	-0.00146840407978743	-0.000441223062807694
-0.0441348627209663	0.148105964064598	-0.129152789711952	-0.00122403097338974	-0.00253329006955028	-0.000236658874200657
-0.0714899897575378	0.128221422433853	-0.132335841655731	-0.00177569594234228	-0.00293082115240395	-0.00132223940454423
-0.0453476496040821	0.149961680173874	-0.177314594388008	-0.000296519690891728	-0.00414728373289108	-0.00205597374588251
-0.0600642636418343	0.123506382107735	-0.178391516208649	-0.000143613593536429	-0.00318704009987414	-0.00135051924735308
-0.061779223382473	0.107033379375935	-0.0879648923873901	0.000694374553859234	-0.00366250146180391	-0.000430429558036849
-0.0664724633097649	0.0961967185139656	-0.119228303432465	0.000750787905417383	-0.00396768609061837	3.31177325278986E-05
-0.034136813133955	0.0367067456245422	-0.1421809643507	0.00055950169917196	-0.0025275289081037	0.00126847415231168
-0.045878428965807	0.0617617666721344	-0.163565069437027	-2.79401847365079E-05	-0.00322310999035835	0.000512469152454287
-0.0601010844111443	0.133390411734581	-0.120532058179379	-0.00057495356304571	-0.00213741813786328	7.29981111362576E-05
0.0366090722382069	0.20742379128933	-0.180120259523392	-0.000912951247300953	-0.00134831538889557	-0.000186683813808486
0.034031093120575	0.195608824491501	-0.199569046497345	-0.00125443853903562	-0.00150697375647724	-0.00156621634960175
0.0222568567842245	0.196586772799492	-0.188925445079803	-0.000964034348726273	-0.00101303611882031	-0.00255352654494345
0.0553418807685375	0.120146319270134	-0.203341096639633	-0.000793573854025453	-0.000285384827293456	-0.00101002713199705
0.0376110002398491	0.152201980352402	-0.191278874874115	-0.000382532103685662	-0.000516147469170392	-0.000611073686741292
0.0250061899423599	0.0988914147019386	-0.254848599433899	-0.000947119435295463	-0.00132930756080896	-0.00169072893913835
0.00504657672718167	0.0664707124233246	-0.10435888916254	0.000318677950417623	-0.00126098992768675	-0.000184699383680709
-0.0131390551105142	0.00990294758230448	-0.125209480524063	0.000754047418013215	-0.00182246090844274	-0.00038025775575079
0.0207134205847979	0.0337659046053886	-0.0375131368637085	0.00175529858097434	-0.0018720953958109	-8.40035354485735E-05
-0.00990526843816042	-0.0142892757430673	-0.0382101722061634	0.00257846130989492	-0.00180090044159442	0.000649105466436595
-0.0130523480474949	-0.0912308916449547	-0.0237239599227905	0.00377710373140872	-0.00168726488482207	0.000814084953162819
0.0167047549039125	-0.111800633370876	-0.0447411201894283	0.0046138777397573	-0.0018253301968798	0.0012088343501091
0.0135671943426132	-0.150797799229622	-0.0477893725037575	0.00531848333775997	-0.000914004514925182	0.00107476266566664
0.0740657523274422	-0.0596052035689354	0.0826712921261787	0.0055490885861218	-0.000536489591468126	0.00132471113465726
0.0303874500095844	-0.0690489560365677	0.00804910901933908	0.00354549405165017	8.48514609970152E-05	0.000388965650927275
0.120835967361927	0.0181455090641975	-0.0206277351826429	0.0028157711494714	0.000637945428024977	-0.000458270718809217
0.0705513060092926	0.0589579492807388	-0.0524313487112522	0.00224291300401092	0.000178284317371435	-0.000699110969435424
0.134441778063774	0.144696444272995	0.00674854032695293	0.00218156003393233	0.00034995234454982	-0.0019646470900625
0.102751344442368	0.143179133534431	-0.0633162632584572	0.000921589788049459	-1.68194346770179E-05	-0.00263192201964557
0.0890782475471497	0.14450803399086	-0.0219751410186291	0.000842700421344489	0.000295173202175647	-0.0016359172295779
0.0736463069915771	0.17278715968132	-0.0101336715742946	0.000747078098356724	0.000170822211657651	-0.00132423639297485
0.0667270496487617	0.16446353495121	0.0159369613975286	0.000890959578100592	-0.000399627984734252	-0.00130492437165231
0.0355872325599194	0.153535217046738	-0.0398857742547989	0.000716207956429571	0.000182624862645753	0.000371454894775525
0.0228641852736473	0.161635756492615	0.0179871935397387	0.000564815883990377	-0.000750807987060398	-0.000647976819891483
-0.00409687124192715	0.208871588110924	-0.0143668055534363	0.000178655536728911	-0.00112224358599633	-0.000307517300825566
-0.0426064245402813	0.15639454126358	-0.0185463633388281	-0.000331393792293966	-0.00145400047767907	-0.000780528935138136
-0.0118144247680902	0.17828606069088	0.0288801845163107	0.000375443458324298	-0.00123950035776943	-1.89567745110253E-05
-0.0309378411620855	0.157828852534294	0.0336339809000492	-0.000114255868538748	-0.00189879431854934	-0.000602835381869227
-0.0441591516137123	0.174399882555008	0.014237167313695	-0.000293429853627458	-0.002129320288077	0.0001706851326162
-0.0211880020797253	0.165398865938187	0.103958055377007	-0.000150794352521189	-0.0011633598478511	0.00141036265995353
-0.0170720797032118	0.206943973898888	0.045698955655098	0.0008414929616265	-0.000609381997492164	0.000374106166418642
0.0269729476422071	0.161065146327019	0.077572226524353	0.00020896659407299	-0.000727762584574521	-9.21234823181294E-05
0.00435290858149529	0.16412790119648	0.00324182794429362	0.000220538975554518	-0.000991393579170108	-0.000102836209407542
0.0186623055487871	0.180461168289185	-0.0104853799566627	0.00118199177086353	-0.00216555595397949	-0.00161561346612871
-0.0218316577374935	0.105736203491688	0.19490759074688	0.00125141930766404	-0.000268603296717629	0.00029271567473188
0.0331337377429008	0.0933485850691795	0.0531735420227051	0.0020268140360713	-0.00043359465780668	0.000303038890706375
0.0101334974169731	0.124257326126099	0.00647545326501131	0.00219322368502617	-0.00188548525329679	-0.00301422690972686
0.0136069832369685	0.130979418754578	0.0906858295202255	0.00235991203226149	-0.00098200817592442	-0.00139780563767999
0.0286388229578733	0.094959668815136	0.0642124786973	0.00156891858205199	-0.000857844250276685	-0.00126213941257447
0.0370916239917278	0.0902096107602119	0.0816327482461929	0.00174772925674915	3.3050702768378E-05	-0.00103129225317389
0.0828849449753761	0.0785073190927505	0.136319443583488	0.00153686036355793	0.00104001513682306	0.000397279480239376
0.107978843152523	0.0756814181804657	0.0624614283442497	0.00194149510934949	0.000935225165449083	0.000810831494163722
0.138186067342758	0.0662864223122597	0.093231625854969	0.00154920690692961	0.00192118040286005	0.000823523500002921
0.156276404857635	-0.0104539087042212	0.156621024012566	0.0031060955952853	0.00218092510476708	0.000792589969933033
0.120469495654106	-0.058346651494503	0.123263396322727	0.00469833612442017	0.00223910482600331	0.000716382637619972
0.0946240052580833	-0.0368650257587433	0.0709477141499519	0.00490516191348433	0.0022974805906415	0.000555935024749488
0.10626395791769	-0.0988706648349762	0.037836667150259	0.00504401698708534	0.0012745299609378	6.70322406222112E-05
0.0450369492173195	-0.124662734568119	0.026036262512207	0.00505788438022137	0.000820983375888318	-0.00107114983256906
0.0427323170006275	-0.0738410204648972	0.012900055386126	0.00567747931927443	0.000361365673597902	-0.00100681348703802
0.0491582937538624	-0.0495823360979557	0.0343142785131931	0.00508338073268533	-0.00111460871994495	-0.00127659761346877
-0.00529750064015388	-0.0251845084130764	-0.00391944404691458	0.00424833409488201	-0.000889154383912683	-0.000444140925537795
0.0187183059751987	0.0187084153294563	-0.0106004988774657	0.0028940630145371	-0.00111861317418516	0.000137837734655477
-0.00173010106664151	0.0254662483930588	0.0223079957067966	0.00298727466724813	-0.00141910347156227	0.000950493267737329
-0.044761311262846	0.00509784510359168	-0.028982900083065	0.00212744669988751	-0.000551081844605505	0.00213963794521987
-0.0566003210842609	0.037965502589941	0.020915687084198	0.00262890011072159	-0.00226683611981571	0.000896745244972408
-0.0193839315325022	0.125548094511032	-0.0430456139147282	0.00249594426713884	-0.00237782020121813	7.64930955483578E-05
-0.0549588352441788	0.129237696528435	-0.0419820174574852	0.00182658014819026	-0.00287239858880639	-0.00120883691124618
-0.0488442555069923	0.127247273921967	-0.0312509499490261	0.00224022613838315	-0.00275248941034079	-0.00202505779452622
-0.106948584318161	0.128347709774971	-0.104590319097042	0.00069332611747086	-0.00292881671339273	-0.00131975836120546
-0.0977573469281197	0.134885147213936	-0.10887998342514	0.000743661308661103	-0.00233056233264506	-0.0012338210362941
-0.107907183468342	0.238014280796051	-0.111346028745174	0.000259516120422632	-0.00307979341596365	-0.000783047871664166
-0.0707501843571663	0.190010637044907	-0.102536991238594	-0.000535466591827571	-0.00331729487515986	-0.000677404110319912
-0.0840587913990021	0.247235000133514	-0.103919617831707	-0.000983215519227088	-0.00369375175796449	-0.00057755468878895
-0.0829651579260826	0.206454887986183	-0.0656282380223274	-0.000851991295348853	-0.00222542998380959	0.000236511579714715
-0.109194070100784	0.226635903120041	-0.132004767656326	-0.000798960856627673	-0.00266069895587862	0.000518983055371791
-0.109269067645073	0.243383899331093	-0.0958660244941711	-0.000405489292461425	-0.00372325861826539	-0.000163962671649642
-0.11049573123455	0.233189195394516	-0.101967118680477	-0.000321967643685639	-0.0038891457952559	-0.0014916779473424
-0.153173580765724	0.24576573073864	-0.092331700026989	-0.000178813555976376	-0.00428749620914459	-0.00240954477339983
-0.12701378762722	0.246854364871979	-0.131266728043556	0.000115114671643823	-0.00447578728199005	-0.00214113621041179
-0.118334256112576	0.217623889446259	-0.0471007041633129	0.000545469811186194	-0.00383706926368177	-0.00250564701855183
-0.116915345191956	0.248122215270996	-0.0901699066162109	0.000418817566242069	-0.00256154569797218	-0.00284063071012497
-0.0720634534955025	0.2227613478899	-0.0959577932953835	-0.000295707577606663	-0.00247144233435392	-0.00187520310282707
-0.061765942722559	0.23787085711956	-0.0838150158524513	1.06709967440111E-05	-0.00265761883929372	-0.00122656859457493
-0.040842667222023	0.281049251556396	-0.0932240784168243	0.000172564657987095	-0.00245570554398	-0.000760554859880358
-0.0689894407987595	0.21215583384037	-0.0857382416725159	-0.000865768524818122	-0.00236755888909101	-0.00055275863269344
-0.0359366834163666	0.238500118255615	-0.0487365946173668	0.000506280921399593	-0.00254414626397192	-0.000894738244824111
-0.0198959112167358	0.198364600539207	-0.0187620930373669	0.000784637813922018	-0.00208994490094483	-0.000138803530717269
-0.0516091324388981	0.170078352093697	-0.0272846706211567	0.000856350350659341	-0.00179912860039622	-0.000338407029630616
-0.0274776518344879	0.181979402899742	-0.0746041536331177	0.00163721689023077	-0.00213548075407743	-7.5601419666782E-05
-0.00808402057737112	0.127299696207047	-0.0251889452338219	0.00162300351075828	-0.00200028321705759	-0.00048731014248915
0.00147443939931691	0.112107701599598	-0.0111673790961504	0.00111990177538246	-0.000834696285892278	-0.00102865532971919
-0.00841970648616552	0.0838295668363571	-0.0232090130448341	0.00251018162816763	-0.000409001542720944	-0.000806785363238305
0.0592814236879349	0.128020882606506	0.0527400299906731	0.00264220335520804	-0.000319129321724176	-0.0014128185575828
0.0529086105525494	0.105058260262012	0.0349287129938602	0.00248280283994973	0.000374304712750018	-0.00117112963926047
0.0934135243296623	0.073269858956337	0.0515027455985546	0.00213564070872962	-0.000331146235112101	-0.000418745446950197
0.0426802448928356	0.0543363615870476	-0.0271676667034626	0.00212702457793057	0.000499946880154312	-0.000531760917510837
0.073244035243988	0.0775302276015282	0.067399688065052	0.00221676868386567	2.27293257921701E-05	0.000239195462199859
0.0435271114110947	0.0838966071605682	0.0112076718360186	0.00259574898518622	-0.000229697790928185	-7.24336059647612E-05
0.0565334260463715	0.0831995904445648	0.0391442775726318	0.00226422934792936	5.16653199156281E-05	-0.00109055289067328
0.0669987499713898	0.107496909797192	-0.00408224947750568	0.00271146930754185	-0.000100501958513632	-0.00103136687539518
0.0617415904998779	0.105920150876045	0.0226195473223925	0.00208356720395386	-0.000185475408216007	-0.00172168819699436
0.0347264297306538	0.100702613592148	0.0134900594130158	0.00121075729839504	-0.000412467052228749	-0.00216297386214137
0.0526375882327557	0.114238291978836	0.0207049883902073	0.00171164167113602	-0.00061097351135686	-0.00102740456350148
0.00767253711819649	0.0812065303325653	0.0597706846892834	0.002563955495134	-0.00129531067796052	-0.000874312303494662
0.0460075289011002	0.10674162954092	0.0539418943226337	0.00212779524736106	-0.000519061577506363	-9.72324778558686E-06
0.0137338433414698	0.0386816561222076	0.0183957125991583	0.00192381872329861	0.000251880468567833	0.000373777991626412
0.0630424171686172	0.086963877081871	0.00188105925917625	0.00227720569819212	-0.000158793351147324	0.000280833919532597
0.0264027025550604	0.0855877548456192	-0.0331086292862892	0.00149928475730121	5.04590789205395E-05	-0.000315656128805131
0.0419469177722931	0.107959568500519	0.0388929918408394	0.00215062103234231	-0.00033105188049376	-0.00129044509958476
0.0303442589938641	0.116231262683868	-0.0263476893305779	0.00192905368749052	-0.000751401705201715	-0.00156133843120188
0.0186963677406311	0.122067227959633	-0.0438815504312515	0.00175650359597057	-0.00137167982757092	-0.00174561236053705
-0.0046112104319036	0.155375465750694	0.00146195583511144	0.00182022619992495	-0.00151442748028785	-0.000764529628213495
0.0296943001449108	0.147325605154037	0.0236323848366737	0.0012305669952184	-0.00158997846301645	-0.000936163705773652
0.0331427566707134	0.143110170960426	0.0145775228738785	0.00106601370498538	-0.000791029015090317	-0.000721722783055156
0.0338278152048588	0.108568042516708	-0.00136369583196938	0.00104750285390764	-0.000278330786386505	-0.00130713498219848
0.00542597100138664	0.158159852027893	0.0152030782774091	0.00185173680074513	0.000151196029037237	-0.000939372403081506
0.0496032908558846	0.119814813137054	0.0840115174651146	0.00146110402420163	-7.9784651461523E-05	-0.000146272694109939
0.0417520478367805	0.103737495839596	0.0352503694593906	0.000864076893776655	0.000169018530868925	8.05446397862397E-05
0.0511500984430313	0.0820195898413658	0.0542635656893253	0.0016894725849852	-7.05498387105763E-05	-0.000205801537958905
0.0693508461117744	0.114284999668598	0.0633911862969399	0.00198979303240776	0.00060076906811446	-0.0002316492900718
0.0199506133794785	0.0681508406996727	0.0256353430449963	0.00200997968204319	0.000795073225162923	-0.00118837459012866
0.0666172653436661	0.0727392807602882	0.0786543637514114	0.00219881674274802	0.000477323104860261	-0.00115705828648061
0.079581581056118	0.0866548344492912	0.0816346779465675	0.00187866354826838	0.000725371763110161	-0.000510359590407461
0.0808007940649986	0.0895531922578812	0.078737847507	0.00252421875484288	1.36673088491079E-05	-0.00101772975176573
0.0301578100770712	0.0890722200274467	0.0254971422255039	0.00187965633813292	0.000237340049352497	-0.00121886073611677
0.0628358721733093	0.139869704842567	0.0339566767215729	0.00230539706535637	7.32317566871643E-05	-0.000829188793431968
0.0266937129199505	0.105081878602505	0.0540599524974823	0.00169839465525001	-0.00038505153497681	-0.000450352672487497
0.0369619838893414	0.0954725965857506	0.119277097284794	0.00156654673628509	-7.98060427769087E-05	-0.000355697906343266
0.0420496314764023	0.115676879882813	0.0486769340932369	0.000946357089560479	-0.000322062347549945	-0.000170362836797722
0.0545809157192707	0.175271168351173	0.0396568067371845	0.00108191696926951	-0.000302896107314155	-9.53730123001151E-05
0.0114755062386394	0.124798409640789	0.0365537032485008	0.0016900486079976	-0.000355388678144664	-0.000626677647233009
0.0170063637197018	0.129969343543053	0.00545130204409361	0.00165418430697173	-0.000849418458528817	-0.000289080897346139
-0.0106242941692472	0.126876339316368	0.0845232829451561	0.00190180819481611	-0.000151991684106179	-0.000803006056230515
0.0118646277114749	0.107315368950367	0.0546894967556	0.00171169545501471	-0.000529089942574501	-0.000940610363613814
0.0141942230984569	0.126278951764107	0.0667304992675781	0.00176771311089396	-0.000162530981469899	-0.000419519783463329
-0.018032681196928	0.102197200059891	0.114807866513729	0.00145271443761885	-0.000518762040883303	-0.00091955583775416
-0.00103694398421794	0.10938549041748	0.0331736467778683	0.00124549702741206	0.00050775398267433	-0.00135680695530027
-0.0262928064912558	0.151022180914879	0.0434365049004555	0.000402311910875142	-3.55226329702418E-05	-0.000748712802305818
0.00751154636964202	0.180778816342354	0.0179322846233845	0.000621540530119091	-0.000511583406478167	-0.000810245401225984
0.0198104903101921	0.18298514187336	0.057495228946209	0.000777611683588475	-0.00133452191948891	-0.000913813419174403
0.00494593242183328	0.203722909092903	0.048231478780508	0.00063846044940874	-0.000396851915866137	-0.000855555292218924
-0.0164070948958397	0.170598402619362	0.0696224495768547	0.00101821788121015	-0.000711804779712111	-0.000540408887900412
-0.025141404941678	0.202345460653305	0.079568549990654	0.00130922626703978	-0.000349049776559696	-0.00127952720504254
-0.00849189702421427	0.150878071784973	0.0880328118801117	0.000824767455924302	-0.000320297636790201	-0.000992743298411369
0.0147668486461043	0.116169616580009	0.0268718525767326	0.00080116291064769	-0.000794773455709219	-0.000493104220367968
-0.0305677782744169	0.115114480257034	0.0751622691750526	0.0007789820083417	-0.000554684374947101	-0.00115745142102242
-0.0333615615963936	0.0894667133688927	0.114791251718998	0.00197704695165157	-0.000788356002885848	-0.000749086320865899
-0.0143157364800572	0.111174345016479	0.0843947380781174	0.00192968861665577	-0.000132573608425446	-0.000678013078868389
0.00965806283056736	0.133179992437363	0.119672521948814	0.00291494675911963	-0.000121223667520098	-0.000336242199409753
0.0131353586912155	0.0944959968328476	0.0634316727519035	0.00203696452081203	-0.000376955867977813	-0.000721421034540981
0.00428207917138934	0.118447050452232	0.0814256072044373	0.00219958764500916	-0.000716170237865299	-0.00118365639355034
-0.00808142311871052	0.0715137422084808	0.05015804246068	0.0018030412029475	-0.000116092684038449	-0.000784909003414214
0.000778247369453311	0.11463650316	0.102820180356503	0.00224026897922158	9.47138760238886E-05	-0.000941572827287018
-0.0152163095772266	0.0499656833708286	0.097373440861702	0.00185173680074513	-0.000769093108829111	-0.000437432812759653
-0.0139610879123211	0.159761995077133	0.0699857622385025	0.00177125015761703	-0.000733822758775204	-0.000288464623736218
-0.00337385199964046	0.146860510110855	0.149954810738564	0.00252037611790001	-0.000308789662085474	-0.000649504654575139
-0.00715573551133275	0.164367079734802	0.103117488324642	0.00223062979057431	-0.0016870282124728	-0.00153097009751946
-0.0119958808645606	0.0980426222085953	0.0320311784744263	0.00128780258819461	-0.00164779077749699	-0.000904698565136641
-0.0623718053102493	0.0799862444400787	0.0787447541952133	0.00127704732585698	-0.000634236668702215	-0.000631645321846008
0.00539921689778566	0.119369298219681	0.0750404521822929	0.00157283851876855	-0.00167076464276761	-0.000452706997748464
-0.0336176976561546	0.133069574832916	0.0784726738929749	0.00185393693391234	-0.000936275231651962	-0.000203279458219185
-0.051438182592392	0.128801211714745	0.0838042870163918	0.00189027586020529	-0.00184631557203829	-0.000918151694349945
-0.0871083587408066	0.0807338654994965	0.0525278374552727	0.00182060722727329	-0.00120761326979846	-0.000561424472834915
-0.0491979010403156	0.132111713290215	0.0872597247362137	0.00191022804938257	-0.00103306025266647	-0.000371781032299623
-0.0378070957958698	0.119329124689102	0.0831837877631187	0.00148560071829706	-0.00107784639112651	-0.000564398244023323
-0.0381875522434711	0.142296642065048	0.0989009290933609	0.0013560886727646	-0.00122570933308452	0.000149295156006701
-0.0184369422495365	0.0832864865660667	0.0354588218033314	0.00111130834557116	-0.00115293683484197	-0.000455527857411653
-0.00753165315836668	0.135056495666504	0.0275553427636623	0.00174920214340091	-0.00112722790800035	-0.00070945086190477
-0.0303236953914166	0.12653811275959	0.0847400799393654	0.00216569984331727	-0.00100543815642595	-0.00102390081156045
-0.0390980616211891	0.148506805300713	0.0624055117368698	0.0014198012650013	1.20360218716087E-05	-0.00119671667926013
-0.0187936276197433	0.140897750854492	0.0395530574023724	0.00198437552899122	-0.000918758392799646	-0.000149949308251962
-0.0198110770434141	0.153338819742203	0.104703187942505	0.00172346003819257	-0.000773022591602057	-0.000303940119920298
-0.059430968016386	0.0985741913318634	0.0396988317370415	0.00133867899421602	-0.000529013690538704	-0.000700794393196702
-0.028323857113719	0.0952856615185738	0.0274270977824926	0.00140018225647509	-0.00112229899968952	-0.000816808373201638
-0.0128635102882981	0.124394416809082	0.0146034117788076	0.00153814500663429	-0.00109651428647339	-0.000860043393913656
-0.0557336397469044	0.106757469475269	0.0576966553926468	0.00139941764064133	-0.000467197707621381	-0.000997948925942183
-0.0345526523888111	0.136114239692688	0.0221363734453917	0.00139841402415186	-0.000400461402023211	-0.000518185319378972
-0.0256827473640442	0.12236426025629	0.0963189825415611	0.00157979608047754	-0.00103566353209317	-0.000465783232357353
-0.0127256819978356	0.15070815384388	0.0399577431380749	0.00212515913881361	-0.000833787780720741	-0.000282799010165036
-0.0350976400077343	0.108347840607166	0.0100834630429745	0.00155743397772312	-0.0007831264520064	-0.000868518895003945
-0.0404010899364948	0.079379715025425	0.0580677688121796	0.00197432213462889	-0.000957750133238733	-0.000669149507302791
-0.0159644912928343	0.0985846966505051	0.0842820033431053	0.00156488013453782	-0.00111691770143807	-0.000815223262179643
-0.00764023512601852	0.118463777005672	0.0839808359742165	0.00177008914761245	-0.00129012856632471	-0.000579889223445207
0.0136379534378648	0.125997424125671	0.0531498305499554	0.00114361208397895	-0.000531507248524576	-0.000467057630885392
-0.0227134060114622	0.126325950026512	0.0746960490942001	0.00161033147014678	-0.000727865321096033	-0.000484787800814956
0.00117594853509218	0.138721108436584	0.0629844218492508	0.00205608201213181	-0.000769555452279747	-0.000819198729004711
-0.0199641063809395	0.111226581037045	0.0540258809924126	0.00179193296935409	-0.000180210990947671	-0.000837170460727066
-0.0442320369184017	0.0873576030135155	0.0361012332141399	0.00147984002251178	-0.000104994411231019	-0.000812144193332642
-0.0192096475511789	0.111522994935513	0.0799481123685837	0.00165498082060367	-0.000181329771294259	-0.000811623584013432
0.00915644876658916	0.148078113794327	0.0653204992413521	0.00135384046006948	-0.00110689445864409	-7.69272519391961E-05
-0.0225056577473879	0.113928630948067	0.0272076968103647	0.000914208358153701	0.000207285833312199	-0.000891664938535541
0.00766262225806713	0.140990480780602	0.108957871794701	0.00171661446802318	-0.00101067905779928	4.30291293014307E-05
-0.0296280514448881	0.100182764232159	0.069878451526165	0.000945868610870093	-0.00064928166102618	-0.000496427004691213
-0.0311523322016001	0.152624636888504	0.0880989357829094	0.0016515979077667	-0.000656504009384662	-0.000858094776049256
-0.023628544062376	0.11201099306345	0.084991030395031	0.00145420688204467	-0.000439627969171852	-0.00134512176737189
-0.0170014481991529	0.117555201053619	0.0450186766684055	0.00176506664138287	-0.000488031393615529	-0.000704717764165252
-0.048214714974165	0.0795502066612244	0.0630195364356041	0.00122384645510465	4.5942284486955E-05	-0.00137760723009706
-0.000738213013391942	0.124441340565681	0.0845279693603516	0.00236826715990901	-0.000593520468100905	-0.000497451343107969
0.0126386685296893	0.12688222527504	0.0852961987257004	0.00232626777142286	-0.000563278503250331	-0.000816786370705813
0.026782151311636	0.207963988184929	0.076008602976799	0.00157587963622063	-0.00116533890832216	-0.00116504309698939
0.0179102253168821	0.153297930955887	0.113399632275105	0.00159871613141149	-0.001117940293625	-3.63100189133547E-05
-0.0269429218024015	0.159627601504326	0.084318719804287	0.00156856107059866	-0.000271690369118005	-0.0011747416574508
-0.0423525311052799	0.1529441177845	0.0867415964603424	0.00115809019189328	-0.00144306325819343	-0.000528386735823005
-0.0365701876580715	0.141247689723969	0.0742429047822952	0.000674259383231401	-0.000748143531382084	-0.000907705049030483
-0.0338190793991089	0.120771877467632	0.0660789534449577	0.000745545898098499	-0.000571581767871976	-0.00102370325475931
0.0104933995753527	0.162660956382751	0.114344120025635	0.00145903031807393	-0.00143512338399887	-0.000747720419894904
-0.0350887663662434	0.135670736432076	0.0582479126751423	0.00181418831925839	-0.000476251996587962	-0.00103523361030966
-0.0236143544316292	0.113427184522152	0.0844069048762321	0.00193833617959172	-0.00130504334811121	-0.000851388846058398
-0.010171071626246	0.102319158613682	0.0675123259425163	0.00235308380797505	-0.00087019067723304	-0.000706281687598675
-0.00367215787991881	0.0947641506791115	0.0767445415258408	0.00237564905546606	-0.000877002719789743	-0.000887686153873801
-0.0315366387367249	0.105463422834873	0.0795943140983582	0.00215411419048905	-0.000840126827824861	-0.000500412832479924
-0.0132923545315862	0.0985101014375687	0.101808711886406	0.00170455663464963	-0.000555352948140353	-0.000758422305807471
-0.0297888182103634	0.0787235647439957	0.0580029487609863	0.00170065811835229	-0.000289111194433644	-0.000625994813162833
-0.0214064382016659	0.14037236571312	0.0806369185447693	0.00233531021513045	-0.000526299001649022	-0.00102432491257787
-0.0206240694969893	0.0991160869598389	-0.0115651777014136	0.00109046453144401	-0.000313626485876739	-0.000940260768402368
-0.0129173835739493	0.16297858953476	0.102394804358482	0.00201028492301703	-0.00102713773958385	-0.00125675601884723
-0.0257568024098873	0.142522543668747	0.0274581965059042	0.00110794161446393	-0.000501377100590616	-0.00114179810043424
-0.00190858438145369	0.136259108781815	0.123681254684925	0.00210166769102216	-0.00144161423668265	-0.000763784220907837
-0.0166662838310003	0.148440957069397	0.0885704755783081	0.00190437561832368	-0.00125548325013369	-0.000868886651005596
-0.0548173859715462	0.0956714227795601	0.0315320007503033	0.00111873587593436	-0.00035815715091303	-0.00102652003988624
-0.0304668974131346	0.141641601920128	0.073621928691864	0.00177373539190739	-0.00078949669841677	2.49565873673419E-05
-0.0326166488230228	0.120301373302937	0.0570308230817318	0.00163398392032832	-0.000374365103198215	-0.000366726482752711
0.0265639331191778	0.116373904049397	0.110588945448399	0.00245838379487395	-0.00103148177731782	-0.000173658598214388
-0.0251774955540895	0.0937334820628166	0.0580147281289101	0.00145917746704072	-0.00118197884876281	-0.000837440777104348
-0.0197361391037703	0.0759029686450958	0.0587681643664837	0.00169333152007312	0.000876698584761471	-0.000860458298120648
-0.0233422946184874	0.096534326672554	0.0729622840881348	0.00210963818244636	-0.000822887639515102	-0.0015126436483115
-0.0498421117663383	0.114866979420185	0.0763162076473236	0.00235662306658924	-0.000545334536582232	-0.00117253034841269
-0.0283249132335186	0.0924249365925789	0.0525777190923691	0.00185618922114372	-0.000499016779940575	-3.39518883265555E-05
0.00645997002720833	0.105212345719337	0.0493170656263828	0.00134514423552901	-0.000697796232998371	-0.000621934770606458
-0.0453699082136154	0.108781427145004	0.0308446995913982	0.00100098864641041	-0.000541543122380972	-0.000701617682352662
-0.0303582716733217	0.1040890365839	0.100812196731567	0.00124862010125071	-0.000803886679932475	-0.00065047136740759
-0.0184727981686592	0.12018346041441	0.0532652586698532	0.00198334944434464	-0.00117642397526652	-0.000424467463744804
0.00351494713686407	0.129865124821663	0.0404319688677788	0.00137600710149854	-8.997785334941E-05	-0.000612150644883513
-0.00548174139112234	0.0977470055222511	0.0234708245843649	0.00184017885476351	-0.00111689488403499	-0.000607486988883466
-0.033164456486702	0.146478369832039	0.0664682611823082	0.00140490930061787	-0.000442008284153417	-0.00101436418481171
-0.0638140365481377	0.0943351164460182	0.00874811504036188	0.000826100818812847	-0.000214993211557157	-0.000678193522617221
-0.0301802773028612	0.136967703700066	0.0709035024046898	0.00141062459442765	-0.000259941385593265	-0.000973841175436974
-0.0145702119916677	0.149643033742905	0.0935983210802078	0.0016445079818368	-0.000692130299285054	-0.00131477869581431
0.00132078095339239	0.164920911192894	0.0626904889941216	0.00147840939462185	-0.000635448552202433	-0.00106339436024427
-0.00352985435165465	0.14131298661232	0.0626947581768036	0.00172804552130401	-0.000363717175787315	-0.000857022998388857
-0.0459165573120117	0.137439861893654	0.061855636537075	0.000788266421295702	-0.000191928003914654	-0.00123832898680121
-0.00329079129733145	0.111482843756676	0.0531876720488071	0.00138089165557176	-0.000790803867857903	-0.000474259664770216
-0.00104771205224097	0.13489618897438	0.0580623596906662	0.00175006315112114	-0.00108570838347077	-0.000684472382999957
-0.0674786865711212	0.0869428291916847	0.035376388579607	0.00105007330421358	-0.000684766913764179	-0.000886952853761613
-0.00707381777465343	0.130355224013329	0.0178653784096241	0.00143821234814823	-0.000554351136088371	-0.000265523791313171
-0.0469602569937706	0.124208889901638	0.0830293968319893	0.00206612376496196	-0.000268476869678125	-0.000250565848546103
-0.0358624905347824	0.112423874437809	0.0711554661393166	0.00185864837840199	-0.000849974108859897	-0.000859245017636567
-0.0162443015724421	0.10196253657341	0.0409356616437435	0.00158993364311755	-0.00120265630539507	-0.000897490710485727
-0.0167388990521431	0.122404277324677	0.11549948900938	0.00262592895887792	-0.000396299146814272	-0.000786020595114678
-0.0032725294586271	0.10447084903717	0.00181750033516437	0.00202715792693198	-0.000554887054022402	-0.000536421139258891
-0.00530047621577978	0.145427122712135	0.0809841379523277	0.00169257272500545	-0.000142022108775564	-0.0013803307665512
-0.0138536589220166	0.162555232644081	0.0833272188901901	0.00124466698616743	1.09850607259432E-05	-0.000675944262184203
-0.00986640714108944	0.102327823638916	0.076350711286068	0.0017374511808157	-0.000334749347530305	-0.00105291733052582
-0.0210274849087	0.0957779958844185	0.0443632416427135	0.00113108067307621	-9.66624429565854E-05	-0.000575640355236828
-0.050354853272438	0.0676921904087067	0.0578531324863434	0.00202968786470592	9.79345713858493E-05	-0.000496209948323667
-0.0434570871293545	0.0981410145759583	0.0744881331920624	0.00189001346006989	-0.000470513041364029	-0.000276244652923197
0.000903466599993408	0.109982788562775	0.0887788161635399	0.00137867510784417	9.12892064661719E-05	-0.000809131539426744
-0.0413130223751068	0.0946576595306396	0.0795269310474396	0.00159609224647284	-0.00065251043997705	-0.000768781581427902
-0.0175815261900425	0.148137286305428	0.0228539779782295	0.00128481874708086	-0.000638945435639471	-0.000875402009114623
0.00298573565669358	0.157652407884598	0.0928228795528412	0.00231955549679697	-0.000438676681369543	-0.000420679309172556
-0.0377485454082489	0.0706077516078949	0.0714282244443893	0.00150633126031607	-0.000483251438708976	-0.000975947419647127
-0.0175963677465916	0.112471006810665	0.0665286257863045	0.00124740810133517	-0.000441312120528892	-0.000817094522062689
-0.00906542781740427	0.102526053786278	0.0268850736320019	0.00117841258179396	-0.00125308695714921	-0.000498601293656975
0.0131477080285549	0.16838014125824	0.0712142139673233	0.00157363677863032	-0.000673823989927769	-0.000832432240713388
-0.0233788881450891	0.108269564807415	0.0971248671412468	0.00183376215863973	-0.000687293591909111	-0.000662380887661129
-0.00334858265705407	0.161821454763412	0.0613708794116974	0.00151478662155569	-0.000973672373220325	-0.000385171268135309
-0.029787490144372	0.1164695546031	0.00611555157229304	0.00182207103352994	-0.00127204158343375	-0.000961550103966147
-0.0187128856778145	0.124913342297077	0.0271346867084503	0.00139859213959426	-0.0010527924168855	-0.000708043517079204
-0.030510937795043	0.141893953084946	0.0843073949217796	0.00158193486277014	-0.000749502680264413	-0.00114050123374909
-0.0199904479086399	0.100352168083191	0.0808422714471817	0.00192416307982057	-0.00129635259509087	-0.00118289014790207
-0.039669331163168	0.129990145564079	0.0454358533024788	0.00149959442205727	-0.000944285653531551	-0.0013608179287985
-0.0412368811666965	0.116616807878017	0.0662621632218361	0.00160720327403396	-0.000893107440788299	-0.000763971940614283
-0.0346499867737293	0.109724648296833	0.0702914372086525	0.00203935941681266	-0.0014774565352127	-0.000320040911901742
-0.0197407566010952	0.105297014117241	0.0355789139866829	0.00208667339757085	-0.000886931957211345	-0.000136263624881394
-0.0424623154103756	0.0790532529354095	0.123059205710888	0.00182968680746853	-0.00118131085764617	-0.000652125396300107
-0.0156288724392653	0.139774397015572	0.0668647363781929	0.00164176418911666	-0.000815559178590775	-0.000937963428441435
-0.0451061613857746	0.0784366577863693	0.0846907868981361	0.00183211802504957	-0.000674589769914746	-0.00105014978908002
-0.0217304266989231	0.13800074160099	0.0575622506439686	0.00148542376700789	-0.00118686712812632	-0.000760948518291116
-0.0533217824995518	0.119393661618233	0.0265821237117052	0.000795100873801857	-0.00106023519765586	-0.00100734818261117
-0.0244305375963449	0.125304862856865	0.0570393577218056	0.00125776114873588	-0.000924915249925107	-0.000540565233677626
-0.0210200063884258	0.154994055628777	0.105951055884361	0.00160424958448857	-0.00101341481786221	-0.00106909230817109
-0.0622291564941406	0.085179790854454	0.0699995011091232	0.00124239083379507	-0.00117089902050793	-0.000679326592944562
-0.0325584076344967	0.1236427500844	0.0704744458198547	0.00172442744951695	-0.00148657721001655	-0.000622707884758711
-0.0452242903411388	0.0836957097053528	0.114830292761326	0.001863929675892	-0.00107946270145476	-0.00092765869339928
-0.0443230271339417	0.145733162760735	0.035387147217989	0.00159817200619727	-0.000574207806494087	-0.000678900221828371
-0.00125439115799963	0.127044901251793	0.0591960251331329	0.00197819015011191	-0.00108917662873864	-0.00114578765351325
-0.0201170612126589	0.127047717571259	0.039810162037611	0.00223383447155356	-0.00103947741445154	-0.000117743140435778
-0.0752810314297676	0.0409595258533955	0.0715811476111412	0.00211528618820012	-0.00023350227274932	-0.000947756983805448
-0.0387607030570507	0.0613686181604862	0.0741931572556496	0.00136383483186364	-0.000518387707415968	-0.00016214647621382
-0.0944744199514389	0.0330627784132957	0.0522996000945568	0.0012196337338537	6.25011816737242E-05	-0.000497937900945544
-0.0211641117930412	0.151633679866791	0.0659622922539711	0.00198764796368778	-0.00151354738045484	-0.000432808650657535
-0.0398240722715855	0.0606968328356743	-0.0159757994115353	0.0016431073890999	-0.00077387981582433	-0.00065565382828936
-0.0416624136269093	0.109873972833157	0.0801243856549263	0.00183967093471438	-0.00113988621160388	-0.00107636000029743
-0.0394487753510475	0.060265738517046	-0.00730237411335111	0.00156850053463131	-0.00172480929177254	-0.000735593726858497
-0.0109629817306995	0.118315063416958	0.0716075748205185	0.00252750795334578	-0.00139355182182044	-0.00060098891844973
0.00108159729279578	0.10167869925499	0.0760434120893478	0.00193845271132886	-0.00127789902035147	-0.000741627649404109
-0.00324835744686425	0.0857978463172913	0.00734637724235654	0.00218178937211633	-0.000481375027447939	-0.00100105232559144
-0.0524388030171394	0.0364431366324425	-0.00179926969576627	0.00244159204885364	-0.000447819678811356	-0.00084996415534988
-0.0137388072907925	0.0888118445873261	0.0538649260997772	0.00225751684047282	-0.00035660617868416	-0.000364702427759767
-0.00054741941858083	0.0887846127152443	0.03249791264534	0.00212731258943677	-0.000617657380644232	-0.000522731628734618
-0.0135988686233759	0.0889056250452995	0.0817117094993591	0.00261075212620199	-0.000727763515897095	-0.0011594055686146
-0.0395253710448742	0.0352730862796307	0.019243273884058	0.00222856132313609	2.24756581701513E-06	-0.000426771235652268
-0.0123175205662847	0.105066053569317	0.0056884502992034	0.00250535225495696	-0.000531277619302273	-0.000128254949231632
-0.0600400306284428	0.105679929256439	0.0748441591858864	0.00221044477075338	-0.00109496561344713	-0.0005389858270064
-0.0570392869412899	0.112623505294323	0.0262676682323217	0.00143211090471596	-0.00103650556411594	-0.000522360147442669
-0.0202550329267979	0.140260651707649	0.0189686361700296	0.00184836331754923	-0.00157417799346149	-0.000890079361852258
-0.01161546446383	0.132091581821442	0.132763519883156	0.00166041881311685	-0.00120979826897383	-0.0012472664238885
-0.02324503287673	0.116922155022621	0.0343929193913937	0.000785537587944418	-0.000360726000508294	-0.000199686604901217
0.00403589941561222	0.158031463623047	0.0449927486479282	0.00142928422428668	-0.00123731407802552	-0.000902391911949962
-0.0135585777461529	0.112171567976475	0.0754912495613098	0.00172894319985062	-0.000427400023909286	-0.000682002049870789
-0.00290225283242762	0.147634282708168	0.0494413338601589	0.00156212085857987	-0.00123394897673279	-0.000905436056200415
-0.0340474881231785	0.125898957252502	0.0789208114147186	0.00139707361813635	-0.000441675365436822	-0.00061024515889585
0.0176838077604771	0.117090441286564	0.0368576049804688	0.00171051488723606	-0.000278605468338355	-0.000680424447637051
0.0082121891900897	0.107073441147804	0.0453812517225742	0.00108778185676783	-0.000297764578135684	-0.000939072342589498
-0.0297756884247065	0.0659864619374275	0.0403052903711796	0.00216201553121209	-0.000131421504192986	-0.000160452938871458
-0.0379880033433437	0.0703783109784126	0.0187789127230644	0.00198580697178841	0.000130674394313246	-0.00044336702558212
-0.00354079715907574	0.10957358032465	0.00125898432452232	0.00198867009021342	-0.000921567901968956	-0.00030500630964525
-0.0210567507892847	0.115680836141109	0.0745430663228035	0.00181043066550046	-0.00123898952733725	-0.000268836854957044
-0.0192145183682442	0.156034603714943	0.0389101319015026	0.00139486812986434	-0.00165166531223804	-0.000219169160118327
-0.0519209988415241	0.131301492452621	0.0386911518871784	0.00100579799618572	-0.00180474331136793	-0.000490922306198627
-0.0227421801537275	0.200921013951302	0.0253218933939934	0.00094315002206713	-0.00123791233636439	-0.000371835805708542
-0.0347238071262836	0.159736126661301	0.122182928025723	0.00169238611124456	-0.000952681759372354	-0.000548398296814412
-0.0201929714530706	0.116928316652775	0.0994008257985115	0.000850728014484048	-0.000743711658287793	-5.12170263391454E-05
0.0176053624600172	0.155871018767357	0.0660256817936897	0.00169274967629462	7.47233207221143E-05	-0.00017207745986525
0.0238683223724365	0.11748169362545	0.0311144199222326	0.00143248809035867	-0.000155173023813404	-4.21923459725804E-06
0.0262310318648815	0.107419930398464	0.0586405247449875	0.00185379828326404	-5.02790499012917E-05	-0.000492630060762167
0.037209615111351	0.113150805234909	0.0842065513134003	0.00148071092553437	-0.000120088145195041	-0.000327711430145428
0.0139768905937672	0.147847592830658	0.0580327026546001	0.000678963551763445	-0.000318576523568481	-0.00107426079921424
0.00047127265133895	0.164711058139801	0.0581582970917225	0.000993741909042001	-0.00108413130510598	-0.0012403653236106
-0.0365046747028828	0.172184586524963	0.08761016279459	0.000268338131718338	-0.00110581505578011	-0.00145451060961932
-0.0197978764772415	0.167766019701958	0.0568868368864059	-9.78157622739673E-05	-0.00044419604819268	-0.00126181147061288
-0.00221892795525491	0.160042062401772	0.0710685402154922	0.000890568539034575	-0.00118904327973723	-0.00122931005898863
-0.000989887630566955	0.123388141393661	0.0800330266356468	0.000577602419070899	0.000315175275318325	-0.00124797888565809
0.0632769614458084	0.174540817737579	0.0843570381402969	0.00149990944191813	0.000218575980397873	-0.000428575294790789
0.0509843528270721	0.16574127972126	0.0458149537444115	0.00151019694749266	0.000665717758238316	-0.000783803057856858
0.0499683320522308	0.0877367630600929	0.119783833622932	0.000905333086848259	0.000444384408183396	-0.000765327480621636
0.0200237035751343	0.117927379906178	0.0751797631382942	0.0011613208334893	-0.000287805421976373	-0.000501719245221466
0.00516187027096748	0.130595177412033	0.0630928054451942	0.00186461338307709	-0.00104868086054921	-0.000913917494472116
0.00362519081681967	0.0971917062997818	0.0853780061006546	0.00157280103303492	-1.76297980942763E-05	-0.0011427488643676
0.0550058260560036	0.095904752612114	0.0948170721530914	0.0019286721944809	-0.000831040379125625	-0.000932130846194923
0.0112591646611691	0.0492690056562424	0.0514745190739632	0.00180355762131512	-0.000262490910245106	-0.00121551903430372
0.0384876579046249	0.0364845730364323	0.117370687425137	0.00268779043108225	-0.000944756902754307	-0.000870278396178037
0.0363373607397079	0.0447356030344963	0.0114023638889194	0.00267046317458153	-7.22843615221791E-05	-9.75879356701626E-06
0.00323751429095864	0.0242278873920441	0.101875886321068	0.00360806053504348	-8.24869057396427E-05	0.000690524931997061
-0.00810550339519978	0.0519868582487106	0.0697456523776054	0.00254788226447999	-7.63276184443384E-05	0.000838331528939307
-0.0327626876533031	0.00888714194297791	0.0702388510107994	0.00245122937485576	-0.000789664452895522	0.000456549722002819
-0.0400602072477341	-0.00676826201379299	0.027642959728837	0.00330902892164886	-0.00108294712845236	0.000396779156289995
-0.0591067560017109	-0.0200101956725121	0.0549896135926247	0.00424915179610252	-0.000829426280688494	8.73908356879838E-05
-0.0518667176365852	-0.0597092844545841	0.0635345354676247	0.00445919716730714	-0.00110149278771132	0.000513080332893878
-0.0421136245131493	-0.0168846044689417	0.0469645448029041	0.00407640496268868	-0.000495081359986216	-0.00019427748338785
-0.0540985874831676	0.0232823714613914	-0.0269407667219639	0.00345651130191982	-0.000446736288722605	-0.000806561787612736
-0.0518688634037972	0.0498524531722069	-0.0113775413483381	0.00280229095369577	-0.000611205119639635	-0.000264708447502926
-0.0634558498859406	0.108988925814629	-0.0030223117209971	0.00223488104529679	-0.0018247498665005	-0.000831258366815746
-0.132344037294388	0.111318089067936	-0.0394476242363453	0.00145959970541298	-0.00212951190769672	-0.0010047135874629
-0.106650531291962	0.172666266560555	-0.00586893409490585	0.00132612255401909	-0.00359747535549104	-0.000570213713217527
-0.142354547977448	0.143611520528793	-0.0248626228421927	7.19304580343305E-06	-0.00319546367973089	-0.000531377329025418
-0.126575857400894	0.179393902420998	-0.0102991163730621	0.000403877376811579	-0.00329100317321718	-0.00118275999557227
-0.111682370305061	0.177209347486496	0.00674717780202627	0.000460697890957817	-0.00318653648719192	-0.000813307298813015
-0.108097963035107	0.17964568734169	-0.0670925229787827	0.000277602521236986	-0.00251976773142815	-0.000878810475114733
-0.0870644450187683	0.177095174789429	-0.0536482185125351	0.000476066954433918	-0.00254261353984475	-0.000789014855399728
-0.0717315077781677	0.170647367835045	-0.00707900617271662	0.00114457483869046	-0.00182494637556374	-0.00190193927846849
-0.0502604134380817	0.135421738028526	0.034349400550127	0.000690845365170389	-0.00202172016724944	-0.000668494554702193
-0.0513879060745239	0.131105422973633	-0.00458893924951553	0.00086982874199748	-0.00189777638297528	-0.000664351566229016
-0.0778216123580933	0.101801089942455	0.0226287022233009	0.0013537856284529	-0.001475416473113	-0.00111260835547
-0.0775860920548439	0.054406862705946	0.000466750410851091	0.00219370820559561	-0.00203591166064143	-0.000273465557256714
-0.0752477869391441	0.0390713922679424	0.00458441814407706	0.00284468499012291	-0.00160350592341274	0.000296230049571022
-0.0915943756699562	-0.023765267804265	0.0304775629192591	0.00336856907233596	-0.00151138310320675	0.000814651546534151
-0.0464099235832691	0.0440044440329075	0.0267094094306231	0.0033724878448993	-0.00126361369621009	0.000617346435319632
-0.108802869915962	0.0196140669286251	0.00547193922102451	0.00345894484780729	-0.001997543964535	-0.00012055343540851
-0.0760380476713181	0.0706652849912643	0.0103520546108484	0.00341168022714555	-0.00187505770009011	-0.000361956976121292
-0.130435973405838	0.0835148617625237	0.0122033078223467	0.00215812074020505	-0.00202211551368237	-0.000219714333070442
-0.109443791210651	0.100615330040455	0.000253894337220117	0.00132646737620234	-0.00290834344923496	-0.00116312399040908
-0.121656529605389	0.2014549523592	0.0426116697490215	0.000973388843704015	-0.00256647169589996	-0.00131132791284472
-0.0898124724626541	0.206320211291313	-0.0443353727459908	5.92180622334126E-05	-0.00296497577801347	-0.00152063753921539
-0.12428292632103	0.222054928541183	-0.0117576802149415	-0.00075594411464408	-0.00365875149145722	-0.00118010467849672
-0.164738968014717	0.245159640908241	0.0199223570525646	0.000904559157788754	-0.0035285628400743	-0.00150556559674442
-0.162845060229301	0.17600405216217	-0.0419726222753525	-5.33040656591766E-05	-0.00386727089062333	-0.00110118906013668
-0.184471979737282	0.145202919840813	-0.0511604622006416	0.00236256024800241	-0.00373615929856896	-0.00202144775539637
-0.22011661529541	0.104806460440159	-0.0628491714596748	0.00276878732256591	-0.00375548098236322	-0.00268893735483289
-0.253692865371704	0.0718014165759087	-0.0554123856127262	0.00231150491163135	-0.00547175435349345	-0.00250191008672118
-0.300201177597046	0.0769116878509521	-0.108303874731064	0.00335458060726523	-0.00601785024628043	-0.00208911043591797
-0.322531700134277	0.0572539940476418	-0.0629581734538078	0.00360455433838069	-0.00668492773547769	-0.000787346623837948
-0.301439970731735	0.0916093066334724	-0.0400874949991703	0.002657929668203	-0.00693339947611094	0.000489183119498193
-0.324275314807892	0.0971961468458176	-0.0558514706790447	0.00178175431210548	-0.00565502513200045	0.00135907565709203
-0.274509221315384	0.0793972015380859	-0.105128422379494	0.00211059115827084	-0.00577439041808248	0.000506423937622458
-0.225396618247032	0.126051962375641	-0.139598488807678	0.0017664801562205	-0.00503040151670575	0.000449068757006899
-0.205458521842957	0.121467910706997	-0.0566799677908421	0.00105432246346027	-0.0053252880461514	0.000116679788334295
-0.182842969894409	0.154607236385345	-0.0577099956572056	0.000805543619208038	-0.00410576304420829	0.00067652331199497
-0.191496536135674	0.146741315722466	-0.0827926397323608	0.000206688040634617	-0.00405400386080146	-0.000200986673007719
-0.233156323432922	0.131842792034149	-0.0950644612312317	0.000575006357394159	-0.00414360361173749	-0.000756086490582675
-0.189494594931602	0.164984941482544	-0.106327772140503	0.000117422816401813	-0.00335915316827595	0.000696570437867194
-0.223116531968117	0.130335971713066	-0.0980175882577896	-0.000751877669245005	-0.00309576489962637	0.000341047008987516
-0.134725049138069	0.235944554209709	-0.155708998441696	-0.000182612682692707	-0.00372398155741394	-0.000806415977422148
-0.124618858098984	0.203769400715828	-0.186344489455223	-0.00177049939520657	-0.00315205240622163	-0.00120265572331846
-0.133868560194969	0.189090132713318	-0.214394465088844	-0.000209593679755926	-0.00293610454536974	-0.00171244202647358
-0.169069066643715	0.171911284327507	-0.11584310233593	-0.000765681266784668	-0.0032585880253464	-0.00147699995432049
-0.145228162407875	0.184523984789848	-0.14694456756115	-0.000125183985801414	-0.00350580061785877	-0.00065314641688019
-0.129576548933983	0.139784604310989	-0.123540841042995	0.000618703197687864	-0.002105712890625	-0.000731214822735637
-0.112708136439323	0.0808129087090492	-0.0757413133978844	0.0007717419648543	-0.00133306765928864	-0.000153682063682936
-0.0982102379202843	0.0938225537538528	-0.0997122079133987	0.00197798782028258	-0.00168330094311386	-0.000641653023194522
-0.0994093418121338	0.0504934787750244	-0.160769417881966	0.00274103623814881	-0.0013370611704886	-0.00228212401270866
-0.0942511036992073	0.0311410874128342	-0.126429632306099	0.00343101937323809	-0.0012102221371606	-0.00155301310587674
-0.0736075788736343	-0.10270519554615	-0.229133561253548	0.0047719394788146	-0.00270052230916917	0.0013095170725137
-0.139741078019142	-0.228249803185463	-0.172504425048828	0.00642955349758267	-0.00232378882355988	0.00208254135213792
-0.268171787261963	-0.293341219425201	-0.202948272228241	0.00826448109000921	-0.00500766839832067	0.00194429454859346
-0.301785409450531	-0.312016546726227	-0.185661643743515	0.00812037661671638	-0.0059337429702282	0.00164617586415261
-0.372379213571548	-0.314185589551926	-0.262330114841461	0.00760737434029579	-0.00731279095634818	-0.000199346104636788
-0.414831459522247	-0.264230489730835	-0.269711703062058	0.00670531112700701	-0.00741141196340322	-0.0019960452336818
-0.352509200572968	-0.226668953895569	-0.148364752531052	0.00482560181990266	-0.00627880822867155	9.20903112273663E-05
-0.199034810066223	-0.113650225102901	-0.0680501461029053	0.00516420276835561	-0.00386226759292185	0.00253590196371078
-0.0873298645019531	-0.0927180275321007	-0.102441474795341	0.00336913648061454	-0.00121392717119306	0.00254266313277185
-0.0485261045396328	0.00601341994479299	-0.123409874737263	0.00258124293759465	-0.00120758963748813	-0.000713486748281866
-0.0698979273438454	0.0622416250407696	-0.0684741660952568	0.000982934841886163	-0.000907633744645864	-0.00344447605311871
0.0447356291115284	0.104922533035278	-0.0437852554023266	0.0014456583885476	-0.000694151734933257	-0.00158428016584367
0.0308539103716612	0.0129677839577198	-0.043775599449873	0.00198486400768161	0.0012220157077536	-0.000890082796104252
0.0351148322224617	-0.0388039276003838	-0.0524345599114895	0.00272906315512955	0.000261253910139203	-0.000313099328195676
-0.0342404916882515	-0.0827172473073006	-0.0609873756766319	0.00405222503468394	0.00031350099015981	-0.000165342848049477
-0.1250079870224	-0.141042694449425	-0.0085334088653326	0.0047819702886045	-0.00142219371628016	-0.000631346716545522
-0.197920009493828	-0.154633447527885	-0.149841532111168	0.00444093346595764	-0.00345361256040633	-0.000369392335414886
-0.262622624635696	-0.188760817050934	-0.164114698767662	0.00582240801304579	-0.00400629313662648	0.000504240742884576
-0.339780479669571	-0.203514650464058	-0.155137896537781	0.00497428141534328	-0.00594230741262436	0.00150010723154992
-0.43123984336853	-0.210917070508003	-0.259863972663879	0.00424229679629207	-0.00684142345562577	0.00280742021277547
-0.483748644590378	-0.218349412083626	-0.196749433875084	0.00534891244024038	-0.00766890496015549	0.00164172903168947
-0.474445968866348	-0.206386208534241	-0.121101006865501	0.00523452600464225	-0.00842242129147053	0.000631792470812798
-0.518387973308563	-0.140599653124809	-0.146245032548904	0.00496127922087908	-0.00800348166376352	0.00163032964337617
-0.508575081825256	-0.215842097997665	-0.118474587798119	0.00347437011078	-0.00702220387756824	0.00283847562968731
-0.476085036993027	-0.107297100126743	-0.0587594322860241	0.00431324122473598	-0.00773672014474869	0.001274328911677
-0.503772377967834	-0.0275827273726463	-0.0709939375519753	0.00416789902374148	-0.00726532470434904	0.000156958296429366
-0.44476905465126	-0.0763693228363991	-0.152794390916824	0.00331522384658456	-0.00729868933558464	8.08268450782634E-05
-0.467677682638168	-0.094046376645565	-0.0824466571211815	0.00435319496318698	-0.00816877093166113	-8.94566710485378E-06
-0.586861252784729	-0.197516396641731	-0.21487832069397	0.00466088717803359	-0.00928710028529167	0.00287334760650992
-0.597410142421722	-0.269016444683075	-0.205640852451324	0.00533969234675169	-0.00895375851541758	0.00318371993489563
-0.581497967243195	-0.28456449508667	-0.226105138659477	0.00623904401436448	-0.00834035500884056	0.000866734073497355
-0.538657665252686	-0.275823920965195	-0.19647379219532	0.00647364696487784	-0.00838975328952074	-0.000569915224332362
-0.53122866153717	-0.22169491648674	-0.115143284201622	0.00573837943375111	-0.00782727543264627	-0.00040312999044545
-0.479780256748199	-0.162206679582596	-0.157882422208786	0.00445507280528545	-0.00738528510555625	-0.00121493230108172
-0.480836987495422	-0.0996141284704208	-0.138849839568138	0.0032129290048033	-0.00866570323705673	-0.000766208162531257
-0.528373599052429	-0.062175840139389	-0.209651410579681	0.00122152187395841	-0.00831955205649138	0.000649731373414397
-0.564284205436707	-0.035018190741539	-0.232274293899536	0.000907351495698094	-0.00859580934047699	0.000487699260702357
-0.587141513824463	0.0553026422858238	-0.208087623119354	-9.07737194211222E-06	-0.00913487374782562	0.000374918192392215
-0.64353996515274	0.0697683021426201	-0.314838290214539	-0.000427869206760079	-0.0106040695682168	0.000773483188822865
-0.5983966588974	0.0163760483264923	-0.303557127714157	0.00130248221103102	-0.00978825613856316	0.000970172113738954
-0.580017387866974	-0.0373186022043228	-0.291230499744415	0.000623038853518665	-0.00940674543380737	-0.000869516050443053
-0.503675103187561	0.0069362735375762	-0.185653209686279	0.00137093407101929	-0.00916507560759783	-0.000645797175820917
-0.480449229478836	-0.119173526763916	-0.231351286172867	0.000881252984981984	-0.00745026674121618	-0.00110516790300608
-0.441702306270599	-0.137914419174194	-0.25066140294075	0.00270300125703216	-0.00864340923726559	-0.00113108975347131
-0.489716410636902	-0.172979936003685	-0.327102065086365	0.00229849410243332	-0.00725647946819663	-0.000163135686307214
-0.516861975193024	-0.132530525326729	-0.244705229997635	0.00241844193078578	-0.00893628597259521	-0.000543532136362046
-0.62408584356308	-0.0359408855438232	-0.160526663064957	0.00140345736872405	-0.0114665506407619	0.00116389477625489
-0.787974059581757	0.0105285486206412	-0.140510022640228	-0.000103972852230072	-0.0141283618286252	0.00176282192114741
-0.952571392059326	0.0171328354626894	-0.209419757127762	-0.00108205154538155	-0.0165367461740971	-0.000793307030107826
-0.935231864452362	0.122692137956619	-0.204286530613899	-0.00206837570294738	-0.0173987485468388	-0.00210406607948244
-0.842065453529358	0.184064969420433	-0.129531934857368	-0.00307740131393075	-0.016150115057826	-6.56857300782576E-05
-0.802546262741089	0.185516446828842	-0.150404214859009	-0.00399977248162031	-0.0133756464347243	-0.000454133929451928
-0.700441002845764	0.241480275988579	-0.0602457486093044	-0.00424135010689497	-0.0109205609187484	-0.00145946478005499
-0.616980612277985	0.326790928840637	0.0174770690500736	-0.00568894203752279	-0.00947471521794796	-0.0014296118170023
-0.580331563949585	0.329403281211853	0.123835273087025	-0.00587990134954453	-0.00876100268214941	0.000106014289485756
-0.547603249549866	0.282106131315231	0.181391209363937	-0.00455998443067074	-0.00660127541050315	0.00321204331703484
-0.56717973947525	0.233657702803612	0.226603016257286	-0.00428600516170263	-0.00732056051492691	-0.00226100860163569
-0.504637539386749	0.209441050887108	0.165285244584084	-0.00268336455337703	-0.00691584590822458	-0.00283739389851689
-0.409227669239044	0.161091580986977	0.0681287869811058	0.000239641303778626	-0.00341761042363942	-0.0039118928834796
-0.0226058810949326	0.00341161875985563	0.471853882074356	0.00736892642453313	0.00772478524595499	-0.00199754652567208
0.288810014724731	-0.199373185634613	0.732174217700958	0.0108079481869936	0.0160637982189655	0.00206347857601941
0.293557286262512	-0.103095792233944	0.281608670949936	0.00789568014442921	0.0110755916684866	-0.00565252546221018
0.169835686683655	-0.0312738530337811	-0.0353391692042351	0.00430094450712204	0.00582724623382092	-0.00482135405763984
0.125942379236221	-0.0933410599827766	0.00138868391513824	0.00377700082026422	0.0064886580221355	-0.00385961728170514
0.107708849012852	-0.102340340614319	0.0451929606497288	0.00477736676111817	0.00555215775966644	-0.00138522183988243
-0.0936065912246704	-0.0812020897865295	0.132043570280075	0.00339925778098404	0.000389799213735387	0.000361363927368075
-0.319284051656723	-0.114129155874252	0.0524746626615524	0.00208210316486657	-0.00415901374071836	0.000518406799528748
-0.491909921169281	-0.0674203187227249	0.0449066832661629	0.00193213939201087	-0.00874241627752781	0.00239412090741098
-0.666503369808197	-0.129415512084961	0.00218508113175631	0.00244469894096255	-0.0111399376764894	0.00309977354481816
-0.744525730609894	-0.151171892881393	-0.0442142188549042	0.00392217468470335	-0.0122638121247292	0.00237259012646973
-0.671317160129547	-0.214084416627884	-0.0796004980802536	0.00388765218667686	-0.0124414442107081	0.00131373200565577
-0.586824238300323	-0.188462972640991	-0.0399807654321194	0.00335017568431795	-0.00917729176580906	0.00165377149824053
-0.457907378673553	-0.182247400283813	-0.0371001213788986	0.00493702385574579	-0.00633012736216187	-9.60743782343343E-05
-0.364331275224686	-0.179811090230942	-0.0409328192472458	0.00485907262191176	-0.00483789760619402	0.000543128291610628
-0.393032729625702	-0.139278635382652	-0.0121860448271036	0.0031228750012815	-0.00465505057945848	0.000137987794005312
-0.440517127513886	-0.0790717527270317	0.00587474973872304	0.00232558813877404	-0.00449599279090762	0.00100014603231102
-0.445391237735748	-0.0512315258383751	0.0539574660360813	0.00230545527301729	-0.00539308274164796	0.000615944503806531
-0.513852536678314	0.00998787395656109	0.0542628318071365	0.000678229087498039	-0.00641012424603105	0.000987499253824353
-0.55390739440918	0.0546705760061741	-0.0404544956982136	-0.000953319075051695	-0.00942952558398247	-0.00110265205148607
-0.522284209728241	0.0259030479937792	-0.0787223875522614	-0.000512905360665172	-0.0092979371547699	-0.000906466797459871
-0.501802086830139	0.0349322855472565	-0.000865487207192928	-0.00140686961822212	-0.00818704534322023	-0.000916716235224158
-0.39953351020813	0.00478391069918871	-0.0212680511176586	0.000429967331001535	-0.00673129642382264	0.00046672168537043
-0.385776579380035	-0.0851487293839455	-0.00206101639196277	0.00258135027252138	-0.00554385036230087	0.00119206076487899
-0.392972737550735	-0.109518103301525	-0.0224298052489758	0.00289797107689083	-0.00703622866421938	0.000567611714359373
-0.54484635591507	-0.254875928163528	-0.0358002446591854	0.00294689880684018	-0.00628489209339023	9.52498739934526E-05
-0.513213694095612	-0.255252778530121	0.0503728277981281	0.00420800410211086	-0.00765484478324652	-0.000987519277259707
-0.415317505598068	-0.25982740521431	0.0206562336534262	0.00566468620672822	-0.00632338598370552	0.000369007175322622
-0.402859598398209	-0.276909828186035	0.056007694453001	0.00491436338052154	-0.00454888865351677	0.00233905878849328
-0.308536529541016	-0.255014717578888	0.0272976402193308	0.0043592294678092	-0.00343094323761761	0.00198102090507746
-0.291470915079117	-0.261920481920242	-0.00133615871891379	0.00371414260007441	-0.00302368658594787	0.000909559428691864
-0.300625711679459	-0.279791593551636	0.0252686832100153	0.00496296910569072	-0.00345924589782953	0.00122350070159882
-0.333488285541534	-0.306070029735565	0.0882274508476257	0.00574183696880937	-0.00406021671369672	0.00026674076798372
-0.331946492195129	-0.261789292097092	0.00178568484261632	0.00618735933676362	-0.00447863107547164	-1.14151025627507E-05
-0.354686081409454	-0.29967874288559	0.0125315403565764	0.00521658454090357	-0.00507351104170084	0.000674243841785938
-0.300737321376801	-0.253560692071915	0.0727891400456429	0.00390180991962552	-0.003770487383008	0.000713926157914102
-0.238464787602425	-0.164275571703911	0.0926982760429382	0.00468989787623286	-0.0030960279982537	-5.40433029527776E-05
-0.240164816379547	-0.180526912212372	0.11208800971508	0.00332713057287037	-0.00291945342905819	0.000606288202106953
-0.183029741048813	-0.0973048582673073	0.0651721134781837	0.00405901204794645	-0.00395252415910363	0.000550036551430821
-0.200931087136269	-0.139775171875954	0.113845214247704	0.00280821323394775	-0.00268389820121229	-0.000411828514188528
-0.210131019353867	-0.163295656442642	0.100612156093121	0.00264413864351809	-0.00238343887031078	-0.000345578650012612
-0.224818661808968	-0.132112592458725	0.0834676325321198	0.00264692842029035	-0.00272472156211734	-0.000784356554504484
-0.192709758877754	-0.0653237700462341	0.069130964577198	0.00180139183066785	-0.00329281971789896	-0.000564560352358967
-0.261154532432556	-0.0719146355986595	0.116482250392437	0.00186240673065186	-0.00363517552614212	-0.000907625304535031
-0.233506694436073	-0.0701466277241707	0.117445707321167	0.00147916516289115	-0.00358145590871572	-0.00136379327159375
-0.221573233604431	-0.0224505122750998	0.120482906699181	0.000908890215214342	-0.00343603268265724	-0.00104977516457438
-0.271872252225876	-0.0610710680484772	0.14306928217411	0.00149621546734124	-0.00321545824408531	0.000855321239214391
-0.304261416196823	-0.094764307141304	0.0769538432359695	0.000767864985391498	-0.00387844513170421	0.000794845109339803
-0.31265914440155	-0.0676516741514206	0.0554083995521069	0.00190939987078309	-0.00521514611318707	0.00096624786965549
-0.310386121273041	-0.0551396422088146	0.0777017921209335	0.00165320327505469	-0.00592522975057364	0.000456710433354601
-0.304667949676514	-0.0107686454430223	0.0472191348671913	0.00127518060617149	-0.00504292594268918	0.000191883649677038
-0.2571120262146	0.0284777637571096	0.0611350350081921	-0.00042401606333442	-0.00473932642489672	-0.000847471761517227
-0.186269402503967	0.131172835826874	0.132899463176727	-2.46112576860469E-05	-0.00373961823061109	-0.00160179100930691
-0.169913321733475	0.201291844248772	0.212298110127449	-0.000769481528550386	-0.0033195863943547	-0.00274185044690967
-0.214936152100563	0.203242853283882	0.108839832246304	-0.00243832403793931	-0.00293144606985152	-0.00211321003735065
-0.212537005543709	0.285853624343872	0.157525077462196	-0.00437071640044451	-0.00364425871521235	-0.00161482184194028
-0.259017616510391	0.314564764499664	0.125410884618759	-0.0040001692250371	-0.00524946535006166	-0.00119827734306455
-0.292956054210663	0.273509860038757	0.132100015878677	-0.00311305257491767	-0.0058164419606328	-0.00217331130988896
-0.314005821943283	0.250133544206619	0.0564464889466763	-0.00376818282529712	-0.00523342657834291	-0.00160866975784302
-0.255803912878037	0.235059946775436	0.080442413687706	-0.00266749132424593	-0.00486207427456975	-0.00163817091379315
-0.230774089694023	0.210945978760719	0.111122190952301	-0.00213533430360258	-0.00471265194937587	-0.00114802224561572
-0.219209685921669	0.124714948236942	0.0800856426358223	-0.00189615029376	-0.00367725570686162	-0.000118749223474879
-0.217041119933128	-0.00452327774837613	0.0865985378623009	-1.76593093783595E-05	-0.00341846072115004	0.000304283807054162
-0.177893534302711	-0.0262462273240089	0.136919811367989	0.0018567998195067	-0.00241777556948364	0.00042416641372256
-0.170887216925621	-0.11642400175333	0.152576521039009	0.003041488584131	-0.00349689531140029	3.54279873135965E-05
-0.109147369861603	-0.195098981261253	0.159685954451561	0.00447076838463545	-0.00214812532067299	0.000296689802780747
-0.0595570541918278	-0.259462505578995	0.118501961231232	0.00455019203945994	-0.000756317574996501	-3.95305869460572E-05
-0.0385387688875198	-0.276947230100632	0.131770133972168	0.00526588642969728	8.19001215859316E-05	0.000527674856130034
-0.0443245135247707	-0.277353525161743	0.24504229426384	0.00601337011903524	-6.78970682201907E-05	0.000712512584868819
-0.0676928758621216	-0.252896040678024	0.203917503356934	0.00540385209023952	-0.000516456959303468	0.00112056778743863
-0.12898388504982	-0.293606579303741	0.166413486003876	0.00514926901087165	-0.00262435199692845	0.00194933917373419
-0.169649764895439	-0.272310435771942	0.0960040614008904	0.00507009867578745	-0.00279428251087666	0.00187349400948733
-0.206120818853378	-0.268368244171143	0.122790835797787	0.00515598198398948	-0.00265881675295532	0.00118848460260779
-0.184265330433846	-0.221304953098297	0.179004043340683	0.00472540967166424	-0.00307215540669858	0.00109259015880525
-0.21585488319397	-0.230383276939392	0.148924976587296	0.00424044160172343	-0.00393354101106524	0.000354902353137732
-0.192164182662964	-0.111925072968006	0.172731161117554	0.00332901231013238	-0.00317565142177045	0.000830797187518328
-0.184320658445358	-0.0771415233612061	0.218558564782143	0.00163457856979221	-0.00254582706838846	0.00100999616552144
-0.164413139224052	-0.0188425965607166	0.174138307571411	0.00134730036370456	-0.00324346171692014	0.00123809278011322
-0.193858802318573	-0.0332388989627361	0.0972906723618507	0.000564200978260487	-0.00280972570180893	-8.92217285581864E-05
-0.205996051430702	0.0298251193016768	0.128211289644241	0.000921358645427972	-0.00372669799253345	-0.000646500091534108
-0.203389793634415	-0.018974419683218	0.176462560892105	-0.00023289977980312	-0.00334639754146338	-0.0011678283335641
-0.192876204848289	-0.0152779668569565	0.136305436491966	0.000476091488962993	-0.00391773972660303	-0.000218029221286997
-0.203935325145721	-0.0151957087218761	0.143303409218788	-8.64711400936358E-05	-0.00342396693304181	0.000343739375239238
-0.233975782990456	-0.0202056337147951	0.126164779067039	0.000348044908605516	-0.00441606808453798	0.000105360748420935
-0.167558863759041	0.0417833961546421	0.167707905173302	0.0014296849258244	-0.00398500123992562	-0.000306410453049466
-0.149746403098106	-0.0350782498717308	0.124222710728645	0.00119216728489846	-0.00224919733591378	0.000223199982428923
-0.113066241145134	0.00207235221751034	0.145206943154335	0.000698407297022641	-0.00244448962621391	0.000535553903318942
-0.0827849879860878	-0.0247770436108112	0.122314304113388	0.000688380387146026	-0.00118980347178876	-0.000698178773745894
-0.0903598144650459	0.000477596302516758	0.191724747419357	0.00174600724130869	-0.00165232480503619	-0.00031056153238751
-0.0938293561339378	-0.0542334318161011	0.122680135071278	0.0015819170512259	-0.00186834007035941	-0.000455563102150336
-0.141309916973114	-0.0457451306283474	0.103562138974667	0.00209345389157534	-0.00149162311572582	0.000268576724920422
-0.119343809783459	-0.0641222298145294	0.10301074385643	0.00183411233592778	-0.00189973216038197	0.000703556870575994
-0.175106316804886	-0.039548072963953	0.0970958322286606	0.000460299284895882	-0.00207627913914621	0.000215583902900107
-0.247374996542931	0.0152598433196545	0.135058239102364	-0.000440324685769156	-0.00327478931285441	-0.000615822267718613
-0.244335547089577	0.057656642049551	0.0863917917013168	-0.00049804785521701	-0.00382067379541695	-0.000400687160436064
-0.239123433828354	0.0801363736391068	0.13739301264286	-0.000971493020188063	-0.00445761298760772	-0.000104363454738632
-0.240880757570267	0.133126944303513	0.130931571125984	-0.000831219018436968	-0.00512239336967468	0.000790705264080316
-0.190176099538803	0.124417573213577	0.167744860053062	-0.00126829533837736	-0.00382718164473772	7.6330681622494E-05
-0.213102176785469	0.10466792434454	0.216469570994377	-0.000241377842030488	-0.00412344746291637	-3.57805329258554E-05
-0.193746402859688	0.118234984576702	0.157510355114937	-0.000676631869282573	-0.00418226420879364	-0.00116769131273031
-0.204862639307976	0.153683215379715	0.173940658569336	-0.00092504610074684	-0.00387944164685905	-0.00102807825896889
-0.229726910591125	0.153810903429985	0.14988186955452	-0.00197702506557107	-0.00374689185991883	-0.000526332878507674
-0.252198576927185	0.204989373683929	0.152362659573555	-0.00315964268520474	-0.0042257416062057	-0.000594019365962595
-0.204747453331947	0.236210182309151	0.174658700823784	-0.0025149064604193	-0.00462433416396379	-0.000305633002426475
-0.211579769849777	0.259317249059677	0.185456097126007	-0.00186560931615531	-0.00452734250575304	-0.00128251872956753
-0.231674909591675	0.192745625972748	0.206835761666298	-0.00246616941876709	-0.00375072588212788	-0.00120750325731933
-0.26125231385231	0.18976092338562	0.0917394310235977	-0.00271660997532308	-0.00508617563173175	-0.000571092532481998
-0.238826021552086	0.214530944824219	0.200102537870407	-0.00206394377164543	-0.00500960694625974	2.58983272942714E-05
-0.252579271793365	0.195239633321762	0.182204261422157	-0.00199861032888293	-0.00537743233144283	0.000272227800451219
-0.270597755908966	0.207803040742874	0.207638278603554	-0.00213121459819376	-0.0056130257435143	0.000314381963107735
-0.261354357004166	0.190604642033577	0.218272939324379	-0.00120200915262103	-0.00514960149303079	-6.98916919645853E-05
-0.245979130268097	0.115103870630264	0.233749330043793	-0.00100951921194792	-0.00479492545127869	-0.000756712455768138
-0.209089055657387	0.105817176401615	0.208371058106422	-0.000912963645532727	-0.00357539067044854	-0.000624176347628236
-0.197981134057045	0.104897387325764	0.208657681941986	-0.00242190947756171	-0.00291108153760433	-0.00137834518682212
-0.246334224939346	0.213383436203003	0.210078239440918	-0.00213021063245833	-0.0031832552049309	-0.00064580823527649
-0.242171242833138	0.243987306952477	0.260412395000458	-0.00310413748957217	-0.00455159693956375	-0.000334463082253933
-0.324100524187088	0.154180288314819	0.251179754734039	-0.00327311479486525	-0.00529684126377106	-0.000510125712025911
-0.319127857685089	0.151359841227531	0.278967887163162	-0.000880741514265537	-0.0064455377869308	-0.000250023527769372
-0.287990987300873	0.035787932574749	0.25363877415657	-0.00130880414508283	-0.00609731068834662	-4.14496525991126E-06
-0.280987948179245	-0.0547621548175812	0.278619676828384	0.000640188751276582	-0.00441036466509104	-0.000175764434970915
-0.156602844595909	-0.145612195134163	0.270175635814667	0.00278035434894264	-0.00198223791085184	0.000160600786330178
-0.0637091547250748	-0.227118790149689	0.282641112804413	0.00434655090793967	-0.00027527118800208	0.000273614394245669
-0.290504217147827	0.392480492591858	0.129469513893127	-0.0663124620914459	-0.0333414636552334	0.0287319160997868
-0.159992441534996	0.386714726686478	0.00125277799088508	-0.0189493354409933	-0.0120789268985391	-0.00717510050162673
0.102211117744446	-0.142681673169136	0.660773575305939	0.00273995543830097	-0.00274062296375632	0.00286602298729122
-0.0546351298689842	-0.44667062163353	0.431294471025467	0.00783056858927011	-0.00159956107381731	0.00494914269074798
-0.0651702955365181	-0.445747584104538	0.155419811606407	0.0102239232510328	-0.00535384751856327	-0.00483992416411638
0.0290866587311029	-0.421198606491089	0.274853259325027	0.0115861659869552	-0.00156391062773764	-0.00192380882799625
0.0526549443602562	-0.364790618419647	0.378018260002136	0.00910199712961912	-0.000394742732169107	0.00217984314076602
0.0267182514071465	-0.302372366189957	0.283095687627792	0.00633757701143622	-0.00143429974559695	0.00214880495332181
0.0341056399047375	-0.427000522613525	0.340218544006348	0.00963775813579559	-0.00153710320591927	0.00178331322968006
0.0596650242805481	-0.595854103565216	0.189359843730927	0.0120403692126274	-0.000207259552553296	0.00106242718175054
0.123613648116589	-0.630361557006836	0.288143217563629	0.0134236523881555	-0.000452534848591313	0.000809369259513915
0.125107944011688	-0.53170645236969	0.298096358776093	0.0123621923848987	-0.000291595322778448	0.00149660126771778
0.0611427873373032	-0.382397800683975	0.308867156505585	0.0105993263423443	0.000470464961836115	0.000580764666665345
0.000450977764558047	-0.281900882720947	0.27411013841629	0.00690917950123549	-0.000259254069533199	-1.99100268218899E-05
-0.0679159238934517	-0.0688835680484772	0.309194415807724	0.00473562395200133	-0.0024055193644017	-0.000715286412741989
-0.0915999785065651	0.102556250989437	0.228576615452766	0.00224015046842396	-0.00477729272097349	-0.00187658763024956
-0.198444351553917	0.216352641582489	0.245503649115562	-0.000832480320241302	-0.00566581822931767	-0.00241099786944687
-0.239367038011551	0.371771037578583	0.176120266318321	-0.00276888743974268	-0.00791915785521269	-0.00239782407879829
-0.305832296609879	0.433622092008591	0.180637761950493	-0.00480452971532941	-0.00911423563957214	-0.00215220474638045
-0.334802329540253	0.476980954408646	0.154472663998604	-0.00445189187303185	-0.00976414419710636	-0.00245299842208624
-0.338502943515778	0.42703115940094	0.143403947353363	-0.00478229485452175	-0.0100117418915033	-0.00349064287729561
-0.284690350294113	0.397404462099075	0.144979134202003	-0.00364654394797981	-0.00879239570349455	-0.00305377645418048
-0.218404740095139	0.342730909585953	0.163907766342163	-0.00322884111665189	-0.00808101240545511	-0.00274897739291191
-0.201711595058441	0.288827300071716	0.195866301655769	-0.00213596574030817	-0.00652537448331714	-0.00251492136158049
-0.173327580094337	0.237064093351364	0.133876383304596	-0.0009718535002321	-0.00592681439593434	-0.000782210438046604
-0.167406141757965	0.21921581029892	0.145769581198692	0.000229441124247387	-0.00717596290633082	-0.00184438622090966
-0.248116940259933	0.106800399720669	0.116255268454552	-1.15483098852565E-05	-0.00674743857234716	-0.00264665111899376
-0.186645597219467	0.0966002345085144	0.104766771197319	0.0020789906848222	-0.00730888871476054	-0.00185770401731133
-0.166690737009048	0.0441889464855194	0.109872080385685	0.00235741934739053	-0.0050352280959487	-0.00154711387585849
-0.122462727129459	0.0145508628338575	0.127179339528084	0.00265274452976882	-0.004404550883919	-0.000761174480430782
-0.0577191598713398	0.0317871309816837	0.101264230906963	0.00272788503207266	-0.00448229350149632	-0.000299601641017944
-0.0536171905696392	0.0209991987794638	0.218997240066528	0.00334111438132823	-0.00425101676955819	-7.59447939344682E-05
-0.0792909041047096	-0.0867668837308884	0.135297268629074	0.00334745203144848	-0.0038382348138839	0.000818027066998184
-0.0974393114447594	-0.101708047091961	0.116641767323017	0.00497139850631356	-0.00525239761918783	-0.000220921472646296
-0.113473400473595	-0.146672397851944	0.108539633452892	0.00500636035576463	-0.00495492061600089	-0.000438306073192507
-0.124814845621586	-0.124828815460205	0.147994294762611	0.00563404615968466	-0.00448966072872281	-0.000482555391499773
-0.0226557962596416	-0.0459200516343117	0.117915481328964	0.00532390968874097	-0.00389588391408324	-0.000215364125324413
-0.053890235722065	-0.0844459012150764	0.136087477207184	0.00361332995817065	-0.00323861162178218	-0.00155106384772807
-0.00557330762967467	0.0137685537338257	0.123725600540638	0.00314170960336924	-0.00267126993276179	-0.0021359680686146
-0.0174833480268717	0.0569720976054668	0.165278807282448	0.00231649028137326	-0.00396442180499434	-0.00190984178334475
-0.0135542377829552	0.0826432555913925	0.112172789871693	0.00138988811522722	-0.00423524156212807	-0.00197128020226955
-0.05768121778965	0.1391262114048	0.0885948836803436	0.00140095897950232	-0.00567872077226639	-0.0017485796706751
-0.100805431604385	0.15430660545826	0.101095885038376	0.00196438073180616	-0.00598738668486476	-0.00167126604355872
-0.129864096641541	0.0688026696443558	0.0777003541588783	0.00149465969298035	-0.0067290854640305	-0.000921201833989471
-0.115834452211857	0.0360380671918392	0.112618878483772	0.00292584230192006	-0.00592753384262323	5.41902918484993E-05
0.000500361784361303	0.0341250859200954	0.0746851563453674	0.00207635597325861	-0.00464368471875787	0.000163693315698765
-0.00390436942689121	0.0276438686996698	0.0825682803988457	0.00301924021914601	-0.00280372705310583	-0.00116457918193191
0.0225140862166882	0.0361260659992695	0.129414349794388	0.00259752362035215	-0.00318282772786915	-0.000665661180391908
0.00402902439236641	0.0576907992362976	0.0683110058307648	0.00252929632551968	-0.00433284137398005	-0.000920717604458332
0.00590279325842857	0.111372046172619	0.209232270717621	0.00235469988547266	-0.00414069229736924	-0.00220073154196143
-0.0168465115129948	0.141210556030273	0.102633215487003	0.000889808870851994	-0.00472448160871863	-0.00210727541707456
-0.0369138121604919	0.142568901181221	-0.00697907898575068	0.00143323326483369	-0.00666206004098058	-0.00165802624542266
-0.0681335628032684	0.0852454230189323	0.0816802978515625	0.00234506605193019	-0.005673220846802	-0.0020772609859705
-0.0592779517173767	0.061969593167305	0.16246572136879	0.00210808403789997	-0.00502838753163815	-0.000980494194664061
-0.113989695906639	0.0789270550012589	0.205208852887154	0.00253880140371621	-0.0056634210050106	-0.00100302521605045
-0.153663113713264	0.148306265473366	0.238822296261787	0.0019562637899071	-0.0067952242679894	-0.00143722607754171
-0.176988527178764	0.175244048237801	0.0671433359384537	-0.000693868496455252	-0.00775768188759685	-0.00202081305906177
-0.167894378304482	0.198015779256821	-0.049479678273201	-0.00121558806858957	-0.008820790797472	-0.00278284563682973
-0.131016448140144	0.241307616233826	-0.193639278411865	8.61993903527036E-05	-0.00793131161481142	-0.00391411408782005
-0.134997561573982	0.144132807850838	-0.102394878864288	0.00143906043376774	-0.006905531976372	-0.00505800079554319
-0.0600619614124298	0.0738289058208466	-0.0403071045875549	0.00312295719049871	-0.00617150915786624	-0.00379638490267098
0.0284045711159706	0.0746207237243652	0.0568172447383404	0.00293787103146315	-0.00474787969142199	-0.00143155921250582
0.0976008847355843	0.060409776866436	0.0296721998602152	0.00214952579699457	-0.00366411451250315	0.00186844158452004
0.136863008141518	0.0727829188108444	0.078216664493084	0.00260002166032791	-0.00190459855366498	0.00212240288965404
0.128171533346176	0.0518270693719387	0.0300241596996784	0.00310049066320062	-0.00124684907495975	0.000290042924461886
0.150996506214142	0.0559570118784904	0.0194796957075596	0.00274187885224819	-0.00116260384675115	-0.0010343377944082
0.197332084178925	0.0744088813662529	-0.08712138235569	0.00303707714192569	-0.00207548309117556	-0.00172693689819425
0.221420973539352	0.0669714733958244	-0.0863683745265007	0.00327704567462206	-0.00125729979481548	-0.00170139304827899
0.231453999876976	0.122400067746639	-0.0522964112460613	0.00207747262902558	-0.000266323011601344	-0.00202483800239861
0.191091313958168	0.200444608926773	0.0341925881803036	0.00128196785226464	-0.00138314033392817	-0.00299009028822184
0.217631250619888	0.215043008327484	0.0570219680666924	2.60097986028995E-05	-0.000900687067769468	-0.00399336777627468
0.146041318774223	0.219608917832375	-0.063600480556488	-5.8689260185929E-05	-0.00226849596947432	-0.00307036191225052
0.103006541728973	0.172314986586571	-0.0683875307440758	0.000215422551264055	-0.00293692643754184	-0.00291476654820144
0.0379709377884865	0.166907072067261	-0.0124897547066212	-0.000403046637075022	-0.00363147794269025	-0.00351144792512059
0.0120876720175147	0.205170854926109	-0.00183265644591302	0.00133856432512403	-0.00541023444384336	-0.00189873098861426
-0.0834994465112686	0.16388937830925	-0.11098475009203	0.000648344459477812	-0.00613008020445704	-0.000393789960071445
-0.0968980342149735	0.126239165663719	-0.180765986442566	0.00113982567563653	-0.00701139215379953	-3.25299115502276E-05
-0.155193343758583	0.064138688147068	-0.147492632269859	0.00201405747793615	-0.00741389207541943	-0.00139768549706787
-0.142857030034065	0.0570913031697273	-0.110517837107182	0.00246235681697726	-0.00795517303049564	-0.00224058097228408
-0.15208426117897	0.0398758053779602	-0.128910675644875	0.00336426543071866	-0.00835286267101765	-0.00128228159155697
-0.148964747786522	0.0728854760527611	-0.0738461837172508	0.00330680888146162	-0.0077725388109684	-0.000619960017502308
-0.195721924304962	0.0400880165398121	-0.0872635990381241	0.00196557049639523	-0.00746114831417799	-0.00134430604521185
-0.120073683559895	0.105558626353741	-0.0941684618592262	0.0028644239064306	-0.00763587560504675	-0.00147985178045928
-0.0321945808827877	0.126459553837776	-0.024140203371644	0.00167169619817287	-0.00616799108684063	-0.00151102233212441
-0.0432354509830475	0.118860989809036	-0.0144004989415407	0.000773300125729293	-0.00509672285988927	-0.000178539281478152
-0.0298035945743322	0.0600006654858589	-0.139289408922195	0.00132301507983357	-0.00456780614331365	0.00223178579472005
-0.109467372298241	0.041241817176342	-0.107813008129597	0.0013730893842876	-0.00579105271026492	0.000965440762229264
-0.129029482603073	0.0523662082850933	-0.16498227417469	0.00283624976873398	-0.0073149329982698	-0.000629514630418271
-0.240954592823982	0.00580598553642631	-0.115259498357773	0.00323853339068592	-0.00848814286291599	-0.00234606745652854
-0.19618347287178	0.0183733385056257	-0.0928023308515549	0.00375515408813953	-0.00912374909967184	-0.00215870374813676
-0.239223822951317	0.0712956711649895	0.0636815801262856	0.00214671483263373	-0.00844094529747963	-0.00121226999908686
-0.178832724690437	0.148481234908104	-0.00893619004637003	0.000829112250357866	-0.0073092388920486	4.19279640482273E-05
-0.144684255123138	0.173211589455605	-0.10496561974287	0.000668588501866907	-0.00726202363148332	0.000369940011296421
-0.0649974197149277	0.0990080609917641	-0.192677795886993	0.000426199083449319	-0.00625871820375323	-0.000520573521498591
0.0232992023229599	0.103900142014027	-0.300042659044266	0.00101770111359656	-0.00471065938472748	-0.0023833466693759
0.0969089642167091	0.145403847098351	-0.240659579634666	0.000730606028810143	-0.00351122673600912	-0.00350351212546229
0.117835514247417	0.192065671086311	-0.0713066607713699	9.3545502750203E-05	-0.00187923014163971	-0.00363396410830319
0.131998300552368	0.182840049266815	-0.0418507643043995	-0.000455993198556826	-0.00325592537410557	-0.00329116475768387
0.0783026367425919	0.200772687792778	-0.103927791118622	0.000116770446766168	-0.00490288296714425	-0.00304601574316621
0.0700238794088364	0.207849234342575	-0.0751068890094757	0.000286343711195514	-0.00549567164853215	-0.00224207993596792
-0.060826662927866	0.112724557518959	-0.162659496068954	0.000477920169942081	-0.00591257493942976	-0.00261588068678975
-0.0713131129741669	0.116227768361568	-0.144722640514374	0.00145897641777992	-0.00699171703308821	-0.00260497000999749
-0.0831074714660645	0.118951193988323	-0.116879530251026	0.00090615259250626	-0.00706511689350009	-0.00161300343461335
-0.130176424980164	0.125238984823227	-0.138850882649422	0.000996714108623564	-0.00801604148000479	-0.00197152700275183
-0.124195761978626	0.164256513118744	-0.209236517548561	0.000915921409614384	-0.00924757122993469	-0.00177796150092036
-0.136659041047096	0.1343142837286	-0.309229969978333	0.00149156583938748	-0.00981376320123672	-0.00384232494980097
-0.132152825593948	0.0738287195563316	-0.300800740718842	0.00272329966537654	-0.0106942411512136	-0.00281074759550393
-0.129400119185448	0.026148671284318	-0.331539690494537	0.00370851927436888	-0.00846689566969872	-0.00176254648249596
-0.00639886735007167	0.0146608455106616	-0.244591131806374	0.00450280262157321	-0.00642880471423268	-3.47783825418446E-05
0.0325984321534634	0.00161614269018173	-0.162704646587372	0.00346331507898867	-0.00512522831559181	0.000344317522831261
0.0193301159888506	0.0272139720618725	-0.13109390437603	0.00343742710538208	-0.00382200093008578	-0.000465993216494098
0.0527355782687664	0.0624301172792912	-0.165737867355347	0.00245705316774547	-0.00371593749150634	-0.000877557205967605
-0.0216412767767906	0.188076302409172	-0.0821543037891388	0.000333926262101159	-0.00540373381227255	-0.00385969900526106
0.000528826843947172	0.318860769271851	-0.128728002309799	-0.00112080667167902	-0.00682691298425198	-0.00342491967603564
-0.0519407205283642	0.269696861505508	-0.213902562856674	-0.00135325908195227	-0.00706710061058402	-0.00242732861079276
-0.0617983490228653	0.0878934934735298	-0.224740236997604	0.00023416405019816	-0.00571694644168019	-0.00196246057748795
-0.0164215955883265	-0.0330579802393913	-0.0745308399200439	0.00385794346220791	-0.00532988039776683	-0.00275974185205996
-0.00925880111753941	-0.0643846318125725	-0.0129891205579042	0.00557227991521358	-0.00497201178222895	-0.00203144596889615
0.00727247726172209	-0.0693577602505684	-0.096693366765976	0.00499046314507723	-0.00518274586647749	-0.00156490609515458
0.0101090660318732	-0.0104688694700599	-0.152194455265999	0.00454850820824504	-0.0059237526729703	-0.000295128382276744
0.00422546733170748	-0.0166739411652088	-0.153557360172272	0.00360453175380826	-0.00526421796530485	-1.43103188747773E-05
0.0570314414799213	0.0675805807113647	-0.125830367207527	0.00280928378924727	-0.00501175876706839	0.001152423908934
0.0572994947433472	0.080439530313015	-0.183310374617577	0.00193158979527652	-0.00509783113375306	0.00116829690523446
-0.0211488325148821	0.00610273890197277	-0.142903849482536	0.00339260743930936	-0.00494815083220601	0.000840537191834301
-0.024755422025919	-0.034703753888607	-0.219512835144997	0.00291996309533715	-0.00483015272766352	-0.000112640191218816
0.00384436221793294	-0.00576651189476252	-0.155634671449661	0.00355596281588078	-0.0053435368463397	-0.00132102495990694
-0.0257088635116816	0.0553003884851933	-0.15104652941227	0.00300037115812302	-0.00601943302899599	-0.0023370620328933
-0.122272670269012	0.0920378342270851	-0.184160992503166	0.0015495961997658	-0.00665099918842316	-0.00273184641264379
-0.0695822536945343	0.149971216917038	-0.196798577904701	0.000593325472436845	-0.00724530220031738	-0.00324855232611299
-0.110550202429295	0.137035951018333	-0.174754053354263	-0.000632634910289198	-0.00621188385412097	-0.00193752988707274
-0.10646665096283	0.0922859609127045	-0.130983591079712	0.000916376011446118	-0.00654187891632319	-0.00109433685429394
-0.0901463702321053	0.0202316269278526	-0.15303273499012	0.00299845705740154	-0.00607625301927328	-0.00170548679307103
-0.127165272831917	-0.0502683855593205	-0.16257056593895	0.00373528827913105	-0.00551673443987966	-0.000858691812027246
-0.100213527679443	-0.086543470621109	-0.15228945016861	0.00467687239870429	-0.00468915794044733	-0.000767136865761131
-0.0943906009197235	-0.078799344599247	-0.110895223915577	0.0044434554874897	-0.00438699685037136	0.0002737418981269
-0.106524065136909	-0.0235614757984877	-0.0697567239403725	0.00362803554162383	-0.00604444462805986	0.0006452557281591
-0.132866933941841	0.0131092853844166	-0.0832702741026878	0.00338368373923004	-0.00671313749626279	0.000313524302328005
-0.199705049395561	0.0262947250157595	-0.11044642329216	0.00357855786569417	-0.00723343528807163	0.000277865881798789
-0.206973597407341	0.00773860374465585	-0.0334299392998219	0.00442386465147138	-0.00850494205951691	-0.00103228911757469
-0.18145951628685	-0.0071015958674252	0.169600814580917	0.0030892607755959	-0.00552068185061216	-0.000493178202304989
-0.151543989777565	0.0371546298265457	-0.19242824614048	0.00264825113117695	-0.00704197911545634	-0.000111179644591175
-0.143986076116562	0.0794223546981812	-0.264891862869263	0.00150810880586505	-0.00762688834220171	-0.00162528816144913
-0.117109827697277	0.170008108019829	-0.0906402990221977	0.00264317216351628	-0.00713949650526047	-0.00373811507597566
-0.137929737567902	0.0911907479166985	0.0230713076889515	0.00104444811586291	-0.00539484480395913	-0.00226130429655313
-0.110363811254501	0.110010780394077	-0.00778501899912953	0.000192166800843552	-0.0055765425786376	3.8073198084021E-05
-0.103901632130146	0.153650149703026	-0.080773837864399	0.000980879412963986	-0.00590440351516008	-0.000235542494920082
-0.101268380880356	0.15053154528141	0.0613971240818501	0.00186783098615706	-0.00586680276319385	-0.00139167520683259
-0.0726803615689278	0.142441317439079	0.0535488985478878	0.00159753102343529	-0.00503350934013724	0.000715781876351684
-0.0763050690293312	0.0967714339494705	-0.109628140926361	0.00164515373762697	-0.00534338876605034	-0.0001906169927679
-0.0923645570874214	0.0509122908115387	-0.199501946568489	0.00315022701397538	-0.00560280121862888	-0.00249745673500001
-0.0760767981410027	0.0225609485059977	-0.283248841762543	0.00394423585385084	-0.00665391189977527	-0.00360767031088471
-0.136556714773178	0.0177939962595701	-0.26807102560997	0.0038708511274308	-0.00787865370512009	-0.00307145598344505
-0.150870308279991	0.0497054122388363	-0.206432238221169	0.0044032889418304	-0.00737886736169457	-0.00113697140477598
-0.123812168836594	0.0367288365960121	-0.0991914793848991	0.00438193371519446	-0.00685360189527273	-1.84537329914747E-05
-0.13221874833107	-0.0131962597370148	0.0434749871492386	0.00348057178780437	-0.00605073058977723	0.000179253984242678
-0.11226337403059	0.0614584498107433	-0.00141456676647067	0.00316620687954128	-0.00624581845477223	0.000599747290834785
-0.101719789206982	0.0711141899228096	-0.138748779892921	0.00187908066436648	-0.00625613937154412	-0.000952909351326525
-0.0925659686326981	0.0896060541272163	-0.153247907757759	0.00250699743628502	-0.00677311047911644	-0.00223270757123828
-0.0680541023612022	0.0727527886629105	-0.202152729034424	0.00242446432821453	-0.00646856147795916	-0.0037036519497633
-0.0969473943114281	0.0574183836579323	-0.231998845934868	0.0020371931605041	-0.00710404478013515	-0.00444883480668068
-0.0971459969878197	0.102229200303555	-0.124835804104805	0.00274286512285471	-0.00673539470881224	-0.00346793839707971
-0.0937329083681107	0.0312116965651512	-0.00762181915342808	0.00315079744905233	-0.00516157783567905	-0.00270072836428881
-0.0390532501041889	0.0403812825679779	-0.0225832182914019	0.00356476032175124	-0.00541499629616737	-0.00101250025909394
-0.0572900921106339	0.0659729987382889	-0.0489619933068752	0.003528704168275	-0.00441338680684567	-0.00110248080454767
-0.0475463084876537	0.0391454920172691	-0.0253278501331806	0.00431902194395661	-0.00531773641705513	-0.00156782846897841
-0.0614340417087078	0.0114617682993412	-0.0529568232595921	0.00356880994513631	-0.00449094548821449	-0.00105530873406678
-0.100598990917206	0.0206516943871975	-0.034947793930769	0.00416846806183457	-0.00487213488668203	-0.0015231812139973
-0.141228660941124	0.018740912899375	-0.0847182422876358	0.00440161535516381	-0.00574892526492476	-0.000785134674515575
-0.178495451807976	0.0419593490660191	-0.0822912156581879	0.00357159692794085	-0.0061359447427094	-0.000647008884698153
-0.166832730174065	0.0231745168566704	-0.0762095078825951	0.00517461681738496	-0.00626819627359509	-0.000593100266996771
-0.151325792074203	0.00037969124969095	-0.152356818318367	0.00391640840098262	-0.00556827243417501	0.000283116823993623
-0.151683241128922	-0.0648907795548439	-0.110417708754539	0.00493035838007927	-0.00497212819755077	-0.000378538912627846
-0.164826273918152	-0.0423019342124462	-0.0679503232240677	0.00445554358884692	-0.00440901657566428	-0.000266662624198943
-0.182818070054054	-0.017699658870697	0.0565613321959972	0.00517608691006899	-0.00566263403743505	-0.00176700053270906
-0.23742550611496	-0.064596027135849	0.055402971804142	0.00516968686133623	-0.00616582902148366	-0.00146356143523008
-0.272231966257095	-0.000477224995847791	0.00829237420111895	0.00481244642287493	-0.00808462873101234	-0.000437966198660433
-0.344428241252899	1.83599131560186E-05	-0.0747700557112694	0.00338562577962875	-0.00882294215261936	0.000716174021363258
-0.35119640827179	0.00415095733478665	-0.129267439246178	0.00321967573836446	-0.00899159628897905	-0.000548246200196445
-0.339499235153198	0.0199148543179035	-0.165395528078079	0.00250402535311878	-0.00774904061108828	-6.75537667120807E-05
-0.272650569677353	0.0339858904480934	-0.100410014390945	0.00306184380315244	-0.00754687562584877	-0.00143749976996332
-0.272329568862915	0.0236112140119076	-0.0560555793344975	0.00320383114740252	-0.0065989438444376	-0.00172654259949923
-0.194180339574814	0.0284052696079016	-0.101042404770851	0.00411024410277605	-0.00632845424115658	-0.00208041537553072
-0.158908903598785	0.0829878151416779	-0.110762670636177	0.00387502950616181	-0.00535479187965393	-0.00151693564839661
-0.117322035133839	0.0664566457271576	-0.099908135831356	0.00191038160119206	-0.00502837030217052	-0.000827598327305168
-0.120125621557236	0.0828205198049545	-0.0266869738698006	0.00311336130835116	-0.00482475571334362	4.96943357575219E-05
-0.192782029509544	0.000314102828269824	-0.024011941626668	0.00542163942009211	-0.00534577341750264	-0.000558434403501451
-0.209677651524544	-0.0737037509679794	-0.0316223986446857	0.00498200114816427	-0.00654130196198821	-0.00123959977645427
-0.251790881156921	-0.0411081239581108	-0.0175489187240601	0.00512622436508536	-0.00660446984693408	-0.00227530184201896
-0.278832316398621	-0.00418689334765077	-0.00803445745259523	0.00506933499127626	-0.00713597889989614	-0.000866819522343576
-0.301442235708237	-0.0473393090069294	-0.0349324531853199	0.00427973503246903	-0.00761800725013018	-0.000856754253618419
-0.243426263332367	-0.0242615155875683	0.00537954270839691	0.00419310061261058	-0.00677142245694995	-0.00105263490695506
-0.194357663393021	0.0126626286655664	-0.0460770204663277	0.00447270134463906	-0.00586910638958216	-0.000961108133196831
-0.178682684898376	0.00305752200074494	-0.0271562784910202	0.00531562976539135	-0.0055281356908381	-0.00115183414891362
-0.18868525326252	-0.0205338466912508	-0.0225614439696074	0.00543068069964647	-0.00414689304307103	-0.00112102553248405
-0.18112488090992	-0.0543300658464432	-0.0344847440719604	0.00520783336833119	-0.00496049132198095	-0.00165354728233069
-0.202685907483101	-0.0626908466219902	-0.0665158778429031	0.00540762906894088	-0.00514562241733074	-0.000867449503857642
-0.199596598744392	-0.00664478121325374	-0.0546614937484264	0.0048204050399363	-0.00588322430849075	-0.00080528378020972
-0.269874781370163	-0.0285630933940411	-0.0910459756851196	0.00422212108969688	-0.00631228322163224	-0.000817503954749554
-0.251111418008804	0.00164194440003484	0.0314290449023247	0.00402052979916334	-0.00756989605724812	-0.0013645626604557
-0.271594285964966	0.0224692914634943	-0.0354016423225403	0.00407994911074638	-0.00705369189381599	-0.000724010053090751
-0.252818077802658	0.0534104257822037	0.0266270190477371	0.00327358860522509	-0.0071236239746213	-0.00172701943665743
-0.225941956043243	0.0753669589757919	0.0361046008765697	0.00371579173952341	-0.00614622374996543	-0.00172117282636464
-0.188519835472107	0.0856095775961876	0.0513112396001816	0.00268907751888037	-0.00532462075352669	-0.000703982834238559
-0.152802720665932	0.0482414178550243	-0.0213693752884865	0.00495694810524583	-0.00536139076575637	-0.00206931889988482
-0.164759799838066	0.0846209526062012	-0.188712760806084	0.00374930840916932	-0.00606816308572888	-0.0018527110805735
-0.129004046320915	0.0565104633569717	0.0617414899170399	0.0039710751734674	-0.00323569565080106	-0.000174438595422544
-0.111205630004406	-0.000364374573109671	-0.0341276526451111	0.00450796214863658	-0.00443645007908344	-0.00176670239306986
-0.166763424873352	0.0728126615285873	-0.0474654212594032	0.00509109348058701	-0.0059107500128448	5.98801489104517E-05
-0.134031996130943	0.020647220313549	0.156016558408737	0.00529199140146375	-0.00299290823750198	0.0013614526251331
-0.160388246178627	-0.04966851323843	-0.0943773984909058	0.0058413646183908	-0.0065513881854713	0.000547213538084179
-0.192624390125275	-0.0646325275301933	0.0284635052084923	0.0058737457729876	-0.00425225915387273	-0.000115715243737213
-0.117554619908333	-0.0400024615228176	0.0911837443709373	0.0068337838165462	-0.00471888482570648	-8.27444600872695E-05
-0.159852415323257	-0.0469198562204838	0.10018365085125	0.00670460518449545	-0.00438413443043828	-0.000651115784421563
-0.136420115828514	0.0411078706383705	0.0631690546870232	0.00441871490329504	-0.00418303580954671	-0.000775415392126888
-0.151867106556892	0.117379181087017	0.0673495978116989	0.00410748831927776	-0.00470282090827823	-0.00138205150142312
-0.100384041666985	0.156684741377831	0.080069899559021	0.00260600447654724	-0.00529169803485274	-0.0016998911742121
-0.112688899040222	0.151922956109047	0.0923998281359673	0.00126133323647082	-0.00458581978455186	-0.00203154585324228
-0.116232618689537	0.159904152154922	0.105147875845432	0.00254607666283846	-0.00529815861955285	-0.00135035079438239
-0.130285203456879	0.0635690614581108	0.0507554523646832	0.0034098515752703	-0.00483872089534998	-0.00170728354714811
-0.117826789617538	0.0823272988200188	0.0817831978201866	0.004232048522681	-0.00483164144679904	-0.00159144401550293
-0.127566069364548	0.0110129173845053	0.0821525305509567	0.00470550730824471	-0.00454620411619544	-0.00128614658024162
-0.128820687532425	0.0449270159006119	0.0774621218442917	0.00562118506059051	-0.00460575055330992	-0.000824757968075573
-0.11272206902504	-0.00463169440627098	0.0655858665704727	0.00488339085131884	-0.00499043613672256	-0.00145638338290155
-0.078039325773716	0.0873509868979454	0.0506589077413082	0.00414311140775681	-0.00395519938319921	-0.000861891778185964
-0.0934402495622635	0.101946577429771	0.0781140699982643	0.00390084949322045	-0.00421123160049319	-0.00194855348672718
-0.0730637162923813	0.0774362906813622	0.0580108538269997	0.00228498945944011	-0.00333075388334692	-0.000929013360291719
-0.0231573712080717	0.115975596010685	0.00463429884985089	0.00286309234797955	-0.00351102626882494	-0.00206379476003349
-0.0348212122917175	0.0953302979469299	0.0694721415638924	0.00388082396239042	-0.00330404727719724	-0.00135169643908739
-0.00719995424151421	0.076992891728878	0.0408608727157116	0.00473821582272649	-0.00384192867204547	-0.00159512704703957
-0.00685287592932582	0.0682513043284416	0.0227779988199472	0.00446751853451133	-0.00430366117507219	-0.00134133512619883
-0.0624768994748592	0.0570707693696022	0.0224997196346521	0.00498720072209835	-0.00404297979548573	-0.0013818780425936
-0.0817515701055527	-0.0294972360134125	-0.0474108904600143	0.00459357490763068	-0.00440832460299134	-0.00117919698823243
-0.115171208977699	-0.0590987093746662	-0.0478923544287682	0.00547210266813636	-0.005177007522434	-0.000701704702805728
-0.157075360417366	-0.101001434028149	-0.0305603556334972	0.00626870570704341	-0.00481638684868813	-0.00044185490696691
-0.139574065804482	-0.111154839396477	0.0014928828459233	0.00737906526774168	-0.0059726252220571	-0.000622341234702617
-0.115938022732735	-0.133363738656044	-0.106990836560726	0.00676159048452973	-0.00562678091228008	-0.000693274545483291
-0.132747679948807	-0.127523362636566	-0.0269269775599241	0.00609021121636033	-0.00540861580520868	0.000170349390828051
-0.0477777011692524	-0.0491669774055481	-0.0382326021790504	0.00701099541038275	-0.00585002917796373	8.24599774205126E-05
-0.124726034700871	-0.0831390619277954	-0.0829986855387688	0.00592418760061264	-0.00417539710178971	-0.00021322927204892
-0.0240667015314102	-0.0124855283647776	-0.0299122240394354	0.0061052436940372	-0.00422371132299304	-1.78054669959238E-05
-0.0798163712024689	-0.0490708723664284	-0.104121938347816	0.00521798525005579	-0.00390127673745155	-0.000622319697868079
-0.049553532153368	-0.00158355524763465	-0.059080608189106	0.00590561795979738	-0.00388228986412287	-0.00106618436984718
-0.0247446876019239	-0.046838067471981	-0.0283597186207771	0.00519490567967296	-0.00374047202058136	-0.00111707288306206
-0.0311622899025679	-0.021162360906601	-0.0765002071857452	0.00461304746568203	-0.00348512339405715	-0.0014028261648491
0.0123801929876208	0.0183140933513641	-0.0187479425221682	0.00504316110163927	-0.00318842753767967	-0.00161656725686044
0.0262624751776457	0.0089707849547267	-0.0238404870033264	0.00395055534318089	-0.00300014391541481	-0.00157252501230687
0.0339063219726086	0.106073275208473	-0.0454101599752903	0.00407036673277617	-0.00268608890473843	-0.00197769259102643
-0.0283960569649935	0.039462361484766	-0.0467671826481819	0.00303159421309829	-0.00351518066599965	-0.00207797018811107
-0.097583994269371	0.0835671797394753	-0.08392184227705	0.00294833886437118	-0.00404683081433177	-0.00173184461891651
-0.0787615776062012	0.105176500976086	-0.0439470745623112	0.00378771778196096	-0.00614607334136963	-0.00183025782462209
-0.123215489089489	0.106206804513931	-0.0762412920594215	0.00363134918734431	-0.00567162781953812	-0.00129643792752177
-0.108212672173977	0.112792536616325	-0.0330764427781105	0.00374605227261782	-0.00605582678690553	-0.000987047678790987
-0.0683561637997627	0.121145240962505	-0.010160181671381	0.00410125264897943	-0.0054211881943047	-0.00107285566627979
-0.0769482105970383	0.105125091969967	0.0111612780019641	0.00446817837655544	-0.00457968842238188	-0.00061638921033591
-0.0504346825182438	0.079609327018261	-0.0197119694203138	0.00327376718632877	-0.00399536546319723	-0.000566982489544898
-0.070450022816658	0.0711588934063911	-0.00402189511805773	0.00466540362685919	-0.00447995215654373	-0.00147712754551321
-0.0315826907753944	0.0811434462666512	-0.0217863135039806	0.00364894792437553	-0.0040890914388001	-0.00144141970667988
-0.0533300712704659	0.13139009475708	-0.0497416220605373	0.00287225726060569	-0.00490799965336919	-0.0013164757983759
-0.0403418615460396	0.152323946356773	-0.058564405888319	0.00219714245758951	-0.00441330717876554	-0.00153147871606052
-0.0320234447717667	0.10921523720026	0.0463103763759136	0.00307358196005225	-0.00410332437604666	-0.00107770832255483
0.0048573836684227	0.0937526300549507	-0.0261969286948442	0.0032010949216783	-0.00343093881383538	-0.00130910298321396
0.0121554182842374	0.0533243641257286	-0.0279435608536005	0.00452619278803468	-0.0024710928555578	-0.00172837486024946
0.0517066195607185	0.0653929710388184	-0.0138714574277401	0.00490273395553231	-0.00298963626846671	-0.00181702745612711
0.0634390562772751	0.0729081630706787	-0.0348561853170395	0.00517176790162921	-0.00237096310593188	-0.00197640503756702
0.083100438117981	0.15115250647068	-0.0121057098731399	0.00465973932296038	-0.00308615644462407	-0.000671819783747196
0.0549344010651112	0.13060350716114	-0.0259417425841093	0.00326740671880543	-0.0033943010494113	-0.00112055893987417
-0.0116502624005079	0.129623830318451	-0.0672889873385429	0.00192084338050336	-0.00256062741391361	-0.00116000813432038
-0.0173767954111099	0.181745797395706	-0.0765226036310196	0.00192636752035469	-0.00328357983380556	-0.00121600681450218
0.00265459576621652	0.196202859282494	-0.0310507267713547	0.00334650627337396	-0.00395043846219778	-0.00150841870345175
0.00460355961695313	0.155145227909088	-0.0318838320672512	0.00203244783915579	-0.0036087604239583	-0.0014767482643947
0.0294451173394918	0.157659605145454	-0.136485174298286	0.00240542693063617	-0.00317691289819777	-0.000906558358110487
0.0475098751485348	0.141644939780235	-0.135384693741798	0.00203402293846011	-0.00355921685695648	-0.00146204943303019
0.00918975472450256	0.159799471497536	-0.00364981824532151	0.00221526250243187	-0.00388584681786597	-0.00253897067159414
0.0571240112185478	0.259110748767853	-0.0338916927576065	0.00229541817680001	-0.0041426713578403	-0.00264705973677337
0.0637065470218658	0.285204201936722	-0.0830415040254593	0.00198784726671875	-0.00447180680930614	-0.00217093457467854
0.02170654758811	0.250699311494827	-0.0651273876428604	0.00173938856460154	-0.00435615517199039	-0.00279511814005673
-0.00501130102202296	0.211463809013367	-0.104890108108521	0.00118372123688459	-0.00443844217807055	-0.00279658380895853
-0.0448656156659126	0.180721193552017	-0.107263550162315	0.00115144602023065	-0.0037978133186698	-0.00171972648240626
-0.0137078883126378	0.177453339099884	-0.113639809191227	0.00211596000008285	-0.00418652268126607	-0.00220678723417223
-0.0430223047733307	0.124902859330177	-0.136125817894936	0.00201588426716626	-0.00441856402903795	-0.00189078983385116
0.0102991471067071	0.172861233353615	-0.147952809929848	0.00347070186398923	-0.00427915481850505	-0.0015457869740203
0.0433735735714436	0.134593933820724	-0.098724864423275	0.00323007302358747	-0.00386094395071268	-0.00190263241529465
0.0741480961441994	0.116639241576195	-0.160746067762375	0.0034583187662065	-0.00338892242871225	-0.000765616714488715
0.0679046660661697	0.0742572322487831	-0.123590677976608	0.00441671721637249	-0.00319614657200873	-0.00141035369597375
0.0366102643311024	0.0947884172201157	-0.0538362339138985	0.00413235137239099	-0.00312414788641036	-0.00204014708288014
0.0454398617148399	0.147015273571014	-0.115846052765846	0.00290721794590354	-0.00346040120348334	-0.00222297059372067
0.010403043590486	0.190159931778908	-0.131158292293549	0.00282849534414709	-0.00455829640850425	-0.00164328538812697
-0.0123211750760674	0.155448898673058	-0.141169026494026	0.00202327454462647	-0.00532166147604585	-0.00142933847382665
-0.0181233659386635	0.123147897422314	-0.150985509157181	0.00158893968909979	-0.00484027154743671	-0.000911174633074552
-0.0019971365109086	0.150478452444077	-0.161891147494316	0.0031693959608674	-0.00469859689474106	-0.00124786770902574
0.0200637895613909	0.0839471518993378	-0.14755029976368	0.00307397753931582	-0.00475678779184818	-0.00147323252167553
0.0258395932614803	0.0440188348293304	-0.15051294863224	0.00446323677897453	-0.0036604565102607	-0.00121420552022755
-0.0078048980794847	0.0173419639468193	-0.116610631346703	0.00357537297531962	-0.00351286074146628	-0.00135864526964724
0.0340665876865387	0.076254591345787	-0.0978978425264359	0.00496002612635493	-0.00444040261209011	-0.001332180458121
0.0584402233362198	0.0978566706180573	-0.159396722912788	0.00429137889295816	-0.00427954643964767	-0.00119057111442089
0.0364643447101116	0.0997771397233009	-0.077617846429348	0.00373889086768031	-0.00427709612995386	-0.00123385607730597
0.0245786495506763	0.0932106599211693	-0.129709243774414	0.00355405989103019	-0.00445225415751338	-0.00145963311661035
-0.0204377323389053	0.0337872803211212	-0.139069244265556	0.00292406021617353	-0.00346123357303441	-0.00148812052793801
0.0352614931762218	0.142126455903053	-0.111385032534599	0.0036928120534867	-0.00405117310583591	-0.00200238218531013
-0.0294024348258972	0.0551691576838493	-0.116438493132591	0.00375479413196445	-0.00470854761078954	-0.00181998882908374
-0.0367991402745247	0.112787127494812	-0.188070148229599	0.00372296734713018	-0.00472242757678032	-0.00106803642120212
-0.0243981778621674	0.0935007482767105	-0.179982349276543	0.00352145056240261	-0.00526910182088614	-0.00066798907937482
-0.00724975066259503	0.0821410417556763	-0.192265167832375	0.00386713840998709	-0.00539664225652814	-0.000699277559760958
-0.0300945173949003	0.0605021007359028	-0.206576615571976	0.00315564451739192	-0.00475088739767671	-0.000438639021012932
-0.0500061847269535	0.109697178006172	-0.187941357493401	0.00390362180769444	-0.00475541921332479	-0.00115830835420638
0.000570275005884469	0.151208207011223	-0.126070961356163	0.0035213038790971	-0.00566202262416482	-0.00167192216031253
-0.00798354204744101	0.18134605884552	-0.145145148038864	0.00316885625943542	-0.00418627960607409	-0.00107227312400937
-0.0273832324892282	0.166205808520317	-0.175409644842148	0.00326741207391024	-0.00377278565429151	-0.00119663379155099
0.0156684294342995	0.194884389638901	-0.162182688713074	0.00285899336449802	-0.00492692412808537	-0.00130712182726711
-0.00116528279613703	0.186944127082825	-0.135195821523666	0.00211910717189312	-0.00406724540516734	-0.00222448143176734
-0.0134887220337987	0.182594746351242	-0.161830589175224	0.00194296718109399	-0.00472901854664087	-0.00215240754187107
0.0182197690010071	0.187991321086884	-0.147348567843437	0.0033046982716769	-0.004824448376894	-0.00198638089932501
-0.0104887709021568	0.150828063488007	-0.123557455837727	0.00171945418696851	-0.00500400876626372	-0.00164027977734804
0.0110573191195726	0.158181190490723	-0.193107083439827	0.00226265471428633	-0.00437728222459555	-0.00117218820378184
0.0154504058882594	0.18078675866127	-0.118081472814083	0.00304275169037282	-0.00385257788002491	-0.0014186428161338
-0.0050051836296916	0.158047318458557	-0.147261008620262	0.00412405142560601	-0.00405546929687262	-0.00165116752032191
0.00949497427791357	0.130090564489365	-0.169488295912743	0.00345500721596181	-0.00421235989779234	-0.00146123091690242
0.000543748843483627	0.162894383072853	-0.152922675013542	0.00339367683045566	-0.0047928006388247	-0.0013251113705337
-0.0315016396343708	0.136384338140488	-0.11550348252058	0.00263824057765305	-0.00506721902638674	-0.000969419896136969
0.0156598687171936	0.191128939390182	-0.145742982625961	0.00269030826166272	-0.00459428690373898	-0.000840099120978266
0.0363717302680016	0.225517272949219	-0.105698838829994	0.00204633455723524	-0.00410119816660881	-0.00159308512229472
0.0346017405390739	0.225307896733284	-0.123389855027199	0.00169836671557277	-0.00454514799639583	-0.00164777040481567
0.00992188137024641	0.264023095369339	-0.125526607036591	0.000842058099806309	-0.00435350323095918	-0.00132672965992242
0.00684068305417895	0.262953728437424	-0.0863804146647453	0.000900745159015059	-0.00445054797455668	-0.00133668666239828
-0.0363172739744186	0.193168327212334	-0.0577851943671703	0.00172493467107415	-0.0052924370393157	-0.00239885644987226
-0.0371459871530533	0.152770698070526	-0.0874158665537834	0.00303470669314265	-0.00501998234540224	-0.00197754264809191
-0.0379885211586952	0.118714958429337	-0.0472851097583771	0.00452496390789747	-0.00440462771803141	-0.00158208678476512
-0.0594035424292088	0.06077990680933	-0.0522715449333191	0.00411797827109694	-0.00411389069631696	-0.00134458369575441
-0.0379180647432804	0.0283868238329887	-0.0553392171859741	0.00426014559343457	-0.00275274971500039	-0.00152131251525134
0.0336723104119301	0.0658647492527962	-0.0288023203611374	0.00502462266013026	-0.00311019131913781	-0.00091846426948905
0.00788220390677452	0.0724714696407318	-0.0111797470599413	0.00533357309177518	-0.00383309042081237	-0.00120751571375877
0.0479071773588657	0.08292006701231	-0.0771711394190788	0.00514323497191072	-0.00362148275598884	-0.000547984556760639
0.0320867672562599	0.0708296000957489	0.0151942018419504	0.00492273643612862	-0.00300889904610813	-0.00128062581643462
0.0267555192112923	0.0679738372564316	0.0052014491520822	0.00448165135458112	-0.00288972421549261	-0.000830348581075668
0.00292965141125023	0.0828035548329353	0.0545094460248947	0.00533491279929876	-0.00366148329339921	-0.00154627801384777
-0.0217520967125893	0.103230975568295	-0.0743547528982162	0.00407940009608865	-0.00341248232871294	-0.000985957914963365
-0.0462978854775429	0.104699186980724	-0.115552000701427	0.00358512671664357	-0.00435764575377107	-0.000414143200032413
-0.0337524563074112	0.0402418896555901	-0.00986024271696806	0.00370405917055905	-0.00421131681650877	-0.000645405030809343
-0.0093032531440258	0.0947021394968033	0.000119821721455082	0.00485028978437185	-0.00357547262683511	-0.000759351649321616
-0.00174006528686732	0.0483174361288548	-0.0385978557169437	0.00440259510651231	-0.00365415238775313	-0.000916227756533772
-0.00528795691207051	0.0226028580218554	-0.0160985048860312	0.00457522086799145	-0.00285373022779822	-0.00109936343505979
0.0271090138703585	0.0692287534475327	-0.016681082546711	0.00435168342664838	-0.00330745568498969	-0.000846565410029143
0.047309685498476	0.12103334069252	-0.0465588569641113	0.00430878857150674	-0.00227639731019735	-0.00116156064905226
0.0305322948843241	0.172886371612549	0.0654058530926704	0.00354562723077834	-0.00294507038779557	-0.00140907592140138
0.042369157075882	0.200234711170197	-0.0223451256752014	0.00345739838667214	-0.00393604161217809	-0.00110687490087003
0.012845910154283	0.150714948773384	0.000192173247341998	0.0031816060654819	-0.00370722752995789	-0.00169757520779967
0.0300364345312119	0.160667985677719	-0.0865805894136429	0.00278049777261913	-0.00338218617253006	-0.00186114152893424
0.0499775521457195	0.166882306337357	-0.0408629961311817	0.00219931732863188	-0.00272463937290013	-0.000818638247437775
0.0282517187297344	0.163621872663498	-0.00462871603667736	0.00375739391893148	-0.0022819871082902	-0.000985065009444952
0.0637092217803001	0.134784027934074	0.0224614646285772	0.00357978395186365	-0.00204417412169278	-0.00112984632141888
0.0890715345740318	0.166510179638863	0.0225769616663456	0.00360000878572464	-0.00233212462626398	-0.00111544120591134
0.0569453202188015	0.160651206970215	-0.0299409553408623	0.00306505081243813	-0.00298417592421174	-0.00150811101775616
0.0161776021122932	0.172680974006653	0.0043339622206986	0.00319507578387856	-0.00339014548808336	-0.00163418415468186
-0.0200863983482122	0.175880447030067	-0.0358652472496033	0.00278452248312533	-0.00388264749199152	-0.00164692057296634
-0.00758102117106318	0.220686793327332	0.0555687993764877	0.00371051672846079	-0.00406178086996078	-0.00136704172473401
-0.0174635779112577	0.182088062167168	0.0727675706148148	0.00426557147875428	-0.00392338819801807	-0.000886701163835824
0.00807488244026899	0.174344077706337	0.0252563767135143	0.00285515887662768	-0.00303956819698215	-0.00142521620728076
0.0367891304194927	0.181626707315445	0.0425328202545643	0.00270910421386361	-0.00278040929697454	-0.00118711078539491
0.0360443368554115	0.183363899588585	0.102768905460835	0.00223483680747449	-0.00247577903792262	-0.00107904302421957
0.0364616066217422	0.188906759023666	0.109149426221848	0.0031766933389008	-0.00301518803462386	-0.00176172133069485
-0.00066656427225098	0.161587655544281	0.0448286607861519	0.00435651605948806	-0.00327315577305853	-0.0018885328900069
-0.0205882247537375	0.124739788472652	0.0780222117900848	0.00422343425452709	-0.00322452001273632	-0.0011060715187341
-0.023896174505353	0.0995356738567352	0.0826436802744865	0.00542363617569208	-0.00362428557127714	-0.000592730240896344
-0.0282212644815445	0.069623738527298	0.103135742247105	0.00472779991105199	-0.00380809744819999	-0.000176318921148777
-0.00177537417039275	0.102788254618645	0.116539433598518	0.00462697073817253	-0.00236776936799288	-0.000241918067331426
0.0369106829166412	0.112175993621349	0.0746107846498489	0.00458142487332225	-0.00173468689899892	-0.000742031319532543
0.0808262452483177	0.153975337743759	0.114372171461582	0.00420017214491963	-0.00152399763464928	-0.00104891287628561
0.11617436259985	0.148915976285934	0.0504329539835453	0.00405253795906901	-0.00128921901341528	-0.0014402496162802
0.0735270380973816	0.0949242860078812	0.058054406195879	0.00352303613908589	-0.0013412811094895	-0.00126800604630262
0.159413054585457	0.190403267741203	0.116436868906021	0.00387535314075649	-0.000946471991483122	-0.00172655063215643
0.100874729454517	0.170991256833076	0.126981228590012	0.00390910636633635	-0.00140680931508541	-0.000847147719468921
0.0954233109951019	0.139244511723518	0.130109459161758	0.0034086056984961	-0.00104942847974598	-0.000315666111418977
0.0870238691568375	0.138509854674339	0.162730187177658	0.00430241646245122	-0.0022692943457514	-0.00120007584337145
0.060820396989584	0.158481374382973	0.130753666162491	0.00373471295461059	-0.00191499886568636	-0.000969664426520467
0.0682140737771988	0.147776380181313	0.0478020794689655	0.00325258495286107	-0.00206536985933781	-0.00091261335182935
0.0742137730121613	0.165793612599373	0.0694462284445763	0.00337627693079412	-0.00217896979302168	-0.000837986066471785
0.0792787820100784	0.170957431197166	0.0528516173362732	0.00314695271663368	-0.00130782043561339	-0.00130287429783493
0.115618117153645	0.20138031244278	0.123428389430046	0.00371573492884636	-0.00133384461514652	-0.00137433619238436
0.148136973381042	0.235598400235176	0.111952774226665	0.00321732321754098	-0.00117955054156482	-0.00231627048924565
0.0876248776912689	0.200733751058578	0.0921698585152626	0.00293992063961923	-0.00184361834544688	-0.00160617951769382
0.0886769741773605	0.246595293283463	0.0855086222290993	0.00186572095844895	-0.00191178044769913	-0.00110884476453066
0.0723040550947189	0.218716487288475	0.104190677404404	0.00160751491785049	-0.00209739711135626	-0.00196313415654004
0.0511630512773991	0.234053671360016	0.0640396922826767	0.00252148997969925	-0.00269031152129173	-0.00126707379240543
0.0518300868570805	0.168385222554207	0.0825913622975349	0.00297217583283782	-0.00276282080449164	-0.001351737533696
0.0489608645439148	0.165858536958694	0.130175292491913	0.00295191071927547	-0.00232369010336697	-0.00121929997112602
0.0891393348574638	0.20497190952301	0.135246559977531	0.00385786779224873	-0.00188658642582595	-0.000943553808610886
0.0762384012341499	0.169957518577576	0.148907154798508	0.00396042503416538	-0.00193391449283808	-0.00118043227121234
0.0772233158349991	0.14009128510952	0.100984834134579	0.00355296744965017	-0.00150615628808737	-0.00115116429515183
0.102092169225216	0.134680286049843	0.114840753376484	0.00366474152542651	-0.00242449622601271	-0.00133320409804583
0.0339031852781773	0.14941793680191	0.109167538583279	0.0035278401337564	-0.00165158149320632	-0.00134560780134052
0.0380492992699146	0.163628652691841	0.170520111918449	0.00355397281236947	-0.00335885700769722	-0.00173037487547845
0.0297341253608465	0.146482408046722	0.121612466871738	0.00301825744099915	-0.00273552117869258	-0.00137013685889542
0.0343322269618511	0.146430313587189	0.153086856007576	0.00357392453588545	-0.0029297680594027	-0.00162305030971766
0.0401799492537975	0.158084586262703	0.122463777661324	0.00420523574575782	-0.00280468468554318	-0.00120096956379712
0.0207823757082224	0.126857444643974	0.183928862214088	0.00447022821754217	-0.00164216826669872	-0.00134879956021905
0.102016367018223	0.222363501787186	0.214126616716385	0.00466778734698892	-0.00245395768433809	-0.000874519348144531
0.0545279569923878	0.137258023023605	0.18233460187912	0.00303191319108009	-0.00211922195740044	-0.000970647146459669
0.0742180496454239	0.191213518381119	0.200894400477409	0.00327527872286737	-0.0028938336763531	-0.0016024288488552
0.0519450232386589	0.196192249655724	0.134393036365509	0.00247081927955151	-0.00299157272092998	-0.00154763727914542
0.019118994474411	0.238757252693176	0.181375861167908	0.00294991210103035	-0.00244710105471313	-0.00133244029711932
-0.0069895526394248	0.202060490846634	0.233559042215347	0.00254800845868886	-0.00326317548751831	-0.00165704276878387
0.0296830404549837	0.18038173019886	0.235185697674751	0.00345698348246515	-0.00216852291487157	-0.00156630552373827
0.027874767780304	0.131347447633743	0.200222760438919	0.00291656469926238	-0.00172726821620017	-0.00149132264778018
0.0398326329886913	0.117225348949432	0.205794990062714	0.0031744004227221	-0.00210680672898889	-0.00186704704537988
0.0605527237057686	0.147686004638672	0.148291736841202	0.00379873951897025	-0.00183275167364627	-0.000962868216447532
0.0598872490227222	0.151725143194199	0.222295507788658	0.00348240812309086	-0.00127917539793998	-0.00116068380884826
0.0519970022141933	0.120187729597092	0.18271404504776	0.00353717501275241	-0.00124227965716273	-0.00081041146768257
0.0784859955310822	0.176512822508812	0.197656959295273	0.00380440824665129	-0.00190000294242054	-0.00176418025512248
0.0759777873754501	0.202655792236328	0.148273304104805	0.0034255723003298	-0.00154606660362333	-0.00123984843958169
0.0834044367074966	0.195387706160545	0.191494345664978	0.00317002763040364	-0.00138792116194963	-0.00111484294757247
0.14776448905468	0.207713007926941	0.216177344322205	0.00391383888199925	-0.00154456601012498	-0.00179870775900781
0.10682762414217	0.180639758706093	0.22706413269043	0.00356211210601032	-0.00151249638292938	-0.00106299691833556
0.0779897421598434	0.137105941772461	0.183577850461006	0.00291047617793083	-0.00203741248697042	-0.00147564406506717
0.0360921062529087	0.12103633582592	0.221008434891701	0.00352928065694869	-0.00161918043158948	-0.000541176355909556
-0.00600801035761833	0.125169575214386	0.247350558638573	0.00402220292016864	-0.00193892291281372	-0.000866730755660683
0.0171678997576237	0.137096613645554	0.207794681191444	0.00301057379692793	-0.00259651942178607	-0.00102220533881336
0.0162782594561577	0.161688387393951	0.173200204968452	0.00386542710475624	-0.0032456626649946	-0.000864811707288027
0.0453531928360462	0.148280829191208	0.21758921444416	0.00440836045891047	-0.00274758227169514	-0.000719178700819612
0.0595999471843243	0.133620530366898	0.223302349448204	0.00425580330193043	-0.00190526770893484	-0.00127399002667516
0.0628031194210052	0.122393429279327	0.227127149701118	0.0034910636022687	-0.00160085258539766	-0.00126953341532499
0.102141961455345	0.188712179660797	0.253122061491013	0.00333921238780022	-0.00172023358754814	-0.00125416461378336
0.0742808803915977	0.185223966836929	0.247787922620773	0.00254492089152336	-0.00123739114496857	-0.00133063527755439
0.070737361907959	0.22497346997261	0.195870995521545	0.00336659955792129	-0.00169918779283762	-0.00131242163479328
0.0401542186737061	0.163042530417442	0.212094530463219	0.00285570765845478	-0.0015485028270632	-0.000917215482331812
0.0833870619535446	0.149288505315781	0.227235868573189	0.00381948403082788	-0.00198120484128594	-0.00112533662468195
0.115736678242683	0.189806774258614	0.280471950769424	0.00459595723077655	-0.00131722656078637	-0.00116274948231876
0.0988166928291321	0.178276121616364	0.216215088963509	0.0043103089556098	-0.00232936139218509	-0.00198705005459487
0.0653145983815193	0.146977081894875	0.264486074447632	0.00282488204538822	-0.00110455974936485	-0.000710799708031118
-0.0950336679816246	0.46915477514267	0.0387999601662159	-0.0112512297928333	-0.00893177557736635	0.000250735960435122
-0.24781596660614	0.793250560760498	-0.427383482456207	-0.010299545712769	-0.011517065577209	-0.00422797771170735
-0.126832768321037	0.739624440670013	-0.194897398352623	-0.00705838808789849	-0.00640241242945194	0.00032199957058765
-0.126871213316917	0.724070847034454	0.0180091839283705	-0.00845576077699661	-0.00339139974676073	0.00464146211743355
-0.13905568420887	0.778648018836975	-0.135968074202538	-0.0121051287278533	-0.00387457082979381	0.00573547044768929
-0.160909846425056	0.797661483287811	-0.232202917337418	-0.0114089297130704	-0.00464206375181675	0.0037136897444725
-0.12238547950983	0.737412929534912	-0.141512423753738	-0.0104787452146411	-0.00389712094329298	0.00285927462391555
-0.108782358467579	0.759078145027161	-0.0169035959988832	-0.0092819482088089	-0.00401059491559863	0.0019238421227783
-0.0990221872925758	0.769906163215637	-0.0591140687465668	-0.010594530031085	-0.00358034926466644	0.00299586914479733
-0.102738179266453	0.823484838008881	-0.0375638902187347	-0.0114726694300771	-0.00534494267776608	0.00225865608081222
-0.148378729820251	0.825556874275208	-0.155412912368774	-0.0106468889862299	-0.004050781019032	0.00256348703987896
-0.192492052912712	0.828967750072479	-0.203610420227051	-0.00878414046019316	-0.00304543902166188	0.00332513335160911
-0.226507410407066	0.868966698646545	-0.253045171499252	-0.0083974115550518	-0.00395136373117566	0.00381833431310952
-0.288509637117386	0.928893685340881	-0.226576313376427	-0.0130561552941799	-0.00624932628124952	0.00262691453099251
-0.312954306602478	0.957317173480988	-0.162084430456161	-0.0175175275653601	-0.0103015713393688	0.00252023269422352
-0.343562722206116	1.02215778827667	-0.0414478927850723	-0.0218024533241987	-0.013337230309844	0.00253481743857265
-0.366443455219269	1.06079125404358	-0.053403589874506	-0.0250758100301027	-0.0156762935221195	0.00211751949973404
-0.392872452735901	1.15129709243774	0.00548584153875709	-0.0291131883859634	-0.0167978629469872	0.00276529416441917
-0.438107073307037	1.25820970535278	0.0431247055530548	-0.0323523245751858	-0.0169593188911676	0.00335409841500223
-0.418034434318542	1.2967768907547	-0.0056556835770607	-0.0354111865162849	-0.0176604781299829	0.00464676506817341
-0.424381077289581	1.41041100025177	-0.0444067679345608	-0.0375479012727737	-0.0187240242958069	0.00505091901868582
-0.498954772949219	1.45120942592621	-0.0269528105854988	-0.0411060377955437	-0.0203648284077644	0.00459428830072284
-0.553064346313477	1.52458596229553	-0.0464013814926147	-0.0413068234920502	-0.0240905154496431	0.00217218976467848
-0.661824822425842	1.61908805370331	-0.121123738586903	-0.0410519391298294	-0.0255708750337362	0.00117528694681823
-0.715315043926239	1.75691843032837	-0.157993227243423	-0.0495247095823288	-0.0263119656592608	0.00624271016567945
-0.73707503080368	1.9047372341156	-0.0621155798435211	-0.0572731085121632	-0.0311833657324314	0.0080713639035821
-0.846908807754517	2.01892948150635	-0.289746731519699	-0.0538241602480412	-0.0289604682475328	0.00684937229380012
-0.886941373348236	2.12931823730469	-0.361191004514694	-0.053614791482687	-0.0285663641989231	0.00474937772378325
-0.950337469577789	2.31239199638367	-0.386139363050461	-0.0650309175252914	-0.0342936366796494	0.00833470933139324
-1.01686668395996	2.42077493667603	-0.388922482728958	-0.0698589086532593	-0.036167349666357	0.00851587764918804
-1.07824313640594	2.49623870849609	-0.418265223503113	-0.0741572603583336	-0.0382176972925663	0.00940894335508347
-1.09300708770752	2.6144859790802	-0.549221098423004	-0.0741124153137207	-0.0394455529749393	0.00893358048051596
-1.11973762512207	2.65405011177063	-0.389546126127243	-0.0771684423089027	-0.0421070419251919	0.00744863972067833
-1.11791670322418	2.7012460231781	-0.349958539009094	-0.0798239782452583	-0.0421297177672386	0.00801216531544924
-1.09258270263672	2.77190351486206	-0.39220866560936	-0.083562545478344	-0.040827214717865	0.0101540759205818
-1.07306933403015	2.83665752410889	-0.371697068214417	-0.087775431573391	-0.0402164682745934	0.0133111318573356
-1.03581309318542	2.98048877716064	-0.321396112442017	-0.0919752642512321	-0.0421749763190746	0.0141065623611212
-1.12802505493164	2.99490427970886	-0.348826676607132	-0.0902431085705757	-0.0421110317111015	0.0124260392040014
-1.17328464984894	3.01788878440857	-0.459220618009567	-0.0928798690438271	-0.0405536368489265	0.0139369890093803
-1.21011364459991	3.12024712562561	-0.510915160179138	-0.0968034937977791	-0.0402413979172707	0.0179360546171665
-1.14575612545013	3.27097082138062	-0.475471436977386	-0.0938674733042717	-0.0411670319736004	0.0165196098387241
-1.27821350097656	3.36120414733887	-0.689279735088348	-0.091569609940052	-0.0369722060859203	0.0166730675846338
-1.3550626039505	3.48920202255249	-0.766719520092011	-0.0951741486787796	-0.039930883795023	0.0176050309091806
-1.42339360713959	3.72551345825195	-0.815047562122345	-0.111572705209255	-0.0480868928134441	0.0168046895414591
-1.62938475608826	3.75421762466431	-0.947839498519897	-0.112689636647701	-0.0541710928082466	0.0127383414655924
-1.67706990242004	3.95804190635681	-0.789490342140198	-0.120969325304031	-0.0562238357961178	0.0154479704797268
-1.62235522270203	4.05660963058472	-1.09056782722473	-0.116279616951942	-0.0475450418889523	0.0259673483669758
-1.69379150867462	4.31151580810547	-1.09434413909912	-0.127452999353409	-0.051125094294548	0.0273549742996693
-1.78118920326233	4.3390097618103	-1.14188313484192	-0.128170490264893	-0.0550994388759136	0.023308115079999
-1.77947342395782	4.52734279632568	-1.32753384113312	-0.127761319279671	-0.0552681796252728	0.0219152010977268
-1.88795387744904	4.58780908584595	-1.5293755531311	-0.121562816202641	-0.0525428391993046	0.0201805084943771
-1.9015771150589	4.68371963500977	-1.27603602409363	-0.144577994942665	-0.062598928809166	0.0256116203963757
-1.9947874546051	4.78924560546875	-1.51828563213348	-0.129871428012848	-0.0542882718145847	0.0220522712916136
-2.00623941421509	4.94488477706909	-1.43091058731079	-0.141880050301552	-0.0614457912743092	0.0262545887380838
-2.04995894432068	5.07522296905518	-1.1391658782959	-0.15921014547348	-0.0713799968361855	0.0251030195504427
-2.09252309799194	5.16318368911743	-1.01806199550629	-0.162327647209167	-0.0764835029840469	0.0204148236662149
-2.15824842453003	5.13626098632813	-0.97136926651001	-0.162017330527306	-0.0742859989404678	0.0231719724833965
-2.1650698184967	5.17348670959473	-0.530703783035278	-0.179912909865379	-0.0889965817332268	0.0216374360024929
-2.19999885559082	5.16875600814819	-0.644872963428497	-0.168304294347763	-0.0850801765918732	0.0185979641973972
-2.28227162361145	5.26678895950317	-1.46048426628113	-0.13810333609581	-0.0620360895991325	0.0211761817336082
-2.2686767578125	5.39385747909546	-1.19580900669098	-0.179957956075668	-0.0828420594334602	0.0292913801968098
-2.17917704582214	5.47858762741089	0.105991460382938	-0.221872210502625	-0.10789430886507	0.0344019345939159
-2.07582831382751	5.33190870285034	0.32264432311058	-0.212101459503174	-0.105795845389366	0.0274103637784719
-2.08508205413818	5.19838428497314	0.534448683261871	-0.212387219071388	-0.100786603987217	0.0334804281592369
-2.16419625282288	5.31335258483887	0.534735977649689	-0.211503103375435	-0.104644045233727	0.0322343707084656
-2.37796759605408	5.5160117149353	-0.222624212503433	-0.188786819577217	-0.0972000136971474	0.0227719526737928
-2.57695341110229	5.61061000823975	-0.645614326000214	-0.189666748046875	-0.10297117382288	0.0203420966863632
-2.7245717048645	5.74069690704346	-0.797996759414673	-0.189289286732674	-0.105505391955376	0.0161451566964388
-2.86536145210266	5.83197164535522	-1.04747366905212	-0.184150695800781	-0.101881377398968	0.0157308056950569
-2.88048624992371	5.95152950286865	-1.34142768383026	-0.178587779402733	-0.0945394039154053	0.0196740496903658
-2.88713431358337	6.15745544433594	-1.53390491008759	-0.18899704515934	-0.0951428189873695	0.0257488824427128
-2.95509886741638	6.29061031341553	-1.35692238807678	-0.195077508687973	-0.100735999643803	0.0217897463589907
-3.07993030548096	6.31069946289063	-1.4773725271225	-0.200997039675713	-0.10816615819931	0.018767761066556
-3.06020569801331	6.29277563095093	-1.00752711296082	-0.205012544989586	-0.112860232591629	0.0189271289855242
-3.05257105827332	6.27837133407593	-1.69463741779327	-0.173861175775528	-0.0904009193181992	0.0196770317852497
-3.13066291809082	6.39502477645874	-1.90640163421631	-0.184306144714355	-0.0980761274695396	0.0190505813807249
-3.32390546798706	6.4879846572876	-1.39468002319336	-0.212677195668221	-0.127436757087708	0.00623911386355758
-3.40852808952332	6.47828912734985	-1.16711270809174	-0.209336832165718	-0.131338521838188	-0.000909706519450992
-3.38432836532593	6.45458030700684	-1.09415531158447	-0.204149216413498	-0.123819380998611	0.0053336969576776
-3.37148952484131	6.6824631690979	-0.962887644767761	-0.227050721645355	-0.130086854100227	0.0155356749892235
-3.27157473564148	6.86933183670044	-1.49823498725891	-0.207708418369293	-0.107217162847519	0.0245983190834522
-3.341801404953	6.99457216262817	-1.9488650560379	-0.20527371764183	-0.112129300832748	0.0164005383849144
-3.32531905174255	7.01852512359619	-1.84275114536285	-0.217141777276993	-0.112305678427219	0.0236185826361179
-3.29443025588989	6.95641422271729	-1.97462165355682	-0.202773988246918	-0.104712635278702	0.0208977982401848
-3.29775643348694	6.91231536865234	-1.58106827735901	-0.217981889843941	-0.116310685873032	0.0209327228367329
-3.22064924240112	6.96463012695313	-1.74120116233826	-0.20891971886158	-0.10148761421442	0.0287842210382223
-3.2171368598938	7.04487037658691	-1.56410181522369	-0.221863880753517	-0.114111855626106	0.0265067461878061
-3.39993190765381	7.06612014770508	-1.68370878696442	-0.213830009102821	-0.113781325519085	0.0182087756693363
-3.33353400230408	7.1290020942688	-1.82216560840607	-0.216305807232857	-0.108632907271385	0.0289592612534761
-3.50688290596008	7.19874954223633	-2.16384434700012	-0.204447895288467	-0.110044531524181	0.0178109779953957
-3.51261138916016	7.41615915298462	-2.0107433795929	-0.228755444288254	-0.114566914737225	0.0295898467302322
-3.49240303039551	7.56085395812988	-1.92767262458801	-0.2388576567173	-0.115187868475914	0.0331353545188904
-3.63786721229553	7.58487558364868	-1.86322104930878	-0.239088505506516	-0.126645147800446	0.0218794066458941
-3.78069806098938	7.61204814910889	-1.61740875244141	-0.248161122202873	-0.135044112801552	0.0187989566475153
-3.83742427825928	7.51468420028687	-2.20081663131714	-0.213153585791588	-0.120594874024391	0.0140838101506233
-3.90111374855042	7.62025308609009	-1.75742411613464	-0.247804284095764	-0.138414606451988	0.0227601509541273
-3.95890188217163	7.53921604156494	-1.85438096523285	-0.237642109394073	-0.137684240937233	0.0143696218729019
-3.87794423103333	7.4367356300354	-1.61508810520172	-0.23598051071167	-0.136193871498108	0.0164441615343094
-3.83649349212646	7.40643739700317	-1.89635384082794	-0.224536299705505	-0.126726984977722	0.0178607180714607
-3.84723114967346	7.37812995910645	-1.72658932209015	-0.23157811164856	-0.131876051425934	0.0163019374012947
-3.92613124847412	7.3999547958374	-1.79376065731049	-0.230372592806816	-0.137906491756439	0.00971342995762825
-4.03814601898193	7.42725276947021	-1.80429923534393	-0.228594526648521	-0.144107848405838	0.00300414022058249
-4.07752847671509	7.33115816116333	-1.5134049654007	-0.234862580895424	-0.152045398950577	-0.000301982159726322
-4.02841854095459	7.2984938621521	-1.36008906364441	-0.241875261068344	-0.146107643842697	0.010623830370605
-3.93357801437378	7.45713138580322	-1.77247905731201	-0.223471611738205	-0.130264237523079	0.0158666893839836
-3.97942900657654	7.56330490112305	-1.95722532272339	-0.230930954217911	-0.131231218576431	0.0169971901923418
-3.94659423828125	7.72679948806763	-2.39716625213623	-0.225996270775795	-0.124560683965683	0.0198359172791243
-3.95885419845581	7.83075857162476	-2.0883629322052	-0.234642371535301	-0.130607262253761	0.0191640462726355
-4.07048463821411	7.79152727127075	-2.39105892181396	-0.22486113011837	-0.129462763667107	0.012999938800931
-4.10836172103882	7.9480619430542	-2.1553909778595	-0.24308879673481	-0.138720110058784	0.015814209356904
-4.11247968673706	7.90435266494751	-1.54683375358582	-0.26212340593338	-0.151137739419937	0.0175087824463844
-4.15127277374268	7.8518648147583	-1.61552810668945	-0.244015768170357	-0.140811383724213	0.0172197706997395
-4.24267387390137	7.87027311325073	-1.65122270584106	-0.249077990651131	-0.150455221533775	0.0113074481487274
-4.33791971206665	7.9176549911499	-2.1517391204834	-0.241106361150742	-0.143201738595963	0.012557283975184
-4.2882227897644	8.00817584991455	-1.59117925167084	-0.263217031955719	-0.157012775540352	0.014926178380847
-4.26983690261841	8.01782894134521	-1.60784614086151	-0.257488787174225	-0.155138149857521	0.0106074409559369
-4.34236001968384	8.06487274169922	-1.70203638076782	-0.257063895463943	-0.152143985033035	0.0116599574685097
-4.35022687911987	8.19118499755859	-2.51290607452393	-0.235085725784302	-0.134053573012352	0.0148666733875871
-4.38133430480957	8.28823184967041	-2.4163339138031	-0.253696918487549	-0.147621124982834	0.0152114750817418
-4.48272228240967	8.21210670471191	-2.29623055458069	-0.253124117851257	-0.155834376811981	0.00357702979817986
-4.42891407012939	8.15355777740479	-2.54029130935669	-0.232147753238678	-0.137504711747169	0.00923480931669474
-4.4587836265564	8.22455596923828	-2.51715445518494	-0.242984309792519	-0.1430594176054	0.0114885997027159
-4.55722951889038	8.28725147247314	-2.23566389083862	-0.259235590696335	-0.160997822880745	0.00400172220543027
-4.57301187515259	8.26192951202393	-2.04104685783386	-0.259381026029587	-0.158920854330063	0.00692744925618172
-4.57860517501831	8.3058557510376	-2.11148476600647	-0.252884209156036	-0.151028051972389	0.0108622834086418
-4.57843494415283	8.4835033416748	-2.28757762908936	-0.258195877075195	-0.153853535652161	0.0130509259179235
-4.62566614151001	8.56905746459961	-2.21109747886658	-0.266223609447479	-0.157754093408585	0.0136035308241844
-4.67256546020508	8.58441638946533	-2.24096632003784	-0.261263161897659	-0.155456990003586	0.0107178241014481
-4.72354555130005	8.6266565322876	-2.17123365402222	-0.274312019348145	-0.163550928235054	0.0123142777010798
-4.79266500473022	8.60385704040527	-2.1425929069519	-0.265670597553253	-0.161982402205467	0.00777737749740481
-4.86155271530151	8.63800430297852	-2.23909187316895	-0.265680938959122	-0.165420934557915	0.00720645533874631
-4.97378301620483	8.70664024353027	-2.12943983078003	-0.274779945611954	-0.174330085515976	0.00257289386354387
-5.04033231735229	8.71131134033203	-2.22310042381287	-0.269713014364243	-0.172936633229256	0.00112462718971074
-5.06017065048218	8.73141098022461	-2.47613120079041	-0.259364455938339	-0.163831457495689	0.00468501634895802
-5.08436107635498	8.86798667907715	-2.80106449127197	-0.25552698969841	-0.159938752651215	0.00534206442534924
-5.15941619873047	8.92237854003906	-2.66792893409729	-0.27126756310463	-0.175175234675407	-0.00117604236584157
-5.12629652023315	8.92832565307617	-2.07251143455505	-0.287514477968216	-0.186313226819038	-0.000194710388313979
-5.05301952362061	8.8331413269043	-2.14029741287231	-0.273063749074936	-0.173514828085899	0.0032962504774332
-5.11746835708618	8.88607311248779	-2.55889940261841	-0.265277713537216	-0.164183735847473	0.00755614880472422
-5.06459140777588	8.98169326782227	-2.72295308113098	-0.271128952503204	-0.164188846945763	0.0110797192901373
-5.00488901138306	9.06585884094238	-2.37307190895081	-0.284097731113434	-0.173503190279007	0.0101113663986325
-5.00218105316162	8.92319583892822	-2.42548966407776	-0.271691888570786	-0.167629420757294	0.00812605023384094
-5.04542255401611	8.89868354797363	-2.33101868629456	-0.271821647882462	-0.174195274710655	0.000977123156189919
-5.15778303146362	8.8896017074585	-2.27615714073181	-0.275369703769684	-0.178219452500343	0.00352771440520883
-5.23531484603882	8.96667289733887	-1.87426829338074	-0.289276450872421	-0.19152358174324	0.000684274535160512
-5.23022317886353	8.91521167755127	-1.02538740634918	-0.313640624284744	-0.20594397187233	0.00375939253717661
-5.03792333602905	8.84964561462402	-0.307649284601212	-0.335360378026962	-0.213061571121216	0.013145862147212
-4.9375262260437	8.80689811706543	0.0956680551171303	-0.338063925504684	-0.212269067764282	0.0158812757581472
-4.92635536193848	8.77262878417969	0.0937099605798721	-0.336900234222412	-0.210466578602791	0.0155560420826077
-4.96319198608398	8.88529300689697	0.0559200420975685	-0.343410968780518	-0.214573755860329	0.0151379983872175
-5.04982709884644	8.93564224243164	-0.257830172777176	-0.333382248878479	-0.209305390715599	0.012769466266036
-5.13475513458252	8.99723529815674	-0.523851037025452	-0.326270192861557	-0.208117261528969	0.0110485404729843
-5.32151174545288	9.03141117095947	-0.735177218914032	-0.323180764913559	-0.209479957818985	0.00733252614736557
-5.45849657058716	9.06666946411133	-0.896121859550476	-0.318177193403244	-0.213711395859718	0.00112942198757082
-5.58918571472168	9.08304977416992	-1.08175957202911	-0.314484387636185	-0.217539757490158	-0.00396136054769158
-5.68784475326538	9.11899852752686	-1.1746689081192	-0.31072860956192	-0.218634650111198	-0.00706960819661617
-5.74324226379395	9.13943386077881	-1.28562343120575	-0.309835642576218	-0.218051999807358	-0.00832623708993196
-5.70432424545288	9.1558837890625	-1.25369918346405	-0.311238080263138	-0.21789525449276	-0.00719199888408184
-5.72415828704834	9.17367553710938	-1.18493390083313	-0.312395602464676	-0.218061313033104	-0.00527816545218229
-5.74643898010254	9.16200637817383	-1.0126645565033	-0.315389424562454	-0.22002974152565	-0.0061600380577147
-5.68646717071533	9.05548095703125	-0.770899593830109	-0.323342204093933	-0.226607352495193	-0.00853872299194336
-5.70834827423096	9.017822265625	-0.430574685335159	-0.328393578529358	-0.232401818037033	-0.00974661950021982
-5.72517156600952	8.90691471099854	-0.237454771995544	-0.33241680264473	-0.235642731189728	-0.010215025395155
-5.68927383422852	8.91954898834229	-0.0932257771492004	-0.331767112016678	-0.235372915863991	-0.0100080100819468
-5.68429660797119	9.00121688842773	-0.211601063609123	-0.328521490097046	-0.231797307729721	-0.00798285100609064
-5.73857450485229	9.12280654907227	-0.336201190948486	-0.331670522689819	-0.233231842517853	-0.00684578390792012
-5.74614095687866	9.19518947601318	0.131494656205177	-0.35516682267189	-0.246166348457336	-0.00471524940803647
-5.66473865509033	9.16194438934326	0.593535959720612	-0.367035150527954	-0.252188920974731	-0.00135216768831015
-5.55755233764648	9.10284423828125	0.946193635463715	-0.370940893888474	-0.253442227840424	-1.46719339682022E-05
-5.50228118896484	9.02868175506592	0.970555007457733	-0.370032846927643	-0.251713484525681	3.25272321788361E-06
-5.54473972320557	8.9948205947876	0.594910383224487	-0.35758513212204	-0.245688527822495	-0.00208684639073908
-5.61530876159668	8.99861145019531	0.271615952253342	-0.346608966588974	-0.240063428878784	-0.0054718698374927
-5.60309457778931	9.0677604675293	0.0080454982817173	-0.339479118585587	-0.235130652785301	-0.00505660381168127
-5.63206243515015	9.21169853210449	-0.0474306903779507	-0.347336232662201	-0.237699404358864	-0.00128491164650768
-5.62918901443481	9.39165210723877	0.115625120699406	-0.361794710159302	-0.242455318570137	0.00325652211904526
-5.64296388626099	9.48938179016113	0.238010957837105	-0.370558977127075	-0.244428396224976	0.00485043553635478
-5.71195936203003	9.52504348754883	0.36089763045311	-0.369793355464935	-0.246061608195305	0.00369429844431579
-5.73199462890625	9.57137680053711	0.576786518096924	-0.3851318359375	-0.256582587957382	0.00282603898085654
-5.73073387145996	9.4668140411377	0.805120170116425	-0.386029213666916	-0.260699242353439	-0.00091971637448296
-5.77298021316528	9.36528968811035	1.10614848136902	-0.389020502567291	-0.264986753463745	-0.00314378296025097
-5.80812120437622	9.36299705505371	1.32843613624573	-0.395283579826355	-0.273043066263199	-0.00503845931962132
-5.89718198776245	9.4696683883667	1.32059490680695	-0.398053467273712	-0.27666512131691	-0.00610447907820344
-6.03726959228516	9.58679580688477	1.04576253890991	-0.391632378101349	-0.272544503211975	-0.00636167777702212
-6.17970848083496	9.7468433380127	0.220869109034538	-0.374625593423843	-0.26287841796875	-0.00938580557703972
-6.26223421096802	9.86600399017334	-0.191417783498764	-0.371134907007217	-0.259134203195572	-0.0091555044054985
-6.264479637146	10.0127792358398	-0.670545220375061	-0.359215497970581	-0.24848048388958	-0.00515011930838227
-6.27243375778198	10.0434970855713	-0.663483679294586	-0.363281846046448	-0.250473111867905	-0.00663841888308525
-6.24802589416504	10.0842180252075	-1.31537127494812	-0.339157700538635	-0.231351777911186	-0.00525628356263042
-6.25662803649902	10.221342086792	-1.82279527187347	-0.333163172006607	-0.223259925842285	-0.00318125612102449
-6.22337961196899	10.3832654953003	-2.30158543586731	-0.326913446187973	-0.220032051205635	-0.00238475343212485
-6.26373720169067	10.4567241668701	-2.40222477912903	-0.32699716091156	-0.222677871584892	-0.00765433022752404
-6.30770587921143	10.428394317627	-2.46720504760742	-0.332116693258286	-0.22639037668705	-0.00849392171949148
-6.26144504547119	10.5130481719971	-1.81879162788391	-0.362074136734009	-0.242618605494499	-0.00130399852059782
-6.24155378341675	10.5478401184082	-1.53539192676544	-0.366746217012405	-0.240941852331161	0.00542712956666946
-6.09467363357544	10.6736907958984	-1.21084320545197	-0.375929653644562	-0.234856024384499	0.0145372310653329
-5.95801162719727	10.7681665420532	-0.58916038274765	-0.404026031494141	-0.249595940113068	0.0145295774564147
-5.921311378479	10.7805614471436	-0.497977554798126	-0.39889919757843	-0.242526292800903	0.0178683642297983
-5.85726261138916	10.7844476699829	-0.581196904182434	-0.39797168970108	-0.237898916006088	0.0218697674572468
-5.92934131622314	10.8084678649902	-0.186969429254532	-0.416639655828476	-0.255890309810638	0.0161133594810963
-5.97630500793457	10.800347328186	-0.15205106139183	-0.410772949457169	-0.253254920244217	0.0163813326507807
-6.02384805679321	10.7629232406616	-0.0354434698820114	-0.414521425962448	-0.255060255527496	0.0169002152979374
-6.05518293380737	10.681004524231	-0.467665582895279	-0.392345488071442	-0.244908764958382	0.0132499821484089
-6.13373136520386	10.6998205184937	-1.03116190433502	-0.381776958703995	-0.239371940493584	0.0124312778934836
-6.14633083343506	10.6863946914673	-0.836227238178253	-0.389921426773071	-0.250372529029846	0.00568063696846366
-6.10067653656006	10.5493869781494	-0.463987022638321	-0.397015064954758	-0.2547727227211	0.00619499338790774
-6.0994348526001	10.4361085891724	-0.404456585645676	-0.385062247514725	-0.247736766934395	0.00683059170842171
-6.11509656906128	10.4749574661255	-0.435070931911469	-0.388822376728058	-0.251076370477676	0.00685631344094872
-6.22394227981567	10.4673013687134	-0.579656064510345	-0.386879473924637	-0.254108428955078	0.00257076788693666
-6.24315500259399	10.4654922485352	-0.401814997196198	-0.390218824148178	-0.25948029756546	0.000625528686214238
-6.25995254516602	10.3014583587646	-0.383188039064407	-0.382386177778244	-0.255281209945679	-0.00227397377602756
-6.23550319671631	10.3395824432373	-0.63441002368927	-0.372440010309219	-0.247719094157219	0.000342195504345
-6.21703481674194	10.4103288650513	-0.307512670755386	-0.39591783285141	-0.26135641336441	0.00124703662004322
-6.19844675064087	10.3787622451782	0.230838134884834	-0.40796884894371	-0.269209563732147	0.000180898612597957
-6.08612537384033	10.2897052764893	0.44017431139946	-0.411615431308746	-0.26932829618454	0.00416649831458926
-6.12825298309326	10.2009830474854	0.0961633622646332	-0.38755464553833	-0.256451189517975	0.000878531951457262
-6.18446969985962	10.3004903793335	-0.983657598495483	-0.359888315200806	-0.233993768692017	0.00419795140624046
-6.25064134597778	10.4743556976318	-1.14827287197113	-0.366131991147995	-0.24414187669754	-0.00365426647476852
-6.21991872787476	10.3631191253662	-1.93811905384064	-0.334153741598129	-0.217759892344475	0.00224606157280505
-6.04974174499512	10.4891710281372	-2.31527066230774	-0.332462131977081	-0.211061581969261	0.00624098302796483
-6.07780408859253	10.5859088897705	-2.82609963417053	-0.324643135070801	-0.207819938659668	0.00374264549463987
-6.18763971328735	10.6182718276978	-3.04618167877197	-0.328439980745316	-0.212275564670563	-0.000492446182761341
-6.22901439666748	10.6210031509399	-3.23498153686523	-0.329253524541855	-0.217631056904793	-0.00297795981168747
-6.11302328109741	10.6149559020996	-3.29421377182007	-0.33347487449646	-0.214850917458534	1.06936968222726E-05
-6.0240159034729	10.6995601654053	-3.39701819419861	-0.324911057949066	-0.199726015329361	0.00481410045176744
-5.86910390853882	10.830696105957	-3.60969996452332	-0.329420328140259	-0.197345942258835	0.00802828278392553
-5.94363975524902	10.8380603790283	-2.17581152915955	-0.37949401140213	-0.235531687736511	-0.000812313053756952
-5.84077787399292	10.5857210159302	-1.24882864952087	-0.377752274274826	-0.232946544885635	0.00656595826148987
-5.70152282714844	10.4822092056274	-0.394285947084427	-0.392874926328659	-0.239361122250557	0.017872491851449
-5.66355895996094	10.2522239685059	-0.595302700996399	-0.36780908703804	-0.22717048227787	0.0143823102116585
-5.86276197433472	10.0722227096558	-1.29522669315338	-0.341224193572998	-0.222464546561241	0.00580521719530225
-5.82421159744263	10.0188589096069	-2.06307363510132	-0.322218596935272	-0.204526647925377	0.00672185374423862
-5.67816591262817	9.9495267868042	-2.38333129882813	-0.320551335811615	-0.197224363684654	0.0159316118806601
-5.55955219268799	9.82124328613281	-2.30121159553528	-0.313327521085739	-0.192334726452827	0.0147931715473533
-5.38744115829468	9.7046947479248	-1.61597752571106	-0.329833388328552	-0.197455286979675	0.0210468042641878
-5.45128488540649	9.54026317596436	-1.48249495029449	-0.318855494260788	-0.198589593172073	0.0109397377818823
-5.46934795379639	9.43969535827637	-1.54159128665924	-0.318968892097473	-0.196892976760864	0.0150293558835983
-5.46396970748901	9.37449169158936	-1.5316903591156	-0.311492770910263	-0.196317613124847	0.0114761544391513
-5.38566589355469	9.32818031311035	-1.57052564620972	-0.311753749847412	-0.192872241139412	0.0170355588197708
-5.21728420257568	9.09873485565186	-1.11892473697662	-0.323632627725601	-0.202741757035255	0.0158209055662155
-5.0102653503418	8.94998836517334	-0.523364901542664	-0.327850252389908	-0.203785672783852	0.0186816938221455
-4.85550451278687	8.68959045410156	-0.369489401578903	-0.320084422826767	-0.196919530630112	0.0200652591884136
-4.75958728790283	8.4611234664917	-0.356722444295883	-0.305769473314285	-0.189549326896667	0.0157406982034445
-4.56067562103271	8.26617622375488	-0.10069066286087	-0.312841832637787	-0.192215353250504	0.0174462497234344
-4.42458629608154	7.8937087059021	-0.077740378677845	-0.297633737325668	-0.185145601630211	0.0138098988682032
-4.32055330276489	7.55388212203979	-0.106567971408367	-0.27780544757843	-0.174378097057343	0.0120349302887917
-4.17597341537476	7.16248416900635	-0.131567656993866	-0.262041628360748	-0.169281154870987	0.00878674536943436
-4.12814474105835	6.75284481048584	-0.180667921900749	-0.24495492875576	-0.163983345031738	0.00198617926798761
-4.06908988952637	6.35512113571167	-0.261859893798828	-0.227385550737381	-0.160577207803726	-0.00375435734167695
-4.01043462753296	5.99053192138672	-0.281966894865036	-0.21270626783371	-0.156520143151283	-0.0088289687409997
-3.89268565177917	5.68551874160767	-0.328162044286728	-0.199336767196655	-0.150907978415489	-0.0118505246937275
-3.68588137626648	5.31382179260254	-0.274493724107742	-0.188067063689232	-0.144438549876213	-0.0122994473204017
-3.45231938362122	4.98654222488403	-0.365966469049454	-0.172699958086014	-0.133325561881065	-0.00948510877788067
-3.14628958702087	4.5663800239563	-0.41830712556839	-0.153824165463448	-0.118348710238934	-0.00824441947042942
-2.7396445274353	4.19629764556885	-0.516529202461243	-0.13645701110363	-0.100954085588455	-0.00326921232044697
-2.38839292526245	3.88917660713196	-0.424895316362381	-0.125345826148987	-0.084506556391716	0.00317584350705147
-2.01753926277161	3.64019417762756	-0.238704293966293	-0.119376204907894	-0.0734337419271469	0.00955979619175196
-1.78394615650177	3.34077668190002	-0.129370510578156	-0.113795459270477	-0.0639131963253021	0.0138597944751382
-1.56114542484283	3.09177660942078	0.127061396837234	-0.109248735010624	-0.0612155571579933	0.0149228209629655
-1.4240494966507	2.74573755264282	0.286455631256104	-0.101568974554539	-0.0578612685203552	0.0133177516981959
-1.27287244796753	2.26653695106506	0.366562753915787	-0.0871600583195686	-0.053947813808918	0.00939432345330715
-1.12152087688446	1.84655070304871	0.414986342191696	-0.0687224194407463	-0.0482930056750774	0.00329296104609966
-0.992738425731659	1.43851399421692	0.476524502038956	-0.0532597415149212	-0.042384646832943	-0.00223653903231025
-0.827823162078857	1.13226199150085	0.485929995775223	-0.0395416356623173	-0.0354004874825478	-0.00405706698074937
-0.65868479013443	0.854448080062866	0.457723796367645	-0.0259146336466074	-0.0268662478774786	-0.00439885631203651
-0.470497906208038	0.668743252754211	0.375103563070297	-0.0137201426550746	-0.017192805185914	-0.00443767989054322
-0.326925098896027	0.415722459554672	0.36894816160202	-0.00561630353331566	-0.00812356732785702	-0.00333571946248412
-0.136676445603371	0.340508669614792	0.380291551351547	-0.00335647445172071	-0.00523492088541389	-0.00132161541841924
-0.0536100417375565	0.245300680398941	0.433513104915619	0.000458173744846135	-0.00271824491210282	-0.000941377133131027
-0.0311576519161463	0.172707661986351	0.331169486045837	0.00143272895365953	-0.00131366006098688	-0.000889011076651514
-0.0324026979506016	0.198461309075356	0.365396082401276	0.00112096918746829	-0.00199008057825267	-0.000922465813346207
-0.0411158166825771	0.220876201987267	0.390585333108902	0.000371542148059234	-0.00203865766525269	-0.00100394920445979
-0.0821822732686996	0.246222838759422	0.418089032173157	-0.00107157579623163	-0.00276457634754479	-0.000694092304911464
-0.0802251100540161	0.307952791452408	0.394710242748261	-0.00155209819786251	-0.00304222013801336	-0.000344694097293541
-0.0337580926716328	0.2803113758564	0.410065919160843	-0.0012271823361516	-0.00251306663267314	-0.000828894902952015
-0.0257613249123096	0.271270483732224	0.34147584438324	-0.000932055816520005	-0.00179997843224555	-0.00104316754732281
-0.0310052372515202	0.234981253743172	0.415909498929977	-0.00104261585511267	-0.00135571730788797	-0.00122665253002197
-0.0050506629049778	0.204144403338432	0.391867816448212	0.000143640791065991	-0.00130891241133213	-0.00134495436213911
-0.00237368163652718	0.192098453640938	0.322381228208542	0.000683874648530036	-0.00105388218071312	-0.0010190709726885
0.0355852879583836	0.182082250714302	0.4104023873806	0.00200498383492231	-0.00164216919802129	-0.000571906508412212
0.00648455275222659	0.127947151660919	0.427992314100266	0.00210586073808372	-0.00150048593059182	-0.000632389099337161
0.0361337661743164	0.14530448615551	0.371976912021637	0.00183216610457748	-0.000305976922390983	-0.000771151098888367
-0.00669165933504701	0.133810371160507	0.352320402860641	0.00124340457841754	-0.000217237786273472	-0.000183283715159632
-0.0227508451789618	0.129993736743927	0.343538671731949	0.000111628854938317	-0.000520774105098099	-0.000850028183776885
0.0290072970092297	0.19492195546627	0.418894618749619	0.000303398672258481	-0.00167214346583933	-0.00143282732460648
0.0183250717818737	0.252829670906067	0.39317575097084	0.00145210255868733	-0.00219658366404474	-0.00146967440377921
0.021777817979455	0.182815536856651	0.375991970300674	0.000495521584525704	-0.00245943432673812	-0.00170577259268612
0.0131236668676138	0.223736673593521	0.356373488903046	0.000689307053107768	-0.00258744950406253	-0.000695128692314029
-0.0264780800789595	0.178987398743629	0.347452640533447	-0.000246949784923345	-0.00138114870060235	-0.00111804355401546
-0.00986988376826048	0.210536271333694	0.377216368913651	0.000175837005372159	-0.00127209222409874	-0.000536511244717985
-0.0176653768867254	0.177582606673241	0.396340072154999	0.000710604886990041	-0.00226329546421766	-0.00118095171637833
-0.0150464456528425	0.17041651904583	0.36125573515892	0.000663453596644104	-0.0017113407375291	-0.000947954074945301
-0.038488257676363	0.162821307778358	0.352398663759232	0.000944979197811335	-0.0018406449817121	-0.000911132781766355
-0.0127789648249745	0.129310637712479	0.381464034318924	0.000990931876003742	-0.00169760477729142	0.000257156672887504
-0.0111983735114336	0.179439306259155	0.360087752342224	0.000923986663110554	-0.00210419320501387	-0.000221709226025268
-0.0483821146190166	0.128831997513771	0.316740572452545	0.000705731043126434	-0.00145933835301548	-0.00046413458767347
-0.0156735703349113	0.175669699907303	0.320432662963867	0.000414352165535092	-0.00195570406503975	-0.000206304684979841
-0.0415766425430775	0.172902479767799	0.396379917860031	0.00115065719000995	-0.00222197640687227	-0.00118171842768788
-0.0390852652490139	0.198960348963737	0.409427434206009	0.00139822752680629	-0.00210269610397518	-0.00115516991354525
-0.0467832162976265	0.12936943769455	0.422176063060761	0.000161955802468583	-0.00219976715743542	-0.00135559402406216
-0.0361713357269764	0.114247724413872	0.370811402797699	0.00171713205054402	-0.00228876457549632	-0.000851693854201585
0.00999438017606735	0.150151044130325	0.352787673473358	0.000534397375304252	-0.0023092192132026	-0.000841498316731304
-0.0554067380726337	0.127283692359924	0.312256544828415	0.000827616138849407	-0.00198922003619373	-0.000421926466515288
-0.0120218303054571	0.153072044253349	0.37002357840538	0.00123253092169762	-0.00182101840618998	-0.000599928142037243
-0.0323618724942207	0.141598358750343	0.331249117851257	0.000943446764722466	-0.0020614939276129	-0.00108415400609374
0.00224374164827168	0.190757617354393	0.414260119199753	0.00122126925271004	-0.00280783046036959	-0.00112358550541103
-0.02095115929842	0.192157313227654	0.31800302863121	0.000674583367072046	-0.00199789367616177	-0.00124002108350396
-0.0307592675089836	0.182684257626534	0.317729204893112	0.00129053310956806	-0.00218048039823771	-0.000844490714371204
-0.0107583422213793	0.190383180975914	0.358236998319626	0.00135625596158206	-0.00280866422690451	-0.00144362088758498
-0.014861473813653	0.204423934221268	0.309933394193649	0.00145098951179534	-0.00220247753895819	-0.00120628660079092
-0.0432383939623833	0.203393682837486	0.295868933200836	0.000739817973226309	-0.00250050099566579	-0.00128811621107161
-0.0234249290078878	0.191928878426552	0.317547768354416	0.000462218042230234	-0.00235158973373473	-0.00114505074452609
-0.0122346086427569	0.250444620847702	0.317552775144577	0.000935849733650684	-0.00203369394876063	-0.00106784608215094
-0.00976026523858309	0.207748830318451	0.260665863752365	0.000711895641870797	-0.00253069028258324	-0.00078572507482022
0.0201627649366856	0.208197206258774	0.278708100318909	0.000458236376289278	-0.00141713884659112	-0.000915381766390055
-0.00287436647340655	0.208066165447235	0.260395586490631	0.00112815666943789	-0.00208285427652299	-0.00034250455792062
0.0373562872409821	0.239933475852013	0.30986487865448	0.00102444482035935	-0.00280015962198377	-0.00110174634028226
-0.0207481402903795	0.20736388862133	0.239027559757233	0.000432332832133397	-0.00237488909624517	-0.00106946821324527
-0.0637238994240761	0.203713685274124	0.29086622595787	0.000386137136956677	-0.00281103095039725	-0.00132374826353043
-0.0343364402651787	0.209034442901611	0.263266324996948	0.000354470976162702	-0.00338725419715047	-0.000312373071210459
0.00739543186500669	0.24795851111412	0.294658064842224	0.000434944522567093	-0.00345313502475619	-0.000589107919950038
-0.0680404156446457	0.209727078676224	0.276732385158539	0.000419214164139703	-0.00277864444069564	-0.000787199242040515
-0.0081080375239253	0.242488145828247	0.307761192321777	0.000461008254205808	-0.00322142010554671	-0.000712089997250587
-0.0431346334517002	0.208329170942307	0.30384686589241	1.42932731250767E-05	-0.00220801797695458	-0.00126705807633698
-0.0378232970833778	0.196836903691292	0.269878476858139	0.000835037440992892	-0.00279270298779011	-0.00122893950901926
-0.00411169556900859	0.247223079204559	0.295548051595688	0.00105120067019016	-0.00275503424927592	-0.000821664754766971
0.0018011883366853	0.210761368274689	0.269267588853836	0.000873483601026237	-0.00244366424158216	-0.000556193408556283
-0.0236570816487074	0.147196590900421	0.257834613323212	0.00106111774221063	-0.0014297510497272	-0.00119863171130419
-0.0394094549119473	0.161349833011627	0.326210111379623	0.000453854794614017	-0.00196241308003664	-0.00110936968121678
0.00149956729728729	0.202996656298637	0.291792303323746	0.000479967391584069	-0.00289692962542176	-0.00116893136873841
0.00831534806638956	0.268932431936264	0.296983063220978	0.000801138638053089	-0.00283494871109724	-0.00171125051565468
-0.0126297762617469	0.287871092557907	0.24836902320385	0.0011249080998823	-0.00297538796439767	-0.0014203250175342
-0.0441335812211037	0.169969618320465	0.23513925075531	0.000101580291811842	-0.00268258107826114	-0.00153950287494808
-0.0251321941614151	0.218802124261856	0.24432760477066	0.000927048735320568	-0.00225758203305304	-0.00142445485107601
-0.0184699725359678	0.16452531516552	0.201438322663307	0.0012493486283347	-0.00266425195150077	-0.00128423038404435
0.00682487618178129	0.190350115299225	0.249188229441643	0.00129444838967174	-0.00315331993624568	-0.00114019925240427
0.001645153388381	0.205821812152863	0.169890403747559	0.000847243296448141	-0.00237762532196939	-0.000876571401022375
0.00130531378090382	0.222669765353203	0.235984310507774	0.00185716163832694	-0.00273127458058298	-0.000953802140429616
0.0110218608751893	0.20599527657032	0.261733740568161	0.00167600787244737	-0.00243036262691021	-0.000672838184982538
0.0183618497103453	0.217892453074455	0.259276449680328	0.00245775328949094	-0.00281017227098346	-0.00131415273062885
0.00576939573511481	0.191606014966965	0.243664383888245	0.000681730452924967	-0.00161711010150611	-0.000730414525605738
-0.0173345748335123	0.22625495493412	0.269443273544312	0.000493421393912286	-0.00217995885759592	-0.00107558688614517
0.000421002390794456	0.284167379140854	0.292284965515137	0.0017219539731741	-0.00359893427230418	-0.00125980307348073
-0.0258754752576351	0.222900927066803	0.209133699536324	0.000952889677137136	-0.00242026965133846	-0.00122654240112752
-0.0296462886035442	0.184772819280624	0.226971119642258	0.00103429041337222	-0.0031922732014209	-0.00132761709392071
-0.003015645314008	0.180103093385696	0.219326943159103	0.00143240985926241	-0.00280515826307237	-0.00140062894206494
0.00837273523211479	0.182807356119156	0.224594399333	0.00242352113127708	-0.00230622547678649	-0.0012781989062205
0.0349290706217289	0.176312178373337	0.150379002094269	0.00245836470276117	-0.00229847943410277	-0.000817767693661153
0.00993487797677517	0.188983857631683	0.224410876631737	0.00150316511280835	-0.00256213429383934	-0.0016678748652339
0.0147863766178489	0.180932655930519	0.180858209729195	0.00103795458562672	-0.00293597462587059	-0.00179830577690154
0.0458596758544445	0.229469686746597	0.242177218198776	0.00138195836916566	-0.00295937736518681	-0.00181386363692582
0.0299553237855434	0.218783438205719	0.205190554261208	0.000947033055126667	-0.00289591820910573	-0.000936728029046208
0.0076062586158514	0.219181507825851	0.210025563836098	0.000604178349021822	-0.00179031293373555	-0.0015097614377737
0.0100534651428461	0.205956861376762	0.166105777025223	0.00051097699906677	-0.00264425110071898	-0.00128541747108102
0.0547624677419662	0.208466440439224	0.215283215045929	0.00117043231148273	-0.00241385796107352	-0.00126663420815021
0.00342873414047062	0.199870437383652	0.192830681800842	0.000746967329178005	-0.00185456033796072	-0.00149496633093804
0.0572392158210278	0.186374500393867	0.146184802055359	0.00178102625068277	-0.00240987678989768	-0.00108429871033877
0.0194605737924576	0.17075614631176	0.158738076686859	0.00179676292464137	-0.00140676856972277	-0.00102703645825386
0.0564569234848022	0.142927825450897	0.163750991225243	0.00120922434143722	-0.00258553819730878	-0.00127305707428604
0.0350514948368073	0.193576395511627	0.185228019952774	0.00257611437700689	-0.00212197634391487	-0.000865903974045068
0.040546465665102	0.184217721223831	0.137271702289581	0.00196584360674024	-0.0020886561833322	-0.00100034242495894
0.0244877841323614	0.15291965007782	0.137524098157883	0.00140419974923134	-0.00211385590955615	-0.0014167889021337
0.0168021395802498	0.154877066612244	0.145694553852081	0.00161590706557035	-0.0025113089941442	-0.00113523984327912
0.00813755672425032	0.210024684667587	0.171841070055962	0.0017828936688602	-0.00254776747897267	-0.00143147236667573
0.0486879348754883	0.228101745247841	0.197797805070877	0.00177967827767134	-0.00356256891973317	-0.0011359010823071
-0.0189546030014753	0.18545725941658	0.165910631418228	0.000635407341178507	-0.00195447052828968	-0.00124776444863528
0.0367523580789566	0.182361856102943	0.153305009007454	0.001255520619452	-0.00222363253124058	-0.000657602620776743
0.0175596959888935	0.195228174328804	0.129434138536453	0.00183188519440591	-0.00221493141725659	-0.00180354551412165
0.0143838049843907	0.232665166258812	0.13632245361805	0.00166052160784602	-0.0029987539164722	-0.00117445865180343
0.0449927374720573	0.229487001895905	0.162587255239487	0.0011703441850841	-0.00283899996429682	-0.00120332976803184
0.0408326536417007	0.230535432696342	0.193200975656509	0.00206790282391012	-0.00309408735483885	-0.00091396231437102
-0.00187172123696655	0.198584988713264	0.126675799489021	0.00148605066351593	-0.00244525214657187	-0.000702732591889799
0.00463181920349598	0.164294466376305	0.153623878955841	0.00207970011979342	-0.00349308946169913	-0.000713028071913868
-0.0348989963531494	0.146960556507111	0.153511881828308	0.00187960243783891	-0.00260479631833732	-0.000981613295152783
0.00115190609358251	0.164747729897499	0.189881131052971	0.0025021918118	-0.00330047006718814	-0.00131945160683244
-0.0137243196368217	0.128645777702332	0.0835424959659576	0.00169177004136145	-0.0032241081353277	-0.00060999917332083
0.00984762143343687	0.204645216464996	0.124389953911304	0.00202490505762398	-0.00273457099683583	-0.00148252886720002
0.00742041645571589	0.161728471517563	0.138570040464401	0.00256143976002932	-0.00273524108342826	-0.00164489517919719
0.0253753382712603	0.214318111538887	0.168144285678864	0.00216463906690478	-0.00312200980260968	-0.00148804031778127
0.0277000498026609	0.216582149267197	0.166861832141876	0.000868590374011546	-0.00301183108240366	-0.00142406823579222
0.0425663478672504	0.226060807704926	0.089668907225132	0.0017029969021678	-0.0032484361436218	-0.00150484580080956
0.0167159289121628	0.207796454429626	0.1229083314538	0.00100920663680881	-0.00290310871787369	-0.00115150678902864
0.073449932038784	0.189894467592239	0.133078247308731	0.00160312908701599	-0.00314270658418536	-0.00105029414407909
-0.00123481743503362	0.188911154866219	0.146723225712776	0.00246553216129541	-0.00274388841353357	-0.00161218864377588
0.0157542750239372	0.12569922208786	0.124827161431313	0.00183459417894483	-0.00243806513026357	-0.00136044505052269
0.0519259460270405	0.215023621916771	0.0807904675602913	0.00279923574998975	-0.00261750072240829	-0.000681684643495828
0.00980533100664616	0.146062210202217	0.0716079622507095	0.000388644548365846	-0.00202282215468585	-0.00164250493980944
0.0264987330883741	0.201435700058937	0.123479329049587	0.00158971245400608	-0.00334636750631034	-0.00107660877984017
0.0240711029618979	0.228280916810036	0.106472842395306	0.00102091440930963	-0.00303243263624609	-0.00169756019022316
0.00894082244485617	0.210932537913322	0.150688663125038	0.00110747816506773	-0.0024746113922447	-0.00207484513521194
0.0315110944211483	0.202223420143127	0.0457226410508156	0.00119076739065349	-0.00339332385919988	-0.00150516803842038
0.0528748519718647	0.152501702308655	0.159526333212852	0.00195857626385987	-0.00338274333626032	-0.0010963793611154
0.0535152517259121	0.176792249083519	0.160499766469002	0.00213381997309625	-0.00238776812329888	-0.00158077583182603
0.0351499319076538	0.212253212928772	0.111404098570347	0.00133529386948794	-0.00154811365064234	-0.00158157851547003
0.0589719638228416	0.197053715586662	0.116414301097393	0.000968115986324847	-0.00213414570316672	-0.00186287623364478
0.0588604733347893	0.223565995693207	0.0934080258011818	0.00141401204746217	-0.00303163612261415	-0.00114338961429894
0.0561759099364281	0.205908313393593	0.159402415156364	0.00211903778836131	-0.0030117379501462	-0.00115144404117018
0.0296275187283754	0.194847136735916	0.055629700422287	0.00238415389321744	-0.00297073810361326	-0.00151968433056027
0.00603347038850188	0.194615721702576	0.0987462028861046	0.00216222205199301	-0.00358341820538044	-0.0016932759899646
0.0275844167917967	0.226427584886551	0.0858814120292664	0.00232124677859247	-0.00335132656618953	-0.00164705619681627
0.0405166037380695	0.1965351998806	0.110143966972828	0.00176541449036449	-0.00357164698652923	-0.000692197703756392
0.0198972523212433	0.20393081009388	0.0281808543950319	0.00161320378538221	-0.0021578804589808	-0.00125250371638685
0.0396211557090282	0.229663893580437	0.129365891218185	0.0018675847677514	-0.00272607943043113	-0.00174038682598621
0.00259590893983841	0.189157336950302	0.106809072196484	0.00150367536116391	-0.00277530984021723	-0.00163542805239558
0.0507510714232922	0.201748073101044	0.0469046980142593	0.00189268589019775	-0.00204352382570505	-0.00152549566701055
0.0515157356858253	0.195818215608597	0.12925611436367	0.00239540566690266	-0.00269926711916924	-0.00114414293784648
0.0948882922530174	0.206826612353325	0.122143186628819	0.00270365690812469	-0.00254721497185528	-0.0014814353780821
0.0474298000335693	0.184820920228958	0.112985417246819	0.00273964903317392	-0.00226665590889752	-0.00153423240408301
0.104038417339325	0.164071649312973	0.105283297598362	0.00262616202235222	-0.00209575402550399	-0.00148709036875516
0.0685466602444649	0.166925743222237	0.121177911758423	0.00207253405824304	-0.00225470447912812	-0.00131205015350133
0.0678331553936005	0.205444887280464	0.156925693154335	0.00261488929390907	-0.00231238547712564	-0.0017566493479535
0.0349112264811993	0.170668244361877	0.0640588328242302	0.00242770765908062	-0.00198413408361375	-0.00112734828144312
0.0314782448112965	0.186222404241562	0.142196282744408	0.00204487144947052	-0.00330429733730853	-0.00144235359039158
0.0455668792128563	0.166958257555962	0.12037555873394	0.00157641095574945	-0.00295987841673195	-0.0013854046119377
0.0155399246141315	0.180600583553314	0.0675994232296944	0.00248156511224806	-0.00250324537046254	-0.000927440880332142
0.0896777585148811	0.193334937095642	0.0945176854729652	0.00212043453939259	-0.00239427038468421	-0.000917275086976588
0.0752692744135857	0.184830486774445	0.0940248072147369	0.00239912793040276	-0.00167717831209302	-0.000561746011953801
0.113224931061268	0.201929733157158	0.117603972554207	0.00267679081298411	-0.00226495694369078	-0.00117945438250899
0.0699190571904182	0.180923745036125	0.095179095864296	0.00244617299176753	-0.00176695419941097	-0.00119642738718539
0.049045916646719	0.154066175222397	0.113049931824207	0.00170721730682999	-0.00204344373196363	-0.00190560112241656
0.0802825018763542	0.178721576929092	0.0819632187485695	0.0021566862706095	-0.00283269630745053	-0.0012074374826625
0.0361587777733803	0.187285959720612	0.0946967303752899	0.00233377749100327	-0.00276606762781739	-0.00140148494392633
0.0529401190578938	0.207766368985176	0.0601378753781319	0.00213745678775012	-0.00341683649457991	-0.00160093687009066
0.0277670007199049	0.198452964425087	0.0759546607732773	0.00191720155999064	-0.00315745291300118	-0.00103725132066756
0.0365114212036133	0.208762243390083	0.0906985551118851	0.00241378927603364	-0.00296707497909665	-0.00166171067394316
0.044884130358696	0.138008967041969	0.0373512394726276	0.00137894251383841	-0.00281361164525151	-0.00111733039375395
0.0754876285791397	0.178949251770973	0.0650551542639732	0.00195363559760153	-0.00300879101268947	-0.00162516767159104
0.0951107144355774	0.212434992194176	0.0692507028579712	0.00246602506376803	-0.00205768877640367	-0.00120579788926989
0.055006667971611	0.205154225230217	0.0862595811486244	0.00177884520962834	-0.00256181904114783	-0.00171249522827566
0.0520361661911011	0.23010079562664	0.0683686509728432	0.00174124049954116	-0.00199580914340913	-0.0015736143104732
0.102081179618835	0.224069222807884	0.0730581358075142	0.00164960452821106	-0.00288454489782453	-0.00136353599373251
0.0694446489214897	0.2497269064188	0.0728660672903061	0.00146992225199938	-0.00227399333380163	-0.00173815863672644
0.0511208362877369	0.232548341155052	0.0857129171490669	0.00134433025959879	-0.00215096795000136	-0.00177594518754631
0.0673152059316635	0.222187235951424	0.0239430610090494	0.0014814684400335	-0.00231729610823095	-0.00103229598607868
0.0821761637926102	0.209532245993614	0.0602533370256424	0.00188881286885589	-0.00262990919873118	-0.00147309515159577
0.0230024717748165	0.171563252806664	0.0992926955223084	0.00187966076191515	-0.00272181420587003	-0.00180515414103866
0.0399103611707687	0.213173657655716	0.0364662669599056	0.00188313785474747	-0.00348902703262866	-0.000839023210573941
0.0316754542291164	0.193367764353752	0.0587187185883522	0.00112814549356699	-0.00389156420715153	-0.00149801385123283
0.0314420312643051	0.219274938106537	0.0171881318092346	0.00159407954197377	-0.00372310308739543	-0.00242978660389781
0.0198840424418449	0.253696918487549	0.11432059109211	0.00118580926209688	-0.00356788816861808	-0.00135369587223977
0.0362609140574932	0.232193171977997	0.0708194226026535	0.000841517408844084	-0.00316108949482441	-0.00123041193000972
0.0353771261870861	0.265075832605362	0.0495200864970684	0.00120843900367618	-0.00256700254976749	-0.00141275022178888
0.0308215525001287	0.273756206035614	0.0491965524852276	0.00147042330354452	-0.0024071738589555	-0.00118242367170751
0.0549687556922436	0.241889104247093	0.0798135623335838	0.000916491379030049	-0.00312179839238524	-0.00122346356511116
0.0701736286282539	0.250232845544815	0.0643888041377068	0.00195371173322201	-0.00306468084454536	-0.00166055141016841
0.0371680818498135	0.222516521811485	0.0548322908580303	0.00147158757317811	-0.00325852120295167	-0.00162424833979458
0.0695644170045853	0.27338182926178	0.0648364573717117	0.00224975612945855	-0.00379436137154698	-0.00191711168736219
0.0410374887287617	0.243934124708176	0.0293549075722694	0.00148747430648655	-0.00303363287821412	-0.00199607340618968
0.0768159478902817	0.244368001818657	0.0105331763625145	0.00142608245369047	-0.00324263190850616	-0.000937948119826615
0.0558101460337639	0.239268764853477	0.0839360654354095	0.00131021207198501	-0.00279749953188002	-0.000866102462168783
0.0329924859106541	0.240109622478485	0.0279921740293503	0.000968853186350316	-0.00310094398446381	-0.00158135453239083
0.0734237134456635	0.271303921937943	0.093156173825264	0.00112411857116967	-0.0037322835996747	-0.00128874462097883
0.0312247276306152	0.296608090400696	0.0833786502480507	0.00141165999229997	-0.00383923482149839	-0.00108485575765371
0.0366136990487576	0.266178220510483	0.0590357556939125	0.000531658704858273	-0.00364850903861225	-0.00225218012928963
0.0300716869533062	0.326642900705338	0.0493467561900616	4.24479731009342E-05	-0.0041140066459775	-0.00234053167514503
0.0167468879371881	0.310335278511047	0.0265211686491966	-8.03681323304772E-05	-0.00419444497674704	-0.00186789676081389
0.00709082745015621	0.274335145950317	0.0807702168822289	0.00153365556616336	-0.00475634401664138	-0.00213648146018386
0.0204958841204643	0.226620197296143	0.0720199421048164	0.00231247814372182	-0.00429311441257596	-0.00133728398941457
0.0265962332487106	0.181000083684921	0.115843661129475	0.00228127860464156	-0.00327574438415468	-0.00120004522614181
0.0375055521726608	0.17983578145504	0.0949961245059967	0.00269579305313528	-0.00327431410551071	-0.00136626907624304
0.0695322006940842	0.166792765259743	0.0770038738846779	0.00227370508946478	-0.00272100116126239	-0.000856206519529223
0.0416493229568005	0.172809511423111	0.0682958140969276	0.00230468413792551	-0.00269001396372914	-0.0011210881639272
0.0673707947134972	0.179976522922516	0.0863148495554924	0.00168052036315203	-0.00253501976840198	-0.00155357806943357
0.0626701265573502	0.212556838989258	0.0913157984614372	0.00286560133099556	-0.00290143047459424	-0.00153947004582733
0.047792911529541	0.175018578767776	0.0635592266917229	0.0016327939229086	-0.00281477207317948	-0.00120649335440248
0.103405743837357	0.216724827885628	0.137983202934265	0.00200708163902164	-0.00313451769761741	-0.000998062547296286
0.110605359077454	0.197013467550278	0.047530110925436	0.00174680352210999	-0.00296005816198885	-0.00141173356678337
0.0636947154998779	0.176223501563072	0.0334252268075943	0.000967708241660148	-0.00127924419939518	-0.00145937642082572
0.0812867507338524	0.224741324782372	0.108696594834328	0.00172057643067092	-0.00244617369025946	-0.00195890781469643
0.0551279671490192	0.204356983304024	0.112900324165821	0.00129439332522452	-0.00293160695582628	-0.00226993463002145
0.0433069728314877	0.180689305067062	0.0550196692347527	0.00194542354438454	-0.00294760288670659	-0.00121258152648807
0.0525927431881428	0.138235181570053	0.0689472407102585	0.00255597685463727	-0.00315337674692273	-0.00110817770473659
0.0638168603181839	0.119270190596581	0.104303821921349	0.0034621418453753	-0.00344172609038651	-0.000790317892096937
0.0978513732552528	0.122663989663124	0.07844627648592	0.00226807710714638	-0.002196473069489	-0.00112686399370432
0.0577671378850937	0.119620554149151	0.143381536006927	0.00229667662642896	-0.00227920268662274	-0.00132651091553271
0.0852325186133385	0.158684268593788	0.113228783011436	0.00312454742379487	-0.00278970855288208	-0.00102925859391689
0.0820372700691223	0.153837978839874	0.143846586346626	0.00261110230349004	-0.00231125555001199	-0.00135976122692227
0.0507666617631912	0.0956380441784859	0.0528213828802109	0.00296202301979065	-0.0022546318359673	-0.00134352594614029
0.0337600074708462	0.121839493513107	0.0737241059541702	0.00264780828729272	-0.00232686963863671	-0.00133860716596246
0.0163158159703016	0.144933447241783	0.138697743415833	0.00258865882642567	-0.00255693774670362	-0.00152577494736761
0.0615718737244606	0.163780555129051	0.126162230968475	0.00294281053356826	-0.00299171265214682	-0.00131842528935522
0.0539194755256176	0.15984770655632	0.128682270646095	0.00166721187997609	-0.0023589029442519	-0.000981365563347936
0.0591860450804234	0.107146054506302	0.109189219772816	0.0026283364277333	-0.00246534263715148	-0.00141738401725888
0.0701330304145813	0.130944982171059	0.113128207623959	0.00293039460666478	-0.00220034923404455	-0.00104276346974075
0.0719380974769592	0.109753459692001	0.0742533653974533	0.00368138169869781	-0.00235161511227489	-0.000697787909302861
0.0875212848186493	0.164029702544212	0.148855909705162	0.00412850920110941	-0.00238663679920137	-0.000964262872003019
0.0728283524513245	0.109888300299644	0.12648056447506	0.00299317482858896	-0.00284571899101138	-0.00109230587258935
0.0950414463877678	0.118664652109146	0.0963540002703667	0.00292929052375257	-0.00209404621273279	-0.00107724172994494
0.0869601294398308	0.144940569996834	0.118383750319481	0.00290125259198248	-0.0019825454801321	-0.00144192145671695
0.106071278452873	0.187184438109398	0.112708017230034	0.00208894070237875	-0.00242748390883207	-0.00118310877587646
0.127658352255821	0.1861941665411	0.10922509431839	0.00285084987990558	-0.00253923330456018	-0.00107059965375811
0.0640792921185493	0.144791051745415	0.147113740444183	0.00226078392006457	-0.00235251919366419	-0.00107937771826982
0.0658529102802277	0.192487493157387	0.10757490247488	0.0019663954153657	-0.0029693020042032	-0.00125561922322959
0.0675427690148354	0.222199589014053	0.13844507932663	0.00189880514517426	-0.00238698208704591	-0.00161397643387318
0.0488972850143909	0.196090385317802	0.120309010148048	0.00163965416140854	-0.00272317626513541	-0.00141163670923561
0.0823844000697136	0.201530709862709	0.120725207030773	0.00182797061279416	-0.00320314941927791	-0.00128604541532695
0.0401045456528664	0.192000225186348	0.0765890777111053	0.00202095112763345	-0.00250425352714956	-0.00114001205656677
0.0773893222212791	0.212444558739662	0.0603550672531128	0.0022499137558043	-0.00296684168279171	-0.00142823124770075
0.0229032412171364	0.104994527995586	0.111544072628021	0.00148820725735277	-0.00262213824316859	-0.00124939635861665
0.0307239219546318	0.169018089771271	0.125824868679047	0.00289580761454999	-0.00314498948864639	-0.00148292200174183
0.0263319946825504	0.167370781302452	0.12546817958355	0.00246734591200948	-0.00360989198088646	-0.00156596372835338
0.0253010205924511	0.216172412037849	0.058058850467205	0.0011423456016928	-0.00309347058646381	-0.00125441537238657
0.0472436174750328	0.192318588495255	0.103485472500324	0.00202920730225742	-0.00279905996285379	-0.00152538006659597
0.0652346312999725	0.182843863964081	0.095073975622654	0.00272525893524289	-0.00396227557212114	-0.00119241396896541
0.0672846361994743	0.185145139694214	0.120895482599735	0.00232859957031906	-0.0034761680290103	-0.00120851199608296
0.0692139640450478	0.179521232843399	0.0858626440167427	0.00242799613624811	-0.00341413868591189	-0.000975105271209031
0.0362740121781826	0.181498691439629	0.111254177987576	0.00215058540925384	-0.0029306816868484	-0.00102521968074143
0.0320934467017651	0.172060117125511	0.129403725266457	0.00250101811252534	-0.00282135955058038	-0.00124620436690748
0.0735607072710991	0.156783029437065	0.0657506212592125	0.00297204125672579	-0.00337694259360433	-0.00142820936162025
0.0712993517518044	0.12393644452095	0.126279920339584	0.00390989240258932	-0.00332403485663235	-0.000640734797343612
0.0347186252474785	0.0911477878689766	0.116461612284184	0.00346199935302138	-0.00238009309396148	-0.000383619801141322
0.0698781684041023	0.102176643908024	0.118059955537319	0.00417618313804269	-0.00324257463216782	-0.0006681764498353
0.0490121319890022	0.0904060378670692	0.143640920519829	0.00333074200898409	-0.00247810571454465	-0.000906633620616049
0.0667280107736588	0.100022807717323	0.138234347105026	0.00270932028070092	-0.00267962808720768	-0.000539039785508066
0.059743981808424	0.134454727172852	0.0869658887386322	0.00370318861678243	-0.00324437068775296	-0.000797099957708269
0.0315003395080566	0.110233083367348	0.112580187618732	0.00304347346536815	-0.00292893312871456	-0.000998440897092223
0.0498989820480347	0.0975780189037323	0.122757121920586	0.00331675866618752	-0.00277469120919704	-0.00141814816743135
0.0409322157502174	0.113830253481865	0.142718985676765	0.00361801637336612	-0.00290576927363873	-0.000482166156871244
0.0892903655767441	0.219245478510857	0.0914467871189117	0.00374551420100033	-0.00308466795831919	-0.000968320411629975
0.0434058681130409	0.107483178377151	0.0944124832749367	0.00233912514522672	-0.00260201189666986	-0.000785392243415117
0.0536958239972591	0.17663200199604	0.0771207213401794	0.00302339321933687	-0.00235857837833464	-0.000718527473509312
0.087434209883213	0.16451296210289	0.0828635543584824	0.00268683210015297	-0.00251833582296968	-0.0012740227393806
0.082995742559433	0.105133011937141	0.112157739698887	0.00192844972480088	-0.00229979795403779	-0.000781098497100174
0.0528596490621567	0.163866072893143	0.129901096224785	0.00273230741731822	-0.00222757062874734	-0.00112890021409839
0.0188459269702435	0.139629438519478	0.0733589380979538	0.00255756010301411	-0.0015955048147589	-0.00136534462217242
0.0358437523245811	0.127678528428078	0.0543659143149853	0.00185167172458023	-0.00266902195289731	-0.000705626502167434
0.0704172104597092	0.213703244924545	0.0543878525495529	0.00149215164128691	-0.00237935967743397	-0.000966905150562525
0.0793199017643929	0.22855906188488	0.0997432842850685	0.00325186736881733	-0.00358723709359765	-0.00116796465590596
0.035193495452404	0.118913874030113	0.100316479802132	0.00249261874705553	-0.00258274772204459	-0.0016767957713455
0.0507396869361401	0.138337031006813	0.0997494235634804	0.00303782429546118	-0.0031776640098542	-0.00108647113665938
0.100495718419552	0.207803219556808	0.0906250104308128	0.00194919481873512	-0.00329073215834796	-0.00127208547201008
0.0694929659366608	0.229839384555817	0.0653325468301773	0.00277851475402713	-0.00406039040535688	-0.0017300967592746
0.0415573306381702	0.202731043100357	0.133865967392921	0.00140920234844089	-0.00316335773095489	-0.00193076452706009
0.0206442270427942	0.187607005238533	0.075359009206295	0.000738899980206043	-0.00286389794200659	-0.00129818194545805
0.0080223148688674	0.252116411924362	0.00911225937306881	0.000758295995183289	-0.00300438795238733	-0.00116898154374212
0.00513799721375108	0.177671879529953	0.141407445073128	0.00217700097709894	-0.0034941341727972	-0.00116885011084378
-0.00946112722158432	0.148733198642731	0.0596466809511185	0.00253127585165203	-0.00350004830397666	-0.0014457922661677
-0.0132514890283346	0.142848446965218	0.0231281276792288	0.00165898562408984	-0.00240546371787786	-0.000882385938894004
0.00249495357275009	0.133897230029106	0.0758218243718147	0.00174225820228457	-0.00251236744225025	-0.000938980781938881
-0.00165928737260401	0.15583361685276	0.0984232723712921	0.00223604193888605	-0.00342156877741218	-0.00135870347730815
0.00160775473341346	0.137214452028275	0.071830652654171	0.00258930306881666	-0.00308368052355945	-0.000769820646382868
0.0511716976761818	0.161008477210999	0.0513561740517616	0.00346581474877894	-0.00309470528736711	-0.000667016836814582
0.0338559038937092	0.159852519631386	0.0873256325721741	0.00290791504085064	-0.00330119393765926	-0.00175245618447661
-0.00948640704154968	0.0696556940674782	0.0463455505669117	0.00274806306697428	-0.00241991970688105	-0.000752740714233369
0.0598945058882236	0.169033899903297	0.0864436626434326	0.00311161275021732	-0.00347796524874866	-0.000988847459666431
0.00371679197996855	0.144474357366562	0.107523925602436	0.00243770470842719	-0.00329806306399405	-0.00136435974854976
0.0428804904222488	0.177432730793953	0.108186326920986	0.00288669019937515	-0.0036826585419476	-0.00131478405091912
0.00908319745212793	0.1577208340168	0.0636732950806618	0.00191354053094983	-0.00255162571556866	-0.00139027368277311
0.0387143231928349	0.157276153564453	0.125728741288185	0.00247553805820644	-0.00283416197635233	-0.00148942484520376
0.0286096967756748	0.153745368123055	0.0194114465266466	0.00147828925400972	-0.00252990354783833	-0.000981612130999565
0.040431085973978	0.0891745015978813	0.0553832873702049	0.00159731891471893	-0.00247106957249343	-0.00113996048457921
0.0109152412042022	0.0808564946055412	0.0908974707126617	0.00269870064221323	-0.002965820254758	-0.00125356460921466
0.0352311842143536	0.0873584374785423	0.10474831610918	0.00358179025352001	-0.00263677514158189	-0.00103291065897793
0.0747784972190857	0.155348673462868	0.0749756991863251	0.00344578735530376	-0.00359186320565641	-0.00147325301077217
0.0627670958638191	0.139623776078224	0.0824687778949738	0.00250617880374193	-0.00210816552862525	-0.00123638601507992
0.0471116453409195	0.112210512161255	0.056669931858778	0.00245402031578124	-0.00176681426819414	-0.00141029164660722
0.0937229841947556	0.188667118549347	0.0888126865029335	0.00368904159404337	-0.00222347443923354	-0.00167630019132048
0.0558413527905941	0.18188002705574	0.0682702958583832	0.0025771725922823	-0.00290913414210081	-0.000896831799764186
0.0728898271918297	0.185710668563843	0.116816788911819	0.003092399565503	-0.00322703085839748	-0.000908728514332324
0.0327352099120617	0.169226959347725	0.00532192271202803	0.001715965452604	-0.00280024250969291	-0.000352932140231133
0.0592921748757362	0.150510340929031	0.0154159013181925	0.00215370114892721	-0.00357226934283972	-0.000599560560658574
0.0630416348576546	0.177785292267799	0.0560632608830929	0.00310819665901363	-0.00246884627267718	-0.000968053354881704
0.00364550575613976	0.081417977809906	0.0179095193743706	0.00298462505452335	-0.00234899413771927	-0.00163953122682869
0.0894579589366913	0.121078990399837	0.0544480681419373	0.00425641285255551	-0.00325952237471938	-0.00140033639036119
0.091463141143322	0.0576923415064812	0.0512376613914967	0.00298169627785683	-0.00255255564115942	6.09547714702785E-05
0.0421547703444958	0.099728599190712	0.0905717760324478	0.00325217959471047	-0.00193726178258657	-0.000537444313522428
0.0349221043288708	0.141566008329391	0.0691594704985619	0.00305621069855988	-0.00240952800959349	-0.00110769085586071
0.0477982759475708	0.139327049255371	0.0771855264902115	0.00221465271897614	-0.00332393031567335	-0.00109252042602748
0.0358011052012444	0.180649086833	0.0119158728048205	0.00160102813970298	-0.0036038919351995	-0.00169540557544678
0.0393216088414192	0.174160555005074	0.0514300689101219	0.00162876560352743	-0.00325453211553395	-0.00180286890827119
0.027217760682106	0.186618849635124	0.0368750989437103	0.00252367625944316	-0.00341192306950688	-0.00072742928750813
0.0597347654402256	0.142837300896645	-0.0321128517389297	0.0014199634315446	-0.00300824036821723	-0.00104692461900413
0.104080826044083	0.22439281642437	0.0338993221521378	0.00178887124639004	-0.00364705640822649	-0.00130938901565969
0.0982129126787186	0.250001192092896	0.0205053091049194	0.00175651872996241	-0.00272987829521298	-0.00125629140529782
0.0693515241146088	0.226749256253242	0.116562001407146	0.000901035615243018	-0.00219448190182447	-0.00202457723207772
0.151615589857101	0.326623529195786	0.388797521591187	0.000428104802267626	-0.00181823712773621	-0.00104809366166592
0.155316919088364	0.354710340499878	0.136114582419395	-0.000911648559849709	-0.00186168111395091	0.000800882931798697
0.104408115148544	0.375007838010788	-0.154752522706985	-0.000922967796213925	-0.00409997953101993	-0.000148244318552315
0.090238481760025	0.229254052042961	-0.246489703655243	0.00087842543143779	-0.00400584284216166	-0.00312698422931135
0.102275736629963	0.135694965720177	-0.162549525499344	0.00419214367866516	-0.00350622180849314	-0.00394651480019093
0.137795463204384	0.0795272290706635	-0.00678258622065187	0.00436428980901837	-0.00226786360144615	-0.00277885585092008
0.17909824848175	0.112699694931507	-0.0685623958706856	0.00460356893017888	-0.00197219825349748	-0.00192420335952193
0.228494107723236	0.168274790048599	-0.0812018513679504	0.00285037071444094	-0.0013404949568212	-0.000438539573224261
0.209062471985817	0.172626972198486	-0.0796624720096588	0.00274568703025579	-0.00120517716277391	-0.00151252327486873
0.161680787801743	0.135641008615494	-0.0835086479783058	0.00288835330866277	-0.00196416536346078	-0.00202417164109647
0.0968914180994034	0.105475753545761	0.0241744797676802	0.00333312293514609	-0.00241471873596311	-0.00174790387973189
0.0764711201190948	0.090347521007061	0.1014224588871	0.00417535938322544	-0.00201759673655033	-0.000878818740602583
0.0474073253571987	0.122941270470619	-0.0284965634346008	0.00360880931839347	-0.0030934049282223	0.000409188214689493
0.0749860927462578	0.199360281229019	-0.0557287484407425	0.00248308526352048	-0.00449484772980213	0.000269824231509119
0.109065465629101	0.145189791917801	-0.0160867348313332	0.00263963057659566	-0.00323037686757743	-0.00161129143089056
0.122939579188824	0.126364007592201	-0.00678860768675804	0.00300228572450578	-0.00255045737139881	-0.00149343570228666
0.161356195807457	0.1675745844841	0.0185111314058304	0.00219592242501676	-0.00180614553391933	-0.00126286991871893
0.16090227663517	0.207773193717003	-0.0198379401117563	0.00254650111310184	-0.00142143771518022	-0.00168122537434101
0.176994979381561	0.20615990459919	0.0716879963874817	0.00198880513198674	-0.0020169981289655	-0.00195834925398231
0.156151846051216	0.194919586181641	0.048995990306139	0.00217203143984079	-0.00253825914114714	-0.00152769382111728
0.147178426384926	0.199274122714996	0.010595572181046	0.00282427854835987	-0.00186121999286115	-0.00165770191233605
0.127918407320976	0.215182036161423	0.0142258945852518	0.00230411277152598	-0.00151199148967862	-0.00176388293039054
0.109886966645718	0.213138103485107	-0.013349387794733	0.00185967877041548	-0.00262692151591182	-0.00141179200727493
0.141548544168472	0.233340889215469	-0.0509459674358368	0.00201933737844229	-0.00309532671235502	-0.00198825704865158
0.118091516196728	0.209467560052872	-0.00410672184079885	0.00156581250485033	-0.00276793818920851	-0.0017671964596957
0.135813891887665	0.204307019710541	0.0352729335427284	0.00181313883513212	-0.00239318679086864	-0.00156545534264296
0.120615445077419	0.210882216691971	0.00762093253433704	0.00204783910885453	-0.00290488032624125	-0.000811712176073343
0.121985457837582	0.194261774420738	0.0474154427647591	0.00310381292365491	-0.00328797637484968	-0.000576830585487187
0.101663835346699	0.140520200133324	-0.0173701513558626	0.00321523635648191	-0.00305476901121438	-0.000670455512590706
0.0955721884965897	0.19241338968277	0.0355516672134399	0.00363691453821957	-0.00385074433870614	-0.00121973257046193
0.102935440838337	0.192919418215752	-0.0214461721479893	0.00323248375207186	-0.00300148199312389	-0.00104340480174869
0.106567144393921	0.185685560107231	-0.0140039753168821	0.00166812376119196	-0.00211892905645072	-0.0010222306009382
0.124701380729675	0.207614421844482	-0.0470863804221153	0.00211199140176177	-0.00191374134737998	-0.00163906498346478
0.170035839080811	0.236939296126366	-0.0415177941322327	0.0020623984746635	-0.00188920134678483	-0.00203681993298233
0.178586095571518	0.228053703904152	-0.0291679073125124	0.00145268626511097	-0.00120682956185192	-0.0018015312962234
0.142110094428062	0.219246134161949	0.0280842967331409	0.00213461252860725	-0.00198029680177569	-0.00220332155004144
0.118313938379288	0.233698070049286	-0.020506365224719	0.00119027215987444	-0.00235063768923283	-0.00257496535778046
0.0901785343885422	0.248714953660965	-0.00878206174820662	0.00168324413243681	-0.0031344904564321	-0.00200377684086561
0.109130263328552	0.269355088472366	-0.00973220821470022	0.00209892611019313	-0.00350448442623019	-0.00123152893502265
0.0736535862088203	0.227829575538635	-0.0400440096855164	0.00159778515808284	-0.00348507845774293	-0.00167689006775618
0.0426493398845196	0.174846529960632	-0.0309959668666124	0.000882032210938632	-0.00374406576156616	-0.00227422709576786
0.0393618233501911	0.191518917679787	-0.0318486951291561	0.00263865757733583	-0.00321716442704201	-0.00101972685661167
0.0607330873608589	0.154799595475197	0.0364031232893467	0.00261798966675997	-0.00350065715610981	-0.00230678403750062
0.0448592118918896	0.1257404088974	0.0499981418251991	0.00330693693831563	-0.00426752213388681	-0.00231857900507748
0.0210938844829798	0.160390749573708	0.0340880081057549	0.00269292062148452	-0.00433243019506335	-0.00147274858318269
0.0286069363355637	0.219787105917931	-0.0506870113313198	0.00213046954013407	-0.00395626807585359	-0.00077557162148878
0.070950098335743	0.243346020579338	-0.0841711983084679	0.00259008840657771	-0.00441431626677513	-0.000991910463199019
0.103593371808529	0.186536401510239	-0.049802590161562	0.00139108428265899	-0.00276189926080406	-0.000684901897329837
0.153514727950096	0.205626308917999	0.036457747220993	0.0034162076190114	-0.00214625522494316	-0.00123221706598997
0.176583498716354	0.205585956573486	-0.0759078413248062	0.00309235416352749	-0.00112796353641897	-0.00147692591417581
0.219156578183174	0.201720014214516	-0.12439963966608	0.00239345734007657	-0.000855315127409995	-0.00103238527663052
0.222478955984116	0.246644258499146	-0.0883810669183731	0.00222783116623759	-0.000815213250461966	-0.00196163402870297
0.211718365550041	0.205956473946571	-0.0629233121871948	0.00166571896988899	-0.00100008887238801	-0.00182015902828425
0.172342866659164	0.235992893576622	-0.0413293316960335	0.0016466889064759	-0.00165840121917427	-0.00230448343791068
0.099954292178154	0.255297601222992	-0.104804180562496	0.00139079592190683	-0.00267692026682198	-0.00186011486221105
0.0896434783935547	0.25970470905304	-0.119872502982616	0.00119779421947896	-0.00297349249012768	-0.00100194883998483
0.0835806280374527	0.274960190057755	-0.0757089629769325	0.0014389434363693	-0.00333213899284601	-0.00140382815152407
0.0949632599949837	0.257602035999298	-0.0449834875762463	0.00104864314198494	-0.0040754689835012	-0.0016124970279634
0.0542943999171257	0.249851927161217	-0.0966789349913597	0.0017416721675545	-0.00367888412438333	-0.00184189015999436
0.0392057858407497	0.259956866502762	-0.0542043931782246	0.00159143458586186	-0.00360270007513464	-0.00156111619435251
0.120107911527157	0.2844517827034	0.129542082548141	0.00268576154485345	-0.00252266391180456	-0.000927485700231045
0.0848653167486191	0.146301165223122	-0.213535949587822	0.00249722343869507	-0.00283911568112671	-0.000918398902285844
0.0900714471936226	0.246005788445473	0.00327067100442946	0.00152062473352998	-0.00313154538162053	-0.00153926608618349
0.0874347537755966	0.185503974556923	-0.124716281890869	0.00325288251042366	-0.00377997034229338	-0.001769800321199
0.103608697652817	0.202601909637451	0.112528815865517	0.00283882976509631	-0.00212149671278894	-0.00313103571534157
0.110412329435349	0.196498841047287	-0.0966248214244843	0.0028719874098897	-0.0023252593819052	-0.00278481072746217
0.132183268666267	0.294397681951523	-0.110621243715286	0.00159030710346997	-0.00333826150745153	-0.000898463360499591
0.102698266506195	0.268795341253281	-0.163453906774521	0.00160808744840324	-0.00327343447133899	-0.000682779063936323
0.0773100405931473	0.222997024655342	-0.183444172143936	0.00246574613265693	-0.00291439122520387	-0.00119221559725702
0.0699629634618759	0.20670585334301	-0.0711747780442238	0.00145058787893504	-0.00281112128868699	-0.00126586551778018
0.074648529291153	0.250470846891403	-0.190553218126297	0.00194621260743588	-0.00370654580183327	-0.000170521918334998
0.0342251658439636	0.206402480602264	-0.249221220612526	0.00273919547908008	-0.0056010140106082	-0.00124563695862889
-0.00368393235839903	0.222033262252808	-0.288474380970001	0.00228102202527225	-0.00632589124143124	-0.00188066356349736
-0.0316169448196888	0.206079378724098	-0.371253967285156	0.00147553964052349	-0.00672727078199387	-0.00239726901054382
-0.0117808720096946	0.235410436987877	-0.335033535957336	0.00169851572718471	-0.00420873425900936	-0.00285749486647546
0.0504849031567574	0.236864149570465	-0.208324089646339	0.00132155395112932	-0.00346997333690524	-0.00276159215718508
0.0777087286114693	0.320457071065903	-0.308334857225418	0.00101311504840851	-0.00368116213940084	-0.00306712510064244
0.0326574258506298	0.24558100104332	-0.266865730285645	-0.00010965619730996	-0.00470247399061918	-0.000330293056322262
-0.0422773845493793	0.262519925832748	-0.219770714640617	0.000654012663289905	-0.00622749282047153	-0.000434515037341043
-0.11333130300045	0.174534112215042	-0.262558341026306	0.0027781177777797	-0.00635267933830619	6.06970274930063E-07
-0.122365273535252	0.16411717236042	-0.242722570896149	0.00234417826868594	-0.00748510425910354	0.000703076657373458
-0.152301207184792	0.220562294125557	-0.194922029972076	0.00391172990202904	-0.00754096265882254	-0.00139750051312149
-0.139143645763397	0.176219716668129	-0.242998749017715	0.00224180589430034	-0.0070805000141263	-0.00172783469315618
-0.121911905705929	0.158588334918022	-0.275698870420456	0.00338077289052308	-0.00614296551793814	-0.00197791843675077
-0.0355535857379436	0.134463340044022	-0.165207639336586	0.0044277161359787	-0.00455528311431408	-0.00140478694811463
-0.0153553262352943	0.152691632509232	-0.153757467865944	0.0051017040386796	-0.00344604253768921	-4.17044284404255E-05
0.00537191517651081	0.17475426197052	-0.158849939703941	0.0034008277580142	-0.00378790916875005	-0.00041958672227338
-0.00244374829344451	0.195508718490601	-0.197777613997459	0.00258126715198159	-0.00373078021220863	-0.00110395217780024
-0.0617359280586243	0.193572178483009	-0.197560951113701	0.00189972156658769	-0.00434265378862619	0.000198306341189891
-0.0732913985848427	0.179533511400223	-0.132910847663879	0.00227061100304127	-0.00561955105513334	0.000565643480513245
-0.12707157433033	0.113605409860611	-0.195500418543816	0.00325926416553557	-0.00615141168236732	-0.00057557865511626
-0.111413426697254	-0.0242515206336975	-0.146939545869827	0.00551563734188676	-0.00499830255284905	-0.00131185678765178
-0.147073894739151	-0.211028829216957	-0.121736474335194	0.00962988659739494	-0.00524824764579535	-0.00292622670531273
-0.0521669648587704	-0.189825296401978	-0.273148089647293	0.0109911942854524	-0.00398555165156722	-0.00179416395258158
0.0136690838262439	-0.164291664958	-0.314325273036957	0.00864293053746223	-0.0023328447714448	-0.00126323767472059
0.0484885722398758	-0.061092920601368	-0.235290482640266	0.00714098708704114	-0.00144265219569206	-0.000200699199922383
0.0237474013119936	-0.047305379062891	-0.218733265995979	0.00622917385771871	-0.00207894598133862	0.00179790786933154
-0.0860897526144981	-0.0393184013664722	-0.217482909560204	0.00601323461160064	-0.00332558923400939	0.00221660803072155
-0.145455718040466	-0.0306506808847189	-0.144150093197823	0.00617456156760454	-0.00570240942761302	0.00186294398736209
-0.195255756378174	-0.029048677533865	-0.103472590446472	0.00541933439671993	-0.0059696426615119	0.000165247620316222
-0.142071202397346	0.0559804253280163	-0.104739055037498	0.00563036743551493	-0.00515502085909247	-0.00124775408767164
-0.103269778192043	0.0835359394550323	-0.0490922443568707	0.00496476050466299	-0.00380235910415649	-0.00313323480077088
-0.0350451432168484	0.107885427772999	-0.130529686808586	0.00509847141802311	-0.00374605390243232	-0.00317249773070216
-0.0336033515632153	0.0875987410545349	-0.202667683362961	0.00412287656217813	-0.00360606284812093	-0.00215223291888833
-0.0587452091276646	0.084405392408371	-0.0885134935379028	0.0051922956481576	-0.00399453565478325	-0.00246380409225822
-0.11663506925106	0.063554510474205	-0.123059712350369	0.00410957541316748	-0.0042990823276341	-0.00124799238983542
-0.122451476752758	0.105193749070168	-0.0947902575135231	0.00444654747843742	-0.00402690470218658	-0.000152069464093074
-0.0497641637921333	0.16107589006424	-0.0134752169251442	0.00446046376600862	-0.00400914810597897	-0.00137884030118585
0.0405757091939449	0.231846213340759	0.0650607943534851	0.00237322528846562	-0.0021234336309135	-0.00194244226440787
0.0921360105276108	0.219410911202431	0.0311442855745554	0.00142895919270813	0.000435336405644193	-0.00217585125938058
0.113606818020344	0.264999955892563	0.0614264383912086	0.00105977384373546	0.00039154858677648	-0.00229806429706514
0.0849895477294922	0.275191098451614	0.0445985086262226	0.0019443123601377	-0.000480681366752833	-0.00253224652260542
0.0236576106399298	0.169298008084297	0.101576708257198	0.00401269504800439	-0.000872733828146011	-0.00184096803423017
-0.00845896173268557	0.0769433677196503	0.146511942148209	0.00458296528086066	-0.00174885231535882	8.49557036417536E-05
-0.101755313575268	0.0109624844044447	0.135593771934509	0.00579516217112541	-0.0033926535397768	0.00122574239503592
-0.170020118355751	-0.0334278270602226	0.152966573834419	0.00690509798005223	-0.00421107141301036	0.00131081743165851
-0.140777036547661	0.0251563135534525	0.218489557504654	0.00642406521365047	-0.00401039514690638	0.000911308394279331
-0.0753266364336014	0.072476252913475	0.2283104211092	0.0049273413605988	-0.00316896219737828	-9.735591675053E-07
-0.0202074535191059	0.137505173683167	0.257460176944733	0.00472893705591559	-0.00154625345021486	-0.00144317152444273
-0.00741892959922552	0.181717783212662	0.222783997654915	0.00359973381273448	-0.000177804948179983	-0.00206713890656829
0.0290599595755339	0.22560641169548	0.338569462299347	0.00399358477443457	-0.00085586094064638	-0.00326148420572281
0.0789641290903091	0.267034202814102	0.379779577255249	0.00249852915294468	0.000638444791547954	-0.00242318003438413
0.115440219640732	0.250331938266754	0.414869576692581	0.00205843080766499	0.00166077050380409	-0.00232326053082943
0.0900361835956573	0.254396021366119	0.430094182491302	0.00325468252412975	0.000724379031453282	-0.00321834487840533
0.0052045825868845	0.206038504838943	0.384324222803116	0.00342512456700206	-0.000522297050338238	-0.00253784959204495
-0.0411741435527802	0.177986934781075	0.341846942901611	0.00404495513066649	-0.00153859856072813	-0.00313013629056513
-0.0720662996172905	0.20095819234848	0.400992274284363	0.00390028301626444	-0.00237495545297861	-0.00272570899687707
-0.100860930979252	0.166881158947945	0.322191894054413	0.0037225796841085	-0.00306554953567684	-0.00267160241492093
-0.107336461544037	0.096407063305378	0.390671968460083	0.00460707675665617	-0.0014692508848384	-0.00127188535407186
-0.0661184042692184	0.121477112174034	0.386544227600098	0.00514010526239872	-0.000963337428402156	-0.000828833901323378
-0.0994290634989738	0.122849635779858	0.355543434619904	0.00485811522230506	-0.00155924342107028	-0.00101868517231196
-0.190247371792793	0.096211276948452	0.379432678222656	0.00400576880201697	-0.00278644962236285	-0.0010566005948931
-0.207019358873367	0.210042342543602	0.377677142620087	0.00318284705281258	-0.00422905525192618	-0.00131295400206
-0.265506207942963	0.308208823204041	0.349072605371475	0.0018242672085762	-0.00464650243520737	-0.0016741679282859
-0.280065298080444	0.36604505777359	0.375094056129456	0.00131943263113499	-0.00488825421780348	-0.00231822859495878
-0.294011294841766	0.32064363360405	0.343924194574356	3.62537175533362E-05	-0.00588667206466198	-0.00253520370461047
-0.28594771027565	0.326524496078491	0.351870834827423	0.000759211543481797	-0.00651595601812005	-0.00176568992901593
-0.259203732013702	0.322135895490646	0.361553490161896	0.00116134062409401	-0.00505361240357161	-0.00173464242834598
-0.22729779779911	0.259067952632904	0.379868566989899	0.00150277174543589	-0.00509532261639833	-0.00146573106758296
-0.222673833370209	0.263812839984894	0.431859016418457	0.0018796781077981	-0.00425082026049495	-0.00110700959339738
-0.193497881293297	0.308700948953629	0.410043746232986	0.00295431702397764	-0.00373701890930533	-0.00044195115333423
-0.199043273925781	0.185156017541885	0.385702311992645	0.00321925920434296	-0.00350863486528397	-0.000695296737831086
-0.130452483892441	0.197521090507507	0.389558732509613	0.00328710512258112	-0.00287389452569187	-0.00211650202982128
-0.123425178229809	0.22258485853672	0.452538430690765	0.00289659155532718	-0.00240440759807825	-0.00113209371920675
-0.0588421896100044	0.161111608147621	0.328422844409943	0.00348257902078331	-0.001086380565539	-0.00092041224706918
-0.0522562265396118	0.158724084496498	0.443442225456238	0.00395948719233274	-0.000583061308134347	-0.00164404278621078
-0.0222084280103445	0.178416982293129	0.531539797782898	0.0033545927144587	-0.000484923715703189	-0.00236771907657385
-0.0490659363567829	0.277261912822723	0.43089559674263	0.00209552072919905	-0.00093026045942679	-0.00339684542268515
-0.0589443817734718	0.384902030229568	0.455283790826797	0.00116603029891849	-0.00155305699445307	-0.00359171745367348
-0.0481902286410332	0.415008425712585	0.513131201267242	-8.38981868582778E-05	-0.000322845269693062	-0.00255326624028385
-0.103378407657146	0.453001528978348	0.550075650215149	-0.00158222834579647	-0.00226555066183209	-0.00294120516628027
-0.128007039427757	0.573701739311218	0.633568286895752	-0.00223558931611478	-0.00297466292977333	-0.00225500180386007
-0.233689904212952	0.615511655807495	0.608940184116364	-0.00372791918925941	-0.00448823673650622	-0.00272270082496107
-0.389096349477768	0.742661356925964	0.664646327495575	-0.00632445141673088	-0.00725457025691867	-0.00346747785806656
-0.532616794109344	0.920637905597687	0.785498023033142	-0.00974034983664751	-0.0104447100311518	-0.00474065681919456
-0.866515696048737	1.53953874111176	0.851828813552856	-0.0459165573120117	-0.0314199291169643	-0.00263705407269299
-2.17644500732422	3.92255210876465	0.463558673858643	-0.183488622307777	-0.126749858260155	-0.00866172648966312
-3.39737749099731	6.09205865859985	0.143705174326897	-0.278632551431656	-0.187932461500168	-0.00302187958732247
-3.84623694419861	6.5294303894043	0.764902770519257	-0.27089661359787	-0.183961942791939	0.00209279777482152
-4.04639863967896	6.36617422103882	1.45930969715118	-0.252576857805252	-0.169067561626434	0.0117081552743912
-4.6692008972168	7.4593563079834	0.981152832508087	-0.290650278329849	-0.195926025509834	0.0034060007892549
-5.17274284362793	8.66108703613281	1.17013168334961	-0.36457684636116	-0.237765476107597	0.00397108122706413
-5.39364194869995	9.61272716522217	1.70362067222595	-0.405304610729218	-0.25282484292984	0.0096148606389761
-5.90801763534546	10.606969833374	1.78632724285126	-0.436703324317932	-0.266226321458817	0.011635722592473
-6.46703052520752	12.0036840438843	2.14010429382324	-0.508968710899353	-0.302376329898834	0.0238552577793598
-7.15548992156982	13.7678365707397	2.06891298294067	-0.578321874141693	-0.33274307847023	0.0343276970088482
-7.9577841758728	15.2858362197876	1.88826477527618	-0.63495135307312	-0.367900639772415	0.0302889347076416
-8.62340354919434	16.5142784118652	1.54170536994934	-0.672326982021332	-0.382386744022369	0.0307961609214544
-9.4634428024292	17.7075519561768	1.67310380935669	-0.724490821361542	-0.422074139118195	0.0304258838295937
-10.2434196472168	18.8726596832275	1.62372767925262	-0.777160048484802	-0.455569565296173	0.0322415083646774
-10.956244468689	20.0505084991455	2.00734877586365	-0.837476849555969	-0.489394783973694	0.0411192961037159
-11.8283653259277	21.0467720031738	2.24730634689331	-0.881504952907562	-0.526013135910034	0.0386808700859547
-12.5155696868896	21.7607078552246	1.84639763832092	-0.903483211994171	-0.552303493022919	0.0308089926838875
-13.2087068557739	22.2708015441895	2.06214046478271	-0.932405352592468	-0.579366266727448	0.0230894591659307
-13.963062286377	22.7373847961426	1.64628040790558	-0.930772542953491	-0.601407110691071	0.000726599071640521
-14.5051116943359	23.3886127471924	2.12988567352295	-0.981157004833221	-0.641660511493683	-0.00748578645288944
-15.0241451263428	24.144868850708	2.52648878097534	-1.01892697811127	-0.674707293510437	-0.0139175513759255
-15.4708805084229	25.3383560180664	2.53514862060547	-1.06490659713745	-0.691854119300842	-0.00558840855956078
-15.8464069366455	26.6755542755127	2.25720953941345	-1.11067855358124	-0.705270349979401	0.00286595872603357
-15.8644161224365	27.5798110961914	2.83412933349609	-1.16851627826691	-0.723496854305267	0.0159913562238216
-15.8258466720581	28.1368885040283	3.16460847854614	-1.19795143604279	-0.721871674060822	0.0295462869107723
-15.6968021392822	28.8092002868652	3.25632762908936	-1.22496795654297	-0.717604696750641	0.0445699542760849
-15.5824346542358	29.2492218017578	3.67068386077881	-1.2494752407074	-0.718274712562561	0.0493151247501373
-15.6132802963257	29.4368629455566	3.25699496269226	-1.24692785739899	-0.706858992576599	0.0621692426502705
-15.4878969192505	29.7370433807373	3.23527336120605	-1.25248408317566	-0.698606908321381	0.0760296657681465
-15.5146980285645	30.0726222991943	3.18359136581421	-1.27145028114319	-0.696494102478027	0.0856763944029808
-15.7505664825439	30.3302574157715	3.81358528137207	-1.31829833984375	-0.721193730831146	0.0997499376535416
-16.0591564178467	30.6216583251953	3.3610143661499	-1.29458105564117	-0.714499056339264	0.0868491157889366
-16.2072772979736	31.014533996582	2.98074102401733	-1.31124925613403	-0.725008964538574	0.0850896090269089
-16.4139022827148	30.825813293457	3.82625031471252	-1.32947862148285	-0.748039960861206	0.0747925937175751
-16.7598781585693	30.7426452636719	3.68446469306946	-1.31536781787872	-0.762425065040588	0.053760290145874
-17.486307144165	31.0347919464111	3.20135545730591	-1.30444359779358	-0.777646064758301	0.0362966991961002
-18.1393432617188	31.5204162597656	2.88407921791077	-1.33032202720642	-0.801859617233276	0.0298190359026194
-18.317195892334	31.5723876953125	3.91884255409241	-1.369136095047	-0.834932267665863	0.0158883277326822
-18.2960624694824	31.8176860809326	4.24344444274902	-1.38184380531311	-0.832039296627045	0.0236113518476486
-18.5084056854248	32.1778297424316	4.31889915466309	-1.39778017997742	-0.848417162895203	0.0171488299965858
-18.6241836547852	32.0853500366211	4.92550563812256	-1.41650569438934	-0.867096543312073	0.0165020022541285
-18.8448791503906	31.9274806976318	5.45203304290771	-1.41590559482574	-0.875265777111053	0.00771412160247564
-18.9704208374023	31.9898796081543	5.31615257263184	-1.42296493053436	-0.882637500762939	0.00286922254599631
[truncated: 4,081 more rows]
