# Supplementary material for: Dynamic Monitoring Reveals Motor Task Characteristics in Prehistoric Technical Gestures
Source: PLoS One. 2015 Aug 18;10(8):e0134570. doi: 10.1371/journal.pone.0134570 (PMC4540478; doi:10.1371/journal.pone.0134570)
Supplement: S1 Dataset — The zip file contains csv documents of the measurement data generated during the experiments. For each experiment exist two files, one of the measurements of the force sensor and one of the position sensor. They are labeled by the abbreviation “exp” followed by a number and the postfix “-force” for the force sensor and “-position” for the position sensor. The first row shows the legend of the document which states the arrangement of the quantities below. The quantities are listed in chronological order. Sample times of both sensors were 0.01 s. (ZIP) [file pone.0134570.s002.zip › exp37-position.csv]

Position X	Position Y (m)	Position Z (m)	Orientation roll (rad)	Orientation pitch (rad)	Orientation yaw (rad)
0.83728632	0.28971732	-0.00744632	-0.34540032	-0.20235032	0.09826332
0.83875832	0.29136332	-0.00684932	-0.34545732	-0.20213932	0.10569132
0.84084132	0.29310732	-0.00642032	-0.34200232	-0.20800732	0.11146032
0.84263832	0.29462132	-0.00622632	-0.33363132	-0.21301432	0.11614732
0.84384432	0.29586332	-0.00623032	-0.32572532	-0.21713332	0.11887832
0.84511132	0.29708532	-0.00642232	-0.32018132	-0.22181532	0.12139632
0.84665232	0.29842432	-0.00683132	-0.31540632	-0.22513432	0.12314732
0.84843532	0.29984232	-0.00743132	-0.31033932	-0.23001432	0.12363132
0.84992832	0.30118032	-0.00823132	-0.30605832	-0.23152832	0.12315132
0.85126232	0.30243732	-0.00913032	-0.30502132	-0.23204332	0.12168932
0.85253232	0.30359232	-0.01015332	-0.30506132	-0.23597732	0.11944232
0.85416732	0.30480732	-0.01122232	-0.30584532	-0.23694032	0.11639432
0.85623832	0.30613032	-0.01230032	-0.30623432	-0.23472932	0.11359732
0.85793632	0.30726232	-0.01332832	-0.30563632	-0.23593532	0.11099432
0.86017332	0.30866132	-0.01437732	-0.30045532	-0.23935632	0.10810732
0.86198432	0.31003332	-0.01542732	-0.29322132	-0.24035332	0.10609632
0.86336732	0.31152332	-0.01657532	-0.28331532	-0.23668532	0.10562132
0.86403032	0.31294832	-0.01780732	-0.26954732	-0.23081232	0.10616932
0.86492032	0.31447032	-0.01909332	-0.25715232	-0.23050832	0.10508332
0.86613232	0.31602632	-0.02038332	-0.24430532	-0.22576232	0.10385632
0.86729132	0.31756532	-0.02172132	-0.23323932	-0.21873932	0.10135132
0.86898732	0.31920932	-0.02308432	-0.21964232	-0.21122432	0.09754832
0.87136532	0.32099332	-0.02446832	-0.20318832	-0.21111532	0.09157032
0.87247132	0.32227732	-0.02582032	-0.19048932	-0.20494932	0.08605332
0.87443932	0.32387532	-0.02717332	-0.17354432	-0.20778932	0.07981332
0.87509932	0.32504732	-0.02837732	-0.16731632	-0.20726332	0.07583832
0.87689432	0.32678432	-0.02943732	-0.15847932	-0.21356832	0.07448932
0.87891432	0.32884332	-0.03028032	-0.15660032	-0.21644832	0.07719532
0.88120032	0.33116932	-0.03098932	-0.15659432	-0.22251332	0.08196032
0.88404932	0.33380232	-0.03165432	-0.15343232	-0.22537932	0.08757432
0.88630732	0.33631632	-0.03226732	-0.15610832	-0.23268132	0.09273232
0.88824632	0.33872132	-0.03288532	-0.16108432	-0.24139932	0.09741132
0.88938432	0.34079632	-0.03343732	-0.17044132	-0.24275232	0.10058032
0.89112632	0.34300332	-0.03399532	-0.17650932	-0.25191832	0.10131132
0.89322532	0.34536432	-0.03457632	-0.18123432	-0.25684732	0.10097632
0.89478232	0.34761732	-0.03512932	-0.18629132	-0.26343432	0.09919232
0.89587832	0.34982032	-0.03567132	-0.19097832	-0.27031432	0.09678632
0.89725832	0.35217932	-0.03617032	-0.19012232	-0.27969832	0.09412432
0.89923332	0.35478632	-0.03665732	-0.18181832	-0.28720032	0.09117032
0.89918432	0.35658932	-0.03703132	-0.18609332	-0.29115132	0.08830532
0.90031332	0.35890032	-0.03739832	-0.18872632	-0.30449532	0.08664232
0.90143932	0.36122032	-0.03769532	-0.18939532	-0.30419332	0.08419432
0.90325732	0.36386332	-0.03793932	-0.18842632	-0.30785932	0.08134432
0.90415632	0.36625732	-0.03809832	-0.19054632	-0.31404832	0.07875232
0.90353232	0.36804732	-0.03817232	-0.19381732	-0.31816732	0.07707532
0.90470132	0.37055432	-0.03831832	-0.18335932	-0.32189332	0.07622932
0.90532632	0.37289032	-0.03835532	-0.17678332	-0.33127332	0.07540932
0.90509932	0.37488832	-0.03821232	-0.17536032	-0.33632832	0.07627432
0.90685732	0.37765832	-0.03804732	-0.16629332	-0.33701632	0.07785532
0.90686632	0.37973032	-0.03770532	-0.16385032	-0.34408132	0.08085532
0.90741632	0.38216532	-0.03735432	-0.15926232	-0.35333032	0.08406032
0.90822732	0.38480532	-0.03694532	-0.15657932	-0.34667132	0.08908232
0.90960232	0.38772732	-0.03649732	-0.14334132	-0.35243932	0.09398232
0.90849832	0.38963832	-0.03585132	-0.14802832	-0.35715832	0.09974232
0.90903132	0.39226732	-0.03522832	-0.14192332	-0.35406332	0.10599532
0.91022332	0.39520432	-0.03456232	-0.12631132	-0.35899532	0.11204632
0.90989432	0.39745232	-0.03375232	-0.12371132	-0.35815532	0.11844632
0.91050732	0.40012532	-0.03292132	-0.12001732	-0.36313532	0.12675732
0.91156232	0.40306532	-0.03204632	-0.10822832	-0.37252432	0.13621232
0.91089032	0.40531432	-0.03102832	-0.11521632	-0.36520132	0.14608732
0.91144432	0.40806332	-0.03002532	-0.11369832	-0.37446232	0.15776132
0.91108132	0.41029232	-0.02899432	-0.11788732	-0.37729532	0.16766932
0.91087432	0.41239232	-0.02802332	-0.12328532	-0.37715532	0.17523032
0.91089232	0.41429032	-0.02715932	-0.12556932	-0.37938032	0.17935932
0.91137232	0.41608832	-0.02647132	-0.12183832	-0.38431332	0.18041432
0.91120932	0.41732532	-0.02601332	-0.12525132	-0.38901732	0.17783332
0.91154932	0.41860032	-0.02585032	-0.12026832	-0.40238532	0.17309232
0.91088332	0.41923432	-0.02590032	-0.11806232	-0.39762132	0.16737832
0.91122632	0.42017732	-0.02617532	-0.10621632	-0.39977232	0.16161632
0.91143932	0.42097732	-0.02658232	-0.09609932	-0.40583032	0.15452932
0.91147032	0.42162132	-0.02700732	-0.08519132	-0.41146232	0.14768832
0.91133332	0.42220432	-0.02737132	-0.08470432	-0.41514232	0.14115232
0.91141732	0.42302032	-0.02760432	-0.08779632	-0.40961032	0.13567132
0.91136432	0.42398632	-0.02763232	-0.10149032	-0.40473732	0.13284632
0.91207232	0.42568632	-0.02762632	-0.10348532	-0.40030832	0.13192032
0.91341332	0.42794532	-0.02764032	-0.09355932	-0.39767932	0.13218632
0.91385532	0.42990432	-0.02765432	-0.09206632	-0.39660332	0.13357732
0.91368532	0.43162332	-0.02779532	-0.08605432	-0.38601532	0.13404532
0.91369532	0.43354332	-0.02823432	-0.07111932	-0.38635232	0.13456932
0.91368732	0.43556332	-0.02884632	-0.04270432	-0.37620032	0.13421932
0.91224232	0.43698432	-0.02951632	-0.03723032	-0.36605532	0.13423632
0.91213232	0.43908032	-0.03034432	0.00139132	-0.36405432	0.13593032
0.91175232	0.44110032	-0.03105432	0.01452732	-0.35775132	0.13693132
0.91130432	0.44308032	-0.03163232	0.01403432	-0.35516532	0.13870332
0.91205432	0.44557132	-0.03214832	0.03959532	-0.36127532	0.14012432
0.91309732	0.44820132	-0.03257632	0.02463832	-0.37316532	0.14206732
0.91427132	0.45091632	-0.03301432	0.03120932	-0.38370932	0.14299732
0.91494932	0.45328932	-0.03337232	-0.00016232	-0.53714732	0.14867932
0.91577132	0.45592532	-0.03379832	-0.00998532	-0.53350332	0.14886432
0.91617732	0.45854432	-0.03436832	0.05702832	-0.38034032	0.14524632
0.91700532	0.46129432	-0.03495032	0.05024032	-0.38781932	0.14789732
0.91682132	0.46359932	-0.03559432	0.06787132	-0.38172332	0.14916632
0.91752732	0.46632932	-0.03637232	0.07603432	-0.38614932	0.15050032
0.91799032	0.46886032	-0.03724432	0.08432432	-0.39565132	0.15222532
0.91769132	0.47092832	-0.03814332	0.10212732	-0.38867132	0.15161132
0.91825432	0.47336232	-0.03911832	0.11115232	-0.39110032	0.15107732
0.91866932	0.47559232	-0.04011332	0.12067832	-0.38971932	0.15028332
0.91933532	0.47782432	-0.04113232	0.12789032	-0.38624232	0.14813232
0.92081932	0.48038232	-0.04216832	0.12803232	-0.39602432	0.14621432
0.92112432	0.48222732	-0.04315532	0.14052132	-0.39154532	0.14421632
0.92242032	0.48450732	-0.04415732	0.14263232	-0.39235332	0.14265632
0.92361132	0.48665232	-0.04508632	0.14916732	-0.39723132	0.13978032
0.92522432	0.48896532	-0.04599132	0.15485132	-0.40049732	0.13783032
0.92588032	0.49071732	-0.04674232	0.16497032	-0.39755432	0.13570432
0.92706832	0.49274432	-0.04741932	0.16962532	-0.39557232	0.13425032
0.92921232	0.49522532	-0.04802132	0.16771032	-0.40651132	0.13338432
0.93069132	0.49731732	-0.04851132	0.17291932	-0.40565132	0.13243832
0.93271632	0.49966332	-0.04898132	0.17543532	-0.41169532	0.13225032
0.93428632	0.50176732	-0.04943232	0.17775232	-0.41881232	0.13192132
0.93596832	0.50386432	-0.04988932	0.18104632	-0.42207232	0.13241532
0.93711032	0.50563632	-0.05038532	0.18864632	-0.42367432	0.13044632
0.93848032	0.50751932	-0.05100532	0.19703932	-0.42371432	0.12938432
0.93962732	0.50922332	-0.05167332	0.20443532	-0.42839732	0.12836532
0.94022832	0.51062032	-0.05234832	0.21227932	-0.42313832	0.12587832
0.94083532	0.51197132	-0.05310432	0.22144232	-0.42093332	0.12455132
0.94124232	0.51319832	-0.05393632	0.23441432	-0.41506732	0.12364932
0.94211232	0.51466032	-0.05483432	0.24549032	-0.41343132	0.12224232
0.94327032	0.51625932	-0.05587132	0.25457332	-0.41560632	0.12120632
0.94324832	0.51716732	-0.05694132	0.26931232	-0.41125232	0.12022832
0.94342932	0.51801332	-0.05808832	0.28196332	-0.40795632	0.11929632
0.94361232	0.51879532	-0.05927732	0.29071532	-0.39921832	0.11720232
0.94401332	0.51956232	-0.06046332	0.29688132	-0.39200632	0.11456432
0.94534732	0.52072732	-0.06172632	0.29871132	-0.38748632	0.11155632
0.94637632	0.52160032	-0.06301632	0.30392332	-0.38460632	0.10990232
0.94792832	0.52267032	-0.06437932	0.30660532	-0.38522232	0.10798332
0.94952932	0.52367232	-0.06579232	0.30989732	-0.38702532	0.10596732
0.95133732	0.52475632	-0.06728932	0.31558932	-0.38739232	0.10382532
0.95330932	0.52586332	-0.06885332	0.31639932	-0.38751632	0.10101032
0.95471132	0.52654332	-0.07040632	0.31767032	-0.38444632	0.09715032
0.95676532	0.52747732	-0.07191732	0.31339532	-0.38245132	0.09240132
0.95854032	0.52816032	-0.07341432	0.30734032	-0.37943932	0.08726032
0.96107632	0.52919332	-0.07499832	0.29909932	-0.37836932	0.08215732
0.96362132	0.53020132	-0.07669432	0.29258732	-0.37984632	0.07682532
0.96654532	0.53138532	-0.07854732	0.28802632	-0.38282532	0.07249932
0.96810832	0.53179832	-0.08040632	0.29100132	-0.38243532	0.06664632
0.97094432	0.53287732	-0.08244032	0.28965132	-0.38439432	0.06046332
0.97332132	0.53362732	-0.08440832	0.28890832	-0.38833232	0.05425332
0.97487532	0.53392132	-0.08626132	0.28882532	-0.38866732	0.04668932
0.97736532	0.53469332	-0.08811532	0.28502332	-0.39422332	0.03974232
0.98076932	0.53594232	-0.08990332	0.27604032	-0.39414732	0.03242632
0.98347432	0.53684432	-0.09150932	0.26807832	-0.39419632	0.02501532
0.98659732	0.53799632	-0.09313032	0.26336832	-0.39449332	0.01664132
0.99004732	0.53936732	-0.09466932	0.25587632	-0.40062532	0.01178832
0.99363932	0.54085232	-0.09616932	0.24937532	-0.40025132	0.00606832
0.99619032	0.54181332	-0.09758232	0.24862332	-0.39852132	0.00188832
0.99842732	0.54262332	-0.09886232	0.24625732	-0.39726032	-0.00330532
1.00064032	0.54344832	-0.10014132	0.24659832	-0.39998032	-0.00791432
1.00292032	0.54432532	-0.10132332	0.24813532	-0.38984632	-0.01338332
1.00489032	0.54507632	-0.10249732	0.24885432	-0.39179832	-0.01771932
1.00757032	0.54620032	-0.10372432	0.23926532	-0.39158532	-0.02137032
1.00898032	0.54667432	-0.10482732	0.23799332	-0.38961432	-0.02446832
1.01118032	0.54757432	-0.10600132	0.23478332	-0.38674932	-0.02852932
1.01320032	0.54841032	-0.10718032	0.23464432	-0.38669032	-0.03278532
1.01513032	0.54921232	-0.10847332	0.23231632	-0.38488032	-0.03644232
1.01824032	0.55063432	-0.11003632	0.22669632	-0.39098832	-0.04027432
1.02064032	0.55170932	-0.11162932	0.22575732	-0.39650532	-0.04408832
1.02354032	0.55307432	-0.11337032	0.22058532	-0.40077132	-0.04837532
1.02425032	0.55321532	-0.11494832	0.22252832	-0.39037732	-0.05322532
1.02563032	0.55374632	-0.11659732	0.22126332	-0.39529832	-0.06004132
1.02656032	0.55403632	-0.11814232	0.21768432	-0.39388832	-0.06635532
1.02805032	0.55464432	-0.11967332	0.21152332	-0.39581532	-0.07215432
1.03000032	0.55547932	-0.12118232	0.20329832	-0.39350132	-0.07791232
1.03139032	0.55604432	-0.12256732	0.19668732	-0.39411832	-0.08321132
1.03264032	0.55659932	-0.12389532	0.19047432	-0.39137232	-0.08696832
1.03377032	0.55714032	-0.12526732	0.18612832	-0.39902832	-0.09104832
1.03495032	0.55770332	-0.12671532	0.18563732	-0.38983732	-0.09368232
1.03497032	0.55764132	-0.12810432	0.18827832	-0.38537632	-0.09661832
1.03557032	0.55785832	-0.12962232	0.18917532	-0.37962232	-0.09999532
1.03597032	0.55788832	-0.13109032	0.19206032	-0.38367832	-0.10229932
1.03793032	0.55872032	-0.13269832	0.18739832	-0.38860732	-0.10578532
1.03826032	0.55860332	-0.13404732	0.18527632	-0.38414432	-0.10968932
1.03974032	0.55899732	-0.13548432	0.17811432	-0.38453032	-0.11397132
1.04100032	0.55923732	-0.13691032	0.17357532	-0.38692932	-0.11773632
1.04168032	0.55911932	-0.13825732	0.16949532	-0.38257432	-0.12073332
1.04260032	0.55911132	-0.13963932	0.16400232	-0.38326032	-0.12632132
1.04385032	0.55926632	-0.14108932	0.15651832	-0.38938932	-0.13096632
1.04461032	0.55919532	-0.14245432	0.15526332	-0.39047032	-0.13576232
1.04658032	0.55979932	-0.14401232	0.14907432	-0.39520232	-0.13892432
1.04631032	0.55922532	-0.14519932	0.14978632	-0.39545632	-0.14377932
1.04743032	0.55939732	-0.14658432	0.14727632	-0.39701632	-0.14632832
1.04798032	0.55928332	-0.14781832	0.14742132	-0.39481932	-0.14933032
1.04846032	0.55913332	-0.14893632	0.14501432	-0.39765132	-0.15190132
1.04907032	0.55902532	-0.14997432	0.14135732	-0.39674632	-0.15403732
1.04948032	0.55884132	-0.15085432	0.13782632	-0.39686332	-0.15580632
1.05029032	0.55890532	-0.15172732	0.13457232	-0.38786532	-0.15634832
1.05035032	0.55848832	-0.15200732	-0.54818532	-0.52625132	-0.19115832
1.05118032	0.55877532	-0.15317632	0.12637632	-0.39955932	-0.16271032
1.05162032	0.55869732	-0.15381032	0.12540532	-0.39378432	-0.16274732
1.05146032	0.55831032	-0.15422532	0.12341132	-0.39171132	-0.16456132
1.05229032	0.55844132	-0.15460832	0.12003632	-0.38924532	-0.16581732
1.05274032	0.55836732	-0.15473532	0.11892432	-0.38619232	-0.16624332
1.05268032	0.55804332	-0.15459032	0.11719232	-0.38338032	-0.16682232
1.05333032	0.55798632	-0.15388632	-0.53939132	-0.52640632	-0.20027532
1.05357032	0.55803532	-0.15369932	0.11127432	-0.39261532	-0.16739032
1.05373032	0.55791832	-0.15286332	0.10961132	-0.39597132	-0.16675632
1.05429032	0.55802032	-0.15188532	0.11017032	-0.39661832	-0.16491832
1.05470032	0.55803332	-0.15068132	0.10815432	-0.39453432	-0.16221332
1.05471032	0.55784032	-0.14924932	0.10888432	-0.39138632	-0.15949632
1.05554032	0.55808432	-0.14773032	0.10696832	-0.39245832	-0.15546932
1.05585032	0.55808832	-0.14597132	0.10717932	-0.39240732	-0.15178032
1.05571032	0.55788932	-0.14407132	0.10882532	-0.38978932	-0.14745332
1.05601032	0.55793232	-0.14217932	0.10716332	-0.39068532	-0.14201432
1.05649032	0.55812632	-0.14031132	0.10844232	-0.39145232	-0.13669532
1.05656032	0.55809932	-0.13842632	0.10849332	-0.39167732	-0.13233832
1.05586032	0.55764332	-0.13650032	0.11077732	-0.38532432	-0.12707932
1.05620032	0.55778432	-0.13481932	0.11015632	-0.38398632	-0.12236232
1.05629032	0.55778232	-0.13320532	0.10970632	-0.38420332	-0.11851432
1.05618032	0.55767532	-0.13171532	0.10692432	-0.38133232	-0.11526832
1.05608032	0.55758632	-0.13039032	0.10783732	-0.38166532	-0.11148932
1.05606032	0.55753632	-0.12930132	0.10537732	-0.38139432	-0.10912032
1.05630032	0.55763532	-0.12847032	0.10098332	-0.37994832	-0.10628632
1.05597032	0.55745332	-0.12784232	0.10101332	-0.38001732	-0.10575732
1.05609032	0.55750332	-0.12749732	0.09961932	-0.37986332	-0.10437232
1.05593032	0.55743632	-0.12740532	0.10048932	-0.37741232	-0.10358332
1.05571032	0.55737832	-0.12753132	0.09776332	-0.37390332	-0.10294232
1.05555032	0.55739332	-0.12802232	0.09898532	-0.37648732	-0.10357232
1.05539032	0.55744832	-0.12882632	0.09994132	-0.37610832	-0.10509432
1.05561032	0.55771932	-0.12998132	0.09929332	-0.37472832	-0.10715232
1.05548032	0.55778332	-0.13138532	0.09904732	-0.37813532	-0.11055532
1.05530032	0.55787832	-0.13305232	0.09638532	-0.37908232	-0.11503532
1.05533032	0.55810732	-0.13498532	0.09708232	-0.37676832	-0.11889032
1.05513032	0.55827532	-0.13718232	0.09449632	-0.37917432	-0.12356832
1.05512032	0.55860132	-0.13965432	0.09450932	-0.38423132	-0.12983832
1.05479032	0.55875932	-0.14229332	0.09275732	-0.38379232	-0.13648332
1.05460032	0.55904232	-0.14505432	0.09214432	-0.38685532	-0.14346832
1.05474032	0.55955532	-0.14797832	0.09010832	-0.38721632	-0.15125732
1.05436032	0.55984732	-0.15088232	0.08701232	-0.39601332	-0.15937232
1.05305032	0.55951132	-0.15333332	-0.51105932	-0.53062332	-0.20037432
1.05179032	0.55940132	-0.15620832	-0.52392432	-0.53456632	-0.20990432
1.05137032	0.55976932	-0.15930532	-0.53284332	-0.52988332	-0.21730132
1.05117032	0.56025532	-0.16249532	-0.54051932	-0.52822532	-0.22506632
1.05106032	0.56092632	-0.16608032	0.07272932	-0.38653632	-0.19643932
1.05092032	0.56133932	-0.16919532	0.06626532	-0.38870732	-0.20654232
1.05006032	0.56111132	-0.17164432	-0.56381032	-0.51635932	-0.25462532
1.04998032	0.56160432	-0.17379232	-0.55980732	-0.51504132	-0.25720732
1.04868032	0.56164832	-0.17420632	0.06356732	-0.37571532	-0.21143732
1.04872032	0.56153932	-0.17389732	-0.56617432	-0.52195432	-0.25027332
1.04933032	0.56180532	-0.17379832	-0.56231632	-0.52019232	-0.24913832
1.05052032	0.56218832	-0.17355532	-0.55315332	-0.51877932	-0.25070832
1.05171032	0.56257132	-0.17339232	0.04518432	-0.38813532	-0.21433032
1.05180032	0.56218032	-0.17229932	0.04642532	-0.38404432	-0.21422032
1.05280032	0.56217232	-0.17053232	-0.54324832	-0.51713332	-0.24905632
1.05344032	0.56216632	-0.16863632	-0.54083832	-0.51621632	-0.24317832
1.05424032	0.56245232	-0.16670432	0.06086532	-0.39545932	-0.20198732
1.05465032	0.56215132	-0.16359732	-0.53491432	-0.51883532	-0.22678532
1.05500032	0.56199232	-0.16052932	-0.53292932	-0.52516732	-0.21981932
1.05500032	0.56167432	-0.15715032	-0.52650632	-0.53372432	-0.21280832
1.05690032	0.56233432	-0.15393132	-0.51300932	-0.53495632	-0.20058532
1.05801032	0.56277532	-0.15091932	0.08991932	-0.39099532	-0.15460032
1.05865032	0.56274132	-0.14749732	0.09254432	-0.39165632	-0.14315632
1.05860032	0.56234032	-0.14412232	0.09687732	-0.38502932	-0.13190432
1.05927032	0.56229732	-0.14104932	0.09688232	-0.38134032	-0.12237832
1.05977032	0.56208332	-0.13815432	0.09691232	-0.38244132	-0.11342732
1.05936032	0.56136732	-0.13542932	0.10190432	-0.37842432	-0.10639232
1.06000032	0.56115632	-0.13310032	0.09781832	-0.38050132	-0.10034632
1.05980032	0.56048532	-0.13089532	0.09868732	-0.37608132	-0.09551232
1.06040032	0.56022232	-0.12905732	0.09423832	-0.37421032	-0.09098132
1.06171032	0.56031832	-0.12757332	0.08781832	-0.37902332	-0.08898232
1.06162032	0.55972132	-0.12614532	0.08706032	-0.37553532	-0.08618632
1.06233032	0.55958232	-0.12502332	0.08260332	-0.37530332	-0.08519132
1.06257032	0.55926532	-0.12400532	0.08177632	-0.37544732	-0.08413132
1.06301032	0.55914932	-0.12312932	0.07871232	-0.37700832	-0.08281532
1.06329032	0.55904432	-0.12227732	0.08116432	-0.37639432	-0.08104632
1.06305032	0.55879532	-0.12137132	0.08174532	-0.37310132	-0.07868232
1.06342032	0.55894732	-0.12049432	0.08146332	-0.37321032	-0.07583932
1.06323032	0.55891732	-0.11954532	0.08488432	-0.37400932	-0.07285532
1.06207032	0.55853332	-0.11848232	0.08956232	-0.37024432	-0.06887232
1.06162032	0.55867132	-0.11746032	0.09340732	-0.36500432	-0.06347532
1.06196032	0.55922432	-0.11647832	0.09039732	-0.36707432	-0.05956732
1.06095032	0.55918232	-0.11528332	0.09398532	-0.36524132	-0.05549332
1.06040032	0.55942332	-0.11409032	0.09736632	-0.36584732	-0.04986532
1.05845032	0.55911232	-0.11274332	0.10445432	-0.35787032	-0.04451432
1.05865032	0.55986032	-0.11157232	0.10691632	-0.36217532	-0.03925632
1.05872032	0.56066632	-0.11032732	0.10711832	-0.36600932	-0.03337132
1.05758032	0.56088432	-0.10887632	0.11313332	-0.36265332	-0.02581032
1.05662032	0.56126132	-0.10724332	0.12333332	-0.35999632	-0.01689932
1.05290032	0.56031232	-0.10517932	0.13559132	-0.34573832	-0.00889632
1.05277032	0.56135032	-0.10329432	0.14300432	-0.34551532	0.00233932
1.05232032	0.56226032	-0.10129232	0.14195532	-0.34586832	0.01244432
1.05096032	0.56263232	-0.09919932	0.14609932	-0.34287332	0.02213932
1.05018032	0.56326032	-0.09720632	0.14896532	-0.34862432	0.03073832
1.04826032	0.56321632	-0.09521032	0.15333632	-0.34602732	0.03819532
1.04602032	0.56291432	-0.09333632	0.16107732	-0.33788032	0.04504332
1.04440032	0.56286532	-0.09160832	0.16830932	-0.33409032	0.05205432
1.04307032	0.56287032	-0.08989232	0.17376232	-0.32917832	0.05812032
1.04222032	0.56306332	-0.08820532	0.17910132	-0.32663432	0.06328232
1.04114032	0.56308032	-0.08648432	0.17914532	-0.32283832	0.06883432
1.04038032	0.56322032	-0.08482132	0.17690332	-0.31924332	0.07256132
1.03915032	0.56307832	-0.08323032	0.17435832	-0.31820732	0.07591332
1.03854032	0.56312032	-0.08185032	0.16923832	-0.32054832	0.07834732
1.03752032	0.56283632	-0.08050332	0.16859732	-0.31990132	0.07872432
1.03575032	0.56218932	-0.07921932	0.16819532	-0.31821632	0.07991632
1.03507032	0.56223432	-0.07809432	0.16819432	-0.32033032	0.08050732
1.03400032	0.56200932	-0.07695032	0.16489832	-0.32338432	0.08089432
1.03301032	0.56173432	-0.07586632	0.15901532	-0.32018532	0.07970232
1.03151032	0.56117532	-0.07485632	0.15380132	-0.31922132	0.07804932
1.03069032	0.56100432	-0.07395632	0.14738832	-0.31761532	0.07622832
1.02998032	0.56086832	-0.07310732	0.13725132	-0.31992732	0.07400032
1.02936032	0.56080132	-0.07233432	0.13061432	-0.31935432	0.07204732
1.02791032	0.56038732	-0.07162832	0.12131332	-0.31393232	0.07039632
1.02725032	0.56051032	-0.07110132	0.11716932	-0.31170632	0.06905432
1.02598032	0.56034032	-0.07066332	0.10798932	-0.30643232	0.06785132
1.02492032	0.56028532	-0.07026732	0.10116432	-0.30162432	0.06600832
1.02342032	0.55997332	-0.06986532	0.10119732	-0.29323732	0.06288932
1.02228032	0.55982232	-0.06951432	0.09462932	-0.28754032	0.06101932
1.02147032	0.55982532	-0.06922932	0.08861532	-0.28385532	0.06067232
1.01923032	0.55914832	-0.06882932	0.09274332	-0.27745432	0.05968232
1.01734032	0.55884432	-0.06837432	0.09775132	-0.27230432	0.05973232
1.01603032	0.55904432	-0.06775632	0.09727432	-0.27238632	0.06253532
1.01508032	0.55944432	-0.06704832	0.09198232	-0.27194532	0.06508232
1.01349032	0.55939932	-0.06626532	0.09113632	-0.26334832	0.06806732
1.01176032	0.55918832	-0.06549532	0.09003032	-0.25658832	0.07126532
1.00954032	0.55852632	-0.06467732	0.08999232	-0.24710032	0.07343232
1.00858032	0.55843932	-0.06392532	0.08487232	-0.24587932	0.07556232
1.00681032	0.55797832	-0.06317632	0.08256432	-0.23779032	0.07688632
1.00585032	0.55786932	-0.06242532	0.07762132	-0.23783932	0.07818932
1.00568032	0.55801932	-0.06168932	0.06096032	-0.23733732	0.08000332
1.00485032	0.55763232	-0.06092932	0.05073232	-0.23562932	0.07932932
1.00511032	0.55765532	-0.06020332	0.03427232	-0.23706432	0.07783432
1.00469032	0.55708132	-0.05949032	0.01546932	-0.23789232	0.07716932
1.00475032	0.55668632	-0.05882232	-0.00008632	-0.23871532	0.07433132
1.00507032	0.55636632	-0.05812932	-0.01699032	-0.24363032	0.07208832
1.00446032	0.55561232	-0.05729532	-0.02606932	-0.24395532	0.07008732
1.00338032	0.55472932	-0.05636132	-0.03965132	-0.24767632	0.07127832
1.00251032	0.55407232	-0.05545032	-0.04101932	-0.24917632	0.07278232
1.00059032	0.55288932	-0.05448932	-0.03888132	-0.25015232	0.07591432
0.99899232	0.55189732	-0.05364232	-0.03076332	-0.25170432	0.07708632
0.99689732	0.55061032	-0.05284532	-0.02254132	-0.24945932	0.07945232
0.99466032	0.54913232	-0.05211632	-0.01500532	-0.24755832	0.08203132
0.99230832	0.54743532	-0.05153132	0.00181632	-0.24279832	0.08271632
0.98995732	0.54554932	-0.05112532	0.01822132	-0.23813032	0.08265932
0.98731232	0.54336332	-0.05093332	0.03624532	-0.23098232	0.08136732
0.98369632	0.54067832	-0.05091932	0.05590232	-0.22515232	0.07981432
0.98131132	0.53872532	-0.05095532	0.07098332	-0.22192932	0.07862232
0.97955432	0.53696732	-0.05088132	0.07779932	-0.22038232	0.07824832
0.97804232	0.53523732	-0.05070632	0.08114532	-0.22329732	0.07864132
0.97681732	0.53365032	-0.05049732	0.08529532	-0.22447732	0.07830632
0.97444132	0.53126932	-0.05022932	0.09748032	-0.22087732	0.07796132
0.97241832	0.52889532	-0.04992532	0.11059732	-0.21952732	0.07740932
0.97120832	0.52680032	-0.04959832	0.11231232	-0.22300032	0.07756532
0.97181832	0.52555832	-0.04926032	0.09858232	-0.23257632	0.07791232
0.97122432	0.52358532	-0.04877032	0.09618132	-0.23443432	0.07621932
0.96964032	0.52100932	-0.04826432	0.09717332	-0.23159132	0.07597732
0.97001732	0.51948932	-0.04788832	0.08233432	-0.24361832	0.07479032
0.96933732	0.51745032	-0.04749932	0.07986132	-0.24797232	0.07382032
0.96798932	0.51507932	-0.04710332	0.08329532	-0.24614232	0.07343732
0.96728732	0.51308032	-0.04672832	0.08117732	-0.25197332	0.07443332
0.96605732	0.51092532	-0.04632632	0.08143032	-0.26166732	0.07624732
0.96483832	0.50889432	-0.04593832	0.08656032	-0.26587732	0.07743932
0.96314432	0.50676332	-0.04556532	0.09179532	-0.26521032	0.07931932
0.96140332	0.50467332	-0.04525832	0.09802932	-0.26482732	0.08183332
0.95978732	0.50265632	-0.04501632	0.10169432	-0.26822832	0.08396132
0.95707232	0.50006632	-0.04477432	0.11415932	-0.26594932	0.08546332
0.95604432	0.49837032	-0.04463432	0.11609032	-0.27294532	0.08795232
0.95400532	0.49612732	-0.04446232	0.12621432	-0.27087032	0.08979332
0.95230932	0.49405132	-0.04430332	0.13127732	-0.27104932	0.09163032
0.95056132	0.49191132	-0.04412632	0.13559332	-0.27319432	0.09364232
0.94869532	0.48962032	-0.04394732	0.14179232	-0.27629232	0.09346432
0.94733132	0.48745832	-0.04377332	0.14244232	-0.27796332	0.09224532
0.94706532	0.48583132	-0.04365832	0.13369132	-0.28248732	0.09088832
0.94692132	0.48414632	-0.04355132	0.12518632	-0.28685032	0.08915232
0.94573132	0.48182532	-0.04342132	0.12492432	-0.29189732	0.08752932
0.94484432	0.47976832	-0.04333532	0.12442032	-0.29928832	0.08544732
0.94435232	0.47807032	-0.04324732	0.11574232	-0.30157032	0.08314632
0.94433432	0.47665632	-0.04312832	0.09732032	-0.30806732	0.08159032
0.94260332	0.47434832	-0.04292632	0.09603832	-0.30723532	0.07934232
0.94269432	0.47292332	-0.04282932	0.08128832	-0.31464532	0.07722432
0.94330032	0.47165332	-0.04280332	0.05995132	-0.32061932	0.07501532
0.94348532	0.47012032	-0.04288532	0.03760232	-0.32414932	0.07332332
0.94249232	0.46780932	-0.04305832	0.05003132	-0.32796132	0.07128632
0.94220932	0.46578132	-0.04336932	0.04560932	-0.33094432	0.06952732
0.94217832	0.46394032	-0.04377332	0.02048632	-0.34486832	0.06943932
0.94133432	0.46183432	-0.04425832	0.03061032	-0.34570232	0.06845832
0.94063532	0.45974932	-0.04482132	0.02247332	-0.34935132	0.06926732
0.94055332	0.45798632	-0.04553632	0.01934332	-0.35607332	0.06773032
0.94045132	0.45615932	-0.04640232	-0.00185132	-0.38035132	0.06587132
0.94009432	0.45393232	-0.04740532	-0.06872932	-0.53517332	0.05754532
0.93971532	0.45158632	-0.04864032	-0.07531232	-0.53212132	0.05385432
0.93857732	0.44893132	-0.04998632	-0.08605432	-0.50638732	0.05022332
0.93816532	0.44658532	-0.05143832	-0.09310632	-0.51094132	0.04563132
0.93807432	0.44438032	-0.05298732	-0.09762132	-0.51240032	0.04049132
0.93726932	0.44187232	-0.05457632	-0.10233032	-0.49438232	0.03690432
0.93608632	0.43915232	-0.05619932	-0.12163132	-0.49063232	0.02961532
0.93594932	0.43692232	-0.05793632	-0.12575832	-0.50438632	0.02278332
0.93490532	0.43441332	-0.05975732	0.03491832	-0.38723532	0.02450532
0.93441232	0.43194632	-0.06131432	-0.13936332	-0.47964732	0.01349332
0.93400032	0.42963732	-0.06292232	-0.14245332	-0.48288532	0.00873232
0.93360132	0.42736132	-0.06442132	-0.14451132	-0.48437332	0.00505432
0.93318432	0.42506232	-0.06573032	-0.14019832	-0.47866832	0.00017532
0.93329132	0.42299532	-0.06692532	-0.13230632	-0.47245732	-0.00270132
0.93187532	0.42028532	-0.06773932	-0.14364432	-0.49488732	-0.00773532
0.93292932	0.41878132	-0.06858232	-0.15150832	-0.47479632	-0.01008232
0.93426032	0.41739032	-0.06920032	-0.10042432	-0.46108532	-0.00892432
0.93420932	0.41551532	-0.06963032	0.01392332	-0.37936232	-0.00459432
0.93360632	0.41330032	-0.06952032	-0.16259032	-0.48067732	-0.01201832
0.93445732	0.41189532	-0.06955632	-0.15531032	-0.47519232	-0.01037732
0.93521932	0.41046032	-0.06947632	-0.15595432	-0.47006532	-0.00780832
0.93607332	0.40924232	-0.06945832	0.01527032	-0.38455632	0.00379832
0.93592032	0.40746632	-0.06905832	-0.12758332	-0.45679032	-0.00009532
0.93501132	0.40544032	-0.06873232	-0.15147532	-0.47999132	-0.00351932
0.93507032	0.40390332	-0.06849732	-0.16698232	-0.48512632	-0.00314032
0.93686832	0.40321532	-0.06839632	-0.14736032	-0.45989332	0.00363332
0.93749932	0.40199232	-0.06819832	-0.13320032	-0.44049132	0.00695232
0.93610332	0.39990332	-0.06786932	-0.14722332	-0.46089232	0.00320832
0.93531932	0.39813032	-0.06765432	-0.15709232	-0.47159532	0.00151632
0.93519732	0.39672732	-0.06749432	-0.16389332	-0.48182932	0.00194532
0.93565032	0.39563332	-0.06741632	-0.15927232	-0.47311532	0.00454032
0.93619932	0.39461832	-0.06735832	-0.15149032	-0.46212632	0.00661432
0.93678032	0.39363832	-0.06726132	-0.14940132	-0.43260832	0.00877332
0.93647732	0.39228932	-0.06708432	-0.15628532	-0.43069232	0.00724732
0.93674932	0.39117632	-0.06691932	-0.15996832	-0.43303632	0.00423932
0.93598332	0.38966432	-0.06666232	-0.16969132	-0.45712932	-0.00049932
0.93582232	0.38846832	-0.06637732	-0.18546932	-0.45972432	-0.00182532
0.93731532	0.38802732	-0.06609632	-0.17599532	-0.43453632	0.00304132
0.93613232	0.38650232	-0.06558632	-0.18748632	-0.46191632	-0.00260832
0.93804632	0.38637332	-0.06519332	-0.18361032	-0.42423232	0.00498332
0.93738532	0.38521232	-0.06459932	-0.18995932	-0.44894232	0.00113932
0.93903832	0.38505932	-0.06413532	-0.17621732	-0.41955832	0.00824732
0.93820432	0.38381132	-0.06353932	-0.18579832	-0.44583432	0.00453532
0.93809932	0.38290232	-0.06302432	-0.18664832	-0.43643232	0.00642532
0.93706632	0.38163032	-0.06255332	-0.19745932	-0.44739032	0.00270332
0.93816132	0.38128732	-0.06220932	-0.19155632	-0.41514632	0.00822732
0.93636732	0.37976932	-0.06173332	-0.19573632	-0.43733132	0.00261232
0.93659032	0.37919732	-0.06147432	-0.19732932	-0.41659532	0.00530232
0.93601532	0.37839532	-0.06115732	-0.19231232	-0.39787532	0.00848032
0.93536632	0.37761032	-0.06091932	-0.18993732	-0.40575532	0.00562732
0.93418932	0.37670932	-0.06075432	-0.18788632	-0.42230632	0.00230632
0.93346032	0.37598632	-0.06062632	-0.18804132	-0.41742732	0.00173032
0.93330232	0.37548632	-0.06056632	-0.18153932	-0.40925832	0.00133032
0.93338232	0.37510532	-0.06056732	-0.17610632	-0.40427632	0.00016232
0.93267932	0.37443632	-0.06053432	-0.17399432	-0.39399532	-0.00096032
0.93164432	0.37370732	-0.06046132	-0.17552832	-0.38313432	-0.00219632
0.93153432	0.37336932	-0.06043732	-0.15677332	-0.37419132	-0.00281932
0.93166832	0.37315532	-0.06041632	-0.13732632	-0.37900232	-0.00354232
0.93145232	0.37281632	-0.06036632	-0.12567432	-0.37605332	-0.00456732
0.93031132	0.37213232	-0.06027732	-0.13078832	-0.37170532	-0.00606932
0.93012432	0.37182732	-0.06033632	-0.09829432	-0.35881532	-0.00782432
0.93075832	0.37181932	-0.06045532	-0.11519932	-0.37793232	-0.01204432
0.93113932	0.37169732	-0.06057332	-0.13368232	-0.36652332	-0.01314832
0.92981832	0.37089732	-0.06054832	-0.14544932	-0.35160832	-0.01338632
0.92930732	0.37047432	-0.06065632	-0.12742932	-0.33302432	-0.01406832
0.92789732	0.36974432	-0.06071032	-0.11198432	-0.30247832	-0.01418332
0.92672532	0.36912332	-0.06076432	-0.10674832	-0.28064532	-0.01382032
0.92678932	0.36898032	-0.06091232	-0.10852932	-0.28867232	-0.01480432
0.92822032	0.36926732	-0.06123632	-0.04324332	-0.45547232	-0.02935332
0.92833932	0.36934732	-0.06146432	-0.09805832	-0.29708632	-0.01917032
0.92571032	0.36819732	-0.06162532	-0.10717432	-0.26959232	-0.01643732
0.92757232	0.36879332	-0.06216732	-0.10653232	-0.29483132	-0.02163932
0.92569032	0.36794532	-0.06256532	-0.11113532	-0.26636932	-0.02016432
0.92581332	0.36787932	-0.06317232	-0.10858632	-0.26299532	-0.02444932
0.92569532	0.36774332	-0.06381332	-0.11159332	-0.26028732	-0.02809332
0.92558732	0.36763632	-0.06448032	-0.11685232	-0.25626132	-0.03059732
0.92510832	0.36743432	-0.06515332	-0.11876232	-0.25249632	-0.03342332
0.92467232	0.36729132	-0.06586532	-0.11034932	-0.24544332	-0.03696632
0.92418732	0.36716132	-0.06654232	-0.11220532	-0.23898432	-0.03959832
0.92402432	0.36721232	-0.06722832	-0.11189332	-0.23727032	-0.04311632
0.92370032	0.36727332	-0.06786232	-0.11386532	-0.23356532	-0.04544832
0.92342932	0.36737132	-0.06848732	-0.11787732	-0.23222232	-0.04752732
0.92266532	0.36731332	-0.06907132	-0.12191232	-0.22606032	-0.04854832
0.92246332	0.36749832	-0.06964732	-0.11515232	-0.22255132	-0.05225132
0.92207732	0.36765732	-0.07014732	-0.12308432	-0.21993332	-0.05342032
0.92152732	0.36779432	-0.07059432	-0.12666532	-0.21512632	-0.05527332
0.92095732	0.36794132	-0.07104832	-0.12708432	-0.21164532	-0.05671532
0.92081432	0.36827032	-0.07150232	-0.12975932	-0.21292132	-0.05864932
0.92014332	0.36842332	-0.07197332	-0.12948532	-0.20526232	-0.06017432
0.91945032	0.36859432	-0.07243332	-0.12941132	-0.20256032	-0.06180932
0.91880632	0.36878632	-0.07291332	-0.13260632	-0.19730932	-0.06273032
0.91814032	0.36897132	-0.07335532	-0.12742232	-0.19248332	-0.06614332
0.91760232	0.36923732	-0.07377132	-0.12961832	-0.18948932	-0.06727032
0.91686632	0.36943732	-0.07413832	-0.12508332	-0.18541432	-0.06980932
0.91654032	0.36980432	-0.07446332	-0.12221232	-0.18375232	-0.07118832
0.91566332	0.36995832	-0.07467732	-0.12836532	-0.17936432	-0.07155932
0.91500832	0.37019832	-0.07487532	-0.12454032	-0.17660032	-0.07341232
0.91452332	0.37049332	-0.07501232	-0.12875032	-0.17456832	-0.07420632
0.91399732	0.37075432	-0.07510432	-0.12952732	-0.17252532	-0.07556232
0.91369132	0.37109932	-0.07518032	-0.12891232	-0.17171932	-0.07747432
0.91323532	0.37136232	-0.07523632	-0.13184332	-0.16947732	-0.07827532
0.91287332	0.37165832	-0.07532332	-0.12691732	-0.16850832	-0.08025332
0.91247732	0.37194032	-0.07540932	-0.13471832	-0.16799332	-0.08024132
0.91226832	0.37231332	-0.07552532	-0.13020632	-0.16715632	-0.08246232
0.91156132	0.37252132	-0.07561732	-0.13424132	-0.16298832	-0.08245432
0.91097232	0.37282532	-0.07573432	-0.13574532	-0.16077932	-0.08346932
0.91024332	0.37310732	-0.07582732	-0.13414232	-0.15754732	-0.08407932
0.90952632	0.37341432	-0.07594032	-0.13551032	-0.15463132	-0.08435732
0.90915132	0.37386232	-0.07610132	-0.13339532	-0.15264132	-0.08484132
0.90831932	0.37411032	-0.07623632	-0.13517932	-0.14917932	-0.08534032
0.90765532	0.37443432	-0.07640832	-0.13235632	-0.14708632	-0.08596832
0.90686032	0.37465132	-0.07658132	-0.13064632	-0.14261332	-0.08592332
0.90633232	0.37496132	-0.07679332	-0.13087632	-0.14024432	-0.08657032
0.90561332	0.37517232	-0.07701632	-0.12563532	-0.13804132	-0.08768032
0.90493832	0.37538932	-0.07725932	-0.12463732	-0.13523832	-0.08814732
0.90451332	0.37567232	-0.07752632	-0.12413632	-0.13432932	-0.08868632
0.90386432	0.37586232	-0.07774132	-0.12239432	-0.13148032	-0.08930132
0.90335032	0.37608532	-0.07795132	-0.12382332	-0.13070032	-0.08967732
0.90271132	0.37624432	-0.07811632	-0.12649432	-0.12780332	-0.08993232
0.90237132	0.37650232	-0.07829332	-0.12614432	-0.12665532	-0.09029132
0.90175332	0.37662532	-0.07841432	-0.12517332	-0.12368532	-0.09062732
0.90105032	0.37671532	-0.07848432	-0.12532032	-0.12102132	-0.09067132
0.90073532	0.37694032	-0.07856732	-0.12471732	-0.12037332	-0.09038432
0.90052532	0.37719432	-0.07862832	-0.12542732	-0.12065732	-0.09053432
0.90015332	0.37736732	-0.07866632	-0.12571032	-0.12089332	-0.09030132
0.89982832	0.37753632	-0.07868232	-0.12655832	-0.11976532	-0.08993532
0.89935132	0.37763232	-0.07865832	-0.12643432	-0.11803732	-0.08935732
0.89910632	0.37780732	-0.07862532	-0.12554232	-0.11728232	-0.08922732
0.89864132	0.37789032	-0.07856132	-0.12701132	-0.11431132	-0.08834132
0.89826532	0.37799232	-0.07849832	-0.12693532	-0.11410932	-0.08823632
0.89804632	0.37816132	-0.07845132	-0.12463932	-0.11315232	-0.08799632
0.89776832	0.37830532	-0.07839432	-0.12492332	-0.11394832	-0.08739932
0.89734232	0.37837932	-0.07831132	-0.12378232	-0.11151232	-0.08654432
0.89704732	0.37849732	-0.07824232	-0.12075732	-0.11029532	-0.08610732
0.89674132	0.37858632	-0.07817432	-0.12113532	-0.10964232	-0.08588932
0.89645832	0.37866932	-0.07810632	-0.12174932	-0.10885632	-0.08544032
0.89628132	0.37878232	-0.07802932	-0.12271532	-0.10884132	-0.08501332
0.89610932	0.37888532	-0.07791932	-0.12169132	-0.10832432	-0.08434232
0.89615432	0.37908132	-0.07780632	-0.12262532	-0.10863632	-0.08410432
0.89583532	0.37910232	-0.07764732	-0.12067932	-0.10867332	-0.08359532
0.89571832	0.37921332	-0.07749532	-0.12236532	-0.10903832	-0.08266932
0.89581132	0.37941432	-0.07733432	-0.12071632	-0.10904232	-0.08227432
0.89549732	0.37943632	-0.07713732	-0.12154732	-0.10835632	-0.08163532
0.89560232	0.37961432	-0.07696332	-0.12016532	-0.10876132	-0.08117832
0.89556632	0.37972232	-0.07679132	-0.12547032	-0.11053932	-0.08016132
0.89552032	0.37983732	-0.07659932	-0.12114932	-0.10835032	-0.07986832
0.89540732	0.37992232	-0.07638632	-0.12420832	-0.11000732	-0.07915632
0.89542032	0.38006832	-0.07617132	-0.12203532	-0.10892732	-0.07842932
0.89549932	0.38025832	-0.07596732	-0.12249832	-0.10983932	-0.07731232
0.89536232	0.38033832	-0.07578032	-0.12106032	-0.10936732	-0.07655432
0.89483432	0.38026032	-0.07562532	-0.11921832	-0.10775332	-0.07600132
0.89461032	0.38027732	-0.07555832	-0.11945532	-0.10600532	-0.07578432
0.89460932	0.38036632	-0.07556132	-0.11849232	-0.10564032	-0.07623032
0.89453832	0.38039132	-0.07562332	-0.11837132	-0.10482032	-0.07662932
0.89463932	0.38046332	-0.07574432	-0.11907932	-0.10558732	-0.07717032
0.89440032	0.38037532	-0.07585232	-0.11819432	-0.10447032	-0.07788432
0.89437132	0.38035932	-0.07599132	-0.11834332	-0.10482032	-0.07839132
0.89414932	0.38025032	-0.07608832	-0.11735532	-0.10410632	-0.07908732
0.89438432	0.38032232	-0.07620532	-0.11761432	-0.10462032	-0.07928532
0.89435532	0.38026832	-0.07630132	-0.11765632	-0.10488232	-0.07979532
0.89473632	0.38038532	-0.07639732	-0.11692332	-0.10579832	-0.08058232
0.89497632	0.38043332	-0.07646132	-0.11633232	-0.10659832	-0.08110332
0.89514532	0.38043732	-0.07649732	-0.11538332	-0.10692632	-0.08113932
0.89534532	0.38043332	-0.07652032	-0.11584232	-0.10661832	-0.08118732
0.89573832	0.38047232	-0.07654232	-0.11725332	-0.10787932	-0.08150032
0.89594932	0.38045732	-0.07655532	-0.11907532	-0.10923132	-0.08184332
0.89629432	0.38048332	-0.07659032	-0.11940632	-0.10942932	-0.08237032
0.89660532	0.38049332	-0.07662032	-0.12173932	-0.11007432	-0.08249332
0.89707732	0.38055232	-0.07666932	-0.12255332	-0.11301732	-0.08342532
0.89737432	0.38053632	-0.07669332	-0.12257232	-0.11256432	-0.08394432
0.89772532	0.38052732	-0.07670132	-0.12122032	-0.11339232	-0.08458932
0.89826832	0.38059332	-0.07669432	-0.12277832	-0.11594432	-0.08485932
0.89885732	0.38068132	-0.07666632	-0.12150332	-0.11778932	-0.08591732
0.89955032	0.38079432	-0.07661432	-0.12471332	-0.12101332	-0.08607132
0.90005232	0.38083132	-0.07653732	-0.12664732	-0.12154632	-0.08654732
0.90047932	0.38084332	-0.07643332	-0.12736232	-0.12308632	-0.08641332
0.90080132	0.38082332	-0.07632732	-0.12913332	-0.12352932	-0.08649532
0.90094432	0.38073532	-0.07624032	-0.13130832	-0.12415632	-0.08631632
0.90112432	0.38068732	-0.07612632	-0.13107632	-0.12498132	-0.08688532
0.90122432	0.38060332	-0.07605532	-0.12883132	-0.12354732	-0.08656832
0.90138232	0.38055032	-0.07598932	-0.13202532	-0.12456332	-0.08679432
0.90149432	0.38045632	-0.07595032	-0.13162132	-0.12482732	-0.08727332
0.90170732	0.38040432	-0.07590732	-0.13415032	-0.12535032	-0.08734332
0.90189132	0.38034632	-0.07583732	-0.13504732	-0.12465232	-0.08739832
0.90207632	0.38028732	-0.07573232	-0.13356432	-0.12512732	-0.08712132
0.90207332	0.38014932	-0.07560832	-0.13546332	-0.12493332	-0.08718132
0.90238232	0.38017032	-0.07549832	-0.13602532	-0.12535232	-0.08685032
0.90213332	0.37995832	-0.07536632	-0.13757932	-0.12402432	-0.08644932
0.90250332	0.37999732	-0.07527332	-0.13558432	-0.12516432	-0.08642132
0.90241032	0.37987032	-0.07515132	-0.13540132	-0.12335132	-0.08654832
0.90269332	0.37990632	-0.07507332	-0.13226732	-0.12379332	-0.08723632
0.90274332	0.37985532	-0.07495832	-0.13367332	-0.12355232	-0.08670232
0.90286232	0.37982832	-0.07488132	-0.13430232	-0.12399732	-0.08647432
0.90286832	0.37975032	-0.07478632	-0.13588232	-0.12320832	-0.08605132
0.90302232	0.37972932	-0.07471132	-0.13573832	-0.12334232	-0.08590732
0.90322032	0.37972032	-0.07461832	-0.13607832	-0.12352632	-0.08625032
0.90348432	0.37971932	-0.07453632	-0.13956532	-0.12518532	-0.08569132
0.90339832	0.37958332	-0.07442332	-0.13742832	-0.12417432	-0.08618632
0.90355132	0.37953532	-0.07437432	-0.13672032	-0.12534232	-0.08645632
0.90375832	0.37952532	-0.07432732	-0.13875732	-0.12448032	-0.08675432
0.90412732	0.37956832	-0.07432332	-0.13819332	-0.12656332	-0.08714832
0.90429032	0.37955032	-0.07434332	-0.13802532	-0.12687632	-0.08739532
0.90457732	0.37958232	-0.07440232	-0.14036632	-0.12670632	-0.08760532
0.90477232	0.37955332	-0.07447232	-0.14157232	-0.12937632	-0.08829632
0.90514532	0.37960632	-0.07458232	-0.13932932	-0.12850432	-0.08924032
0.90531132	0.37956632	-0.07465432	-0.14433332	-0.12883132	-0.08931032
0.90560532	0.37958032	-0.07475032	-0.14309832	-0.13008632	-0.08987732
0.90599732	0.37962732	-0.07483832	-0.14322432	-0.13023032	-0.09005732
0.90631032	0.37961932	-0.07491732	-0.14302832	-0.13208732	-0.09114732
0.90677332	0.37968732	-0.07500732	-0.14027532	-0.13301132	-0.09153432
0.90706732	0.37967332	-0.07504232	-0.14585332	-0.13451832	-0.09166032
0.90732032	0.37964932	-0.07506832	-0.14453432	-0.13476332	-0.09165732
0.90765832	0.37966532	-0.07506832	-0.14525732	-0.13536232	-0.09171932
0.90792632	0.37968332	-0.07506732	-0.14510432	-0.13535732	-0.09143532
0.90809732	0.37962732	-0.07504832	-0.14550532	-0.13579532	-0.09150632
0.90837532	0.37965832	-0.07503732	-0.14564332	-0.13426432	-0.09118832
0.90865432	0.37966032	-0.07502432	-0.14501632	-0.13614232	-0.09137432
0.90872132	0.37959232	-0.07501132	-0.14623432	-0.13648132	-0.09089632
0.90907032	0.37963632	-0.07505132	-0.14478232	-0.13533032	-0.09079632
0.90938532	0.37962132	-0.07510532	-0.14617232	-0.13740632	-0.09059832
0.90977932	0.37965332	-0.07518132	-0.14462432	-0.13826632	-0.09062632
0.90997232	0.37958032	-0.07524032	-0.14730632	-0.13898932	-0.09064932
0.91014032	0.37953132	-0.07530732	-0.14448732	-0.13668332	-0.09067932
0.91033032	0.37947232	-0.07536832	-0.14650232	-0.13883332	-0.09092232
0.91047632	0.37940532	-0.07544032	-0.14600432	-0.13764832	-0.09091932
0.91087732	0.37941832	-0.07552532	-0.14380032	-0.13902532	-0.09126632
0.91107732	0.37934932	-0.07560332	-0.14635632	-0.13905832	-0.09138932
0.91134232	0.37930532	-0.07570132	-0.14672632	-0.13976332	-0.09164232
0.91166432	0.37929332	-0.07580632	-0.14696132	-0.14079632	-0.09214532
0.91191132	0.37924632	-0.07589632	-0.14838632	-0.14084732	-0.09271532
0.91238432	0.37929232	-0.07600832	-0.14761332	-0.14171532	-0.09272132
0.91261132	0.37925332	-0.07610732	-0.15197332	-0.14269432	-0.09340432
0.91300432	0.37928332	-0.07623432	-0.14911032	-0.14414832	-0.09383032
0.91318232	0.37922832	-0.07631132	-0.15561632	-0.14410432	-0.09374532
0.91350032	0.37923332	-0.07641832	-0.15422032	-0.14518532	-0.09416632
0.91358832	0.37916132	-0.07650032	-0.15771132	-0.14538732	-0.09429432
0.91382632	0.37916432	-0.07659432	-0.15826732	-0.14589832	-0.09410832
0.91407932	0.37919632	-0.07667032	-0.16004032	-0.14578632	-0.09429832
0.91425932	0.37921032	-0.07675232	-0.15996232	-0.14596132	-0.09439932
0.91444032	0.37922132	-0.07683832	-0.16063232	-0.14643232	-0.09486232
0.91493432	0.37938132	-0.07697632	-0.16125332	-0.14902232	-0.09533532
0.91503732	0.37939132	-0.07706132	-0.15939432	-0.14874932	-0.09581232
0.91505032	0.37938232	-0.07715632	-0.15941332	-0.14868632	-0.09635732
0.91517432	0.37944232	-0.07726132	-0.16096932	-0.14907732	-0.09594632
0.91522432	0.37949132	-0.07737132	-0.16178232	-0.14864032	-0.09624932
0.91508832	0.37948332	-0.07749432	-0.16411632	-0.14916432	-0.09617932
0.91488232	0.37945932	-0.07761632	-0.16374432	-0.14798532	-0.09605432
0.91482832	0.37951632	-0.07778632	-0.16298032	-0.14749632	-0.09672532
0.91490832	0.37964032	-0.07796332	-0.16163032	-0.14799832	-0.09742432
0.91504632	0.37979432	-0.07814932	-0.15866432	-0.14915032	-0.09821232
0.91513032	0.37994532	-0.07832032	-0.15825932	-0.14871132	-0.09816632
0.91447232	0.37977932	-0.07843232	-0.16016232	-0.14648132	-0.09804432
0.91473632	0.38001432	-0.07861932	-0.15940232	-0.14859432	-0.09870532
0.91427832	0.37996432	-0.07872332	-0.16142332	-0.14618232	-0.09845832
0.91436632	0.38015632	-0.07887132	-0.15938132	-0.14736632	-0.09907732
0.91412232	0.38023432	-0.07899032	-0.15731832	-0.14505932	-0.09903832
0.91410732	0.38041232	-0.07910432	-0.15970632	-0.14478832	-0.09873532
0.91408832	0.38059232	-0.07920732	-0.15914532	-0.14460832	-0.09890632
0.91359732	0.38060232	-0.07927232	-0.15811432	-0.14281032	-0.09882432
0.91373632	0.38086232	-0.07937632	-0.15821732	-0.14396132	-0.09876732
0.91380032	0.38108832	-0.07948632	-0.15676632	-0.14513032	-0.09924232
0.91341632	0.38112032	-0.07954432	-0.15746632	-0.14380832	-0.09907432
0.91341932	0.38131332	-0.07964532	-0.15827832	-0.14313832	-0.09937132
0.91292532	0.38129432	-0.07972532	-0.15504232	-0.14144432	-0.09988032
0.91345432	0.38170332	-0.07990432	-0.15610732	-0.14417132	-0.10048832
0.91286332	0.38164832	-0.08000132	-0.15633632	-0.14139032	-0.10042032
0.91307732	0.38192132	-0.08018532	-0.15815132	-0.14283532	-0.10069532
0.91290732	0.38204032	-0.08033832	-0.15590032	-0.14267332	-0.10163032
0.91279332	0.38218832	-0.08049632	-0.15758032	-0.14201732	-0.10176532
0.91272432	0.38233332	-0.08064532	-0.15733832	-0.14139632	-0.10214932
0.91282532	0.38255532	-0.08081832	-0.15783632	-0.14226632	-0.10250032
0.91265832	0.38265132	-0.08094832	-0.15790932	-0.14112432	-0.10173532
0.91268732	0.38281732	-0.08109432	-0.16003832	-0.14200232	-0.10206732
0.91246632	0.38288932	-0.08123832	-0.15790232	-0.14065132	-0.10251032
0.91269532	0.38313432	-0.08139432	-0.15808132	-0.14168832	-0.10309532
0.91251532	0.38320432	-0.08152632	-0.15802332	-0.14065832	-0.10312032
0.91267032	0.38341032	-0.08166732	-0.15965332	-0.14100732	-0.10299232
0.91244632	0.38344132	-0.08180032	-0.15840332	-0.14099432	-0.10289932
0.91271132	0.38365032	-0.08193432	-0.15745832	-0.14229332	-0.10289332
0.91261032	0.38369332	-0.08203732	-0.15683632	-0.14218832	-0.10316732
0.91282532	0.38385932	-0.08218132	-0.15817132	-0.14315932	-0.10357432
0.91269732	0.38384732	-0.08226132	-0.15632732	-0.14198232	-0.10382032
0.91269732	0.38388532	-0.08234232	-0.15387232	-0.14041532	-0.10371532
0.91286832	0.38397632	-0.08240932	-0.15533532	-0.14232032	-0.10339532
0.91280832	0.38396432	-0.08244032	-0.15373732	-0.14107732	-0.10284832
0.91287932	0.38399632	-0.08243332	-0.15539032	-0.14159632	-0.10263932
0.91299632	0.38403832	-0.08241032	-0.15537232	-0.14209932	-0.10213832
0.91310632	0.38406332	-0.08237332	-0.15415232	-0.14212132	-0.10169532
0.91331832	0.38413632	-0.08234932	-0.15430932	-0.14163232	-0.10108632
0.91334232	0.38411132	-0.08231332	-0.15426332	-0.14205132	-0.10066232
0.91361132	0.38417432	-0.08230732	-0.15178232	-0.14253232	-0.10066932
0.91359532	0.38410232	-0.08226932	-0.15236032	-0.14251232	-0.10020532
0.91366032	0.38404832	-0.08223132	-0.15164932	-0.14282932	-0.09979032
0.91386632	0.38401132	-0.08221632	-0.15247232	-0.14419032	-0.09974432
0.91401232	0.38394332	-0.08219032	-0.15440332	-0.14399532	-0.09968232
0.91437432	0.38394632	-0.08216632	-0.15574432	-0.14490832	-0.09925432
0.91466232	0.38391232	-0.08211632	-0.15304932	-0.14607332	-0.09948532
0.91455132	0.38373732	-0.08203232	-0.15547632	-0.14513832	-0.09885732
0.91502332	0.38378932	-0.08199432	-0.15446532	-0.14893132	-0.09933932
0.91534432	0.38379932	-0.08193732	-0.15396232	-0.14824032	-0.09848532
0.91560132	0.38379832	-0.08188832	-0.15324432	-0.14863732	-0.09824732
0.91569132	0.38372232	-0.08183832	-0.15182532	-0.14833132	-0.09818432
0.91595932	0.38373032	-0.08180632	-0.15273932	-0.15048032	-0.09871632
0.91609032	0.38369832	-0.08179532	-0.15526632	-0.14969232	-0.09829432
0.91631632	0.38371832	-0.08178732	-0.15267532	-0.15069132	-0.09849032
0.91645932	0.38370332	-0.08175632	-0.15194732	-0.15063232	-0.09842132
0.91671832	0.38373232	-0.08172732	-0.15429932	-0.15167232	-0.09824932
0.91685932	0.38372132	-0.08169432	-0.15292732	-0.15288932	-0.09855032
0.91703732	0.38372332	-0.08164532	-0.15378432	-0.15331232	-0.09836532
0.91715032	0.38373732	-0.08162432	-0.15267232	-0.15320832	-0.09822632
0.91720732	0.38372432	-0.08160632	-0.15435732	-0.15297632	-0.09822232
0.91741132	0.38378632	-0.08160832	-0.15423332	-0.15480932	-0.09808332
0.91735732	0.38376332	-0.08161132	-0.15372232	-0.15448532	-0.09815732
0.91742932	0.38380232	-0.08163132	-0.15430032	-0.15488332	-0.09822932
0.91733232	0.38379032	-0.08169632	-0.15381632	-0.15419132	-0.09800332
0.91753432	0.38389932	-0.08179832	-0.15615532	-0.15497732	-0.09770532
0.91746032	0.38390432	-0.08188232	-0.15587132	-0.15517532	-0.09784032
0.91751432	0.38396332	-0.08198832	-0.15438632	-0.15512732	-0.09841932
0.91735332	0.38394832	-0.08210332	-0.15102432	-0.15315732	-0.09890832
0.91767332	0.38413532	-0.08225232	-0.15382232	-0.15543632	-0.09918132
0.91720032	0.38400432	-0.08235132	-0.15638532	-0.15286932	-0.09869732
0.91750932	0.38420432	-0.08252032	-0.15393032	-0.15490732	-0.09985932
0.91727932	0.38418432	-0.08265832	-0.15560632	-0.15449532	-0.09981732
0.91713732	0.38421432	-0.08275532	-0.15489632	-0.15351232	-0.10033132
0.91731832	0.38437632	-0.08286932	-0.15509232	-0.15401132	-0.10003432
0.91738032	0.38450132	-0.08295932	-0.15517432	-0.15480832	-0.10024632
0.91726532	0.38456432	-0.08301132	-0.15612232	-0.15353532	-0.10020232
0.91713232	0.38463632	-0.08307632	-0.15400032	-0.15222532	-0.09994532
0.91716332	0.38477732	-0.08315832	-0.15461132	-0.15189532	-0.09972932
0.91703632	0.38484432	-0.08323732	-0.15503032	-0.15073332	-0.09997532
0.91671532	0.38484132	-0.08332732	-0.15377732	-0.14926132	-0.09958932
0.91690132	0.38502032	-0.08344632	-0.15411332	-0.15159932	-0.10002032
0.91703032	0.38516432	-0.08357532	-0.15247032	-0.15220232	-0.10018332
0.91706732	0.38526532	-0.08367932	-0.15164332	-0.15231332	-0.10037632
0.91700232	0.38531632	-0.08377832	-0.15375432	-0.15265932	-0.10037132
0.91720032	0.38547232	-0.08388132	-0.15249132	-0.15221332	-0.10029332
0.91709432	0.38550832	-0.08397032	-0.15266232	-0.15200732	-0.10070632
0.91724232	0.38564632	-0.08408732	-0.14990332	-0.15238932	-0.10096632
0.91703332	0.38563532	-0.08417932	-0.15168232	-0.15232032	-0.10102932
0.91740832	0.38585832	-0.08432632	-0.14991432	-0.15353832	-0.10149732
0.91759332	0.38599932	-0.08443132	-0.15106032	-0.15381732	-0.10162832
0.91762332	0.38605832	-0.08452932	-0.15082532	-0.15412632	-0.10190432
0.91778932	0.38618432	-0.08462332	-0.14937732	-0.15472032	-0.10235132
0.91751932	0.38611332	-0.08467432	-0.15178432	-0.15430432	-0.10230432
0.91765832	0.38620332	-0.08474932	-0.15190932	-0.15404532	-0.10226632
0.91772632	0.38625932	-0.08481132	-0.15304732	-0.15460232	-0.10208932
0.91776432	0.38629632	-0.08487032	-0.15212032	-0.15474532	-0.10228232
0.91768532	0.38628132	-0.08491132	-0.15004232	-0.15345032	-0.10246132
0.91779732	0.38633132	-0.08494732	-0.14967032	-0.15388732	-0.10244932
0.91775632	0.38630932	-0.08494232	-0.15118332	-0.15388332	-0.10232932
0.91796532	0.38639632	-0.08495132	-0.15112132	-0.15426632	-0.10248732
0.91800232	0.38640732	-0.08492432	-0.15292632	-0.15494732	-0.10226832
0.91794032	0.38638032	-0.08487532	-0.15226332	-0.15487432	-0.10214332
0.91800332	0.38642132	-0.08482632	-0.15110532	-0.15429632	-0.10243832
0.91800032	0.38643432	-0.08475532	-0.15332832	-0.15477232	-0.10174232
0.91805632	0.38646732	-0.08467232	-0.15154232	-0.15551732	-0.10138732
0.91797332	0.38645632	-0.08455032	-0.15099732	-0.15505332	-0.10114532
0.91785932	0.38643732	-0.08443932	-0.15009732	-0.15383432	-0.10056532
0.91773732	0.38642032	-0.08432332	-0.14990932	-0.15291632	-0.10008232
0.91802232	0.38656932	-0.08423832	-0.14946132	-0.15503932	-0.10001732
0.91771932	0.38647832	-0.08411532	-0.14950032	-0.15363032	-0.09953432
0.91768132	0.38650632	-0.08401832	-0.14827232	-0.15304132	-0.09941732
0.91744532	0.38644632	-0.08391632	-0.14795032	-0.15279632	-0.09906032
0.91742532	0.38647932	-0.08382832	-0.14935132	-0.15266432	-0.09912632
0.91715432	0.38641132	-0.08373932	-0.15024332	-0.15277632	-0.09920832
0.91725132	0.38650132	-0.08367332	-0.14899532	-0.15238432	-0.09888832
0.91720032	0.38654532	-0.08359532	-0.15061532	-0.15318732	-0.09877132
0.91713332	0.38658832	-0.08352532	-0.14900832	-0.15282832	-0.09851732
0.91702832	0.38664532	-0.08345232	-0.14693632	-0.15213632	-0.09829232
0.91683932	0.38666932	-0.08341632	-0.14822232	-0.15195132	-0.09802232
0.91655632	0.38666532	-0.08338632	-0.14910032	-0.15050832	-0.09798432
0.91654832	0.38676832	-0.08339432	-0.14735432	-0.15124232	-0.09827232
0.91633932	0.38679632	-0.08338532	-0.14757132	-0.15033932	-0.09829732
0.91626432	0.38688632	-0.08338632	-0.14701232	-0.14916332	-0.09786232
0.91612032	0.38694332	-0.08337232	-0.14692332	-0.14939632	-0.09775532
0.91585832	0.38696232	-0.08335332	-0.14592832	-0.14803232	-0.09781632
0.91587932	0.38710832	-0.08336532	-0.14487432	-0.14855932	-0.09780932
0.91563432	0.38713032	-0.08336732	-0.14401932	-0.14917632	-0.09806032
0.91547232	0.38718932	-0.08340632	-0.14360732	-0.14785632	-0.09818932
0.91540032	0.38727332	-0.08343932	-0.14372332	-0.14884032	-0.09860232
0.91515732	0.38728832	-0.08348532	-0.14375932	-0.14797132	-0.09889132
0.91516132	0.38738732	-0.08353132	-0.14448832	-0.14827632	-0.09931132
0.91513132	0.38747932	-0.08358432	-0.14549532	-0.14825732	-0.09987732
0.91509632	0.38757932	-0.08363732	-0.14775632	-0.14871832	-0.09971432
0.91505232	0.38767732	-0.08368432	-0.14513732	-0.14959632	-0.10058332
0.91491232	0.38775532	-0.08370732	-0.14602532	-0.14951032	-0.10073432
0.91494932	0.38792032	-0.08375532	-0.14220432	-0.15031332	-0.10131132
0.91467032	0.38796132	-0.08377132	-0.14441732	-0.14927832	-0.10129632
0.91445832	0.38803932	-0.08377932	-0.14385832	-0.14817132	-0.10123332
0.91442632	0.38820232	-0.08379932	-0.14485832	-0.14804232	-0.10111232
0.91424732	0.38830132	-0.08379832	-0.14517532	-0.14818132	-0.10065832
0.91418832	0.38846432	-0.08382632	-0.14163032	-0.14829232	-0.10078132
0.91378732	0.38846732	-0.08383932	-0.14388432	-0.14662932	-0.10055832
0.91366132	0.38859632	-0.08388132	-0.14306632	-0.14653032	-0.10087332
0.91364932	0.38875632	-0.08395632	-0.14268732	-0.14742232	-0.10115832
0.91361332	0.38890732	-0.08402632	-0.14310032	-0.14703832	-0.10143932
0.91340532	0.38899032	-0.08406632	-0.14198432	-0.14686432	-0.10173832
0.91315532	0.38905132	-0.08408532	-0.14300832	-0.14613132	-0.10139532
0.91296932	0.38914932	-0.08411032	-0.14428932	-0.14670032	-0.10128032
0.91277032	0.38924232	-0.08413432	-0.14555332	-0.14544932	-0.10098932
0.91252232	0.38931632	-0.08416032	-0.14714232	-0.14505332	-0.10112332
0.91235032	0.38942032	-0.08421432	-0.14525032	-0.14452232	-0.10106532
0.91218432	0.38951132	-0.08427132	-0.14364732	-0.14420232	-0.10135532
0.91190932	0.38955132	-0.08432532	-0.14377032	-0.14434332	-0.10211632
0.91154632	0.38953732	-0.08438432	-0.14384832	-0.14187532	-0.10153832
0.91145532	0.38964032	-0.08446632	-0.14419232	-0.14266532	-0.10184332
0.91133732	0.38971632	-0.08455632	-0.14424032	-0.14259832	-0.10191132
0.91118532	0.38978232	-0.08464032	-0.14563032	-0.14236032	-0.10194632
0.91073632	0.38971932	-0.08467432	-0.14649832	-0.14087732	-0.10181332
0.91059932	0.38978632	-0.08471232	-0.14813632	-0.14010032	-0.10195132
0.91039032	0.38981832	-0.08472032	-0.14488232	-0.14094832	-0.10205532
0.91012032	0.38984532	-0.08468632	-0.14667032	-0.13928832	-0.10193132
0.90998032	0.38991832	-0.08463332	-0.14508532	-0.14087032	-0.10186032
0.90974932	0.38995632	-0.08454132	-0.14737832	-0.13982532	-0.10128132
0.90949032	0.38999432	-0.08443432	-0.14606232	-0.13838432	-0.10124232
0.90912232	0.38999232	-0.08431132	-0.14274832	-0.13826432	-0.10096432
0.90906332	0.39012532	-0.08418532	-0.14480032	-0.13843332	-0.10104232
0.90854732	0.39007332	-0.08404232	-0.14651732	-0.13656332	-0.10017432
0.90856132	0.39023632	-0.08393232	-0.14345332	-0.13765932	-0.10042032
0.90811432	0.39020132	-0.08376032	-0.14320032	-0.13696232	-0.10023732
0.90800732	0.39032232	-0.08360832	-0.14318432	-0.13746132	-0.09989332
0.90765932	0.39036132	-0.08343332	-0.14147432	-0.13603532	-0.09971832
0.90751632	0.39050032	-0.08324232	-0.14292632	-0.13668132	-0.09936032
0.90705132	0.39052532	-0.08302632	-0.14181332	-0.13586832	-0.09852932
0.90670332	0.39062832	-0.08279632	-0.14521432	-0.13550632	-0.09702932
0.90637432	0.39076232	-0.08257932	-0.14527832	-0.13542132	-0.09631032
0.90563032	0.39073832	-0.08235632	-0.14247832	-0.13363232	-0.09573032
0.90516732	0.39086532	-0.08215832	-0.14086932	-0.13216732	-0.09538632
0.90452532	0.39094232	-0.08196632	-0.14201532	-0.13068332	-0.09452832
0.90382732	0.39102132	-0.08180132	-0.13995732	-0.12865132	-0.09423932
0.90320432	0.39114532	-0.08163632	-0.13941032	-0.12655932	-0.09341132
0.90271932	0.39134332	-0.08152032	-0.14210132	-0.12593532	-0.09282332
0.90223632	0.39155132	-0.08142532	-0.14206232	-0.12437132	-0.09226032
0.90163032	0.39170432	-0.08131332	-0.13828932	-0.12246332	-0.09207032
0.90107532	0.39189032	-0.08122732	-0.13996932	-0.12280832	-0.09180332
0.90047332	0.39205732	-0.08115832	-0.13945732	-0.12089732	-0.09154532
0.89994032	0.39226632	-0.08110832	-0.13997232	-0.12023732	-0.09102332
0.89922832	0.39240932	-0.08111032	-0.13769032	-0.11904632	-0.09117332
0.89793932	0.39232432	-0.08112132	-0.13641332	-0.11508032	-0.09068032
0.89740632	0.39255632	-0.08121632	-0.13472332	-0.11408532	-0.09155632
0.89684532	0.39278732	-0.08131632	-0.13455432	-0.11394332	-0.09177232
0.89597932	0.39290332	-0.08142332	-0.13340532	-0.11236432	-0.09217432
0.89538132	0.39314532	-0.08158232	-0.13112532	-0.11117632	-0.09287932
0.89470132	0.39333732	-0.08175132	-0.13005632	-0.11073132	-0.09350032
0.89394632	0.39348132	-0.08190832	-0.13233832	-0.10836732	-0.09338432
0.89320832	0.39361932	-0.08206632	-0.13048732	-0.10700932	-0.09382332
0.89250032	0.39376432	-0.08221632	-0.13157632	-0.10570132	-0.09419032
0.89161132	0.39380932	-0.08235532	-0.13017932	-0.10399432	-0.09450932
0.89096732	0.39394832	-0.08248332	-0.13084932	-0.10433732	-0.09511432
0.89053832	0.39415132	-0.08260432	-0.13292032	-0.10503232	-0.09559932
0.88998632	0.39428132	-0.08271932	-0.13285932	-0.10488332	-0.09575532
0.88930232	0.39432132	-0.08281732	-0.13183732	-0.10452232	-0.09692132
0.88877732	0.39441432	-0.08293032	-0.13457532	-0.10400932	-0.09725932
0.88825332	0.39449732	-0.08301132	-0.13540732	-0.10445632	-0.09890232
0.88799532	0.39468432	-0.08308532	-0.13639732	-0.10594332	-0.09929232
0.88752432	0.39479632	-0.08308532	-0.14014532	-0.10732732	-0.09949332
0.88701132	0.39488732	-0.08304332	-0.14043032	-0.10726032	-0.09979932
0.88650332	0.39498032	-0.08297232	-0.14090632	-0.10627332	-0.09932232
0.88592532	0.39505032	-0.08285132	-0.14242932	-0.10743432	-0.09935632
0.88536332	0.39511932	-0.08267832	-0.14631532	-0.10835732	-0.09903532
0.88468532	0.39513732	-0.08247932	-0.14367632	-0.10711932	-0.09937032
0.88449232	0.39535632	-0.08227432	-0.14510932	-0.10888332	-0.09926332
0.88401832	0.39543732	-0.08201532	-0.14585132	-0.10842332	-0.09875332
0.88343132	0.39546332	-0.08173532	-0.14661032	-0.10875932	-0.09862832
0.88294632	0.39552932	-0.08143532	-0.14783632	-0.10904232	-0.09809832
0.88246432	0.39558732	-0.08113932	-0.14719332	-0.10916032	-0.09852832
0.88219532	0.39575632	-0.08087032	-0.15208332	-0.11172432	-0.09848632
0.88182832	0.39589932	-0.08060932	-0.15300432	-0.11251632	-0.09890332
0.88145332	0.39602732	-0.08036032	-0.15317932	-0.11249032	-0.09971032
0.88102732	0.39615032	-0.08011432	-0.15439632	-0.11317932	-0.10045332
0.88070732	0.39633232	-0.07989132	-0.15594432	-0.11491032	-0.10103832
0.88058232	0.39661432	-0.07970832	-0.15554232	-0.11690532	-0.10154432
0.88011832	0.39674532	-0.07950532	-0.15423732	-0.11796932	-0.10215132
0.87966132	0.39686732	-0.07933632	-0.15589332	-0.11796732	-0.10250032
0.87953632	0.39713332	-0.07923732	-0.15579532	-0.12062432	-0.10316932
0.87906132	0.39721432	-0.07912732	-0.15621132	-0.12152732	-0.10394432
0.87886432	0.39739632	-0.07907232	-0.15733632	-0.12305332	-0.10478832
0.87862432	0.39753232	-0.07903332	-0.16082432	-0.12398932	-0.10542032
0.87852432	0.39769732	-0.07902632	-0.16076932	-0.12614032	-0.10632432
0.87849932	0.39787732	-0.07902432	-0.16198332	-0.12889332	-0.10761832
0.87819132	0.39790632	-0.07901432	-0.16504032	-0.12869532	-0.10863332
0.87824432	0.39806632	-0.07905632	-0.16590232	-0.13182232	-0.11016732
0.87819932	0.39814632	-0.07911432	-0.16622832	-0.13417832	-0.11212732
0.87813232	0.39819632	-0.07918932	-0.16847632	-0.13492132	-0.11384032
0.87825732	0.39827332	-0.07928532	-0.16849832	-0.13775432	-0.11589932
0.87845832	0.39832932	-0.07937932	-0.16876332	-0.14126932	-0.11831032
0.87849232	0.39824732	-0.07942832	-0.17206632	-0.14356832	-0.12016032
0.87866532	0.39816532	-0.07946432	-0.17735032	-0.14699932	-0.12235932
0.87911432	0.39814232	-0.07947332	-0.18097732	-0.15185732	-0.12522732
0.87945332	0.39805032	-0.07943132	-0.18388132	-0.15530132	-0.12756732
0.88016732	0.39810832	-0.07936032	-0.18907032	-0.16087132	-0.12965432
0.88058432	0.39802932	-0.07923932	-0.19090232	-0.16519932	-0.13182832
0.88098632	0.39794232	-0.07911032	-0.19635532	-0.16944732	-0.13269632
0.88144932	0.39787232	-0.07898032	-0.20025232	-0.17380332	-0.13385232
0.88176532	0.39769632	-0.07885832	-0.20142232	-0.17869832	-0.13504732
0.88218032	0.39752432	-0.07876332	-0.20168632	-0.18278632	-0.13613332
0.88276832	0.39737732	-0.07872232	-0.20015232	-0.18560032	-0.13738232
0.88355932	0.39724632	-0.07870132	-0.20081932	-0.19094532	-0.13860632
0.88380432	0.39679232	-0.07863632	-0.20598132	-0.19594832	-0.13972432
0.88467932	0.39657132	-0.07862332	-0.20657932	-0.20241032	-0.14151832
0.88562832	0.39632332	-0.07859332	-0.20799332	-0.20901932	-0.14256632
0.88647732	0.39600532	-0.07852532	-0.21266432	-0.21422932	-0.14341932
0.88704432	0.39552432	-0.07839332	-0.21854932	-0.21924832	-0.14397632
0.88817232	0.39525932	-0.07827532	-0.22104932	-0.22587432	-0.14506832
0.88925132	0.39496432	-0.07810832	-0.22523832	-0.23423032	-0.14536832
0.89054132	0.39476232	-0.07788132	-0.22576432	-0.24292032	-0.14577632
0.89147332	0.39442632	-0.07758632	-0.22795732	-0.25111332	-0.14534332
0.89193832	0.39392132	-0.07721932	-0.22928232	-0.25392932	-0.14412032
0.89287732	0.39364032	-0.07687732	-0.22883532	-0.26147532	-0.14362532
0.89329832	0.39315932	-0.07646932	-0.23582932	-0.26807632	-0.14251132
0.89422132	0.39291132	-0.07609432	-0.23358932	-0.27628732	-0.14238332
0.89518932	0.39270232	-0.07572632	-0.23117332	-0.28136032	-0.14144832
0.89584732	0.39234432	-0.07531632	-0.23195632	-0.28405432	-0.13972032
0.89691532	0.39218832	-0.07493532	-0.23101932	-0.29536632	-0.14033032
0.89729032	0.39174032	-0.07444432	-0.23407232	-0.29854032	-0.13870332
0.89852032	0.39168132	-0.07399032	-0.23380132	-0.30686032	-0.13825232
0.89883132	0.39122732	-0.07343432	-0.23371432	-0.31024832	-0.13681932
0.89978032	0.39106732	-0.07289232	-0.23212332	-0.31769232	-0.13624632
0.90034032	0.39076832	-0.07230132	-0.23282032	-0.32103132	-0.13441432
0.90098432	0.39049932	-0.07172332	-0.23302432	-0.32539932	-0.13322432
0.90202932	0.39042732	-0.07117432	-0.22589632	-0.33317532	-0.13306032
0.90262632	0.39018432	-0.07057532	-0.22444832	-0.33541432	-0.13128932
0.90314232	0.38993432	-0.06996832	-0.22525832	-0.34227032	-0.13021232
0.90372632	0.38971932	-0.06936332	-0.22636332	-0.34836632	-0.12909932
0.90412132	0.38947632	-0.06874732	-0.22606932	-0.35181932	-0.12771532
0.90449132	0.38924132	-0.06814432	-0.22899932	-0.35657032	-0.12675732
0.90513232	0.38914332	-0.06756232	-0.23204832	-0.36006532	-0.12569332
0.90577632	0.38907932	-0.06699032	-0.23077632	-0.36221932	-0.12502232
0.90607332	0.38889632	-0.06639432	-0.23383732	-0.36762832	-0.12449632
0.90677032	0.38890732	-0.06583932	-0.23548232	-0.36976932	-0.12386632
0.90709832	0.38876332	-0.06528532	-0.23604032	-0.37872932	-0.12456332
0.90796132	0.38886732	-0.06481232	-0.23058732	-0.37999732	-0.12388432
0.90856532	0.38884232	-0.06435132	-0.23130932	-0.38601032	-0.12485232
0.90906632	0.38878032	-0.06391132	-0.23256832	-0.38550932	-0.12496632
0.90953432	0.38868532	-0.06345232	-0.23409032	-0.39232032	-0.12642332
0.90994532	0.38856432	-0.06301132	-0.23737232	-0.39882732	-0.12790632
0.91015232	0.38834432	-0.06253032	-0.24003532	-0.39836932	-0.12713932
0.91069332	0.38829132	-0.06206932	-0.24039932	-0.40122932	-0.12731932
0.91072632	0.38800132	-0.06156532	-0.24206432	-0.40779932	-0.12771332
0.91115032	0.38787932	-0.06111732	-0.24068832	-0.40886932	-0.12721532
0.91101032	0.38750432	-0.06068132	-0.24051732	-0.41229232	-0.12657232
0.91069732	0.38703232	-0.06025832	-0.24232832	-0.41655732	-0.12612932
0.91062332	0.38664932	-0.05989232	-0.23924132	-0.41459432	-0.12511332
0.91028132	0.38614032	-0.05955532	-0.23894332	-0.41818132	-0.12517832
0.91012032	0.38568032	-0.05926432	-0.23486532	-0.41824032	-0.12459432
0.90965732	0.38507132	-0.05894832	-0.23501132	-0.41482032	-0.12328832
0.90921232	0.38443532	-0.05863232	-0.23323632	-0.42427832	-0.12438832
0.90904532	0.38391532	-0.05830732	-0.22864932	-0.41999832	-0.12246332
0.90858032	0.38323832	-0.05789932	-0.22846432	-0.41977932	-0.12191932
0.90818132	0.38256932	-0.05746732	-0.22598632	-0.42786732	-0.12218732
0.90770432	0.38186632	-0.05699532	-0.22275432	-0.42340232	-0.11991132
0.90722532	0.38113232	-0.05652032	-0.22243032	-0.42663132	-0.11861832
0.90649832	0.38023532	-0.05604232	-0.22233032	-0.43234532	-0.11803232
0.90597032	0.37940232	-0.05559432	-0.22071132	-0.43101132	-0.11701032
0.90558832	0.37858232	-0.05522032	-0.21269732	-0.43080032	-0.11585032
0.90486632	0.37758932	-0.05478232	-0.21309232	-0.42373632	-0.11357232
0.90379732	0.37639232	-0.05433232	-0.21547332	-0.43049132	-0.11369932
0.90304132	0.37528032	-0.05387632	-0.21334532	-0.43047132	-0.11164032
0.90233132	0.37415932	-0.05342132	-0.20815332	-0.42887832	-0.10932932
0.90146832	0.37292932	-0.05297032	-0.20577932	-0.42759132	-0.10762932
0.90075832	0.37169232	-0.05257232	-0.19926132	-0.42817432	-0.10539332
0.90006232	0.37042332	-0.05218432	-0.19400432	-0.41940932	-0.10161532
0.89892932	0.36897032	-0.05180232	-0.19070132	-0.42432632	-0.10020332
0.89811932	0.36764732	-0.05145832	-0.18691032	-0.41993332	-0.09672632
0.89732632	0.36625632	-0.05110232	-0.17936632	-0.42290732	-0.09355132
0.89643532	0.36475132	-0.05073932	-0.17420932	-0.42735932	-0.08991832
0.89500532	0.36299432	-0.05043032	-0.17538132	-0.43352732	-0.08662432
0.89474532	0.36164032	-0.05029332	-0.15815132	-0.42897232	-0.08221632
0.89364132	0.35984332	-0.05017432	-0.15825432	-0.43105432	-0.07950032
0.89291532	0.35802532	-0.05018232	-0.14057232	-0.43612532	-0.07565032
0.89244432	0.35617232	-0.05036132	-0.09101432	-0.43428632	-0.06968432
0.89127332	0.35389932	-0.05052632	-0.11817732	-0.43234732	-0.06676032
0.89011832	0.35144232	-0.05087532	-0.08924132	-0.44423532	-0.06345932
0.88939732	0.34897132	-0.05133332	-0.07394232	-0.43600932	-0.05828132
0.88838132	0.34620732	-0.05190632	-0.05952332	-0.43361532	-0.05626532
0.88738232	0.34322032	-0.05255732	-0.04642132	-0.44058232	-0.05540332
0.88642832	0.34008632	-0.05324932	-0.06552032	-0.45051332	-0.05449732
0.88590932	0.33695632	-0.05402532	-0.05915932	-0.44079932	-0.05316532
0.88481532	0.33340232	-0.05476832	-0.03433432	-0.44862132	-0.05180932
0.88457832	0.33002632	-0.05549432	-0.02196232	-0.44501532	-0.04918832
0.88488332	0.32667932	-0.05619632	-0.02917832	-0.44657532	-0.04708332
0.88481232	0.32307332	-0.05680332	-0.01800032	-0.44114032	-0.04304032
0.88348432	0.31887632	-0.05723232	0.01161232	-0.45963032	-0.03807732
0.88425132	0.31562932	-0.05768732	0.00612932	-0.41876132	-0.03479032
0.88231932	0.31148832	-0.05782432	0.01725832	-0.44711632	-0.02820432
0.88377832	0.30834032	-0.05801232	0.02559832	-0.44617632	-0.02371732
0.88428132	0.30457832	-0.05821532	0.00473532	-0.44808232	-0.02153932
0.88395832	0.30039432	-0.05846532	-0.02082332	-0.45615632	-0.02345832
0.88696732	0.29739732	-0.05893132	0.00214532	-0.41683732	-0.01560932
0.88395332	0.29236832	-0.05888832	0.02754432	-0.44632332	-0.00968832
0.88452332	0.28844132	-0.05899632	0.00808832	-0.44954132	-0.00637232
0.88609832	0.28475232	-0.05921732	-0.00127332	-0.43172932	-0.00121932
0.88651032	0.28069432	-0.05944332	0.00969532	-0.42909432	0.00386532
0.88746932	0.27674832	-0.05965132	-0.01434532	-0.42089132	0.00637632
0.88753132	0.27226432	-0.05986232	-0.02899932	-0.44248332	0.00573632
0.88815332	0.26761032	-0.06027732	-0.03353632	-0.45761532	0.00858232
0.88943732	0.26279832	-0.06087932	-0.04211232	-0.47228932	0.00668632
0.89084132	0.25763232	-0.06161132	-0.04963632	-0.48139132	0.00649032
0.89353932	0.25255632	-0.06256032	-0.03757932	-0.47734832	0.01007832
0.89659032	0.24736232	-0.06357132	-0.02230832	-0.46587932	0.01320032
0.89998232	0.24214332	-0.06466532	-0.01431032	-0.45306432	0.01587032
0.90332532	0.23669532	-0.06589332	-0.00199032	-0.45045332	0.01551632
0.90616832	0.23090532	-0.06712832	0.01622832	-0.44683032	0.01333032
0.91009732	0.22530332	-0.06832332	0.01892732	-0.43403232	0.00983532
0.91193232	0.21922232	-0.06921832	0.03619032	-0.42376532	0.00753032
0.91503632	0.21339632	-0.07010832	0.04900632	-0.42048132	0.00434332
0.91852332	0.20761232	-0.07091632	0.06598332	-0.42118932	0.00009332
0.92159932	0.20177732	-0.07148632	0.08261632	-0.41843032	-0.00041532
0.92378832	0.19564632	-0.07185832	0.11016532	-0.42959632	0.00114632
0.92766232	0.18990432	-0.07216232	0.11224632	-0.43642232	-0.00268832
0.93115232	0.18408532	-0.07235032	0.11803432	-0.44284832	-0.00375532
0.93311932	0.17791832	-0.07246332	0.12207332	-0.45327832	-0.00690232
0.93773132	0.17225732	-0.07280432	0.11274932	-0.45189832	-0.00957732
0.93872032	0.16598332	-0.07295132	0.12350332	-0.46184032	-0.00918032
0.94254132	0.16034432	-0.07341632	0.12714032	-0.45800332	-0.00887532
0.94578732	0.15461232	-0.07380132	0.12124832	-0.46447632	-0.01278432
0.94679732	0.14847832	-0.07407332	0.12282832	-0.47517732	-0.01200332
0.95208532	0.14307832	-0.07492332	0.12361132	-0.47245732	-0.01351132
0.95409432	0.13711032	-0.07572532	0.12891132	-0.47891032	-0.01318632
0.95685832	0.13120132	-0.07678932	0.12753632	-0.48232332	-0.01582032
0.95921432	0.12527632	-0.07800332	0.11843232	-0.48399832	-0.02174332
0.96090832	0.11927032	-0.07938632	0.11582532	-0.48607432	-0.02637732
0.96411732	0.11354632	-0.08101932	0.10376132	-0.48203532	-0.03479232
0.96624032	0.10772032	-0.08275932	0.09855332	-0.48344332	-0.04097132
0.96903132	0.10209532	-0.08469832	0.09294532	-0.47883932	-0.04824032
0.97205832	0.09659932	-0.08678632	0.08816632	-0.47481632	-0.05581332
0.97443932	0.09116132	-0.08891232	0.08814832	-0.47153532	-0.06216432
0.97608032	0.08581432	-0.09103032	0.09225432	-0.47140732	-0.06722232
0.97822632	0.08068632	-0.09326332	0.09544532	-0.46853032	-0.07362932
0.98006532	0.07573532	-0.09554732	0.10055332	-0.46407632	-0.07913832
0.98298632	0.07100632	-0.09806832	0.09778732	-0.45951932	-0.08757332
0.98427032	0.06632532	-0.10068332	0.10215832	-0.45444832	-0.09547432
0.98659932	0.06185532	-0.10354532	0.10307532	-0.44498232	-0.10526932
0.98779832	0.05753832	-0.10630632	0.10502632	-0.43629032	-0.11316232
0.98805332	0.05341332	-0.10873832	0.10713732	-0.43065932	-0.12148632
0.98903432	0.04957432	-0.11094132	0.10216432	-0.42447632	-0.12906432
0.99005432	0.04597232	-0.11287232	0.09460232	-0.42144132	-0.13545432
0.99116432	0.04263432	-0.11462532	0.08786632	-0.41987532	-0.14065632
0.99276232	0.03955832	-0.11629632	0.07746532	-0.42196132	-0.14573332
0.99537032	0.03672732	-0.11806732	0.06619432	-0.41995532	-0.14998532
0.99668332	0.03400932	-0.11977632	0.06135132	-0.41857932	-0.15452632
0.99810432	0.03149232	-0.12167232	0.05879132	-0.41384132	-0.16000132
0.99953032	0.02912232	-0.12375532	0.05791432	-0.40849632	-0.16467932
1.00011032	0.02691732	-0.12587332	0.06081032	-0.40362432	-0.17024932
1.00115032	0.02489232	-0.12808532	0.05952532	-0.39870132	-0.17832432
1.00130032	0.02306132	-0.13005132	0.05918132	-0.39611832	-0.18492632
1.00195032	0.02142232	-0.13187732	0.05381932	-0.39421032	-0.19186932
1.00310032	0.01997632	-0.13358532	0.04593832	-0.39304332	-0.19818232
1.00401032	0.01872032	-0.13522132	0.03980232	-0.39350432	-0.20329232
1.00503032	0.01761032	-0.13693432	0.03393732	-0.39278232	-0.20920132
1.00654032	0.01665332	-0.13885832	0.02394032	-0.39096432	-0.21563432
1.00796032	0.01586532	-0.14092932	0.01670432	-0.38814832	-0.22323532
1.00878032	0.01522732	-0.14310632	0.01192532	-0.38709332	-0.23010132
1.00993032	0.01478032	-0.14549532	0.00545832	-0.38486332	-0.23879632
1.01150032	0.01453232	-0.14816132	-0.00188732	-0.38188032	-0.24949732
1.00947032	0.01451432	-0.14995132	-0.00230032	-0.38531132	-0.25637432
1.00871032	0.01446432	-0.15108032	-0.00335532	-0.38652732	-0.25830732
1.00814032	0.01440932	-0.15188932	-0.00364332	-0.38597032	-0.25908332
1.00839032	0.01446932	-0.15255132	-0.00584932	-0.38544932	-0.26098332
1.00856032	0.01465132	-0.15316032	-0.00526832	-0.38498032	-0.26243332
1.00863032	0.01487432	-0.15393632	-0.00598932	-0.38376532	-0.26518832
1.00945032	0.01533232	-0.15512532	-0.00563332	-0.38139632	-0.27083632
1.00954032	0.01597032	-0.15643732	-0.00406932	-0.38152832	-0.27655832
1.01008032	0.01677632	-0.15784232	-0.00921632	-0.38132432	-0.28383032
1.00947032	0.01767932	-0.15893432	-0.00982132	-0.38494032	-0.29015332
1.00953032	0.01870032	-0.15981232	-0.01340832	-0.38807332	-0.29554632
1.00937032	0.01972932	-0.16034732	-0.01798732	-0.39096832	-0.29953432
1.00930032	0.02080532	-0.16070132	-0.02073632	-0.39364432	-0.30351132
1.00944032	0.02190532	-0.16112732	-0.02500632	-0.39625132	-0.30734132
1.00944032	0.02298232	-0.16150732	-0.02504232	-0.39521932	-0.31077532
1.00937032	0.02404632	-0.16195432	-0.02380632	-0.39338732	-0.31325732
1.00874032	0.02504532	-0.16239332	-0.01817832	-0.39310332	-0.31609432
1.00878032	0.02604532	-0.16286232	-0.01910132	-0.39458332	-0.32058632
1.00837032	0.02703632	-0.16308432	-0.01701632	-0.39587132	-0.32327632
1.00879032	0.02806432	-0.16343332	-0.02127432	-0.39704432	-0.32829332
1.00878032	0.02910732	-0.16368132	-0.02342032	-0.39858732	-0.33179632
1.00890032	0.03018232	-0.16381232	-0.02503032	-0.39996032	-0.33513132
1.00928032	0.03125232	-0.16390532	-0.02966032	-0.39852432	-0.33706332
1.00990032	0.03232032	-0.16400132	-0.03780232	-0.40076532	-0.34010932
1.01008032	0.03343932	-0.16405132	-0.04491932	-0.40534232	-0.34447232
1.01022032	0.03453132	-0.16416032	-0.04982632	-0.40453032	-0.34834032
1.00998032	0.03564032	-0.16440932	-0.04910732	-0.40176332	-0.35119432
1.00971032	0.03680932	-0.16475632	-0.04847132	-0.39955632	-0.35525032
1.00877032	0.03798832	-0.16504432	-0.04381232	-0.39907732	-0.35811532
1.00905032	0.03928132	-0.16551332	-0.04391032	-0.39736432	-0.36199432
1.00816032	0.04055532	-0.16567732	-0.04172632	-0.39847832	-0.36464832
1.00786032	0.04190132	-0.16580832	-0.04515732	-0.39882532	-0.36747532
1.00722032	0.04328432	-0.16582432	-0.04544832	-0.40010832	-0.36960032
1.00656032	0.04473032	-0.16586432	-0.04859832	-0.40297832	-0.37157432
1.00634032	0.04627632	-0.16602632	-0.04862232	-0.40217432	-0.37311532
1.00612032	0.04792232	-0.16628432	-0.04632532	-0.40297332	-0.37543232
1.00606032	0.04966532	-0.16665632	-0.04904132	-0.40157132	-0.37729032
1.00494032	0.05140232	-0.16685132	-0.04573032	-0.40262732	-0.37849132
1.00463032	0.05328932	-0.16716332	-0.04651132	-0.40112032	-0.38156532
1.00405032	0.05522932	-0.16738332	-0.04690432	-0.40192432	-0.38237432
1.00309032	0.05725232	-0.16752932	-0.04710432	-0.40485232	-0.38458732
1.00283032	0.05944932	-0.16770732	-0.05208032	-0.40611432	-0.38639632
1.00231032	0.06176332	-0.16781832	-0.05960232	-0.40620032	-0.38892332
1.00171032	0.06413632	-0.16798532	-0.05962632	-0.40631932	-0.38991632
1.00143032	0.06656032	-0.16826232	-0.06132832	-0.40478032	-0.39039032
1.00028032	0.06888432	-0.16843832	-0.06072132	-0.40459432	-0.39200932
0.99888832	0.07119832	-0.16863832	-0.05887932	-0.40505632	-0.39299132
0.99779732	0.07350632	-0.16883432	-0.05959332	-0.40385332	-0.39334932
0.99596532	0.07570232	-0.16881132	-0.05640532	-0.40521232	-0.39391632
0.99542932	0.07803832	-0.16886032	-0.05979232	-0.40701632	-0.39540032
0.99480032	0.08037032	-0.16869432	-0.06490832	-0.40733432	-0.39545632
0.99459332	0.08272932	-0.16850032	-0.07266532	-0.40781032	-0.39584632
0.99393232	0.08506932	-0.16829232	-0.07575932	-0.40806232	-0.39500732
0.99364732	0.08742732	-0.16830232	-0.07766132	-0.40478432	-0.39612932
0.99259632	0.08966132	-0.16823432	-0.08209332	-0.40690832	-0.39837832
0.99239532	0.09190832	-0.16823232	-0.08492932	-0.40562432	-0.39848132
0.99102432	0.09396632	-0.16791932	-0.08695232	-0.40716532	-0.39990932
0.99051032	0.09606832	-0.16779532	-0.09233432	-0.40841732	-0.40081232
0.99026132	0.09814532	-0.16755732	-0.09628732	-0.40669032	-0.40146332
0.99000132	0.10018932	-0.16723132	-0.10029132	-0.40846432	-0.40236832
0.98963732	0.10228432	-0.16687732	-0.10948032	-0.40924832	-0.40367432
0.98921432	0.10435132	-0.16651332	-0.11300232	-0.40906532	-0.40333432
0.98854132	0.10637332	-0.16632232	-0.11412932	-0.40770332	-0.40275632
0.98846732	0.10839232	-0.16630532	-0.11399132	-0.40463732	-0.40202032
0.98806132	0.11044132	-0.16634032	-0.11230132	-0.40469632	-0.40244832
0.98726632	0.11246832	-0.16623932	-0.11453032	-0.40231132	-0.40278032
0.98652532	0.11453132	-0.16610532	-0.11317532	-0.40333932	-0.40240132
0.98568232	0.11662732	-0.16593132	-0.11437132	-0.40689732	-0.40293832
0.98560232	0.11889232	-0.16589932	-0.11743632	-0.40669532	-0.40331932
0.98490932	0.12116932	-0.16574532	-0.11936132	-0.40660532	-0.40307232
0.98389932	0.12343032	-0.16544632	-0.12062332	-0.40908332	-0.40265332
0.98337732	0.12575532	-0.16528032	-0.12017932	-0.40898632	-0.40208632
0.98331632	0.12822232	-0.16535432	-0.11893332	-0.40797732	-0.40197932
0.98181132	0.13056632	-0.16530032	-0.11445932	-0.40763332	-0.40268432
0.98101432	0.13305032	-0.16537832	-0.11021932	-0.40679932	-0.40289132
0.97983732	0.13549432	-0.16535932	-0.10558232	-0.40783332	-0.40336232
0.97843932	0.13797532	-0.16524932	-0.10606332	-0.41193832	-0.40504132
0.97762032	0.14068132	-0.16525332	-0.10354032	-0.41195032	-0.40596732
0.97609232	0.14330332	-0.16500932	-0.10207532	-0.41521932	-0.40772732
0.97477832	0.14598532	-0.16471832	-0.10372932	-0.41799532	-0.40953032
0.97437532	0.14876932	-0.16454632	-0.10718232	-0.41543332	-0.41112932
0.97298132	0.15141432	-0.16427932	-0.10146432	-0.41710032	-0.41166732
0.97135532	0.15394132	-0.16393632	-0.09644832	-0.41790232	-0.41202532
0.97075832	0.15657332	-0.16366032	-0.09877132	-0.41828732	-0.41323932
0.97013832	0.15913732	-0.16339132	-0.10046532	-0.41831232	-0.41421832
0.96910932	0.16158932	-0.16303932	-0.10076632	-0.41889232	-0.41487332
0.96806632	0.16400132	-0.16265332	-0.09997132	-0.42071532	-0.41692232
0.96703832	0.16639032	-0.16232532	-0.10399632	-0.42082332	-0.42259332
0.96626332	0.16879532	-0.16199732	-0.10526332	-0.41984732	-0.42737732
0.96548832	0.17112832	-0.16152032	-0.10558432	-0.41855232	-0.43319132
0.96453732	0.17331632	-0.16085732	-0.10449632	-0.41880432	-0.43774932
0.96414132	0.17545332	-0.16017832	-0.10889332	-0.41728032	-0.44470432
0.96267832	0.17723732	-0.15925232	-0.10532632	-0.41892832	-0.45104632
0.96176832	0.17900232	-0.15839432	-0.10648232	-0.41858932	-0.46038432
0.96094032	0.18067632	-0.15749132	-0.10578932	-0.41586232	-0.46976832
0.95993632	0.18222132	-0.15647832	-0.10594232	-0.41540932	-0.48329232
0.95859132	0.18365332	-0.15529432	-0.10669732	-0.41386732	-0.49907932
0.95832432	0.18514632	-0.15404732	-0.10916232	-0.41009232	-0.51530232
0.95764832	0.18639832	-0.15244832	-0.11109132	-0.40922232	-0.53147532
0.95758632	0.18765632	-0.15071932	-0.11407232	-0.40693132	-0.54603032
0.95757932	0.18871332	-0.14869632	-0.11608232	-0.40392632	-0.55745132
0.95906832	0.18974232	-0.14640132	-0.11694532	-0.39907032	-0.56285132
0.96207032	0.19063032	-0.14366732	-0.11306832	-0.38759132	-0.55998032
0.96551332	0.19112832	-0.14049032	-0.11001732	-0.37695832	-0.55391332
0.96980832	0.19129932	-0.13690332	-0.09218332	-0.36550832	-0.54143432
0.97437232	0.19112532	-0.13276632	-0.07897132	-0.34902632	-0.52432032
0.97751832	0.19006632	-0.12821532	-0.05564332	-0.33733032	-0.50570132
0.98106632	0.18857432	-0.12340732	-0.02909432	-0.32587132	-0.48490432
0.98400532	0.18656932	-0.11824932	-0.01352532	-0.31955632	-0.46330332
0.98477232	0.18364432	-0.11285132	0.00650532	-0.32778332	-0.44042132
0.98675132	0.18057232	-0.10763132	0.01570632	-0.33116132	-0.41833732
0.98762632	0.17693932	-0.10245932	0.02717332	-0.34566732	-0.39385432
0.98770632	0.17288532	-0.09741632	0.03286032	-0.36114232	-0.37099632
0.98914432	0.16889832	-0.09270832	0.03064032	-0.37257832	-0.35061232
0.98919132	0.16462932	-0.08820532	0.02731832	-0.38614332	-0.32984432
0.98937832	0.16046232	-0.08393332	0.02808632	-0.39643332	-0.30774032
0.98909932	0.15614932	-0.07984132	0.02246332	-0.41460832	-0.28614532
0.98807032	0.15140932	-0.07612932	0.01152332	-0.43778332	-0.26636832
0.98691132	0.14633732	-0.07296132	0.00166532	-0.46131632	-0.24852732
0.98556832	0.14106432	-0.07034532	0.00360932	-0.48110832	-0.23238032
0.98546532	0.13587932	-0.06830732	0.00402232	-0.49645632	-0.21836832
0.98524032	0.13059632	-0.06678832	0.00516332	-0.50927332	-0.20659132
0.98545432	0.12528532	-0.06588632	0.01139732	-0.51565832	-0.19917932
0.98640032	0.12002232	-0.06553332	0.02060932	-0.51584432	-0.19314332
0.98788032	0.11477932	-0.06558532	0.02567732	-0.51438432	-0.19102632
0.99016532	0.10960432	-0.06596032	0.03333832	-0.50909232	-0.18945532
0.99202332	0.10440832	-0.06643932	0.04448032	-0.50246532	-0.18731732
0.99352532	0.09917832	-0.06684232	0.05766932	-0.49621232	-0.18433532
0.99630532	0.09417732	-0.06718732	0.06449032	-0.48685932	-0.17990632
0.99855132	0.08925932	-0.06731632	0.07066732	-0.47812932	-0.17187732
1.00121032	0.08449932	-0.06738732	0.07280132	-0.47195732	-0.16234132
1.00282032	0.07971132	-0.06742532	0.07745732	-0.47057532	-0.15355532
1.00481032	0.07502032	-0.06752432	0.07579832	-0.46614732	-0.14624632
1.00703032	0.07043132	-0.06773932	0.06612332	-0.46882632	-0.14125732
1.00888032	0.06590332	-0.06811032	0.05937232	-0.47032432	-0.13636132
1.01155032	0.06148632	-0.06870632	0.05135332	-0.47008132	-0.13280432
1.01415032	0.05714132	-0.06953232	0.04679432	-0.46848932	-0.12914832
1.01600032	0.05285732	-0.07055432	0.05443232	-0.46865832	-0.12444332
1.01890032	0.04874532	-0.07184032	0.05397532	-0.46281532	-0.12110632
1.02060032	0.04470232	-0.07323532	0.06040732	-0.45854332	-0.11827532
1.02266032	0.04082732	-0.07475432	0.06164032	-0.45200732	-0.11730832
1.02456032	0.03715132	-0.07640132	0.05788832	-0.44816932	-0.11813432
1.02736032	0.03357232	-0.07818632	0.05656232	-0.44541532	-0.11924532
1.02992032	0.03010032	-0.08003632	0.05417632	-0.44077632	-0.12015432
1.03182032	0.02690532	-0.08196432	0.05457732	-0.44100832	-0.12154132
1.03494032	0.02381832	-0.08409232	0.05199132	-0.44170932	-0.12337532
1.03820032	0.02088332	-0.08633932	0.04690632	-0.44060132	-0.12639132
1.04025032	0.01808632	-0.08862132	0.04651032	-0.44005132	-0.12932632
1.04302032	0.01541532	-0.09114432	0.04354332	-0.44006232	-0.13320332
1.04579032	0.01284232	-0.09387132	0.03928432	-0.43600832	-0.13856232
1.04897032	0.01042132	-0.09690932	0.03649832	-0.43099532	-0.14506432
1.05143032	0.00820732	-0.10015132	0.03870832	-0.42646132	-0.15090732
1.05368032	0.00608932	-0.10368032	0.04483732	-0.42270532	-0.15771032
1.05573032	0.00411432	-0.10743432	0.05578032	-0.41726732	-0.16670632
1.05690032	0.00235232	-0.11128532	0.06984132	-0.40969632	-0.17525132
1.05790032	0.00080232	-0.11513832	0.07838132	-0.40195232	-0.18501232
1.05751032	-0.00049832	-0.11874132	0.08603432	-0.39716632	-0.19560932
1.05845032	-0.00154132	-0.12231932	0.08951332	-0.39132432	-0.20522232
1.05932032	-0.00233832	-0.12568232	0.09051832	-0.38901632	-0.21422132
1.06022032	-0.00294232	-0.12892332	0.08845732	-0.39168332	-0.22231732
1.06111032	-0.00334932	-0.13206232	0.08488832	-0.39245532	-0.23150932
1.06343032	-0.00356032	-0.13549532	0.07641032	-0.39104332	-0.24118132
1.06507032	-0.00361432	-0.13901332	0.07251232	-0.38854332	-0.25162932
1.06714032	-0.00346532	-0.14275032	0.06859432	-0.38495432	-0.26328032
1.06836032	-0.00305932	-0.14645332	0.06005332	-0.38056732	-0.27663032
1.06776032	-0.00245932	-0.14971332	0.05404032	-0.37896432	-0.28634832
1.06660032	-0.00176632	-0.15261732	0.05117132	-0.37898632	-0.29571032
1.06713032	-0.00089832	-0.15566232	0.04118732	-0.37334432	-0.30581532
1.06381032	0.00004332	-0.15783232	0.04002532	-0.37615732	-0.31346832
1.06130032	0.00092532	-0.15932432	0.03814032	-0.37795132	-0.31485432
1.06023032	0.00185732	-0.16036732	0.03760832	-0.37876432	-0.31342432
1.05980032	0.00290932	-0.16111932	0.03579032	-0.38141532	-0.31070632
1.05975032	0.00415032	-0.16176432	0.02867732	-0.38376532	-0.31116332
1.06025032	0.00556732	-0.16260432	0.02358832	-0.38599932	-0.31247632
1.06051032	0.00722132	-0.16361832	0.02011132	-0.38507832	-0.31679332
1.06009032	0.00901132	-0.16465932	0.02614232	-0.38598932	-0.32070832
1.05990032	0.01088332	-0.16575732	0.03099932	-0.38445632	-0.32683132
1.05949032	0.01276832	-0.16665732	0.03518632	-0.38545632	-0.33295832
1.05829032	0.01467432	-0.16722132	0.03911532	-0.38889632	-0.33756332
1.05808032	0.01659632	-0.16767732	0.03762232	-0.39080632	-0.34214432
1.05762032	0.01847632	-0.16783432	0.03617832	-0.39525732	-0.34385232
1.05717032	0.02042532	-0.16784332	0.03402332	-0.40211332	-0.34519432
1.05718032	0.02244932	-0.16804232	0.02954032	-0.40540832	-0.34567132
1.05782032	0.02450532	-0.16859632	0.02626232	-0.40590332	-0.34768232
1.05740032	0.02654532	-0.16939832	0.03175532	-0.40484732	-0.34926032
1.05627032	0.02863832	-0.17027232	0.03902132	-0.40450832	-0.35083432
1.05549032	0.03066832	-0.17104532	0.04774632	-0.40443532	-0.35171332
1.05440032	0.03267532	-0.17157332	0.04660332	-0.40493732	-0.35355632
1.05297032	0.03468132	-0.17183732	0.04676332	-0.40892632	-0.35384132
1.05287032	0.03672832	-0.17200732	0.03934932	-0.41206132	-0.35401832
1.05329032	0.03877032	-0.17201232	0.03251232	-0.41410832	-0.35326832
1.05344032	0.04080732	-0.17206832	0.02655532	-0.41543432	-0.35212632
1.05304032	0.04286032	-0.17232032	0.02568732	-0.41506032	-0.35275732
1.05224032	0.04489832	-0.17259932	0.03013532	-0.41393632	-0.35266632
1.05175032	0.04690432	-0.17276732	0.03188432	-0.41371932	-0.35203832
1.05191032	0.04896032	-0.17295432	0.02702632	-0.41462632	-0.35458632
1.05218032	0.05101632	-0.17303532	0.02273732	-0.41645432	-0.35563732
1.05116032	0.05297832	-0.17277332	0.01948532	-0.42016632	-0.35467232
1.05192032	0.05500732	-0.17269932	0.01149232	-0.42116732	-0.35411032
1.05107032	0.05699032	-0.17249032	0.01043132	-0.42396832	-0.35382032
1.05145032	0.05907332	-0.17253132	0.00525132	-0.42263732	-0.35452932
1.05101032	0.06115232	-0.17241032	0.00379932	-0.42499732	-0.35389732
1.05086032	0.06330032	-0.17234132	-0.00005532	-0.42567132	-0.35449832
1.05065032	0.06546332	-0.17226132	-0.00254132	-0.42846932	-0.35470232
1.05090032	0.06761832	-0.17217332	-0.00722132	-0.42946932	-0.35473832
1.05003032	0.06961532	-0.17181832	-0.00755432	-0.43105732	-0.35248132
1.04958032	0.07161832	-0.17159332	-0.01233532	-0.43274732	-0.35207232
1.04896032	0.07364832	-0.17139232	-0.01524732	-0.43582132	-0.35230332
1.04933032	0.07581032	-0.17139332	-0.02001032	-0.43504332	-0.35255932
1.04957032	0.07802932	-0.17139332	-0.02234332	-0.43174832	-0.35179632
1.04954032	0.08023732	-0.17126332	-0.02373232	-0.43123132	-0.35152032
1.04834032	0.08233832	-0.17092932	-0.02954332	-0.43394932	-0.35339832
1.04911032	0.08456132	-0.17080832	-0.03528432	-0.43347932	-0.35333032
1.04913032	0.08672732	-0.17047532	-0.04361432	-0.43377232	-0.35357132
1.04886032	0.08891632	-0.17007332	-0.04653232	-0.43474832	-0.35129932
1.04859032	0.09111732	-0.16976132	-0.05066832	-0.43795232	-0.35039732
1.04802032	0.09341632	-0.16970032	-0.04934732	-0.43803232	-0.35028632
1.04753032	0.09578432	-0.16987932	-0.04934832	-0.43496132	-0.35080032
1.04708032	0.09809032	-0.16993032	-0.04672532	-0.43359532	-0.34988032
1.04609032	0.10028132	-0.16984932	-0.04716732	-0.43398132	-0.35078332
1.04501032	0.10248132	-0.16972332	-0.04495732	-0.43677432	-0.35123932
1.04457032	0.10475732	-0.16967732	-0.04784532	-0.43782132	-0.35154832
1.04429032	0.10708532	-0.16967832	-0.04998632	-0.43806732	-0.35121132
1.04262032	0.10935232	-0.16957832	-0.04964232	-0.44098832	-0.35153632
1.04182032	0.11175832	-0.16965432	-0.04913132	-0.44013632	-0.35133932
1.04099032	0.11414632	-0.16966732	-0.05253232	-0.44155332	-0.35180932
1.03989032	0.11645632	-0.16949232	-0.05200732	-0.44110432	-0.35100732
1.03881032	0.11866232	-0.16931932	-0.05323832	-0.44407832	-0.35077732
1.03806032	0.12087432	-0.16927932	-0.05297632	-0.44393932	-0.34998032
1.03753032	0.12323932	-0.16969832	-0.05450632	-0.44301532	-0.35316332
1.03644032	0.12567332	-0.17006932	-0.05518332	-0.44354832	-0.35575532
1.03516032	0.12810232	-0.17009632	-0.05364832	-0.44649332	-0.35586532
1.03379032	0.13049832	-0.16979732	-0.05969132	-0.45041832	-0.35638932
1.03319032	0.13297832	-0.16954532	-0.06418732	-0.45231232	-0.35560532
1.03266032	0.13545432	-0.16948832	-0.06651632	-0.45232232	-0.35633432
1.03143032	0.13785332	-0.16948132	-0.06760232	-0.45406732	-0.35777732
1.03104032	0.14036132	-0.16968332	-0.06622432	-0.45422032	-0.35846832
1.03032032	0.14289432	-0.16995132	-0.07006532	-0.45536932	-0.36076732
1.02923032	0.14536832	-0.17008132	-0.06746132	-0.45683932	-0.36123632
1.02792032	0.14787632	-0.17022332	-0.06542132	-0.45971732	-0.36324032
1.02717032	0.15055632	-0.17038732	-0.06835132	-0.46163032	-0.36515632
1.02609032	0.15302632	-0.17014832	-0.06928332	-0.46221532	-0.36537432
1.02510032	0.15548832	-0.16995032	-0.06873732	-0.46256432	-0.36540532
1.02404032	0.15792532	-0.16983532	-0.06760132	-0.46205432	-0.36606132
1.02245032	0.16019032	-0.16968832	-0.06302832	-0.46108032	-0.36512232
1.02184032	0.16260732	-0.16986732	-0.06113832	-0.45811732	-0.36522832
1.02023032	0.16487032	-0.16992532	-0.05507632	-0.45742132	-0.36587832
1.01946032	0.16732032	-0.17014132	-0.05614432	-0.45730932	-0.36903232
1.01741032	0.16960732	-0.17000532	-0.05219432	-0.45987332	-0.37135832
1.01665032	0.17199132	-0.16972432	-0.05067432	-0.45978932	-0.37177532
1.01526032	0.17431232	-0.16930232	-0.05410232	-0.46523832	-0.37347732
1.01444032	0.17668632	-0.16889132	-0.05534432	-0.46479632	-0.37079832
1.01320032	0.17887432	-0.16858332	-0.05434732	-0.46336432	-0.36876732
1.01200032	0.18107932	-0.16854832	-0.05006032	-0.46329932	-0.36822432
1.01187032	0.18348532	-0.16887932	-0.05271332	-0.46046132	-0.37119332
1.00977032	0.18535532	-0.16859432	-0.04560832	-0.45888732	-0.37091832
1.00841032	0.18725732	-0.16835332	-0.04699932	-0.46218732	-0.37389332
1.00794032	0.18921132	-0.16815232	-0.05311932	-0.46043532	-0.37735132
1.00667032	0.19087132	-0.16771532	-0.04961032	-0.45789532	-0.37750632
1.00615032	0.19258832	-0.16753232	-0.05153932	-0.45487432	-0.37953332
1.00504032	0.19414832	-0.16739232	-0.05035532	-0.45349232	-0.38365532
1.00308032	0.19554432	-0.16717432	-0.04463132	-0.45349232	-0.38781132
1.00195032	0.19710132	-0.16698332	-0.04464132	-0.45226932	-0.39085832
1.00086032	0.19866232	-0.16653732	-0.04399532	-0.45498832	-0.39359232
0.99950632	0.20025932	-0.16612932	-0.04770932	-0.45427432	-0.39871032
0.99735432	0.20177732	-0.16574532	-0.04828332	-0.45473632	-0.40523632
0.99604532	0.20348532	-0.16543332	-0.05045132	-0.45209432	-0.40987632
0.99401832	0.20513932	-0.16503432	-0.05093332	-0.45074532	-0.41475932
0.99119732	0.20672532	-0.16473532	-0.04566032	-0.45041832	-0.42064432
0.98924332	0.20855632	-0.16456032	-0.04506732	-0.44915532	-0.42685232
0.98697732	0.21034232	-0.16409432	-0.04326332	-0.45171532	-0.43647732
0.98441532	0.21206632	-0.16335032	-0.04147532	-0.45214632	-0.44860832
0.98185732	0.21379532	-0.16228032	-0.04224632	-0.45187632	-0.46370732
0.98011732	0.21554032	-0.16079932	-0.04670832	-0.44968332	-0.47892632
0.97939232	0.21739932	-0.15906632	-0.05534832	-0.44845232	-0.49525132
0.97917132	0.21920032	-0.15698132	-0.05446332	-0.44440532	-0.50788932
0.97830532	0.22056432	-0.15425432	-0.04915232	-0.44342232	-0.51787532
0.97852332	0.22197232	-0.15141832	-0.04854632	-0.43929932	-0.52736232
0.97862732	0.22306432	-0.14827132	-0.04620932	-0.43667932	-0.53501232
0.98201132	0.22448132	-0.14500332	-0.03597532	-0.42513832	-0.53551732
0.98745832	0.22563232	-0.14113132	-0.02096732	-0.40368532	-0.52717832
0.99049332	0.22554332	-0.13639532	-0.00568732	-0.39059032	-0.51663532
0.99325532	0.22473932	-0.13134732	0.00562132	-0.37966232	-0.50414132
0.99606932	0.22325032	-0.12619232	0.02085532	-0.37038832	-0.48933332
0.99815932	0.22089432	-0.12077432	0.04477532	-0.36677332	-0.47086832
1.00173032	0.21808932	-0.11532832	0.06712732	-0.36099632	-0.45001132
1.00560032	0.21457632	-0.10968132	0.07971732	-0.36085932	-0.42762832
1.01082032	0.21069832	-0.10419432	0.08216832	-0.36388532	-0.40439332
1.01504032	0.20606732	-0.09872032	0.07843032	-0.37370632	-0.38303332
1.01706032	0.20057232	-0.09333932	0.07571932	-0.39548532	-0.36133732
1.02131032	0.19511332	-0.08847432	0.06042532	-0.40600232	-0.34223132
1.02290032	0.18882132	-0.08370532	0.05499232	-0.42821132	-0.32222532
1.02376032	0.18220932	-0.07921932	0.04954032	-0.45023632	-0.30307432
1.02328032	0.17516032	-0.07502132	0.04434932	-0.47315832	-0.28375432
1.02081032	0.16771432	-0.07118432	0.03972632	-0.49909332	-0.26639932
1.01960032	0.16043332	-0.06801132	0.03068832	-0.52132532	-0.25093532
1.01865032	0.15317632	-0.06545732	0.02589432	-0.53977332	-0.23669532
1.01859032	0.14608432	-0.06353132	0.02478032	-0.55532732	-0.22391232
1.01881032	0.13900632	-0.06209932	0.03185332	-0.56871832	-0.21112232
1.01954032	0.13199232	-0.06115932	0.03801532	-0.57394632	-0.19782932
1.02160032	0.12520132	-0.06074432	0.04702432	-0.57691032	-0.18742232
1.02416032	0.11847232	-0.06074332	0.05348432	-0.57739332	-0.17569132
1.02694032	0.11185932	-0.06111232	0.06491732	-0.57633032	-0.16584832
1.02984032	0.10533532	-0.06188132	0.07634932	-0.57690032	-0.15937032
1.03399032	0.09901732	-0.06306332	0.08781132	-0.57551932	-0.15137032
1.03882032	0.09287032	-0.06464632	0.10190132	-0.57074432	-0.14480832
1.04286032	0.08681132	-0.06646732	0.12086332	-0.56795932	-0.13868832
1.04708032	0.08085532	-0.06859132	0.13955632	-0.56168632	-0.13270032
1.05116032	0.07509432	-0.07086232	0.15800532	-0.55337932	-0.12771132
1.05509032	0.06951632	-0.07319432	0.17084832	-0.54476832	-0.12516632
1.05671032	0.06403132	-0.07529332	0.18160632	-0.53834232	-0.12371532
1.05863032	0.05882832	-0.07727332	0.18586532	-0.53464732	-0.11975032
1.06314032	0.05404932	-0.07945232	0.18443132	-0.53100932	-0.11888132
1.06737032	0.04949332	-0.08170132	0.18293632	-0.52693832	-0.11898932
1.07001032	0.04516332	-0.08406332	0.18796232	-0.52544432	-0.11770832
1.07453032	0.04114432	-0.08686532	0.18839132	-0.52144232	-0.12005432
1.07793032	0.03730332	-0.08989832	0.19490632	-0.51716432	-0.12127132
1.08106032	0.03372732	-0.09315332	0.19748632	-0.51314232	-0.12532332
1.08369032	0.03046032	-0.09649632	0.19927332	-0.50872232	-0.12950932
1.08580032	0.02748432	-0.09982732	0.19787132	-0.50305632	-0.13489232
1.08809032	0.02485632	-0.10313232	0.19263432	-0.50163332	-0.14198232
1.09085032	0.02262332	-0.10656632	0.18229132	-0.50096732	-0.15042132
1.09384032	0.02064532	-0.11011632	0.17447832	-0.50134632	-0.15901632
1.09674032	0.01895432	-0.11379932	0.16591232	-0.50123032	-0.16947032
1.09866032	0.01749732	-0.11748632	0.16135132	-0.50200232	-0.17887432
1.10053032	0.01632432	-0.12111932	0.15092332	-0.50146532	-0.19154432
1.10136032	0.01543132	-0.12457032	0.14105932	-0.50055732	-0.20278132
1.10353032	0.01479032	-0.12803532	0.12749832	-0.50012432	-0.21392132
1.10316032	0.01437132	-0.13108232	0.11734632	-0.50087732	-0.22507132
1.10264032	0.01414332	-0.13367932	0.10295232	-0.50464132	-0.23330132
1.10244032	0.01400732	-0.13572432	0.09814232	-0.50740932	-0.23468232
1.10255032	0.01397232	-0.13758232	0.09374432	-0.50873832	-0.23715832
1.10226032	0.01407332	-0.13922632	0.09223432	-0.50972032	-0.23828932
1.10382032	0.01430732	-0.14103232	0.08177132	-0.50787332	-0.24141532
1.10417032	0.01466932	-0.14275132	0.07688132	-0.50835232	-0.24545232
1.10594032	0.01524632	-0.14487032	0.06508432	-0.50614132	-0.25281332
1.10841032	0.01606432	-0.14735032	0.04530532	-0.50477132	-0.26532432
1.11256032	0.01715432	-0.15056332	0.02873232	-0.50023232	-0.27904832
1.11511032	0.01846732	-0.15414232	0.01461132	-0.49630632	-0.29351832
1.11784032	0.01991832	-0.15826332	-0.00182632	-0.48922732	-0.31095032
1.11483032	0.02123832	-0.16148432	-0.00750732	-0.48690632	-0.32402632
1.10860032	0.02245132	-0.16349032	-0.00801932	-0.49009432	-0.32973132
1.10383032	0.02356032	-0.16458532	-0.00821732	-0.49711532	-0.32989532
1.10226032	0.02474232	-0.16524332	-0.01244132	-0.50173632	-0.32630032
1.10112032	0.02601532	-0.16560332	-0.02133132	-0.50825632	-0.32537032
1.10091032	0.02736332	-0.16616932	-0.02722532	-0.51245332	-0.32399832
1.10101032	0.02876532	-0.16701332	-0.03155232	-0.51228232	-0.32453232
1.09997032	0.03019832	-0.16787732	-0.03185532	-0.51148732	-0.32526332
1.09885032	0.03166532	-0.16858332	-0.03241832	-0.51216432	-0.32620932
1.09820032	0.03317632	-0.16927332	-0.03815432	-0.51231632	-0.32945532
1.09762032	0.03477832	-0.16996032	-0.04102432	-0.51308332	-0.33250432
1.09674032	0.03642832	-0.17050732	-0.04227832	-0.51305632	-0.33375632
1.09531032	0.03819132	-0.17082332	-0.04103232	-0.51395932	-0.33483332
1.09529032	0.04010232	-0.17121732	-0.04793732	-0.51496432	-0.33809232
1.09493032	0.04203532	-0.17147732	-0.05336932	-0.51734032	-0.34044532
1.09506032	0.04407632	-0.17193832	-0.06393032	-0.51821332	-0.34475632
1.09396032	0.04609632	-0.17228032	-0.06325232	-0.51810132	-0.34798032
1.09381032	0.04813832	-0.17265032	-0.06428232	-0.51570232	-0.35085932
1.09298032	0.05014532	-0.17293632	-0.06566532	-0.51442932	-0.35393532
1.09210032	0.05207832	-0.17315132	-0.06643332	-0.51390832	-0.35646532
1.09118032	0.05400732	-0.17331332	-0.06793732	-0.51521432	-0.35967932
1.09096032	0.05602532	-0.17356232	-0.07519032	-0.51497532	-0.36533032
1.08969032	0.05796732	-0.17357832	-0.07777932	-0.51802132	-0.36920032
1.08972032	0.05994332	-0.17374332	-0.08316832	-0.51587632	-0.37198032
1.08950032	0.06196632	-0.17407232	-0.08437632	-0.51366532	-0.37661432
1.08857032	0.06403132	-0.17447432	-0.08310932	-0.51300932	-0.38152132
1.08771032	0.06615432	-0.17489732	-0.08356232	-0.51142032	-0.38626432
1.08620032	0.06823832	-0.17504832	-0.08399032	-0.51110632	-0.39082732
1.08467032	0.07031332	-0.17502432	-0.08404732	-0.51305832	-0.39360432
1.08383032	0.07247032	-0.17503032	-0.08349932	-0.51532232	-0.39422832
1.08321032	0.07463132	-0.17495332	-0.08459132	-0.51647932	-0.39342332
1.08228032	0.07688232	-0.17485432	-0.08755432	-0.51765832	-0.39321832
1.08124032	0.07922332	-0.17486532	-0.09357132	-0.51915632	-0.39512432
1.08141032	0.08170032	-0.17517132	-0.09274832	-0.51659232	-0.39598132
1.08079032	0.08416432	-0.17530532	-0.09009532	-0.51470532	-0.39531532
1.07989032	0.08657432	-0.17532232	-0.08345332	-0.51427932	-0.39367132
1.07880032	0.08893732	-0.17527532	-0.08247532	-0.51384032	-0.39359732
1.07787032	0.09136232	-0.17545432	-0.07999032	-0.51357132	-0.39511432
1.07740032	0.09381332	-0.17562732	-0.07955832	-0.51381632	-0.39654732
1.07592032	0.09629332	-0.17560632	-0.07762232	-0.51568632	-0.39724932
1.07592032	0.09897232	-0.17580632	-0.07727232	-0.51514332	-0.39869032
1.07442032	0.10159532	-0.17576532	-0.07422932	-0.51606332	-0.40109132
1.07418032	0.10434132	-0.17597732	-0.07229332	-0.51540532	-0.40395432
1.07310032	0.10696732	-0.17609132	-0.07134932	-0.51499432	-0.40688232
1.07238032	0.10954632	-0.17630632	-0.06790232	-0.51391932	-0.40912132
1.07075032	0.11195732	-0.17615732	-0.06779732	-0.51640232	-0.41064432
1.07056032	0.11448932	-0.17614232	-0.07168632	-0.51460732	-0.41093032
1.06973032	0.11705132	-0.17617932	-0.07883232	-0.51539032	-0.41481632
1.06923032	0.11970532	-0.17637332	-0.08078932	-0.51584932	-0.41816432
1.06821032	0.12241532	-0.17650232	-0.08185232	-0.51714232	-0.42320132
1.06827032	0.12532232	-0.17680132	-0.08419032	-0.51577032	-0.42777532
1.06667032	0.12794832	-0.17664832	-0.08365532	-0.51811832	-0.43084532
1.06644032	0.13075432	-0.17671832	-0.08791632	-0.51917032	-0.43421032
1.06553032	0.13357132	-0.17693232	-0.08756732	-0.52081432	-0.43654132
1.06447032	0.13632132	-0.17701732	-0.08748732	-0.52143432	-0.43814232
1.06373032	0.13909932	-0.17699632	-0.09086432	-0.52053232	-0.44019532
1.06271032	0.14190732	-0.17701532	-0.09511232	-0.52310732	-0.44284332
1.06157032	0.14470932	-0.17695232	-0.10064832	-0.52444532	-0.44605932
1.06082032	0.14748132	-0.17684532	-0.10242932	-0.52496532	-0.44787532
1.05909032	0.15003232	-0.17646032	-0.10659832	-0.52446332	-0.44905132
1.05847032	0.15256832	-0.17608432	-0.11429232	-0.52482932	-0.45039632
1.05711032	0.15487132	-0.17561232	-0.11639032	-0.52150232	-0.44968032
1.05534032	0.15702532	-0.17520932	-0.11779932	-0.52301132	-0.44869432
1.05488032	0.15933432	-0.17492432	-0.12084432	-0.52203232	-0.44810432
1.05427032	0.16172532	-0.17462732	-0.12570332	-0.52107632	-0.44830032
1.05347032	0.16415732	-0.17426932	-0.13376532	-0.52303832	-0.45022632
1.05257032	0.16659732	-0.17379532	-0.14048732	-0.52561632	-0.45174932
1.05190032	0.16909932	-0.17323332	-0.14788732	-0.52646032	-0.45235332
1.05038032	0.17149532	-0.17261132	-0.15574132	-0.52836632	-0.45237132
1.04976032	0.17404632	-0.17223832	-0.15532232	-0.52792132	-0.44846332
1.04828032	0.17645732	-0.17177132	-0.15388232	-0.52912232	-0.44393132
1.04770032	0.17901032	-0.17143432	-0.15686732	-0.52960732	-0.44120332
1.04565032	0.18137832	-0.17095332	-0.15798532	-0.53180132	-0.43960832
1.04499032	0.18401832	-0.17066632	-0.16039832	-0.53103132	-0.43865032
1.04411032	0.18674432	-0.17053932	-0.16461332	-0.53218732	-0.44057032
1.04285032	0.18946732	-0.17028032	-0.16659832	-0.52979232	-0.43970832
1.04070032	0.19195132	-0.16983832	-0.16350432	-0.53165632	-0.43785432
1.04011032	0.19472932	-0.16973832	-0.16126532	-0.52995532	-0.43636632
1.03822032	0.19715232	-0.16939932	-0.15717532	-0.52789432	-0.43385732
1.03606032	0.19943932	-0.16881832	-0.15102732	-0.52736732	-0.43075132
1.03487032	0.20189532	-0.16836232	-0.15094732	-0.52663632	-0.43045732
1.03340032	0.20427132	-0.16775132	-0.15013932	-0.52736232	-0.43215332
1.03243032	0.20690932	-0.16741032	-0.15062532	-0.52732232	-0.43482232
1.03042032	0.20935332	-0.16686232	-0.14659632	-0.52749532	-0.43664832
1.02901032	0.21193632	-0.16640532	-0.14590032	-0.52659732	-0.43863632
1.02698032	0.21428332	-0.16580432	-0.14244432	-0.52861832	-0.44156732
1.02574032	0.21661432	-0.16507732	-0.13771932	-0.52809532	-0.44091132
1.02444032	0.21872132	-0.16412932	-0.13400432	-0.52651332	-0.44182532
1.02342032	0.22121732	-0.16394532	-0.13912032	-0.53109332	-0.45665032
1.02220032	0.22384932	-0.16359432	-0.13786732	-0.53277432	-0.47075532
1.02140032	0.22663432	-0.16283532	-0.13823332	-0.53588232	-0.48438532
1.02124032	0.22970432	-0.16184132	-0.14106732	-0.53893732	-0.50142032
1.02117032	0.23275532	-0.16037332	-0.14371532	-0.54378732	-0.51706732
1.02130032	0.23576932	-0.15861932	-0.14797532	-0.54367932	-0.53325532
1.02097032	0.23863732	-0.15677232	-0.14937332	-0.54352032	-0.55011632
1.02154032	0.24146132	-0.15476932	-0.14472732	-0.53851332	-0.56199632
1.02386032	0.24407432	-0.15230432	-0.13613932	-0.53310932	-0.56700432
1.02653032	0.24609932	-0.14917532	-0.12760732	-0.52333032	-0.56379832
1.02864032	0.24737732	-0.14562232	-0.12191732	-0.51802932	-0.55850532
1.03155032	0.24822532	-0.14185632	-0.10835032	-0.50494432	-0.54584032
1.03675032	0.24884232	-0.13794732	-0.09293332	-0.48702932	-0.52767432
1.03997032	0.24814332	-0.13333232	-0.06669932	-0.47306332	-0.50553432
1.04207032	0.24645632	-0.12836932	-0.04972332	-0.46409532	-0.48496432
1.04331032	0.24388532	-0.12325932	-0.04328932	-0.45741032	-0.46721832
1.04361032	0.24043832	-0.11809632	-0.02930332	-0.45783532	-0.44741732
1.04609032	0.23682632	-0.11327832	-0.02975032	-0.45662932	-0.43154732
1.04664032	0.23213932	-0.10837732	-0.02532632	-0.46227032	-0.41587432
1.04884032	0.22726032	-0.10374332	-0.02798232	-0.46735732	-0.40101232
1.05059032	0.22175832	-0.09914332	-0.02811632	-0.47623532	-0.38615932
1.05201032	0.21569832	-0.09456932	-0.02403432	-0.48661732	-0.36953032
1.05428032	0.20941232	-0.09009232	-0.02129032	-0.49605032	-0.35287432
1.05562032	0.20260332	-0.08552232	-0.01824132	-0.50467632	-0.33485732
1.05857032	0.19582632	-0.08104932	-0.01456332	-0.51139432	-0.31526632
1.05853032	0.18833132	-0.07635232	-0.01414332	-0.52475932	-0.29629032
1.05801032	0.18063132	-0.07182232	-0.01866332	-0.53867532	-0.28043732
1.05571032	0.17260932	-0.06751632	-0.02142232	-0.55764232	-0.26590832
1.05294032	0.16446432	-0.06364132	-0.02204132	-0.57609032	-0.25188732
1.05126032	0.15653532	-0.06022332	-0.03269332	-0.58976732	-0.24090232
1.04794032	0.14843432	-0.05703432	-0.01401832	-0.60259332	-0.22353532
1.04697032	0.14070032	-0.05427032	-0.01008832	-0.60883232	-0.21062432
1.04831032	0.13338932	-0.05179732	-0.00261232	-0.60932332	-0.19657532
1.04819032	0.12601132	-0.04941832	0.01001532	-0.60883632	-0.18051532
1.04914032	0.11893132	-0.04723432	0.01389732	-0.60969632	-0.16715332
1.04869032	0.11188832	-0.04525032	0.01747532	-0.61150332	-0.15485432
1.04974032	0.10521232	-0.04361332	0.01153132	-0.61342232	-0.14691932
1.05141032	0.09874832	-0.04234932	0.00502532	-0.61207432	-0.13772132
1.05160032	0.09228832	-0.04134432	0.00673432	-0.61525732	-0.13204532
1.05262032	0.08605432	-0.04066932	0.01777632	-0.61487932	-0.12461832
1.05411032	0.08001332	-0.04031532	0.02573632	-0.61152732	-0.11725332
1.05518032	0.07412632	-0.04022732	0.03464832	-0.60617932	-0.11083132
1.05627032	0.06840632	-0.04049032	0.04376132	-0.60251632	-0.10556732
1.05828032	0.06288432	-0.04106532	0.05719732	-0.59589632	-0.10050632
1.06035032	0.05759932	-0.04181632	0.06330532	-0.58961432	-0.09677732
1.06318032	0.05258832	-0.04272232	0.06621332	-0.58471632	-0.09367832
1.06584032	0.04774832	-0.04379532	0.06512032	-0.58055432	-0.09248732
1.06894032	0.04305332	-0.04507832	0.06502132	-0.57702132	-0.08860032
1.07115032	0.03849232	-0.04660232	0.06845032	-0.57371932	-0.08628232
1.07430032	0.03405232	-0.04853532	0.06939932	-0.56724732	-0.08426232
1.07650032	0.02972332	-0.05092632	0.07330832	-0.56440032	-0.08506332
1.08009032	0.02555832	-0.05391932	0.07930332	-0.55528932	-0.08680032
1.08358032	0.02153132	-0.05742132	0.08542332	-0.54688132	-0.09131532
1.08716032	0.01769132	-0.06129732	0.09021832	-0.53781832	-0.09778832
1.08944032	0.01403432	-0.06540732	0.08979432	-0.53256732	-0.10628532
1.09146032	0.01055132	-0.06965032	0.08910332	-0.52522432	-0.11522532
1.09263032	0.00728432	-0.07389432	0.08722432	-0.52081932	-0.12361832
1.09495032	0.00428532	-0.07826932	0.07835932	-0.51668432	-0.13135432
1.09677032	0.00149832	-0.08269632	0.07282132	-0.51241732	-0.14111732
1.09860032	-0.00111032	-0.08726832	0.07083232	-0.50995632	-0.15015932
1.10037032	-0.00349132	-0.09193632	0.06334132	-0.50557932	-0.16008632
1.10150032	-0.00573832	-0.09655832	0.05400932	-0.50200732	-0.17058832
1.10241032	-0.00778732	-0.10113332	0.04676432	-0.49973932	-0.18151232
1.10190032	-0.00966432	-0.10544832	0.03992632	-0.49793132	-0.19055732
1.10059032	-0.01130232	-0.10951932	0.03037032	-0.49648832	-0.20082132
1.10017032	-0.01269632	-0.11349332	0.01985432	-0.49434032	-0.21029632
1.09936032	-0.01380532	-0.11724732	0.00774532	-0.49365732	-0.21954432
1.10007032	-0.01469032	-0.12099032	-0.00825032	-0.49315832	-0.22930432
1.10017032	-0.01537332	-0.12460332	-0.01798932	-0.49158932	-0.23899032
1.09967032	-0.01595532	-0.12813932	-0.02310832	-0.48989232	-0.24665132
1.09898032	-0.01633032	-0.13157932	-0.02384432	-0.48525532	-0.25246632
1.09757032	-0.01647532	-0.13478232	-0.02500232	-0.48084632	-0.25915932
1.09671032	-0.01636732	-0.13790332	-0.03320632	-0.47779732	-0.26653432
1.09513032	-0.01594532	-0.14064032	-0.04321732	-0.47871332	-0.27342232
1.09423032	-0.01539032	-0.14316832	-0.05354232	-0.48047732	-0.27849332
1.09421032	-0.01478832	-0.14547732	-0.06421332	-0.48123432	-0.28294232
1.09333032	-0.01406032	-0.14749432	-0.06623232	-0.48409832	-0.28552232
1.09316032	-0.01335932	-0.14964932	-0.07097832	-0.48239832	-0.28897832
1.09279032	-0.01259332	-0.15181832	-0.07086632	-0.47954132	-0.29320532
1.09174032	-0.01176532	-0.15387132	-0.07286332	-0.47488932	-0.29821232
1.08980032	-0.01077832	-0.15576932	-0.07708232	-0.47152232	-0.30562132
1.08896032	-0.00965232	-0.15787232	-0.08419132	-0.46649132	-0.31443632
1.08813032	-0.00842932	-0.15993532	-0.09381532	-0.46125032	-0.32461332
1.08722032	-0.00711232	-0.16208532	-0.09763132	-0.45600332	-0.33255832
1.08469032	-0.00574532	-0.16395232	-0.10143732	-0.45158132	-0.34090332
1.08181032	-0.00430932	-0.16553532	-0.09965132	-0.44905332	-0.34513832
1.07864032	-0.00283932	-0.16648632	-0.10371232	-0.45115232	-0.35058332
1.07651032	-0.00135032	-0.16701232	-0.11035132	-0.45527632	-0.35372832
1.07525032	0.00016132	-0.16731032	-0.11982432	-0.45978532	-0.35771932
1.07451032	0.00171632	-0.16759932	-0.12292432	-0.46179332	-0.36052632
1.07388032	0.00346232	-0.16803532	-0.12609532	-0.46452932	-0.36447332
1.07300032	0.00536732	-0.16847132	-0.13219932	-0.46696932	-0.36991832
1.07294032	0.00744332	-0.16900132	-0.13545832	-0.46713632	-0.37395432
1.07244032	0.00959632	-0.16939232	-0.14050332	-0.46849032	-0.37900832
1.07226032	0.01183532	-0.16981332	-0.14402432	-0.46883432	-0.38314732
1.07167032	0.01415832	-0.17021032	-0.14812532	-0.46988632	-0.38697632
1.07136032	0.01646132	-0.17052532	-0.15279832	-0.46915832	-0.38845632
1.07081032	0.01879832	-0.17072132	-0.15643432	-0.47245332	-0.38913532
1.07064032	0.02109732	-0.17109632	-0.15873032	-0.47344532	-0.38813032
1.06975032	0.02335132	-0.17141332	-0.15885932	-0.47337732	-0.38725932
1.06911032	0.02552032	-0.17179532	-0.15859332	-0.47397432	-0.38655732
1.06830032	0.02770432	-0.17221432	-0.15495532	-0.47186132	-0.38527332
1.06766032	0.02986532	-0.17263232	-0.15042232	-0.47088832	-0.38347932
1.06622032	0.03200432	-0.17280532	-0.14707332	-0.47173632	-0.38253732
1.06604032	0.03419832	-0.17309532	-0.14520332	-0.47054932	-0.38152332
1.06523032	0.03650632	-0.17335232	-0.14176232	-0.47117532	-0.38182032
1.06470032	0.03891032	-0.17358432	-0.14331832	-0.47191832	-0.38196232
1.06385032	0.04140632	-0.17367932	-0.14178232	-0.47253832	-0.38081832
1.06341032	0.04397232	-0.17371532	-0.14672432	-0.47283732	-0.38046132
1.06255032	0.04653732	-0.17380432	-0.14724632	-0.47340632	-0.38028032
1.06237032	0.04908132	-0.17404632	-0.14303132	-0.47156832	-0.38033432
1.06128032	0.05160032	-0.17409432	-0.13988732	-0.47126432	-0.38180532
1.06078032	0.05402332	-0.17402932	-0.13883732	-0.47048332	-0.38167832
1.06011032	0.05631332	-0.17379332	-0.13849932	-0.46945232	-0.38207432
1.05979032	0.05853732	-0.17369132	-0.13714132	-0.46751132	-0.38218432
1.05858032	0.06072432	-0.17370832	-0.13441332	-0.46687632	-0.38467532
1.05815032	0.06300132	-0.17380532	-0.13722832	-0.46787732	-0.38915732
1.05775032	0.06533932	-0.17381532	-0.13492732	-0.46892132	-0.39180932
1.05741032	0.06771932	-0.17382932	-0.13210932	-0.46955332	-0.39457132
1.05653032	0.07005132	-0.17369932	-0.12816132	-0.46813832	-0.39775632
1.05576032	0.07241732	-0.17354932	-0.12820432	-0.46857832	-0.40253032
1.05447032	0.07472532	-0.17324132	-0.12716332	-0.47148932	-0.40519232
1.05385032	0.07704932	-0.17296232	-0.12913132	-0.47200832	-0.40782532
1.05362032	0.07935432	-0.17278232	-0.13305732	-0.47143032	-0.40930232
1.05311032	0.08168132	-0.17273332	-0.13460632	-0.47263332	-0.41020232
1.05189032	0.08400032	-0.17268632	-0.13402932	-0.47183432	-0.41216932
1.05082032	0.08635932	-0.17274132	-0.13033232	-0.47064932	-0.41219732
1.05020032	0.08877232	-0.17272232	-0.13058032	-0.47118432	-0.41451132
1.04956032	0.09133932	-0.17278332	-0.13078932	-0.47043232	-0.41785932
1.04849032	0.09398832	-0.17280732	-0.12637432	-0.47006232	-0.42088232
1.04762032	0.09669432	-0.17272832	-0.12581232	-0.47166732	-0.42338732
1.04688032	0.09948832	-0.17266832	-0.13155832	-0.47329532	-0.42617032
1.04649032	0.10228932	-0.17270632	-0.13370832	-0.47210532	-0.42794132
1.04495032	0.10507532	-0.17288432	-0.13104632	-0.47284232	-0.43061232
1.04364032	0.10794632	-0.17306732	-0.12825532	-0.47255832	-0.43386132
1.04103032	0.11061832	-0.17280032	-0.12633432	-0.47571032	-0.43619132
1.04043032	0.11358832	-0.17284532	-0.12556232	-0.47294232	-0.43802732
1.03906032	0.11660932	-0.17302232	-0.12083732	-0.47525232	-0.44142032
1.03779032	0.11982932	-0.17314132	-0.12181332	-0.47852532	-0.44631732
1.03597032	0.12316832	-0.17296332	-0.12101432	-0.48287232	-0.44911732
1.03512032	0.12672832	-0.17302532	-0.12124032	-0.48483732	-0.44925232
1.03439032	0.13048332	-0.17340932	-0.11860332	-0.48556532	-0.45097732
1.03284032	0.13413732	-0.17372632	-0.11058832	-0.48658632	-0.45020732
1.03120032	0.13780032	-0.17398832	-0.10708932	-0.48905932	-0.45012432
1.02890032	0.14142432	-0.17392932	-0.10526032	-0.49431132	-0.44836732
1.02684032	0.14515332	-0.17364432	-0.10792932	-0.50141632	-0.44818532
1.02537032	0.14891332	-0.17329732	-0.11178632	-0.50243832	-0.44705932
1.02418032	0.15270232	-0.17311832	-0.11187332	-0.50182032	-0.44704132
1.02262032	0.15630732	-0.17295932	-0.10981932	-0.50148532	-0.44666032
1.02096032	0.15964632	-0.17277232	-0.10830332	-0.49896332	-0.44559732
1.01973032	0.16290432	-0.17263332	-0.10695832	-0.49758032	-0.44620132
1.01780032	0.16597232	-0.17238732	-0.10732232	-0.50029532	-0.44901232
1.01643032	0.16907232	-0.17211732	-0.10731432	-0.50097732	-0.45029032
1.01455032	0.17204432	-0.17155632	-0.10661932	-0.50273532	-0.45178832
1.01407032	0.17524132	-0.17117132	-0.11168132	-0.50149232	-0.45346732
1.01266032	0.17838032	-0.17081932	-0.11001432	-0.50268332	-0.45740532
1.01154032	0.18153732	-0.17053032	-0.11472932	-0.50091732	-0.46320232
1.00984032	0.18448332	-0.17014632	-0.11435732	-0.49898632	-0.46678132
1.00755032	0.18716832	-0.16968632	-0.10916532	-0.49661532	-0.47013932
1.00588032	0.18991832	-0.16936032	-0.10800132	-0.49650232	-0.47534432
1.00340032	0.19243132	-0.16867232	-0.10684132	-0.49553532	-0.48039932
1.00132032	0.19520332	-0.16804932	-0.11267632	-0.49951332	-0.49094032
0.99909232	0.19807632	-0.16723232	-0.12052432	-0.49651532	-0.50160432
0.99566132	0.20081332	-0.16609832	-0.12394432	-0.49763532	-0.51431232
0.99272232	0.20369132	-0.16482532	-0.12748432	-0.49827232	-0.52701932
0.99064032	0.20676832	-0.16352932	-0.13472332	-0.50130532	-0.54271432
0.98787132	0.20983232	-0.16213732	-0.13999332	-0.50227032	-0.55925032
0.98577132	0.21288132	-0.16055432	-0.14437632	-0.50283432	-0.57482132
0.98422032	0.21577132	-0.15845432	-0.14808832	-0.50460932	-0.58646732
0.98423132	0.21853132	-0.15592232	-0.15428432	-0.50332332	-0.59438732
0.98247632	0.22072532	-0.15299632	-0.15832732	-0.50647932	-0.60307232
0.98155632	0.22291132	-0.15018432	-0.15805832	-0.50230932	-0.61036832
0.98203232	0.22500132	-0.14730032	-0.15407232	-0.49495232	-0.61319132
0.98451032	0.22701232	-0.14424932	-0.14708032	-0.48514432	-0.61196032
0.98810132	0.22858432	-0.14074332	-0.13296532	-0.47205832	-0.60272432
0.99358832	0.22975632	-0.13691132	-0.11276232	-0.45320232	-0.58610132
0.99969832	0.23014832	-0.13266132	-0.09061532	-0.43130732	-0.56580432
1.00466032	0.22935632	-0.12792032	-0.06796532	-0.41600332	-0.54408832
1.00806032	0.22734132	-0.12276832	-0.04254932	-0.40976132	-0.52254832
1.01226032	0.22459432	-0.11746932	-0.02045732	-0.40305332	-0.49968532
1.01768032	0.22121432	-0.11214432	-0.00210532	-0.39875232	-0.47517932
1.02408032	0.21719032	-0.10672132	0.00637832	-0.39296932	-0.45202832
1.02873032	0.21194732	-0.10092332	0.01223332	-0.40167632	-0.42658332
1.03400032	0.20617832	-0.09506332	0.01395232	-0.41039232	-0.40159932
1.03661032	0.19928932	-0.08903532	0.01902632	-0.43011032	-0.37544132
1.03970032	0.19204932	-0.08325832	-0.00400732	-0.45476332	-0.35781232
1.04058032	0.18404432	-0.07758932	0.00013832	-0.47658732	-0.33614832
1.04083032	0.17565732	-0.07217932	-0.00322332	-0.50076832	-0.31658432
1.04057032	0.16700232	-0.06704332	-0.00823632	-0.52370632	-0.29751732
1.03985032	0.15815932	-0.06227232	-0.01083532	-0.54498432	-0.28174332
1.03599032	0.14880732	-0.05761532	-0.00611832	-0.56907732	-0.26138432
1.03412032	0.13972532	-0.05357532	-0.01368832	-0.58851532	-0.24842632
1.03496032	0.13095832	-0.05007132	-0.02076432	-0.60019432	-0.23732332
1.03581032	0.12220632	-0.04682432	-0.01627932	-0.60867932	-0.22454032
1.03676032	0.11350732	-0.04369432	-0.01544732	-0.61331132	-0.21048432
1.03805032	0.10488832	-0.04068532	-0.01414232	-0.61577232	-0.19382832
1.03807032	0.09639832	-0.03775332	-0.01342232	-0.61264432	-0.17559932
1.03722032	0.08783132	-0.03509232	-0.00821832	-0.62010332	-0.16184532
1.03685032	0.07963532	-0.03278632	0.00201732	-0.62481932	-0.14938732
1.03729032	0.07180332	-0.03083032	-0.00517232	-0.62582332	-0.14112732
1.03858032	0.06427132	-0.02926332	-0.00271532	-0.62626132	-0.13401832
1.04041032	0.05708532	-0.02802332	-0.00456232	-0.62564232	-0.12814932
1.04228032	0.05009032	-0.02702732	-0.00281732	-0.62491132	-0.12171732
1.04391032	0.04330632	-0.02633732	-0.00158332	-0.62384832	-0.11416532
1.04562032	0.03673632	-0.02596332	0.00427632	-0.62068732	-0.10863732
1.04721032	0.03039632	-0.02586732	0.00912232	-0.61684032	-0.10304632
1.04967032	0.02426532	-0.02608832	0.00963732	-0.61058632	-0.09898132
1.05158032	0.01836432	-0.02661232	0.01057232	-0.60625532	-0.09684032
1.05382032	0.01266932	-0.02741432	0.01636932	-0.60068932	-0.09374532
1.05655032	0.00716332	-0.02856532	0.02254332	-0.59113232	-0.09002032
1.05977032	0.00199832	-0.03009132	0.01732232	-0.59079632	-0.09034132
1.06255032	-0.00319632	-0.03206532	0.01878032	-0.58014532	-0.09208532
1.06532032	-0.00813332	-0.03445132	0.02111032	-0.57260832	-0.09467132
1.06798032	-0.01286132	-0.03719032	0.02294032	-0.56632332	-0.09987132
1.06907032	-0.01732532	-0.04015632	0.02402332	-0.56045232	-0.10328032
1.07178032	-0.02157632	-0.04337432	0.02186332	-0.55285132	-0.10818332
1.07427032	-0.02555332	-0.04671132	0.02058932	-0.54542032	-0.11397132
1.07590032	-0.02927332	-0.05018432	0.01761832	-0.53905432	-0.11957432
1.07858032	-0.03274532	-0.05394832	0.00597832	-0.53121632	-0.12986832
1.08105032	-0.03594032	-0.05796632	0.00024932	-0.52465532	-0.13754732
1.08368032	-0.03886732	-0.06217132	-0.00701332	-0.51914732	-0.14600332
1.08553032	-0.04150932	-0.06647832	-0.01379832	-0.51377132	-0.15536532
1.08685032	-0.04385332	-0.07088432	-0.01765832	-0.51000132	-0.16365432
1.08850032	-0.04599232	-0.07548132	-0.02450232	-0.50418732	-0.17345232
1.09047032	-0.04797632	-0.08025832	-0.02801232	-0.49796032	-0.18330532
1.09132032	-0.04974532	-0.08512832	-0.03199532	-0.49182332	-0.19504332
1.09079032	-0.05126232	-0.08986032	-0.03717032	-0.48803832	-0.20580032
1.08991032	-0.05255832	-0.09436532	-0.04701632	-0.48379632	-0.21650132
1.08803032	-0.05361432	-0.09854632	-0.05369932	-0.48327532	-0.22560332
1.08759032	-0.05457132	-0.10267832	-0.06347532	-0.47834932	-0.23406232
1.08747032	-0.05540232	-0.10678132	-0.07256532	-0.47428632	-0.24216832
1.08705032	-0.05604732	-0.11085232	-0.08182532	-0.46917332	-0.25038132
1.08660032	-0.05651732	-0.11493432	-0.08665432	-0.46470132	-0.25853332
1.08636032	-0.05680032	-0.11901932	-0.09242032	-0.46014832	-0.26808132
1.08518032	-0.05682232	-0.12289632	-0.09753132	-0.45769232	-0.27658732
1.08447032	-0.05666732	-0.12670532	-0.10351432	-0.45676432	-0.28544732
1.08438032	-0.05633132	-0.13049232	-0.11330032	-0.45524032	-0.29553932
1.08388032	-0.05579132	-0.13413932	-0.12368332	-0.45500132	-0.30596932
1.08398032	-0.05512832	-0.13780632	-0.13616132	-0.45399832	-0.31748232
1.08460032	-0.05432432	-0.14157132	-0.14654332	-0.45089532	-0.32946632
1.08507032	-0.05338832	-0.14539132	-0.15164632	-0.44742332	-0.34067532
1.08651032	-0.05231932	-0.14955932	-0.15174932	-0.44341232	-0.35293532
1.08831032	-0.05108032	-0.15396432	-0.15285532	-0.43754332	-0.36666732
1.08087032	-0.04920332	-0.15674732	-0.14425432	-0.44424932	-0.37784532
1.07168032	-0.04743832	-0.15767232	-0.13446732	-0.45244032	-0.37897432
1.06801032	-0.04625832	-0.15812632	-0.12008732	-0.45304132	-0.37180532
1.06661032	-0.04515832	-0.15823432	-0.10944332	-0.45292332	-0.36370232
1.06634032	-0.04393532	-0.15842232	-0.11017232	-0.45312032	-0.36005232
1.06651032	-0.04250932	-0.15894832	-0.11416532	-0.45276032	-0.36033232
1.06650032	-0.04093732	-0.15978632	-0.11659232	-0.45169132	-0.36323032
1.06623032	-0.03930332	-0.16081932	-0.11110132	-0.45109632	-0.36474032
1.06526032	-0.03761032	-0.16177332	-0.10930532	-0.45110532	-0.36932732
1.06447032	-0.03586732	-0.16273632	-0.10728332	-0.45121032	-0.37378032
1.06351032	-0.03406932	-0.16360132	-0.10947732	-0.45257932	-0.37908532
1.06298032	-0.03230932	-0.16447432	-0.11030832	-0.45360532	-0.38416632
1.06167032	-0.03050332	-0.16500132	-0.11235632	-0.45559932	-0.38749032
1.06105032	-0.02860132	-0.16547032	-0.11608832	-0.45840232	-0.38954532
1.06045032	-0.02657532	-0.16585132	-0.12545832	-0.46175632	-0.39335132
1.05891032	-0.02446432	-0.16600532	-0.13299632	-0.46510532	-0.39623732
1.05886032	-0.02232832	-0.16641632	-0.13964532	-0.46437032	-0.39826732
1.05814032	-0.02003332	-0.16677232	-0.14318432	-0.46484232	-0.39932632
1.05825032	-0.01763432	-0.16716332	-0.15293332	-0.46432832	-0.40192732
1.05823032	-0.01507932	-0.16751332	-0.15414532	-0.46347732	-0.40082932
1.05822032	-0.01238432	-0.16782832	-0.16095132	-0.46334232	-0.40174132
1.05808032	-0.00950232	-0.16811432	-0.16834732	-0.46455232	-0.40181432
1.05862032	-0.00653932	-0.16845432	-0.17806632	-0.46603132	-0.40118932
1.05927032	-0.00350532	-0.16887032	-0.18901632	-0.46688632	-0.40111332
1.05884032	-0.00042832	-0.16926332	-0.19561732	-0.46887232	-0.40039932
1.05853032	0.00259032	-0.16975632	-0.19715732	-0.46796132	-0.39866632
1.05809032	0.00561332	-0.17027332	-0.19632032	-0.46615332	-0.39756832
1.05682032	0.00857532	-0.17056132	-0.19535432	-0.46539832	-0.39597232
1.05532032	0.01143732	-0.17075032	-0.19489732	-0.46486632	-0.39530632
1.05450032	0.01425032	-0.17104832	-0.19061432	-0.46327732	-0.39321432
1.05370032	0.01707132	-0.17115832	-0.19193432	-0.46577332	-0.39297632
1.05383032	0.01986932	-0.17124132	-0.19853032	-0.46647232	-0.39224932
1.05329032	0.02260632	-0.17123832	-0.20231832	-0.46823732	-0.39192932
1.05212032	0.02521532	-0.17115232	-0.20466132	-0.46914732	-0.39009832
1.05095032	0.02767232	-0.17112732	-0.20294832	-0.46751332	-0.38888732
1.05110032	0.03012732	-0.17129232	-0.20338332	-0.46390632	-0.38815332
1.04999032	0.03246932	-0.17108632	-0.20620532	-0.46614432	-0.38868432
1.04982032	0.03483832	-0.17110432	-0.20992032	-0.46685032	-0.38988932
1.04921032	0.03717732	-0.17105832	-0.21227632	-0.46523832	-0.39118132
1.04902032	0.03946932	-0.17093532	-0.21583632	-0.46484632	-0.39156532
1.04900032	0.04173532	-0.17079932	-0.22119532	-0.46496632	-0.39224732
1.04993032	0.04397532	-0.17082232	-0.22588032	-0.46278432	-0.39305432
1.04956032	0.04609132	-0.17064032	-0.23530132	-0.46100732	-0.39608732
1.04928032	0.04815732	-0.17056132	-0.23545132	-0.45935032	-0.39716632
1.04891032	0.05015232	-0.17044432	-0.23504932	-0.45811832	-0.39880332
1.04870032	0.05203132	-0.17030732	-0.23601832	-0.45571532	-0.39975432
1.04812032	0.05379532	-0.17010432	-0.23565332	-0.45479032	-0.39973732
1.04804032	0.05549532	-0.17003732	-0.23737932	-0.45165332	-0.40122732
1.04802032	0.05726432	-0.17007232	-0.23956632	-0.45160932	-0.40291232
1.04735032	0.05898432	-0.16989632	-0.23827932	-0.45262432	-0.40426432
1.04677032	0.06075232	-0.16973232	-0.24194832	-0.45154932	-0.40685332
1.04599032	0.06257332	-0.16966532	-0.24130632	-0.45003932	-0.40963232
1.04537032	0.06445432	-0.16976432	-0.24168732	-0.44689732	-0.41366932
1.04457032	0.06638532	-0.16991632	-0.23744632	-0.44596232	-0.41729632
1.04311032	0.06835632	-0.16993332	-0.23676932	-0.44670432	-0.41991532
1.04184032	0.07047532	-0.16998032	-0.23597032	-0.44777932	-0.42305632
1.04042032	0.07267732	-0.16989832	-0.23372532	-0.44927132	-0.42502832
1.03959032	0.07505932	-0.16983532	-0.23362732	-0.45025732	-0.42429832
1.03849032	0.07758832	-0.16973332	-0.23215632	-0.45250032	-0.42433232
1.03768032	0.08021332	-0.16984032	-0.22866432	-0.44887832	-0.42297332
1.03573032	0.08281232	-0.16999632	-0.22851532	-0.44728832	-0.42465332
1.03433032	0.08547332	-0.17035232	-0.22498532	-0.44470132	-0.42672432
1.03225032	0.08813532	-0.17055132	-0.22086032	-0.44469832	-0.42807032
1.03053032	0.09084332	-0.17062632	-0.21499132	-0.44505832	-0.42839232
1.02910032	0.09366832	-0.17067332	-0.21197432	-0.44424532	-0.42799832
1.02755032	0.09659432	-0.17075232	-0.20700832	-0.44526532	-0.42928532
1.02562032	0.09952732	-0.17075032	-0.20824832	-0.44530632	-0.43266132
1.02318032	0.10242732	-0.17052232	-0.20288132	-0.44673232	-0.43301932
1.02170032	0.10544132	-0.17033632	-0.20462432	-0.44597232	-0.43523932
1.02042032	0.10839632	-0.17016332	-0.20263432	-0.44497932	-0.43586132
1.01904032	0.11129632	-0.17003132	-0.20361532	-0.44123832	-0.43664132
1.01713032	0.11406532	-0.16984832	-0.20625932	-0.43839332	-0.43787532
1.01516032	0.11687032	-0.16968032	-0.20573532	-0.44038432	-0.43772632
1.01343032	0.11968432	-0.16957232	-0.20230532	-0.43888532	-0.43674032
1.01209032	0.12257232	-0.16953432	-0.20160232	-0.43629332	-0.43563532
1.01005032	0.12541032	-0.16944132	-0.19812432	-0.43440532	-0.43584132
1.00839032	0.12837832	-0.16949332	-0.19426932	-0.43470832	-0.43806532
1.00683032	0.13145232	-0.16953932	-0.19370632	-0.43399832	-0.44047632
1.00472032	0.13451732	-0.16941832	-0.19103732	-0.43450632	-0.44243132
1.00331032	0.13778732	-0.16951632	-0.18531732	-0.43368332	-0.44375632
1.00150032	0.14101032	-0.16958832	-0.18499732	-0.43304332	-0.44634532
0.99932132	0.14424932	-0.16958232	-0.17749832	-0.43369332	-0.44756432
0.99718632	0.14749332	-0.16951232	-0.17107632	-0.43340832	-0.44817032
0.99525432	0.15077932	-0.16932432	-0.16884032	-0.43187732	-0.45004832
0.99339332	0.15405332	-0.16900532	-0.16671632	-0.43219932	-0.45105232
0.99175632	0.15733532	-0.16867832	-0.16467332	-0.43333132	-0.45197332
0.99036432	0.16068032	-0.16840232	-0.16216432	-0.43356232	-0.45283732
0.98896832	0.16401532	-0.16808332	-0.16176032	-0.43385832	-0.45279832
0.98784232	0.16739532	-0.16770532	-0.15843332	-0.43400032	-0.45137132
0.98643832	0.17073132	-0.16742232	-0.15649432	-0.43459532	-0.45125632
0.98583632	0.17423732	-0.16737132	-0.15295132	-0.43088732	-0.44945932
0.98459132	0.17751332	-0.16722732	-0.15074132	-0.43050332	-0.44893932
0.98287432	0.18063432	-0.16700132	-0.14254432	-0.42867332	-0.44832432
0.98154832	0.18371932	-0.16677432	-0.13869232	-0.42967632	-0.44891632
0.98015932	0.18672532	-0.16643732	-0.13492332	-0.42839532	-0.44969332
0.97911132	0.18977532	-0.16623332	-0.13362832	-0.42840032	-0.45297532
0.97752532	0.19253732	-0.16569232	-0.13052932	-0.42891332	-0.45420832
0.97664632	0.19543132	-0.16541232	-0.12929432	-0.42759732	-0.45897232
0.97429932	0.19795032	-0.16484632	-0.11894032	-0.42916332	-0.46248632
0.97304732	0.20058432	-0.16438732	-0.11507032	-0.42772132	-0.46808832
0.97163832	0.20306732	-0.16371832	-0.11562432	-0.42719632	-0.47433032
0.96991432	0.20546532	-0.16296032	-0.11405332	-0.42979932	-0.48453732
0.96845632	0.20784132	-0.16195832	-0.11028732	-0.43128132	-0.49643732
0.96790232	0.21035332	-0.16082232	-0.11609832	-0.43324632	-0.51121832
0.96776432	0.21292732	-0.15955232	-0.12464232	-0.43473332	-0.53132732
0.96760532	0.21538632	-0.15801532	-0.12818932	-0.43615532	-0.55187832
0.96763932	0.21766632	-0.15613732	-0.12654232	-0.43690532	-0.57128432
0.96894832	0.21987332	-0.15399032	-0.12496132	-0.43276932	-0.58732732
0.96948532	0.22144532	-0.15128432	-0.11954132	-0.43100432	-0.60094832
0.97069732	0.22274032	-0.14836632	-0.12144332	-0.42717032	-0.61281632
0.97429232	0.22404632	-0.14535832	-0.11921732	-0.41438232	-0.61556932
0.97768932	0.22462632	-0.14178132	-0.10938532	-0.40047432	-0.61213232
0.98332232	0.22492432	-0.13795032	-0.08827632	-0.37829132	-0.59799032
0.98845532	0.22418732	-0.13345732	-0.06435932	-0.35422532	-0.57863532
0.99178732	0.22219532	-0.12829632	-0.04098732	-0.33499032	-0.55782332
0.99259532	0.21892632	-0.12263732	-0.01600032	-0.32678232	-0.53649232
0.99217332	0.21475732	-0.11682532	0.00165932	-0.32526332	-0.51755632
0.99500532	0.20544432	-0.10575232	0.01740432	-0.31661132	-0.48159632
0.99629132	0.19998432	-0.10029932	0.02859032	-0.32238532	-0.46372032
0.99816832	0.19420632	-0.09491532	0.03259732	-0.32959132	-0.44584432
1.00120032	0.18823432	-0.08959232	0.03661832	-0.33085632	-0.42450332
1.00523032	0.18206732	-0.08426832	0.03456532	-0.33679432	-0.40383532
1.00804032	0.17541832	-0.07876232	0.03346132	-0.34276432	-0.38129932
1.01010032	0.16843132	-0.07323032	0.02283132	-0.35700532	-0.36050032
1.01110032	0.16114332	-0.06779432	0.00925432	-0.37310032	-0.33738232
1.01076032	0.15355232	-0.06251432	-0.00085832	-0.39245732	-0.31650032
1.00426032	0.14504332	-0.05720732	0.00651832	-0.42940332	-0.29179532
1.00094032	0.13707632	-0.05263732	-0.00572932	-0.45602632	-0.27522832
0.99767132	0.12918532	-0.04867332	-0.01157932	-0.47658432	-0.25865432
0.99246432	0.12106832	-0.04519032	-0.01031632	-0.50322232	-0.24379732
0.98935332	0.11332932	-0.04238332	-0.01285432	-0.51955332	-0.23057532
0.98748532	0.10579132	-0.04013732	-0.00788532	-0.53259232	-0.21679532
0.98690832	0.09849032	-0.03836132	-0.00880832	-0.53712132	-0.20418732
0.98638432	0.09132532	-0.03694432	-0.00675032	-0.54075332	-0.19021232
0.98676232	0.08423232	-0.03593032	-0.00888232	-0.54659432	-0.17855832
0.98689732	0.07720532	-0.03526132	-0.00225032	-0.55283032	-0.16608032
0.98741832	0.07033032	-0.03504132	0.00569032	-0.55405932	-0.15323832
0.98822832	0.06362132	-0.03538032	0.00504532	-0.55373432	-0.14327232
0.99047032	0.05704432	-0.03640632	0.00817432	-0.54926732	-0.13651432
0.99374132	0.05065332	-0.03811032	0.01234232	-0.54383232	-0.13243032
0.99691132	0.04439332	-0.04037232	0.02092832	-0.53375432	-0.12957632
1.00067032	0.03839032	-0.04309532	0.02418832	-0.52245332	-0.12973832
1.00415032	0.03255532	-0.04614532	0.02641232	-0.51160232	-0.13001632
1.00623032	0.02696632	-0.04939732	0.03449032	-0.50281632	-0.12942832
1.00957032	0.02171432	-0.05289732	0.03579632	-0.49145932	-0.12931932
1.01378032	0.01674032	-0.05666032	0.03914232	-0.47955932	-0.12932832
1.01698032	0.01204032	-0.06061032	0.04274232	-0.47155332	-0.13027132
1.02179032	0.00765732	-0.06490232	0.03516732	-0.46515232	-0.13348632
1.02545032	0.00353832	-0.06940832	0.03971832	-0.46026732	-0.13734132
1.02766032	-0.00030632	-0.07395832	0.04670132	-0.45817132	-0.14137032
1.03107032	-0.00384832	-0.07869832	0.03959232	-0.45188432	-0.14710032
1.03368032	-0.00710632	-0.08349332	0.03573332	-0.44450432	-0.15311932
1.03613032	-0.01008832	-0.08843632	0.03767632	-0.43650932	-0.15948532
1.03864032	-0.01281732	-0.09355432	0.03281632	-0.42845232	-0.16866232
1.04066032	-0.01529432	-0.09874032	0.03099632	-0.42053932	-0.17812832
1.04158032	-0.01751132	-0.10389332	0.03031432	-0.41509732	-0.18744132
1.04190032	-0.01946132	-0.10890632	0.03084332	-0.41043932	-0.19740132
1.03984032	-0.02111532	-0.11339832	0.02527432	-0.41118532	-0.20943532
1.03829032	-0.02251332	-0.11751432	0.01790332	-0.41202032	-0.21900032
1.03769032	-0.02370032	-0.12133432	0.00056832	-0.41198532	-0.23105532
1.03703032	-0.02471932	-0.12486432	-0.01704132	-0.41308332	-0.24122732
1.03748032	-0.02564732	-0.12836132	-0.02745932	-0.41355732	-0.24930032
1.03797032	-0.02644832	-0.13175032	-0.03873232	-0.40979532	-0.25792632
1.03769032	-0.02713032	-0.13496132	-0.04720832	-0.40756232	-0.26583032
1.03717032	-0.02768732	-0.13804232	-0.04962132	-0.40191832	-0.27238932
1.03681032	-0.02809432	-0.14104332	-0.05434032	-0.39673932	-0.27943232
1.03575032	-0.02830332	-0.14379332	-0.06051132	-0.39384332	-0.28670632
1.03588032	-0.02837632	-0.14659532	-0.07018832	-0.38968832	-0.29504432
1.03593032	-0.02820032	-0.14945132	-0.07898932	-0.38678432	-0.30406132
1.03517032	-0.02776032	-0.15226032	-0.08955432	-0.38644932	-0.31527232
1.03123032	-0.02708732	-0.15375332	-0.09389832	-0.39364332	-0.31943132
1.02954032	-0.02656032	-0.15428932	-0.08854332	-0.39418032	-0.31440832
1.02815032	-0.02610532	-0.15449432	-0.08113032	-0.39365732	-0.30954532
1.02837032	-0.02555832	-0.15483732	-0.07978232	-0.39171632	-0.30767332
1.02905032	-0.02480132	-0.15535132	-0.08565732	-0.38888032	-0.31062432
1.02917032	-0.02385732	-0.15582732	-0.09009032	-0.38859432	-0.31554132
1.02965032	-0.02280232	-0.15643632	-0.09561832	-0.38753232	-0.32167632
1.03043032	-0.02155432	-0.15710232	-0.10530232	-0.38744932	-0.32972732
1.03046032	-0.02017832	-0.15775832	-0.11153432	-0.38666032	-0.33701232
1.03106032	-0.01869832	-0.15867632	-0.11206632	-0.38325832	-0.34318032
1.03066032	-0.01697632	-0.15976332	-0.11011832	-0.38347332	-0.35120932
1.03034032	-0.01504632	-0.16091832	-0.10817932	-0.38431432	-0.35851932
1.02868032	-0.01297932	-0.16164232	-0.10819532	-0.38920532	-0.36455032
1.02848032	-0.01073632	-0.16231832	-0.11317132	-0.39342332	-0.36905932
1.02906032	-0.00823532	-0.16296532	-0.12047732	-0.39843632	-0.37293932
1.02957032	-0.00552032	-0.16341732	-0.13520432	-0.40437732	-0.37761632
1.02986032	-0.00260132	-0.16389232	-0.14823732	-0.41152432	-0.38061032
1.03155032	0.00056232	-0.16475132	-0.15663132	-0.41173032	-0.38349932
1.03175032	0.00386732	-0.16555232	-0.15858032	-0.41421232	-0.38407632
1.03190032	0.00720832	-0.16637332	-0.16017132	-0.41649032	-0.38567932
1.03127032	0.01051532	-0.16695532	-0.16179732	-0.41898432	-0.38523132
1.03077032	0.01369732	-0.16746432	-0.16520732	-0.42208032	-0.38382032
1.03036032	0.01687832	-0.16790632	-0.17011132	-0.42321132	-0.38255232
1.02963032	0.01993032	-0.16828132	-0.17132432	-0.42596632	-0.37932832
1.02845032	0.02294232	-0.16858332	-0.16983932	-0.42894032	-0.37632032
1.02756032	0.02586132	-0.16896432	-0.16736632	-0.42717532	-0.37351132
1.02596032	0.02864332	-0.16922032	-0.16596632	-0.42819032	-0.37244032
1.02378032	0.03130632	-0.16931232	-0.16257232	-0.42820132	-0.37125832
1.02234032	0.03380532	-0.16927832	-0.15845932	-0.42862432	-0.36945832
1.02075032	0.03622132	-0.16917932	-0.15585332	-0.43064632	-0.36863032
1.01998032	0.03868032	-0.16926532	-0.15652032	-0.43165732	-0.36948032
1.01968032	0.04123032	-0.16951232	-0.16036132	-0.43342432	-0.37160732
1.01836032	0.04387632	-0.16964432	-0.16683132	-0.43606632	-0.37578532
1.01691032	0.04654432	-0.16958132	-0.17107832	-0.43834632	-0.37765932
1.01628032	0.04925332	-0.16951232	-0.17688532	-0.43702632	-0.37926632
1.01538032	0.05196932	-0.16952132	-0.17977832	-0.43564932	-0.38258932
1.01391032	0.05470532	-0.16945932	-0.18314932	-0.43624432	-0.38682232
1.01323032	0.05752632	-0.16963132	-0.18173432	-0.43342232	-0.38862432
1.01217032	0.06040832	-0.16983832	-0.18184532	-0.43123332	-0.39150832
1.01160032	0.06339432	-0.17032832	-0.18532332	-0.42924632	-0.39596332
1.00981032	0.06641132	-0.17072532	-0.17869332	-0.42799232	-0.39889832
1.00774032	0.06949032	-0.17101832	-0.17294232	-0.42712332	-0.40205232
1.00617032	0.07271232	-0.17132532	-0.16458732	-0.42884732	-0.40585032
1.00399032	0.07594832	-0.17140332	-0.16132832	-0.42861032	-0.40959532
1.00259032	0.07935432	-0.17155432	-0.15854932	-0.42868732	-0.41324032
1.00097032	0.08275832	-0.17158232	-0.15534432	-0.43000132	-0.41345632
0.99895232	0.08616032	-0.17146032	-0.15379632	-0.43095732	-0.41284532
0.99757132	0.08955632	-0.17142432	-0.15356132	-0.43304932	-0.41194232
0.99620732	0.09303132	-0.17148432	-0.15095832	-0.43274332	-0.41167532
0.99479332	0.09655532	-0.17155532	-0.14549532	-0.43119132	-0.41106032
0.99295832	0.10003732	-0.17148832	-0.13804832	-0.43092132	-0.41122332
0.99196832	0.10351832	-0.17146032	-0.13653332	-0.42751732	-0.41192032
0.99048932	0.10677332	-0.17124832	-0.13379632	-0.42441132	-0.41158632
0.98876832	0.10989032	-0.17105032	-0.12888332	-0.42584432	-0.41044932
0.98778432	0.11309432	-0.17102832	-0.12688032	-0.42352332	-0.41099832
0.98657032	0.11635132	-0.17088432	-0.12593632	-0.42916832	-0.41273132
0.98616232	0.11980032	-0.17089532	-0.12889432	-0.42865832	-0.41555832
0.98527732	0.12329432	-0.17095632	-0.12519232	-0.42824832	-0.41712732
0.98376032	0.12670532	-0.17094332	-0.12109732	-0.42819232	-0.41857032
0.98247632	0.13003532	-0.17091732	-0.11699732	-0.42688232	-0.41928332
0.98139032	0.13328632	-0.17084532	-0.11614032	-0.42775032	-0.41953132
0.98025032	0.13647732	-0.17080632	-0.11335332	-0.42573032	-0.42026132
0.97859232	0.13959032	-0.17057932	-0.10896532	-0.42919232	-0.42132332
0.97710332	0.14269632	-0.17024732	-0.10725732	-0.43238732	-0.42281532
0.97682332	0.14606232	-0.17019332	-0.10906532	-0.43284632	-0.42390932
0.97583632	0.14928132	-0.16999732	-0.10830232	-0.43252332	-0.42437632
0.97495632	0.15245532	-0.16992432	-0.10563032	-0.43081632	-0.42520232
0.97397332	0.15561832	-0.16987932	-0.10609432	-0.42905432	-0.42851132
0.97245732	0.15860932	-0.16953232	-0.10626732	-0.43161132	-0.42984832
0.97177832	0.16169932	-0.16915032	-0.10743732	-0.43358832	-0.43002632
0.97079932	0.16464632	-0.16865132	-0.10804832	-0.43441132	-0.42909632
0.97060132	0.16774032	-0.16845632	-0.11108232	-0.43233932	-0.42822332
0.96946132	0.17059932	-0.16818332	-0.11074132	-0.42942632	-0.42774532
0.96896832	0.17356032	-0.16814832	-0.10589132	-0.42755032	-0.42731632
0.96784332	0.17636032	-0.16806632	-0.10268632	-0.42310032	-0.42804432
0.96677632	0.17907832	-0.16802632	-0.10278032	-0.42287032	-0.43015932
0.96492632	0.18151232	-0.16772132	-0.09623532	-0.42372032	-0.42965032
0.96388232	0.18402832	-0.16745432	-0.09696632	-0.42575732	-0.43120432
0.96355232	0.18666532	-0.16718932	-0.09917932	-0.42677832	-0.43148532
0.96252832	0.18911332	-0.16672832	-0.10176832	-0.42882732	-0.43236632
0.96195732	0.19166032	-0.16651332	-0.10372132	-0.42480232	-0.43259532
0.96098232	0.19402532	-0.16636132	-0.09804132	-0.42269132	-0.43089232
0.95991132	0.19625732	-0.16625432	-0.09127532	-0.42016432	-0.43096832
0.95851832	0.19823932	-0.16608532	-0.08804032	-0.41761332	-0.43187632
0.95760932	0.20017732	-0.16590432	-0.08627632	-0.41616532	-0.43385332
0.95690232	0.20205132	-0.16568132	-0.08275932	-0.41535032	-0.43667032
0.95608632	0.20387032	-0.16537232	-0.07980432	-0.41359032	-0.43993432
0.95573832	0.20576732	-0.16516032	-0.08021632	-0.41066232	-0.44373532
0.95519832	0.20757732	-0.16486032	-0.07840432	-0.40917332	-0.44621932
0.95423432	0.20923032	-0.16452032	-0.07526832	-0.40853032	-0.44825232
0.95340632	0.21088732	-0.16425132	-0.07862832	-0.40864632	-0.45173532
0.95232832	0.21235932	-0.16379632	-0.07643232	-0.40924432	-0.45320532
0.95175532	0.21384632	-0.16323832	-0.08037332	-0.41026832	-0.45639432
0.95126232	0.21524732	-0.16262632	-0.08365832	-0.40839032	-0.45997732
0.95070832	0.21665132	-0.16212232	-0.08369832	-0.40663932	-0.46485232
0.94984432	0.21802832	-0.16161332	-0.08468032	-0.40526932	-0.47160032
0.94914732	0.21945332	-0.16110332	-0.08538532	-0.40431432	-0.47962532
0.94910032	0.22113632	-0.16068532	-0.08906432	-0.40404832	-0.48907232
0.94897132	0.22282732	-0.16009332	-0.09287232	-0.40253532	-0.49807532
0.94780832	0.22422032	-0.15915932	-0.09292332	-0.40419232	-0.50737432
0.94622132	0.22557532	-0.15828832	-0.09357732	-0.40859132	-0.52046132
0.94694732	0.22750532	-0.15759032	-0.09694532	-0.40884632	-0.53040532
0.94721432	0.22887432	-0.15616532	-0.09976332	-0.40288132	-0.53581332
0.94605832	0.23004032	-0.15478332	-0.10646932	-0.40361132	-0.55081732
0.94643532	0.23147132	-0.15358032	-0.11408032	-0.39962332	-0.56915932
0.94597432	0.23259432	-0.15188232	-0.11476932	-0.39594032	-0.58702932
0.94657132	0.23386632	-0.15002932	-0.11557632	-0.38843332	-0.60301432
0.94950932	0.23529832	-0.14780032	-0.12046632	-0.37897732	-0.61556032
0.94923232	0.23590932	-0.14501032	-0.13385732	-0.38449032	-0.63267432
0.95050232	0.23694232	-0.14247232	-0.14298432	-0.38177932	-0.64603632
0.95556132	0.23861732	-0.13997532	-0.13901732	-0.36839832	-0.64824532
0.96495832	0.24063732	-0.13710032	-0.11805332	-0.34440332	-0.63522432
0.97374232	0.24162132	-0.13310032	-0.07931632	-0.32162032	-0.61224632
0.98127532	0.24146332	-0.12813132	-0.03705532	-0.30094232	-0.58361232
0.98555132	0.23986232	-0.12228432	-0.01337232	-0.29444732	-0.55922732
0.98891132	0.23747332	-0.11624432	0.00825232	-0.29021032	-0.53575132
0.99376132	0.23490532	-0.11046932	0.00502132	-0.28191532	-0.51605232
0.99767032	0.23163332	-0.10476832	0.01163532	-0.28736532	-0.49713232
1.00465032	0.22857732	-0.09949532	0.00100032	-0.27964232	-0.48061532
1.01070032	0.22481932	-0.09410132	0.00458832	-0.28749232	-0.46144432
1.01803032	0.22086432	-0.08875432	0.00527932	-0.29427532	-0.44056032
1.02537032	0.21647932	-0.08324232	0.00781532	-0.30811632	-0.41537632
1.03325032	0.21186332	-0.07764332	-0.00328332	-0.32768532	-0.39176132
1.04008032	0.20682932	-0.07185432	-0.00495032	-0.34424832	-0.36186932
1.04307032	0.20095532	-0.06589132	-0.01263732	-0.37361432	-0.33404232
1.04246032	0.19440932	-0.06010332	-0.02263532	-0.41086332	-0.30984532
1.03956032	0.18746832	-0.05484732	-0.03458332	-0.44703432	-0.29046832
[truncated: 2,200 more rows]
