# Supplementary material for: Dynamic Monitoring Reveals Motor Task Characteristics in Prehistoric Technical Gestures
Source: PLoS One. 2015 Aug 18;10(8):e0134570. doi: 10.1371/journal.pone.0134570 (PMC4540478; doi:10.1371/journal.pone.0134570)
Supplement: S1 Dataset — The zip file contains csv documents of the measurement data generated during the experiments. For each experiment exist two files, one of the measurements of the force sensor and one of the position sensor. They are labeled by the abbreviation “exp” followed by a number and the postfix “-force” for the force sensor and “-position” for the position sensor. The first row shows the legend of the document which states the arrangement of the quantities below. The quantities are listed in chronological order. Sample times of both sensors were 0.01 s. (ZIP) [file pone.0134570.s002.zip › exp37-force.csv]

Force X (N)	Force Y (N)	Force Z (N)	Torque X (N-m)	Torque Y (N-m)	Torque Z (N-m)	Frequency = 1000	Averaging Level = 10	F/T Serial Number = FT14761	Time Started = 11.02.2014 15:33:57
0.0245725307613611	0.00370055297389627	-0.0481512807309628	-0.000104238155472558	-0.000341804610798135	0.000314218370476738
0.0100549105554819	0.0794110670685768	0.00572381168603897	0.00165228161495179	-0.000450884515885264	-0.000234382721828297
0.00281523261219263	0.00232025422155857	-0.00806220900267363	0.000777029199525714	0.000185640572453849	7.19761155778542E-05
0.0101034045219421	0.0186932571232319	0.0314356312155724	0.000753087573684752	-0.000596282829064876	-0.000197691566427238
0.0104426629841328	0.0183866433799267	0.0267383381724358	0.000612188887316734	-0.000433815468568355	-6.46588814561255E-05
0.0173008739948273	0.0308053884655237	0.0445029847323895	0.000633911287877709	-2.04718180611962E-05	-0.000224353556404822
0.0236766263842583	0.015806769952178	0.048121590167284	0.000389689666917548	-0.000730105326510966	0.000132903849589638
-0.0273864027112722	0.006761709228158	0.0260045770555735	0.000585091183893383	0.000445929239504039	7.50623803469352E-05
0.0386995933949947	0.0749034285545349	0.0443346537649632	0.00142067007254809	-0.000770333921536803	0.00019811732636299
-0.0109033547341824	0.0101511981338263	0.00850215740501881	0.000337685632985085	-0.000248167751124129	0.000105809704109561
0.0248205382376909	0.0527652390301228	0.00856486242264509	0.000778611749410629	-0.000727646634913981	0.000390379631426185
-0.00738198263570666	0.0232857018709183	0.029914990067482	-0.00033137109130621	-0.00096548639703542	-0.000126504644867964
0.00260391132906079	0.0451781898736954	0.0217049922794104	0.000307797075947747	-0.00032622812432237	-4.17202645621728E-05
0.00215081265196204	0.0442779585719109	0.0259239226579666	0.000366952968761325	-0.0011069078464061	7.82433471613331E-06
0.00895745866000652	0.0182195939123631	-0.000168790298630483	-0.00111138145439327	-0.000797945947851986	-0.000515362655278295
0.00912765879184008	0.0794650912284851	0.0343926250934601	0.000336813798639923	1.6488529581693E-05	8.24860544526018E-05
0.0602385327219963	0.0544281862676144	-0.0208310130983591	5.85403140576091E-05	0.000299089151667431	-0.000139039577334188
0.0169761851429939	0.0492017939686775	0.0691888481378555	0.000544113980140537	0.000119192111014854	0.000402166362619028
0.0262397844344378	0.0247950479388237	0.0131309889256954	-0.000164770390256308	-0.000295070873107761	-2.18422792386264E-05
0.00806706771254539	0.0496964752674103	0.0573695003986359	0.000687056279275566	-0.0008127226610668	-0.000329751666868106
0.0202748961746693	-0.0094352001324296	-0.00395326130092144	0.000288787909084931	-0.000105504914245103	0.000158581970026717
0.0384543649852276	0.0176194328814745	0.0403140000998974	0.000690241402480751	-9.55189261730993E-06	-2.06639761017868E-05
-0.0353948026895523	-0.0309545211493969	-0.00910142064094543	0.000666081323288381	0.000192553401575424	0.000379759643692523
0.0339182391762733	0.00117421371396631	-0.0256964880973101	0.000639608013443649	-0.000859975756611675	0.000364506180630997
-0.0110195903107524	0.00451956503093243	0.0428548045456409	0.000914023024961352	4.50755906058475E-05	0.000667403161060065
0.014575163833797	0.0173933114856482	0.0264275353401899	0.000949257577303797	-9.10749949980527E-05	0.000334717216901481
0.00219484092667699	-0.0207571368664503	-0.0217446070164442	-0.000552812998648733	-0.000192414488992654	-0.000163538541528396
-0.00495977979153395	0.00999220926314592	-0.0617892444133759	0.000130589993204921	-0.000257632287684828	0.000450368243036792
0.011526913382113	-0.00732979457825422	-0.00377301406115294	0.000232196660363115	-0.000167610414791852	-6.1847829783801E-05
-0.0319325998425484	0.00595367886126041	0.0607826039195061	0.00091945449821651	0.000276117556495592	0.000193907719221897
-0.00328800012357533	-0.0063473042100668	-0.0613951571285725	-0.000182206786121242	0.000342397950589657	0.000214480925933458
0.0254381410777569	-0.0061548100784421	-0.0128363538533449	0.000449694663984701	-5.86185233260039E-05	0.00037501408951357
0.0153365889564157	0.0346280932426453	0.0263644903898239	0.000861285894643515	3.47394015989266E-05	0.000257733219768852
0.0138693852350116	-0.0344552062451839	-0.0116584543138742	0.00101598887704313	0.000380267389118671	7.79973997850902E-05
0.0358190089464188	0.0277278032153845	-0.00820994935929775	0.00102763576433063	-0.000900936312973499	0.00039397066575475
0.0218481160700321	-0.0432523488998413	0.00517746526747942	0.00054143910529092	-8.86987909325399E-05	0.000227653828915209
-0.0252409353852272	0.000426661281380802	0.00809169095009565	0.000606481858994812	-0.000275232392596081	0.000371672562323511
0.0217784270644188	0.0230850130319595	0.0523854680359364	0.000781259208451957	-0.000754238804802299	0.000318484293529764
-0.0128033636137843	0.00722571415826678	0.0136255361139774	0.000253727950621396	-3.02461630781181E-05	-0.000343368330504745
0.0386505946516991	0.0291156619787216	0.0212867148220539	0.000344059895724058	-0.0010795610724017	0.000567251234315336
0.0177172813564539	-0.0300370063632727	0.0217188149690628	-0.000543042551726103	-9.19952726690099E-05	4.38168099208269E-05
0.0353500135242939	0.0316526591777802	0.00923270918428898	0.000574692676309496	-0.000439573777839541	0.000146785416291095
0.0216327235102654	0.0137646365910769	0.014658248052001	0.000386906933272257	0.00010187852603849	-0.000534523103851825
0.0281926989555359	0.0425496213138103	-0.047318059951067	0.000716435199137777	-0.000599589140620083	0.000104603794170544
0.00330392247997224	0.00156259583309293	0.0300561208277941	-5.96565005253069E-05	0.000188964433618821	0.000208953395485878
0.0546923764050007	0.0204001907259226	0.0725828111171722	0.00154909549746662	-0.00028505886439234	-0.0004608650051523
0.00228653778322041	0.0347970798611641	0.00936071388423443	0.000450074119726196	0.000535598315764219	-0.000245967268710956
0.0215177927166224	0.0222502816468477	-0.0254868865013123	0.00078058335930109	-0.000764784403145313	0.000111219771497417
0.0509827248752117	0.0267080739140511	-0.0110297631472349	0.000761019880883396	-0.00109283381607383	-0.000426536542363465
0.0162854734808207	0.0183480195701122	-0.031092120334506	0.000333423464326188	-0.000315924728056416	0.000564003654289991
0.0172460153698921	0.0423181727528572	0.0133466385304928	0.000502446724567562	-0.000225079362280667	3.02906264550984E-05
0.0386728383600712	0.0483067855238914	-0.0086081949993968	0.00048085383605212	-0.000664112798403949	0.000279635394690558
0.000762818963266909	0.00937661249190569	-0.00913127418607473	-0.000214640429476276	-0.00066253257682547	4.84598458569963E-05
0.0220559127628803	0.0226503480225801	-0.00456652091816068	-4.44821234850679E-05	-0.000103685924841557	0.00018642698705662
0.0193945299834013	0.00488810427486897	-0.00319882412441075	0.000665098719764501	-0.000342072453349829	-0.000151861924678087
0.0241279285401106	0.0292590260505676	-0.0209147501736879	0.000349937297869474	-0.00082114664837718	-0.000236339590628631
0.00020788807887584	-0.0379999168217182	-0.0436802878975868	0.000287492002826184	-0.000848935160320252	0.000382370984880254
-0.00939270853996277	0.022062623873353	-0.0309928245842457	0.000553137448150665	-0.00124957761727273	0.000303911161608994
0.0370846912264824	0.0171507764607668	-0.0649393796920776	0.000616017903666943	0.000109724634967279	0.000428371626185253
0.0276800952851772	0.041940052062273	-0.0338379330933094	0.000920750841032714	-0.000471114064566791	-2.26627471420215E-05
0.0278146360069513	0.0435234978795052	-0.0427440404891968	0.000244203576585278	-0.000389929540688172	-0.000246311159571633
-0.0226683784276247	-0.0184889249503613	-0.0868860334157944	5.13850682182238E-06	-0.000274939695373178	-0.00017415257752873
-0.0047764340415597	0.0284545328468084	-0.00813403911888599	0.000537709682248533	-0.000741014839150012	-0.000262314249994233
0.0354040414094925	0.01686941832304	-0.0440785251557827	0.000191458588233218	-0.00119518570136279	0.000593009579461068
-0.0144043574109674	0.0328219011425972	-0.0357849597930908	0.000279030326055363	-0.00116880517452955	0.000313506432576105
0.0245478637516499	0.0335547998547554	-0.0652805715799332	0.000651095120701939	-0.000414483103668317	0.000400672433897853
0.0237767715007067	-0.011892550624907	-0.00492223631590605	0.000610028102528304	-0.000253353704465553	0.000875049096066505
0.0674571394920349	0.0169385503977537	-0.0803533121943474	0.00166851480025798	-6.65715051582083E-05	0.000160471157869324
0.0209030881524086	-0.0273615401238203	-0.01531673502177	0.00100224837660789	0.000126029175589792	-0.000284474634099752
0.0535205379128456	-0.00996768102049828	-0.0990874841809273	0.000372943934053183	-6.38121564406902E-05	0.000238537482800893
0.0104441018775105	-0.014234003610909	-0.0915724039077759	0.000113434216473252	-0.000215704960282892	0.00035385851515457
0.0546371713280678	0.0532810278236866	-0.0118849836289883	0.000595536315813661	-0.000982170691713691	-0.000134654197609052
0.00591843016445637	0.015123994089663	-0.0655081942677498	-0.000649096211418509	7.95838204794563E-05	-0.000176986097358167
0.0465767942368984	0.0341213457286358	-0.0599016174674034	-0.000429152452852577	-0.000486704549985006	-0.000492666033096612
0.0450096055865288	0.0756816416978836	-0.0597984492778778	0.000681026955135167	0.00028471986297518	-0.000161758260219358
0.0852607861161232	0.0441348440945148	-0.0373741872608662	0.000690124579705298	0.000281374319456518	2.61169361692737E-07
0.060940820723772	0.0220871325582266	-0.0467888899147511	-0.000228836986934766	0.00040042691398412	-0.000183224052307196
0.0599120296537876	0.0396611168980598	-0.0720069259405136	0.000171242820215411	0.000162273776368238	-0.000560451007913798
0.0752165839076042	0.0486515052616596	-0.12436331063509	0.00072039949009195	0.000423350575147197	-7.23012344678864E-05
0.0754253566265106	0.00751872453838587	-0.120468072593212	-0.000183842435944825	-0.000378501339582726	-0.000129838095745072
0.0863938704133034	0.0154781304299831	-0.103086151182652	0.000150795851368457	0.000376388517906889	0.000152855602209456
0.102729484438896	0.0236742831766605	-0.108138084411621	-0.000134203699417412	0.000554969301447272	0.000514372775796801
0.107310682535172	0.0391091108322144	-0.0764452144503593	0.000527267693541944	-0.000128325293189846	9.16020217118785E-05
0.115765787661076	0.0570712871849537	-0.0676699057221413	0.000791741476859897	0.000234113598708063	0.000195659406017512
0.120672479271889	0.036726787686348	-0.0798188745975494	-9.29446032387204E-05	0.000807094620540738	-0.000545775110367686
0.118991628289223	0.0554715916514397	-0.0857129842042923	-0.000591526040807366	0.00136485672555864	-3.17710910167079E-05
0.108569219708443	0.0399478636682034	-0.0279361829161644	-0.00069430487928912	0.00176781590562314	-0.000756534107495099
0.151023626327515	0.0357871353626251	-0.0364667885005474	4.7386154619744E-05	0.000931419257540256	-0.000113483089080546
0.0980311259627342	-0.0599707700312138	-0.0634624436497688	0.000742477073799819	0.00125929643400013	0.000705829646904022
0.107757359743118	-0.0427216105163097	-0.0743922963738441	0.00231990613974631	0.00131766905542463	0.000364263687515631
0.125348091125488	-0.0704138055443764	-0.0483353696763515	0.00240692286752164	-5.13308223162312E-05	0.000633932766504586
0.0994556471705437	-0.100490182638168	-0.0687146782875061	0.00275179510936141	0.000442126300185919	7.57557700126199E-06
0.0846847891807556	-0.146866500377655	-0.0259766578674316	0.00235465774312615	0.000492022605612874	0.000295006291707978
0.0360969416797161	-0.109560579061508	-0.0548492483794689	0.00236499775201082	-0.000762433453928679	0.00108885916415602
-0.0111432317644358	-0.101007215678692	-0.0812904983758926	0.00247152359224856	-0.00129887741059065	0.000817477004602551
-0.0279299281537533	-0.0408838018774986	-0.116452679038048	0.00225718040019274	-0.0012022559531033	0.000477775698527694
-0.0225364360958338	-0.0318910740315914	-0.148499295115471	0.000865349546074867	-0.00268329447135329	0.000567976443562657
-0.0381915792822838	0.0146806305274367	-0.109393760561943	0.000558303785510361	-0.00267253955826163	6.01967476541176E-05
-0.0462896302342415	-0.00509420596063137	-0.117840610444546	0.000285073707345873	-0.00254336139187217	-0.000181992800207809
-0.0599158443510532	-0.0322361402213573	-0.196471437811852	0.000234471837757155	-0.00172738637775183	4.74868720630184E-05
0.00856402982026339	0.0854403302073479	-0.081783652305603	0.00230317143723369	-0.00296773901209235	0.000185614597285166
-0.0466675311326981	-0.0179083608090878	-0.175515100359917	0.000607913767453283	-0.00114910339470953	0.000744977791327983
0.0265085827559233	0.0114237451925874	-0.0791810750961304	0.00117720128037035	-0.00217170058749616	0.00113709061406553
-0.0334962010383606	0.0699544548988342	-0.137117981910706	0.000723994511645287	-0.00206439918838441	0.000841237197164446
-0.0630035996437073	0.0561934746801853	-0.180963903665543	-0.000344281317666173	-0.0024478945415467	0.000275535392574966
-0.0152265252545476	0.20358045399189	-0.162519171833992	0.000203207047889009	-0.00350327580235898	-0.000346216053003445
-0.0415929406881332	0.130524188280106	-0.224335536360741	-0.00065141124650836	-0.0029032074380666	-0.000118557058158331
-0.00945150852203369	0.0959771946072578	-0.132664546370506	-0.00142191944178194	-0.00164356187451631	-0.000155774017912336
0.0265184361487627	0.105167500674725	-0.118108227849007	-0.000853383389767259	-0.000776735483668745	-0.000341382023179904
0.0782228484749794	0.0765186622738838	-0.0893427729606628	-0.000256263301707804	-3.55116681021173E-05	-0.000820721383206546
0.096824623644352	0.0515282116830349	-0.10711295902729	0.000128887360915542	0.000482593866763636	-9.95559603325091E-05
0.0773855522274971	0.0528690479695797	-0.180991977453232	0.000200999871594831	7.15213682269678E-05	-0.000294217257760465
0.0653338059782982	0.0907314494252205	-0.27616885304451	-0.000363826984539628	-0.000421111792093143	-0.00115369679406285
0.10592208057642	0.165394723415375	-0.273488998413086	-0.00046938075684011	-0.00120704364962876	-0.000337279168888927
0.0382252186536789	0.134662091732025	-0.206143081188202	-0.00216327817179263	-0.0012703703250736	-0.000473863794468343
0.0727983042597771	0.243562698364258	-0.154793545603752	-0.00251161307096481	-0.00120993133168668	-0.000399003038182855
0.0982667058706284	0.20737761259079	-0.134156093001366	-0.0041979649104178	-0.000861933804117143	-0.000211884180316702
0.117057777941227	0.261894404888153	-0.14704105257988	-0.00340248038992286	1.82864550879458E-05	6.81319288560189E-05
0.154861643910408	0.226801544427872	-0.150887235999107	-0.00300681637600064	2.70837426796788E-05	0.00051596446428448
0.135760068893433	0.2234276086092	-0.179595395922661	-0.00261080171912909	0.000812693731859326	-0.000328526279190555
0.182654857635498	0.16178523004055	-0.19409966468811	-0.00244324211962521	0.00185592228081077	-0.00100042787380517
0.217349469661713	0.109043903648853	-0.167184248566628	-0.00079338374780491	0.0024611814878881	-1.2911148587591E-05
0.234582096338272	0.0688514783978462	-0.146216690540314	0.000605445820838213	0.00141335197258741	-0.000955536961555481
0.163028433918953	0.0326594188809395	-0.104359365999699	0.000319070240948349	0.00124642159789801	-0.000730809522792697
0.108481258153915	0.0126979108899832	-0.161074995994568	0.000501760398037732	-0.000328822177834809	-0.00104708538856357
0.0326780378818512	0.00143601081799716	-0.241319909691811	0.00148228474427015	-0.00129821011796594	-0.000204990254133008
-0.0736771821975708	-0.0579759851098061	-0.213259935379028	0.00108389719389379	-0.00309003260917962	5.40009677933995E-05
-0.11762011796236	-0.0749093145132065	-0.179692491889	0.00217722239904106	-0.00360854784958065	0.000889545597601682
-0.166244462132454	-0.0740557387471199	-0.265124261379242	0.00193775317166001	-0.00571183627471328	0.0017008101567626
-0.168788954615593	-0.0835408642888069	-0.216562628746033	0.00201286631636322	-0.00552699388936162	0.00137479370459914
-0.130717054009438	-0.136880233883858	-0.228418543934822	0.00181277515366673	-0.00383765599690378	0.00135341729037464
-0.0331631600856781	-0.164543733000755	-0.194929018616676	0.00319522898644209	-0.00172373186796904	0.00157137727364898
0.123341098427773	-0.172773241996765	-0.201317369937897	0.00438430951908231	-0.000142104792757891	0.00251904292963445
0.177413329482079	-0.167042091488838	-0.213198125362396	0.00432091765105724	0.00220323563553393	0.00248702173121274
0.20447239279747	-0.158070743083954	-0.199858233332634	0.00398553581908345	0.00350535218603909	0.002452029613778
0.182158678770065	-0.0688625127077103	-0.185384720563889	0.00417905347421765	0.00196473440155387	0.00104634463787079
0.0991655290126801	0.017371591180563	-0.291071504354477	0.000786805409006774	0.000551202858332545	0.00114657636731863
0.0415096394717693	0.0963624194264412	-0.26396632194519	0.000551946344785392	-0.000620464736130089	-0.000507815915625542
0.033591665327549	0.185749664902687	-0.206944033503532	-0.00097151449881494	-0.00204781629145145	-0.00212689209729433
0.00524367531761527	0.218322962522507	-0.24143223464489	-0.0019225386204198	-0.0016353972023353	-0.00315166427753866
0.0842322558164597	0.290467768907547	-0.210002139210701	-0.00173746852669865	-0.00145240337587893	-0.00319348066113889
0.0877281650900841	0.251141339540482	-0.236069902777672	-0.00262159295380116	-0.00137347145937383	-0.00341643649153411
0.185404494404793	0.264892786741257	-0.219237804412842	-0.00242222496308386	0.000140943928272463	-0.0020760023035109
0.214426353573799	0.188506126403809	-0.192544683814049	-0.00100358319468796	0.00164307851810008	-0.000966943392995745
0.277389585971832	0.150128111243248	-0.17420868575573	0.000619113969150931	0.00238560466095805	0.000148519364302047
0.270495980978012	0.0735419392585754	-0.20937380194664	0.000916861172299832	0.0027274910826236	0.000826715200673789
0.274340927600861	0.0695616006851196	-0.226526990532875	0.00137387064751238	0.00273742480203509	0.000981044722720981
0.224168732762337	0.0810104757547379	-0.258274495601654	0.000670446373987943	0.00263609341345727	0.0008098692051135
0.28292515873909	0.0783524736762047	-0.246490299701691	0.0012401039712131	0.00164332229178399	-7.15935821062885E-05
0.299477279186249	0.113898903131485	-0.284044325351715	0.000815052015241235	0.00202976260334253	-0.00112224079202861
0.303570121526718	0.144512832164764	-0.282678425312042	0.000419638323364779	0.00312642101198435	-0.00209306343458593
0.32576248049736	0.204194754362106	-0.277972996234894	0.00063283258350566	0.00345054687932134	-0.00223771901801229
0.332491397857666	0.209795162081718	-0.327721238136292	-0.00050375098362565	0.00360788614489138	-0.00172107387334108
0.297789752483368	0.246880859136581	-0.34253004193306	-0.00116632075514644	0.00374261802062392	-0.00159287115093321
0.264531314373016	0.26604688167572	-0.352040350437164	-0.00139754347037524	0.00319863599725068	-0.00170533952768892
0.236206889152527	0.310335248708725	-0.310140430927277	-0.0025633352342993	0.00164854608010501	-0.00200976664200425
0.199303433299065	0.39776948094368	-0.336885452270508	-0.0023962426930666	0.00119719037320465	-0.00236312067136168
0.167316913604736	0.447077929973602	-0.32575923204422	-0.00414938619360328	-0.000783330469857901	-0.00286186765879393
0.0972583517432213	0.418629258871078	-0.405874013900757	-0.00492708245292306	-0.000314543955028057	-0.00273698032833636
0.116201758384705	0.430378943681717	-0.344862729310989	-0.0048421542160213	-0.000763523508794606	-0.0026803039945662
0.177089363336563	0.428929209709167	-0.430227398872375	-0.00330453203059733	-0.000378786266082898	-0.00217222631908953
0.167202547192574	0.394917696714401	-0.377185195684433	-0.00304941250942647	0.00203537521883845	-0.00229091779328883
0.213999718427658	0.363303035497665	-0.363610535860062	-0.0025600497610867	0.00144867645576596	-0.0017828760901466
0.234914317727089	0.348323792219162	-0.310228556394577	-0.00216669449582696	0.00192136911209673	-0.00194195401854813
0.199768021702766	0.36947038769722	-0.38562074303627	-0.0022483472712338	0.00187822023872286	-0.00161703897174448
0.190641492605209	0.357278108596802	-0.29831537604332	-0.00150982686318457	0.00260969181545079	-0.00141993467696011
0.203976199030876	0.35319858789444	-0.32513090968132	-0.00311838183552027	0.00164489622693509	-0.00174368685111403
0.240594163537025	0.367759495973587	-0.337027907371521	-0.00217422377318144	0.00139169709291309	-0.00163542444352061
0.215835317969322	0.356249421834946	-0.307434767484665	-0.00171853043138981	0.00164822314400226	-0.00111638579983264
0.230536967515945	0.335495412349701	-0.289861440658569	-0.00219518505036831	0.0024884024169296	-0.0011619096621871
0.162582710385323	0.273467600345612	-0.282666772603989	-0.00272440980188549	0.00199126405641437	-0.000985179678536952
0.22125206887722	0.333231866359711	-0.259702026844025	-0.00222213263623416	0.000658355536870658	-0.00121861463412642
0.182854667305946	0.354711055755615	-0.325563281774521	-0.00209084898233414	0.000927094544749707	-0.00124988658353686
0.17555071413517	0.347765535116196	-0.302472054958344	-0.00220088777132332	0.00126535003073514	-0.00204601720906794
0.17643278837204	0.342781335115433	-0.329231798648834	-0.00196338538080454	0.00125432829372585	-0.00153420516289771
0.163837298750877	0.368304550647736	-0.284583002328873	-0.00151398754678667	0.000944949220865965	-0.00220045074820518
0.114822871983051	0.332088649272919	-0.286280483007431	-0.00206501060165465	0.00102700898423791	-0.00183955812826753
0.127836123108864	0.349495351314545	-0.278952807188034	-0.00298091629520059	0.000740077695809305	-0.00153871264774352
0.102796964347363	0.343297362327576	-0.301007628440857	-0.00303389923647046	0.00074461626354605	-0.00159819051623344
0.125990942120552	0.297891348600388	-0.342616409063339	-0.00263486453332007	0.0009672935702838	-0.001957613741979
0.0985552668571472	0.303751856088638	-0.262150883674622	-0.00296577927656472	0.000640001439023763	-0.0012745289131999
0.107325226068497	0.348781168460846	-0.296775698661804	-0.00210322416387498	0.000674975628498942	-0.00106189260259271
0.0730021893978119	0.330437988042831	-0.27591273188591	-0.00225012027658522	-0.000161677642608993	-0.00094859121600166
0.0548080727458	0.325076729059219	-0.298391819000244	-0.00312369666062295	-0.000947177410125732	-0.00117773714009672
0.0461758896708488	0.363274812698364	-0.324470490217209	-0.00252110487781465	-0.000750739651266485	-0.00113342795521021
0.0497182458639145	0.354372888803482	-0.35928675532341	-0.00272034667432308	-0.00194010394625366	-0.0012128334492445
-0.00798965245485306	0.344922691583633	-0.323753297328949	-0.00273231277242303	-0.00124788621906191	-0.00207268935628235
0.0332905985414982	0.381748080253601	-0.223055884242058	-0.00191729748621583	-0.00208508968353271	-0.00188914430327713
0.0213399808853865	0.328430861234665	-0.245025262236595	-0.0022829023655504	-0.000705878308508545	-0.00171569886151701
0.11566860973835	0.325754225254059	-0.229714617133141	-0.00156222539953887	0.000366280961316079	-0.00161793280858546
0.207769170403481	0.221344545483589	-0.179024636745453	-0.00125919887796044	0.00182834651786834	-0.00155832851305604
0.285210818052292	0.216319426894188	-0.269163519144058	-0.000628820969723165	0.00436607887968421	-0.000964548788033426
0.36405685544014	0.234912216663361	-0.15950220823288	7.95969754108228E-05	0.00441540125757456	-0.000484492193209007
0.34614709019661	0.239402383565903	-0.250119179487228	-2.4524128093617E-05	0.00502340262755752	-0.00105480407364666
0.333966702222824	0.250603169202805	-0.239819809794426	-0.000285576097667217	0.00515334168449044	-0.00220681144855917
0.291491359472275	0.317887723445892	-0.171041995286942	-0.000193685264093801	0.00470536202192307	-0.00248515536077321
0.240773990750313	0.370258003473282	-0.102853916585445	-0.000488561228848994	0.00307115516625345	-0.00271827005781233
0.163992956280708	0.354101419448853	-0.173398733139038	-0.00214579189196229	0.00177559209987521	-0.00373385031707585
0.122092932462692	0.327916592359543	-0.14863258600235	-0.00152847799472511	0.000824926653876901	-0.00304195331409574
0.166225671768188	0.311319410800934	-0.128274455666542	-0.000812069745734334	0.00043238207581453	-0.00147698249202222
0.23150934278965	0.309698790311813	-0.0597594678401947	-0.00039189265226014	0.00180359499063343	-7.78795481437555E-07
0.240429818630219	0.259024500846863	-0.0227292384952307	-3.06420879496727E-05	0.00337305781431496	-0.00060673407278955
0.283740907907486	0.246022149920464	0.0201061777770519	0.000440526579041034	0.00340258306823671	0.000440634146798402
0.341306239366531	0.211429566144943	-0.00216672499664128	0.00121512182522565	0.0044626141898334	-0.00045777068589814
0.337799161672592	0.235115364193916	-0.0753085240721703	0.000836929364595562	0.00555828120559454	-0.00113636895548552
0.343545883893967	0.279110372066498	-0.021638173609972	0.000872040749527514	0.0052942899055779	-0.0020988192409277
0.32885679602623	0.304452985525131	-0.131300836801529	-0.000130257511045784	0.00518649071455002	-0.00233984389342368
0.308315008878708	0.370274245738983	-0.102460540831089	-0.000938744633458555	0.00396073656156659	-0.00246778782457113
0.278218030929565	0.416833281517029	-0.157218560576439	-0.00209162035025656	0.00282428367063403	-0.00222447467967868
0.253293693065643	0.475232124328613	-0.181796371936798	-0.00155637657735497	0.00202625640667975	-0.00333210499957204
0.22235132753849	0.459727048873901	-0.166509434580803	-0.00320109166204929	0.00108550395816565	-0.00329115055501461
0.22714938223362	0.501198768615723	-0.166885524988174	-0.00223245099186897	0.000822398927994072	-0.00277752662077546
0.219807177782059	0.459611833095551	-0.225208386778831	-0.0032135418150574	0.00151096703484654	-0.0021209551487118
0.219957739114761	0.449484169483185	-0.202414840459824	-0.00183262710925192	0.00229187146760523	-0.00190365198068321
0.280039101839066	0.473779678344727	-0.235012143850327	-0.00224686414003372	0.00232788710854948	-0.0028387273196131
0.266225695610046	0.420673936605453	-0.217159807682037	-0.00206284574232996	0.00248663709498942	-0.00286014587618411
0.262118846178055	0.417521506547928	-0.176199182868004	-0.00145724485628307	0.00264099636115134	-0.00355802546255291
0.25744417309761	0.402423650026321	-0.175772503018379	-0.000531929370481521	0.00180003384593874	-0.00335245835594833
0.248052284121513	0.411289632320404	-0.221442118287086	-0.000969754590187222	0.00116441817954183	-0.00256005302071571
0.220262870192528	0.341106712818146	-0.251138597726822	-0.000561540247872472	0.00111737102270126	-0.002680285833776
0.261364251375198	0.350442677736282	-0.290866136550903	-0.000898301368579268	0.00058149837423116	-0.0022208159789443
0.170560121536255	0.293282061815262	-0.324492841959	-0.00154768791981041	0.000738152593839914	-0.00138860649894923
0.218618497252464	0.338495910167694	-0.270090132951736	-0.000592347583733499	5.42685411346611E-05	-0.00192564632743597
0.248780578374863	0.320467531681061	-0.261284589767456	-0.00049835629761219	-0.000121642151498236	-0.00158150785136968
0.29490664601326	0.286048859357834	-0.312170475721359	-0.000426997547037899	0.00151352700777352	-0.0015405910089612
0.329747527837753	0.268239110708237	-0.299437701702118	0.00049289979506284	0.00188433052971959	-0.000483041745610535
0.349432736635208	0.242174759507179	-0.244237959384918	0.00144201260991395	0.00322526204399765	-0.00124764314386994
0.392986655235291	0.267441362142563	-0.217212051153183	0.0017056466313079	0.00355315790511668	-0.00131639291066676
0.326571822166443	0.254274040460587	-0.223215743899345	0.00103009107988328	0.00318783149123192	-0.00134020973928273
0.284083157777786	0.272673547267914	-0.192828074097633	0.000998827978037298	0.00234113447368145	-0.00186877313535661
0.223113194108009	0.299390554428101	-0.244327574968338	-0.000448290084023029	0.000258489599218592	-0.00143756018951535
0.192734912037849	0.326378524303436	-0.193936347961426	-0.000703192432411015	-0.00074610736919567	-0.00108156783971936
0.139559090137482	0.316166430711746	-0.239136710762978	-0.00100789021234959	-0.000589073810260743	-0.000742864678613842
0.173142954707146	0.269563674926758	-0.2837955057621	1.31135802803328E-05	-0.000400649238144979	-0.00139108847361058
0.188389807939529	0.290327131748199	-0.257718652486801	0.000777768087573349	-0.000370680325431749	-0.000961337296757847
0.169324681162834	0.243001908063889	-0.246160417795181	-0.000179199007106945	0.000118149167974479	-0.000558022118639201
0.220512181520462	0.303798198699951	-0.245779156684875	0.000394210946979001	-0.00021454157831613	-0.000313171447487548
0.143791377544403	0.315804779529572	-0.280625611543655	-0.000306268833810464	3.25199980579782E-05	-0.00138345756568015
0.149098172783852	0.304778844118118	-0.263600796461105	0.000604247383307666	-0.000755989633034915	-0.0030214018188417
0.150299921631813	0.335787296295166	-0.329926639795303	-0.000424829486291856	-0.0010071835713461	-0.00308830011636019
0.216069340705872	0.343356728553772	-0.205721884965897	0.000692977919243276	-0.000995144015178084	-0.00328389322385192
0.25614607334137	0.297986298799515	-0.297119230031967	0.00157354341354221	0.00104567687958479	-0.00207519670948386
0.297678798437119	0.232363000512123	-0.276008248329163	0.00155241985339671	0.00263092666864395	-0.00094678346067667
0.340258717536926	0.220612823963165	-0.23568232357502	0.00252515263855457	0.00295179756358266	-0.000633604824542999
0.36020439863205	0.181503608822823	-0.279206305742264	0.00261095259338617	0.00332640646956861	-0.000168800761457533
0.372949093580246	0.194191589951515	-0.301672995090485	0.00180559803266078	0.00319912401027977	-0.000127095554489642
0.355750858783722	0.23069241642952	-0.301641821861267	0.00170479307416826	0.00296299275942147	-0.000543962349183857
0.333552062511444	0.237368538975716	-0.269933253526688	0.0015435159439221	0.00308218016289175	-0.00154150056187063
0.325677096843719	0.255977272987366	-0.277666240930557	0.000917515950277448	0.00260555651038885	-0.00256325746886432
0.339257419109344	0.319264560937881	-0.307081341743469	0.00108678662218153	0.00220100115984678	-0.00322900782339275
0.333306342363358	0.285146713256836	-0.286991596221924	1.82371950359084E-05	0.00289416499435902	-0.00272130314260721
0.360856205224991	0.289176255464554	-0.314649820327759	0.00117326900362968	0.00286013935692608	-0.00340571091510355
0.352092295885086	0.288936227560043	-0.287852317094803	0.00185875769238919	0.00292417337186635	-0.00352436839602888
0.304012447595596	0.237440660595894	-0.273667335510254	0.0014000249793753	0.00320450286380947	-0.00221111951395869
0.322494268417358	0.289257436990738	-0.27500057220459	0.00195503910072148	0.00198458018712699	-0.00137039995752275
0.243817821145058	0.258579671382904	-0.247352451086044	0.0016271494096145	0.00149803096428514	-0.000651873357128352
0.207527622580528	0.306960016489029	-0.219048649072647	0.0013087602565065	0.000499744026456028	-0.000296624435577542
0.136722564697266	0.307871133089066	-0.25537583231926	0.000317404774250463	8.37574334582314E-05	-0.000648071407340467
0.114643134176731	0.310241967439651	-0.242184430360794	0.00046007928904146	-0.000997616909444332	-0.000942506769206375
0.0859452858567238	0.313988149166107	-0.233750253915787	0.000606398563832045	-0.00236243731342256	-0.00110113376285881
0.0600438043475151	0.356811791658401	-0.224844962358475	0.000480137387057766	-0.00174978619907051	-0.0016845598584041
0.0763388127088547	0.336127609014511	-0.19767539203167	-0.000131132124806754	-0.00224172044545412	-0.00235128169879317
0.0682372748851776	0.345339894294739	-0.211057186126709	0.000203304196475074	-0.0016872501000762	-0.00208770507015288
0.134011149406433	0.323381632566452	-0.204890951514244	0.000300882325973362	0.000277379469480366	-0.00217559840530157
0.214790552854538	0.312197059392929	-0.151081204414368	0.00115819089114666	0.00107581890188158	-0.00177342281676829
0.259795367717743	0.255224347114563	-0.206953257322311	0.00182648166082799	0.00275106774643064	-0.000992220942862332
0.26884600520134	0.253078192472458	-0.132076531648636	0.00216207397170365	0.00273765809834003	-0.0012514287373051
0.305214822292328	0.251098275184631	-0.131995901465416	0.00230067921802402	0.0029779514297843	-0.000861872918903828
0.279425263404846	0.241102427244186	-0.133776187896729	0.00152459007222205	0.00290877232328057	-0.000486705626826733
0.275533527135849	0.25094547867775	-0.148569330573082	0.000986941740848124	0.00198419718071818	-0.00229366426356137
0.279469072818756	0.266025573015213	-0.152409389615059	0.00157410325482488	0.00150766992010176	-0.00234031747095287
0.230674132704735	0.293955445289612	-0.088042825460434	0.000916147779207677	0.00187098467722535	-0.00277644419111311
0.25024351477623	0.249433875083923	-0.123032316565514	0.00103086291346699	0.00179340376053005	-0.00221658078953624
0.24272757768631	0.264008581638336	-0.0981176421046257	0.000572307326365262	0.00260050292126834	-0.00190313335042447
0.262759119272232	0.265252441167831	-0.0823596641421318	0.0011947707971558	0.00242483289912343	-0.000545172952115536
0.274415969848633	0.233399659395218	-0.0668980404734612	0.00168134132400155	0.00183314026799053	-0.00138117978349328
0.213771760463715	0.197000607848167	-0.143991470336914	0.00118584232404828	0.00169883738271892	-0.000314439676003531
0.175243958830833	0.224862113595009	-0.0898227691650391	0.00205658399499953	0.000746200152207166	-0.00150868436321616
0.143494501709938	0.19627420604229	-0.135832011699677	0.000940045982133597	3.84189297619741E-06	-0.000906955858226866
0.162800863385201	0.243414878845215	-0.139626160264015	0.00168445683084428	-0.000195202461327426	-0.000893092481419444
0.145937219262123	0.211353734135628	-0.134822428226471	0.00132502533961087	-8.32953264762182E-06	-0.00130916351918131
0.1532321870327	0.238543182611465	-0.117487356066704	0.00123879266902804	0.000284910551272333	-0.00136578024830669
0.195022150874138	0.243537276983261	-0.174109518527985	0.00142750190570951	0.000399692362407222	-0.000843880989123136
0.149665966629982	0.284558981657028	-0.126716375350952	0.00141323765274137	0.000906551547814161	-0.00120621046517044
0.162490516901016	0.245829954743385	-0.138926938176155	0.00129545328672975	0.000549885095097125	-0.00143017899245024
0.185788169503212	0.28788560628891	-0.1484494805336	0.000970229972153902	0.00110632064752281	-0.00109554431401193
0.171757370233536	0.297520101070404	-0.10988412797451	0.000679710414260626	0.000100359808129724	-0.00117705261800438
0.208293080329895	0.285595089197159	-0.139932557940483	0.000752438674680889	1.74606299196967E-07	-0.000956641510128975
0.180295139551163	0.292074471712112	-0.146582797169685	0.00121299212332815	0.000524566567037255	-0.00208772532641888
0.196353748440742	0.314688950777054	-0.199163541197777	0.00103228236548603	0.00152928975876421	-0.00185253552626818
0.150447279214859	0.314634025096893	-0.187457844614983	0.000112336085294373	0.0012345714494586	-0.00203616358339787
0.188008397817612	0.306361377239227	-0.156674951314926	0.000687419611494988	0.000683735765051097	-0.00158327119424939
0.200760871171951	0.29353392124176	-0.194845169782639	0.000681424688082188	0.00095363036962226	-0.00190503837075084
0.202393785119057	0.291133582592011	-0.217646330595016	0.000109833832539152	0.000774372136220336	-0.001602120581083
0.172929510474205	0.290034592151642	-0.161159306764603	0.00111812399700284	0.000451681087724864	-0.00137304922100157
0.150115609169006	0.270975708961487	-0.223088160157204	0.000975328555796295	0.000678321113809943	-0.000980044365860522
0.174357786774635	0.296099573373795	-0.139406964182854	0.00150214741006494	0.000241074376390316	-0.00121855398174375
0.190688416361809	0.231769621372223	-0.164860501885414	0.001143604866229	0.000714411318767816	-0.00124693545512855
0.200384140014648	0.253698527812958	-0.155090898275375	0.00137222197372466	0.000696848495863378	-0.0017271542456001
0.153489410877228	0.216500595211983	-0.191483482718468	0.00157282245345414	0.000965013692621142	-0.00100315641611814
0.140525683760643	0.248992159962654	-0.170142829418182	0.00178678834345192	0.000990445376373827	-0.00095745426369831
0.161157608032227	0.287425994873047	-0.129711091518402	0.00123767310287803	0.000123034420539625	-0.00197721575386822
0.200871050357819	0.297662824392319	-0.199976697564125	0.00111516867764294	0.000377277989173308	-0.00132271577604115
0.188634529709816	0.27482533454895	-0.171905517578125	0.000831267680041492	0.00119708792772144	-0.00248536164872348
0.194709479808807	0.290247708559036	-0.169286608695984	0.00058427476324141	0.0011229490628466	-0.00169957929756492
0.193657457828522	0.280763417482376	-0.125574678182602	0.000861571345012635	0.000843437446746975	-0.00167003599926829
0.139714241027832	0.261442989110947	-0.200697377324104	0.00132233020849526	0.000914408301468939	-0.00119504344183952
0.121768988668919	0.265636473894119	-0.155934974551201	0.000936766911763698	0.000137818802613765	-0.0023148157633841
0.149652659893036	0.286956459283829	-0.139660954475403	0.000808866694569588	-0.000456735753687099	-0.00165722740348428
0.145771652460098	0.286653965711594	-0.197253122925758	0.000662266626022756	-0.000766682846006006	-0.00120698753744364
0.111488625407219	0.285995841026306	-0.201259821653366	0.000784307077992707	-0.000858747866004705	-0.00165246706455946
0.127453416585922	0.297629714012146	-0.130381107330322	0.0017010432202369	-0.000379123404854909	-0.00178147002588958
0.152926176786423	0.238679021596909	-0.142926812171936	0.00138122087810189	3.4695189242484E-05	-0.00166214758064598
0.180304110050201	0.229686677455902	-0.133354380726814	0.00161197315901518	0.000747780781239271	-0.00167596130631864
0.167425110936165	0.210311844944954	-0.137714684009552	0.00223044329322875	0.000870452087838203	-0.00138174649327993
0.180171251296997	0.236662223935127	-0.15020626783371	0.00235139625146985	0.00116122327744961	-0.00160730071365833
0.181713432073593	0.194931998848915	-0.137984290719032	0.00233431719243526	0.000640748825389892	-0.000992370303720236
0.15075521171093	0.207940816879272	-0.103042088449001	0.00309845223091543	0.000784958538133651	-0.00104099593590945
0.160325154662132	0.236996844410896	-0.146612524986267	0.00185673253145069	-0.000225623633014038	-0.00172145909164101
0.120231747627258	0.237328246235847	-0.161057159304619	0.00156097346916795	-0.000192899809917435	-0.00148775847628713
0.127700462937355	0.248397246003151	-0.111313886940479	0.00240521784871817	-0.00019484429503791	-0.00208404916338623
0.128838986158371	0.209188491106033	-0.145875677466393	0.00262568122707307	0.00146786391269416	-0.00178998650517315
0.16751791536808	0.165674522519112	-0.164772748947144	0.00240180362015963	0.0012202828656882	-0.000537067011464387
0.163594245910645	0.122981004416943	-0.127764686942101	0.0028776831459254	0.00152067397721112	-0.00131210580002517
0.167914643883705	0.172022953629494	-0.128591224551201	0.00327532924711704	0.000645451422315091	-0.000919048849027604
0.129503771662712	0.221485376358032	-0.125701859593391	0.00166736345272511	0.000771922001149505	-0.00152024021372199
0.102757625281811	0.22357676923275	-0.19167485833168	2.17188990063732E-05	0.000950952235143632	-0.00217851367779076
0.0801360905170441	0.288386076688766	-0.131830111145973	0.000374580034986138	-0.000545810093171895	-0.00206830096431077
0.0923525020480156	0.230255514383316	-0.182926803827286	0.000881769228726625	-0.00103613792452961	-0.00203379825688899
0.117327287793159	0.227909713983536	-0.178153336048126	0.00211468455381691	-0.000633483636192977	-0.00138055742718279
0.0913622230291367	0.215978711843491	-0.13159367442131	0.00215417635627091	0.000459963048342615	-0.000796330336015671
0.11112392693758	0.191886216402054	-0.13766610622406	0.0029052603058517	1.78473765117815E-05	-0.00156290817540139
0.109870381653309	0.222570687532425	-0.144397988915443	0.00220776302739978	0.000331145944073796	-0.000765455246437341
0.1064722687006	0.202715858817101	-0.156540498137474	0.00173195917159319	-0.000275936006801203	-0.00146135664545
0.120838232338428	0.226750060915947	-0.149749577045441	0.00168304878752679	-0.000320913037285209	-0.000444970763055608
0.0884702280163765	0.233704566955566	-0.100811138749123	0.000487014622194692	-0.000664606806822121	-0.00199527246877551
0.0863177850842476	0.259413212537766	-0.114128470420837	0.00155712466221303	0.00072210596408695	-0.00137188052758574
0.140891969203949	0.249447092413902	-0.113779596984386	0.00116762751713395	0.000459823262644932	-0.00121276453137398
0.11092659085989	0.245111688971519	-0.0654763579368591	0.00174614193383604	0.000467413512524217	-0.00144088291563094
0.177442774176598	0.246752664446831	-0.0783129930496216	0.00144187710247934	0.00086788454791531	-0.00106591172516346
0.15144008398056	0.222186461091042	-0.139334574341774	0.00147170829586685	0.000989359221421182	-0.00108512956649065
0.174739256501198	0.2525315284729	-0.12628236413002	0.00189402385149151	0.00121273461263627	-0.000794453604612499
0.119108855724335	0.204336985945702	-0.135059326887131	0.00168154179118574	0.00141499238088727	-0.00113143504131585
0.185455560684204	0.244470000267029	-0.15106338262558	0.00178147701080889	0.000509526580572128	-0.00145837070886046
0.112238392233849	0.230073571205139	-0.104218505322933	0.00144200108479708	0.000569436058867723	-0.00171023153234273
0.138970002532005	0.220832109451294	-0.128664344549179	0.00187919533345848	1.11547444703319E-06	-0.00211760518141091
0.124639838933945	0.24034808576107	-0.104251697659492	0.00206427951343358	-8.0999097917811E-06	-0.00135282159317285
0.0861222222447395	0.200766399502754	-0.138806268572807	0.00157592771574855	-4.99860470881686E-05	-0.00189005036372691
0.0612761117517948	0.222870796918869	-0.118628822267056	0.00143335165921599	0.000303464650642127	-0.0014361934736371
0.0900703147053719	0.217474102973938	-0.149476021528244	0.00167808693367988	-0.000481709401356056	-0.000847058079671115
0.0525543354451656	0.252627044916153	-0.113992907106876	0.00211440469138324	-0.000159427974722348	-0.00150587188545614
0.078469879925251	0.236822158098221	-0.127289399504662	0.00174117984715849	0.000146611128002405	-0.00121796026360244
0.118730880320072	0.235277816653252	-0.156862542033195	0.00181877589784563	-0.000595148361753672	-0.00130656687542796
0.0968189090490341	0.227553889155388	-0.118281960487366	0.00120551732834429	5.64993679290637E-05	-0.00144231633748859
0.0644299685955048	0.255772233009338	-0.13569538295269	0.00159343751147389	0.0003334853972774	-0.00165720388758928
0.0944747105240822	0.218382656574249	-0.11286836117506	0.0018333678599447	-0.000592238735407591	-0.00172312324866652
0.100820451974869	0.22407853603363	-0.125902414321899	0.0018074435647577	-0.000264616421191022	-0.0016882213531062
0.0767035484313965	0.196513190865517	-0.0814854875206947	0.00243985652923584	0.00022769883798901	-0.00194153387565166
0.131471112370491	0.204890474677086	-0.0996414050459862	0.00244230800308287	-0.00060697877779603	-0.00111037329770625
0.106457740068436	0.205553621053696	-0.141122117638588	0.00139691599179059	0.000432486413046718	-0.000535546743776649
0.145359724760056	0.223830580711365	-0.0823480635881424	0.00223416299559176	8.28195879876148E-06	-0.00108410615939647
0.132791727781296	0.205821841955185	-0.0904884710907936	0.00170013343449682	0.00066428491845727	-0.00163746776524931
0.146104410290718	0.237757638096809	-0.130556687712669	0.0026050852611661	0.000580455001909286	-0.000716762035153806
0.130468234419823	0.211826965212822	-0.107578732073307	0.00160458916798234	0.00034979626070708	-0.00191732659004629
0.128518834710121	0.197170689702034	-0.0857746228575706	0.00136514590121806	3.00836818496464E-05	-0.00203941203653812
0.108138799667358	0.242925003170967	-0.135535642504692	0.00207143370062113	2.25319745368324E-05	-0.00105586170684546
0.0762170031666756	0.213346287608147	-0.135015323758125	0.0016549366991967	0.000108533422462642	-0.00169353478122503
0.0919355452060699	0.252981275320053	-0.109632916748524	0.00226897955872118	-0.000103582504380029	-0.00106635724660009
0.0848010703921318	0.225147306919098	-0.118565604090691	0.00228087045252323	-0.000107575506262947	-0.000866236339788884
0.0563158914446831	0.197703868150711	-0.105441488325596	0.00173963187262416	-4.21645672759041E-05	-0.00130902591627091
0.0862492322921753	0.251955807209015	-0.104915983974934	0.00164338608738035	-0.000353269540937617	-0.00163980724755675
0.0711214393377304	0.239768460392952	-0.139287009835243	0.00155804655514657	-0.00042348078568466	-0.00199008407071233
0.0830188319087029	0.195442482829094	-0.162624105811119	0.00111211044713855	-0.000691188324708492	-0.00104519538581371
0.0758815854787827	0.216689705848694	-0.126969680190086	0.00222158408723772	-0.00021562390611507	-0.00110219221096486
0.0769666582345963	0.173458859324455	-0.135811612010002	0.00178949534893036	8.77999191288836E-05	-0.00100151286460459
0.10244894772768	0.19368514418602	-0.178475752472878	0.00180584937334061	-0.00017191469669342	-0.00130660680588335
0.0651387274265289	0.189295545220375	-0.109604045748711	0.00182652415242046	0.000799899338744581	-0.00118985923472792
0.0784313157200813	0.18377086520195	-0.130925238132477	0.00165767001453787	4.04192323912866E-05	-0.00139563076663762
0.0900763943791389	0.193193063139915	-0.138656005263329	0.00200749281793833	4.29207866545767E-05	-0.00167722546029836
0.0977039709687233	0.173959285020828	-0.122005879878998	0.00153214624151587	0.000686851795762777	-0.00131142523605376
0.0959673076868057	0.193656444549561	-0.135349228978157	0.00186890235636383	8.66498667164706E-05	-0.00113044888712466
0.11640428006649	0.17914155125618	-0.120204165577888	0.00185747153591365	-0.000434944056905806	-0.00204051029868424
0.115920916199684	0.241790726780891	-0.0964428409934044	0.00240782904438674	-0.000150318737723865	-0.000802250055130571
0.108607903122902	0.195013538002968	-0.113731540739536	0.00243091396987438	0.000167470192536712	-0.000670124427415431
0.0935449451208115	0.194457978010178	-0.121363267302513	0.00194808328524232	0.000228280769078992	-0.00161612534429878
0.0792161077260971	0.206723392009735	-0.11813547462225	0.0027725943364203	-0.000448319799033925	-0.000838751904666424
0.0883698537945747	0.175372138619423	-0.10040221363306	0.00215073442086577	-0.000688601576257497	-0.00111187901347876
0.0997294560074806	0.164932072162628	-0.0961383804678917	0.00228859321214259	-0.000812842743471265	-0.000850193377118558
0.0891948044300079	0.170771762728691	-0.140609890222549	0.00170350726693869	-0.000205163858481683	-0.000693548994604498
0.0695226788520813	0.183242946863174	-0.175513178110123	0.00130142900161445	-0.000108737098344136	-0.00106495374348015
0.110581874847412	0.243143618106842	-0.0794133841991425	0.00220549874939024	-0.000398361589759588	-0.00078007864067331
0.0500198677182198	0.216005757451057	-0.149888098239899	0.00158292171545327	-7.80346381361596E-05	-0.00101360992994159
0.0706013441085815	0.214779853820801	-0.147914320230484	0.00276126316748559	-0.000348884030245245	-0.00130959250964224
0.0630077943205833	0.187716692686081	-0.114372290670872	0.00153476186096668	-0.000259194552199915	-0.00118780648335814
0.0752058476209641	0.201179996132851	-0.117455303668976	0.00246437755413353	7.16738795745187E-05	-0.0013357752468437
0.103388443589211	0.195440068840981	-0.138964027166367	0.00236857333220541	-0.000172479441971518	-0.00123277097009122
0.0965470671653748	0.18233422935009	-0.170064046978951	0.00227595772594213	0.000774492975324392	-0.000861197768244892
0.0844824686646461	0.165861904621124	-0.0913026332855225	0.00236174184828997	-0.000499587331432849	-0.0012034319806844
0.0874943360686302	0.182131424546242	-0.125287443399429	0.0025509090628475	0.000181701630936004	-0.00154483795631677
0.0992472544312477	0.202325791120529	-0.104847818613052	0.00192894751671702	0.000154277367983013	-0.00114382326137275
0.0610664896667004	0.207195639610291	-0.135492518544197	0.00208476348780096	8.87682035681792E-05	-0.00133651110809296
0.0790049806237221	0.265708446502686	-0.0976727455854416	0.00103843677788973	-0.000376154464902356	-0.00129378447309136
0.066899374127388	0.185436844825745	-0.135474994778633	0.00145656079985201	-0.000332751078531146	-0.00152610114309937
0.0781412869691849	0.208283275365829	-0.0802285671234131	0.00160619732923806	-0.000556694285478443	-0.000785077980253845
0.0662289634346962	0.216043099761009	-0.129974469542503	0.0019475492881611	-0.000233667975408025	-0.00204909313470125
0.0967550352215767	0.185831904411316	-0.125922903418541	0.002436708426103	-0.000375903589883819	-0.00122609559912235
0.06552554666996	0.178287222981453	-0.108953192830086	0.00182105251587927	-0.000322901032632217	-0.00155757798347622
0.0774743780493736	0.170837894082069	-0.0698224231600761	0.00252727000042796	-0.00077517464524135	-0.00108861620537937
0.101812608540058	0.213756576180458	-0.100149147212505	0.00214480422437191	-0.000766845885664225	-0.0013143258402124
0.0646971687674522	0.166380554437637	-0.139071732759476	0.00194922159425914	-3.80358542315662E-05	-0.00159616465680301
0.0596831180155277	0.210716545581818	-0.123656779527664	0.00155023846309632	-0.000144179459311999	-0.000996874179691076
0.0666768625378609	0.205277487635612	-0.132929459214211	0.00123634794726968	-0.000608597067184746	-0.000779851397965103
0.0515034198760986	0.199119836091995	-0.122644476592541	0.00209280452691019	3.05735484289471E-05	-0.00128183094784617
0.0579624883830547	0.218558564782143	-0.114514797925949	0.00201678439043462	-0.000458398775663227	-0.00107883906457573
0.0598690211772919	0.15610708296299	-0.175976738333702	0.00117932073771954	0.000319529674015939	-0.000809294753707945
0.0800236389040947	0.230154529213905	-0.0742993578314781	0.00224674842320383	-0.000603547610808164	-0.00140777043998241
0.0531961247324944	0.170746490359306	-0.0742333829402924	0.00183305609971285	5.42331545148045E-05	-0.00157319311983883
0.109927542507648	0.210749015212059	-0.156614139676094	0.0028868883382529	-4.87128090753686E-05	-0.000840038934256881
0.0897110253572464	0.171126052737236	-0.0908125787973404	0.00205903686583042	-0.000658536155242473	-0.00160403130576015
0.103860795497894	0.187840163707733	-0.122078105807304	0.00217660912312567	0.000154523047967814	-0.000994637841358781
0.118413724005222	0.188985913991928	-0.0655130743980408	0.00184385431930423	-0.000227510623517446	-0.00107814662624151
0.0630620792508125	0.151392996311188	-0.126241356134415	0.00218878127634525	0.000340904342010617	-0.00128236203454435
0.0984688028693199	0.189079090952873	-0.088236041367054	0.00190114113502204	0.000116579489258584	-0.000684746890328825
0.0743110626935959	0.168620109558105	-0.153039127588272	0.00168786686845124	-0.00010487406689208	-0.00115377502515912
0.0399159528315067	0.206048920750618	-0.1228863671422	0.00192888383753598	0.00023861529189162	-0.00136095681227744
0.0547121278941631	0.199631169438362	-0.0481043457984924	0.00230290531180799	-0.000683457183185965	-0.00153359840624034
0.0947951748967171	0.201057687401772	-0.10946773737669	0.00211969832889736	-0.00101243192330003	-0.00101148837711662
0.09429582208395	0.191391095519066	-0.157199025154114	0.00212632375769317	-0.000318378355586901	-0.000973033020272851
0.0933400169014931	0.188845723867416	-0.131671532988548	0.00224430160596967	0.000682593556120992	-0.000547562318388373
0.0945434272289276	0.204001367092133	-0.13639235496521	0.00138248561415821	-0.000145304729812779	-0.00088872667402029
0.0913929641246796	0.231103390455246	-0.0953847840428352	0.00253844377584755	-0.000108768319478258	-0.00148146180436015
0.0732305124402046	0.211582615971565	-0.105142548680305	0.00156915420666337	0.000340316735673696	-0.00143920280970633
0.0742581486701965	0.18008941411972	-0.12716306746006	0.00114712666254491	0.000275836209766567	-0.00134097167756408
0.0723924338817596	0.199724718928337	-0.0842477679252625	0.00154907326214015	-0.000108439722680487	-0.000974344147834927
0.0482945591211319	0.233993142843246	-0.153642028570175	0.00150400178972632	0.000228977558435872	-0.00145546614658087
0.0645904168486595	0.190918445587158	-0.105928555130959	0.0012156447628513	0.00101232528686523	-0.00113116088323295
0.122012920677662	0.21555832028389	-0.0854414403438568	0.00217793579213321	0.000330582173774019	-0.00194487418048084
0.109197646379471	0.236106961965561	-0.153598129749298	0.00167834805324674	5.19331588293426E-05	-0.000845488742925227
0.120994180440903	0.183874934911728	-0.113086134195328	0.00250060739926994	7.53138883737847E-05	-0.000819540990050882
0.0908323228359222	0.168892025947571	-0.0614628195762634	0.00107945338822901	0.000907155685126781	-0.00138718273956329
0.0983978137373924	0.219349265098572	-0.0347062945365906	0.00239019514992833	0.000383144128136337	-0.00130082853138447
0.142190918326378	0.210651814937592	-0.126801908016205	0.00193026335909963	-0.000681811419781297	-0.000719313800800592
0.118890203535557	0.218588978052139	-0.113762497901917	0.00232013198547065	-0.000142164048156701	-0.000744711607694626
0.0787420570850372	0.186507612466812	-0.162108987569809	0.00201546424068511	-0.000170285551575944	-0.00083783152513206
0.0871893614530563	0.181599497795105	-0.0966160520911217	0.00171123736072332	0.000273052050033584	-0.00100830395240337
0.0503613352775574	0.172510430216789	-0.100547336041927	0.00170621904544532	7.12815162842162E-05	-0.00154752982780337
0.0499645583331585	0.161010026931763	-0.106243312358856	0.000863910012412816	0.000111704146547709	-0.00118626549374312
0.0109587078914046	0.147543355822563	-0.106014169752598	0.0012397727696225	0.000254536571446806	-0.00141339667607099
0.0443256571888924	0.155397981405258	-0.135810554027557	0.00206716568209231	0.00055605691159144	-0.00105283176526427
0.121364898979664	0.221617072820663	-0.0964645445346832	0.00186049507465214	5.07940058014356E-05	-0.000902521074749529
0.118789151310921	0.187456533312798	-0.0518604703247547	0.00190668064169586	0.000141763739520684	-0.00134067656472325
0.105168528854847	0.174944341182709	-0.166181802749634	0.00167353451251984	-0.000195780812646262	-0.000855438818689436
0.0630060061812401	0.182519793510437	-0.127395749092102	0.00150121818296611	0.000232052843784913	-0.00115886621642858
0.0629293471574783	0.158625423908234	-0.105829276144505	0.00202382984571159	0.000638905388768762	-0.000667453568894416
0.0725992694497108	0.188204884529114	-0.0823664739727974	0.00182533299084753	-0.000241260859183967	-0.00180082838051021
0.0741876289248466	0.189128279685974	-0.100062429904938	0.00203765416517854	3.4927848901134E-05	-0.0015034438110888
0.0740851387381554	0.180561155080795	-0.13074517250061	0.0025275785010308	-5.44975555385463E-05	-0.00109171471558511
0.0816014036536217	0.166154772043228	-0.104872964322567	0.00160772236995399	0.000633926189038903	-0.00125109520740807
0.0746829584240913	0.157477125525475	-0.165682271122932	0.00223453482612967	0.000504664145410061	-0.00100206932984293
0.0910715833306313	0.173082694411278	-0.122853502631187	0.00144799891859293	0.000114881891931873	-0.000990511267445982
0.0425346195697784	0.172681108117104	-0.0789050683379173	0.00204668170772493	0.000170704792253673	-0.00139400362968445
0.0755318105220795	0.235524982213974	-0.127890706062317	0.00159012747462839	0.000167459715157747	-0.000989563530310988
0.0236440896987915	0.147291123867035	-0.0434555262327194	0.00159393413923681	-3.41363411280327E-05	-0.00204596691764891
0.0721729621291161	0.248182147741318	-0.149550423026085	0.00167621008586138	2.78260431514354E-05	-0.00109001423697919
0.0905086919665337	0.201466917991638	-0.153268530964851	0.00102299125865102	-0.000575609155930579	-0.00139652576763183
0.0789675042033196	0.192178890109062	-0.156455367803574	0.00164932245388627	-0.000583631335757673	-0.00177370070014149
0.0734661817550659	0.15812774002552	-0.0649343952536583	0.00216926797293127	-0.00017480188398622	-0.00149602524470538
0.0928766950964928	0.193388745188713	-0.0739074051380157	0.00207225256599486	-0.000337840407155454	-0.00139280501753092
0.0888314619660378	0.18503426015377	-0.134943813085556	0.00270225969143212	8.63271907292074E-06	-0.00096474279416725
0.102442726492882	0.18980173766613	-0.130397260189056	0.00191708956845105	-1.73643798007106E-06	-0.0013584669213742
0.147820010781288	0.17851947247982	-0.0735625550150871	0.0022014519199729	0.000386053376132622	-0.00088500214042142
0.087996818125248	0.197735160589218	-0.117473252117634	0.00176006567198783	0.000476088054710999	-0.00151508266571909
0.0481548197567463	0.156557559967041	-0.0347437597811222	0.00228313123807311	-0.000406547042075545	-0.00155162601731718
0.0770441293716431	0.188956156373024	-0.107368633151054	0.00293838558718562	-0.000277209561318159	-0.00179591507185251
0.0612533874809742	0.214715451002121	-0.0837327465415001	0.00267970352433622	-0.000396386050852016	-0.000883768952917308
0.059417400509119	0.188210546970367	-0.0835429430007935	0.00236179609782994	-0.000394990580389276	-0.00103404372930527
0.0772447437047958	0.172703117132187	-0.0783072039484978	0.00261151371523738	-0.000320277002174407	-0.00114243908319622
0.0783359184861183	0.181604281067848	-0.0965006873011589	0.00225814525038004	0.00033485161839053	-0.000877067795954645
0.0976413413882256	0.210409834980965	-0.0602642521262169	0.00315347430296242	-0.000858136219903827	-0.0012484184699133
0.0818000510334969	0.187681719660759	-0.136628985404968	0.00195223127957433	0.000185049051651731	-0.000497643079143018
0.0840382725000381	0.162370100617409	-0.117676734924316	0.00233677471987903	-0.000501339323818684	-0.00104824639856815
0.0940043330192566	0.222897171974182	-0.122579917311668	0.00233979918994009	-0.000132665009004995	-0.000921316677704453
0.083261176943779	0.179838955402374	-0.117242276668549	0.00204809312708676	6.06272715231171E-06	-0.00148439104668796
0.0691003650426865	0.161241769790649	-0.136385813355446	0.00135661487001926	0.000262253015534952	-0.000911478069610894
0.0996788889169693	0.214838787913322	-0.108873598277569	0.0019461577758193	-0.000546353287063539	-0.00140878302045166
0.123091094195843	0.262385368347168	-0.0638220608234406	0.00276914960704744	-0.000479459500638768	-0.00185203459113836
0.131693512201309	0.197670340538025	-0.0561074018478394	0.00184146675746888	-0.00101818679831922	-0.00142892962321639
0.0862986221909523	0.170380756258965	-0.0876263529062271	0.00191093271132559	0.000440571107901633	-0.00101157289464027
0.0661921203136444	0.166019573807716	-0.0821591317653656	0.00243049114942551	0.000660889432765543	-0.00150868645869195
0.0953257903456688	0.199842870235443	-0.113190777599812	0.00273587834089994	-0.000233779675909318	-0.000981618301011622
0.0430531390011311	0.182216331362724	-0.0627358257770538	0.00237855431623757	0.00025803575408645	-0.000607129884883761
0.0705994293093681	0.165768951177597	-0.109820254147053	0.00241909059695899	-0.000114525595563464	-0.00067288032732904
0.0300755500793457	0.157373338937759	-0.162239193916321	0.00172784400638193	-0.00046145825763233	-0.00124370097182691
0.045265082269907	0.17397652566433	-0.131243318319321	0.00260509923100472	-0.000350457441527396	-0.00104101072065532
0.0458392687141895	0.134407535195351	-0.0967332571744919	0.00233313092030585	4.71936800749972E-05	-0.000809911929536611
0.0206062439829111	0.175863817334175	-0.113350346684456	0.00213110819458961	-0.000216927277506329	-0.00177723611705005
0.0428952760994434	0.168951272964478	-0.166478559374809	0.00229027378372848	-0.00149629067163914	-0.00102331570815295
0.0268340520560741	0.193007722496986	-0.0897133052349091	0.00175234954804182	-0.000617431302089244	-0.000696520844940096
0.0195764899253845	0.203515291213989	-0.0720685422420502	0.00147777539677918	-0.00109682814218104	-0.00111768115311861
0.0433573871850967	0.175480931997299	-0.153446137905121	0.00165006751194596	-0.000751970510464162	-0.00131608580704778
0.0271417666226625	0.183667197823524	-0.153729155659676	0.00238436204381287	-0.000882349326275289	-0.000997267081402242
0.061561293900013	0.187943756580353	-0.100685469806194	0.00257040304131806	0.000123679201351479	-0.0010096444748342
0.103193670511246	0.188388019800186	-0.0781940743327141	0.00245540286414325	1.06759216578212E-07	-0.00109378318302333
0.0878037512302399	0.188584268093109	-0.108374185860157	0.00245511205866933	0.000515700085088611	-0.001342793693766
0.108957849442959	0.183756247162819	-0.144458830356598	0.00159389502368867	-0.00128863740246743	-0.000962804479058832
0.0438372865319252	0.210273265838623	-0.0400278903543949	0.00195606122724712	-0.000435770954936743	-0.00150938727892935
0.0265647023916245	0.244948789477348	-0.106568895280361	0.00149199715815485	-0.00105126132257283	-0.00139281468000263
0.0197879001498222	0.228674948215485	-0.0978112742304802	0.000966971158050001	-0.000844518712256104	-0.00165897735860199
0.0406634211540222	0.222820267081261	-0.110743351280689	0.00169253919739276	-0.000375592557247728	-0.00110610644333065
0.0734632387757301	0.223328128457069	-0.0927912145853043	0.00205452181398869	-0.000396401213947684	-0.000926320557482541
0.149036273360252	0.225841924548149	-0.103974424302578	0.00211287313140929	-0.000185048178536817	-0.00119208847172558
0.0977125465869904	0.168005853891373	-0.113816492259502	0.00141870835795999	0.00047989867744036	-0.00107973034027964
0.107451811432838	0.190704837441444	-0.0819638073444366	0.00233830790966749	-0.000360416568582878	-0.00145708385389298
0.0500475130975246	0.166092023253441	-0.126390710473061	0.00235198670998216	0.000314411707222462	-0.00131402385886759
0.052389319986105	0.188631683588028	-0.105258777737617	0.0024999117013067	-0.000514002575073391	-0.00105251336935908
0.0444692485034466	0.186009988188744	-0.113647997379303	0.00227603409439325	-0.000255128950811923	-0.0013734643580392
0.0926506221294403	0.202751398086548	-0.122803933918476	0.00247415341436863	-0.000378966477001086	-0.000665712519548833
0.0849657654762268	0.172912523150444	-0.0784403458237648	0.00289089675061405	0.000121453602332622	-0.000833393249195069
0.095626100897789	0.195514112710953	-0.0830443277955055	0.00325235445052385	-0.000397835305193439	-0.000557064660824835
0.0758362337946892	0.135808765888214	-0.100406102836132	0.00263360678218305	0.000249383825575933	-0.000738243688829243
0.0788597241044044	0.210161879658699	-0.0588958263397217	0.00288340682163835	0.000756988767534494	-0.00219123810529709
0.101041994988918	0.178613245487213	-0.100759886205196	0.00204130494967103	0.000463079602923244	-0.000798520457465202
0.0741626992821693	0.184961661696434	-0.0653081163764	0.00207730405963957	0.00032743695192039	-0.00143089797347784
0.0511683449149132	0.199074104428291	-0.104286253452301	0.00237210467457771	-0.000131051143398508	-0.00167664291802794
0.0685853883624077	0.174145981669426	-0.112960740923882	0.00186351570300758	-0.000801212154328823	-0.0017010229639709
0.042169276624918	0.181275978684425	-0.153887391090393	0.00182517361827195	-0.00024520669830963	-0.000998219824396074
0.0853727161884308	0.186728656291962	-0.0829261839389801	0.00222817505709827	-0.000330234848661348	-0.00117885589133948
0.0690162554383278	0.18287256360054	-0.0749869346618652	0.0022589925210923	-0.000421554053900763	-0.000896504905540496
0.0836430415511131	0.154884397983551	-0.130764752626419	0.00235465471632779	-0.00037970845005475	-0.000975546834524721
0.0479586869478226	0.180038005113602	-0.165703222155571	0.00272135669365525	0.000329458707710728	-0.00111743353772908
0.0503097325563431	0.221580445766449	-0.109957575798035	0.00176008231937885	-0.00081616931129247	-0.00142729899380356
0.0341191738843918	0.245688796043396	-0.124062679708004	0.00177196483127773	-0.00193166208919138	-0.00118672708049417
-0.0045576342381537	0.240977764129639	-0.076504610478878	0.000900681188795716	-0.000995683949440718	-0.00175541418138891
0.0597916878759861	0.246276363730431	-0.119848437607288	0.000961095094680786	-0.00177989667281508	-0.00127140781842172
0.0406634993851185	0.211639225482941	-0.099143460392952	0.000782583723776042	-0.000376418582163751	-0.000727924460079521
0.0829190537333488	0.199886724352837	-0.114182732999325	0.00135297072120011	0.00010180094250245	-0.00122969620861113
0.140245273709297	0.200560256838799	-0.0916973128914833	0.00179715955164284	0.000859469699207693	-0.000831693178042769
0.14407953619957	0.149207815527916	-0.0517857894301414	0.0016603636322543	0.00193025975022465	-0.000971868284977973
0.136896327137947	0.169962331652641	-0.125369921326637	0.0024889602791518	0.00131754670292139	-0.000940682191867381
0.169360920786858	0.176983773708344	-0.0811512917280197	0.00241391104646027	0.00093376450240612	-0.00113244843669236
0.135369822382927	0.150835543870926	-0.125114306807518	0.0021529933437705	0.00119593157432973	-0.00117553537711501
0.147811740636826	0.170364946126938	-0.0553564876317978	0.0023568810429424	0.000590458104852587	-0.00119454273954034
0.166776448488235	0.21568763256073	-0.0988739356398582	0.00178351730573922	0.00100712652783841	-0.0014717192389071
0.169802889227867	0.166639387607574	-0.076621524989605	0.00172772840596735	0.00138065940700471	-0.00148961658123881
0.151517957448959	0.203119695186615	-0.0722554475069046	0.00245174183510244	0.00173083611298352	-0.00146259495522827
0.23917730152607	0.181673735380173	-0.136404812335968	0.00282904389314353	0.00221280776895583	-0.000898400554433465
0.214086666703224	0.177152901887894	-0.133348673582077	0.00264239893294871	0.0019759617280215	-0.000523375696502626
0.156250283122063	0.152531504631042	-0.0718092024326324	0.00320838368497789	0.0014284118078649	-0.00105955416802317
0.0655884966254234	0.138301134109497	-0.11796622723341	0.00278643192723393	0.00122791389003396	-0.000616884732153267
0.0867844521999359	0.15635484457016	-0.165896072983742	0.0022276861127466	-0.000323078100336716	-0.000824613438453525
0.0460357964038849	0.157314077019691	-0.11856783926487	0.00173450296279043	1.09707179944962E-05	-0.00116612773854285
0.0482685938477516	0.239563092589378	-0.115044496953487	0.00208380888216197	-0.000752589607145637	-0.00096942373784259
0.0586085915565491	0.174198925495148	-0.144621431827545	0.00171531364321709	-0.00106437888462096	-0.00122462946455926
0.0564842559397221	0.192956045269966	-0.12254610657692	0.0017072930932045	-0.000873883080203086	-0.00150710693560541
0.0444393865764141	0.196379393339157	-0.156695857644081	0.00149869022425264	-0.000498344306834042	0.000283909088466316
0.0602087303996086	0.165348440408707	-0.103198826313019	0.00164251169189811	-0.000491989485453814	-6.16201796219684E-05
0.0685677528381348	0.174545705318451	-0.176148757338524	0.00192139518912882	-0.00109534687362611	-0.000444299046648666
0.0793035924434662	0.207181110978127	-0.0905589759349823	0.00103851803578436	-0.000977037940174341	-0.000197283399756998
0.0574858412146568	0.21978996694088	-0.177221387624741	0.00105228135362267	-0.00112139480188489	-0.00062046543462202
0.101718753576279	0.278211921453476	-0.112476110458374	0.000500799273140728	-0.00139591668266803	-0.000526076531969011
0.0938237607479095	0.254583865404129	-0.136880785226822	0.0010389193193987	0.000129225620185025	-0.00102758535649627
0.12004542350769	0.278102338314056	-0.130581051111221	0.0012207399122417	-0.000211482722079381	-0.00187730730976909
0.138990625739098	0.298623204231262	-0.101572319865227	0.000399418553570285	0.00074436329305172	-0.00137969164643437
0.17790687084198	0.278021097183228	-0.205476745963097	-0.000131789478473365	0.000943137740250677	-0.0014068684540689
0.189070403575897	0.291323810815811	-0.122042402625084	0.000446754071163014	0.00108806451316923	-0.00151552411261946
0.177291661500931	0.305017590522766	-0.116243660449982	0.000682092446368188	0.00100952840875834	-0.00235960679128766
0.18352983891964	0.290550351142883	-0.137550815939903	0.000657450524158776	0.000914785079658031	-0.00248236814513803
0.181249141693115	0.298836916685104	-0.137643530964851	0.00112676690332592	0.00167744455393404	-0.00221215281635523
0.231217876076698	0.329632669687271	-0.172056928277016	0.00115237827412784	0.00129425397608429	-0.00210341811180115
0.248212978243828	0.303435087203979	-0.185454815626144	0.00125360663514584	0.00165852217469364	-0.00155523384455591
0.244462713599205	0.279558151960373	-0.173272788524628	0.000533890386577696	0.00167776842135936	-0.00136873731389642
0.232820421457291	0.306462168693542	-0.0979943051934242	0.0020906706340611	0.000953895621933043	-0.00161416851915419
0.234566420316696	0.308803170919418	-0.147228792309761	0.00141499540768564	0.00151553272735327	-0.00115064601413906
0.222286194562912	0.358881711959839	-0.106275595724583	0.00118421693332493	0.000971864676102996	-0.0002959068515338
0.193805828690529	0.309392601251602	-0.110403135418892	-5.64470719837118E-05	0.000694904767442495	-0.00107699632644653
0.185727655887604	0.322322636842728	-0.138799443840981	0.000109701933979522	4.76003879157361E-05	-0.0022690799087286
0.1830775141716	0.312635213136673	-0.190216168761253	4.91363898618147E-05	5.33153979631606E-05	-0.00268372311256826
0.224266409873962	0.314678341150284	-0.182589113712311	-0.000338051613653079	0.000924933527130634	-0.00187195301987231
0.292012453079224	0.309793740510941	-0.188585057854652	0.00138855667319149	0.00114631478209049	-0.00179785850923508
0.347354531288147	0.313478648662567	-0.150865837931633	0.00183715065941215	0.00151204550638795	-0.000294586614472792
0.355239808559418	0.262699842453003	-0.242177069187164	0.0011565238237381	0.00278443470597267	-0.000230453413678333
0.327944219112396	0.271759390830994	-0.209910646080971	0.00211255205795169	0.00318728922866285	-0.00101437605917454
0.308951735496521	0.236104801297188	-0.236150369048119	0.00138035870622844	0.0029298469889909	-0.00131806265562773
0.333398669958115	0.25500100851059	-0.188488319516182	0.00298293749801815	0.00198311824351549	-0.00269647012464702
0.365208625793457	0.323994338512421	-0.151035249233246	0.00221857684664428	0.0020454372279346	-0.00220386008732021
0.276996940374374	0.211490541696548	-0.213131681084633	0.00237344135530293	0.00244257366284728	-0.00172462407499552
0.30279666185379	0.285021841526031	-0.186109289526939	0.00268385279923677	0.00217172037810087	-0.00220257602632046
0.184772178530693	0.258293747901917	-0.212495252490044	0.00320546398870647	0.000133753288537264	-0.00288333278149366
0.149362936615944	0.320113688707352	-0.290321081876755	0.00104684906546026	-0.00162107509095222	-0.00258576078340411
0.0942022278904915	0.344034492969513	-0.354719251394272	0.000271341210464016	-0.0034998101182282	-0.00181860732845962
0.0487721115350723	0.434658199548721	-0.365052312612534	-0.00106060830876231	-0.00405168021097779	-0.00249127601273358
0.0590875297784805	0.455702543258667	-0.299790591001511	-0.00166995986364782	-0.00398176303133368	-0.00281902775168419
0.00804007984697819	0.494383752346039	-0.353627890348434	-0.00195566238835454	-0.00419904105365276	-0.00507982168346643
0.0755983218550682	0.588396430015564	-0.39213502407074	-0.00266063888557255	-0.00587691646069288	-0.00569063983857632
0.0349496826529503	0.570159792900085	-0.329263985157013	-0.00379855092614889	-0.00302139413543046	-0.00276607181876898
0.0596057437360287	0.55817186832428	-0.244331136345863	-0.00409057177603245	-0.00215109507553279	-0.00148164259735495
0.11006885766983	0.57102906703949	-0.244370609521866	-0.00402652611956	-0.00271170469932258	-0.00339460116811097
0.122583635151386	0.602207779884338	-0.188531294465065	-0.00456781079992652	-0.00182753149420023	-0.00327388476580381
0.141584888100624	0.612378478050232	-0.158709943294525	-0.00408217031508684	-0.00112502195406705	-0.00253034918569028
0.167633190751076	0.541473507881165	-0.361781239509583	-0.0035113119520247	-0.00091429176973179	-0.00233446271158755
0.298614025115967	0.599128782749176	-0.359482616186142	-0.00188651541247964	-0.00094163790345192	-0.00182060117367655
0.346750110387802	0.549326479434967	-0.359676867723465	-0.00248075881972909	0.000435045803897083	-0.00123700313270092
0.35836797952652	0.42082542181015	-0.376099109649658	-0.00125463830772787	0.00235324865207076	-0.00264456262812018
0.338558048009872	0.364207416772842	-0.311618059873581	0.000154403751366772	0.00139858131296933	-0.00386304501444101
0.336122304201126	0.417356789112091	-0.250026941299438	-0.000715408998075873	0.00185830018017441	-0.00493231602013111
0.392834395170212	0.479565143585205	-0.22539122402668	-0.00150978774763644	0.00372290890663862	-0.00419798539951444
0.288593024015427	0.451238512992859	-0.205215990543365	-0.00202661310322583	0.00411462271586061	-0.00442523881793022
0.334525287151337	0.493696540594101	-0.296424508094788	-0.00192842551041394	0.00169272487983108	-0.00435425620526075
0.27203181385994	0.4247907102108	-0.3470518887043	-0.00233402685262263	4.07291445299052E-05	-0.00106470275204629
0.213528528809547	0.394604057073593	-0.285907238721848	-0.00174123328179121	-0.00087541964603588	-0.00137816520873457
0.159045562148094	0.319218248128891	-0.245145201683044	-0.000692817440722138	-0.00238029239699245	-0.00197774916887283
0.0878913030028343	0.288796573877335	-0.271965116262436	0.000235726853134111	-0.00251755444332957	-0.00164819217752665
0.0807552114129066	0.173935234546661	-0.343671083450317	0.00145293620880693	-0.00356156192719936	-0.00181280833203346
0.153150796890259	0.181611493229866	-0.294687896966934	0.0035591539926827	-0.00286849006079137	-0.00304718757979572
0.131356626749039	0.157111838459969	-0.25913879275322	0.00528662838041782	-0.00122907035984099	-0.000244733120780438
0.194705978035927	0.117106787860394	-0.148012086749077	0.00461030844599009	-0.000761137285735458	0.00126046931836754
0.307656854391098	0.0865070670843124	-0.243869796395302	0.00700487103313208	0.00589506281539798	0.00418192893266678
0.297534853219986	0.13872791826725	-0.132434904575348	0.00626652454957366	0.00360517832450569	0.0018505040789023
0.307747602462769	0.275489389896393	-0.175472214818001	0.00363217107951641	0.00127192051149905	-0.000401521945605055
0.288864284753799	0.331807374954224	-0.179063558578491	0.000828459567856044	0.00118451088201255	-0.000313100172206759
0.275893062353134	0.365483492612839	-0.191338524222374	-0.00058921956224367	0.00103826716076583	-0.00172247015871108
0.251133143901825	0.366111725568771	-0.297262847423553	-0.00224805739708245	0.00119829340837896	-0.00192027259618044
0.289064913988113	0.443055152893066	-0.249800756573677	-0.00151080882642418	-0.000471660430775955	-0.00147870054934174
0.267785668373108	0.43560466170311	-0.193575531244278	-0.00157353281974792	-0.00048250489635393	-0.00151452166028321
0.261606425046921	0.42426010966301	-0.203160464763641	-0.0015590141993016	0.000663460581563413	-0.00329939485527575
0.282672822475433	0.35794323682785	-0.138281464576721	0.00035498890792951	0.00115232053212821	-0.00396251305937767
0.385662615299225	0.353286355733871	-0.166296273469925	0.00113289174623787	0.000959454802796245	-0.00390702020376921
0.306433707475662	0.266165554523468	-0.231150791049004	0.00174907769542187	0.00121900660451502	-0.00410093646496534
0.255984336137772	0.290172964334488	-0.339873224496841	0.00104705628473312	0.00157264212612063	-0.00265702977776527
0.25314599275589	0.361571997404099	-0.304198533296585	0.00068680546246469	0.001633106963709	-0.0013410517713055
0.292658179998398	0.353179663419724	-0.214711919426918	0.000561221444513649	0.00174099858850241	-1.10222617877298E-05
0.330025047063828	0.356184363365173	-0.21554097533226	0.00178416178096086	0.00126915611326694	-0.000992847955785692
0.377395957708359	0.316231340169907	-0.198857918381691	0.000935823656618595	0.00203234003856778	-0.00269199721515179
0.366487592458725	0.340176314115524	-0.165509656071663	0.000770381651818752	0.00232510338537395	-0.00454075541347265
0.344528347253799	0.343703180551529	-0.303394079208374	0.00148756837006658	0.00303589412942529	-0.00502971513196826
0.389951527118683	0.344412624835968	-0.365433722734451	0.00253081880509853	0.00192751281429082	-0.00353041174821556
0.365688323974609	0.313492506742477	-0.308655738830566	0.00283470563590527	0.00300723570398986	-0.00118852697778493
0.349267840385437	0.245555192232132	-0.394883722066879	0.00131738965865225	0.00411849189549685	0.000249043077928945
0.375222951173782	0.3476322889328	-0.313263237476349	0.00286333961412311	0.00274825841188431	-0.00112528342287987
0.293437868356705	0.265729874372482	-0.300874471664429	0.00151365960482508	0.00291657913476229	-0.00180365447886288
0.283166944980621	0.300265043973923	-0.19687707722187	0.00194309779908508	0.00190412718802691	-0.00172845146153122
0.260183244943619	0.268451869487762	-0.195809096097946	0.00289117754437029	0.00192618777509779	-0.00189251790288836
0.330812215805054	0.334267735481262	-0.265222430229187	0.00254519213922322	0.00136717059649527	-0.0018367146840319
0.341915220022202	0.350765109062195	-0.25471043586731	0.00322218658402562	0.0012126574292779	-0.0024631954729557
0.287687420845032	0.320687711238861	-0.33953520655632	0.00168307684361935	0.00210652989335358	-0.00233965204097331
0.286656200885773	0.31736695766449	-0.319339036941528	0.00219499599188566	0.000796961307059973	-0.00133112573530525
0.246656581759453	0.261447191238403	-0.288649499416351	0.00323956902138889	0.000520720146596432	-0.00107266730628908
0.17833748459816	0.241898402571678	-0.328578621149063	0.0036251493729651	0.000242443973547779	-0.00101142807397991
0.141269966959953	0.238941326737404	-0.366758465766907	0.0034997861366719	-0.000531858473550528	0.000374469789676368
0.126054406166077	0.265728682279587	-0.337549149990082	0.00277524092234671	-0.000697162642609328	0.000392994697904214
0.0962657183408737	0.304935276508331	-0.357976257801056	0.00173279363662004	-0.00200522597879171	-0.0013784917537123
0.0901646316051483	0.36552894115448	-0.428864032030106	-0.000817109365016222	-0.0031430390663445	-0.00235135643742979
0.0665684789419174	0.452231884002686	-0.537865221500397	-0.00355889718048275	-0.00443683145567775	-0.00192446704022586
0.0697684586048126	0.616658270359039	-0.462676465511322	-0.00435678660869598	-0.00644555548205972	-0.00389219378121197
0.0512041635811329	0.613310933113098	-0.488472670316696	-0.00555109325796366	-0.00644554244354367	-0.0047994120977819
0.0230490751564503	0.635972261428833	-0.459858119487762	-0.00483962614089251	-0.00549607025459409	-0.00611744308844209
0.0170109085738659	0.614222407341003	-0.45404526591301	-0.00285148434340954	-0.00501004233956337	-0.00583964958786964
0.109133072197437	0.602771639823914	-0.534968316555023	-0.00260421796701849	-0.0040219253860414	-0.00564667023718357
0.123888343572617	0.520153105258942	-0.476183772087097	-0.00310240150429308	-0.00138203916139901	-0.00407376699149609
0.213208675384521	0.533689320087433	-0.389561474323273	-0.00112580042332411	-0.000707294559106231	-0.00210220296867192
0.249093264341354	0.454199612140656	-0.44605740904808	-0.00130661542061716	0.000527670432347804	-0.00141191913280636
0.294557571411133	0.353305488824844	-0.236679419875145	0.00131718919146806	0.00168379838578403	0.000500985479447991
0.281781166791916	0.255192935466766	-0.280673027038574	0.00302306772209704	0.00433437712490559	0.00448427675291896
0.241716593503952	0.166039034724236	-0.0985850170254707	0.00450426340103149	0.0041778995655477	0.000861083099152893
0.180265858769417	0.166561260819435	-0.00480810832232237	0.00588954286649823	0.00106044521089643	-0.0028943563811481
0.0832458734512329	0.166511863470078	-0.164154902100563	0.00473580742254853	-0.00100497726816684	-0.00297949649393559
0.0211784262210131	0.23241300880909	-0.283527374267578	0.00244215526618063	-0.00331700942479074	-0.00175134721212089
-0.0790954083204269	0.251285433769226	-0.109651513397694	0.00137079448904842	-0.00475078169256449	-0.0104020088911057
-0.0494874492287636	0.275909751653671	-0.199889570474625	0.00191843730863184	-0.00403996277600527	-0.00581959821283817
-0.00897961761802435	0.274594604969025	-0.206692889332771	0.00376301864162087	-0.00403127679601312	-0.00319658615626395
-0.0879300907254219	0.162498593330383	-0.209496632218361	0.00393776688724756	-0.00435496307909489	-0.00416074087843299
-0.0683426186442375	0.157639399170876	-0.22083967924118	0.00413948902860284	-0.00530974054709077	-0.000150309890159406
-0.15042333304882	0.0400106161832809	-0.226294219493866	0.00416685501113534	-0.00391050614416599	0.00268481066450477
-0.159841224551201	0.133644834160805	-0.240942761301994	0.00423876103013754	-0.00578642729669809	0.00293008680455387
-0.132669806480408	0.0979062914848328	-0.244306594133377	0.00318780238740146	-0.00558075215667486	0.0023155827075243
-0.0792344585061073	0.14096711575985	-0.262607961893082	0.00201896182261407	-0.00388064398430288	0.000284851965261623
-0.0231039877980947	0.136270761489868	-0.258772760629654	0.00203396775759757	-0.00328978430479765	-0.00118876318447292
0.0672121793031693	0.215869516134262	-0.256574600934982	0.00324720609933138	-0.00203304039314389	-0.00122843985445797
0.0940235033631325	0.216457724571228	-0.303493410348892	0.00114587182179093	-4.10850079788361E-05	-0.00238726264797151
0.100904986262321	0.270123928785324	-0.245933949947357	0.00151858909521252	-0.000472695479402319	-0.00298147671855986
0.0648737698793411	0.306057512760162	-0.280368626117706	0.00124368281103671	-0.00115390017163008	-0.00151598616503179
0.0524381250143051	0.293419599533081	-0.27787971496582	0.000246826646616682	-0.00160573399625719	-0.00109468575101346
-0.0516589619219303	0.268566817045212	-0.364844739437103	-0.000168805592693388	-0.00292418315075338	-0.00223010242916644
-0.0827351734042168	0.267839938402176	-0.354263782501221	-1.927682404812E-07	-0.00455932645127177	-0.00121073657646775
-0.13574181497097	0.264735668897629	-0.329388797283173	0.00049837795086205	-0.00492754811421037	-0.00081378809409216
-0.221751317381859	0.181814461946487	-0.321153730154037	0.00119909131899476	-0.00555624160915613	-0.000662768608890474
-0.21303191781044	0.143185749650002	-0.334217935800552	0.00230675796046853	-0.00736872293055058	5.08186676597688E-05
-0.245142310857773	0.0969366505742073	-0.306729257106781	0.00267392816022038	-0.00716187991201878	-0.000586747832130641
-0.235389605164528	0.0526124611496925	-0.30208295583725	0.00306445336900651	-0.00667040515691042	-0.000218781715375371
-0.202774003148079	0.0290754921734333	-0.356434226036072	0.00417004246264696	-0.00576359732076526	-0.000362523860530928
-0.120422430336475	0.088112436234951	-0.339299917221069	0.00398597167804837	-0.00511436956003308	0.000210268583032303
-0.16575326025486	0.0622962117195129	-0.299711644649506	0.00324717327021062	-0.00430815294384956	-0.000652504444587976
-0.0415706597268581	0.0413284152746201	-0.285978198051453	0.00377297610975802	-0.00406916812062263	0.000510703830514103
-0.0454793311655521	0.0103548346087337	-0.310522824525833	0.00467056687921286	-0.00356538919731975	0.000270821299636737
-0.0560691207647324	-0.00846015848219395	-0.31971937417984	0.00474119419232011	-0.00354106235317886	0.000568535760976374
-0.0604398921132088	0.0126542188227177	-0.285273343324661	0.00446914741769433	-0.00333104166202247	0.000485099677462131
-0.0686216279864311	0.00683617312461138	-0.276104420423508	0.00374446297064424	-0.00261540384963155	-0.000132968256366439
-0.0793458595871925	0.0336391255259514	-0.253913342952728	0.0036461700219661	-0.00434303702786565	-0.000762728799600154
-0.0528739579021931	0.0184063892811537	-0.286830842494965	0.00295064901001751	-0.00309757934883237	-0.00171324366237968
0.00779625540599227	0.13900488615036	-0.266181290149689	0.00228077522478998	-0.00255826534703374	-0.00143744214437902
0.0518376156687737	0.205111861228943	-0.173326194286346	0.00104302354156971	-0.00121764605864882	-0.00270981644280255
0.0553355664014816	0.216441094875336	-0.212589532136917	0.000913723022677004	-0.00210975483059883	-0.00277973781339824
0.0937576442956924	0.237953022122383	-0.298379808664322	0.00119825638830662	-0.000973091460764408	-0.000597772595938295
0.0083400895819068	0.212989270687103	-0.282530725002289	2.31338635785505E-05	-0.00129020097665489	-0.00104894046671689
-0.0189633723348379	0.168298497796059	-0.237341403961182	0.000745801313314587	-0.00165077648125589	-0.00167512136977166
-0.0361188501119614	0.109781786799431	-0.202831208705902	0.00143169309012592	-0.00287069124169648	-0.0011447292054072
-0.0758456736803055	0.161737591028214	-0.163515716791153	0.002867586677894	-0.00380399287678301	-0.00120949593838304
-0.118681542575359	0.196080595254898	-0.209693893790245	0.0011515092337504	-0.00258486578240991	-0.00109548668842763
-0.109368801116943	0.276123642921448	-0.338953942060471	3.05765606753994E-05	-0.00527226086705923	-0.000408661842811853
-0.266922235488892	0.207575082778931	-0.260316878557205	-0.000870169838890433	-0.00595724675804377	9.57211595959961E-05
-0.340541481971741	0.137625202536583	-0.229281142354012	-0.000712958455551416	-0.00554401194676757	0.00186407763976604
-0.320708036422729	0.175286427140236	-0.283159136772156	0.000801601738203317	-0.00724731013178825	0.0010919637279585
-0.386729568243027	0.0948039293289185	-0.250290900468826	0.00181741651613265	-0.00834591314196587	-1.30146581795998E-05
-0.377260565757751	0.0620813332498074	-0.168820932507515	0.00298740109428763	-0.00866651628166437	-0.000935504445806146
-0.387697219848633	0.0512379705905914	-0.192462146282196	0.00275762029923499	-0.0097543578594923	-0.000139553638291545
-0.396725744009018	0.106835938990116	-0.115107901394367	0.00230700336396694	-0.00792158767580986	-0.000111896311864257
-0.396055161952972	0.107937194406986	-0.143277570605278	0.00113694078754634	-0.00730759371072054	0.000468131329398602
-0.376632899045944	0.132938697934151	-0.165004447102547	0.000420687487348914	-0.0082204844802618	0.000109804117528256
-0.410443633794785	0.151875093579292	-0.237683802843094	-0.000232347083510831	-0.00719770044088364	0.00112078699748963
-0.354836195707321	0.207759901881218	-0.106972567737103	0.000855369202326983	-0.00680099427700043	0.00178666471038014
-0.469989657402039	0.0356640443205833	-0.136713340878487	0.00101396755781025	-0.00714705605059862	0.00122045772150159
-0.433497458696365	0.0543007366359234	-0.0831908732652664	0.00297098280861974	-0.00846852734684944	-0.000705735932569951
-0.456885457038879	-0.0304712187498808	-0.138060674071312	0.00260394858196378	-0.00756704434752464	-0.00153188523836434
-0.4106784760952	0.0641123130917549	-0.0536849275231361	0.00347894174046814	-0.00862500909715891	-0.0021376742515713
-0.439200818538666	0.0115479025989771	-0.0729700848460197	0.00241270777769387	-0.00803486723452806	-0.00162532622925937
-0.386915475130081	0.0553626194596291	-0.0721429735422134	0.00195490941405296	-0.00767440535128117	0.000342418992659077
-0.339613944292068	0.0696035102009773	-0.0455999337136745	0.00255411327816546	-0.00712886452674866	0.000801736314315349
-0.317197859287262	0.0273064896464348	-0.045293353497982	0.00289888004772365	-0.00519835576415062	0.00134097225964069
-0.315552711486816	-0.0290501862764359	-0.0489853881299496	0.00306907342746854	-0.00482222670689225	0.00138179457280785
-0.280984610319138	-0.116201780736446	-0.0338728278875351	0.00421740068122745	-0.00423431629315019	0.00161519402172416
-0.238480240106583	-0.090182401239872	-0.0344601161777973	0.00519184162840247	-0.00374212162569165	0.000378522439859807
-0.242031127214432	-0.144307509064674	-0.00270941993221641	0.00475993705913424	-0.00353114283643663	-0.000305693276459351
-0.250885426998138	-0.151099100708961	0.00299148610793054	0.00492539582774043	-0.00326703721657395	-0.000984911108389497
-0.241797506809235	-0.115682058036327	-0.0283802188932896	0.00427328376099467	-0.00327763962559402	-0.000889999500941485
-0.212497666478157	-0.0916833505034447	0.0274640545248985	0.00402904255315661	-0.00362823624163866	-0.000510992773342878
-0.196437656879425	-0.0795973241329193	0.0178730487823486	0.00376922613941133	-0.00352900777943432	-6.01296524109785E-05
-0.234552413225174	-0.0983506888151169	0.0393271781504154	0.00328180612996221	-0.00322573957964778	-0.000395749462768435
-0.227652668952942	-0.0587353371083736	0.0180865917354822	0.00397110311314464	-0.00317859160713851	-0.000443635508418083
-0.190037056803703	-0.0421406850218773	0.00734997354447842	0.00292135030031204	-0.00223587220534682	0.000464124168502167
-0.13539645075798	-0.0441743284463882	0.00137777242343873	0.00239468342624605	-0.00278904079459608	-0.000778602319769561
-0.167564287781715	0.0268931817263365	-0.00673159537836909	0.00160979817155749	-0.00236464408226311	0.000242397247347981
-0.109693437814713	0.162185207009315	0.0230674482882023	0.00103958474937826	-0.00262458203360438	0.000176479908986948
-0.14080473780632	0.187115147709846	0.115839630365372	0.00161361193750054	-0.00362382223829627	-0.0008019829983823
-0.159926399588585	0.15774992108345	0.0502862893044949	0.000240035747992806	-0.00314028142020106	-0.00131001614499837
-0.159888595342636	0.117825731635094	0.107383981347084	0.000857893261127174	-0.00442937528714538	-0.00120378320571035
-0.179276540875435	0.159662142395973	0.0944528207182884	0.00120710767805576	-0.00415455503389239	-0.0014541654381901
-0.178710266947746	0.13831290602684	0.0799721106886864	0.000710461230482906	-0.00379582121968269	-0.000797353102825582
-0.189700275659561	0.0885150358080864	0.0757650211453438	0.00146630872040987	-0.0035754507407546	-0.000347651890479028
-0.144263163208961	0.081168569624424	0.109702959656715	0.00149656378198415	-0.00310539524070919	0.000609960639849305
-0.134475231170654	0.0665389150381088	0.047134879976511	0.00091339269420132	-0.00223699328489602	0.0014511781046167
-0.112459950149059	0.000531958707142621	0.0497372969985008	0.00227392162196338	-0.00167901732493192	0.00128311524167657
-0.0953227058053017	-0.0104374866932631	0.0871900469064713	0.00428250851109624	-0.00114135770127177	0.00108985870610923
-0.094567209482193	-0.0671038404107094	0.103311695158482	0.00391462072730064	-0.0011730536352843	-0.000473522086394951
-0.131680399179459	-0.0704926252365112	0.125682264566422	0.00346796424128115	-0.00149087398312986	-0.00138543313369155
-0.177461743354797	-0.0447634756565094	0.164593786001205	0.00348260579630733	-0.00288786878809333	-0.00189886661246419
-0.177793890237808	-0.0122641595080495	0.0457140579819679	0.00259842537343502	-0.00363010633736849	-0.00174100464209914
-0.239295095205307	0.0115719102323055	0.107807472348213	0.0015491732629016	-0.00354795274324715	-0.00126457947771996
-0.209564477205276	0.0917355269193649	0.110070362687111	0.00229723169468343	-0.00475027458742261	4.65653574792668E-05
-0.273318201303482	0.0159494169056416	0.0898594036698341	0.00180881924461573	-0.00404601683840156	0.00113459036219865
-0.256381243467331	-0.0150643447414041	0.159714743494987	0.00215117773041129	-0.00433266069740057	0.00143559195566922
-0.266475528478622	-0.0144209675490856	0.0984741076827049	0.00215263967402279	-0.00393997272476554	0.00156466907355934
-0.215881615877151	0.0652998834848404	0.0962495654821396	0.00204010354354978	-0.00508951349183917	0.000383674458134919
-0.222647786140442	0.0301183611154556	0.157350152730942	0.00275979400612414	-0.00438780011609197	0.000765631266403943
-0.257225006818771	0.0361389145255089	0.104085072875023	0.00141030468512326	-0.00414993474259973	0.000346944289049134
-0.239487215876579	-0.0462071970105171	0.124905720353127	0.0025266248267144	-0.00298972171731293	-0.000311348645482212
-0.157514005899429	-0.00401564035564661	0.197235569357872	0.00361724384129047	-0.00258915615268052	-0.000670833687763661
-0.120979107916355	-0.0289428569376469	0.251743376255035	0.00354192196391523	-0.00272686989046633	-0.00151386228390038
-0.137021690607071	-0.066132441163063	0.162495478987694	0.00292842532508075	-0.00218571652658284	-0.000521306879818439
-0.180071011185646	-0.0841613933444023	0.212579905986786	0.00249954941682518	-0.00212949467822909	7.75308653828688E-05
-0.134296789765358	-0.0337508507072926	0.156892120838165	0.00348629336804152	-0.00214860029518604	0.000304155662888661
-0.182156562805176	-0.0710466131567955	0.16740719974041	0.00196131435222924	-0.00207211170345545	0.000644100015051663
-0.1566451638937	-0.0526824668049812	0.19745996594429	0.00305319624021649	-0.00240258686244488	0.00152072578202933
-0.135466232895851	-0.088953360915184	0.176343366503716	0.00247761025093496	-0.0013728765770793	0.00133621890563518
-0.0983490571379662	-0.0808447897434235	0.284622102975845	0.00462746527045965	-0.00161897484213114	0.000579209241550416
-0.136972144246101	-0.0732599049806595	0.249172002077103	0.00418038852512836	-0.00188672274816781	0.000303174834698439
-0.136405810713768	-0.0802135393023491	0.284821182489395	0.00365478219464421	-0.00259163742884994	-0.000430762185715139
-0.154344543814659	-0.0857122838497162	0.21301406621933	0.00298392632976174	-0.00144359900150448	0.000375136616639793
-0.144456416368484	-0.0716852620244026	0.239836484193802	0.00370468222536147	-0.00162779609672725	0.000350600545061752
-0.0990177690982819	-0.125663846731186	0.231475159525871	0.00369961326941848	-0.00126793072558939	0.000872914504725486
-0.0755268186330795	-0.176791027188301	0.241562500596046	0.00460202340036631	-0.0017843134701252	0.00100341299548745
-0.0664451345801353	-0.19593171775341	0.220706582069397	0.00530846044421196	-0.000539201777428389	0.00113440025597811
-0.0627157837152481	-0.291878432035446	0.288951247930527	0.00727948360145092	-0.000847632181830704	0.000958246702793986
-0.0637444853782654	-0.277579188346863	0.218182802200317	0.00600162660703063	0.000312709860736504	0.000966727850027382
-0.0111323809251189	-0.190099030733109	0.288048774003983	0.00709539977833629	-0.00104035949334502	0.00133419199846685
-0.0299387518316507	-0.216995641589165	0.230365812778473	0.00552881835028529	-1.89180518646026E-05	0.00119920680299401
-0.0287571102380753	-0.16016511619091	0.204085364937782	0.00605249404907227	-0.000749840226490051	0.00125679257325828
-0.0450378842651844	-0.128737106919289	0.282339781522751	0.00646092975512147	-0.0019735952373594	0.00108281814027578
-0.0976226776838303	-0.222032770514488	0.250587940216064	0.00579849211499095	-0.00123503606300801	0.0014656251296401
-0.0671736150979996	-0.155523285269737	0.221332237124443	0.00634326227009296	-0.000641757156699896	0.00110518652945757
-0.0739889368414879	-0.17631733417511	0.168838337063789	0.00503086997196078	-0.000734074506908655	0.000656372925732285
-0.0940998420119286	-0.0858988091349602	0.189084008336067	0.00425731996074319	-0.000880709558259696	0.000445358047727495
-0.14486663043499	-0.0652354806661606	0.179358333349228	0.00258581829257309	-0.00167319993488491	-0.000452970096375793
-0.130345895886421	0.0687639862298965	0.180879011750221	0.00156287010759115	-0.00286979298107326	-2.13016646739561E-05
-0.20843069255352	0.0448230542242527	0.148701310157776	5.63699468330015E-05	-0.00254273414611816	-0.000424184981966391
-0.163168877363205	0.170571982860565	0.191565185785294	0.000716838869266212	-0.00407864945009351	-4.27204213337973E-05
-0.180656000971794	0.226916521787643	0.182573139667511	0.000682397338096052	-0.00385115086100996	-0.000318850157782435
-0.256839543581009	0.132141560316086	0.198886856436729	-0.000688268395606428	-0.00401505501940846	-0.000687269843183458
-0.238333001732826	0.18656450510025	0.163294047117233	-0.00127474858891219	-0.00404305383563042	-0.000631806731689721
-0.187530681490898	0.330891728401184	0.166796773672104	-0.00171926221810281	-0.00487247109413147	-0.00066734355641529
-0.252621352672577	0.274594515562058	0.135698273777962	-0.00268192845396698	-0.0052704312838614	-0.00115041644312441
-0.290337383747101	0.285813450813293	0.143617704510689	-0.00324309687130153	-0.00545394467189908	-0.00142845429945737
-0.27812933921814	0.353147357702255	0.133372023701668	-0.00265199411660433	-0.00592273939400911	-0.000538635591510683
-0.278000473976135	0.324163377285004	0.196367770433426	-0.00228953128680587	-0.00601248675957322	-0.0013693596702069
-0.257841765880585	0.362043410539627	0.182423740625381	-0.00264566345140338	-0.00576663669198751	-0.00103947066236287
-0.272750109434128	0.35498908162117	0.2485042065382	-0.00310784601606429	-0.00565724400803447	-0.00183318566996604
-0.279393821954727	0.38510462641716	0.190743774175644	-0.00441898964345455	-0.00494443951174617	-0.00197850656695664
-0.240247428417206	0.453337579965591	0.233496353030205	-0.00463546486571431	-0.00658552814275026	-0.00176069070585072
-0.264880776405334	0.445603430271149	0.154388040304184	-0.004354034550488	-0.00555991102010012	-0.00129158340860158
-0.254790991544724	0.399354517459869	0.157907381653786	-0.00425903964787722	-0.00531766656786203	-0.000468146812636405
-0.274503350257874	0.371736168861389	0.164169609546661	-0.00375451007857919	-0.00461565796285868	-0.00125493993982673
-0.231922492384911	0.382697463035584	0.195850595831871	-0.00269612716510892	-0.00482324836775661	-0.00106857181526721
-0.267876267433167	0.334315985441208	0.196213603019714	-0.00303793256171048	-0.00484053185209632	-0.00153858086559922
-0.268520355224609	0.277528017759323	0.266259551048279	-0.00294434954412282	-0.00464393245056272	-0.00147389573976398
-0.245661854743958	0.21244440972805	0.197969943284988	-0.00151664519216865	-0.00480138929560781	-0.000935128366108984
-0.143958687782288	0.256801396608353	0.251185268163681	-0.000414124369854108	-0.00437267264351249	-0.000185505283297971
-0.173793613910675	0.169798642396927	0.167991369962692	-0.000604290107730776	-0.00280836713500321	0.000273378886049613
-0.146129176020622	0.0846247524023056	0.241241529583931	0.000493979547172785	-0.00245447433553636	-0.000477080553537235
-0.148351565003395	0.111370012164116	0.23674276471138	0.000400291552068666	-0.00251073879189789	-0.000594593409914523
-0.172781407833099	0.126364648342133	0.26187139749527	-0.000338204990839586	-0.0028240114916116	-0.000765752221923321
-0.148505538702011	0.151494726538658	0.217559486627579	-0.000984425190836191	-0.00257559050805867	-0.000515722436830401
-0.178517714142799	0.137826398015022	0.278722763061523	0.000144162040669471	-0.00343616981990635	-0.000382835394702852
-0.155497252941132	0.0411748439073563	0.232073217630386	0.00142359710298479	-0.00356340105645359	0.000289875111775473
-0.16929104924202	-0.173564568161964	0.184089377522469	0.00396532751619816	-0.00233182916417718	0.000275956408586353
-0.113564267754555	-0.28455838561058	0.295457303524017	0.00777165964245796	-0.00267244642600417	0.00175672536715865
-0.451510429382324	0.704598724842072	1.05053305625916	-0.104301080107689	-0.0521095097064972	-0.010352068580687
-0.476486414670944	0.402183055877686	-1.17578256130219	0.0210177041590214	-0.0031960045453161	0.00255812820978463
-0.114575773477554	0.0838695168495178	0.114331781864166	-6.90442393533885E-05	-0.00929724890738726	-0.000445597019279376
-0.178284510970116	-0.041293028742075	0.50625604391098	0.000952019297983497	-0.00405255425721407	0.00239742011763155
-0.16608838737011	-0.202371060848236	0.149518758058548	0.00414831424131989	-0.00517155742272735	0.0025816191919148
-0.0191808752715588	-0.389725059270859	0.261178076267242	0.01028186455369	-0.00165466393809766	0.0018416668754071
0.0605616010725498	-0.617125868797302	0.368560642004013	0.0128619130700827	0.00170123449061066	0.00119253643788397
0.158161386847496	-0.622026324272156	0.373741328716278	0.0146860769018531	0.002743617631495	0.000310199917294085
0.225258156657219	-0.502954065799713	0.273793548345566	0.0125508280470967	0.00359617709182203	0.00167188234627247
0.237271398305893	-0.343510508537292	0.361298143863678	0.010868301615119	0.00260688783600926	0.00216592382639647
0.15108959376812	-0.306034326553345	0.252010613679886	0.00804140791296959	0.00197790586389601	0.00239851325750351
0.0781307369470596	-0.250420063734055	0.23323991894722	0.00714567583054304	0.000446369231212884	0.00165302189998329
-0.0124971959739923	-0.176039278507233	0.318456709384918	0.00746468221768737	-0.000937822042033076	0.00145786674693227
-0.0486621595919132	-0.0758174732327461	0.285685896873474	0.00598828960210085	-0.00283223786391318	0.00104546383954585
-0.0821568965911865	0.0257975980639458	0.266840815544128	0.00418246444314718	-0.0053633782081306	-2.76300324912881E-05
-0.209581568837166	0.0634611025452614	0.268055349588394	0.0021065843757242	-0.0052366522140801	-0.000733348482754081
-0.196545600891113	0.213707312941551	0.235163792967796	0.000853546429425478	-0.00671068951487541	-0.000723918376024812
-0.275419116020203	0.267525792121887	0.17424339056015	-0.00254126498475671	-0.00646968465298414	-0.00102051498834044
-0.287808835506439	0.346841216087341	0.246780231595039	-0.00236153649166226	-0.0075341397896409	-0.000754290842451155
-0.301104485988617	0.394400745630264	0.196303755044937	-0.00377307366579771	-0.0074659576639533	-0.000375853735022247
-0.319216281175613	0.367861837148666	0.165011659264565	-0.00416904594749212	-0.00656947027891874	-9.61518016993068E-05
-0.29149129986763	0.441527456045151	0.259845733642578	-0.00387380365282297	-0.00799677800387144	0.000305424880934879
-0.23995216190815	0.413285166025162	0.19316266477108	-0.00395558075979352	-0.00710351811721921	-0.000613118521869183
-0.231822788715363	0.369566470384598	0.20480589568615	-0.00271993782371283	-0.00627331947907805	-0.0012479517608881
-0.139304965734482	0.34515917301178	0.173434421420097	-0.00159071490634233	-0.00537131959572434	-0.00148586940485984
-0.108585856854916	0.35811111330986	0.164605647325516	-0.000940227648243308	-0.00475593656301498	-0.000827533716801554
-0.158053562045097	0.163103207945824	0.179436787962914	-0.000147239639773034	-0.00313024315983057	-0.00082100136205554
-0.094937264919281	0.144023254513741	0.155127212405205	0.00161181495059282	-0.00321385636925697	-0.000228466218686663
-0.0166429858654737	0.0878241136670113	0.188094154000282	0.00230457587167621	-0.00233886018395424	-0.000193075422430411
0.0216680429875851	0.0946819633245468	0.222751781344414	0.00332760321907699	-0.00144242669921368	0.000762937066610903
0.0408466309309006	0.0749553069472313	0.148816585540771	0.0029972568154335	-0.00114146200940013	0.000904129643458873
0.0185607820749283	0.0748076587915421	0.207667335867882	0.00306906527839601	-0.00126990454737097	-0.000529843906406313
0.0842030346393585	0.120875671505928	0.245555609464645	0.00291911954991519	-0.00108261057175696	0.000466974131995812
0.027815654873848	0.0455744490027428	0.201498240232468	0.00258696172386408	-0.00117974169552326	0.000442780670709908
-0.0637975111603737	0.0230461582541466	0.139648392796516	0.00321625848300755	-0.00195981981232762	0.000488456571474671
-0.00174154143314809	0.00539546366780996	0.177379593253136	0.00430184323340654	-0.00260628713294864	6.27113768132403E-05
-0.0313220843672752	-0.0139596164226532	0.123999193310738	0.0030553110409528	-0.00216609751805663	-6.19325510342605E-05
-0.0463308170437813	-0.0217131283134222	0.120362766087055	0.00306903244927526	-0.00252020917832851	-0.000563043635338545
-0.0437237955629826	-0.00686383433640003	0.118965029716492	0.00295834336429834	-0.00191099569201469	0.000125804159324616
0.0145016266033053	0.0112257748842239	0.0551693700253963	0.0044863591901958	-0.00256930314935744	0.00053581694373861
0.0487592555582523	-0.149434506893158	0.124106489121914	0.00699370168149471	-0.00237604812718928	0.000879593542777002
0.053931824862957	-0.166212692856789	0.0400812178850174	0.00612374022603035	-0.000902042840607464	0.00143249204847962
0.079570360481739	-0.101374909281731	0.0847060158848763	0.00589469540864229	-0.00121455604676157	0.000609693466685712
0.0830493867397308	-0.0885613113641739	0.0642969161272049	0.00466329604387283	-0.000199863367015496	0.00165763427503407
-0.0275478977710009	0.00484599871560931	-0.0682831332087517	0.00249552074819803	-0.00336704915389419	5.87785580137279E-05
-0.142229720950127	0.0616518408060074	-0.0123313311487436	0.000739847018849105	-0.00607608631253242	0.000320217572152615
-0.185598656535149	0.116032272577286	-0.0418889261782169	0.00171726767439395	-0.00695291813462973	-0.000386324478313327
-0.221914127469063	0.163061439990997	-0.0474894046783447	0.000917766417842358	-0.00725631974637508	-0.000691731052938849
-0.274832308292389	0.0861422121524811	-0.01595095731318	0.00154288380872458	-0.00819543190300465	-0.00116053153760731
-0.237614288926125	0.100225619971752	-0.0729437172412872	0.00199890043586493	-0.00692977104336023	-0.000319716200465336
-0.218939065933228	0.023166935890913	-0.0761295258998871	0.0004318977589719	-0.00597359100356698	0.00121919065713882
-0.193004280328751	0.166373714804649	-0.0659211426973343	0.000849963806103915	-0.00683174422010779	0.00245465780608356
-0.159165158867836	0.186388626694679	-0.0654322952032089	0.000456100999144837	-0.00582225574180484	0.00227925251238048
-0.227429017424583	0.149729430675507	-0.033167377114296	-0.000428227125667036	-0.00614329800009727	0.000373131071683019
-0.221094936132431	0.256872594356537	-0.0502142570912838	-0.000586943351663649	-0.00734288757666945	-0.000420092983404174
-0.258033573627472	0.186347559094429	-0.132262378931046	-0.000322413310641423	-0.00782888382673264	-0.000626795168500394
-0.211813494563103	0.0990367084741592	-0.067069411277771	0.00207802164368331	-0.00715343607589602	-0.000869799987412989
-0.140354365110397	0.0537919886410236	-0.0383661352097988	0.00236763968132436	-0.00469960691407323	-0.00109685375355184
-0.200992196798325	0.119439251720905	0.0901139453053474	0.000206806056667119	-0.00525181367993355	0.000304710672935471
-0.142314523458481	0.14261120557785	-0.172103375196457	-0.000986983999609947	-0.00568851828575134	0.000849737843964249
-0.121781691908836	0.22530534863472	-0.0861042141914368	0.000360770325642079	-0.0053359791636467	-0.000488722347654402
-0.132052287459373	0.147422671318054	-0.0175845585763454	-0.000457135611213744	-0.00470734667032957	-1.71110823430354E-05
-0.0472399853169918	0.176919102668762	-0.078663557767868	-0.000151971253217198	-0.00385141675360501	0.000952067435719073
0.00488421227782965	0.19910854101181	-0.129708185791969	0.00218277308158576	-0.00442864885553718	-0.000490898382849991
-0.0407736375927925	0.146704390645027	-0.0105076404288411	0.00298284040763974	-0.00424072053283453	-0.00123202661052346
-0.0354893729090691	0.15286760032177	-0.0362637750804424	0.0020002550445497	-0.00415571639314294	-0.00187284604180604
-0.0884390100836754	0.187087312340736	-0.0668022781610489	0.000127428953419439	-0.00401668762788177	-0.00105626427102834
-0.0925866290926933	0.157532528042793	0.0171627569943666	-0.000236245250562206	-0.00431324914097786	0.000455604546004906
-0.0187664106488228	0.201770097017288	-0.0499952733516693	0.00155049143359065	-0.00527802016586065	0.000465158605948091
-0.0361480638384819	0.0935169383883476	-0.106221057474613	0.00289822765626013	-0.00439176987856627	-0.000951506372075528
0.0106451166793704	0.0278294943273067	-0.237162992358208	0.00366360973566771	-0.00423483736813068	-0.0018751232419163
0.0231629405170679	-0.0330044068396091	-0.198545128107071	0.00478931190446019	-0.00319229857996106	-0.00290668779052794
0.0737091898918152	0.000337331322953105	-0.0537650547921658	0.00556732062250376	-0.000946008949540555	-0.000430054526077583
-0.00340137910097837	-0.0960617959499359	0.0625984892249107	0.00491141527891159	-0.000463209493318573	0.00190776935778558
-0.047077551484108	-0.0619229674339294	0.0178164727985859	0.00337496981956065	-0.00125593808479607	0.00356576545163989
-0.0485354773700237	0.0537016019225121	-0.12360966950655	0.0030727069824934	-0.00518420618027449	0.00149902421981096
-0.143829941749573	0.0354689583182335	-0.146677613258362	0.00286183296702802	-0.00589644024148583	-0.0010764995822683
-0.0932472869753838	0.0603544488549232	-0.227293372154236	0.00214529666118324	-0.006123763974756	0.000174360262462869
-0.0924899876117706	0.114234283566475	-0.229361340403557	0.00181122776120901	-0.00709421746432781	0.000808998709544539
-0.145344078540802	0.0973156467080116	-0.0153512200340629	0.00174504425376654	-0.00649586552754045	-0.00012160529877292
-0.102801226079464	0.0830192118883133	0.0636614859104156	0.00269905244931579	-0.00517873419448733	0.000494740845169872
-0.14045761525631	0.139671489596367	-0.0752786323428154	0.00201346259564161	-0.00758872600272298	0.00161955482326448
-0.173718795180321	0.104677766561508	-0.12593686580658	0.000511888123583049	-0.00679615326225758	0.00230571930296719
-0.134858697652817	0.1483473777771	-0.150196224451065	0.00124716758728027	-0.00755113922059536	0.0017936477670446
-0.0599009692668915	0.12076011300087	-0.223175227642059	0.00126156071200967	-0.00711500225588679	-0.000181916344445199
-0.0229192562401295	0.100588843226433	-0.23274464905262	0.0018487605266273	-0.00639807991683483	-0.00127284752670676
-0.00943769887089729	0.0371046848595142	-0.187833651900291	0.00232400116510689	-0.00506974942982197	-0.00129513593856245
0.0973457396030426	-0.00653591519221663	-0.124718740582466	0.00414599012583494	-0.00219570030458272	-0.000213158054975793
0.167068153619766	-0.0338151976466179	-0.049925472587347	0.00600830465555191	-0.00198976090177894	-0.00130864698439837
0.185533493757248	-0.00456074066460133	-0.141460716724396	0.00679535046219826	-0.00146597647108138	-0.00306661939248443
0.158961713314056	0.00211047031916678	-0.17422653734684	0.00427600461989641	-0.00173307838849723	-0.00336009892635047
0.160995483398438	0.0513645298779011	-0.229688033461571	0.000956972129642963	-0.0011109106708318	-0.00341693824157119
0.162090376019478	0.211410403251648	-0.194465950131416	9.89880136330612E-05	-0.00227864133194089	-0.00256976392120123
0.143799766898155	0.327104210853577	-0.258248567581177	-0.00156403926666826	-0.0020590047352016	-0.000198309047846124
0.11749604344368	0.387979686260223	-0.27060678601265	-0.00150182063225657	-0.00395785691216588	-0.00119225622620434
0.0393537916243076	0.359966605901718	-0.3113893866539	-0.00242170225828886	-0.00516072195023298	-0.0014300150796771
-0.00256445002742112	0.408554792404175	-0.268492609262466	-0.0025263384450227	-0.00649143708869815	-0.0018771996255964
-0.0332244262099266	0.330269664525986	-0.122202716767788	-0.00248168990947306	-0.00613504834473133	-0.00559885613620281
-0.0833796486258507	0.0931485146284103	-0.0169258266687393	0.00162510224618018	-0.00478883925825357	-0.000968163018114865
-0.0627751350402832	-0.00899001490324736	-0.172223016619682	0.00213316921144724	-0.00308723119087517	0.00409590220078826
-0.115572884678841	0.0301803667098284	-0.270969390869141	0.00361692835576832	-0.00709365494549274	0.00322761200368404
-0.112941667437553	0.0676330253481865	-0.124669961631298	0.00464394269511104	-0.00646017352119088	0.00210235011763871
-0.228792130947113	-0.0374827012419701	-0.165829330682755	0.0036856250371784	-0.00888307020068169	-0.000350727670593187
-0.242000579833984	-0.0500258952379227	-0.204348891973495	0.00302429916337132	-0.00846549496054649	0.00129547668620944
-0.238156214356422	-0.0116053260862827	-0.126649543642998	0.00246233912184834	-0.00697807036340237	0.0012626051902771
-0.138387322425842	0.112769089639187	-0.20201875269413	0.00238137878477573	-0.00705394754186273	0.00233750557526946
-0.0208311472088099	0.0801868513226509	-0.219890728592873	0.000286473165033385	-0.00401104986667633	0.00299997231923044
0.0698002651333809	0.121543206274509	-0.150839850306511	0.000490330392494798	-0.00313709652982652	0.00173931755125523
-0.0927487015724182	0.118914365768433	-0.0871569365262985	0.00089928787201643	-0.00616668025031686	-0.00126694142818451
-0.0798124223947525	0.075586274266243	-0.0739805772900581	0.00246446789242327	-0.00540634011849761	-0.000184806893230416
-0.0925330743193626	0.00890234764665365	-0.131521880626678	0.00401916215196252	-0.00515246530994773	-0.000985758728347719
-0.0204214174300432	0.00484016630798578	-0.0723157450556755	0.0049950210377574	-0.00507566472515464	-0.00124977016821504
0.0586193017661572	0.0376110412180424	-0.0803258419036865	0.00429770490154624	-0.00305739045143127	-0.00125752808526158
0.0516420304775238	0.0516242794692516	-0.109254159033298	0.00273091159760952	-0.00126897811423987	-0.000526297255419195
0.0611631125211716	0.116978131234646	-0.0430690720677376	0.00263348058797419	-0.00204309425316751	-0.00136901321820915
0.0597788468003273	0.151378199458122	0.0125614125281572	0.00176359422039241	-0.00143170729279518	-0.00146167655475438
0.0487808845937252	0.198700293898582	-0.103964574635029	0.000822798756416887	-0.00349313486367464	-0.000512183294631541
-0.0513120144605637	0.150319039821625	-0.139831155538559	0.00182155682705343	-0.00372538599185646	-0.000148536899359897
-0.0642437562346458	0.127634987235069	-0.129074931144714	0.00283433729782701	-0.00632922071963549	-0.000930267968215048
-0.134221732616425	0.0476605482399464	-0.0907221883535385	0.00342284608632326	-0.0062382323667407	-0.000483999872813001
-0.137927785515785	0.0290009416639805	-0.124441988766193	0.00217536464333534	-0.00630255555734038	0.000714903115294874
-0.139781937003136	0.105931274592876	-0.068923719227314	0.00213960860855877	-0.00740347802639008	0.000781741342507303
-0.173474133014679	0.13590544462204	-0.0594512261450291	0.000934059789869934	-0.0078915860503912	0.00161548214964569
-0.192424833774567	0.140023335814476	-0.122125051915646	-1.635496300878E-05	-0.00817665550857782	0.00190096814185381
-0.205042943358421	0.137097030878067	-0.132443860173225	0.00114662642590702	-0.00722853792831302	0.000968603475484997
-0.234110206365585	0.0917486250400543	-0.140901118516922	0.00123828405048698	-0.00770647544413805	0.000801943300757557
-0.135018721222878	0.0943815335631371	-0.215726897120476	0.00173137593083084	-0.00717583810910583	0.000144764839205891
-0.100090332329273	0.0807192474603653	-0.119185388088226	0.00326577690429986	-0.00531446654349566	-0.00140439905226231
-0.0455535091459751	0.145913347601891	0.0852020680904388	0.00143714342266321	-0.00327886687591672	0.000327171437675133
-0.0378618873655796	0.161559700965881	-0.0138566549867392	0.0015971667598933	-0.00329372077248991	0.00223726779222488
-0.0488902851939201	0.205953657627106	0.00322032859548926	0.0014774170704186	-0.00484626181423664	0.00193332927301526
-0.108034245669842	0.198000580072403	-0.0578992888331413	0.00140207551885396	-0.00460995687171817	0.00153298128861934
-0.124166466295719	0.194286197423935	-0.168089777231216	0.0024860838893801	-0.00641814200207591	0.000291394215309992
-0.178348734974861	0.0857009813189507	-0.237859696149826	0.00305661559104919	-0.00663839839398861	-0.00165309314616024
-0.0780200138688087	0.0909081622958183	-0.290141999721527	0.00350075867027044	-0.00706276157870889	-0.00282918033190072
-0.0329541936516762	0.133885771036148	-0.262787580490112	0.0036162412725389	-0.00574784586206079	-0.00315680680796504
-0.024943895637989	0.156493946909904	-0.166667699813843	0.00217282702215016	-0.00350395031273365	-0.00167971709743142
0.0302721876651049	0.213862866163254	-0.102242462337017	0.00182304345071316	-0.00348363420926034	-0.00118655920960009
0.000630279013421386	0.289161026477814	-0.0667423233389854	0.000654893810860813	-0.00323413754813373	-0.00043479644227773
-0.0177625026553869	0.329854160547256	-0.00363812642171979	-0.000123642530525103	-0.00468596490100026	-0.00014343744260259
-0.0636965483427048	0.312682151794434	-0.0782974883913994	-0.000538873544428498	-0.00603312719613314	-0.000378306140191853
-0.11350354552269	0.306581318378448	-0.240145802497864	-9.4261034973897E-05	-0.00699631636962295	-0.00246353959664702
-0.091924324631691	0.293218612670898	-0.259889870882034	0.000791318132542074	-0.00905748270452023	-0.00296163512393832
-0.103993818163872	0.284404784440994	-0.150865286588669	0.0015529019292444	-0.00764035433530808	-0.00274297432042658
-0.098993256688118	0.233135774731636	-0.0842389017343521	0.00111871096305549	-0.00623757299035788	-0.000997733091935515
-0.0787808895111084	0.254852414131165	-0.0501738525927067	0.00141059048473835	-0.00471236230805516	-0.000286398018943146
0.00220908364281058	0.2762590944767	-0.037154532968998	0.000761794741265476	-0.00501985708251596	3.73856273654383E-05
-0.003409662283957	0.259828597307205	-0.0687543526291847	0.0011494200443849	-0.00503844441846013	-0.00145727430935949
0.0194040630012751	0.225026279687881	-0.103462055325508	0.00133562774863094	-0.00439201248809695	-0.000984447658993304
0.0150825772434473	0.164308965206146	-0.0889888480305672	0.00223549688234925	-0.0032727241050452	-0.000985898543149233
0.0498858541250229	0.153895482420921	-0.092321902513504	0.00341962836682796	-0.00335705187171698	-0.00057468976592645
0.0862576812505722	0.0935118272900581	-0.0699710249900818	0.00405443785712123	-0.00309746502898633	5.56278209842276E-05
0.111257486045361	0.0435881465673447	-0.129880890250206	0.0044896355830133	-0.0018585188081488	0.000306990317767486
0.12587383389473	0.035552155226469	-0.112030684947968	0.00533540733158588	-0.00175559730269015	0.000661147118080407
0.125394329428673	0.0385772623121738	-0.0941142663359642	0.00556170428171754	-0.00278113130480051	0.000406991632189602
0.0459586791694164	-0.0345903821289539	-0.0730579718947411	0.00681264093145728	-0.00258249090984464	0.00101750681642443
0.0154798300936818	-0.182546526193619	-0.11456360667944	0.00704100914299488	-0.00227553863078356	0.000513714097905904
0.0645417347550392	-0.159201830625534	-0.0690907463431358	0.00826036464422941	-0.00215087900869548	0.000399091833969578
0.0865867733955383	-0.13166943192482	-0.0483971163630486	0.00872478261590004	-0.00187579973135144	0.00128342502284795
0.099176861345768	-0.103024393320084	-0.0535782836377621	0.00802881643176079	-0.00141470495145768	0.00139527407009155
0.129598677158356	-0.0178224295377731	-0.0376046560704708	0.00641681114211679	-0.00100939732510597	0.0012585106305778
0.131840124726295	0.035633809864521	-0.0114251328632236	0.00444607576355338	-0.00174242106731981	-5.20550929650199E-05
0.140810057520866	0.120944239199162	-0.0821370109915733	0.0039313854649663	-0.000869823910761625	4.06391809519846E-05
0.129521399736404	0.146018147468567	-0.0473830997943878	0.00327181094326079	-0.00135336478706449	-0.000527955300640315
0.136557042598724	0.176498860120773	-0.0614474229514599	0.00361390481702983	-0.00139010371640325	0.00010883961658692
0.119815163314342	0.115294642746449	-0.046115655452013	0.00347841717302799	-0.00130022200755775	-0.00104776595253497
0.0851531997323036	0.285379886627197	0.0161447953432798	0.00408157613128424	-0.00254846597090364	-0.00271354825235903
0.102550260722637	0.198930472135544	-0.056316900998354	0.00265529612079263	-0.00329029536806047	-0.00133308640215546
0.102318771183491	0.184690579771996	-0.088650643825531	0.00344377849251032	-0.00176881323568523	0.000242992522544228
0.10349902510643	0.202465459704399	-0.077635370194912	0.00255174981430173	-0.0012353053316474	-0.00148925336543471
0.176650360226631	0.292896956205368	-0.0255828183144331	0.00195800932124257	-0.00145326065830886	-0.00148376694414765
0.130732551217079	0.324469208717346	-0.054436132311821	0.000835196056868881	-0.00149065151344985	-0.0011342930374667
0.151837959885597	0.295775026082993	-0.0480486154556274	0.000973619578871876	-0.00209950655698776	0.000472263986011967
0.11529753357172	0.279015004634857	-0.061048936098814	0.00139400060288608	-0.00259610009379685	0.0003663778770715
0.0623214840888977	0.195219978690147	-0.0160409677773714	0.00211451016366482	-0.00254569435492158	-0.000189614103874192
0.0481920577585697	0.182305127382278	-0.0491217076778412	0.00388483447022736	-0.00324391853064299	-0.000339272926794365
0.0116649381816387	0.0853381678462029	-0.0797824189066887	0.00389583106152713	-0.00286825723014772	-6.43434468656778E-05
0.0527980551123619	0.0618748627603054	-0.0378033854067326	0.00541328825056553	-0.00365903950296342	-0.000397899188101292
0.100197061896324	0.104295462369919	-0.0511180572211742	0.00531100761145353	-0.00248798239044845	1.00379320429056E-05
0.176626980304718	0.124967090785503	-0.0752101093530655	0.00529154343530536	-0.00141028873622417	-0.000390886096283793
0.228489086031914	0.169081300497055	-0.0422765016555786	0.00409197341650724	-0.000343153078574687	0.000347087305271998
0.248176261782646	0.18570901453495	-0.0366687066853046	0.00298761785961688	0.000598053622525185	-0.000716231239493936
0.261531293392181	0.241057112812996	0.000982913421466947	0.00219302834011614	0.000659477082081139	-0.000452620210126042
0.244368985295296	0.375572293996811	-0.0819428190588951	-0.000356588105205446	-0.000160047333338298	-6.30916765658185E-05
0.2409338504076	0.405038058757782	-0.109457537531853	0.00033896611421369	-0.00182477105408907	-0.00156653160229325
0.149651855230331	0.321503967046738	-0.0927933603525162	0.000826461531687528	-0.00212630559690297	-0.00140381278470159
0.186249792575836	0.301371335983276	-0.0625709369778633	0.00347155588679016	-0.00313525996170938	-0.0019413159461692
0.170781970024109	0.211212292313576	-0.0626010298728943	0.00251169037073851	-0.00120748730842024	-0.00199325010180473
0.219503283500671	0.301971584558487	-0.0770612135529518	0.00296541745774448	-0.000484763731947169	-0.00327963544987142
0.243692323565483	0.324487000703812	-0.0223637297749519	0.00229209125973284	-5.56436752958689E-05	-0.00248835165984929
0.223251640796661	0.362596273422241	-0.0707905814051628	0.000593291304539889	0.000268869596766308	-0.00102115550544113
0.223346531391144	0.412144154310226	0.0180919896811247	0.00128044455777854	-0.00114581175148487	-0.00204289727844298
0.155058473348618	0.332104474306107	-0.0711841210722923	0.00103988265618682	-0.00100041704718024	-0.0011574603850022
0.146070674061775	0.357293963432312	-0.171835601329803	0.000558251806069165	-0.00237855850718915	0.00100410857703537
0.140672296285629	0.35274538397789	-0.0423514656722546	0.00184513092972338	-0.00303080049343407	-0.000256485800491646
0.11230593919754	0.292176723480225	-0.0559579655528069	0.00302648823708296	-0.00232919841073453	-0.00163661350961775
0.10044252127409	0.173710122704506	-0.0339716821908951	0.00372306909412146	-0.00262316619046032	-0.000985810998827219
0.10244233161211	0.17523492872715	-0.121588014066219	0.00428386637941003	-0.00207022484391928	-0.000304410175886005
0.0838744640350342	0.158594161272049	-0.130165740847588	0.00423243548721075	-0.00223785499110818	-0.000497574685141444
0.0897340103983879	0.183874368667603	-0.113668866455555	0.00364422239363194	-0.00280109792947769	-0.000410496431868523
0.0848517417907715	0.280118584632874	-0.0841521993279457	0.00305562722496688	-0.00338146858848631	-0.000752363528590649
0.0422554388642311	0.287064522504807	-0.0520458854734898	0.00190339738037437	-0.00278315949253738	-0.000277648854535073
0.0455000102519989	0.309368580579758	-0.0972958579659462	0.000948389642871916	-0.00288297445513308	0.000118961666885298
0.0822226703166962	0.27367490530014	-0.117754742503166	0.00106882257387042	-0.00344852823764086	-3.20005347020924E-05
0.0620050579309464	0.233793184161186	-0.0634016767144203	0.0035461881197989	-0.00381439761258662	4.60341971120215E-06
0.0793206840753555	0.156891360878944	-0.104099579155445	0.00394212268292904	-0.00269830133765936	-0.000694564485456795
0.102201633155346	0.17441101372242	-0.137897402048111	0.00510790152475238	-0.00265077431686223	-0.000511967635247856
0.110881149768829	0.199961692094803	-0.146808817982674	0.00466574868187308	-0.00299071916379035	-0.000678145734127611
0.0738774165511131	0.222145289182663	-0.109386712312698	0.00328223733231425	-0.00246721832081676	-0.000865410431288183
0.0564533993601799	0.221815288066864	-0.0882772132754326	0.00237589445896447	-0.00254806666634977	-0.00114315748214722
0.0666722878813744	0.310225605964661	-0.028569582849741	0.0024240780621767	-0.00290207518264651	-0.00084497092757374
0.0630414262413979	0.339921146631241	-0.0553852766752243	0.00186566193588078	-0.00323863863013685	-0.000927151297219098
0.0602451041340828	0.340410083532333	-0.0694578438997269	0.00158586632460356	-0.003714689752087	-0.000570739794056863
0.0255437605082989	0.290509015321732	-0.0646128281950951	0.00103013659827411	-0.00328689021989703	-0.00117207504808903
0.0424958467483521	0.340096652507782	-0.0271393936127424	0.000675885996315628	-0.00362417637370527	-0.000557509658392519
0.0210807453840971	0.277488797903061	-0.0826606154441834	0.00169065990485251	-0.00346900685690343	-0.000480944931041449
0.0425101965665817	0.262673437595367	-0.00638870475813746	0.00284797372296453	-0.00270925485529006	-0.000857869861647487
0.0767155587673187	0.224525198340416	-0.0215616654604673	0.00364479841664433	-0.00268094544298947	-0.00115225894842297
0.0743960067629814	0.243263810873032	-0.084153525531292	0.00314649986103177	-0.00220928131602705	-0.000553452235180885
0.0841203182935715	0.207505136728287	-0.0345610976219177	0.00332831963896751	-0.00187498121522367	-0.00113159685861319
0.126559793949127	0.182477816939354	-0.0125364400446415	0.00406751036643982	-0.00164249551016837	-0.000388216838473454
0.139667183160782	0.225171312689781	-0.0392004661262035	0.0039520189166069	-0.000728501239791512	-0.000159239614731632
0.167592644691467	0.250160396099091	-0.0441082455217838	0.00330513343214989	-0.000995676149614155	-5.49738142581191E-05
0.119245044887066	0.249613851308823	-0.0402859821915627	0.00300423800945282	-0.00131717941258103	-0.000390280474675819
0.185068279504776	0.215111777186394	-0.0431770160794258	0.00294109992682934	-0.000886232883203775	-0.000399372278479859
0.18227818608284	0.214484959840775	-0.00248826271854341	0.00445634499192238	-0.000367931264918298	-0.000476085930131376
0.165458559989929	0.179144263267517	-0.0598216839134693	0.0037222751416266	-0.00122180883772671	-0.000444761535618454
0.172015517950058	0.200242534279823	-0.00775222154334188	0.00379805755801499	-0.00112717528827488	-0.000385430990718305
0.149440810084343	0.235800683498383	-0.0676320791244507	0.00362827465869486	-0.00137772422749549	-0.00139809737447649
0.157936930656433	0.22431980073452	-0.0600430741906166	0.00292908097617328	-0.000902496976777911	-0.000986018334515393
0.136206433176994	0.221311777830124	-0.003176060738042	0.00248585361987352	-0.00190005649346858	-0.00164422171656042
0.148562416434288	0.255054175853729	0.0209200587123632	0.00167845608666539	-0.00159416790120304	-0.00100134045351297
0.137703984975815	0.249807640910149	0.00811563525348902	0.00260336836799979	-0.00102722540032119	-0.00071053410647437
0.140226617455482	0.206431239843369	-0.00804951135069132	0.00334621523506939	-0.00102593074552715	-0.00076992652611807
0.161420777440071	0.157991603016853	-0.0408660620450974	0.00475203711539507	-0.00149097910616547	-0.000728451006580144
0.162932366132736	0.088790275156498	-0.0586314350366592	0.00407409342005849	-0.000748316291719675	-0.000471704581286758
0.148726969957352	0.201697260141373	0.0244514551013708	0.00573198683559895	-0.00112673011608422	-0.000601266976445913
0.137843683362007	0.162481755018234	-0.00430750986561179	0.00352363521233201	-0.000324366556014866	-0.000123197401990183
0.153767347335815	0.191906809806824	0.0117329526692629	0.00330736697651446	-0.00107930228114128	0.000455997535027564
0.0916756242513657	0.196512252092361	-0.00560009852051735	0.00338584976270795	-0.000852494675200433	-0.000122771001770161
0.115843392908573	0.188058853149414	-0.0093289390206337	0.00416370294988155	-0.00135653826873749	0.000164800163474865
0.0971490368247032	0.192053183913231	0.00343236001208425	0.00418214360252023	-0.00122191209811717	0.000140815784106962
0.10759873688221	0.223428502678871	-0.0396044626832008	0.00289520411752164	-0.000876261095982045	-0.00076671241549775
0.106808379292488	0.252653032541275	-0.00154678814578801	0.00301468255929649	-0.00196572160348296	-0.0003465655609034
0.151266515254974	0.285551220178604	-0.0799373537302017	0.00216135755181313	-0.00128333747852594	-0.000399376964196563
0.165697440505028	0.282351076602936	0.043611865490675	0.00229165563359857	-0.000544779293704778	-0.00111430871766061
0.200431376695633	0.275921285152435	-0.0345707386732101	0.002608249662444	-0.000182492047315463	-0.000620321196038276
0.152839750051498	0.227667689323425	0.00609299959614873	0.00302562746219337	0.000257245497778058	-0.00142387952655554
0.165954172611237	0.243718951940536	-0.0255637727677822	0.00265132403001189	-0.000284457200905308	-0.000940466357860714
0.125917345285416	0.241140678524971	0.00889792945235968	0.00261464365758002	-0.000578134029638022	-0.00116606894880533
0.106680162250996	0.278809905052185	-0.00931560806930065	0.00272166240029037	-0.00100715132430196	-0.0010567526333034
0.115917511284351	0.231711819767952	-0.0174960102885962	0.00261178077198565	-0.00138242344837636	-0.00110076554119587
0.133831828832626	0.253199279308319	-0.0239224582910538	0.00240944069810212	-0.00120726006571203	-7.30422834749334E-06
0.0888878032565117	0.268456518650055	-0.0273566171526909	0.00298305996693671	-0.00134276296012104	-0.000714606256224215
0.0750137269496918	0.269594103097916	-0.0268565602600574	0.00278346543200314	-0.00112227723002434	-0.00120383768808097
0.114098340272903	0.230026602745056	-0.0132587468251586	0.00294053973630071	-0.00190617551561445	-0.000919915502890944
0.0911807715892792	0.207077860832214	0.0169900432229042	0.00311725493520498	-0.00154449173714966	-0.000813523249235004
0.0907235890626907	0.238845229148865	-0.0272387787699699	0.00312503171153367	-0.00149196619167924	-0.000558020547032356
0.131233230233192	0.214245468378067	0.0167947672307491	0.00373131013475358	-0.000830266624689102	-1.90844330063555E-05
0.151022687554359	0.222524479031563	-0.000503839342854917	0.0029036111664027	-0.000926645938307047	-0.000340995524311438
0.115632295608521	0.153846099972725	-0.0631076619029045	0.00186296727042645	-0.000879740517120808	7.80311092967168E-05
0.119055218994617	0.16910545527935	0.00942401401698589	0.00315279746428132	-0.000684839033056051	-0.000907691195607185
0.108864180743694	0.188037633895874	-0.0296332258731127	0.00396555382758379	-0.00110671110451221	-0.00075485702836886
0.108275212347507	0.160634890198708	0.0228638779371977	0.00350160314701498	-0.00185003550723195	-0.00108141580130905
0.105370081961155	0.20829738676548	-0.0295036695897579	0.00355501240119338	-0.000826414441689849	-0.00114047329407185
0.135189369320869	0.194463521242142	-0.0565739795565605	0.00346567225642502	-0.00104295718483627	-0.000324388674926013
0.11651399731636	0.144498661160469	0.00350920902565122	0.00263002282008529	-0.000882196123711765	-0.000242668931605294
0.149542525410652	0.203625380992889	0.00858745537698269	0.00380546739324927	-0.00112974352668971	-4.21336335421074E-05
0.112857691943645	0.169625535607338	-0.00921404734253883	0.00348882307298481	-0.00109601800795645	-0.000155562462168746
0.161396443843842	0.234144300222397	0.0487226098775864	0.0036789474543184	-0.00156709924340248	-0.00070944003527984
0.144080147147179	0.244891569018364	0.0051135434769094	0.00340653397142887	-0.000415831833379343	-0.000914054224267602
0.118942059576511	0.229166954755783	-0.0218465272337198	0.00321576790884137	-0.000620832899585366	-0.000710716878529638
0.11024771630764	0.215644970536232	-0.0235512368381023	0.00331295654177666	-0.00143007014412433	0.000187639627256431
0.101408861577511	0.195252493023872	0.03984609618783	0.00373350759036839	-0.00145413842983544	-0.000950949150137603
0.107210248708725	0.206533744931221	0.0169879477471113	0.00360018573701382	-0.00153278466314077	-0.00041960139060393
0.0791539996862412	0.227934643626213	0.0196285210549831	0.0022144946269691	-0.00149001984391361	-0.000550840806681663
0.110562868416309	0.298273175954819	0.0515075698494911	0.00333303050138056	-0.00147112552076578	-0.000815063307527453
0.140757605433464	0.219626620411873	0.042604885995388	0.00308080809190869	-0.00138581939972937	-0.000165601464686915
0.129260137677193	0.258396118879318	0.0254647433757782	0.00430488819256425	-0.00137448031455278	1.54999543156009E-05
0.110389456152916	0.199614956974983	0.00441486714407802	0.00362717406824231	-0.00118898379150778	-0.000574610254261643
0.11345486342907	0.198595568537712	0.029148867353797	0.00340619054622948	-0.00108123174868524	8.33685553516261E-05
0.103670671582222	0.194186791777611	-0.051197063177824	0.00380219309590757	-0.000864920788444579	-0.000992496148683131
0.104954712092876	0.175318241119385	0.0166578944772482	0.00324804172851145	-0.00103432754985988	-0.000257150270044804
0.120129078626633	0.198946386575699	-0.0588049814105034	0.00237893732264638	-0.000685089384205639	0.000196651992155239
0.130909889936447	0.211890652775764	0.00875825714319944	0.00268814503215253	-0.00136805628426373	-0.000917587953153998
0.0868003591895103	0.214197382330894	-0.0228754933923483	0.00199554231949151	-0.000896558980457485	-0.00100874877534807
0.113673582673073	0.224232241511345	0.0511430203914642	0.00234552542679012	-0.00139966479036957	-0.000721888325642794
0.144502580165863	0.19599974155426	0.0468006879091263	0.0022352950181812	-0.000595596269704401	-0.000306189205730334
0.142667472362518	0.204207345843315	0.00838398281484842	0.00270997174084187	-9.06710993149318E-05	-0.000478387024486437
0.155286282300949	0.232038348913193	-0.0249168518930674	0.00359925697557628	-0.00108243408612907	-0.000911469396669418
0.142580091953278	0.245958730578423	0.021420456469059	0.00230395398102701	-0.00155679218005389	-0.000969464075751603
0.126972869038582	0.262072920799255	-0.0572522841393948	0.00220224773511291	-0.00157567660789937	-0.00102122954558581
0.0804322436451912	0.277367800474167	-0.0330484285950661	0.00138236407656223	-0.00210449518635869	-0.000956101750489324
0.0908309891819954	0.287125378847122	-0.0374609231948853	0.00117689580656588	-0.00250388355925679	-0.000998194445855916
0.0642831847071648	0.285877048969269	0.036645445972681	0.00108912959694862	-0.00226710876449943	-0.0013736953260377
0.0576460435986519	0.250527739524841	0.0326937958598137	0.00290602934546769	-0.00281430315226316	-0.000611444353125989
0.0398690067231655	0.240685775876045	-0.0637708380818367	0.00242115627042949	-0.00179894187022001	-0.000468158745206892
0.0742146447300911	0.190524354577065	-0.0226486530154943	0.0025835270062089	-0.00168560410384089	-0.000892445852514356
0.0977621823549271	0.189980924129486	-0.0786620900034904	0.00341840158216655	-0.00144643767271191	-0.00051285675726831
0.0928424596786499	0.19494640827179	-0.0561350993812084	0.00338773452676833	-0.000871350290253758	-0.000985997030511498
0.102961979806423	0.161597311496735	-0.00071689352625981	0.00294626783579588	-0.00173051853198558	-0.000412367953686044
0.108910955488682	0.19058533012867	-0.0234755408018827	0.00348534784279764	-0.00130746024660766	0.000347779976436868
0.067615233361721	0.168100938200951	0.0477802194654942	0.00346369040198624	-0.000690393149852753	-0.000812713871710002
0.0979146733880043	0.192491233348846	0.00524864066392183	0.0037849887739867	-0.00122982764150947	-0.00102971750311553
0.0540134645998478	0.169099777936935	-0.0192549992352724	0.00324719049967825	-0.00171635393053293	-0.000137049224576913
0.075982391834259	0.180239722132683	0.029103547334671	0.00340235885232687	-0.00157002487685531	-0.000186551478691399
0.0778397098183632	0.196375444531441	0.00714181363582611	0.00303328479640186	-0.00112509680911899	-0.000281253131106496
0.0886269882321358	0.185995519161224	-0.0125796189531684	0.00304828211665154	-0.00125225307419896	-0.00121742824558169
0.0933107361197472	0.241559594869614	0.043726421892643	0.00301396893337369	-0.00141826190520078	-0.00135191122535616
0.0859304293990135	0.209930762648582	0.0254915487021208	0.00292820390313864	-0.00121612881775945	-0.000844833324663341
0.106805764138699	0.204393997788429	0.00782912131398916	0.00296540791168809	-0.001325175864622	-0.000465724704554304
0.124103188514709	0.191529050469398	-0.0136928390711546	0.00316202198155224	-0.000876983976922929	-0.000233796003158204
0.0965557843446732	0.157072305679321	-0.0387785509228706	0.00313033629208803	-0.000580367923248559	-0.000861060165334493
0.162909284234047	0.208869561553001	0.0337041951715946	0.00287845474667847	-0.000968207838013768	0.000128791070892476
0.165566250681877	0.229478746652603	0.0644728690385818	0.00315749528817832	-0.00138693768531084	-1.32059667521389E-05
0.129396304488182	0.202250838279724	0.0112519431859255	0.00199385336600244	-0.000656541960779577	-0.000188232195796445
0.145179435610771	0.184009492397308	-0.030252231284976	0.00216390239074826	-0.000618582882452756	-0.00092822837177664
0.173985630273819	0.271572977304459	0.0357617400586605	0.00318738119676709	-0.00077466486254707	-0.00100966833997518
0.169992476701736	0.240287274122238	0.0309743713587523	0.00194112933240831	-0.000223458962864242	-0.00124528119340539
0.152754560112953	0.241234168410301	-0.00933681055903435	0.00200220290571451	-0.00072576297679916	-0.00077581184450537
0.173788204789162	0.278294205665588	0.0340140052139759	0.00171302235685289	-0.000272838893579319	-0.000804074807092547
0.15411938726902	0.266382962465286	-0.0305010955780745	0.00252283434383571	-0.00052230607252568	-0.000920813239645213
0.129919052124023	0.237877860665321	-0.00496706087142229	0.00224743946455419	1.09622696982115E-05	-0.000816052372101694
0.159440204501152	0.238765671849251	-0.0361359119415283	0.00170871359296143	-0.00102400523610413	-0.000482421775814146
0.155996903777122	0.24378277361393	0.00433896528556943	0.00332784070633352	-0.00111762969754636	-0.000464357435703278
0.148540511727333	0.212351322174072	0.0089490469545126	0.00290721352212131	-0.000624439038801938	-0.000702330260537565
0.118217431008816	0.190025672316551	-0.025800434872508	0.00205818167887628	-0.000592311494983733	-0.00131540279835463
0.165001600980759	0.234977871179581	0.0308330599218607	0.00286200433038175	-0.000685766222886741	-0.000761655508540571
0.121459782123566	0.241832822561264	0.035148024559021	0.00296230334788561	-0.000171539446455427	-0.00110070791561157
0.118763387203217	0.244074940681458	0.0423061028122902	0.00200441526249051	-0.000478635192848742	-0.000804628478363156
0.13391387462616	0.242129653692245	0.0730252489447594	0.00275101256556809	-0.00111777347046882	-0.000476523477118462
0.132924199104309	0.202042907476425	-0.00113052863162011	0.00261591281741858	-0.000807881238870323	-0.000209943973459303
0.129096552729607	0.240507557988167	0.0524729415774345	0.00267842737957835	-0.000883329485077411	-0.00117372826207429
0.103243604302406	0.261813551187515	0.0331932567059994	0.00259547238238156	-0.00139528093859553	-0.000573634752072394
0.103421583771706	0.228320434689522	-0.00165733450558037	0.00174931634683162	-0.0014569740742445	-0.000799138797447085
0.0871114879846573	0.252084672451019	0.0196083951741457	0.0019737952388823	-0.000297154736472294	-0.000625555403530598
0.115940228104591	0.283282101154327	0.0379039011895657	0.00329909101128578	-0.00114455283619463	-0.000387929001590237
0.096863217651844	0.181521698832512	0.011708035133779	0.00232381350360811	-0.000562330649700016	-0.000467702251626179
0.103022888302803	0.249774694442749	0.0465382374823093	0.00326951197348535	-0.00152102089487016	-0.000353624956915155
0.122654370963573	0.276760458946228	0.0290450099855661	0.00311836297623813	-0.00136037485208362	-0.000309716706397012
0.0967149958014488	0.235882073640823	-0.000688138767145574	0.00208153785206378	-0.000665281724650413	-0.00120449915993959
0.119527116417885	0.278869837522507	0.0640826225280762	0.00203330628573895	-0.00141570507548749	-0.00102911773137748
0.130013272166252	0.278769642114639	0.0600564926862717	0.00245026545599103	-0.00157260452397168	-0.000906844972632825
0.109969541430473	0.262358456850052	-0.0369953438639641	0.00225607794709504	-0.00165776594076306	-0.000362158316420391
0.127940908074379	0.282006978988647	-0.0279649589210749	0.0019173655891791	-0.00198080274276435	-0.000657617172691971
0.0864177495241165	0.216947183012962	0.0472834333777428	0.00290738977491856	-0.00117222347762436	-0.000910339702386409
0.0885559692978859	0.186780467629433	0.0113253425806761	0.00207690871320665	-0.00149226211942732	-0.000545685470569879
0.10481146723032	0.192453920841217	0.0468540638685226	0.00274378899484873	-0.00131040543783456	-0.000480482500279322
0.142047166824341	0.216111958026886	0.0175808314234018	0.00237898272462189	-0.0011541408021003	-0.00104257289785892
0.125100702047348	0.238906159996986	0.0171110220253468	0.00327997351996601	-0.00139682670123875	-0.000624222040642053
0.159614980220795	0.260237455368042	0.00908731669187546	0.00337448669597507	-0.00142492447048426	-0.000720952346455306
0.144390046596527	0.186762556433678	0.0253843199461699	0.0022420440800488	-0.00113895838148892	-0.000467383943032473
0.152379274368286	0.193914502859116	0.0393571183085442	0.00333159766159952	-0.000324186607031152	-0.000334538548486307
0.190458416938782	0.233522474765778	0.0445921644568443	0.00286589935421944	-0.00061573920538649	-0.000896358687896281
0.187190622091293	0.293267339468002	0.0570876486599445	0.00306209898553789	-0.000936653988901526	-0.000840943597722799
0.186819836497307	0.254101902246475	-0.03877979144454	0.0021797395311296	-0.000427663850132376	-0.000945502892136574
0.175105094909668	0.262547045946121	0.0317788906395435	0.00298959645442665	-0.00136538594961166	-0.00128811725880951
0.136141732335091	0.21568775177002	0.0128492703661323	0.00285455514676869	-0.000328724941937253	-0.000600674538873136
0.122481785714626	0.258310288190842	-0.0170763656497002	0.00273095350712538	-0.00104623939841986	-0.00131203781347722
0.137071266770363	0.265303552150726	0.00401316955685616	0.00223023816943169	-0.000976109004113823	-0.00110473949462175
0.120063848793507	0.316186487674713	-0.00096083979588002	0.00201790826395154	-0.0011659498559311	-0.00128729303833097
0.110734604299068	0.280892789363861	0.064640536904335	0.00266656465828419	-0.000982607714831829	-0.00107936293352395
0.128165274858475	0.228383451700211	0.00787828862667084	0.00251965876668692	-0.0013407104415819	-0.000630555208772421
0.12330949306488	0.240338563919067	0.0258949864655733	0.00246735592372715	-0.000722266151569784	-0.0010570470476523
0.136121273040771	0.249967783689499	-0.0391100347042084	0.00295180804096162	-0.00131286645773798	-0.000893225485924631
0.120377935469151	0.272649168968201	0.0290668103843927	0.00295438896864653	-0.000603228516411036	-0.000356491917045787
0.16013865172863	0.255775600671768	0.0439805500209332	0.00272517325356603	-0.00163205189164728	-0.00109046546276659
0.114303857088089	0.240624025464058	0.00704508228227496	0.00211635674349964	0.000124628553749062	-0.000478061032481492
0.11065324395895	0.264835894107819	0.063607357442379	0.00241220719181001	-0.00123495701700449	-0.000589530274737626
0.112300589680672	0.257393360137939	-0.0277952775359154	0.00250311568379402	-0.000767416204325855	-0.000409447849960998
0.130418568849564	0.229993402957916	-0.0271781552582979	0.00198325654491782	-0.000782662827987224	-0.000700712495017797
0.105193592607975	0.244991794228554	0.0428524389863014	0.0023515890352428	-0.000755687244236469	-0.00107454345561564
0.168818190693855	0.280082643032074	0.0566479526460171	0.00289366790093482	-0.000937009113840759	-0.000796252570580691
0.147034332156181	0.246182262897491	0.0264247469604015	0.00217470736242831	-0.00125795253552496	-0.00132777006365359
0.147814601659775	0.276738494634628	0.0467389076948166	0.0025118172634393	-0.00108016014564782	-0.000521672423928976
0.190903633832932	0.316750198602676	0.0301280729472637	0.003423459129408	-0.00157441676128656	-0.000309413735521957
0.169253200292587	0.264938294887543	-0.0225391127169132	0.00244483025744557	-0.000585047586355358	-0.000420834345277399
0.164222940802574	0.261257827281952	0.0519576594233513	0.00303575652651489	-0.000995437847450376	-0.000497671077027917
0.158954784274101	0.254967987537384	0.09266247600317	0.003207330359146	-0.000338640995323658	-0.00123768846970052
0.15604692697525	0.264744728803635	0.0440503507852554	0.00237491610459983	-0.00110453402157873	-0.00134991633240134
0.21548268198967	0.300842136144638	0.0433310680091381	0.00222686538472772	-0.0012560352915898	-0.000664427934680134
0.1954195946455	0.333502948284149	0.029844269156456	0.00196102820336819	-0.000731966516468674	-0.000868059578351676
0.149256482720375	0.265204906463623	0.048075944185257	0.0024420004338026	-0.00109704642090946	-0.00120832375250757
0.199535936117172	0.303973823785782	-0.0226115509867668	0.00210500531829894	-0.000408757827244699	-0.000444037432316691
0.197014182806015	0.299889743328094	0.017719279974699	0.00167053926270455	-0.000388982763979584	-0.00130928691942245
0.159289330244064	0.264018595218658	0.0121761914342642	0.00202262517996132	-9.79098258540034E-05	-0.000652753282338381
0.164206385612488	0.303272873163223	0.0315196551382542	0.00223567732609808	-0.000157415968715213	-0.00174341071397066
0.185859173536301	0.298100531101227	-0.0129769779741764	0.00192531058564782	-0.00138905178755522	-0.00119977036956698
0.204606384038925	0.313401907682419	0.0280666798353195	0.00153955572750419	-0.00129739323165268	2.54191836575046E-05
0.148944184184074	0.290623307228088	0.068464033305645	0.00178424618206918	-0.000418713956605643	-0.000890399096533656
0.144551753997803	0.262246906757355	0.0484227761626244	0.00221880152821541	-0.000199099871679209	-0.00147901114542037
0.174018546938896	0.255025267601013	0.00419993093237281	0.00224541872739792	-0.000372000853531063	-0.000765864038839936
0.137749060988426	0.249717205762863	-0.00413325289264321	0.0021286909468472	-0.000659236568026245	-0.00134994473773986
0.176634535193443	0.277914434671402	0.0404576510190964	0.00336987338960171	-0.00120315852109343	-0.00113934511318803
0.152372971177101	0.313155144453049	0.0826061517000198	0.00325019145384431	-0.000556508894078434	-0.000838105566799641
0.161326557397842	0.269006669521332	0.0176673419773579	0.00247604469768703	-0.000276133796432987	-0.00105896475724876
0.145926281809807	0.235754773020744	0.0528733357787132	0.00306712160818279	-0.000755765766371042	-0.00100832874886692
0.154614731669426	0.259639441967011	-0.003480025799945	0.00261859339661896	-0.000773806008510292	-0.00135549250990152
0.172716289758682	0.2331552952528	0.0450824871659279	0.00340808508917689	-0.000987878302112222	-0.00107771763578057
0.162336274981499	0.245913416147232	0.0346520580351353	0.00272478582337499	-0.00119780725799501	-0.000655081123113632
0.121892161667347	0.177629083395004	0.0602716654539108	0.00306595768779516	-0.000196180160855874	-0.000221562891965732
0.144736394286156	0.231337711215019	-0.00984887219965458	0.00281928642652929	-0.00129214522894472	-0.000157066169776954
0.10520638525486	0.230782702565193	0.0121255619451404	0.00218512257561088	-0.000724491197615862	-0.000929531874135137
0.124890141189098	0.241328537464142	0.0742509961128235	0.00233816378749907	-0.00105693424120545	-0.00141807843465358
0.141177743673325	0.292644023895264	0.0397629402577877	0.00358946481719613	-0.00144350831396878	-0.00107241480145603
0.145099028944969	0.240591362118721	-0.0467690676450729	0.0025557775516063	-0.000928322493564337	-0.00149484141729772
0.154765397310257	0.262450039386749	0.0606622397899628	0.00249008880928159	-0.00125794089399278	-0.000884264474734664
0.159854859113693	0.266483336687088	0.0563984476029873	0.00272553064860404	-0.00149892352055758	-0.000799429544713348
0.137138113379478	0.237038865685463	0.0248624291270971	0.00196286337450147	-0.000695008900947869	-0.000605286215431988
0.141653597354889	0.249017983675003	0.0341524407267571	0.00246013863943517	-0.00129897089209408	-0.000731556676328182
0.161598801612854	0.225987836718559	0.0475420914590359	0.00217566406354308	-0.000951289257500321	-0.000741077528800815
0.0905590876936913	0.248807579278946	0.0179279074072838	0.00299763423390687	-0.00102873088326305	-0.00155073846690357
0.150317966938019	0.236931309103966	-0.0143929105252028	0.00230888230726123	-0.00141180865466595	-0.000287248229142278
0.141565710306168	0.239397644996643	0.0352658629417419	0.00206131231971085	-0.000189562808373012	-0.00141405721660703
0.14471560716629	0.240943744778633	0.0272085629403591	0.00276206992566586	-0.000873473472893238	-0.00143032881896943
0.181699082255363	0.283568829298019	0.0310024656355381	0.00223702704533935	-0.00177317659836262	-0.00130877702031285
0.18346281349659	0.283393800258636	-0.0217519979923964	0.00230495468713343	-0.00117314618546516	-0.000906827684957534
0.147585973143578	0.241619884967804	0.0133215086534619	0.00262687518261373	-0.000398585310904309	-0.000989488791674376
0.132024154067039	0.241809874773026	0.0605785399675369	0.00261648627929389	-0.000612163974437863	-0.000848998373840004
0.14931508898735	0.267266929149628	-0.00851244572550058	0.00293763680383563	-0.00131104909814894	-0.000947960128542036
0.125932723283768	0.240706264972687	0.0420101620256901	0.00294330529868603	-0.000529526208993047	-9.90587650449015E-05
0.160162895917892	0.262233525514603	0.00389284663833678	0.00311033031903207	-0.000766900542657822	-0.000359443976776674
0.142705246806145	0.228411257266998	0.00953887496143579	0.00301652820780873	-0.00132081704214215	-0.0011406239354983
0.12944495677948	0.213897988200188	-0.0308210011571646	0.00283855199813843	-0.000866662478074431	-0.000592351250816137
0.162341490387917	0.215470641851425	0.067410834133625	0.00369687029160559	-0.00149832724127918	-0.00129636155907065
0.139336630702019	0.219705253839493	0.0486964397132397	0.00371171813458204	-0.000675920571666211	-0.000759518647100776
0.18794097006321	0.211389571428299	0.0452421605587006	0.00278547499328852	-0.000979890814051032	-0.00122661027126014
0.171996265649796	0.199532672762871	0.0660509169101715	0.0026926111895591	-0.000703790399711579	-0.000847098417580128
0.16152685880661	0.264896094799042	0.1098912358284	0.00334231578744948	-0.000638611323665828	-0.00112625339534134
0.137503832578659	0.244913846254349	-0.0219807252287865	0.0026425055693835	-0.000743861077353358	-0.000833366182632744
0.109793715178967	0.226335361599922	0.0528711304068565	0.00285189296118915	-0.000754929787945002	-0.00140591326635331
0.184240505099297	0.257930248975754	0.0484863296151161	0.00288757449015975	-0.00146890338510275	-0.000870401447173208
0.123446874320507	0.225714936852455	-0.00828601978719234	0.00244099949486554	-0.000776600500103086	-0.00132525281514972
0.167227357625961	0.250249743461609	0.0133163519203663	0.00303291669115424	-0.00164666783530265	-0.000722017604857683
0.126976191997528	0.21859735250473	0.0208027791231871	0.00210890802554786	-0.000962991849519312	-0.000711089407559484
0.0980639532208443	0.250826448202133	-0.00430238898843527	0.0032175665255636	-0.00112401833757758	-0.00112230388913304
0.122481994330883	0.192484974861145	0.00785941164940596	0.00227288552559912	-0.0010683701839298	-0.000607015390414745
0.128212243318558	0.227271243929863	-0.0371391884982586	0.00154580420348793	-0.000189972517546266	-0.000207350021810271
0.12026097625494	0.216387122869492	0.0435494109988213	0.00244192429818213	-0.000378600554540753	-0.00110353867057711
0.169468536973	0.267540752887726	0.0220155362039804	0.00329081271775067	-0.000993320369161665	-0.000616664648987353
0.161638543009758	0.221688956022263	0.0249615218490362	0.00255318568088114	-0.00112035137135535	-9.03985637705773E-05
0.187678262591362	0.295960366725922	0.0428995899856091	0.00272877397947013	-0.00155841035302728	-0.000437818816863
0.157321259379387	0.271089851856232	0.0468374155461788	0.00186102790758014	-0.000530033663380891	-0.000747686717659235
0.15643085539341	0.304721921682358	0.0417256839573383	0.00201590522192419	-0.000963279162533581	-0.000456121109891683
0.130927294492722	0.224576517939568	0.0127827357500792	0.0020891004242003	-0.000288616516627371	-0.00103386538103223
0.130239218473434	0.258479118347168	0.0215558912605047	0.00238741701468825	-0.000970157503616065	-0.00113893020898104
0.139827981591225	0.250362992286682	0.0358107388019562	0.00255035725422204	-0.00042121420847252	-0.0015473171370104
0.176490128040314	0.240617498755455	0.0777456760406494	0.00234838644973934	-0.000590338138863444	-0.000439933588495478
0.157896175980568	0.267255783081055	0.0755085572600365	0.00288083427585661	-0.000411618675570935	-0.00160111265722662
0.169742271304131	0.287809193134308	0.0381886139512062	0.00191221758723259	-0.000404769438318908	-0.000703568104654551
0.154678478837013	0.262615323066711	-0.000598764629103243	0.00173678377177566	-0.000811661768238992	-0.00102026131935418
0.157909721136093	0.287408500909805	0.0555562227964401	0.00183647382073104	-0.000113298505311832	-0.000818913336843252
0.158541098237038	0.285328984260559	0.0199876222759485	0.00209071999415755	-0.00103059504181147	-0.000311021925881505
0.180570095777512	0.28103318810463	0.0484648309648037	0.00249614822678268	-0.000938281125854701	-0.00116417044773698
0.179889366030693	0.343311637639999	0.0569147802889347	0.00284903077408671	-0.00160750257782638	-0.00120370462536812
0.10619156062603	0.274901866912842	0.0291066374629736	0.00152278854511678	-0.000627334229648113	-0.00123414432164282
0.136028155684471	0.298335343599319	0.0402930900454521	0.00147423427551985	-0.00119289616122842	-0.000128466301248409
0.149032220244408	0.314830869436264	0.0604772977530956	0.00318711460568011	-0.00156705908011645	-0.000761807430535555
0.128199636936188	0.288825958967209	0.0252840556204319	0.00279446109198034	-0.00147819775156677	-0.000799594388809055
0.141788601875305	0.290735393762589	0.0176415666937828	0.00275124423205853	-0.00136879435740411	-0.00126316584646702
0.156998872756958	0.227881893515587	0.0304736364632845	0.0019161474192515	-0.000508631754200906	-0.00106771383434534
0.156973823904991	0.259015411138535	0.0833763629198074	0.0022662952542305	-0.00147950521204621	-0.00149760476779193
0.159173265099525	0.275082021951675	0.0432225540280342	0.00285408389754593	-0.000873056589625776	-0.000672064779791981
0.125528708100319	0.263120710849762	0.0386122986674309	0.00269034062512219	-0.000601962732616812	-0.000851521850563586
0.128935277462006	0.247394189238548	0.0567101389169693	0.00272482121363282	-0.000795955827925354	-0.00112020072992891
0.168583333492279	0.248195543885231	0.0609916262328625	0.00281303841620684	-0.000865530921146274	-0.000679230142850429
0.160893499851227	0.22137938439846	0.0396362766623497	0.00304382620379329	-0.00024881458375603	-0.000675345072522759
0.19725401699543	0.26166245341301	0.0582221522927284	0.00299490336328745	-0.000774216372519732	-0.00122951297089458
0.189634412527084	0.221581146121025	0.0234032440930605	0.00244410429149866	-0.000907997775357217	-0.00137049367185682
0.159344539046288	0.258755654096603	0.00786980893462896	0.00198542978614569	-0.000679104996379465	-0.00070409121690318
0.175776362419128	0.283597022294998	0.0697318539023399	0.00278264051303267	-0.000982339261099696	-0.000827991287223995
0.145450413227081	0.239467918872833	0.0117407431825995	0.00211897259578109	-0.00100151950027794	-0.000439022551290691
0.16531053185463	0.28026556968689	0.0389835722744465	0.00289087183773518	-0.00149247527588159	-0.000718876312021166
0.122390173375607	0.256237745285034	-0.00536092650145292	0.00250154593959451	-0.00116648315452039	-0.000710127467755228
0.147461548447609	0.227150529623032	0.00450082635506988	0.00314104091376066	-0.00193208875134587	-0.000695329566951841
0.138969331979752	0.269060999155045	0.00475048599764705	0.00322182243689895	-0.0012363662244752	-0.00102551945019513
0.145971015095711	0.276964128017426	0.0383975245058537	0.0029267487116158	-0.00123400613665581	-0.000534192193299532
0.147492796182632	0.211390763521194	0.0358316116034985	0.00269740913063288	-0.000986440456472337	-0.00126333953812718
0.142331525683403	0.234357118606567	0.00915807299315929	0.00243632262572646	-0.00143910315819085	-0.00126338738482445
0.117240272462368	0.227120980620384	0.0207642558962107	0.0022324868477881	-0.000767471734434366	-0.000748495920561254
0.162314727902412	0.260888248682022	-0.00393622228875756	0.00283047580160201	-0.00169322895817459	-0.00099654367659241
0.159306436777115	0.234511971473694	0.0248292125761509	0.00243282341398299	-0.00122235203161836	-0.000168558806763031
0.156780391931534	0.246967986226082	0.0260162595659494	0.00321190129034221	-0.000953415234107524	-0.000486509874463081
0.159633725881577	0.261530697345734	0.0309562254697084	0.00283461646176875	-0.00125651794951409	-0.00105495075695217
0.148488059639931	0.247586145997047	-0.02230603992939	0.00224993424490094	-0.00106676563154906	-0.000784064410254359
0.152285009622574	0.266768038272858	0.0136257512494922	0.00307628000155091	-0.000668928667437285	-0.00102351233363152
0.120961241424084	0.231732025742531	0.0114036006852984	0.00198768102563918	-0.000461639312561601	-0.000480150105431676
0.186213806271553	0.296049058437347	0.0266611929982901	0.00321963173337281	-0.000767980178352445	-0.000778244400862604
0.145460814237595	0.240890860557556	-0.026243831962347	0.00289504462853074	-0.000141388125484809	-0.000621943559963256
0.202650427818298	0.266260147094727	0.0445720925927162	0.00302411895245314	-0.00105867919046432	-0.000877861340995878
0.145684480667114	0.21344892680645	-0.000593675125855953	0.00208421354182065	-0.000769327860325575	-0.000696493545547128
0.168475240468979	0.231394588947296	0.0139360716566443	0.00284366076812148	-0.000302023923723027	-0.000962934049312025
0.185797199606895	0.23693260550499	0.000168006110470742	0.00233419518917799	-0.000421685574110597	-0.000698338844813406
0.187551200389862	0.25971594452858	-0.0207096766680479	0.00222303485497832	-9.86466402537189E-05	-0.00128902145661414
0.191697210073471	0.254379093647003	0.0209975019097328	0.002309336559847	-0.00127668725326657	-0.000303757056826726
0.161298394203186	0.268515348434448	0.0180940646678209	0.00316057959571481	-0.000771985505707562	-0.000977368326857686
0.160390287637711	0.225755840539932	-0.00912492442876101	0.00169554864987731	-0.00041445269016549	-0.000877025129739195
0.147062167525291	0.292904078960419	0.0476344265043736	0.00290307402610779	-0.00082169525558129	-0.00087731028907001
0.1607725918293	0.240155130624771	-0.0300043262541294	0.00241882540285587	-0.000209005942451768	-0.00103249761741608
0.168718844652176	0.246062874794006	0.00398749439045787	0.00259008235298097	-0.00132903759367764	-0.000547116389498115
0.12932750582695	0.257774829864502	0.0357169508934021	0.00280091143213212	-0.000963738129939884	-0.00154021277558059
0.168062120676041	0.237170800566673	0.0167554877698421	0.00204660673625767	-0.00120212696492672	-0.000624766515102237
0.165762454271317	0.290122032165527	0.0388542041182518	0.00282095838338137	-0.00124365964438766	-0.000711279804818332
0.147777453064919	0.248144119977951	-0.000751961313653737	0.00238867592997849	-0.00114065071102232	-0.000629718007985502
0.140317380428314	0.29790785908699	0.00752073107287288	0.00217221374623477	-0.0016437399899587	-0.000849340052809566
0.129801794886589	0.268555164337158	0.0560802556574345	0.00252279010601342	-0.000668433611281216	-0.000966510735452175
0.147600337862968	0.298371881246567	0.0126765677705407	0.00273600174114108	-0.000373957795090973	-0.000858421204611659
0.14117768406868	0.246224150061607	-0.00878136977553368	0.00258500734344125	-0.000643483712337911	-0.000911810202524066
0.16341145336628	0.300007283687592	-0.00804648455232382	0.00282781617715955	-0.000777375127654523	-0.00124519132077694
0.183072686195374	0.295906245708466	0.0656064227223396	0.00204675830900669	-0.00111183058470488	-0.00131253874860704
0.15212881565094	0.307981818914413	0.0375666096806526	0.00169482396449894	-0.000891549978405237	-0.000768345897085965
0.138325124979019	0.272515326738358	-0.00539356330409646	0.00186402222607285	-0.000899589096661657	-0.000921832455787808
0.147358670830727	0.291180908679962	0.0510868988931179	0.00205904594622552	-0.00173084158450365	-0.000860962725710124
0.101865641772747	0.267335206270218	0.0113617517054081	0.00284014921635389	-0.00093226763419807	-0.00041221608989872
0.148075178265572	0.244040012359619	0.0473722703754902	0.00304667581804097	-0.00146800326183438	-0.000462254218291491
0.118929468095303	0.252333074808121	0.0129703981801867	0.00337148294784129	-0.00118389283306897	-0.000798566266894341
0.11799044907093	0.227512910962105	-0.00423690909519792	0.00286150025203824	-0.000654005852993578	-0.00100741628557444
0.143346562981606	0.234655305743217	0.00655156234279275	0.00173695420380682	-0.000947023276239634	-0.000169101243955083
0.136648699641228	0.277676999568939	0.0781368836760521	0.00251819123513997	-0.00141149689443409	-0.0011670752428472
0.14246928691864	0.257582634687424	0.0250559970736504	0.00224089436233044	-0.00171459384728223	-0.000684186001308262
0.0998443737626076	0.238233730196953	0.0210550483316183	0.002713956637308	-0.00138461019378155	-0.000920074817258865
0.0913421511650085	0.228364422917366	0.0169953182339668	0.00257763103581965	-0.00104146578814834	-0.00115318270400167
0.159690693020821	0.242988109588623	-0.0134206265211105	0.00249569141305983	-0.00197151768952608	-0.000694807735271752
0.149345889687538	0.241150751709938	-0.0228615235537291	0.00254427012987435	-0.00169376994017512	-0.000339572812663391
0.167582258582115	0.238088294863701	0.0311048850417137	0.00302181695587933	-0.00119821960106492	-0.000851920573040843
0.138448685407639	0.22443325817585	0.0739128738641739	0.00256971153430641	-0.000786700693424791	-0.000896706769708544
0.163459405303001	0.226926267147064	0.00884972047060728	0.00184531125705689	-0.000351141003193334	-0.0010899348417297
0.183454900979996	0.287284553050995	0.0100005054846406	0.00323205790482461	-0.000962388585321605	-0.00116116285789758
0.160493358969688	0.276101768016815	0.0388520285487175	0.00258593680337071	-0.00121275021228939	-0.000806968193501234
0.167838007211685	0.236705169081688	0.0872662737965584	0.00239372439682484	5.18279330208316E-06	-0.000885989342350513
0.149262711405754	0.240681573748589	0.0258800219744444	0.00282316212542355	-0.000531871395651251	-0.000619534344878048
0.152442082762718	0.222642794251442	-0.0170884300023317	0.00215619802474976	-0.000651435868348926	-0.00111638067755848
0.128977373242378	0.272194027900696	0.0215245969593525	0.00268684537149966	-0.000831656681839377	-0.0010422645136714
0.131473660469055	0.254451841115952	0.0284026656299829	0.00118117604870349	-0.000935427669901401	-0.000710509659256786
0.116807617247105	0.275727719068527	-0.00603129575029016	0.00173626851756126	-0.000994640286080539	-0.000864142493810505
0.139642372727394	0.278863221406937	0.0439467839896679	0.00260083982720971	-0.00147913896944374	-0.00142610003240407
0.13575080037117	0.270569771528244	0.0645317658782005	0.00253518205136061	-0.00128543726168573	-0.000822480826172978
0.133955404162407	0.228026732802391	0.0362469330430031	0.0030842840205878	-0.000637737044598907	-0.00147825630847365
0.207437679171562	0.257842093706131	-0.0119250537827611	0.00317715876735747	-0.000814969360362738	-0.000713723944500089
0.14387571811676	0.264553487300873	0.016499238088727	0.00201861909590662	-0.000649767345748842	-0.000822324596811086
0.155531242489815	0.239805787801743	0.069746807217598	0.00233895215205848	-0.000859305670019239	-0.00102793611586094
0.146805539727211	0.274140685796738	0.0470857098698616	0.00277267070487142	-0.000331629678839818	-0.000528496748302132
0.151729315519333	0.2641341984272	0.0473722591996193	0.0018113775877282	-0.00173304043710232	-0.00115459936205298
0.14791764318943	0.292163223028183	0.0298418384045362	0.00261935358867049	-0.00165557279251516	-0.000842960551381111
0.139411926269531	0.241375043988228	0.042818907648325	0.00226837093941867	-0.00161545642185956	-0.000815602950751781
0.119589433073997	0.274373471736908	-0.000415027694543824	0.00324526685290039	-0.00142837397288531	-0.000791981583461165
0.109029337763786	0.22011998295784	0.0170832853764296	0.00211544358171523	-0.00141640461515635	-0.0012491277884692
0.17794094979763	0.267981618642807	0.0731701850891113	0.00212030834518373	-0.00141493754927069	-0.000600060622673482
0.163362756371498	0.261197030544281	0.0383302383124828	0.00186488765757531	-0.000866888440214098	-0.000764533702749759
0.177020415663719	0.263583034276962	0.0617766529321671	0.00258111394941807	-0.00153844058513641	-0.00125433120410889
0.175806611776352	0.232815220952034	-0.00424274150282145	0.00243863789364696	-0.000684347178321332	-0.000702496676240116
0.147182926535606	0.175605997443199	0.0616478398442268	0.00320787029340863	-0.000128083338495344	-0.000641824037302285
0.135570660233498	0.21886420249939	0.0267922263592482	0.00377215887419879	-0.000941839010920376	-0.000688269035890698
0.156468629837036	0.206365302205086	-0.00791708379983902	0.00321645708754659	-0.000644332612864673	-0.000729836116079241
0.183539345860481	0.217841908335686	0.0479627773165703	0.00336845777928829	-0.000365384126780555	-9.47926309891045E-05
0.145525351166725	0.200677111744881	0.0306755043566227	0.00227743200957775	-0.000192399806110188	-0.000953683571424335
0.189574107527733	0.246628880500793	-0.0309600718319416	0.0020545395091176	-0.000653903116472065	-0.00048958178376779
0.198049128055573	0.283078461885452	0.0924726128578186	0.00347900553606451	-0.00121891545131803	-0.00082623801426962
0.167449355125427	0.250790476799011	0.0163015779107809	0.00213729147799313	-0.000943787454161793	-0.000390054483432323
0.159922957420349	0.257350951433182	0.0520069375634193	0.00266489828936756	-0.000843333953525871	-0.000720281328540295
0.140813633799553	0.270307302474976	0.0261201150715351	0.00343471486121416	-0.000956019852310419	-0.000692478148266673
0.154903709888458	0.244194760918617	0.00377639778889716	0.00222812360152602	-0.00110920099541545	-0.000719674746505916
0.142549589276314	0.250002652406693	0.0515820607542992	0.00233187107369304	-0.000476778688607737	-0.000760582683142275
0.149886474013329	0.229751244187355	0.0341580584645271	0.00199270341545343	0.000245227274717763	-0.000700514880008996
0.170097425580025	0.241188749670982	-0.00441339332610369	0.00235755229368806	0.000102300953585654	-0.000694696442224085
0.208063766360283	0.277527302503586	0.0402847118675709	0.00262377830222249	-0.000803643080871552	-0.00109659042209387
0.186640605330467	0.256417006254196	0.00776364328339696	0.00204747566021979	-0.000746815814636648	-0.000354903750121593
0.163752675056458	0.283932089805603	0.0742549523711205	0.0021649852860719	-0.000443853874458	-0.00130939611699432
0.163825452327728	0.274584144353867	0.00378334056586027	0.00182213296648115	-0.000787411292549223	-0.00096685957396403
0.158597335219383	0.281767457723618	0.0375025942921638	0.00151896325405687	-0.000452319683972746	-0.000607789552304894
0.155706152319908	0.247680261731148	0.0538160018622875	0.00199050572700799	-0.000944550149142742	-0.00202810787595809
0.15782830119133	0.274819016456604	0.0172548405826092	0.00189219892490655	-0.000867952476255596	-0.00122482143342495
0.130161091685295	0.288528949022293	0.0646121874451637	0.00252194795757532	-0.000248287455178797	-0.000944801256991923
0.148259833455086	0.258183002471924	-0.0446790345013142	0.00218189600855112	-0.000980435172095895	-0.000523656257428229
0.129215240478516	0.261977851390839	0.0420174784958363	0.00178358471021056	-0.00116298301145434	-0.000790651189163327
0.13044461607933	0.250830739736557	0.0683663189411163	0.00218818662688136	-0.00154424458742142	-0.000690080691128969
0.0923042222857475	0.243599146604538	0.00299716927111149	0.00164761184714735	-0.000670984503813088	-0.00114183069672436
0.126482501626015	0.287804841995239	0.00762735912576318	0.00244189077056944	-0.00167524779681116	-0.000855371763464063
0.145125895738602	0.251864731311798	0.0568029619753361	0.00200538476929069	-0.00127901777159423	-0.00142848573159426
0.0811774283647537	0.272361099720001	0.0340315587818623	0.00108551932498813	-0.00136203365400434	-0.00202924804762006
0.157935127615929	0.321771651506424	0.00321825523860753	0.00124389003030956	-0.00159262854140252	-0.00128162920009345
0.122120447456837	0.269552439451218	0.0900287553668022	0.00210679462179542	-0.00118601054418832	-0.000833883881568909
0.120707519352436	0.261014878749847	0.00772452354431152	0.00287566520273685	-0.00152231566607952	-0.000608103175181895
0.113360799849033	0.281978398561478	0.0609671212732792	0.00288544432260096	-0.000960813136771321	-0.00131278578191996
0.13776695728302	0.285368114709854	0.0376958511769772	0.0020148647017777	-0.00141997716855258	-0.000737870286684483
0.114535726606846	0.237714022397995	0.015914723277092	0.00209359987638891	-0.00119812972843647	-0.000650206406135112
0.134020805358887	0.260736733675003	0.0428754426538944	0.00281110079959035	-0.00156965956557542	-0.000716421462129802
0.116654366254807	0.201891213655472	0.0514648519456387	0.00233256025239825	-0.00167799612972885	-0.000784062664024532
0.113082185387611	0.20603047311306	0.0568349286913872	0.00326051632873714	-0.000950255547650158	-0.000880747276823968
0.115186974406242	0.254077613353729	0.0514940209686756	0.00344309792853892	-0.00201724260114133	-0.000533356098458171
0.143075868487358	0.216705203056335	-0.0480195954442024	0.00320639135316014	-0.00141756667289883	-0.000434188696090132
0.108109191060066	0.209401577711105	0.0200063474476337	0.00258148135617375	-0.00157674634829164	-0.000218542132643051
0.126441121101379	0.203256845474243	0.0204167012125254	0.00206831935793161	-0.00158429006114602	-0.000494195672217757
0.1459741294384	0.251511484384537	0.0164203140884638	0.00213324697688222	-0.00153661367949098	-0.000696784991305321
0.133749946951866	0.210687145590782	0.00766088487580419	0.00192045536823571	-0.000767755263950676	-0.000638661789707839
0.178896516561508	0.229499980807304	0.0274446979165077	0.00331577961333096	-0.000993504421785474	-0.000916290853638202
0.172888845205307	0.191829428076744	0.0403363592922688	0.00312591809779406	-9.83481440925971E-05	-0.000748517282772809
0.199049830436707	0.222562417387962	0.0186730474233627	0.00355443498119712	0.000430248765042052	-0.000445716636022553
0.181510299444199	0.200807988643646	0.0937459692358971	0.00360768660902977	-0.000396602466935292	-0.00115618063136935
0.192836701869965	0.185080111026764	0.00553356343880296	0.00336349965073168	8.46587427076884E-05	-0.00038919851067476
0.175638929009438	0.213904187083244	0.0715071931481361	0.0028682672418654	-0.0005178009159863	-0.00137954601086676
0.170208066701889	0.170694246888161	0.0189235284924507	0.00298144831322134	-0.000752603227738291	-0.000960472680162638
0.131832078099251	0.180604740977287	-0.00362237985245883	0.00310112815350294	-2.81932243524352E-05	-0.000826000643428415
0.13009674847126	0.221577882766724	0.0529708489775658	0.00310115423053503	-0.00114657892845571	-0.0011482898844406
0.157745748758316	0.209184944629669	-0.0263191517442465	0.00274771731346846	-0.00135495816357434	-0.000464488752186298
0.117501333355904	0.211012199521065	0.016577135771513	0.00274170865304768	-0.000735533772967756	-0.000500298920087516
0.147505536675453	0.240452334284782	0.086186408996582	0.00253693899139762	-0.00183094758540392	-0.000556957384105772
0.120462253689766	0.230012744665146	0.0597570277750492	0.00225048279389739	-0.00103052542544901	-0.000666470325086266
0.104592718183994	0.262223184108734	0.143100783228874	0.00273962714709342	-0.00155551952775568	-0.00115536502562463
0.136753156781197	0.310458540916443	0.0319486819207668	0.0020403815433383	-0.00123584247194231	-9.02282263268717E-05
0.117235660552979	0.238046661019325	0.00762152299284935	0.00223795208148658	-0.000888461421709508	-0.000752032559830695
0.0965842977166176	0.240232452750206	0.0780279710888863	0.00293327705003321	-0.00139464065432549	-0.00109527644235641
0.0980065539479256	0.252110302448273	0.0990063175559044	0.00260001118294895	-0.000487232289742678	-0.000838347710669041
0.13511024415493	0.25668016076088	0.0522062703967094	0.00271896459162235	-0.00153737445361912	-0.00107262236997485
0.105269558727741	0.267268836498261	0.0248578209429979	0.00167433568276465	-0.00157424784265459	-0.00124349596444517
0.112488657236099	0.283755868673325	0.00611000135540962	0.00185033096931875	-0.00157703040167689	-0.000437919137766585
0.0461116917431355	0.220163226127625	-0.0318930856883526	0.000852784549351782	-0.000652032438665628	-0.00179572345223278
0.118183873593807	0.261647284030914	0.0415581949055195	0.00142872508149594	-0.00195229449309409	-0.000870575779117644
0.10198637098074	0.267546504735947	0.0465472787618637	0.00174421898555011	-0.00101130083203316	-0.00117927719838917
0.126643911004066	0.282708287239075	0.0116880498826504	0.0023349579423666	-0.00221409136429429	-0.000762134790420532
0.109437622129917	0.235954344272614	0.0555023774504662	0.00263062911108136	-0.00115809263661504	-0.00066691922256723
0.0808183252811432	0.268513798713684	0.0420105792582035	0.00222230330109596	-0.00106963922735304	-0.00104542565532029
0.128522410988808	0.286539256572723	-0.0237439088523388	0.00181262218393385	-0.00115658680442721	-0.000605593377258629
0.124775268137455	0.254966139793396	0.00362181686796248	0.00270062405616045	-0.0013891882263124	-0.000751616666093469
0.113337978720665	0.232326552271843	-0.0177731327712536	0.00185768166556954	-0.00148771330714226	-0.00135996495373547
0.112610533833504	0.243509188294411	0.0270967036485672	0.00358790438622236	-0.00188610120676458	-0.00133528944570571
0.10479062050581	0.233019858598709	0.0510423332452774	0.00287783821113408	-0.00294355000369251	-0.000625678338110447
0.0857371464371681	0.189514741301537	0.0207968093454838	0.00340248947031796	-0.00192510103806853	-0.000371393078239635
0.1133983284235	0.178863540291786	-0.000668213702738285	0.00279223313555121	-0.00229166261851788	-0.00053579022642225
0.168562009930611	0.197345152497292	0.0473386235535145	0.00246066064573824	-0.00138309295289218	-0.000315670942654833
0.128373548388481	0.19626285135746	0.0386018455028534	0.0030582738108933	-0.000649741909001023	-0.000319250888423994
0.161112233996391	0.210658758878708	0.101153835654259	0.00317878811620176	-0.000205581265618093	-0.000901526305824518
0.170662999153137	0.220544144511223	0.0186057910323143	0.00304846069775522	0.000256257073488086	-0.000926707580219954
0.205700427293777	0.227717593312263	0.0943267643451691	0.00332218315452337	-0.00092680734815076	-0.00154723948799074
0.178420171141624	0.213735416531563	-0.0121871139854193	0.00259123439900577	0.000112629706563894	-0.000865123758558184
0.144638225436211	0.266815453767776	0.0176843404769897	0.00211089174263179	-0.000532041769474745	-0.00141055893618613
0.117043919861317	0.226653158664703	-0.0441626273095608	0.00161355221644044	-0.00139556278008968	-0.00125032814685255
0.136274069547653	0.291533708572388	-0.0183104034513235	0.00233324384316802	-0.0024891858920455	-0.000967153813689947
0.130654230713844	0.284109622240067	0.0500381477177143	0.00206291442736983	-0.00297772861085832	-0.000495421350933611
0.103250585496426	0.255184233188629	-0.0573971904814243	0.00255638989619911	-0.0019078676123172	-0.000976480019744486
0.119658119976521	0.248744115233421	-0.0226951707154512	0.00238036271184683	-0.00160725170280784	-0.000818308966699988
0.17980982363224	0.289035588502884	0.00442547537386417	0.00309541099704802	-0.00176060828380287	-0.000661199446767569
0.157112374901772	0.221965447068214	-0.0218715649098158	0.00235740398056805	-0.000395349925383925	-0.00071882747579366
0.169196859002113	0.195705354213715	-0.0214020106941462	0.00239225081168115	-0.000119959484436549	-0.000698722840752453
0.174445033073425	0.2281434237957	0.0363487079739571	0.00303248618729413	-0.000549275660887361	-0.00117614411283284
0.182381421327591	0.181173101067543	0.0710093379020691	0.00312406895682216	-0.000701672048307955	-0.00077627191785723
0.196694746613503	0.232189401984215	0.0799555703997612	0.00361619191244245	-0.000861899345181882	-0.000787616765592247
0.217303186655045	0.201894789934158	0.0896255895495415	0.00328620825894177	-0.000606019340921193	-0.00112255080603063
0.217401757836342	0.220108106732368	0.0371331088244915	0.00320694898255169	0.000260599597822875	-0.00102147785946727
0.221160545945168	0.28838849067688	0.0754344612360001	0.00325426226481795	-0.000473155552754179	-0.000890448165591806
0.205178827047348	0.274637818336487	0.0399661138653755	0.0019171986496076	0.00020633872190956	-0.00122564460616559
0.241340160369873	0.32411915063858	0.0875639244914055	0.00171418837271631	-0.000596259662415832	-0.00115443207323551
0.182403579354286	0.322880446910858	0.0484031140804291	0.00230213534086943	-0.000809685618150979	-0.00140273699071258
0.210430964827538	0.260392069816589	0.0493095368146896	0.00216540670953691	-0.00103305128868669	-0.00141206057742238
0.17573319375515	0.3028364777565	0.0717771202325821	0.0032707741484046	-0.000853065284900367	-0.0017707662191242
0.17052835226059	0.242299884557724	0.0575080625712872	0.00257462286390364	-0.000346924061886966	-0.00118367245886475
0.188850477337837	0.290127992630005	0.0796633511781693	0.0035272603854537	-0.000658586679492146	-0.00101222435478121
0.199146971106529	0.236296087503433	0.078814685344696	0.00233509973622859	-0.0002566899638623	-0.000768835248891264
0.236422225832939	0.26075866818428	0.0626949593424797	0.00321123842149973	-0.000346056884154677	-0.000792517501395196
0.193059220910072	0.272894889116287	0.0653908401727676	0.00237404718063772	-0.000571691372897476	-0.000796297448687255
0.187502011656761	0.248946025967598	0.0707329362630844	0.00235071778297424	-0.000956501113250852	-0.00130451482255012
0.18943740427494	0.302577406167984	0.0791726186871529	0.00216932059265673	-3.78242220904212E-05	-0.00143787160050124
0.182770892977715	0.291358113288879	0.0659492835402489	0.00215577124617994	-0.000864438537973911	-0.00140834099147469
0.160145729780197	0.294491350650787	0.0743000730872154	0.00292277056723833	-0.000414150359574705	-0.00103945413138717
0.176469564437866	0.285555005073547	0.0516972839832306	0.00190030422527343	-0.00094684527721256	-0.000920772843528539
0.215762302279472	0.347564280033112	0.0917079448699951	0.00254722172394395	-0.00156243005767465	-0.00104257673956454
0.147009029984474	0.242461875081062	0.0248094759881496	0.00124606350436807	-0.00138096720911562	-0.000910094531718642
0.145223513245583	0.294969469308853	0.0819152146577835	0.00201828591525555	-0.0012564011849463	-0.0011015844065696
0.15625636279583	0.28145694732666	0.0979301333427429	0.00137006700970232	-0.00174750236328691	-0.000546986935660243
0.141695708036423	0.266876101493835	0.121693968772888	0.00216937880031765	-0.00185790646355599	-0.00131263525690883
0.118184238672256	0.292905122041702	0.0644432231783867	0.00302187236957252	-0.00201996555551887	-0.000849763746373355
0.0988540425896645	0.265190303325653	0.0339902751147747	0.00241572689265013	-0.00148823880590498	-0.00115484127309173
0.118589423596859	0.328687399625778	0.042629674077034	0.00244384398683906	-0.00168076797854155	-0.00124282529577613
0.143126055598259	0.312834680080414	0.0770106613636017	0.00117194466292858	-0.00230749696493149	-0.00139399524778128
0.192372873425484	0.365242004394531	0.0230750795453787	0.000989570049569011	-0.00238709081895649	-0.000332485011313111
0.16283443570137	0.343676537275314	0.0111666843295097	0.00146189692895859	-0.000583305314648896	-0.00076692207949236
0.223337545990944	0.378827154636383	0.0684681162238121	0.00268881535157561	-0.000653805211186409	-0.000186369070434012
0.22219605743885	0.306550323963165	0.0133032593876123	0.00159068312495947	0.00059310084907338	-0.0010473111178726
0.282679319381714	0.314588308334351	-0.028649777173996	0.00209064944647253	0.000330431619659066	-0.0011099484981969
0.285304486751556	0.295761078596115	-0.00683554448187351	0.00155187025666237	0.000719955540262163	-0.00127942627295852
0.2726911008358	0.348384857177734	-0.0341610126197338	0.000938099052291363	0.000580343068577349	-0.0012956055579707
0.271743088960648	0.384287744760513	0.00519423931837082	0.000769166043028235	-0.000135671245516278	-0.00172672455664724
0.220618516206741	0.364727646112442	-0.0336031392216682	0.00103135139215738	-0.000288116978481412	-0.00216808961704373
0.206754952669144	0.351674348115921	0.012742705643177	0.00106399413198233	-2.24126433749916E-05	-0.00140640675090253
0.206800401210785	0.366473287343979	-0.0261475313454866	0.00109827984124422	-0.000394109432818368	-0.00161158223636448
0.241578131914139	0.346279114484787	0.0312752313911915	0.00111396820284426	-0.000556095852516592	-0.00167865678668022
0.228704258799553	0.333493798971176	0.0183892566710711	0.0017790833953768	-0.000349657755577937	-0.00147875212132931
0.213121742010117	0.299166053533554	0.00991038419306278	0.00229506939649582	-0.000545577961020172	-0.00133217580150813
0.203325673937798	0.250854223966599	0.0108954543247819	0.0029993406496942	0.000120530974527355	-0.00133048242423683
0.227670714259148	0.251087695360184	0.0102741178125143	0.0029337857849896	-0.00116312480531633	-0.000883381406310946
0.188609227538109	0.206892162561417	-0.0166153647005558	0.00295943720266223	-4.44367433374282E-05	-0.00052090612007305
0.191771224141121	0.265414923429489	-0.00733929965645075	0.00391085352748632	-0.000867023773025721	-0.000663207552861422
0.169400155544281	0.23636631667614	0.0221420675516129	0.00259897252544761	-0.000634692842140794	-0.000857068866025656
0.174912348389626	0.263410359621048	-0.0127038257196546	0.00216776528395712	-0.000955921655986458	-0.00113530457019806
0.154500901699066	0.325524896383286	0.0169150233268738	0.00147907622158527	-0.00119456835091114	-0.00154128402937204
0.170265153050423	0.303621113300323	-0.0141695262864232	0.00174148741643876	-0.00214291037991643	-0.000868951785378158
0.170964941382408	0.258823543787003	-0.0262338947504759	0.00220067240297794	-0.00105527637060732	-0.000877904938533902
0.207252234220505	0.266957074403763	-0.0249973479658365	0.00262134312652051	-0.000935675459913909	-0.00102733203675598
0.18228767812252	0.273797243833542	-0.073335126042366	0.00314022065140307	-6.27526096650399E-05	-0.000703577126841992
0.190975576639175	0.275879263877869	-0.0523896962404251	0.00253252824768424	-0.00057243462651968	-0.000540222274139524
0.142243072390556	0.254727184772491	-0.0492572337388992	0.00208628480322659	-0.000898873549886048	-0.00048151594819501
0.181497439742088	0.291165918111801	-0.0219170022755861	0.00207956484518945	-0.0018989872187376	-0.00103129725903273
0.14544303715229	0.236662968993187	-0.12227301299572	0.00203858921304345	-0.00172524119261652	-0.000922701437957585
0.123242437839508	0.238861292600632	-0.0618419945240021	0.00217868736945093	-0.00139449362177402	-0.000814925355371088
0.0994293466210365	0.214994430541992	0.0818494036793709	0.00360648380592465	-0.00266895489767194	-0.00275031453929842
0.0923906415700912	0.197453334927559	-0.0471896231174469	0.00354097574017942	-0.00169178540818393	-0.00111215317156166
0.101133525371552	0.210845351219177	-0.050408698618412	0.00306374463252723	-0.00248565012589097	0.000350522925145924
0.127866104245186	0.274165123701096	-0.0891984701156616	0.00172358565032482	-0.00290010753087699	-0.000578277686145157
0.153889432549477	0.323271661996841	-0.0990478619933128	0.00168284645769745	-0.00108662492129952	-0.00219526095315814
0.116003200411797	0.320947527885437	-0.0910252258181572	0.00171420036349446	-0.00201767799444497	-0.00221856171265244
0.129339128732681	0.362828582525253	-0.157690614461899	0.00131226005032659	-0.00185313960537314	-0.0017035206547007
0.105501249432564	0.310935616493225	-0.192699089646339	0.00142727617640048	-0.00249731447547674	-0.00153878726996481
0.098710797727108	0.295815974473953	-0.175307795405388	0.000908521178644151	-0.00261886394582689	-0.00179557327646762
0.130912408232689	0.339721709489822	-0.227783724665642	0.00128815812058747	-0.00295646046288311	-0.00137460057158023
0.121154971420765	0.344827741384506	-0.294111788272858	0.00049293547635898	-0.00215116399340332	-0.00123601034283638
0.0695234090089798	0.390544295310974	-0.196067407727242	0.000285106856608763	-0.00369390053674579	-0.00108561653178185
0.00596467452123761	0.286568433046341	-0.227465450763702	0.000574775913264602	-0.0039979899302125	-0.000536789884790778
-0.0164169315248728	0.265693336725235	-0.212678238749504	0.00160098739434034	-0.00422231014817953	-0.00108880829066038
-0.0245045479387045	0.145180344581604	-0.218529969453812	0.00381133588962257	-0.00512941088527441	-0.00107654568273574
-0.0983849614858627	0.0603479407727718	-0.280966401100159	0.00422583613544703	-0.00519178947433829	-0.000313347147312015
-0.100042343139648	0.0152550218626857	-0.301415473222733	0.00577831268310547	-0.00574048049747944	-6.98904404998757E-05
-0.119148328900337	-0.0125803351402283	-0.277083426713943	0.00751789379864931	-0.00619684299454093	-0.000675146759022027
-0.119631439447403	-0.0912441685795784	-0.225063234567642	0.00793860759586096	-0.00621845107525587	-1.3347196727409E-05
-0.111731231212616	-0.060605600476265	-0.257393896579742	0.00731774140149355	-0.0056021474301815	0.000664749240968376
-0.0971871390938759	-0.00323783326894045	-0.153199881315231	0.00606543151661754	-0.0046738306991756	4.32022206950933E-05
0.0292909312993288	0.163932874798775	0.271950513124466	0.00406391033902764	0.000774508866015822	0.00260807364247739
0.0386023744940758	0.121624149382114	-0.18766987323761	0.00253226258791983	-0.00135211576707661	0.00367746944539249
-0.0417305007576942	0.198079332709312	-0.424713164567947	0.0016636170912534	-0.00459464360028505	0.000806991476565599
-0.157181724905968	0.0796452388167381	-0.328743398189545	0.00426719803363085	-0.00581187941133976	-0.000998165807686746
-0.177213907241821	0.00205041677691042	-0.178432792425156	0.0067597646266222	-0.00634641107171774	-0.000947867694776505
-0.128604307770729	0.0577502585947514	0.0356539972126484	0.00709396693855524	-0.00469299033284187	-0.00105616194196045
-0.0606754533946514	0.022489046677947	-0.149315029382706	0.00680416310206056	-0.00359581341035664	0.000944649334996939
-0.0478373840451241	0.140791848301888	-0.325396746397018	0.00348946382291615	-0.00374142709188163	1.18689767987235E-05
-0.0198075622320175	0.226169094443321	-0.0956567898392677	0.00221769115887582	-0.00357814342714846	-0.000387029402190819
-0.0360707603394985	0.289239287376404	-0.0612785443663597	0.00178963365033269	-0.00268244370818138	0.00156025588512421
-0.0836482122540474	0.310745537281036	-0.170549020171165	0.00122658011969179	-0.00466775242239237	0.000919486745260656
-0.125516027212143	0.272656887769699	-0.347088128328323	0.00144183274824172	-0.00693770870566368	-0.000248310883762315
-0.168056488037109	0.155118107795715	-0.466983884572983	0.00361159164458513	-0.00948247313499451	-0.00249479687772691
-0.193553075194359	0.0123539287596941	-0.471516251564026	0.00720944302156568	-0.0106161832809448	-0.00491302274167538
-0.294917762279511	-0.0831775739789009	-0.484173834323883	0.00858118757605553	-0.0106930872425437	-0.00493168272078037
-0.310177505016327	-0.0734940245747566	-0.409148246049881	0.00868777185678482	-0.0104423342272639	-0.00331167597323656
-0.289321660995483	0.0318648517131805	-0.155549854040146	0.00648280559107661	-0.00826648809015751	-0.000671004934702069
-0.300385624170303	0.149458438158035	-0.091660164296627	0.00271066930145025	-0.00878261309117079	-0.000190889011719264
-0.315823137760162	0.252726763486862	-0.1235391497612	0.000996279064565897	-0.00983125995844603	-0.000969194399658591
-0.394535928964615	0.170083075761795	-0.10291300714016	0.0017376565374434	-0.0105421859771013	0.00195414153859019
-0.403297513723373	0.00408432725816965	-0.110199652612209	0.00603477144613862	-0.0100988941267133	0.00407208176329732
-0.518991231918335	-0.173715800046921	-0.0548822060227394	0.00832286197692156	-0.0105655556544662	0.000919557467568666
-0.493048191070557	-0.198458567261696	-0.0945281982421875	0.0104532912373543	-0.0112228617072105	0.000235440515098162
-0.488432466983795	-0.27156588435173	-0.144866436719894	0.0113475751131773	-0.00931448116898537	0.000205815638764761
-0.421080470085144	-0.238780289888382	-0.207004964351654	0.0112482123076916	-0.00907670985907316	0.00132667983416468
-0.339478105306625	-0.121007055044174	-0.154578179121017	0.00896992161870003	-0.00764365959912539	0.00268517527729273
-0.26836559176445	0.0538202933967113	-0.0460628904402256	0.00620871689170599	-0.00598782766610384	0.00133898830972612
-0.106331095099449	0.251689732074738	-0.0812804102897644	0.00155875028576702	-0.00290767825208604	0.00236090202815831
-0.0885008201003075	0.385782122612	-0.107638128101826	0.000353254785295576	-0.00260828644968569	0.00145122094545513
-0.0829979702830315	0.28735625743866	-0.0462165698409081	0.00232108123600483	-0.00260394997894764	0.000314056233037263
-0.138781353831291	0.12072878330946	0.0996577069163322	0.00620948150753975	-0.00346982688643038	-0.00116274459287524
-0.258100181818008	-0.0123978611081839	0.0322983004152775	0.00876774732023478	-0.00538783427327871	-0.00167372229043394
-0.236009240150452	0.0552020147442818	-0.137071877717972	0.00667551439255476	-0.00582130253314972	-0.000620615552179515
-0.182087406516075	0.222649708390236	-0.0434588715434074	0.00384640484116971	-0.0040476149879396	-0.00111748336348683
-0.0976860821247101	0.390417754650116	-0.0278401877731085	0.000417040981119499	-0.00237489677965641	-0.00177845999132842
-0.0326478593051434	0.526277422904968	-0.00458640139549971	-0.000777686247602105	-0.00239323917776346	-0.000892386306077242
-0.0882758498191834	0.528025031089783	-0.0159555431455374	-0.00128220242913812	-0.00179482193198055	-0.000193787214811891
-0.141814559698105	0.497492164373398	0.0520188510417938	-0.00200517359189689	-0.00220541004091501	-7.69686885178089E-05
-0.163850098848343	0.467038750648499	0.0520486421883106	-0.000853360455948859	-0.00404539471492171	0.000303625623928383
-0.225594565272331	0.289951056241989	0.114522345364094	0.0020681326277554	-0.00434845918789506	-0.00119615544099361
-0.320393532514572	0.149633571505547	0.0846915394067764	0.00522169237956405	-0.00590304331853986	-0.00260395556688309
-0.287799060344696	0.16842719912529	0.176432579755783	0.00639023538678885	-0.00648151990026236	-0.00208206358365715
-0.296906977891922	0.13647273182869	0.161321938037872	0.00581579841673374	-0.00531568191945553	-0.00111349986400455
-0.258614629507065	0.12159625440836	0.18475928902626	0.00587766757234931	-0.00468066334724426	-0.00152855028863996
-0.187609434127808	0.109809175133705	0.237640663981438	0.00665247905999422	-0.00393666606396437	-0.000759989896323532
-0.191688224673271	0.143399819731712	0.237137943506241	0.0050971657037735	-0.00215994217433035	-0.0013488462427631
-0.168771207332611	0.25799947977066	0.285873413085938	0.00353255006484687	-0.00151670374907553	-0.000571041891817003
-0.116183631122112	0.409225761890411	0.367188543081284	0.00100430962629616	-0.00147715886123478	-0.00136320607271045
-0.0721100270748138	0.348338574171066	0.301134020090103	0.000565579801332206	0.000196627486729994	-0.00266180722974241
-0.0730167776346207	0.271807730197906	0.362342059612274	0.0029941292013973	-2.65876315097557E-05	-0.00129428296349943
-0.134235501289368	0.102312289178371	0.330452352762222	0.00667941570281982	-0.000125411068438552	0.00155450776219368
-0.182497531175613	-0.0560387410223484	0.343051135540009	0.0087281372398138	-0.00232822704128921	0.00298086600378156
-0.331275850534439	-0.152097433805466	0.296015530824661	0.00888198334723711	-0.00426069181412458	0.00392301939427853
-0.364598482847214	-0.0663691908121109	0.416511803865433	0.0104964496567845	-0.00583662511780858	0.00223189755342901
-0.347330898046494	-0.102272495627403	0.292772054672241	0.00966607127338648	-0.00331122823990881	0.00104997295420617
-0.138267174363136	0.0227344371378422	0.404831647872925	0.00876606442034245	-0.00202590180560946	0.000223037670366466
-0.0543694235384464	0.137058481574059	0.42569762468338	0.00624402519315481	0.000858775980304927	-0.00248324545100331
-0.0131431296467781	0.241139084100723	0.406116724014282	0.00421562884002924	0.00251338887028396	-0.00232179905287921
-0.0708185508847237	0.309674382209778	0.44004237651825	0.00238773901946843	0.00175399833824486	-0.00368321966379881
-0.153374165296555	0.328526467084885	0.424450546503067	0.00417502131313086	-0.00224100286141038	-0.00253558158874512
-0.244890123605728	0.245601132512093	0.374438554048538	0.00431305775418878	-0.00366263813339174	-0.00183617090806365
-0.258359134197235	0.15091398358345	0.37178111076355	0.00542943924665451	-0.00360402232035995	0.000480311515275389
-0.202910393476486	0.080796055495739	0.393817573785782	0.00827074516564608	-0.00261405413039029	0.00264702597633004
-0.183866232633591	-0.00719512673094869	0.391718864440918	0.00824457406997681	-0.00113675452303141	0.00211533927358687
-0.168404117226601	0.0704623609781265	0.336318582296371	0.00748539157211781	-0.00118107593152672	0.000905274006072432
-0.156535968184471	0.20331309735775	0.440779328346252	0.00530466623604298	-0.00131756998598576	-0.000774780055508018
-0.185291573405266	0.285382181406021	0.408917367458344	0.00309924222528934	-0.00166296598035842	-0.00178466190118343
-0.173868238925934	0.384134203195572	0.420785367488861	0.00287664518691599	-0.00206937384791672	-0.00165447301696986
-0.179266750812531	0.37373211979866	0.43352809548378	0.00204778998158872	-0.00141463230829686	-0.00186432211194187
-0.198429062962532	0.38165208697319	0.463732004165649	0.00161328515969217	-0.00081863603554666	-0.00213546305894852
-0.260904610157013	0.439871907234192	0.480487495660782	0.0012923936592415	-0.00225312449038029	-0.00290487008169293
-0.250759571790695	0.488173454999924	0.447531819343567	0.000165118093718775	-0.00374951306730509	-0.00233854539692402
-0.934765756130219	1.19355595111847	0.588819026947021	-0.0536940284073353	-0.0359328165650368	0.0024083205498755
-1.51211214065552	2.63069987297058	-0.953053653240204	-0.0756567493081093	-0.0612219050526619	-0.0138418478891253
-1.72712016105652	3.50604557991028	-0.772164165973663	-0.0899021252989769	-0.0491559430956841	0.00732411351054907
-2.03872299194336	3.99065589904785	0.384886473417282	-0.148134633898735	-0.0791093558073044	0.0107492040842772
-2.41137075424194	4.38469648361206	0.247257709503174	-0.157950595021248	-0.0974242463707924	-0.00379005540162325
-2.59121012687683	4.80714750289917	0.595595240592957	-0.176982536911964	-0.104439787566662	-0.00129045103676617
-2.90684676170349	5.08131217956543	0.585673749446869	-0.179804787039757	-0.108139142394066	-0.00418175710365176
-3.18259811401367	5.76712465286255	0.440976768732071	-0.215317696332932	-0.129451140761375	-0.00497042341157794
-3.80363321304321	6.65384101867676	0.970506250858307	-0.261969238519669	-0.165872052311897	-0.0142658986151218
-4.29852724075317	7.89686393737793	1.16447031497955	-0.332651764154434	-0.19195756316185	-0.00219766166992486
-4.79244327545166	9.4875431060791	0.757862746715546	-0.382119983434677	-0.211060389876366	0.00313679873943329
-5.26848125457764	10.8591508865356	0.674709856510162	-0.43483778834343	-0.235406145453453	0.00915226154029369
-5.55705785751343	11.6614542007446	0.822378635406494	-0.46743255853653	-0.24633526802063	0.0115553354844451
-5.98796796798706	12.3321218490601	0.751444518566132	-0.488730937242508	-0.262448787689209	0.00984418019652367
-6.52121257781982	12.9715118408203	1.31747496128082	-0.5344158411026	-0.302288204431534	-0.00512815313413739
-6.78145742416382	13.5718793869019	1.79280912876129	-0.571884512901306	-0.318477302789688	-0.000421257165726274
-6.88685703277588	14.4079151153564	2.11392402648926	-0.616562604904175	-0.323636204004288	0.0238744746893644
-7.16794061660767	15.135570526123	2.22161912918091	-0.652203977108002	-0.342545211315155	0.0228016637265682
-7.27851057052612	15.8874788284302	2.65967273712158	-0.695771753787994	-0.346433639526367	0.0389666669070721
-7.36410570144653	16.6260776519775	2.20519351959229	-0.700094997882843	-0.341647297143936	0.0410539731383324
-7.57338523864746	17.2694759368896	2.16362404823303	-0.735364496707916	-0.353833585977554	0.0471191965043545
-7.95809030532837	17.8120956420898	2.22426414489746	-0.756925046443939	-0.37420067191124	0.0407595038414001
-8.40859127044678	18.2151203155518	1.88845407962799	-0.768486738204956	-0.386096119880676	0.0380514040589333
-8.72766017913818	18.7548160552979	1.90273952484131	-0.782560050487518	-0.386090815067291	0.0482300892472267
-9.30004405975342	19.443473815918	0.946106910705566	-0.781961500644684	-0.40492182970047	0.0294216331094503
-9.81031894683838	19.9273548126221	0.813851654529572	-0.790095925331116	-0.422843039035797	0.0181547980755568
-10.2872772216797	20.356481552124	0.376166760921478	-0.79254823923111	-0.431643158197403	0.0137914530932903
-10.6210145950317	20.7935352325439	0.421012669801712	-0.816523969173431	-0.444159060716629	0.0208848677575588
-10.8451433181763	21.2926273345947	0.281469702720642	-0.841900169849396	-0.45439875125885	0.0244315173476934
-10.8979396820068	21.8386116027832	-0.0581468120217323	-0.846594929695129	-0.447527319192886	0.0360727794468403
-10.8331775665283	22.5146389007568	0.373040586709976	-0.894105434417725	-0.461229205131531	0.0483350344002247
-10.8694591522217	22.8990535736084	0.646133422851563	-0.910078167915344	-0.462468087673187	0.0526165515184402
-10.7937622070313	23.2667999267578	1.39340782165527	-0.951583623886108	-0.472673207521439	0.063337430357933
-10.8100004196167	23.8596687316895	1.17080092430115	-0.958050608634949	-0.465490698814392	0.0720957294106483
-10.9730176925659	24.3602180480957	1.31193828582764	-0.997243225574493	-0.479891836643219	0.0771320685744286
-11.1072340011597	24.8202705383301	1.24920392036438	-1.00118660926819	-0.473249971866608	0.0825018957257271
-11.5212249755859	25.601655960083	0.637297332286835	-1.02325820922852	-0.486340254545212	0.078884668648243
-11.7511768341064	26.1112022399902	0.904133439064026	-1.04907786846161	-0.497751444578171	0.0832734704017639
-11.8838624954224	26.6982955932617	0.409917861223221	-1.05924260616302	-0.495071440935135	0.0922990441322327
-12.0252027511597	27.3063335418701	0.195316597819328	-1.07647478580475	-0.495985805988312	0.101348884403706
-12.1467752456665	27.7876873016357	-0.877981066703796	-1.0646950006485	-0.482857793569565	0.108960434794426
-12.5064563751221	28.5224189758301	-1.50986611843109	-1.07464301586151	-0.487688958644867	0.109329037368298
-12.6741790771484	28.9514331817627	-2.22207641601563	-1.06699872016907	-0.479650497436523	0.116595752537251
-13.1588716506958	29.6178359985352	-2.69963622093201	-1.08460581302643	-0.498899400234222	0.107914328575134
-13.4451961517334	29.8779926300049	-2.56005263328552	-1.09966170787811	-0.517480909824371	0.0997791886329651
-13.5763502120972	30.4374866485596	-1.31953120231628	-1.16339755058289	-0.542495608329773	0.118018187582493
-13.7708806991577	31.0510425567627	-1.49677956104279	-1.16720199584961	-0.547051429748535	0.112888246774673
-13.885703086853	31.7173862457275	-1.36983466148376	-1.208052277565	-0.556195080280304	0.129404038190842
-13.9642314910889	31.9508380889893	-0.705482542514801	-1.24474501609802	-0.563930511474609	0.146728575229645
-13.9484615325928	32.1142730712891	0.0748874470591545	-1.26673769950867	-0.569547414779663	0.152381211519241
-14.0451583862305	32.3437957763672	0.998769044876099	-1.31522405147552	-0.592833817005157	0.154070436954498
-14.2830104827881	32.3635673522949	1.69790005683899	-1.32886481285095	-0.615369915962219	0.132321089506149
-14.8825311660767	32.8327713012695	1.86212968826294	-1.3379453420639	-0.647010862827301	0.113825663924217
-15.5142803192139	33.4997406005859	1.25524294376373	-1.34711480140686	-0.659623146057129	0.112466022372246
-16.0492992401123	34.2867622375488	0.409516543149948	-1.35420358181	-0.66551399230957	0.110397011041641
-16.5429935455322	34.9281959533691	0.129907608032227	-1.37005221843719	-0.678843379020691	0.108773693442345
-16.7131462097168	35.2353897094727	1.01554298400879	-1.41172611713409	-0.702635943889618	0.10760572552681
-16.8953609466553	35.615348815918	0.606562674045563	-1.40844476222992	-0.707660377025604	0.105559781193733
-16.9586277008057	35.6100769042969	1.59850060939789	-1.4532562494278	-0.72868537902832	0.118480309844017
-17.0811882019043	35.2498550415039	2.67018032073975	-1.46171188354492	-0.750153005123138	0.114693902432919
-17.6435432434082	35.3115081787109	2.4737765789032	-1.4580066204071	-0.768826186656952	0.0891668796539307
-18.0969104766846	35.0233154296875	3.57996010780334	-1.4792343378067	-0.808306515216827	0.0722777098417282
-18.771032333374	34.9220275878906	3.50959515571594	-1.47378671169281	-0.834785759449005	0.0492251962423325
-19.0027770996094	35.0679397583008	4.34186029434204	-1.50622379779816	-0.858590960502625	0.0534834526479244
-19.2451000213623	35.4872779846191	3.44311928749084	-1.48438656330109	-0.847674250602722	0.0507329925894737
-19.2820110321045	35.8770561218262	3.40926814079285	-1.51060807704926	-0.851150035858154	0.0605160444974899
-19.2955513000488	35.6905860900879	3.63595175743103	-1.50902843475342	-0.85379821062088	0.0568992719054222
-19.4636478424072	35.8652114868164	3.76969885826111	-1.50914371013641	-0.858535945415497	0.0476694740355015
-19.6991367340088	36.210132598877	2.78882098197937	-1.50146639347076	-0.85548734664917	0.0469172857701778
-19.9155349731445	36.4649429321289	2.72360062599182	-1.50469172000885	-0.859946548938751	0.0418002344667912
-19.9726543426514	36.3489875793457	3.6728298664093	-1.53588807582855	-0.887458682060242	0.0355126447975636
-20.2769432067871	36.3478507995605	3.78602194786072	-1.53045666217804	-0.894583225250244	0.0278299301862717
-20.3803558349609	36.4722366333008	2.8270320892334	-1.50919032096863	-0.878991603851318	0.0274650398641825
-20.4919910430908	36.334789276123	1.60589742660522	-1.46170604228973	-0.861462414264679	0.0140386708080769
-20.266508102417	36.1362838745117	1.8094654083252	-1.46662926673889	-0.861563742160797	0.0150565020740032
-20.0106563568115	36.2076873779297	1.37379956245422	-1.45004332065582	-0.839191198348999	0.0272306501865387
-19.417444229126	36.596736907959	1.05397737026215	-1.45711421966553	-0.805603623390198	0.0612409859895706
-19.1047515869141	36.9022254943848	0.298186957836151	-1.44865918159485	-0.781675338745117	0.0703593418002129
-19.184928894043	36.9184303283691	0.590519845485687	-1.4609272480011	-0.791176080703735	0.0646196380257607
-19.1056041717529	36.6453170776367	0.891616940498352	-1.46746158599854	-0.790475785732269	0.0652057081460953
-18.9798011779785	36.1275367736816	1.53633773326874	-1.45807898044586	-0.798282384872437	0.0606546625494957
-18.8046112060547	35.5639801025391	1.96683895587921	-1.45023834705353	-0.800284206867218	0.0593538545072079
-18.3486232757568	35.4139785766602	2.71322584152222	-1.47361075878143	-0.795850336551666	0.0748059526085854
-17.5650405883789	35.156078338623	3.88964152336121	-1.49800288677216	-0.788135886192322	0.0867317765951157
-17.1180381774902	34.8501586914063	3.93623232841492	-1.47694361209869	-0.762782096862793	0.100407801568508
-16.8555126190186	34.5648803710938	4.23418378829956	-1.48727512359619	-0.762393712997437	0.095529668033123
-16.6427936553955	34.0991592407227	4.35477876663208	-1.46952629089355	-0.756650030612946	0.100184880197048
-16.8062191009521	33.4132614135742	2.61943411827087	-1.37744319438934	-0.72453898191452	0.0798546448349953
-16.5566177368164	32.6025466918945	1.77032279968262	-1.33507120609283	-0.703381419181824	0.0787382200360298
-15.832483291626	31.13889503479	1.99321675300598	-1.2825311422348	-0.67866325378418	0.0680632889270782
-14.9426879882813	29.7282562255859	3.08637881278992	-1.26624917984009	-0.668986916542053	0.0697397589683533
-14.0214204788208	27.9972248077393	3.56228446960449	-1.20491504669189	-0.632827401161194	0.0715022087097168
-12.8922557830811	25.8306255340576	3.77776598930359	-1.1301726102829	-0.594597995281219	0.0651189386844635
-11.5172510147095	23.3273983001709	3.56857991218567	-1.02052140235901	-0.531474530696869	0.0737821385264397
-10.1989116668701	20.4491634368896	3.22798752784729	-0.898216247558594	-0.470757156610489	0.0669747889041901
-8.80385875701904	17.4365749359131	2.48718905448914	-0.754867255687714	-0.394491612911224	0.063719317317009
-7.33113098144531	14.5072746276855	1.70336019992828	-0.609864234924316	-0.320970714092255	0.047161765396595
-5.83821153640747	11.283655166626	1.4544860124588	-0.484974354505539	-0.253858149051666	0.0404190979897976
-4.15471076965332	7.99341106414795	1.10050475597382	-0.341368526220322	-0.172870635986328	0.0369977876543999
-2.70744657516479	4.98872852325439	0.847354471683502	-0.212982386350632	-0.111732624471188	0.0207436569035053
-1.61637163162231	2.61366963386536	0.451512277126312	-0.11630854010582	-0.0619375072419643	0.0116785168647766
-0.806356310844421	1.05142307281494	0.296366184949875	-0.0596303604543209	-0.0320395827293396	0.0092240683734417
-0.422242969274521	0.220660537481308	0.192701041698456	-0.0201538987457752	-0.0139199253171682	0.0044178469106555
-0.0836845189332962	-0.29683929681778	-0.0266344882547855	0.00800158455967903	0.00408458616584539	0.00282876472920179
0.0208892151713371	-0.373344093561172	0.0952060669660568	0.0100175328552723	0.00531420623883605	0.00285362103022635
0.0252346526831388	-0.33465850353241	0.0153180863708258	0.00828355271369219	0.0049191489815712	0.00269911834038794
-0.0954375118017197	-0.143354028463364	-0.157158836722374	0.0052664834074676	0.0016109129646793	0.000520162575412542
-0.161876410245895	-0.201832205057144	-0.103533782064915	0.00667525501921773	0.00152687286026776	0.00243333750404418
-0.206759005784988	-0.0866266265511513	-0.0603479892015457	0.00363584747537971	0.000704872538335621	0.00239741243422031
-0.245320171117783	0.0683188363909721	-0.269653767347336	0.000485787284560502	-0.00258231139741838	-0.000144513105624355
-0.344116240739822	0.184345781803131	-0.0540483668446541	-0.0010717362165451	-0.0029167637694627	0.000881241052411497
-0.417441636323929	0.2895368039608	-0.171112805604935	-0.00356717128306627	-0.0052609727717936	0.000471944396849722
-0.398314505815506	0.476990580558777	-0.00887897703796625	-0.00706598022952676	-0.00416671531274915	0.00202615023590624
-0.39370733499527	0.598918378353119	0.107992365956306	-0.00857066456228495	-0.00338722718879581	0.00106488820165396
-0.379109114408493	0.647359430789948	0.165889516472816	-0.00904987845569849	-0.00288491137325764	2.14453175431117E-05
-0.389793276786804	0.617858529090881	0.32511705160141	-0.00713927205651999	-0.00159919983707368	0.00197476311586797
-0.449159741401672	0.698738873004913	-0.225275322794914	-0.00805957522243261	-0.00556128937751055	0.00171685789246112
-0.545292854309082	0.659613370895386	-0.321664303541183	-0.00882816314697266	-0.00942540541291237	-0.00155968393664807
-0.654841065406799	0.599339485168457	-0.189122334122658	-0.00817844457924366	-0.0111457817256451	-0.00321459164842963
-0.691121101379395	0.570125341415405	-0.1162174269557	-0.00791843794286251	-0.0106031997129321	-0.00270802737213671
-0.6644247174263	0.64068204164505	0.0222987122833729	-0.0105475801974535	-0.00887488387525082	-0.00132604176178575
-0.476026058197021	0.813248038291931	0.0732177495956421	-0.0127743408083916	-0.00636074831709266	-0.00300871580839157
-0.409832745790482	0.824345886707306	0.0960160717368126	-0.0133509235456586	-0.0051659899763763	-0.00322624272666872
-0.405230790376663	0.788306534290314	0.112695142626762	-0.0120857115834951	-0.00364078814163804	-0.0019028577953577
-0.396795153617859	0.610131502151489	0.0765308067202568	-0.00854444224387407	-0.00440290337428451	-0.000855332124046981
-0.417272478342056	0.416490614414215	0.0695519745349884	-0.00358696957118809	-0.00397923728451133	-0.000892875890713185
-0.389358460903168	0.246087700128555	0.0839331746101379	-0.00102240731939673	-0.00300680194050074	0.000798519235104322
-0.361345887184143	0.125792175531387	0.0592457056045532	0.00167931593023241	-0.00239140237681568	0.00226427149027586
-0.286476761102676	0.0298476871103048	0.0608796142041683	0.00326472008600831	-0.000480089365737513	0.00345040136016905
-0.329464197158813	0.064983531832695	0.216595143079758	0.00286159734241664	-1.71638021129183E-05	0.00314181507565081
-0.383182018995285	0.211708068847656	0.130576506257057	-0.000713149027433246	-0.00239509576931596	0.00184887507930398
-0.442951261997223	0.365533322095871	0.205802604556084	-0.00358526594936848	-0.0045325206592679	0.00296502164565027
-0.48006546497345	0.466947615146637	0.167082414031029	-0.0045817312784493	-0.00588136678561568	0.00367292715236545
-0.517569422721863	0.430554091930389	0.144031643867493	-0.00530808791518211	-0.00700515974313021	0.00143224070779979
-0.497394412755966	0.36090162396431	0.093362994492054	-0.00305715808644891	-0.00615977123379707	-2.36581818171544E-05
-0.451559990644455	0.191577106714249	0.106322020292282	-0.000773655483499169	-0.00462241703644395	-0.00218852167017758
-0.378468751907349	0.233337670564651	0.176116347312927	0.000601154519245029	-0.00275972415693104	-0.00337036815471947
-0.258100658655167	0.348084986209869	0.238893806934357	-0.00228884350508451	-0.000568149785976857	-0.00278286216780543
-0.23134583234787	0.503556430339813	0.191554337739944	-0.00490560196340084	-0.000312650750856847	-0.000143470198963769
-0.258232533931732	0.520590782165527	0.216567531228065	-0.00662125600501895	-0.000765995646361262	0.00156048336066306
-0.426666527986526	0.368968993425369	0.345748037099838	-0.00311202718876302	-0.00331176444888115	0.000631776172667742
-0.510654151439667	0.253256022930145	0.135448321700096	-0.00027805074932985	-0.00598642276600003	0.000168942613527179
-0.572357416152954	0.270346313714981	-0.0106418989598751	-0.00118719215970486	-0.00671417871490121	0.0027617416344583
-0.546946585178375	0.198732897639275	0.186463475227356	-0.000193811749340966	-0.0063654794357717	0.000731866632122546
-0.528877973556519	0.16938491165638	0.398959785699844	0.0028840652666986	-0.00644428562372923	-0.00182310573291034
-0.404959946870804	0.299919247627258	0.0146534582599998	-0.00226460117846727	-0.0034982250072062	0.00193457526620477
-0.35221341252327	0.365455359220505	0.204676538705826	-0.00294583034701645	-0.00162891927175224	0.000238818349316716
-0.25375771522522	0.423566937446594	0.319106966257095	-0.00339770945720375	-0.000998541130684316	-5.44355789315887E-05
-0.207301199436188	0.549891889095306	0.116457499563694	-0.00492603331804276	0.000479069858556613	0.000537214917130768
-0.261107385158539	0.480407863855362	0.212765112519264	-0.00528503023087978	-0.000316884601488709	-0.00021491821098607
-0.317503690719604	0.416736662387848	0.375115156173706	-0.00221343897283077	-0.00228746654465795	-0.00217342632822692
-0.455619961023331	0.23909792304039	0.396671533584595	0.00072842970257625	-0.00466076098382473	-0.0035406039096415
-0.339718878269196	0.37015900015831	0.188404262065887	-0.00253058644011617	-0.00176668679341674	-0.00241139414720237
-0.242283329367638	0.435679167509079	0.414933413267136	-0.00335140549577773	-0.000200100330403075	-0.00236675748601556
-0.130218207836151	0.452674627304077	0.377377837896347	-0.0022448250092566	0.00108709943015128	0.000720564392395318
-0.316086858510971	0.215334594249725	0.363350033760071	-0.000307026639347896	-0.00031409171060659	0.00152787403203547
-0.439304322004318	0.0688762292265892	0.372708886861801	0.00338149140588939	-0.002444181824103	0.00242124008946121
-0.500344157218933	0.000265986163867638	0.335705161094666	0.00485985958948731	-0.00530892983078957	0.00393031816929579
-0.539288878440857	0.0377506017684937	0.29942598938942	0.00324064958840609	-0.00481789652258158	0.00341999507509172
-0.408440977334976	0.268005967140198	0.378723084926605	0.000450582825578749	-0.00281247822567821	0.00405897572636604
-0.306504517793655	0.365454167127609	0.399738043546677	-0.00142664392478764	-0.000927858171053231	0.00177887442987412
-0.229980796575546	0.422066688537598	0.451475888490677	-0.00263250642456114	0.00021326175192371	-0.000411739660194144
-0.176901206374168	0.421353369951248	0.516518235206604	-0.00183306750841439	0.00186762248631567	-0.00165832007769495
-0.211665347218513	0.457412511110306	0.49477344751358	-0.00300018908455968	0.00179906375706196	-0.000396369898226112
-0.406027138233185	0.578764140605927	0.560330152511597	-0.00852373521775007	-0.00419312343001366	0.000923361745662987
-0.945155024528503	1.23431372642517	0.209529861807823	-0.0409137047827244	-0.0302533265203238	0.00470447121188045
-1.43856382369995	1.50112175941467	0.0939262509346008	-0.0461372509598732	-0.0485441870987415	-0.00354239996522665
-2.13884949684143	1.57309472560883	0.297092258930206	-0.045835480093956	-0.076654426753521	-0.0254455208778381
-2.87712383270264	2.47149801254272	-0.130824655294418	-0.0927491188049316	-0.110606670379639	-0.0189741551876068
-3.26247954368591	3.55108523368835	0.145184025168419	-0.152823656797409	-0.135592103004456	-0.00647779321298003
-3.59596991539001	4.8144588470459	0.326896876096725	-0.19122476875782	-0.139114737510681	0.00531719671562314
-3.93412446975708	6.27298641204834	0.498805075883865	-0.242612928152084	-0.157990798354149	0.013990854844451
-4.68465852737427	7.42793750762939	0.590202987194061	-0.285427033901215	-0.184776738286018	0.00886587332934141
-5.58228778839111	8.44531917572021	0.262666821479797	-0.314724832773209	-0.215025126934052	-0.00367638492025435
-6.51290607452393	9.38300037384033	0.215080544352531	-0.349426597356796	-0.255414307117462	-0.0250610150396824
-7.5694785118103	10.4141874313354	-0.100474335253239	-0.376483529806137	-0.294931501150131	-0.0474104210734367
-8.46651077270508	11.4864063262939	-0.343557357788086	-0.419937551021576	-0.333326697349548	-0.0547118820250034
-9.08733558654785	12.4271593093872	-0.328119784593582	-0.462865263223648	-0.362093150615692	-0.052000630646944
-9.5233325958252	13.1755743026733	-0.362733960151672	-0.491296410560608	-0.380585730075836	-0.0492925532162189
-9.69264984130859	13.8443336486816	-0.26896870136261	-0.520445466041565	-0.392532348632813	-0.0425580218434334
-9.67050075531006	14.4125366210938	0.496181517839432	-0.569569945335388	-0.403695613145828	-0.0280443821102381
-9.52653217315674	15.0440607070923	0.836226105690002	-0.595876038074493	-0.40470227599144	-0.0223005060106516
-9.46680164337158	15.8972206115723	0.921442449092865	-0.626734435558319	-0.399742513895035	-0.00715452712029219
-9.78622627258301	16.8396148681641	0.969296634197235	-0.663055121898651	-0.418400943279266	-0.0151645550504327
-10.1904726028442	17.8280067443848	0.759150624275208	-0.697160065174103	-0.427385866641998	-0.00295986980199814
-10.5153074264526	18.7479286193848	1.03858280181885	-0.749827682971954	-0.444870591163635	0.00849820859730244
-11.0962295532227	19.8219890594482	1.80324125289917	-0.825817942619324	-0.491804212331772	0.00430702697485685
-11.3601570129395	20.5381889343262	1.98787045478821	-0.845966696739197	-0.500013470649719	0.0101936198771
-11.6800565719604	21.6947422027588	1.56054198741913	-0.890531182289124	-0.504755258560181	0.033723309636116
-12.0495700836182	22.9082374572754	1.5038138628006	-0.934763133525848	-0.521327614784241	0.0436724051833153
-12.3067941665649	23.7856864929199	2.2581958770752	-0.99406373500824	-0.548868179321289	0.0467894449830055
-12.7674121856689	24.5724773406982	2.41696643829346	-1.02432525157928	-0.568827509880066	0.0375984460115433
-13.4156093597412	25.4543914794922	1.93816804885864	-1.03438031673431	-0.584577083587646	0.0286593046039343
-14.1100177764893	26.1786880493164	2.22335910797119	-1.08779835700989	-0.621048986911774	0.0282568708062172
-14.5883951187134	26.749605178833	2.72534322738647	-1.12573385238647	-0.644797682762146	0.0323956497013569
-14.9564542770386	27.4150733947754	1.95940089225769	-1.12147796154022	-0.64367401599884	0.0260247364640236
-15.0942888259888	28.1903858184814	1.92985355854034	-1.15031254291534	-0.653720259666443	0.0289902444928885
-15.3529453277588	28.7674160003662	2.48893308639526	-1.20346558094025	-0.678948938846588	0.0295229628682137
-15.397084236145	29.1199359893799	3.28676843643188	-1.22904241085052	-0.681575357913971	0.036763209849596
-15.6264657974243	29.621395111084	3.42405939102173	-1.25095665454865	-0.704854726791382	0.0302121192216873
-15.9875316619873	30.0793533325195	3.75869846343994	-1.27669107913971	-0.718508780002594	0.0438322462141514
-16.4129066467285	30.4548892974854	4.10754489898682	-1.31562173366547	-0.740901052951813	0.0401536002755165
-16.6676502227783	31.0473117828369	3.80980539321899	-1.32660627365112	-0.743325173854828	0.0328034050762653
-16.6719341278076	31.6014537811279	4.59423637390137	-1.38089263439178	-0.759519100189209	0.0408973544836044
-16.6514415740967	32.1361503601074	5.37173509597778	-1.4252016544342	-0.787372589111328	0.0385525673627853
-16.6888103485107	32.1482391357422	6.96214246749878	-1.47392439842224	-0.813243329524994	0.0455190949141979
-16.5074443817139	32.2737083435059	7.3954930305481	-1.48915672302246	-0.806908845901489	0.0589273683726788
-16.4195652008057	32.7645263671875	7.26689577102661	-1.50610482692719	-0.805613934993744	0.0738043338060379
-16.7974090576172	32.8498611450195	7.3383674621582	-1.50708341598511	-0.820983707904816	0.0627119019627571
-17.4523887634277	33.2144050598145	7.60968399047852	-1.53344750404358	-0.851356029510498	0.064630314707756
-18.1186828613281	33.5246047973633	7.43285942077637	-1.53781521320343	-0.882326781749725	0.0450251214206219
-18.7235717773438	33.8630790710449	6.76714706420898	-1.53316879272461	-0.892137110233307	0.0373875424265862
-19.0002841949463	33.9018745422363	6.60770511627197	-1.53586363792419	-0.907069325447083	0.0268959142267704
-19.0395622253418	33.689640045166	7.4323992729187	-1.54688763618469	-0.923522293567657	0.0217670053243637
-18.9274101257324	33.7144813537598	7.78743743896484	-1.55374109745026	-0.917588770389557	0.0368348397314548
-19.0253105163574	33.8364562988281	8.11266994476318	-1.56366109848022	-0.92868173122406	0.0208034310489893
-19.3511962890625	34.1220626831055	7.5368800163269	-1.54929959774017	-0.929129958152771	0.010485926643014
-20.1768074035645	34.5583381652832	6.73384046554565	-1.55435872077942	-0.960807263851166	0.000177327281562611
-20.2779293060303	34.5977516174316	7.73037910461426	-1.58897137641907	-0.979675054550171	0.0222832020372152
-20.1755886077881	34.6483497619629	8.14006233215332	-1.61262834072113	-0.984435081481934	0.0267776623368263
-19.8040370941162	34.9386177062988	7.85456657409668	-1.60065710544586	-0.961586356163025	0.0284454096108675
-19.4600448608398	35.007740020752	8.82610893249512	-1.63451170921326	-0.963379740715027	0.0390435457229614
-19.267053604126	35.185115814209	9.02893733978271	-1.64847683906555	-0.959305822849274	0.0458284169435501
-19.343240737915	35.5812721252441	8.32841968536377	-1.64087009429932	-0.947851479053497	0.0480082482099533
-19.5901870727539	36.1483001708984	8.6083812713623	-1.67773592472076	-0.966405391693115	0.0530019663274288
-19.7104625701904	36.4017906188965	8.59122562408447	-1.69100999832153	-0.968758523464203	0.0601787716150284
-19.5696811676025	36.4972534179688	10.4723472595215	-1.75775790214539	-1.00386869907379	0.066196545958519
-19.3185234069824	36.4725379943848	11.4162702560425	-1.78844273090363	-1.01717662811279	0.0686937794089317
-19.3458576202393	36.6707420349121	11.7530183792114	-1.79085254669189	-1.01428377628326	0.0700954720377922
-19.3645572662354	37.6190147399902	8.52110862731934	-1.72438013553619	-0.948065340518951	0.082370713353157
-19.6201610565186	38.2859954833984	6.84440660476685	-1.70826995372772	-0.926698267459869	0.0923518463969231
-19.7755832672119	38.4960823059082	8.03917980194092	-1.76587438583374	-0.962308287620544	0.0992627218365669
-20.0139408111572	38.443473815918	8.96856307983398	-1.78296947479248	-0.98360538482666	0.0880032479763031
-20.1063995361328	38.6024398803711	10.3566312789917	-1.83142006397247	-1.01577758789063	0.0830559656023979
-20.1312465667725	38.6356468200684	10.2716522216797	-1.82764065265656	-1.01513779163361	0.0741648897528648
-20.2892913818359	38.9166717529297	9.26004409790039	-1.80663812160492	-1.00754797458649	0.0651225969195366
-20.1263656616211	38.7132797241211	9.08199882507324	-1.79641783237457	-0.985747992992401	0.0786347910761833
-19.8320484161377	38.6583404541016	8.87256145477295	-1.78904914855957	-0.972982108592987	0.0771521925926209
-19.98512840271	39.1545867919922	8.24123477935791	-1.79176688194275	-0.962288081645966	0.077843151986599
-20.2283706665039	39.7404022216797	6.94987916946411	-1.76211869716644	-0.943154454231262	0.0864172428846359
-20.505199432373	40.2862205505371	5.18429088592529	-1.74117755889893	-0.930361568927765	0.0879805088043213
-20.4716930389404	39.5770416259766	6.94280195236206	-1.77957892417908	-0.968635976314545	0.0784536376595497
-20.4360885620117	39.4087677001953	6.6423134803772	-1.74566471576691	-0.955825626850128	0.0694402903318405
-20.1204109191895	39.3429756164551	6.57478427886963	-1.74513709545135	-0.948295056819916	0.0840436741709709
-19.7597522735596	38.9073791503906	8.45393466949463	-1.77993750572205	-0.967069506645203	0.0868865177035332
-19.6560020446777	39.0982666015625	8.30513763427734	-1.78693640232086	-0.958646655082703	0.100895784795284
-19.4612159729004	39.644775390625	8.07100296020508	-1.80198884010315	-0.939692258834839	0.114521019160748
-19.5396060943604	40.0272636413574	5.97799110412598	-1.73777770996094	-0.900950133800507	0.112164415419102
-19.6358833312988	40.0160179138184	5.89413976669312	-1.75525236129761	-0.909747719764709	0.116792745888233
-19.0309467315674	39.0670776367188	7.90734958648682	-1.77797520160675	-0.924257040023804	0.121669054031372
-18.3762741088867	38.6893615722656	7.67679405212402	-1.74996936321259	-0.891083538532257	0.131619274616241
-18.002025604248	38.3928756713867	9.67632102966309	-1.81237030029297	-0.926563203334808	0.131585046648979
-17.6423015594482	38.1927299499512	12.1302318572998	-1.86417818069458	-0.942847609519959	0.136236593127251
-17.467866897583	38.8771324157715	12.056113243103	-1.89453423023224	-0.931561768054962	0.153082966804504
-17.7171897888184	39.6809043884277	9.9271821975708	-1.85701036453247	-0.905958354473114	0.157032817602158
-17.7168941497803	39.3620910644531	12.0106010437012	-1.93540489673615	-0.958405494689941	0.167313948273659
-17.5969276428223	39.0904579162598	11.6580018997192	-1.88973522186279	-0.930519104003906	0.175696179270744
-17.3501796722412	38.8835029602051	11.4620323181152	-1.88648104667664	-0.926950931549072	0.166962012648582
-17.4498538970947	38.2623138427734	12.0896730422974	-1.87920999526978	-0.951557636260986	0.144485875964165
-17.4722366333008	37.6871032714844	11.4736833572388	-1.81933569908142	-0.930115818977356	0.142290100455284
-17.5174007415771	37.3188438415527	10.5460653305054	-1.78588795661926	-0.918413937091827	0.143109649419785
-16.9532642364502	36.8649711608887	10.2329092025757	-1.75288510322571	-0.880061805248261	0.157725349068642
-16.2386493682861	36.3070030212402	11.0023498535156	-1.76546192169189	-0.86872136592865	0.170937225222588
-15.2930374145508	35.2130813598633	12.2464933395386	-1.75493896007538	-0.851876676082611	0.174532279372215
-15.086443901062	34.4355964660645	10.4106073379517	-1.64757716655731	-0.809955537319183	0.159583330154419
-14.9660549163818	33.3146934509277	8.0331563949585	-1.54570531845093	-0.761679589748383	0.153817355632782
-14.4582691192627	31.3401699066162	6.91351747512817	-1.43490779399872	-0.725126147270203	0.142359182238579
-13.9529800415039	29.4935970306396	6.2225022315979	-1.32423651218414	-0.678495049476624	0.129463955760002
-12.9371786117554	28.254638671875	5.19828033447266	-1.25576663017273	-0.61555027961731	0.137414380908012
-11.8090019226074	26.8804588317871	4.60056018829346	-1.19295251369476	-0.556620657444	0.13908451795578
-10.354697227478	25.7860736846924	4.40871810913086	-1.14743089675903	-0.486511588096619	0.173520609736443
-9.2437915802002	23.7276058197021	2.91137003898621	-1.00740659236908	-0.410504519939423	0.156726360321045
-7.97526264190674	20.4950714111328	2.38162851333618	-0.879694819450378	-0.355376303195953	0.145308494567871
-6.60455942153931	16.3852691650391	2.86428499221802	-0.736603021621704	-0.303607553243637	0.121066369116306
-5.28959321975708	12.697377204895	2.10800290107727	-0.557997107505798	-0.226145267486572	0.0853903815150261
-4.04760360717773	9.53051567077637	1.91974663734436	-0.448383867740631	-0.18105311691761	0.071870893239975
-2.95962405204773	6.66710948944092	1.97508156299591	-0.327573657035828	-0.14069952070713	0.0489634163677692
-1.81219279766083	4.16375303268433	1.51442444324493	-0.204773858189583	-0.0795108824968338	0.0404843091964722
-0.854417860507965	2.28445196151733	1.18532502651215	-0.127315670251846	-0.0432333461940289	0.0282794535160065
-0.414555728435516	0.976304769515991	0.589077532291412	-0.0764415487647057	-0.0237833391875029	0.021021431311965
-0.627538979053497	0.503504037857056	-0.246184915304184	-0.0383306555449963	-0.0277898628264666	0.00515754427760839
-0.439910411834717	-0.229504495859146	-0.177535995841026	0.00209162966348231	-0.00573751563206315	0.00430594291538
-0.297774106264114	-0.202577963471413	-0.312169849872589	0.00308429123833776	-0.00303816935047507	0.00140838953666389
-0.0750614404678345	-0.21596060693264	-0.381232768297195	0.00319131254218519	0.00153260258957744	0.00128166936337948
-0.106827661395073	-0.213843807578087	-0.479167401790619	0.00339004420675337	0.00203383294865489	0.00233535282313824
-0.1267269551754	-0.227916330099106	-0.49819004535675	0.00443591549992561	-0.000763743999414146	0.00343887391500175
-0.195145666599274	-0.129320949316025	-0.429959326982498	0.0015403782017529	-0.00191820412874222	0.00387419597245753
-0.31313368678093	0.128590077161789	-0.307300627231598	-0.00316146458499134	-0.00488471891731024	0.00085891189519316
-0.406429409980774	0.394306749105453	-0.30546173453331	-0.00684930477291346	-0.00506033143028617	0.00056327652418986
-0.417244762182236	0.518004715442657	-0.222565099596977	-0.010292261838913	-0.00450216233730316	0.000378166645532474
-0.413475722074509	0.605894982814789	-0.161767601966858	-0.0105880470946431	-0.00543218292295933	-0.000175053719431162
-0.528970539569855	0.566541850566864	-0.184580162167549	-0.00953343324363232	-0.00555113097652793	3.09274073515553E-05
-0.557574212551117	0.468495190143585	-0.130185946822166	-0.00807882752269506	-0.00749287661164999	-0.000361923885066062
-0.644549906253815	0.603488922119141	-0.0469487272202969	-0.00921174231916666	-0.00924610812216997	-0.000492254155687988
-0.746572732925415	0.770029723644257	-0.0531825348734856	-0.0139224622398615	-0.0104366037994623	-0.00130206241738051
-0.825056731700897	0.834639310836792	-0.0552093870937824	-0.0138033125549555	-0.0123348664492369	-0.00131264375522733
-0.778747856616974	0.766054034233093	-0.012827523984015	-0.0127919483929873	-0.0118191856890917	-0.00176787923555821
-0.669469356536865	0.735948264598846	-0.0146389184519649	-0.0120351621881127	-0.00735718524083495	-0.00131259707268327
-0.530110776424408	0.708543837070465	0.0209081117063761	-0.0117906341329217	-0.00566236162558198	-0.00240512727759779
-0.516798198223114	0.649784743785858	0.0155361657962203	-0.010377848520875	-0.00471262168139219	-0.00302637880668044
-0.555568039417267	0.582793533802032	0.0348278395831585	-0.00956528913229704	-0.00590757885947824	-0.00142216321546584
-0.670610845088959	0.574833989143372	0.0801693424582481	-0.00865844171494246	-0.00877002160996199	-0.000850435870233923
-0.853895485401154	0.493260860443115	0.0889279022812843	-0.00959242787212133	-0.0107351196929812	-0.000451253756182268
-0.882623553276062	0.483686119318008	0.0936744138598442	-0.00878024101257324	-0.0130562046542764	-0.000630961381830275
-0.767034411430359	0.470206201076508	0.145577982068062	-0.00701156817376614	-0.0102356839925051	-0.000626532128080726
-0.661200404167175	0.376121520996094	0.185118317604065	-0.00452762469649315	-0.006977753713727	-0.00265034497715533
-0.505060076713562	0.333421170711517	0.165064170956612	-0.00473899953067303	-0.00330403284169734	-0.001770134200342
-0.391281545162201	0.461980611085892	0.195774257183075	-0.00665570888668299	-0.00176422181539237	1.16585761134047E-05
-0.405452400445938	0.553463101387024	0.310105711221695	-0.008969496935606	-0.00126841687597334	0.00230776192620397
-0.489743858575821	0.408444494009018	0.289242774248123	-0.00830451212823391	-0.00391588173806667	0.004247872158885
-0.58805775642395	0.310731619596481	0.273715227842331	-0.00426621502265334	-0.00645277742296457	0.00464280415326357
-0.667363226413727	0.185553818941116	0.270689904689789	-0.00147886574268341	-0.00748741533607244	0.0027705398388207
-0.701989591121674	0.15707828104496	0.256616801023483	-0.00146291614510119	-0.00895723048597574	0.000713861430995166
-0.647269189357758	0.254350513219833	0.319049119949341	-0.00227032555267215	-0.00541222840547562	-0.000261121458606794
-0.522110641002655	0.350920796394348	0.354639708995819	-0.0049867881461978	-0.00335349095985293	-0.00121154182124883
-0.475603967905045	0.498324573040009	0.418430656194687	-0.0069924034178257	-0.00261483434587717	-0.00166700081899762
-0.409737378358841	0.556943655014038	0.38124030828476	-0.00747172487899661	-0.00185510085429996	-0.000227046984946355
-0.458643317222595	0.472054481506348	0.402154088020325	-0.00684096477925777	-0.00212226854637265	0.000463457370642573
-0.501851201057434	0.38219878077507	0.444655179977417	-0.00494408933445811	-0.00412013847380877	0.00183243292849511
-0.573170244693756	0.269514411687851	0.476955980062485	-0.00397504866123199	-0.00498093897476792	0.00346906948834658
-0.666486978530884	0.260948032140732	0.5134596824646	-0.00289945118129253	-0.00775585323572159	0.00207261205650866
-0.643362104892731	0.29258519411087	0.478752702474594	-0.00370058231055737	-0.00696012983098626	0.00174871867056936
-0.56197851896286	0.253312140703201	0.46660304069519	-0.00307337334379554	-0.00441819475963712	0.000347057910403237
-0.433518320322037	0.296048671007156	0.510368943214417	-0.00228575780056417	-0.00183148996438831	-0.000600418541580439
-0.276568651199341	0.259735912084579	0.512200951576233	-0.00197648745961487	0.000397542782593519	0.000345033826306462
-0.22065557539463	0.243065983057022	0.484041899442673	-0.00193778867833316	0.00272351782768965	0.0022275997325778
-0.28786301612854	0.20792019367218	0.525229692459106	-0.00139792542904615	0.00178479345049709	0.00321061001159251
-0.37520906329155	0.113796025514603	0.531505346298218	0.0011562769068405	-0.00140235340222716	0.00287701678462327
-0.448304414749146	0.0960017293691635	0.466412454843521	0.000799765344709158	-0.00301403319463134	0.00193572812713683
-0.688104867935181	1.13972020149231	-0.0281594041734934	-0.0511685721576214	-0.0147759318351746	0.0213811453431845
-0.713374614715576	2.36978936195374	-0.817139625549316	-0.0600224919617176	-1.04323671621387E-05	0.0362883359193802
-0.739435851573944	3.19951009750366	-0.491098582744598	-0.0928790792822838	-0.00326256640255451	0.0483191572129726
-1.01750552654266	4.12654209136963	-0.0969213098287582	-0.144910603761673	-0.0256872810423374	0.0569250248372555
-1.37502872943878	4.87888240814209	0.286443084478378	-0.1790981143713	-0.0465593710541725	0.0593515634536743
-1.8409206867218	5.45738554000854	0.458113700151443	-0.204016223549843	-0.0663523897528648	0.0561910271644592
-2.42011022567749	6.05796718597412	0.540923357009888	-0.227048486471176	-0.0908652618527412	0.0465134233236313
-2.88538718223572	6.6803560256958	0.313181400299072	-0.239444181323051	-0.102163426578045	0.0472575202584267
-3.42249965667725	7.3213677406311	0.190850213170052	-0.262900650501251	-0.123397953808308	0.035865493118763
-4.05730152130127	7.8307056427002	1.12770962715149	-0.301393836736679	-0.175952270627022	0.00627666804939508
-5.23906564712524	9.03156280517578	0.232608661055565	-0.323604941368103	-0.215127930045128	-0.0102428095415235
-6.28454637527466	10.5449991226196	-0.318118184804916	-0.404154658317566	-0.256010800600052	0.0206432342529297
-7.1074070930481	12.1267023086548	-0.661402761936188	-0.473031312227249	-0.287496536970139	0.0439651682972908
-7.369384765625	13.8555402755737	0.00932266097515821	-0.575985312461853	-0.308264344930649	0.0784163475036621
-7.37990760803223	15.5097427368164	0.16358707845211	-0.619013428688049	-0.30041891336441	0.0928440317511559
-7.40207815170288	16.7859916687012	0.82127434015274	-0.682314515113831	-0.307782888412476	0.107785865664482
-7.6824312210083	17.842887878418	0.914537012577057	-0.717473447322845	-0.322741240262985	0.0993639379739761
-8.47626876831055	18.9091529846191	0.949355006217957	-0.753732085227966	-0.357160955667496	0.0806899815797806
-9.34271717071533	20.15456199646	1.0888843536377	-0.81340229511261	-0.399303406476974	0.0832580402493477
-10.1034412384033	21.5632514953613	1.62504041194916	-0.891019284725189	-0.443266451358795	0.0881707966327667
-10.5446071624756	22.8190498352051	2.01110553741455	-0.948574483394623	-0.458898782730103	0.100409917533398
-10.7947034835815	24.0190849304199	2.1715931892395	-1.00547301769257	-0.472098410129547	0.110227346420288
-11.3273487091064	24.9352989196777	2.35054230690002	-1.04610419273376	-0.505269825458527	0.0992801785469055
-11.9281406402588	25.7390098571777	2.71710658073425	-1.09382379055023	-0.528587698936462	0.108376078307629
-12.6167440414429	26.5675735473633	3.01924800872803	-1.13160443305969	-0.561474144458771	0.0970398634672165
-13.2998056411743	27.4333171844482	3.28925967216492	-1.17552852630615	-0.595831632614136	0.0833480209112167
-13.9508247375488	28.5134181976318	2.64059734344482	-1.18488049507141	-0.609858691692352	0.0717167258262634
-14.71923828125	29.3160800933838	2.40976881980896	-1.22426307201385	-0.651105999946594	0.0598143078386784
-15.3635149002075	30.0921001434326	2.86369109153748	-1.26612365245819	-0.681370377540588	0.0615283772349358
-16.0244445800781	30.6950912475586	2.86842250823975	-1.29378128051758	-0.710448265075684	0.0600944831967354
-16.6289138793945	31.2962265014648	3.24683856964111	-1.32994961738586	-0.746232330799103	0.0523218251764774
-16.9289493560791	32.0862236022949	3.20019769668579	-1.35544407367706	-0.745027005672455	0.0699527263641357
-17.1131229400635	32.728458404541	2.58407688140869	-1.36395132541656	-0.750258147716522	0.0716268420219421
-17.2734794616699	33.1839752197266	2.49463891983032	-1.38184869289398	-0.752707779407501	0.0766183510422707
-17.9334545135498	33.3953323364258	3.22480773925781	-1.41216480731964	-0.7955282330513	0.056497648358345
-18.4120101928711	33.8535652160645	2.80956792831421	-1.40476906299591	-0.797145485877991	0.0616209283471107
-18.8262214660645	34.3996925354004	1.844407081604	-1.40399742126465	-0.800086677074432	0.0623535364866257
-18.7809448242188	34.6891632080078	1.89802467823029	-1.42282044887543	-0.801792323589325	0.0698647052049637
-18.9138813018799	35.3691062927246	2.03107166290283	-1.45072948932648	-0.810502171516418	0.0682656839489937
-18.7052955627441	35.6958656311035	2.25335717201233	-1.47829079627991	-0.799789607524872	0.0810712426900864
-18.0996627807617	36.3504600524902	3.42775869369507	-1.54291570186615	-0.805333077907562	0.102310180664063
-17.8264026641846	36.5313301086426	4.6770544052124	-1.58093309402466	-0.80619353055954	0.117002941668034
-18.136251449585	37.0218887329102	4.76735782623291	-1.596510887146	-0.81746768951416	0.106187328696251
-18.8743095397949	37.611400604248	4.19371271133423	-1.61267352104187	-0.845518350601196	0.0818704292178154
-19.7565650939941	38.106761932373	3.65374684333801	-1.61402595043182	-0.864411234855652	0.067524179816246
-20.3157844543457	38.538200378418	4.34168481826782	-1.65600609779358	-0.90349143743515	0.0504204295575619
-20.3622970581055	38.9100570678711	5.56526851654053	-1.70520997047424	-0.929019451141357	0.0609138533473015
-20.7287120819092	39.1768684387207	6.60179948806763	-1.74137079715729	-0.969397604465485	0.0300687905400991
-20.9072799682617	40.1506462097168	4.54745054244995	-1.71710920333862	-0.92969810962677	0.0628995895385742
[truncated: 3,261 more rows]
