# Supplementary material for: Dynamic Monitoring Reveals Motor Task Characteristics in Prehistoric Technical Gestures
Source: PLoS One. 2015 Aug 18;10(8):e0134570. doi: 10.1371/journal.pone.0134570 (PMC4540478; doi:10.1371/journal.pone.0134570)
Supplement: S1 Dataset — The zip file contains csv documents of the measurement data generated during the experiments. For each experiment exist two files, one of the measurements of the force sensor and one of the position sensor. They are labeled by the abbreviation “exp” followed by a number and the postfix “-force” for the force sensor and “-position” for the position sensor. The first row shows the legend of the document which states the arrangement of the quantities below. The quantities are listed in chronological order. Sample times of both sensors were 0.01 s. (ZIP) [file pone.0134570.s002.zip › exp34-position.csv]

Position X	Position Y (m)	Position Z (m)	Orientation roll (rad)	Orientation pitch (rad)	Orientation yaw (rad)
0.88041932	0.24803832	0.03533732	-0.12017732	-0.40915132	-0.07657532
0.87992132	0.24806532	0.03547132	-0.12577032	-0.40961232	-0.07773232
0.88009632	0.24832632	0.03567832	-0.12399332	-0.40788832	-0.07814932
0.87969032	0.24840432	0.03581332	-0.12672032	-0.40836232	-0.07927632
0.87962232	0.24855232	0.03596532	-0.12304432	-0.40781332	-0.07955832
0.87987332	0.24884532	0.03623232	-0.12357132	-0.40749932	-0.07962632
0.87997332	0.24909132	0.03649432	-0.12390432	-0.40534932	-0.07979432
0.88015232	0.24938432	0.03674032	-0.12179632	-0.40447132	-0.07980632
0.88035832	0.24969432	0.03698632	-0.11943432	-0.40203532	-0.07893732
0.88050932	0.24982832	0.03711532	-0.11808932	-0.40069632	-0.07852932
0.88040232	0.25005632	0.03735732	-0.12186432	-0.40143432	-0.07852332
0.88064032	0.25044632	0.03777032	-0.12157532	-0.40396632	-0.07752732
0.88031032	0.25064432	0.03817232	-0.12225532	-0.40465732	-0.07732932
0.88035532	0.25102532	0.03844032	-0.12355332	-0.40448932	-0.07707332
0.88073232	0.25144032	0.03876432	-0.11990232	-0.40523032	-0.07662332
0.88115832	0.25193132	0.03927132	-0.12093432	-0.40212632	-0.07681432
0.88135932	0.25234032	0.03971032	-0.11869132	-0.40259932	-0.07588232
0.88102832	0.25270732	0.04011332	-0.12366532	-0.40516832	-0.07647832
0.88160732	0.25332432	0.04058432	-0.12194432	-0.40090332	-0.07529532
0.88179332	0.25380232	0.04116432	-0.12483932	-0.40230232	-0.07538832
0.88177932	0.25435832	0.04170232	-0.12301132	-0.40370432	-0.07372032
0.88166632	0.25484932	0.04218932	-0.12520832	-0.40149432	-0.07309332
0.88270032	0.25580632	0.04283432	-0.12252232	-0.39789332	-0.07195832
0.88260632	0.25644632	0.04348332	-0.12169832	-0.39861232	-0.06996932
0.88226032	0.25701632	0.04405932	-0.12374732	-0.40127732	-0.06880232
0.88321632	0.25809932	0.04464832	-0.11910232	-0.39600132	-0.06734732
0.88291232	0.25881732	0.04523932	-0.12266232	-0.39564032	-0.06637632
0.88327232	0.25980232	0.04586732	-0.12038232	-0.38932932	-0.06533032
0.88349032	0.26078332	0.04639332	-0.11961332	-0.39059532	-0.06430832
0.88433432	0.26199532	0.04693532	-0.11704632	-0.38742732	-0.06265732
0.88372832	0.26280032	0.04742032	-0.12593032	-0.39268132	-0.06259232
0.88457532	0.26406232	0.04791432	-0.11902432	-0.39147432	-0.06146032
0.88458432	0.26512132	0.04824632	-0.12226932	-0.39792832	-0.06045432
0.88449332	0.26609432	0.04849232	-0.12553532	-0.39907632	-0.06037332
0.88504232	0.26731132	0.04875032	-0.12332132	-0.39530832	-0.06001832
0.88561432	0.26853632	0.04891532	-0.12225732	-0.39007032	-0.05996032
0.88663532	0.26989232	0.04901832	-0.11731332	-0.38926232	-0.06056032
0.88725532	0.27117232	0.04907032	-0.11899032	-0.38834032	-0.06125432
0.88831832	0.27253232	0.04910832	-0.11628032	-0.38512832	-0.06223932
0.88878432	0.27370532	0.04901632	-0.12305032	-0.38021732	-0.06380832
0.88912632	0.27480732	0.04880532	-0.12590332	-0.38030432	-0.06545932
0.89005832	0.27607632	0.04856632	-0.12936932	-0.37846432	-0.06823432
0.89102532	0.27733732	0.04826032	-0.13405132	-0.38009732	-0.07147932
0.89180632	0.27855932	0.04781732	-0.13691332	-0.38391632	-0.07527332
0.89253232	0.27981332	0.04730332	-0.14396432	-0.38233332	-0.08031632
0.89324832	0.28106332	0.04673032	-0.14654732	-0.38032732	-0.08546132
0.89372132	0.28232232	0.04611632	-0.15009832	-0.37785132	-0.09054532
0.89392632	0.28355432	0.04545332	-0.15591832	-0.37817232	-0.09592032
0.89443132	0.28495232	0.04484832	-0.15364432	-0.37700332	-0.10074132
0.89513732	0.28654732	0.04435732	-0.15036532	-0.36785432	-0.10519532
0.89530332	0.28802332	0.04394232	-0.14892332	-0.37050032	-0.10894632
0.89654632	0.29000832	0.04369932	-0.14296932	-0.36209632	-0.11052932
0.89753632	0.29199232	0.04356932	-0.13551232	-0.36142432	-0.11220732
0.89846532	0.29401232	0.04358232	-0.13355332	-0.35307432	-0.11262032
0.89931632	0.29605032	0.04362632	-0.13377132	-0.35262732	-0.11345532
0.90000032	0.29802932	0.04367232	-0.13768932	-0.34368732	-0.11371432
0.90088632	0.30004732	0.04371132	-0.13898732	-0.33362532	-0.11431432
0.90260832	0.30230232	0.04372432	-0.13796432	-0.34128132	-0.11526632
0.90406832	0.30450732	0.04362232	-0.13767032	-0.34472332	-0.11695132
0.90489432	0.30650732	0.04339532	-0.14129132	-0.33994532	-0.11816032
0.90610732	0.30857732	0.04311632	-0.14357632	-0.34247132	-0.12055532
0.90768132	0.31076832	0.04279032	-0.14482532	-0.34369332	-0.12335632
0.90959032	0.31301032	0.04241832	-0.14555632	-0.33924032	-0.12603732
0.91254432	0.31557532	0.04205832	-0.14039332	-0.34094532	-0.12860432
0.91492132	0.31792832	0.04166632	-0.14356932	-0.33670532	-0.13167532
0.91706932	0.32017232	0.04123532	-0.14864632	-0.33389432	-0.13443832
0.91885532	0.32230332	0.04074032	-0.15434732	-0.32767432	-0.13784232
0.92082332	0.32442932	0.04021232	-0.16125632	-0.32833632	-0.14137432
0.92255232	0.32647232	0.03965532	-0.16798832	-0.32760432	-0.14487232
0.92569132	0.32900532	0.03913332	-0.16853032	-0.32730432	-0.14840532
0.92822632	0.33129732	0.03857932	-0.17074332	-0.32251632	-0.15096432
0.93142432	0.33381432	0.03809432	-0.16816332	-0.32317932	-0.15440932
0.93444632	0.33627232	0.03762432	-0.16821532	-0.32090332	-0.15725732
0.93684832	0.33848732	0.03717232	-0.17359932	-0.31854332	-0.15913432
0.93973332	0.34078532	0.03675332	-0.17418832	-0.31816232	-0.16176932
0.94264332	0.34297532	0.03629932	-0.17982432	-0.32683832	-0.16397432
0.94580132	0.34511932	0.03573132	-0.18035632	-0.32963632	-0.16666832
0.94869632	0.34703932	0.03495632	-0.18654032	-0.33222832	-0.16803432
0.95200232	0.34901532	0.03390232	-0.18483932	-0.34218232	-0.17120132
0.95477932	0.35073932	0.03258032	-0.18808632	-0.34103732	-0.17423432
0.95804032	0.35258232	0.03099532	-0.18830532	-0.34884032	-0.17778432
0.96113532	0.35432732	0.02917332	-0.18406332	-0.35268932	-0.18150832
0.96442732	0.35608432	0.02719032	-0.18632732	-0.35527032	-0.18577332
0.96725032	0.35758532	0.02509832	-0.18859132	-0.36426332	-0.19238132
0.97115332	0.35941132	0.02300732	-0.18500232	-0.36416832	-0.19767632
0.97508632	0.36116632	0.02101432	-0.18493432	-0.36576532	-0.20426232
0.97927132	0.36296332	0.01917132	-0.18792532	-0.36311832	-0.21249832
0.98367332	0.36483032	0.01748632	-0.19497332	-0.36276732	-0.21962232
0.98852632	0.36690732	0.01592632	-0.20600532	-0.35617032	-0.22569832
0.99332432	0.36897132	0.01444532	-0.21866332	-0.34982932	-0.23251232
0.99816032	0.37107932	0.01299232	-0.22954132	-0.35003532	-0.23965032
1.00301032	0.37322132	0.01149832	-0.24036932	-0.34191332	-0.24398832
1.00815032	0.37555632	0.00998632	-0.24302432	-0.34381132	-0.24889632
1.01268032	0.37774832	0.00847632	-0.24989032	-0.34268932	-0.25107832
1.01739032	0.38012632	0.00701432	-0.24923132	-0.35028632	-0.25378132
1.02259032	0.38278332	0.00562232	-0.24475232	-0.35169832	-0.25384932
1.02757032	0.38541632	0.00435032	-0.24239132	-0.35472732	-0.25431432
1.03290032	0.38832732	0.00328432	-0.23989332	-0.35899132	-0.25522032
1.03819032	0.39136332	0.00240532	-0.24585032	-0.36463132	-0.25589832
1.04371032	0.39457732	0.00164832	-0.25095532	-0.36557332	-0.25638632
1.04896032	0.39771532	0.00097232	-0.25969632	-0.37334032	-0.25886832
1.05418032	0.40088132	0.00031332	-0.26601032	-0.37369832	-0.26105132
1.05946032	0.40408732	-0.00036832	-0.26967132	-0.37367032	-0.26401032
1.06410032	0.40706532	-0.00113432	-0.27296432	-0.37780932	-0.26898032
1.06878032	0.41007632	-0.00198832	-0.27704232	-0.37295532	-0.27275732
1.07354032	0.41313532	-0.00291432	-0.27381032	-0.37210732	-0.27639832
1.07777032	0.41604732	-0.00376432	-0.27144832	-0.37908032	-0.28276232
1.08246032	0.41921832	-0.00436632	-0.27185732	-0.38383632	-0.29037732
1.08751032	0.42254332	-0.00466732	-0.27582432	-0.37911632	-0.29710632
1.09188032	0.42558132	-0.00471832	-0.28082532	-0.37795132	-0.30415732
1.09673032	0.42880732	-0.00458932	-0.28664632	-0.36682432	-0.30768032
1.10012032	0.43143732	-0.00432732	-0.29499532	-0.35918532	-0.31093332
1.10483032	0.43457132	-0.00403832	-0.29482932	-0.35650432	-0.31376032
1.10785032	0.43705432	-0.00368032	-0.29840032	-0.35445432	-0.31569232
1.11163032	0.43986032	-0.00331832	-0.29235832	-0.35350432	-0.31656632
1.11410032	0.44211632	-0.00294432	-0.28877432	-0.35425232	-0.31719732
1.11692032	0.44442332	-0.00253932	-0.28845932	-0.34993732	-0.31626032
1.12038032	0.44683032	-0.00204632	-0.28099132	-0.35671832	-0.31929932
1.12318032	0.44880732	-0.00143532	-0.28216532	-0.36016332	-0.32318732
1.12671032	0.45085432	-0.00070432	-0.28529132	-0.35663432	-0.32735932
1.13033032	0.45276232	0.00014132	-0.29634332	-0.35501532	-0.33578132
1.13420032	0.45466832	0.00102032	-0.30378132	-0.35082632	-0.34418732
1.13812032	0.45650932	0.00183232	-0.31437832	-0.35309732	-0.35472632
1.14189032	0.45825232	0.00258832	-0.32212832	-0.35189932	-0.36646932
1.14564032	0.45999232	0.00327432	-0.33124132	-0.35706532	-0.37955832
1.14920032	0.46167432	0.00392332	-0.33973532	-0.35828032	-0.38965832
1.15276032	0.46334732	0.00453432	-0.34476032	-0.36094432	-0.39926532
1.15708032	0.46533132	0.00510832	-0.34721332	-0.36751232	-0.40688332
1.16055032	0.46706832	0.00569732	-0.34841432	-0.37278332	-0.41098032
1.16463032	0.46910332	0.00622232	-0.35046632	-0.38145532	-0.41496032
1.16790032	0.47088332	0.00674332	-0.35096532	-0.39438432	-0.41783232
1.17141032	0.47285332	0.00723332	-0.35285232	-0.40552532	-0.42032932
1.17536032	0.47511232	0.00772132	-0.35103632	-0.41811632	-0.42330232
1.17750032	0.47675132	0.00812232	-0.35331432	-0.43319132	-0.42672132
1.17927032	0.47827532	0.00845732	-0.35452932	-0.44280832	-0.42878632
1.18147032	0.48000132	0.00875532	-0.35398432	-0.45026832	-0.42980932
1.18317032	0.48150632	0.00903732	-0.35281932	-0.45573132	-0.43100132
1.18443032	0.48275032	0.00930332	-0.35819332	-0.45665032	-0.43223432
1.18597032	0.48404132	0.00954032	-0.35788732	-0.45562332	-0.43244532
1.18705032	0.48515732	0.00973532	-0.35754032	-0.45370532	-0.43423132
1.18680032	0.48569632	0.00987932	-0.36180032	-0.45240632	-0.43652532
1.18723032	0.48649532	0.01003032	-0.36508732	-0.44840932	-0.43833132
1.18658032	0.48680632	0.01017832	-0.37033832	-0.44555532	-0.44191632
1.18783032	0.48785532	0.01034832	-0.36875432	-0.43108432	-0.44354232
1.18665032	0.48785632	0.01049832	-0.37896132	-0.42402032	-0.44808232
1.18629032	0.48815732	0.01065132	-0.38496332	-0.41452432	-0.45103632
1.18575032	0.48841232	0.01079532	-0.38903032	-0.40722932	-0.45527832
1.18511032	0.48866132	0.01089932	-0.39389032	-0.39348532	-0.45735732
1.18501032	0.48916432	0.01098032	-0.39593432	-0.38875432	-0.46179032
1.18379032	0.48932032	0.01109932	-0.40357632	-0.37668932	-0.46493832
1.18321032	0.48982532	0.01125032	-0.40479832	-0.37307332	-0.46957532
1.18267032	0.49047532	0.01141632	-0.40773932	-0.37038232	-0.47362632
1.18231032	0.49127432	0.01158532	-0.41117432	-0.37090832	-0.47904432
1.18160032	0.49197932	0.01176732	-0.41248132	-0.36335932	-0.48088432
1.18212032	0.49316632	0.01198032	-0.41353732	-0.36367432	-0.48493632
1.18169032	0.49398532	0.01221332	-0.41495032	-0.36974032	-0.48929132
1.18236032	0.49527132	0.01245332	-0.41924532	-0.37633632	-0.49499032
1.18197032	0.49607432	0.01263732	-0.42553032	-0.37673832	-0.49951432
1.18284032	0.49735532	0.01272032	-0.42860032	-0.38282632	-0.50670732
1.18248032	0.49804832	0.01265832	-0.44010032	-0.38948932	-0.51632932
1.18399032	0.49942132	0.01243032	-0.44280732	-0.39080232	-0.52550432
1.18473032	0.50032632	0.01206732	-0.45159332	-0.39663632	-0.53790332
1.18519032	0.50105432	0.01164732	-0.45802632	-0.39678732	-0.54943832
1.18694032	0.50225232	0.01126632	-0.46059932	-0.39183732	-0.55944932
1.18769032	0.50300032	0.01102132	-0.46557232	-0.39655232	-0.57134332
1.18830032	0.50368532	0.01095632	-0.47151932	-0.40013232	-0.57959732
1.18952032	0.50469532	0.01103532	-0.47499832	-0.40289432	-0.58641432
1.19036032	0.50563232	0.01123032	-0.47779232	-0.40680132	-0.59095032
1.19199032	0.50701132	0.01151432	-0.47897932	-0.41362632	-0.59568032
1.19352032	0.50837432	0.01179332	-0.48203632	-0.41908032	-0.60035732
1.19371032	0.50916432	0.01199532	-0.48888532	-0.42957832	-0.60805432
1.19477032	0.51033732	0.01213932	-0.49276032	-0.43109232	-0.61361332
1.19524032	0.51123332	0.01216832	-0.49650932	-0.43148332	-0.61835832
1.19596032	0.51217932	0.01213832	-0.49946732	-0.43472832	-0.62606032
1.19610032	0.51281632	0.01201832	-0.50312632	-0.43530732	-0.63357832
1.19676032	0.51361532	0.01186232	-0.50587632	-0.43050632	-0.63987732
1.19661032	0.51397532	0.01162532	-0.51516232	-0.42850232	-0.64849532
1.19662032	0.51434032	0.01129732	-0.52249032	-0.42070132	-0.65667132
1.19657032	0.51456232	0.01087632	-0.52998032	-0.41571632	-0.66653232
1.19649032	0.51468632	0.01028832	-0.54102532	-0.41307132	-0.68041732
1.19744032	0.51517132	0.00960732	-0.54653932	-0.40456232	-0.69337332
1.19720032	0.51510532	0.00879932	-0.55850132	-0.40161332	-0.71051632
1.19804032	0.51551732	0.00797132	-0.56250932	-0.39257532	-0.72294432
1.19816032	0.51562932	0.00714732	-0.56698132	-0.38784132	-0.73788132
1.19771032	0.51556432	0.00638932	-0.57555332	-0.38551032	-0.75334832
1.19809032	0.51584632	0.00574832	-0.58072432	-0.37622032	-0.76393132
1.19871032	0.51621632	0.00512832	-0.58492032	-0.36607832	-0.77410732
1.19910032	0.51644332	0.00452732	-0.59014432	-0.35503732	-0.78282432
1.19829032	0.51613032	0.00387632	-0.59841332	-0.34435532	-0.79273032
1.19753032	0.51584932	0.00316832	-0.60563632	-0.34108532	-0.80785732
1.19842032	0.51616932	0.00244232	-0.59963032	-0.32065232	-0.81188432
1.19732032	0.51556132	0.00152632	-0.61098132	-0.32436132	-0.82943932
1.19825032	0.51559132	0.00055632	-0.62091932	-0.29742032	-0.82943732
1.20112032	0.51625632	-0.00060732	-0.61847132	-0.28814932	-0.84122532
1.19858032	0.51454832	-0.00191932	-0.62937632	-0.27585532	-0.85297932
1.19870032	0.51391132	-0.00340932	-0.63352732	-0.27671232	-0.86779432
1.19889032	0.51339232	-0.00493832	-0.63216332	-0.26193032	-0.87625632
1.19954032	0.51320132	-0.00649932	-0.62959232	-0.25240632	-0.88814732
1.20038032	0.51312632	-0.00811632	-0.62487032	-0.25254132	-0.90328032
1.20049032	0.51288532	-0.00976432	-0.62008032	-0.23981532	-0.91406332
1.20024032	0.51257632	-0.01149232	-0.61820632	-0.23191432	-0.92680332
1.19998032	0.51238632	-0.01332332	-0.61422632	-0.22667132	-0.94266032
1.19988032	0.51245832	-0.01522832	-0.60930432	-0.21621232	-0.95416532
1.19994032	0.51275532	-0.01715832	-0.60230732	-0.20908532	-0.96921932
1.20055032	0.51343332	-0.01914432	-0.59585932	-0.20691532	-0.98631032
1.20030032	0.51386632	-0.02119932	-0.59087932	-0.19681632	-0.99869332
1.20005032	0.51441232	-0.02336132	-0.58770232	-0.19527232	-1.01689032
1.20004032	0.51519332	-0.02561932	-0.58247732	-0.18428632	-1.02940032
1.19942032	0.51586832	-0.02789532	-0.57846532	-0.17517332	-1.04342032
1.19951032	0.51710132	-0.03018932	-0.57129032	-0.17104532	-1.06103032
1.19894032	0.51823132	-0.03248132	-0.56295032	-0.16076232	-1.07518032
1.19829032	0.51934232	-0.03480232	-0.55676932	-0.15628932	-1.09224032
1.19907032	0.52094832	-0.03719532	-0.54619932	-0.15270932	-1.11057032
1.19869032	0.52206632	-0.03954332	-0.55013332	-0.14189632	-1.12501032
1.19794032	0.52315432	-0.04187532	-0.54803832	-0.13842932	-1.14204032
1.19769032	0.52436932	-0.04411532	-0.54654532	-0.13225332	-1.15850032
1.19715032	0.52545932	-0.04614332	-0.54955832	-0.12723232	-1.17542032
1.19639032	0.52654632	-0.04811632	-0.55667532	-0.12119032	-1.19078032
1.19628032	0.52791632	-0.05007732	-0.56309732	-0.11490532	-1.20537032
1.19604032	0.52929432	-0.05205032	-0.56655232	-0.10462432	-1.21757032
1.19509032	0.53040932	-0.05396532	-0.57389932	-0.10262032	-1.23408032
1.19513032	0.53206232	-0.05591832	-0.57475232	-0.09182632	-1.24486032
1.19443032	0.53340732	-0.05779132	-0.57677632	-0.08505832	-1.25782032
1.19402032	0.53491532	-0.05962432	-0.57606532	-0.08196732	-1.27212032
1.19342032	0.53631332	-0.06136832	-0.57327532	-0.06562532	-1.27726032
1.19321032	0.53771932	-0.06313832	-0.57001532	-0.05525132	-1.28530032
1.19380032	0.53931932	-0.06482532	-0.56846532	-0.05279432	-1.29526032
1.19330032	0.54040132	-0.06641232	-0.56662932	-0.04223032	-1.29851032
1.19387032	0.54178532	-0.06796232	-0.55577732	-0.03951032	-1.30522032
1.19442032	0.54297432	-0.06931132	-0.55173532	-0.03231132	-1.30789032
1.19407032	0.54359032	-0.07040932	-0.54804232	-0.02773532	-1.30906032
1.19457032	0.54447032	-0.07139532	-0.54961132	-0.01908332	-1.30730032
1.19503032	0.54532632	-0.07228932	-0.54903732	-0.01556532	-1.30745032
1.19482032	0.54586432	-0.07307232	-0.55471632	-0.00816732	-1.30599032
1.19535032	0.54673632	-0.07384632	-0.55046832	-0.00951532	-1.30870032
1.19620032	0.54773932	-0.07459432	-0.55015932	-0.00706032	-1.30979032
1.19606032	0.54826632	-0.07528732	-0.55157932	-0.00093632	-1.30876032
1.19734032	0.54940932	-0.07605532	-0.55028832	-0.00571232	-1.31522032
1.19782032	0.55019232	-0.07678032	-0.54819732	-0.00532832	-1.31802032
1.19902032	0.55129232	-0.07753832	-0.54927832	-0.00606532	-1.32203032
1.19921032	0.55194832	-0.07825132	-0.55418032	-0.00112732	-1.32393032
1.19983032	0.55278832	-0.07899332	-0.55404532	-0.00478432	-1.32974032
1.20021032	0.55362532	-0.07979432	-0.32782932	-0.09870532	-1.37677032
1.20040032	0.55421332	-0.08052132	-0.32704332	-0.10334232	-1.38256032
1.20067032	0.55478732	-0.08129532	-0.32298532	-0.10076332	-1.38587032
1.20016032	0.55482132	-0.08194532	-0.56732132	0.03079032	-1.32829032
1.20079032	0.55558232	-0.08298632	-0.32011332	-0.10253432	-1.39453032
1.20260032	0.55650632	-0.08393232	-0.55985632	0.02700832	-1.33968032
1.20256032	0.55675732	-0.08504132	-0.32167532	-0.09559232	-1.40014032
1.20406032	0.55748332	-0.08620132	-0.32771132	-0.09928332	-1.40473032
1.20505032	0.55791432	-0.08737032	-0.32772232	-0.08815232	-1.40315032
1.20585032	0.55806632	-0.08847132	-0.55617132	0.02842532	-1.35208032
1.20688032	0.55853732	-0.08986532	-0.33296132	-0.08124832	-1.40597032
1.20803032	0.55882232	-0.09113532	-0.55202132	0.02649632	-1.35875032
1.20811032	0.55890632	-0.09255432	-0.33211432	-0.07744132	-1.40953032
1.20900032	0.55923232	-0.09396232	-0.33929132	-0.07858332	-1.41280032
1.20974032	0.55950832	-0.09537932	-0.34032432	-0.07549032	-1.41433032
1.21025032	0.55967232	-0.09685432	-0.34036632	-0.08165132	-1.41915032
1.21178032	0.56028032	-0.09846232	-0.34483232	-0.07099532	-1.41801032
1.21199032	0.56033432	-0.10003232	-0.34329432	-0.07196132	-1.42152032
1.21176032	0.56022232	-0.10156032	-0.34009432	-0.07146532	-1.42417032
1.21159032	0.56012932	-0.10302532	-0.33377632	-0.07204632	-1.42800032
1.21193032	0.56026032	-0.10447032	-0.33400832	-0.07261232	-1.43195032
1.21249032	0.56050332	-0.10590332	-0.33368932	-0.06748432	-1.43246032
1.21362032	0.56099932	-0.10738432	-0.34111532	-0.06559332	-1.43516032
1.21350032	0.56091732	-0.10871732	-0.33757732	-0.06836332	-1.43857032
1.21327032	0.56078732	-0.11005232	-0.33417132	-0.06699832	-1.44085032
1.21368032	0.56095632	-0.11138932	-0.33682732	-0.06585032	-1.44266032
1.21451032	0.56132232	-0.11268632	-0.34434632	-0.06044732	-1.44334032
1.21367032	0.56089732	-0.11376032	-0.33413732	-0.06175132	-1.44612032
1.21394032	0.56098232	-0.11482732	-0.33043032	-0.05907932	-1.44708032
1.21475032	0.56134332	-0.11588432	-0.33854932	-0.05084732	-1.44582032
1.21411032	0.56100832	-0.11673232	-0.33646932	-0.05295832	-1.44880032
1.21437032	0.56111432	-0.11757632	-0.33733632	-0.04696432	-1.44888032
1.21414032	0.56103432	-0.11827032	-0.33219332	-0.04642732	-1.45005032
1.21382032	0.56093432	-0.11885632	-0.33472132	-0.04511832	-1.45128032
1.21367032	0.56098732	-0.11933332	-0.32910932	-0.03900532	-1.45108032
1.21387032	0.56104532	-0.11958232	-0.56383032	0.07970832	-1.39702032
1.21347032	0.56122232	-0.11981132	-0.32531832	-0.03504732	-1.45329032
1.21352032	0.56145732	-0.11982132	-0.32642332	-0.02894932	-1.45253032
1.21289032	0.56139832	-0.11955932	-0.32432432	-0.03726932	-1.45923032
1.21228032	0.56135632	-0.11909932	-0.31644732	-0.03384532	-1.45901032
1.21325032	0.56204032	-0.11854232	-0.32467532	-0.02981532	-1.46009032
1.21347032	0.56237132	-0.11766432	-0.32381932	-0.02828932	-1.46096032
1.21338032	0.56237032	-0.11641632	-0.56299532	0.07351332	-1.41436032
1.21340032	0.56268332	-0.11518432	-0.32224132	-0.03095032	-1.46206032
1.21331032	0.56275732	-0.11365732	-0.32181032	-0.03807732	-1.46502032
1.21404032	0.56300432	-0.11202232	-0.56031232	0.07023032	-1.41465032
1.21364032	0.56300432	-0.11038832	-0.33361432	-0.03172332	-1.46110032
1.21432032	0.56326732	-0.10872032	-0.34143532	-0.02726432	-1.45745032
1.21321032	0.56267232	-0.10685132	-0.33588032	-0.03400432	-1.45844032
1.21312032	0.56252932	-0.10512932	-0.33343932	-0.04157332	-1.45933032
1.21203032	0.56190632	-0.10337532	-0.33156332	-0.03775632	-1.45510032
1.21162032	0.56156332	-0.10180132	-0.33445732	-0.04152132	-1.45561032
1.21050032	0.56087032	-0.10033932	-0.31880932	-0.04828232	-1.45452032
1.20983032	0.56036432	-0.09906232	-0.31731032	-0.05023832	-1.45456032
1.20902032	0.55981732	-0.09796832	-0.31441532	-0.05955532	-1.45623032
1.20931032	0.55958032	-0.09703132	-0.56704632	0.06637232	-1.39813032
1.20845032	0.55915032	-0.09645232	-0.31790832	-0.05691432	-1.45409032
1.20796032	0.55875732	-0.09603732	-0.30834032	-0.05719332	-1.45217032
1.20796032	0.55839832	-0.09581032	-0.57305332	0.06304632	-1.39639032
1.20747032	0.55815132	-0.09604332	-0.30535932	-0.05317832	-1.44886032
1.20715032	0.55768632	-0.09644332	-0.57553032	0.06522032	-1.39374032
1.20757032	0.55791232	-0.09744932	-0.30682032	-0.05594932	-1.45032032
1.20745032	0.55774532	-0.09859932	-0.31095432	-0.04851432	-1.44762032
1.20867032	0.55820832	-0.10018032	-0.32556432	-0.04199932	-1.44708032
1.20808032	0.55788232	-0.10187832	-0.31975932	-0.04395832	-1.44855032
1.20787032	0.55780132	-0.10384332	-0.31775432	-0.04655032	-1.45172032
1.20877032	0.55828032	-0.10605432	-0.32273332	-0.04338932	-1.45254032
1.20924032	0.55863732	-0.10836632	-0.32766732	-0.03602432	-1.45392032
1.20935032	0.55889532	-0.11072332	-0.33658832	-0.03515432	-1.45741032
1.20971032	0.55922432	-0.11311032	-0.55759732	0.07848432	-1.40791032
1.20898032	0.55934732	-0.11568332	-0.32928932	-0.03783332	-1.46671032
1.20826032	0.55917132	-0.11813632	-0.57185432	0.09609532	-1.40758032
1.20936032	0.55998932	-0.12099032	-0.56537332	0.09526432	-1.41212032
1.20918032	0.56018232	-0.12389132	-0.56705032	0.10611432	-1.41101032
1.21069032	0.56113132	-0.12719032	-0.55066432	0.10665632	-1.41452032
1.21142032	0.56177832	-0.13072032	-0.36082032	-0.03285832	-1.48420032
1.21086032	0.56173432	-0.13408932	-0.36384932	-0.03074132	-1.48624032
1.21024032	0.56171432	-0.13752432	-0.35358232	-0.04065532	-1.49307032
1.20511032	0.55946532	-0.14066832	-0.57898932	0.05909232	-1.44933032
1.21310032	0.56359332	-0.14506032	-0.52216832	0.06047932	-1.45231032
1.21209032	0.56367432	-0.14880832	-0.37859032	-0.03019432	-1.49727032
1.21228032	0.56433332	-0.15276932	-0.36548932	-0.04654732	-1.50667032
1.21374032	0.56568432	-0.15702032	-0.37087532	-0.04065232	-1.50743032
1.21186032	0.56567832	-0.16078232	-0.35536032	-0.04058832	-1.51279032
1.21331032	0.56726932	-0.16462132	-0.53981132	0.15549532	-1.42524032
1.21168032	0.56773032	-0.16780632	-0.37739632	-0.00342732	-1.50824032
1.20843032	0.56748132	-0.17001232	-0.34084232	-0.01214532	-1.51766032
1.20787032	0.56832332	-0.17177832	-0.57186532	0.16615132	-1.43908032
1.20775032	0.56890832	-0.17190632	-0.56681032	0.16656532	-1.44333032
1.20539032	0.56849432	-0.17123232	-0.32569032	-0.01422232	-1.53228032
1.20636032	0.56942132	-0.17064832	-0.32699932	-0.00376832	-1.52909032
1.20889032	0.57069832	-0.16971332	-0.55452632	0.16748932	-1.44885032
1.20934032	0.57092332	-0.16807732	-0.55743132	0.16497632	-1.44995032
1.21053032	0.57142732	-0.16613032	-0.54680932	0.16352432	-1.45096032
1.20975032	0.57092932	-0.16370332	-0.35588732	-0.00923732	-1.53062032
1.21038032	0.57076632	-0.16112232	-0.35848232	-0.01763432	-1.53134032
1.21166032	0.57075132	-0.15854532	-0.37029432	-0.01278632	-1.52623032
1.21162032	0.56999032	-0.15569632	-0.36622732	-0.01939532	-1.52193032
1.21288032	0.56975032	-0.15286132	-0.38319932	-0.01724732	-1.51473032
1.21327032	0.56894032	-0.14970932	-0.54354732	0.13927332	-1.43230032
1.21399032	0.56837732	-0.14655532	-0.54787932	0.11671032	-1.43435032
1.21452032	0.56779232	-0.14330232	-0.54965732	0.11674832	-1.42663032
1.21383032	0.56679632	-0.14000132	-0.36333532	-0.03816632	-1.49534032
1.21349032	0.56586532	-0.13664232	-0.36478032	-0.04179832	-1.49267032
1.21481032	0.56568932	-0.13346632	-0.37758132	-0.03344832	-1.48474032
1.21355032	0.56435432	-0.13007332	-0.36175032	-0.04286332	-1.48241032
1.21495032	0.56427932	-0.12703632	-0.36814532	-0.03154032	-1.47445032
1.21421032	0.56330832	-0.12389332	-0.35060632	-0.03281232	-1.47095032
1.21451032	0.56269232	-0.12082532	-0.54806532	0.09081232	-1.40837032
1.21416032	0.56190732	-0.11786232	-0.54667332	0.08215732	-1.40933032
1.21387032	0.56113432	-0.11499432	-0.54428532	0.08361732	-1.40489032
1.21381032	0.56039832	-0.11226232	-0.53637432	0.07983632	-1.40395032
1.21391032	0.55969732	-0.10966632	-0.54007232	0.07533332	-1.40240032
1.21401032	0.55895332	-0.10717932	-0.54586132	0.06694232	-1.40397032
1.21373032	0.55803332	-0.10472232	-0.55239032	0.07055832	-1.39797032
1.21458032	0.55763032	-0.10245232	-0.55035632	0.06312632	-1.39739032
1.21556032	0.55736532	-0.10030132	-0.54875232	0.04594732	-1.40434032
1.21582032	0.55679032	-0.09810432	-0.54422332	0.03714732	-1.40566032
1.21562032	0.55598032	-0.09590332	-0.55198832	0.04659632	-1.39604032
1.21484032	0.55486532	-0.09373332	-0.55282532	0.05683332	-1.38700032
1.21461032	0.55399332	-0.09169432	-0.55587332	0.05503732	-1.38414032
1.21465032	0.55321432	-0.08978332	-0.55876032	0.05432232	-1.38174032
1.21525032	0.55274532	-0.08798732	-0.55250032	0.05012332	-1.38239032
1.21560032	0.55218632	-0.08623432	-0.55336932	0.04968632	-1.37976032
1.21542032	0.55138532	-0.08450932	-0.55571632	0.05310832	-1.37612032
1.21624032	0.55110332	-0.08293432	-0.54277732	0.05190932	-1.37537032
1.21703032	0.55084532	-0.08141332	-0.54430632	0.03751932	-1.38146032
1.21755032	0.55050432	-0.07988332	-0.54062632	0.03465232	-1.38200032
1.21763032	0.54996232	-0.07832532	-0.54140232	0.04311232	-1.37449032
1.21770032	0.54945732	-0.07676632	-0.54238132	0.04558232	-1.37178032
1.21852032	0.54935532	-0.07521632	-0.54164732	0.04028032	-1.37165032
1.21777032	0.54856632	-0.07354132	-0.54541332	0.05120432	-1.36372032
1.21859032	0.54849132	-0.07196832	-0.54322532	0.04696432	-1.36491032
1.21785032	0.54772632	-0.07026632	-0.54798132	0.05626632	-1.35755032
1.21758032	0.54715432	-0.06864032	-0.55242832	0.05352832	-1.35602032
1.21849032	0.54710932	-0.06705632	-0.54987032	0.05149132	-1.35460032
1.21991032	0.54724932	-0.06549432	-0.53925332	0.04495332	-1.35664032
1.22047032	0.54700832	-0.06388432	-0.53654932	0.03975232	-1.35672032
1.22041032	0.54647832	-0.06221632	-0.53225132	0.04060332	-1.35341032
1.22035032	0.54597532	-0.06051832	-0.53504732	0.04098532	-1.34934032
1.22093032	0.54574532	-0.05888332	-0.52942932	0.03971332	-1.34705032
1.22096032	0.54530632	-0.05724032	-0.53057932	0.03853732	-1.34455032
1.22251032	0.54559432	-0.05572132	-0.51950532	0.02994532	-1.34688032
1.22197032	0.54498132	-0.05412132	-0.52521932	0.03208232	-1.34190032
1.22217032	0.54472832	-0.05260332	-0.52510332	0.03167232	-1.33920032
1.22254032	0.54455132	-0.05115332	-0.52226232	0.03155532	-1.33667032
1.22138032	0.54370032	-0.04972232	-0.53481432	0.03584532	-1.33008032
1.22171032	0.54355832	-0.04841432	-0.53232132	0.03639532	-1.32730032
1.22205032	0.54342332	-0.04719532	-0.52935432	0.03199332	-1.32674032
1.22186032	0.54308232	-0.04601532	-0.52982832	0.03566732	-1.32102032
1.22129032	0.54256032	-0.04496532	-0.53455632	0.04045232	-1.31531032
1.22064032	0.54206732	-0.04399832	-0.53743832	0.04128332	-1.31211032
1.22067032	0.54194032	-0.04313232	-0.53495932	0.04633132	-1.30794032
1.22140032	0.54213632	-0.04240932	-0.53203332	0.03586732	-1.31048032
1.22192032	0.54225232	-0.04174932	-0.52593632	0.03489732	-1.31066032
1.22108032	0.54180632	-0.04109932	-0.52988732	0.03946532	-1.30662032
1.22161032	0.54197132	-0.04055832	-0.52478632	0.04135832	-1.30490032
1.22185032	0.54199932	-0.04008932	-0.52193532	0.04111332	-1.30297032
1.22192032	0.54194832	-0.03963932	-0.52543232	0.04303332	-1.30089032
1.22209032	0.54189732	-0.03918932	-0.53170432	0.04258432	-1.29854032
1.22264032	0.54206132	-0.03875832	-0.52213632	0.04166232	-1.29815032
1.22276032	0.54196532	-0.03827332	-0.52856532	0.04549032	-1.29324032
1.22249032	0.54172032	-0.03775732	-0.52292432	0.04588332	-1.29163032
1.22342032	0.54195332	-0.03726032	-0.52428832	0.04461932	-1.28924032
1.22378032	0.54192832	-0.03668632	-0.52436832	0.04822932	-1.28533032
1.22418032	0.54186332	-0.03608932	-0.52199332	0.05061532	-1.28219032
1.22471032	0.54185332	-0.03543132	-0.52246732	0.05485832	-1.27661032
1.22600032	0.54212932	-0.03473232	-0.51575132	0.05620332	-1.27303032
1.22607032	0.54179832	-0.03393532	-0.52477432	0.06368132	-1.26453032
1.22612032	0.54142332	-0.03305232	-0.53086732	0.06967632	-1.25718032
1.22635032	0.54106732	-0.03214832	-0.53497532	0.07716832	-1.24837032
1.22755032	0.54109532	-0.03122732	-0.53349432	0.08034032	-1.24261032
1.22921032	0.54125532	-0.03029932	-0.52991432	0.08251432	-1.23684032
1.23015032	0.54106332	-0.02928732	-0.53483332	0.08847932	-1.22813032
1.23123032	0.54098132	-0.02828232	-0.53342932	0.09418532	-1.22010032
1.23204032	0.54073032	-0.02726032	-0.53981932	0.09829532	-1.21078032
1.23270032	0.54043932	-0.02625532	-0.54273332	0.10793532	-1.20086032
1.23262032	0.53978332	-0.02528532	-0.55335132	0.11352832	-1.19040032
1.23410032	0.53984232	-0.02440532	-0.55322032	0.11916132	-1.18271032
1.23499032	0.53968332	-0.02360232	-0.55737932	0.12530632	-1.17491032
1.23588032	0.53955532	-0.02287032	-0.56292632	0.13248232	-1.16614032
1.23783032	0.53996532	-0.02217532	-0.56421632	0.13623532	-1.16081032
1.23858032	0.53992632	-0.02148532	-0.56388432	0.14485032	-1.15264032
1.23875032	0.53960732	-0.02077332	-0.57160732	0.15376332	-1.14265032
1.24000032	0.53976432	-0.02015932	-0.57507632	0.15703032	-1.13699032
1.24134032	0.53990332	-0.01956532	-0.58253832	0.16265332	-1.12776032
1.24221032	0.53979132	-0.01905332	-0.58643932	0.17085732	-1.11862032
1.24293032	0.53965632	-0.01854732	-0.59427132	0.17797232	-1.10962032
1.24586032	0.54048932	-0.01812632	-0.59395132	0.18170532	-1.10263032
1.24736032	0.54071332	-0.01772032	-0.60102732	0.18845032	-1.09398032
1.24903032	0.54105832	-0.01733632	-0.60552132	0.19416232	-1.08565032
1.24979032	0.54105832	-0.01701332	-0.61168832	0.20070932	-1.07570032
1.25057032	0.54107232	-0.01671232	-0.61899832	0.20873232	-1.06630032
1.25241032	0.54154632	-0.01650032	-0.62206832	0.21173832	-1.05875032
1.25314032	0.54157432	-0.01632232	-0.62648332	0.21625332	-1.05040032
1.25494032	0.54209632	-0.01624232	-0.62787632	0.21705532	-1.04368032
1.25587032	0.54225932	-0.01625732	-0.63174232	0.21850432	-1.03676032
1.25640032	0.54233232	-0.01635532	-0.63519832	0.22037532	-1.02953032
1.25688032	0.54246532	-0.01661332	-0.63465532	0.22244732	-1.02408032
1.25805032	0.54296232	-0.01701732	-0.63252332	0.22358732	-1.02029032
1.25857032	0.54324832	-0.01749032	-0.63173832	0.22410632	-1.01553032
1.25920032	0.54354532	-0.01793732	-0.63179032	0.22225432	-1.01216032
1.25905032	0.54343832	-0.01833132	-0.63203732	0.22178532	-1.00788032
1.25935032	0.54341332	-0.01864832	-0.62963632	0.22072232	-1.00287032
1.25982032	0.54337832	-0.01892532	-0.62652332	0.21837532	-0.99800732
1.25952032	0.54300832	-0.01920532	-0.62591032	0.21694732	-0.99256632
1.25832032	0.54232232	-0.01944432	-0.62380132	0.21719932	-0.98641532
1.25820032	0.54220932	-0.01972032	-0.61896132	0.21822832	-0.98185432
1.25833032	0.54230832	-0.01999632	-0.61573932	0.21764932	-0.97725432
1.25908032	0.54272732	-0.02024932	-0.60992132	0.21685132	-0.97259132
1.25681032	0.54185732	-0.02041332	-0.60897232	0.21775432	-0.96551532
1.25746032	0.54212932	-0.02063432	-0.60001432	0.21740432	-0.96026732
1.25680032	0.54167732	-0.02084232	-0.59505032	0.21481532	-0.95275032
1.25692032	0.54132432	-0.02112032	-0.58761132	0.21048732	-0.94472232
1.25695032	0.54068332	-0.02148332	-0.57977832	0.20455432	-0.93553132
1.25759032	0.54011732	-0.02188332	-0.57187532	0.19622832	-0.92632132
1.25709032	0.53886432	-0.02222532	-0.56630532	0.18674232	-0.91335332
1.25734032	0.53784832	-0.02241332	-0.56150232	0.17281832	-0.90094032
1.25737032	0.53663532	-0.02248432	-0.55696732	0.15936532	-0.88632932
1.25922032	0.53610432	-0.02248432	-0.54982932	0.14185832	-0.87271532
1.25879032	0.53451832	-0.02230832	-0.54929932	0.12534832	-0.85488632
1.25945032	0.53338632	-0.02208032	-0.54271732	0.10835232	-0.83660732
1.26036032	0.53238232	-0.02178132	-0.53237332	0.09079332	-0.81884532
1.25918032	0.53045732	-0.02148332	-0.52769632	0.07863332	-0.79730232
1.26023032	0.52948132	-0.02126632	-0.51837532	0.06303532	-0.78078132
1.26131032	0.52855332	-0.02113432	-0.50073732	0.04872132	-0.76762532
1.25826032	0.52608632	-0.02093332	-0.49926832	0.04319632	-0.74802532
1.26155032	0.52642032	-0.02080532	-0.46953732	0.02579932	-0.74004232
1.25744032	0.52384332	-0.02038232	-0.46787532	0.02526732	-0.71854732
1.25886032	0.52369032	-0.02002232	-0.44516132	0.00889432	-0.69841032
1.26037032	0.52362132	-0.01936432	-0.42520932	-0.00627632	-0.68130432
1.25781032	0.52175532	-0.01846532	-0.42676332	-0.01152932	-0.66006732
1.25798032	0.52105732	-0.01754332	-0.42374032	-0.02053132	-0.63622432
1.25792032	0.52036732	-0.01650632	-0.41773132	-0.02924132	-0.61380932
1.25839032	0.52018432	-0.01537932	-0.40869032	-0.03495632	-0.59018232
1.25624032	0.51923232	-0.01418132	-0.39709832	-0.03661032	-0.56426432
1.25525032	0.51897032	-0.01298832	-0.37706732	-0.04022732	-0.53880732
1.25161032	0.51772032	-0.01182732	-0.36273732	-0.04235532	-0.51204132
1.25064032	0.51749932	-0.01075632	-0.34235332	-0.04724932	-0.49042532
1.25177032	0.51802732	-0.00974232	-0.32095032	-0.05855032	-0.47378132
1.25038032	0.51742732	-0.00870332	-0.31128232	-0.06392732	-0.45297132
1.24846032	0.51656332	-0.00768432	-0.30705232	-0.07088832	-0.43166132
1.24804032	0.51639432	-0.00667732	-0.29909132	-0.08024632	-0.41221032
1.24786032	0.51645732	-0.00563432	-0.28999332	-0.09281632	-0.39169632
1.24658032	0.51617932	-0.00454432	-0.28278632	-0.10284832	-0.37076132
1.24496032	0.51587232	-0.00341432	-0.27574432	-0.11263432	-0.34921732
1.24442032	0.51608832	-0.00219332	-0.26329832	-0.12114832	-0.32953032
1.24368032	0.51629732	-0.00085832	-0.25178032	-0.12902232	-0.30991732
1.24324032	0.51669832	0.00061632	-0.24008532	-0.13665232	-0.29070632
1.24217032	0.51693232	0.00225032	-0.23513232	-0.13885432	-0.26981632
1.24029032	0.51694032	0.00396332	-0.22749132	-0.13586032	-0.24842032
1.23920032	0.51740732	0.00568732	-0.21959532	-0.13980632	-0.23061832
1.23774032	0.51781932	0.00733732	-0.20934832	-0.13806332	-0.21403832
1.23498032	0.51772132	0.00883032	-0.20048932	-0.13373032	-0.19868832
1.23205032	0.51749332	0.01016832	-0.19518132	-0.13054732	-0.18508532
1.22936032	0.51723932	0.01137432	-0.18087332	-0.12781632	-0.17613132
1.22536032	0.51630432	0.01252332	-0.18138732	-0.12109432	-0.16493632
1.22374032	0.51623232	0.01363032	-0.17610832	-0.11892332	-0.15808932
1.22230032	0.51608332	0.01468632	-0.16920532	-0.11855932	-0.15394232
1.22096032	0.51585132	0.01562532	-0.16486232	-0.11858232	-0.14985632
1.21989032	0.51558932	0.01650632	-0.16091732	-0.12106032	-0.14762932
1.21742032	0.51453432	0.01719232	-0.15956532	-0.11808032	-0.14596932
1.21625032	0.51368732	0.01773732	-0.15276632	-0.12183932	-0.14542132
1.21463032	0.51234432	0.01813332	-0.14986432	-0.12128232	-0.14607132
1.21379032	0.51106632	0.01842832	-0.14183332	-0.12543232	-0.14910432
1.21327032	0.50970132	0.01864532	-0.13127632	-0.13240632	-0.15445632
1.21330032	0.50843232	0.01885932	-0.11857832	-0.13697232	-0.15927132
1.21269032	0.50679732	0.01900932	-0.11380532	-0.14512032	-0.16257132
1.21227032	0.50520232	0.01920632	-0.12308332	-0.15156632	-0.16386632
1.21123032	0.50330632	0.01943932	-0.12647932	-0.15361932	-0.16483632
1.21022032	0.50148332	0.01972032	-0.13589232	-0.15981732	-0.16589132
1.20983032	0.50002332	0.02008732	-0.13591932	-0.16437432	-0.16701832
1.20941032	0.49870632	0.02066732	-0.14087332	-0.17469832	-0.16748832
1.20927032	0.49773732	0.02134432	-0.14177432	-0.18068832	-0.16744632
1.20945032	0.49706032	0.02221232	-0.14482432	-0.19130032	-0.16663232
1.20894032	0.49634932	0.02318332	-0.15049032	-0.19464232	-0.16279032
1.20840032	0.49582632	0.02427332	-0.15218132	-0.19717432	-0.15941632
1.20783032	0.49542432	0.02539932	-0.14789532	-0.20095532	-0.15566332
1.20654032	0.49494832	0.02654232	-0.13885932	-0.19890732	-0.15107232
1.20484032	0.49435032	0.02780932	-0.13356132	-0.19634632	-0.14520032
1.20372032	0.49404232	0.02921932	-0.13239632	-0.19492132	-0.13812732
1.20340032	0.49401432	0.03077332	-0.12384032	-0.19357932	-0.13218632
1.20193032	0.49342232	0.03235732	-0.12201832	-0.19379332	-0.12465732
1.20058032	0.49273932	0.03395832	-0.12023532	-0.19595332	-0.11714532
1.19875032	0.49174832	0.03552232	-0.11543932	-0.19399132	-0.10853132
1.19743032	0.49083832	0.03704432	-0.11632932	-0.19132532	-0.10075432
1.19879032	0.49089232	0.03857032	-0.10587732	-0.20451932	-0.09596632
1.19757032	0.48979432	0.03993332	-0.10897032	-0.21009032	-0.08928932
1.19720032	0.48896632	0.04123932	-0.10456232	-0.21724632	-0.08449332
1.19554032	0.48757632	0.04239232	-0.10760432	-0.22397732	-0.07916432
1.19497032	0.48656332	0.04347232	-0.10417232	-0.23089432	-0.07302232
1.19312032	0.48499632	0.04436932	-0.10356332	-0.22663432	-0.06718932
1.19284032	0.48407332	0.04521432	-0.09753032	-0.23242832	-0.06254432
1.19185032	0.48289132	0.04590232	-0.08818232	-0.23114932	-0.05824232
1.19092032	0.48173332	0.04653032	-0.09147632	-0.23579632	-0.05440432
1.18824032	0.47990132	0.04704032	-0.10222632	-0.23483932	-0.04975132
1.18863032	0.47921432	0.04756732	-0.09819132	-0.24197332	-0.04802832
1.18800032	0.47799932	0.04793932	-0.09152432	-0.25034832	-0.04801432
1.18472032	0.47554132	0.04810732	-0.10619532	-0.24132132	-0.04608832
1.18445032	0.47425532	0.04830032	-0.10878132	-0.25181632	-0.04603932
1.18261032	0.47215532	0.04837932	-0.11838132	-0.25853232	-0.04779632
1.18174032	0.47029132	0.04843332	-0.12210532	-0.26756932	-0.04900532
1.18176032	0.46856632	0.04856732	-0.11991332	-0.28297132	-0.05207032
1.18068032	0.46634932	0.04866132	-0.12165832	-0.28342032	-0.05305932
1.18098032	0.46464032	0.04881532	-0.11118632	-0.29378332	-0.05188432
1.17819032	0.46172932	0.04894032	-0.11597832	-0.28375632	-0.04996432
1.17550032	0.45882132	0.04915032	-0.12220232	-0.29692732	-0.04834332
1.17358032	0.45617932	0.04951232	-0.11466832	-0.30416032	-0.04663532
1.17251032	0.45390032	0.04994732	-0.10827332	-0.31217432	-0.04537132
1.17054032	0.45139732	0.05029332	-0.08843732	-0.30388732	-0.04276032
1.16796032	0.44876632	0.05053932	-0.07499732	-0.28605532	-0.04168032
1.16623032	0.44652332	0.05072232	-0.05001632	-0.28377732	-0.04379132
1.16198032	0.44334732	0.05070332	-0.04758532	-0.27039932	-0.04377932
1.15966032	0.44072732	0.05068632	-0.03611932	-0.26908832	-0.04493032
1.15709032	0.43797332	0.05063432	-0.02898532	-0.27599832	-0.04610232
1.15442032	0.43528632	0.05059732	-0.01738132	-0.27978832	-0.04794032
1.15279032	0.43273632	0.05064032	0.03179132	-0.44885132	-0.04687132
1.15072032	0.42993332	0.05072332	0.05539532	-0.45260432	-0.04651232
1.14963032	0.42754032	0.05084832	-0.02839532	-0.27869132	-0.05052232
1.14971032	0.42539332	0.05086532	-0.01244732	-0.32403632	-0.05135332
1.14827032	0.42270432	0.05072332	-0.00944632	-0.38900732	-0.05167232
1.14562032	0.41967932	0.05046032	-0.03225532	-0.41877132	-0.05268732
1.14385032	0.41711232	0.05019032	-0.03861832	-0.40902532	-0.05328732
1.14074032	0.41416632	0.04988132	-0.05115432	-0.40488832	-0.05418732
1.13884032	0.41169432	0.04967732	-0.05348532	-0.40160732	-0.05430132
1.13748032	0.40945732	0.04954532	-0.03517232	-0.39165732	-0.05421432
1.13506032	0.40692432	0.04935432	-0.03892632	-0.39635332	-0.05314732
1.13146032	0.40400732	0.04901232	-0.04895832	-0.40643332	-0.05302532
1.12864032	0.40132232	0.04856032	-0.04297832	-0.41549532	-0.05228032
1.12590032	0.39864032	0.04800132	-0.03361532	-0.41726632	-0.05143732
1.12209032	0.39552132	0.04735432	-0.05058132	-0.40532232	-0.05353332
1.12018032	0.39307832	0.04677632	-0.03875332	-0.40179432	-0.05367232
1.11697032	0.39005932	0.04611532	-0.05146832	-0.41818432	-0.05715932
1.11579032	0.38778432	0.04549432	-0.04030432	-0.40800232	-0.05989232
1.11365032	0.38516332	0.04487632	-0.03680032	-0.41689432	-0.06296632
1.11053032	0.38221632	0.04426932	-0.04771132	-0.42937332	-0.06713732
1.10841032	0.37969932	0.04375332	-0.04212732	-0.41872132	-0.06832232
1.10588032	0.37710532	0.04336432	-0.04970832	-0.40160532	-0.06961732
1.10281032	0.37439032	0.04305532	-0.05831232	-0.40352932	-0.07010132
1.09917032	0.37152432	0.04281232	-0.06682432	-0.41292632	-0.06968532
1.09670032	0.36911732	0.04272432	-0.06126832	-0.40869032	-0.06776432
1.09302032	0.36636332	0.04271632	-0.06279832	-0.41225932	-0.06607032
1.09078032	0.36416332	0.04286932	-0.05790532	-0.41508632	-0.06383932
1.08885032	0.36207632	0.04306132	-0.05311632	-0.41157332	-0.06128032
1.08606032	0.35973432	0.04319432	-0.03932132	-0.40840232	-0.05918132
1.08263032	0.35721032	0.04320632	-0.03459932	-0.41541332	-0.05822932
1.07850032	0.35444732	0.04309932	-0.04391732	-0.41724132	-0.05752232
1.07511032	0.35190032	0.04291532	-0.04758832	-0.41117832	-0.05711732
1.07095032	0.34910232	0.04269932	-0.05896532	-0.41870232	-0.05741632
1.06820032	0.34674332	0.04253732	-0.04757532	-0.41613032	-0.05716332
1.06459032	0.34407332	0.04236432	-0.05276432	-0.41620932	-0.05813732
1.06177032	0.34164832	0.04221632	-0.05543132	-0.41944832	-0.06038932
1.05932032	0.33930132	0.04200832	-0.05299732	-0.42209432	-0.06275432
1.05713032	0.33702132	0.04174032	-0.04746132	-0.42070532	-0.06636632
1.05434032	0.33454732	0.04143732	-0.05371232	-0.41936532	-0.07057332
1.05222032	0.33232932	0.04119132	-0.05549632	-0.41450732	-0.07408532
1.04948032	0.32993932	0.04099432	-0.06217032	-0.41962532	-0.07679332
1.04808032	0.32809732	0.04094432	-0.04657932	-0.41608832	-0.07786032
1.04528032	0.32592532	0.04097532	-0.04827832	-0.41951432	-0.07808132
1.04287032	0.32397332	0.04113832	-0.05023432	-0.41900532	-0.07763532
1.04109032	0.32224632	0.04138932	-0.04614832	-0.42166732	-0.07684732
1.03834032	0.32025532	0.04168032	-0.05921332	-0.42752232	-0.07705132
1.03710032	0.31877632	0.04201932	-0.05243632	-0.42802032	-0.07535632
1.03460032	0.31693632	0.04232032	-0.05752632	-0.43599432	-0.07508932
1.03354032	0.31559032	0.04265732	-0.05253232	-0.43170532	-0.07277432
1.03135032	0.31394832	0.04292532	-0.05369232	-0.43246732	-0.07114732
1.02943032	0.31240232	0.04316532	-0.04826832	-0.43379832	-0.06983932
1.02743032	0.31089332	0.04337832	-0.05268032	-0.43425032	-0.06815932
1.02630032	0.30972732	0.04362232	-0.05500832	-0.43391132	-0.06808432
1.02437032	0.30836132	0.04380732	-0.05737732	-0.43785432	-0.06776232
1.02264032	0.30706432	0.04397632	-0.05600732	-0.43834532	-0.06653032
1.02116032	0.30589732	0.04415932	-0.05946032	-0.43730932	-0.06626632
1.01982032	0.30482932	0.04437632	-0.05976132	-0.43439732	-0.06607332
1.01889032	0.30394032	0.04459532	-0.05139932	-0.43535132	-0.06569532
1.01745032	0.30295532	0.04480032	-0.05059832	-0.43503332	-0.06577132
1.01545032	0.30187632	0.04505332	-0.04804232	-0.43904532	-0.06503832
1.01482032	0.30126832	0.04542432	-0.04167632	-0.43111132	-0.06396932
1.01316032	0.30039432	0.04582232	-0.04600832	-0.43230232	-0.06389132
1.01233032	0.29978932	0.04630432	-0.03488732	-0.42824032	-0.06219532
1.01150032	0.29922332	0.04687632	-0.03311732	-0.42676132	-0.06184832
1.01080032	0.29871432	0.04751432	-0.03386632	-0.42411632	-0.06098432
1.01039032	0.29830332	0.04820232	-0.02242232	-0.42222232	-0.05815132
1.00962032	0.29779232	0.04897532	-0.02243532	-0.42339832	-0.05638932
1.00953032	0.29754132	0.04984732	-0.01802232	-0.41898232	-0.05446332
1.00890032	0.29714432	0.05079332	-0.02569132	-0.42022632	-0.05282032
1.00833032	0.29677432	0.05177632	-0.02978532	-0.42130532	-0.05088532
1.00778032	0.29646132	0.05278032	-0.03373832	-0.42237032	-0.04910032
1.00742032	0.29620032	0.05378832	-0.03978732	-0.42559832	-0.04780632
1.00686032	0.29592332	0.05479032	-0.04411432	-0.42589232	-0.04706932
1.00700032	0.29589832	0.05583432	-0.04865132	-0.42397532	-0.04656232
1.00690032	0.29586232	0.05688132	-0.05231132	-0.42692632	-0.04659232
1.00653032	0.29582232	0.05792132	-0.06061932	-0.42960132	-0.04701232
1.00677032	0.29607832	0.05900532	-0.06114532	-0.42678032	-0.04712332
1.00675032	0.29631432	0.06007432	-0.06358732	-0.42705832	-0.04720332
1.00603032	0.29641932	0.06111132	-0.07105832	-0.42723732	-0.04728532
1.00617032	0.29683532	0.06214832	-0.06829632	-0.42238032	-0.04666732
1.00553032	0.29707632	0.06313832	-0.06967132	-0.42137732	-0.04621032
1.00428032	0.29716832	0.06406332	-0.07883632	-0.42367932	-0.04553132
1.00358032	0.29746132	0.06499132	-0.07716732	-0.42104332	-0.04488632
1.00337032	0.29795632	0.06594632	-0.07847232	-0.41157232	-0.04434532
1.00275032	0.29837532	0.06690232	-0.08227032	-0.41150332	-0.04435732
1.00234032	0.29888232	0.06784632	-0.08788832	-0.40553032	-0.04423132
1.00233032	0.29951432	0.06877832	-0.09238832	-0.40378632	-0.04445732
1.00251032	0.30020532	0.06960032	-0.09522932	-0.40067132	-0.04547232
1.00215032	0.30075632	0.07030632	-0.10447732	-0.40291332	-0.04791532
1.00216032	0.30140632	0.07096932	-0.10196532	-0.40393432	-0.04997232
1.00194032	0.30199432	0.07154132	-0.10735032	-0.40335332	-0.05238732
1.00213032	0.30269732	0.07208132	-0.10904332	-0.39564532	-0.05526532
1.00123032	0.30308632	0.07255932	-0.11356132	-0.39774532	-0.05825332
1.00130032	0.30381432	0.07318532	-0.11853232	-0.39874132	-0.06049332
1.00071032	0.30433632	0.07384632	-0.12356332	-0.38773832	-0.06194932
1.00071032	0.30509032	0.07463432	-0.12961032	-0.38480332	-0.06364232
1.00133032	0.30603032	0.07557132	-0.13227832	-0.37778332	-0.06479432
1.00128032	0.30677632	0.07652232	-0.13903732	-0.37031432	-0.06593232
1.00115032	0.30749632	0.07750932	-0.14726632	-0.36497732	-0.06763832
1.00103032	0.30824632	0.07856232	-0.15223332	-0.36675832	-0.06823532
1.00050032	0.30892032	0.07964832	-0.15909232	-0.36053232	-0.06868832
1.00014032	0.30969932	0.08078832	-0.16025632	-0.35609832	-0.06781632
0.99881732	0.31020832	0.08184232	-0.15821232	-0.36053732	-0.06705532
0.99887732	0.31118232	0.08296932	-0.14882232	-0.35133632	-0.06634432
0.99768632	0.31178932	0.08398332	-0.14168932	-0.34720432	-0.06510932
0.99698032	0.31257532	0.08502132	-0.13476532	-0.34080332	-0.06386632
0.99603632	0.31333632	0.08611132	-0.13852132	-0.32863032	-0.06390632
0.99517732	0.31416032	0.08724232	-0.14172432	-0.31462932	-0.06461132
0.99473032	0.31508432	0.08842332	-0.14667232	-0.30898932	-0.06580632
0.99420132	0.31598732	0.08960532	-0.15319832	-0.30360032	-0.06709632
0.99392232	0.31696332	0.09079332	-0.15977832	-0.30305432	-0.06898332
0.99412332	0.31810932	0.09198632	-0.16320732	-0.29843032	-0.07053632
0.99336432	0.31899932	0.09305832	-0.16839332	-0.28988332	-0.07214332
0.99407332	0.32044532	0.09425632	-0.16628132	-0.28356032	-0.07239732
0.99310432	0.32140232	0.09530832	-0.16717832	-0.27406032	-0.07240732
0.99275032	0.32264032	0.09639332	-0.16546232	-0.27213832	-0.07284132
0.99232032	0.32390932	0.09746332	-0.16406932	-0.26279632	-0.07284732
0.99161132	0.32511032	0.09850232	-0.16452032	-0.25482232	-0.07246632
0.99115732	0.32638932	0.09955732	-0.16580932	-0.24239232	-0.07331232
0.99138832	0.32784032	0.10063532	-0.16745732	-0.24345332	-0.07388832
0.99115432	0.32909332	0.10163032	-0.17425432	-0.23404932	-0.07481032
0.99120132	0.33041732	0.10261532	-0.17892832	-0.22946832	-0.07544132
0.99135932	0.33181632	0.10359632	-0.18414432	-0.22883932	-0.07571232
0.99166432	0.33327632	0.10455332	-0.18842432	-0.22232832	-0.07591232
0.99276032	0.33504632	0.10555232	-0.18739032	-0.22484632	-0.07674032
0.99266832	0.33644832	0.10634932	-0.18547532	-0.21640632	-0.07527632
0.99309632	0.33801432	0.10712832	-0.18131832	-0.21388532	-0.07491332
0.99183832	0.33900132	0.10762432	-0.18499832	-0.20479032	-0.07568832
0.99190532	0.34041632	0.10817032	-0.18162832	-0.19754032	-0.07548032
0.99210532	0.34180032	0.10866132	-0.18333732	-0.19232332	-0.07622332
0.99256932	0.34325932	0.10911832	-0.18248332	-0.18874532	-0.07761832
0.99285332	0.34462132	0.10947232	-0.18227232	-0.18778832	-0.07889632
0.99360132	0.34613132	0.10987232	-0.18442032	-0.18623432	-0.07982932
0.99476732	0.34778532	0.11026532	-0.18498332	-0.19016332	-0.08105632
0.99470332	0.34901732	0.11048732	-0.18935332	-0.18598532	-0.08240932
0.99562132	0.35055832	0.11076932	-0.19123032	-0.18352432	-0.08379432
0.99591632	0.35188932	0.11090332	-0.19303332	-0.17948432	-0.08508032
0.99665332	0.35334332	0.11101732	-0.19355332	-0.17697932	-0.08690632
0.99750632	0.35481632	0.11107232	-0.19380932	-0.17848932	-0.08846132
0.99795832	0.35615232	0.11105032	-0.19492732	-0.17348432	-0.08909932
0.99854832	0.35750532	0.11099932	-0.19612032	-0.17212832	-0.09035132
0.99937632	0.35895132	0.11093732	-0.19601232	-0.17282032	-0.09104832
0.99955932	0.36016432	0.11077932	-0.19694432	-0.16938732	-0.09218632
1.00035032	0.36154232	0.11063132	-0.19722532	-0.16754432	-0.09343732
1.00074032	0.36273532	0.11038332	-0.20165332	-0.16647732	-0.09461532
1.00166032	0.36408332	0.11012432	-0.20309732	-0.16649332	-0.09631132
1.00233032	0.36531432	0.10978332	-0.20474932	-0.16535532	-0.09815832
1.00332032	0.36662332	0.10944932	-0.20480932	-0.16431132	-0.09906432
1.00415032	0.36784032	0.10909032	-0.20525332	-0.16386932	-0.10015532
1.00423032	0.36876032	0.10862532	-0.20748132	-0.16089832	-0.10081232
1.00545032	0.37008332	0.10826332	-0.20530832	-0.16246132	-0.10156032
1.00657032	0.37135732	0.10784132	-0.20232832	-0.16329832	-0.10145032
1.00701032	0.37234232	0.10730932	-0.20358832	-0.16184232	-0.10312732
1.00710032	0.37316432	0.10669932	-0.20571232	-0.16197032	-0.10482432
1.00828032	0.37434732	0.10618832	-0.20647332	-0.16316232	-0.10659632
1.00838032	0.37510932	0.10553532	-0.20840432	-0.16141232	-0.10857832
1.00828032	0.37579232	0.10489232	-0.21229032	-0.15801032	-0.10924432
1.00861032	0.37662732	0.10427532	-0.21318132	-0.15876332	-0.11165932
1.00836032	0.37725732	0.10363332	-0.21742632	-0.15424632	-0.11292232
1.00832032	0.37796832	0.10302732	-0.21975532	-0.15244932	-0.11452132
1.00874032	0.37883032	0.10248132	-0.22007432	-0.15147932	-0.11650132
1.00921032	0.37975832	0.10195132	-0.22100332	-0.15126932	-0.11803132
1.00912032	0.38048832	0.10140532	-0.22076132	-0.14675832	-0.11936132
1.01012032	0.38165032	0.10098832	-0.21854332	-0.14711132	-0.12088132
1.01090032	0.38277332	0.10060232	-0.21771132	-0.15010432	-0.12245932
1.01092032	0.38359932	0.10015932	-0.22001032	-0.14802332	-0.12385832
1.01073032	0.38438332	0.09973332	-0.22205332	-0.14597732	-0.12510832
1.01122032	0.38544832	0.09937632	-0.22250332	-0.14652332	-0.12753132
1.01024032	0.38596032	0.09893232	-0.22597532	-0.14492532	-0.12820232
1.00995032	0.38673032	0.09857132	-0.22745732	-0.14312932	-0.13020732
1.00974032	0.38757232	0.09826732	-0.22788232	-0.14041632	-0.13105332
1.00878032	0.38810832	0.09791932	-0.23124032	-0.13801032	-0.13151732
1.00919032	0.38916632	0.09774132	-0.22932332	-0.13583432	-0.13239232
1.00924032	0.39006432	0.09754432	-0.22732232	-0.13272832	-0.13337632
1.00929032	0.39098932	0.09735632	-0.22676832	-0.13044332	-0.13373732
1.00831032	0.39149932	0.09704432	-0.23023732	-0.12723832	-0.13434332
1.00754032	0.39210132	0.09676732	-0.23221132	-0.12487932	-0.13623732
1.00708032	0.39277532	0.09649332	-0.23341132	-0.12542332	-0.13763332
1.00660032	0.39342232	0.09622232	-0.23580132	-0.12729732	-0.13765032
1.00686032	0.39435532	0.09601432	-0.23571232	-0.12894432	-0.13882332
1.00603032	0.39485132	0.09570332	-0.23853332	-0.12634632	-0.14029632
1.00586032	0.39558132	0.09545532	-0.23965732	-0.12572432	-0.14228632
1.00599032	0.39637832	0.09524532	-0.23962032	-0.12445032	-0.14395832
1.00616032	0.39719332	0.09507932	-0.23768532	-0.12207732	-0.14505032
1.00610032	0.39792132	0.09492532	-0.23771532	-0.11917432	-0.14639232
1.00538032	0.39836532	0.09475532	-0.23929132	-0.11604532	-0.14685632
1.00543032	0.39913232	0.09465732	-0.23858932	-0.11778932	-0.14787932
1.00449032	0.39948532	0.09448632	-0.24065032	-0.11390932	-0.14789832
1.00397032	0.40001132	0.09430932	-0.23941632	-0.11279732	-0.14879732
1.00374032	0.40059132	0.09410532	-0.23824632	-0.11346232	-0.15010232
1.00276032	0.40085932	0.09378732	-0.24036532	-0.10984532	-0.15096832
1.00203032	0.40116932	0.09345732	-0.24216432	-0.11053032	-0.15252032
1.00101032	0.40134432	0.09309432	-0.24462032	-0.11043232	-0.15379132
1.00137032	0.40203532	0.09282332	-0.24271332	-0.11294832	-0.15566532
1.00038032	0.40218532	0.09245432	-0.24584332	-0.11235132	-0.15701432
1.00055032	0.40279032	0.09219832	-0.24446332	-0.11148832	-0.15831332
1.00009032	0.40314132	0.09191532	-0.24606432	-0.11120632	-0.15951232
0.99912232	0.40330432	0.09158732	-0.24870732	-0.10701032	-0.16074532
0.99869832	0.40370532	0.09132032	-0.24849332	-0.10469232	-0.16150232
0.99806432	0.40402132	0.09099032	-0.25028732	-0.10417032	-0.16293332
0.99717632	0.40426532	0.09060532	-0.25217032	-0.10250932	-0.16285532
0.99714932	0.40485632	0.09027932	-0.24936832	-0.10243932	-0.16496332
0.99597532	0.40501032	0.08982232	-0.25248332	-0.10115432	-0.16544832
0.99552532	0.40548132	0.08940732	-0.25105932	-0.09977032	-0.16711632
0.99496532	0.40591232	0.08899632	-0.25078732	-0.09911232	-0.16807332
0.99464432	0.40646032	0.08856632	-0.24955832	-0.09812532	-0.16952032
0.99445132	0.40705132	0.08815432	-0.24925232	-0.09777332	-0.17062032
0.99409432	0.40759832	0.08771232	-0.24956832	-0.09696232	-0.17153532
0.99436832	0.40840332	0.08732732	-0.24720532	-0.09650032	-0.17367832
0.99426532	0.40906632	0.08691032	-0.24597832	-0.09553632	-0.17480132
0.99379132	0.40958632	0.08647632	-0.24860632	-0.09652132	-0.17622532
0.99279332	0.40992332	0.08598732	-0.25033032	-0.09406932	-0.17729332
0.99182432	0.41030432	0.08548032	-0.25252832	-0.09290632	-0.17928832
0.99015732	0.41043632	0.08489532	-0.25517932	-0.09043332	-0.18042232
0.98960232	0.41110732	0.08438232	-0.25342232	-0.09260032	-0.18168732
0.98929132	0.41184832	0.08391332	-0.25088132	-0.09436632	-0.18243032
0.98922132	0.41263532	0.08343432	-0.24758932	-0.09566332	-0.18401232
0.98966232	0.41365232	0.08296832	-0.24479732	-0.09978832	-0.18545432
0.98916432	0.41422032	0.08237032	-0.24466532	-0.10257432	-0.18677132
0.98963232	0.41517732	0.08181232	-0.24111032	-0.10646732	-0.18946732
0.98961132	0.41592632	0.08119732	-0.24395332	-0.10946232	-0.19093832
0.98932432	0.41650632	0.08052432	-0.24915632	-0.11125232	-0.19394032
0.98916832	0.41709732	0.07982932	-0.25313332	-0.11516832	-0.19630932
0.98880732	0.41761232	0.07908132	-0.25862032	-0.11798232	-0.19835432
0.98876932	0.41831832	0.07836432	-0.26176532	-0.12059732	-0.20045832
0.98900232	0.41918532	0.07767032	-0.26378932	-0.12330632	-0.20306832
0.98850032	0.41989432	0.07694132	-0.26282732	-0.12193832	-0.20493132
0.98809732	0.42071032	0.07624532	-0.25914832	-0.12083432	-0.20548032
0.98642232	0.42109532	0.07549332	-0.25887632	-0.11694032	-0.20556332
0.98633632	0.42222332	0.07492232	-0.25132532	-0.11424232	-0.20609332
0.98522232	0.42291832	0.07428532	-0.24874732	-0.10999532	-0.20488232
0.98394032	0.42348632	0.07367432	-0.24435132	-0.10622132	-0.20431532
0.98289732	0.42415732	0.07309532	-0.24269332	-0.10107532	-0.20344432
0.98224632	0.42494532	0.07254332	-0.23762732	-0.09880732	-0.20290432
0.98222032	0.42594332	0.07203732	-0.23077932	-0.09804332	-0.20281632
0.98159532	0.42663932	0.07149832	-0.22868532	-0.09688532	-0.20316532
0.98151032	0.42752832	0.07100632	-0.22506332	-0.09706232	-0.20336432
0.98129132	0.42835032	0.07051332	-0.22237032	-0.09675632	-0.20358132
0.98002532	0.42871132	0.06997832	-0.22297832	-0.09325832	-0.20415032
0.97899132	0.42916332	0.06947632	-0.22434232	-0.09210932	-0.20457232
0.97796632	0.42966632	0.06902632	-0.22332232	-0.08655132	-0.20469332
0.97808932	0.43063832	0.06867332	-0.21938332	-0.08587832	-0.20532132
0.97719532	0.43114032	0.06831032	-0.21906032	-0.08356832	-0.20487732
0.97713432	0.43200732	0.06803032	-0.21527832	-0.08259832	-0.20411132
0.97692432	0.43280932	0.06778132	-0.21156532	-0.08288932	-0.20375332
0.97655832	0.43351632	0.06756232	-0.20609032	-0.08278832	-0.20320332
0.97583132	0.43407732	0.06732332	-0.20534632	-0.08068632	-0.20208032
0.97484132	0.43449932	0.06706232	-0.20278732	-0.07776732	-0.20182132
0.97404632	0.43497132	0.06680332	-0.20226532	-0.07568532	-0.20129532
0.97256732	0.43515232	0.06650232	-0.20460032	-0.07122832	-0.20079632
0.97235632	0.43584832	0.06628832	-0.20201132	-0.07010232	-0.20087832
0.97190632	0.43641432	0.06604032	-0.19999232	-0.06919532	-0.20089232
0.97140432	0.43694032	0.06582732	-0.19686532	-0.06799732	-0.20114832
0.97108032	0.43749632	0.06564032	-0.19558532	-0.06719732	-0.20092132
0.97094432	0.43812632	0.06546632	-0.19271532	-0.06735232	-0.20128532
0.97080032	0.43871732	0.06532232	-0.19086332	-0.06733132	-0.20078332
0.97038032	0.43914632	0.06512132	-0.18997332	-0.06782732	-0.20086032
0.96968432	0.43945332	0.06494832	-0.19175832	-0.06636832	-0.20046032
0.96895332	0.43973232	0.06475832	-0.19083032	-0.06429632	-0.20084432
0.96809132	0.43993932	0.06455632	-0.19091332	-0.06294832	-0.20025132
0.96767332	0.44036732	0.06440132	-0.18862232	-0.06126832	-0.20033432
0.96689532	0.44063032	0.06422032	-0.18942232	-0.05906632	-0.19992732
0.96594832	0.44080432	0.06400932	-0.18782332	-0.05684132	-0.19965632
0.96535032	0.44114732	0.06382632	-0.18540732	-0.05370732	-0.19905932
0.96483232	0.44148732	0.06362332	-0.18299532	-0.05322032	-0.19910032
0.96462932	0.44195532	0.06343132	-0.18018432	-0.05252232	-0.19910732
0.96443632	0.44240332	0.06323232	-0.17677432	-0.05221732	-0.19892532
0.96417332	0.44279432	0.06302332	-0.17446132	-0.05083232	-0.19905232
0.96376932	0.44310032	0.06279432	-0.17296732	-0.05113632	-0.19904132
0.96352432	0.44346732	0.06258732	-0.17118332	-0.04910232	-0.19846932
0.96298232	0.44367532	0.06234032	-0.17070632	-0.04823832	-0.19792232
0.96279332	0.44404732	0.06209232	-0.16867832	-0.04783332	-0.19799432
0.96240632	0.44429132	0.06179732	-0.16766832	-0.04563432	-0.19874732
0.96222232	0.44456632	0.06148532	-0.16837732	-0.04637232	-0.19896432
0.96226332	0.44490632	0.06116332	-0.16715332	-0.04484232	-0.20008232
0.96203432	0.44507632	0.06080232	-0.16686732	-0.04483332	-0.20109532
0.96214232	0.44538032	0.06043932	-0.16642232	-0.04519232	-0.20267132
0.96195532	0.44553032	0.06004832	-0.16836832	-0.04426532	-0.20307832
0.96163032	0.44558032	0.05962032	-0.16849132	-0.04370632	-0.20444332
0.96143032	0.44566532	0.05920932	-0.17032832	-0.04393132	-0.20513132
0.96100832	0.44564432	0.05877332	-0.17058832	-0.04254732	-0.20634632
0.96150332	0.44599732	0.05835632	-0.16945132	-0.04428232	-0.20820332
0.96153232	0.44612732	0.05791332	-0.17073032	-0.04488232	-0.20960532
0.96127932	0.44611432	0.05745532	-0.17235132	-0.04495732	-0.21077732
0.96121232	0.44620432	0.05705332	-0.17137432	-0.04473532	-0.21222332
0.96141632	0.44641632	0.05671032	-0.17273132	-0.04564032	-0.21293832
0.96127732	0.44647832	0.05635932	-0.17165732	-0.04425732	-0.21382532
0.96131032	0.44665332	0.05605832	-0.17151332	-0.04456232	-0.21438532
0.96077232	0.44652732	0.05573932	-0.17201832	-0.04306132	-0.21422932
0.96011532	0.44634432	0.05544532	-0.17255632	-0.04204032	-0.21434132
0.96011932	0.44644132	0.05521332	-0.16996832	-0.04063632	-0.21451432
0.95996132	0.44645032	0.05500332	-0.16988932	-0.04093632	-0.21445832
0.95942332	0.44628332	0.05482532	-0.17120132	-0.04019532	-0.21397032
0.95965932	0.44644932	0.05471832	-0.16963232	-0.04101732	-0.21457032
0.95938132	0.44638832	0.05458232	-0.16843032	-0.04024732	-0.21433332
0.95943032	0.44644732	0.05451732	-0.16827932	-0.04038032	-0.21452032
0.95913732	0.44634132	0.05444932	-0.16813632	-0.04005732	-0.21428832
0.95886932	0.44623632	0.05441132	-0.16809032	-0.03974032	-0.21399432
0.95875132	0.44619832	0.05439132	-0.16765732	-0.03987932	-0.21378432
0.95858632	0.44614932	0.05438032	-0.16693132	-0.03933332	-0.21364232
0.95839332	0.44607932	0.05436632	-0.16607132	-0.03884832	-0.21327732
0.95819032	0.44600832	0.05435032	-0.16537032	-0.03824032	-0.21292832
0.95789232	0.44589632	0.05433232	-0.16505432	-0.03773932	-0.21291932
0.95779832	0.44588232	0.05433232	-0.16441632	-0.03779932	-0.21292132
0.95733032	0.44567532	0.05432932	-0.16430532	-0.03658132	-0.21250532
0.95713032	0.44560332	0.05434832	-0.16433032	-0.03631732	-0.21213932
0.95666432	0.44542232	0.05436432	-0.16392532	-0.03605932	-0.21172932
0.95630232	0.44527532	0.05440032	-0.16303832	-0.03434032	-0.21131732
0.95608632	0.44521232	0.05448832	-0.16277832	-0.03512132	-0.21066232
0.95594732	0.44520032	0.05461332	-0.16108932	-0.03439232	-0.20997232
0.95603932	0.44531432	0.05478332	-0.16097932	-0.03509432	-0.20970632
0.95539832	0.44510632	0.05491232	-0.15991432	-0.03404432	-0.20838832
0.95521232	0.44512232	0.05509932	-0.15788832	-0.03436532	-0.20747032
0.95483932	0.44508232	0.05525932	-0.15553732	-0.03327432	-0.20655632
0.95434932	0.44500132	0.05542632	-0.15390132	-0.03283732	-0.20520532
0.95438732	0.44517832	0.05563032	-0.15044832	-0.03250432	-0.20443732
0.95367932	0.44502832	0.05579532	-0.14980432	-0.03097232	-0.20372332
0.95333532	0.44507632	0.05597332	-0.14813332	-0.03013632	-0.20277532
0.95249232	0.44488932	0.05612632	-0.14589932	-0.02903932	-0.20170732
0.95220132	0.44498932	0.05633732	-0.14449132	-0.02785432	-0.20079032
0.95164832	0.44497532	0.05654432	-0.14228332	-0.02676332	-0.19954632
0.95120532	0.44500832	0.05681232	-0.14040432	-0.02701232	-0.19764832
0.95066132	0.44502932	0.05710932	-0.13836432	-0.02662132	-0.19477732
0.95035732	0.44519432	0.05743932	-0.13329232	-0.02634432	-0.19289432
0.94979732	0.44524332	0.05777532	-0.13068332	-0.02551832	-0.19099432
0.94957232	0.44550732	0.05812132	-0.12610932	-0.02472532	-0.18854132
0.94895832	0.44560432	0.05843132	-0.12201532	-0.02353632	-0.18627932
0.94841532	0.44577232	0.05878232	-0.11894232	-0.02414532	-0.18378932
0.94789532	0.44595732	0.05910332	-0.11567732	-0.02285932	-0.18198132
0.94744332	0.44618432	0.05939632	-0.11249932	-0.02425732	-0.18004132
0.94708232	0.44649832	0.05965232	-0.10971532	-0.02348732	-0.17829732
0.94670132	0.44683532	0.05984332	-0.10597532	-0.02420932	-0.17762932
0.94580932	0.44697432	0.05992132	-0.10494232	-0.02211432	-0.17621832
0.94526932	0.44734432	0.05996632	-0.10213332	-0.01931532	-0.17577332
0.94481432	0.44773332	0.05998132	-0.09811932	-0.01722732	-0.17563232
0.94409232	0.44802432	0.05998232	-0.09638032	-0.01593332	-0.17510632
0.94326132	0.44831132	0.06003232	-0.09225032	-0.01255532	-0.17354432
0.94255932	0.44871132	0.06012532	-0.09016732	-0.01162732	-0.17127132
0.94235932	0.44936332	0.06026032	-0.08485532	-0.01013632	-0.16877132
0.94177632	0.44988032	0.06033132	-0.07976332	-0.00944132	-0.16633532
0.94096732	0.45028232	0.06033432	-0.07556532	-0.00719232	-0.16451632
0.94023432	0.45068832	0.06024932	-0.07368832	-0.00547232	-0.16305532
0.93937032	0.45099032	0.06004232	-0.07225732	-0.00279832	-0.16229332
0.93885132	0.45140032	0.05976732	-0.07317232	-0.00055632	-0.16217432
0.93842632	0.45175132	0.05943432	-0.07226332	0.00075332	-0.16287332
0.93778632	0.45199132	0.05904832	-0.07239532	0.00226632	-0.16350132
0.93722632	0.45232032	0.05864732	-0.07477432	0.00526532	-0.16323232
0.93687532	0.45279232	0.05832732	-0.07344932	0.00510032	-0.16429232
0.93679832	0.45337932	0.05809232	-0.07482932	0.00624232	-0.16412032
0.93645632	0.45377632	0.05789332	-0.08039632	0.00835532	-0.16351832
0.93698732	0.45447232	0.05785132	-0.08830832	0.00994532	-0.16191532
0.93696432	0.45476532	0.05784032	-0.10132332	0.01131032	-0.16048032
0.93726432	0.45510132	0.05788632	-0.11394932	0.01322532	-0.15780132
0.93741732	0.45526832	0.05793032	-0.12520032	0.01394032	-0.15548432
0.93780232	0.45546832	0.05799332	-0.13480332	0.01586332	-0.15214432
0.93792732	0.45554632	0.05798532	-0.13894432	0.01777332	-0.14946132
0.93752832	0.45545232	0.05786332	-0.13861432	0.02095932	-0.14627632
0.93680332	0.45517332	0.05762132	-0.13152832	0.02551932	-0.14527632
0.93580032	0.45474432	0.05725632	-0.12338432	0.03157332	-0.14421832
0.93444632	0.45413732	0.05679732	-0.11116632	0.03680832	-0.14487232
0.93348332	0.45367332	0.05629432	-0.09902732	0.04256732	-0.14567832
0.93244132	0.45303532	0.05572032	-0.08806432	0.04744632	-0.14808732
0.93203032	0.45250832	0.05510932	-0.08082432	0.05026832	-0.15131932
0.93182732	0.45185132	0.05444932	-0.07942932	0.05114332	-0.15647432
0.93127532	0.45098932	0.05358732	-0.07963132	0.05251032	-0.16226232
0.93128732	0.45022432	0.05258232	-0.07832432	0.05333132	-0.17043432
0.93140032	0.44931132	0.05157632	-0.08237032	0.05131632	-0.17911132
0.93119432	0.44834232	0.05055932	-0.08839532	0.05096932	-0.18681832
0.93109232	0.44749432	0.04961532	-0.09156432	0.05095432	-0.19380032
0.93141932	0.44681732	0.04878432	-0.09287932	0.04896532	-0.20040532
0.93144632	0.44595232	0.04800032	-0.09503332	0.04770932	-0.20473532
0.93173332	0.44515432	0.04724932	-0.09272332	0.04133832	-0.20844632
0.93188732	0.44409232	0.04657432	-0.08940332	0.03548632	-0.21064932
0.93238332	0.44300332	0.04607332	-0.09036532	0.02528232	-0.21082632
0.93337732	0.44200632	0.04572732	-0.08725432	0.01367432	-0.21045932
0.93458432	0.44109632	0.04552732	-0.08760632	-0.00134132	-0.20894732
0.93581932	0.44030032	0.04538032	-0.08692632	-0.01686832	-0.20685532
0.93650232	0.43931232	0.04520832	-0.08810532	-0.03013732	-0.20557332
0.93686832	0.43829332	0.04497932	-0.08928632	-0.04055532	-0.20462432
0.93704432	0.43744532	0.04462132	-0.08911432	-0.04606332	-0.20320232
0.93693732	0.43670232	0.04409232	-0.08854332	-0.04861832	-0.20398732
0.93609132	0.43579232	0.04339032	-0.08748032	-0.04701232	-0.20473432
0.93573432	0.43526032	0.04266232	-0.08430932	-0.04479432	-0.20666932
0.93444632	0.43431332	0.04184832	-0.08087332	-0.04230832	-0.20849932
0.93306332	0.43326532	0.04100532	-0.07619732	-0.03942432	-0.21013432
0.93254132	0.43257032	0.04023232	-0.07170132	-0.03997732	-0.21172332
0.93146632	0.43160632	0.03947332	-0.06718932	-0.03937332	-0.21283432
0.93046432	0.43071132	0.03874432	-0.06358932	-0.04061332	-0.21357132
0.92968432	0.42994432	0.03803132	-0.05910032	-0.04073432	-0.21442732
0.92871232	0.42908732	0.03730932	-0.05537232	-0.04015332	-0.21561332
0.92764732	0.42821032	0.03658132	-0.05394032	-0.03912832	-0.21719632
0.92692132	0.42745832	0.03585932	-0.05358332	-0.03835932	-0.21862332
0.92601232	0.42668232	0.03515732	-0.05478332	-0.03816232	-0.22060032
0.92517732	0.42597032	0.03446632	-0.05702132	-0.03539032	-0.22280232
0.92467132	0.42542332	0.03372032	-0.05817832	-0.03507232	-0.22492732
0.92373032	0.42476632	0.03288732	-0.05839032	-0.03380732	-0.22795932
0.92289932	0.42421332	0.03196832	-0.06398332	-0.03338332	-0.23023132
0.92199332	0.42368532	0.03101332	-0.06772432	-0.03280532	-0.23229332
0.92114132	0.42329932	0.03007732	-0.06628632	-0.03227832	-0.23489132
0.91999332	0.42293432	0.02917632	-0.07115832	-0.03057232	-0.23674032
0.91897532	0.42277232	0.02833832	-0.07390832	-0.02925632	-0.23788032
0.91776632	0.42262932	0.02750732	-0.08061832	-0.02683732	-0.23908332
0.91650532	0.42249132	0.02664532	-0.08989932	-0.02299532	-0.23937332
0.91521432	0.42224732	0.02576032	-0.09912232	-0.01903332	-0.24058332
0.91417732	0.42188232	0.02489332	-0.10827532	-0.01542932	-0.24323532
0.91333932	0.42138332	0.02394932	-0.11942032	-0.01296832	-0.24536832
0.91241532	0.42075632	0.02290532	-0.12675832	-0.01201832	-0.24822832
0.91144132	0.42005032	0.02172832	-0.12883532	-0.01263832	-0.25093932
0.91027532	0.41927332	0.02039532	-0.12528432	-0.01323632	-0.25497632
0.90875632	0.41842532	0.01891732	-0.12250132	-0.01335132	-0.25869132
0.90710932	0.41763032	0.01727532	-0.11346432	-0.01226732	-0.26401232
0.90507332	0.41681232	0.01551132	-0.10324732	-0.00986232	-0.26984932
0.90303032	0.41607432	0.01370732	-0.08989532	-0.00791232	-0.27503932
0.90052432	0.41512432	0.01194032	-0.07785032	-0.00501532	-0.27985232
0.89791232	0.41406332	0.01023232	-0.06681732	-0.00207432	-0.28414432
0.89514332	0.41280832	0.00862832	-0.05434532	0.00011832	-0.28763832
0.89317432	0.41191832	0.00715032	-0.04424732	-0.00145332	-0.29033132
0.89082132	0.41079832	0.00578432	-0.03431632	-0.00288632	-0.29183232
0.88884732	0.40954232	0.00458532	-0.02805832	-0.00448032	-0.29315132
0.88717932	0.40814232	0.00356632	-0.02660332	-0.00676932	-0.29363632
0.88638432	0.40691332	0.00266432	-0.02880332	-0.01125432	-0.29396932
0.88526732	0.40549932	0.00176832	-0.02765332	-0.01709032	-0.29512432
0.88410532	0.40412932	0.00093432	-0.02549332	-0.02662732	-0.29607432
0.88340732	0.40287032	0.00032832	-0.02526532	-0.03804332	-0.29639332
0.88340732	0.40175432	-0.00024732	-0.02495032	-0.05395032	-0.29646532
0.88328332	0.40039632	-0.00088932	-0.02080432	-0.06996032	-0.29657232
0.88287332	0.39878832	-0.00163732	-0.01743032	-0.08286032	-0.29631732
0.88162832	0.39707232	-0.00265032	-0.00566532	-0.09402832	-0.29832732
0.88024432	0.39551432	-0.00393732	0.00132432	-0.09947732	-0.30014432
0.87876032	0.39386032	-0.00542032	0.00836232	-0.10144132	-0.30503932
0.87696532	0.39207432	-0.00696032	0.01405232	-0.10158232	-0.31015332
0.87474732	0.39008032	-0.00841632	0.01768532	-0.09951832	-0.31587632
0.87292032	0.38811132	-0.00970932	0.01659832	-0.09886832	-0.32023432
0.87168432	0.38626832	-0.01083332	0.01126732	-0.10002132	-0.32365432
0.87021632	0.38434232	-0.01177732	0.00740132	-0.10030932	-0.32675232
0.86841432	0.38250332	-0.01252932	0.00253932	-0.10222432	-0.32951232
0.86651432	0.38082632	-0.01322332	-0.00193332	-0.10087432	-0.33230932
0.86452832	0.37922132	-0.01395332	-0.00805232	-0.09716432	-0.33456132
0.86275332	0.37782532	-0.01468632	-0.01431732	-0.09428532	-0.33770432
0.86097032	0.37650432	-0.01529032	-0.02308132	-0.09019632	-0.34086632
0.85948732	0.37533532	-0.01577832	-0.03680032	-0.08475732	-0.34306332
0.85803832	0.37402732	-0.01626332	-0.04940632	-0.07874532	-0.34571432
0.85637032	0.37216132	-0.01695332	-0.06300332	-0.07068132	-0.34761832
0.85414532	0.36971432	-0.01794232	-0.06237132	-0.06673332	-0.35105732
0.85221932	0.36710132	-0.01902532	-0.06387032	-0.06667032	-0.35405932
0.85053532	0.36428632	-0.01998732	-0.06398432	-0.06826632	-0.35471732
0.84862432	0.36124332	-0.02091232	-0.06194732	-0.07152432	-0.35575032
0.84747732	0.35848632	-0.02195232	-0.06778632	-0.07510532	-0.35558332
0.84532032	0.35535132	-0.02318632	-0.06671132	-0.07698532	-0.35882932
0.84362632	0.35257532	-0.02466932	-0.06435432	-0.08101032	-0.36390532
0.84182932	0.34989732	-0.02628732	-0.06379332	-0.07948532	-0.37004832
0.83921532	0.34694532	-0.02792732	-0.06086132	-0.07277932	-0.37684032
0.83716932	0.34430532	-0.02956732	-0.06214432	-0.06911632	-0.38400832
0.83392732	0.34127932	-0.03104732	-0.05879832	-0.06174232	-0.38996732
0.83104032	0.33848232	-0.03235732	-0.05321932	-0.05534332	-0.39411232
0.82831132	0.33575132	-0.03360332	-0.04407632	-0.05084432	-0.39645232
0.82551232	0.33293832	-0.03478932	-0.03628932	-0.04614532	-0.39908832
0.82319732	0.33025532	-0.03597832	-0.03239932	-0.04326232	-0.40164032
0.82083432	0.32747732	-0.03722132	-0.02688832	-0.04251432	-0.40525532
0.81893032	0.32486232	-0.03855932	-0.02427232	-0.04517232	-0.41054132
0.81707332	0.32225132	-0.03991732	-0.02309832	-0.04736032	-0.41704032
0.81532932	0.31962932	-0.04134332	-0.02124132	-0.04974532	-0.42410432
0.81355632	0.31692032	-0.04283832	-0.01917132	-0.05211832	-0.43130232
0.81224932	0.31436032	-0.04439732	-0.02213232	-0.05724832	-0.43893832
0.81141032	0.31199932	-0.04600532	-0.02333832	-0.06431932	-0.44703732
0.81045032	0.30960132	-0.04768432	-0.02606732	-0.07021832	-0.45385632
0.80938332	0.30716432	-0.04943232	-0.02660832	-0.07412932	-0.46151832
0.80880632	0.30494132	-0.05132532	-0.02879232	-0.08048832	-0.46895032
0.80764632	0.30258732	-0.05332932	-0.02971632	-0.08345732	-0.47638832
0.80640132	0.30029332	-0.05547332	-0.02940332	-0.08510932	-0.48518032
0.80570832	0.29838532	-0.05777132	-0.03352632	-0.08794532	-0.49528332
0.80431232	0.29625432	-0.06012532	-0.03553832	-0.08616332	-0.50610232
0.80335032	0.29427332	-0.06261732	-0.03853932	-0.08304332	-0.51677732
0.80284232	0.29242132	-0.06520932	-0.04582832	-0.08240532	-0.52696932
0.80176132	0.29032232	-0.06776332	-0.04802232	-0.08095732	-0.53754032
0.80065432	0.28819932	-0.07024932	-0.04742932	-0.08138332	-0.54676032
0.79948632	0.28608632	-0.07260832	-0.04445632	-0.08242432	-0.55459432
0.79819132	0.28394832	-0.07483632	-0.03784132	-0.08354932	-0.56022132
0.79723332	0.28199732	-0.07696832	-0.03117532	-0.08423632	-0.56455432
0.79638632	0.28006432	-0.07907432	-0.02533832	-0.08605732	-0.56846632
0.79550232	0.27813632	-0.08112232	-0.01938532	-0.08447032	-0.57219032
0.79494232	0.27631132	-0.08315032	-0.01736732	-0.08568232	-0.57718332
0.79429832	0.27439832	-0.08509532	-0.01725532	-0.08346832	-0.58209432
0.79352132	0.27242832	-0.08691132	-0.01463832	-0.08478432	-0.58843232
0.79272732	0.27061632	-0.08857132	-0.01245532	-0.08474132	-0.59283732
0.79287532	0.26900132	-0.09044932	-0.00922532	-0.08534232	-0.59589932
0.79205732	0.26713832	-0.09228432	0.00037032	-0.08695232	-0.59970632
0.79136432	0.26539232	-0.09422832	0.01145132	-0.08874432	-0.60420332
0.79103232	0.26372232	-0.09615332	0.01891732	-0.08962832	-0.60852832
0.79097732	0.26211932	-0.09805332	0.02385032	-0.09403032	-0.61413332
0.79036332	0.26030732	-0.09974932	0.02719232	-0.10022432	-0.62094632
0.79133032	0.25903332	-0.10152532	0.02249632	-0.10442332	-0.62789432
0.79164332	0.25733732	-0.10328932	0.01907832	-0.10641432	-0.63463632
0.79166132	0.25556732	-0.10490232	0.01608732	-0.11235632	-0.64129132
0.79158532	0.25378732	-0.10643732	0.01472232	-0.11252232	-0.64608032
0.79117832	0.25198732	-0.10788032	0.01592032	-0.11667332	-0.65199732
0.79130732	0.25043932	-0.10934832	0.01341932	-0.12645832	-0.65892932
0.79099732	0.24877032	-0.11077232	0.01470032	-0.12373732	-0.66370132
0.79130332	0.24736932	-0.11230532	0.01224032	-0.12964932	-0.67028332
0.79132632	0.24593032	-0.11382132	0.01220332	-0.12858232	-0.67738732
0.79179232	0.24465932	-0.11544232	0.00876332	-0.12282632	-0.68206732
0.79213032	0.24336532	-0.11703032	0.00529632	-0.12607632	-0.68966732
0.79263732	0.24213032	-0.11862932	0.00235232	-0.13060732	-0.69594832
0.79289532	0.24081432	-0.12013232	0.00122732	-0.13092432	-0.70131932
0.79315432	0.23951532	-0.12162032	-0.00000032	-0.13209832	-0.70652532
0.79357332	0.23836532	-0.12316432	-0.00319632	-0.13386632	-0.71164032
0.79363032	0.23716332	-0.12465632	-0.00159032	-0.13646232	-0.71728432
0.79388232	0.23609032	-0.12625132	-0.00058832	-0.13511232	-0.72212132
0.79396632	0.23495832	-0.12782632	0.00166032	-0.13589132	-0.72645532
0.79429832	0.23384232	-0.12940232	0.00319032	-0.13609932	-0.72922832
0.79474132	0.23276132	-0.13096732	0.00463832	-0.13980632	-0.73272932
0.79485432	0.23158032	-0.13248432	0.00489232	-0.13863932	-0.73655132
0.79507932	0.23041132	-0.13406932	0.00236632	-0.14157832	-0.74066932
0.79523332	0.22917832	-0.13563132	-0.00077532	-0.14725832	-0.74552332
0.79565832	0.22801332	-0.13728532	-0.00608032	-0.14479432	-0.74865632
0.79609632	0.22688732	-0.13896832	-0.01291532	-0.14338532	-0.75193832
0.79617332	0.22568232	-0.14062232	-0.01647632	-0.14471132	-0.75374332
0.79587232	0.22445132	-0.14228632	-0.01915032	-0.14660032	-0.75576732
0.79668532	0.22363832	-0.14429432	-0.02591632	-0.14388932	-0.75783132
0.79679232	0.22278732	-0.14639532	-0.03219332	-0.14522432	-0.76267132
0.79711832	0.22214132	-0.14879932	-0.03644132	-0.14667932	-0.76775932
0.79659232	0.22132732	-0.15093932	-0.03963932	-0.15301432	-0.77105432
0.79547332	0.22022932	-0.15238932	-0.03700232	-0.15624532	-0.76751132
0.79509632	0.21941232	-0.15359332	-0.03671732	-0.16220132	-0.76523732
0.79490332	0.21868332	-0.15456532	-0.03524632	-0.15976532	-0.76060732
0.79441432	0.21763332	-0.15494032	-0.03096632	-0.16017232	-0.75347732
0.79455432	0.21647532	-0.15501932	-0.02925332	-0.16409032	-0.74605432
0.79472032	0.21503932	-0.15483832	-0.02580032	-0.16452732	-0.73754432
0.79387232	0.21330932	-0.15441932	-0.02792732	-0.17167032	-0.73215432
0.79475632	0.21232632	-0.15474332	-0.03986432	-0.16371032	-0.72599532
0.79451332	0.21135232	-0.15530832	-0.04443732	-0.16322032	-0.72492632
0.79405432	0.21053732	-0.15600232	-0.04337432	-0.16361932	-0.72233932
0.79342332	0.20965532	-0.15664432	-0.03668032	-0.16086032	-0.71732732
0.79320932	0.20906732	-0.15773332	-0.03469732	-0.16194532	-0.71794832
0.79169132	0.20829032	-0.15855332	-0.02843532	-0.17261432	-0.72301432
0.79215532	0.20803332	-0.15966032	-0.02436332	-0.16671732	-0.71981432
0.79041432	0.20686532	-0.15982732	-0.00899832	-0.17105732	-0.71483432
0.79038732	0.20543432	-0.16000132	-0.00328632	-0.17331832	-0.70675932
0.79165332	0.20395732	-0.16044532	-0.00843732	-0.17057832	-0.69996432
0.79195332	0.20189932	-0.16062232	-0.01016332	-0.17143332	-0.69439832
0.79171132	0.19937932	-0.16062332	-0.00891432	-0.17465332	-0.68798432
0.79218532	0.19671832	-0.16079532	-0.01119232	-0.17681032	-0.68147232
0.79225332	0.19392332	-0.16120132	-0.01652332	-0.17621532	-0.67683132
0.79209232	0.19100332	-0.16189232	-0.01757632	-0.17493332	-0.67341732
0.79236632	0.18817532	-0.16298932	-0.01831532	-0.17093432	-0.67059432
0.79201632	0.18522432	-0.16431432	-0.01432132	-0.17314432	-0.67163332
0.79179732	0.18218432	-0.16570232	-0.00696032	-0.17317332	-0.67319832
0.79153432	0.17879332	-0.16662632	0.00564432	-0.16845232	-0.66964432
0.79163132	0.17516132	-0.16715032	0.01201332	-0.16905532	-0.66552732
0.79141532	0.17135732	-0.16741932	0.01554532	-0.16981532	-0.66341432
0.79145832	0.16733232	-0.16756732	0.01710932	-0.17570032	-0.66396432
0.79177232	0.16350032	-0.16788132	0.01296332	-0.17366732	-0.66569132
0.79239732	0.15970532	-0.16825832	0.01807732	-0.17146032	-0.66529632
0.79165032	0.15548732	-0.16821532	0.02286632	-0.17477132	-0.66747332
0.79268032	0.15136032	-0.16836232	0.02532332	-0.17514432	-0.66698532
0.79389332	0.14692432	-0.16850332	0.02160332	-0.17758332	-0.66713032
0.79440932	0.14219032	-0.16853332	0.01965632	-0.18272232	-0.66880032
0.79605532	0.13760232	-0.16906232	0.01167732	-0.18123532	-0.66996432
0.79668432	0.13275132	-0.16950432	0.01576832	-0.18276532	-0.67232132
0.79746532	0.12760932	-0.16987332	0.01266032	-0.18659332	-0.67351332
0.79793232	0.12247632	-0.17033132	0.00796632	-0.19481832	-0.67746032
0.79903632	0.11731632	-0.17092932	0.00356132	-0.19860432	-0.67955332
0.79979332	0.11214332	-0.17162432	0.00250132	-0.20035332	-0.68390532
0.80215632	0.10717732	-0.17298432	-0.00542032	-0.19673132	-0.68955232
0.80262632	0.10171332	-0.17379132	0.01073432	-0.20062232	-0.69473732
0.80431132	0.09594032	-0.17475932	0.01425632	-0.20368332	-0.69647832
0.80592732	0.08992032	-0.17564232	0.02196632	-0.20406932	-0.69689032
0.80834632	0.08354532	-0.17641832	0.02385032	-0.20552632	-0.69576632
0.80969732	0.07676432	-0.17692132	0.02444932	-0.20998732	-0.69574732
0.81181432	0.06984232	-0.17755432	0.01442032	-0.21082432	-0.69274432
0.81232632	0.06276332	-0.17797432	0.00771332	-0.21550032	-0.69303432
0.81197832	0.05565432	-0.17848032	0.00801132	-0.21586432	-0.69293732
0.81375232	0.04867732	-0.17951132	0.00115732	-0.21124932	-0.69321732
0.81375132	0.04159532	-0.18023332	0.00542232	-0.21011632	-0.69528732
0.81614632	0.03461532	-0.18136932	0.00214732	-0.19509032	-0.69793132
0.81912932	0.02752632	-0.18247332	0.00304932	-0.18475532	-0.70032832
0.81916732	0.02021932	-0.18275832	0.01195132	-0.18294732	-0.70366232
0.82045632	0.01303632	-0.18335932	0.00775632	-0.17355432	-0.70824132
0.82064632	0.00595132	-0.18376132	0.00930032	-0.17093532	-0.71539332
0.81992932	-0.00108432	-0.18393232	0.02146132	-0.16619832	-0.72217332
0.82112832	-0.00813432	-0.18444332	0.02565032	-0.15674032	-0.72690232
0.82220332	-0.01514732	-0.18484032	0.02283232	-0.14822832	-0.73424532
0.82421832	-0.02226132	-0.18534532	0.02565632	-0.14437732	-0.73986832
0.82551032	-0.02945932	-0.18549732	0.02108732	-0.13821732	-0.74293732
0.82600032	-0.03645932	-0.18546232	0.00589532	-0.13980332	-0.74938432
0.82318132	-0.04293332	-0.18483232	-0.00125232	-0.14600532	-0.75501532
0.82083232	-0.04894032	-0.18458432	-0.00789532	-0.14896432	-0.76217732
0.82030832	-0.05463832	-0.18483332	-0.01285432	-0.14700532	-0.76876432
0.81907932	-0.06004432	-0.18500432	-0.01431232	-0.14724832	-0.77397932
0.81894432	-0.06522932	-0.18550132	-0.00908132	-0.14539532	-0.77842832
0.81883632	-0.07043932	-0.18575932	0.00250932	-0.14185732	-0.77795032
0.82026532	-0.07583332	-0.18616732	0.00325632	-0.13603732	-0.77728232
0.82228932	-0.08141332	-0.18646332	0.00253832	-0.13086332	-0.77377332
0.82149532	-0.08681932	-0.18614132	-0.01193732	-0.13587032	-0.77143632
0.82001232	-0.09191832	-0.18593332	-0.02529232	-0.14037232	-0.76836132
0.82011432	-0.09713732	-0.18605932	-0.02779332	-0.13784532	-0.76254732
0.82010032	-0.10243632	-0.18614932	-0.03119132	-0.13895732	-0.75582332
0.81925632	-0.10767532	-0.18610132	-0.02797032	-0.13861232	-0.74724932
0.81816232	-0.11284132	-0.18614132	-0.03713132	-0.14067232	-0.74038732
0.81677532	-0.11766632	-0.18630032	-0.03613832	-0.14116332	-0.73538732
0.81650532	-0.12265532	-0.18667632	-0.03235232	-0.13895432	-0.72808432
0.81545132	-0.12735332	-0.18687032	-0.03437732	-0.13960932	-0.72456632
0.81466132	-0.13188032	-0.18713232	-0.03402232	-0.13808832	-0.72137432
0.81436132	-0.13630532	-0.18743832	-0.03290132	-0.13582832	-0.71842032
0.81507032	-0.14098732	-0.18786832	-0.02809532	-0.13317032	-0.71345832
0.81334832	-0.14518232	-0.18779032	-0.03241732	-0.13526732	-0.71265432
0.81314432	-0.14939532	-0.18810032	-0.03185832	-0.13363132	-0.71193332
0.81289632	-0.15359232	-0.18836832	-0.02977332	-0.13387232	-0.70951232
0.81174932	-0.15764032	-0.18853732	-0.02978632	-0.13477632	-0.70696132
0.81112032	-0.16167132	-0.18902332	-0.02475732	-0.13370532	-0.70484032
0.81166432	-0.16592732	-0.18977632	-0.02150832	-0.12967232	-0.70295832
0.81152632	-0.17008332	-0.19027332	-0.01443832	-0.12845332	-0.69860932
0.81162332	-0.17420832	-0.19088032	-0.01703632	-0.12752832	-0.69503432
0.81147132	-0.17821732	-0.19140132	-0.01194832	-0.12582332	-0.68899032
0.81117232	-0.18221532	-0.19191132	-0.01209132	-0.12548032	-0.68202332
0.81086332	-0.18607932	-0.19248832	-0.01131132	-0.12225732	-0.67372832
0.81011732	-0.18966832	-0.19302532	-0.01209832	-0.12015632	-0.66687432
0.81074632	-0.19350732	-0.19370832	-0.01370732	-0.11469632	-0.65958532
0.81095232	-0.19729932	-0.19407632	-0.01424232	-0.11011632	-0.65146432
0.81033132	-0.20094332	-0.19417632	-0.01333732	-0.10752432	-0.64483232
0.80961832	-0.20429932	-0.19425132	-0.01048832	-0.10178632	-0.64268432
0.81057032	-0.20797232	-0.19425232	0.00598232	-0.09116532	-0.63966732
0.81197032	-0.21173232	-0.19365032	0.01620432	-0.08337132	-0.63750632
0.81087732	-0.21436632	-0.19205432	0.03026932	-0.07963232	-0.63816132
0.81119132	-0.21675732	-0.19023932	0.04509532	-0.07627132	-0.63902132
0.81218832	-0.21889732	-0.18788732	0.05138332	-0.07458432	-0.63678832
0.81147832	-0.21985032	-0.18455232	0.06321032	-0.08518932	-0.63310832
0.81072932	-0.21986932	-0.18079332	0.07200732	-0.10107532	-0.63038932
0.81128932	-0.21928032	-0.17705332	0.08084932	-0.12660032	-0.63024832
0.81410432	-0.21849532	-0.17319732	0.09047232	-0.15078532	-0.62922132
0.81912132	-0.21782732	-0.16900532	0.10341732	-0.16712332	-0.62377032
0.82537332	-0.21724632	-0.16417032	0.11484532	-0.18204732	-0.61408232
0.83111732	-0.21619832	-0.15825532	0.11761732	-0.20055332	-0.60180632
0.83620932	-0.21464332	-0.15143032	0.12864532	-0.22279432	-0.58673232
0.83876632	-0.21203832	-0.14362532	0.13801932	-0.24156532	-0.57359732
0.83860632	-0.20820232	-0.13518132	0.14629832	-0.26221232	-0.56146632
0.83713932	-0.20343332	-0.12668032	0.14302532	-0.27978532	-0.55164832
0.83528132	-0.19780132	-0.11832932	0.13902332	-0.30462632	-0.54511432
0.83380832	-0.19169232	-0.11039232	0.14114032	-0.32133332	-0.54072032
0.83315932	-0.18520532	-0.10284032	0.13067032	-0.33387532	-0.54236632
0.81430132	-0.17331632	-0.09296432	0.28844232	0.85591332	-0.79402332
0.83262832	-0.17079232	-0.08858832	0.12843232	-0.37382332	-0.54718032
0.83419132	-0.07685732	-0.02778132	0.11061932	-0.46873432	-0.58803432
0.83562732	-0.06767832	-0.02498232	0.10506132	-0.46501232	-0.59388632
0.83841732	-0.05848432	-0.02281332	0.10836532	-0.45832032	-0.60010032
0.84081032	-0.04918932	-0.02128932	0.10802332	-0.44874432	-0.60797532
0.84370132	-0.03978732	-0.02039532	0.10869332	-0.43801532	-0.61693532
0.84716932	-0.03027532	-0.02019132	0.10930332	-0.41785332	-0.62603432
0.85030032	-0.02065332	-0.02058132	0.11144032	-0.39876832	-0.63545932
0.85461832	-0.01091732	-0.02162032	0.11040632	-0.37025932	-0.64340832
0.85697632	-0.00100232	-0.02314332	0.10826232	-0.34025432	-0.65844332
0.85704632	0.00895532	-0.02522832	0.12166032	-0.31881232	-0.66651832
0.85787632	0.01898132	-0.02795432	0.12997532	-0.29294232	-0.67626632
0.85749032	0.02916432	-0.03131232	0.14255532	-0.26848132	-0.68718232
0.85710432	0.03950232	-0.03534032	0.16130032	-0.23889232	-0.69991332
0.85348832	0.04975932	-0.03974232	0.18127332	-0.22559932	-0.71379132
0.85243832	0.06028532	-0.04469332	0.18654632	-0.19863032	-0.73585332
0.81858432	0.06854332	-0.04872332	0.21668232	-0.33979532	-0.71907132
0.84589932	0.08093532	-0.05519532	0.20443432	-0.17742632	-0.77039132
0.84843932	0.09239132	-0.06124632	-0.00805132	0.10490032	-0.81656132
0.84433432	0.10215432	-0.06670832	0.11306232	-0.11963132	-0.82442832
0.84553032	0.11280732	-0.07245432	0.07759332	-0.02315632	-0.84640332
0.84121832	0.12264532	-0.07787032	0.08097332	-0.06405432	-0.85886632
0.83564632	0.13202432	-0.08297732	0.10873932	-0.10646532	-0.86999632
0.83252032	0.14164932	-0.08825432	0.12224332	-0.11223432	-0.88575232
0.82510132	0.14982932	-0.09266132	0.17752332	-0.17727832	-0.88730032
0.82367732	0.15903832	-0.09758332	0.16127032	-0.18530332	-0.90426932
0.82238632	0.16784632	-0.10210632	0.14072632	-0.18841532	-0.92105332
0.82034932	0.17593132	-0.10605932	0.12702932	-0.19819832	-0.93450832
0.81950032	0.18362232	-0.10962732	0.11631932	-0.20123132	-0.94705132
0.81479732	0.18989232	-0.11227832	0.10807332	-0.22081432	-0.95568332
0.81152832	0.19575432	-0.11467232	0.09963832	-0.23584732	-0.96330532
0.80956532	0.20124532	-0.11685532	0.08545732	-0.24596332	-0.96980932
0.80811932	0.20616232	-0.11870232	0.06966932	-0.25472832	-0.97589432
0.80618632	0.21032732	-0.12010132	0.06360632	-0.26502132	-0.97848832
0.80458232	0.21398132	-0.12122832	0.05947632	-0.27381132	-0.98017232
0.80474132	0.21754632	-0.12237032	0.05580332	-0.27773432	-0.98005332
0.80426632	0.22045832	-0.12321732	0.05729532	-0.28363432	-0.97831732
0.80458532	0.22313732	-0.12411432	0.06080432	-0.28770232	-0.97689632
0.80530832	0.22552132	-0.12502232	0.06394132	-0.28994632	-0.97431632
0.80603532	0.22754432	-0.12586632	0.06533032	-0.29387132	-0.97152032
0.80754732	0.22948832	-0.12683132	0.06409232	-0.29577032	-0.96930832
0.80870032	0.23115132	-0.12780932	0.06595332	-0.29713932	-0.96664732
0.81040032	0.23284232	-0.12902332	0.06934932	-0.29876132	-0.96302832
0.81158632	0.23429532	-0.13028132	0.07377432	-0.29865032	-0.96084132
0.81311732	0.23567832	-0.13175032	0.07656832	-0.29927332	-0.95948832
0.81431032	0.23682232	-0.13335532	0.07632332	-0.30199032	-0.95948832
0.81655832	0.23822432	-0.13534832	0.07415532	-0.30064632	-0.96067132
0.81755932	0.23933832	-0.13740832	0.07525732	-0.30108832	-0.96273032
0.82020032	0.24102332	-0.14004432	0.06988432	-0.29693132	-0.96699332
0.82111532	0.24224332	-0.14257632	0.06519232	-0.29854632	-0.97462832
0.82134532	0.24275232	-0.14473632	0.06328932	-0.29935532	-0.97547432
0.82195132	0.24276032	-0.14668732	0.06009432	-0.29808632	-0.97418132
0.82263532	0.24252732	-0.14846232	0.05572632	-0.29641032	-0.97363232
0.82233032	0.24170332	-0.14962132	0.04973032	-0.29832432	-0.97297832
0.82186732	0.24041632	-0.15029032	0.04963032	-0.29564432	-0.96858332
0.82267132	0.23904432	-0.15087232	0.04632432	-0.29094032	-0.96172032
0.82208832	0.23724232	-0.15117432	0.04338632	-0.29002432	-0.95810932
0.82201532	0.23545532	-0.15149932	0.04124432	-0.28910732	-0.95439232
0.82114032	0.23321932	-0.15159632	0.04329032	-0.28809832	-0.94900932
0.82133932	0.23114432	-0.15188832	0.03968932	-0.28403732	-0.94442332
0.82153232	0.22903232	-0.15222732	0.03133032	-0.28158432	-0.94191732
0.82168432	0.22682532	-0.15253632	0.02614632	-0.27931432	-0.93908532
0.82151032	0.22440832	-0.15283332	0.02486632	-0.27688432	-0.93399332
0.82211132	0.22204632	-0.15340532	0.01855132	-0.27422332	-0.93037632
0.82148132	0.21956232	-0.15407832	0.01036732	-0.27617432	-0.93302132
0.82217732	0.21780832	-0.15521932	0.00296832	-0.27450432	-0.93683432
0.82129832	0.21577032	-0.15607432	0.00908732	-0.27486332	-0.93907732
0.82125432	0.21415032	-0.15701032	0.01156932	-0.27497832	-0.94232432
0.82045032	0.21232432	-0.15754032	0.01269232	-0.27796332	-0.94642832
0.81994232	0.21064532	-0.15794332	0.01061132	-0.28073132	-0.95049232
0.82026732	0.20912732	-0.15833032	0.00801032	-0.28015632	-0.95396332
0.82115732	0.20786832	-0.15887732	0.00063332	-0.27883232	-0.95867832
0.82083032	0.20620532	-0.15912232	0.00043432	-0.27982732	-0.96140132
0.82049132	0.20436732	-0.15927032	0.00104732	-0.27822632	-0.95953332
0.82120132	0.20239832	-0.15958932	0.00065832	-0.26975632	-0.95272832
0.82017932	0.19963732	-0.15956832	0.01032432	-0.26758332	-0.94129932
0.81958532	0.19650432	-0.15963932	0.01248632	-0.26146832	-0.92735132
0.81872432	0.19312132	-0.15983532	0.00810832	-0.25666932	-0.91448932
0.81715132	0.18937732	-0.15997232	0.01428432	-0.25080932	-0.89778032
0.81660732	0.18525932	-0.16005832	0.03146332	-0.24355932	-0.87414732
0.81725632	0.18076932	-0.16044232	0.03029132	-0.24379232	-0.85437932
0.81725932	0.17635932	-0.16128732	0.01772532	-0.24508332	-0.84483832
0.81618632	0.17208032	-0.16247932	0.02386732	-0.24792932	-0.83886032
0.81711332	0.16821732	-0.16411932	0.03326632	-0.24255432	-0.83158232
0.81725832	0.16409432	-0.16545632	0.04743332	-0.24441032	-0.82643832
0.81827732	0.15994932	-0.16674432	0.05530032	-0.24572332	-0.82163232
0.81845332	0.15608132	-0.16795932	0.05553332	-0.24831832	-0.82535432
0.81891632	0.15265632	-0.16902232	0.06655332	-0.24821332	-0.82709332
0.82065732	0.14908432	-0.16963932	0.07476032	-0.25092632	-0.82537532
0.82072732	0.14526932	-0.16984332	0.06883832	-0.25825632	-0.82898832
0.82105932	0.14199032	-0.17033732	0.06628032	-0.26357332	-0.83520332
0.82213432	0.13866032	-0.17086732	0.07045432	-0.26452932	-0.83633332
0.82163032	0.13505932	-0.17112432	0.07493532	-0.27038532	-0.84159832
0.82297532	0.13159432	-0.17166232	0.07398632	-0.27189732	-0.84434832
0.82431332	0.12781432	-0.17201732	0.07179632	-0.27243232	-0.84619832
0.82550032	0.12387632	-0.17233032	0.07037732	-0.27273432	-0.84633632
0.82733232	0.11992032	-0.17269832	0.06313632	-0.26978632	-0.84586032
0.82791532	0.11568032	-0.17272432	0.07030332	-0.26670832	-0.84042032
0.83009632	0.11107832	-0.17298632	0.07627232	-0.25980932	-0.82969532
0.83051632	0.10576432	-0.17302732	0.07498832	-0.26378132	-0.82286132
0.83055832	0.10038432	-0.17337832	0.07155232	-0.26676932	-0.81955332
0.82985032	0.09510832	-0.17401132	0.06652232	-0.27256132	-0.81966232
0.82987732	0.09031132	-0.17499132	0.07460832	-0.26850932	-0.81834232
0.83197932	0.08577432	-0.17612932	0.07401732	-0.26368532	-0.81525632
0.83270132	0.08130132	-0.17722632	0.07307632	-0.26131732	-0.81643632
0.83362632	0.07718332	-0.17848632	0.07224132	-0.26150932	-0.82198832
0.83469132	0.07330732	-0.17987032	0.07546632	-0.25566432	-0.82921832
0.83814532	0.06950832	-0.18138932	0.06479632	-0.25163032	-0.83737732
0.83945932	0.06570532	-0.18235432	0.05192532	-0.25418732	-0.84701732
0.84157132	0.06250232	-0.18369032	0.03129332	-0.25358032	-0.85987832
0.84341932	0.05977032	-0.18488532	0.00815032	-0.25419032	-0.87121032
0.84474932	0.05747732	-0.18620632	-0.00770532	-0.25286232	-0.88184332
0.84593832	0.05548632	-0.18739032	-0.01776432	-0.25345932	-0.89070032
0.84619632	0.05331832	-0.18908832	-0.02974632	-0.25176532	-0.90059232
0.84609232	0.05147832	-0.19173532	-0.03020432	-0.24763132	-0.91157532
0.84526632	0.04946132	-0.19407332	-0.02374632	-0.24226032	-0.91840632
0.84608932	0.04722932	-0.19585832	-0.02001232	-0.23688332	-0.92208732
0.84664732	0.04531532	-0.19706832	-0.02584832	-0.22907732	-0.92566332
0.84748032	0.04391032	-0.19785832	-0.03126432	-0.22527932	-0.92774432
0.84793232	0.04275732	-0.19805132	-0.03701332	-0.22226032	-0.92609232
0.84810032	0.04216332	-0.19796232	-0.04394032	-0.22240632	-0.92461532
0.84783332	0.04193632	-0.19781232	-0.04533832	-0.22479332	-0.92375932
0.84754732	0.04190732	-0.19765232	-0.04246632	-0.22747632	-0.92113232
0.84674632	0.04195832	-0.19734532	-0.03824832	-0.23054932	-0.91892032
0.84677332	0.04221332	-0.19710832	-0.04198432	-0.23379432	-0.91578532
0.84668632	0.04268632	-0.19678932	-0.04149032	-0.23641532	-0.91008632
0.84593232	0.04325932	-0.19626732	-0.04476932	-0.24201332	-0.90308532
0.84616532	0.04392932	-0.19590832	-0.05357732	-0.24422732	-0.89530632
0.84646232	0.04462932	-0.19572132	-0.05777532	-0.24571132	-0.88560932
0.84673732	0.04521632	-0.19562632	-0.06170732	-0.24389332	-0.87645932
0.84712132	0.04567732	-0.19570632	-0.06343832	-0.24390232	-0.86957632
0.84644632	0.04596232	-0.19574232	-0.06477132	-0.24640832	-0.86257732
0.84726232	0.04611032	-0.19619832	-0.06869132	-0.24565632	-0.85751532
0.84747832	0.04611832	-0.19664932	-0.06138632	-0.24584632	-0.84900232
0.84691732	0.04596132	-0.19694732	-0.05685132	-0.25066332	-0.84201132
0.84609032	0.04570932	-0.19715632	-0.05643432	-0.25553332	-0.83765632
0.84611332	0.04552332	-0.19751132	-0.06219432	-0.25754732	-0.83401932
0.84608232	0.04544832	-0.19778332	-0.05844132	-0.25755632	-0.82804332
0.84573532	0.04551832	-0.19791432	-0.05449432	-0.25831532	-0.82153432
0.84600432	0.04587132	-0.19811232	-0.05276232	-0.25720832	-0.81663932
0.84594032	0.04639432	-0.19812632	-0.05074932	-0.25679632	-0.81097332
0.84561032	0.04690532	-0.19786432	-0.04509932	-0.25603832	-0.80554932
0.84554732	0.04725732	-0.19743932	-0.04214132	-0.25794232	-0.80116532
0.84537532	0.04742432	-0.19678132	-0.03857432	-0.26038232	-0.79912032
0.84548632	0.04750832	-0.19588232	-0.03449732	-0.26162832	-0.79728332
0.84503432	0.04741632	-0.19458632	-0.02408432	-0.26550332	-0.79658232
0.84452832	0.04723332	-0.19294832	-0.01718132	-0.26894732	-0.79790532
0.84509832	0.04706932	-0.19102332	-0.01248432	-0.27085732	-0.80014332
0.84541432	0.04690932	-0.18839032	-0.01144332	-0.27445032	-0.80280132
0.84607432	0.04690832	-0.18512932	-0.01348232	-0.27959832	-0.80261832
0.84727032	0.04710932	-0.18124232	-0.01572832	-0.28310232	-0.79986732
0.84720632	0.04752532	-0.17656232	-0.01870232	-0.28892832	-0.79498032
0.84672132	0.04832132	-0.17155132	-0.01572332	-0.29428832	-0.79062732
0.84687332	0.04947832	-0.16641832	-0.02434432	-0.29548832	-0.78791432
0.84623532	0.05084432	-0.16112132	-0.04080132	-0.29742532	-0.78750732
0.84640732	0.05248532	-0.15603232	-0.05000032	-0.30134232	-0.78778732
0.84752932	0.05415832	-0.15093332	-0.06910032	-0.29594332	-0.78475732
0.84428932	0.05552032	-0.14538932	-0.08371632	-0.30066032	-0.78319132
0.84046732	0.05780932	-0.14080332	-0.10650132	-0.31868532	-0.79362632
0.83837732	0.06073832	-0.13684732	-0.11123632	-0.33546732	-0.80063532
0.83638032	0.06455632	-0.13322032	-0.11304932	-0.33570732	-0.80765532
0.83407732	0.06857132	-0.12924432	-0.10354032	-0.34424832	-0.80939232
0.83434932	0.07252332	-0.12495432	-0.11096132	-0.35089732	-0.80746332
0.83521232	0.07647032	-0.12007432	-0.10526732	-0.37208632	-0.80543832
0.83604732	0.08041732	-0.11479632	-0.11216032	-0.38727132	-0.80363532
0.83678532	0.08444532	-0.10919832	-0.12421132	-0.39945332	-0.80207832
0.83708032	0.08845932	-0.10328632	-0.13528432	-0.40555732	-0.79885732
0.83720332	0.09248032	-0.09723232	-0.13858432	-0.41028132	-0.79212732
0.83647632	0.09640832	-0.09118432	-0.13938832	-0.41558932	-0.78422032
0.83497332	0.10033332	-0.08536432	-0.13730432	-0.41995632	-0.77583032
0.83263732	0.10431632	-0.07994932	-0.12833732	-0.42244132	-0.76801932
0.83066832	0.10853432	-0.07517232	-0.12314732	-0.41847932	-0.76161432
0.82920632	0.11292732	-0.07102732	-0.11562132	-0.41703632	-0.75694732
0.82819532	0.11749932	-0.06748732	-0.10930032	-0.40855232	-0.75338632
0.82741932	0.12219932	-0.06457132	-0.10391832	-0.39669332	-0.75119032
0.82764932	0.12711832	-0.06236132	-0.10280932	-0.38101532	-0.75137232
0.82776132	0.13211232	-0.06083432	-0.09930032	-0.36237732	-0.75251732
0.82887432	0.13734232	-0.06013732	-0.09294132	-0.33357332	-0.75354032
0.83019732	0.14266732	-0.06023932	-0.08223232	-0.30057532	-0.75568732
0.83020832	0.14781132	-0.06099132	-0.05751932	-0.26572632	-0.75809532
0.82846732	0.15258032	-0.06234332	-0.02467232	-0.24288432	-0.76289932
0.82621032	0.15710432	-0.06427032	0.00297032	-0.22271332	-0.76935432
0.82322332	0.16123732	-0.06669332	0.02436132	-0.21076832	-0.77701332
0.81939832	0.16488432	-0.06943932	0.03816332	-0.20531932	-0.78665532
0.81597632	0.16817932	-0.07253632	0.04482832	-0.20898732	-0.79508232
0.81434332	0.17151032	-0.07603932	0.04277132	-0.20200832	-0.80071832
0.81250932	0.17446832	-0.07981132	0.03952232	-0.20427832	-0.80870232
0.81104432	0.17723432	-0.08396232	0.03608532	-0.20204732	-0.81387032
0.81054632	0.18003232	-0.08858032	0.03326132	-0.19547132	-0.82079132
0.80983132	0.18261832	-0.09349832	0.03119932	-0.19295532	-0.82756932
0.80631932	0.18445232	-0.09836232	0.04072432	-0.20772832	-0.83744132
0.80586232	0.18677832	-0.10383232	0.03806532	-0.20551032	-0.84601732
0.80299032	0.18836432	-0.10904932	0.03918232	-0.21040632	-0.85575032
0.80154332	0.18998332	-0.11430532	0.03246232	-0.20797832	-0.86417532
0.79832332	0.19087032	-0.11907632	0.02545332	-0.21900032	-0.87298432
0.79607532	0.19164232	-0.12372532	0.01012332	-0.22434132	-0.88132032
0.79510032	0.19244332	-0.12835032	-0.00230932	-0.22151132	-0.88771532
0.79426632	0.19310532	-0.13297432	-0.01042532	-0.21977632	-0.89298632
0.79330732	0.19364432	-0.13764532	-0.01297532	-0.21638032	-0.89796532
0.79158732	0.19395432	-0.14227932	-0.00656132	-0.21404432	-0.90253632
0.79092932	0.19450832	-0.14724432	-0.00245332	-0.21114732	-0.90839232
0.78649932	0.19382832	-0.15100132	-0.00925232	-0.22057632	-0.91312732
0.78356732	0.19269332	-0.15393732	-0.00475632	-0.23266732	-0.91248932
0.78276232	0.19193432	-0.15661232	-0.00117532	-0.23266332	-0.90937432
0.78196332	0.19138132	-0.15874332	-0.00113832	-0.23440432	-0.91075432
0.78077632	0.19081132	-0.16024632	0.00507132	-0.23511932	-0.91286332
0.78018632	0.19028432	-0.16135732	0.01436532	-0.23545932	-0.91150032
0.78006932	0.18978532	-0.16230032	0.02916332	-0.23297932	-0.90762432
0.77906332	0.18875232	-0.16267932	0.04448732	-0.23591732	-0.90397532
0.77890632	0.18717632	-0.16282032	0.04984432	-0.24129032	-0.89806132
0.78138932	0.18537532	-0.16304132	0.04688632	-0.23902232	-0.88476832
0.78140032	0.18228732	-0.16251532	0.04256832	-0.23907432	-0.86793132
0.78112032	0.17899932	-0.16226532	0.02779732	-0.23414032	-0.85279732
0.77924432	0.17546732	-0.16209932	0.01688232	-0.23259632	-0.84054832
0.77876432	0.17193832	-0.16227232	0.00839732	-0.22863932	-0.82640432
0.77776732	0.16835632	-0.16268132	0.00410332	-0.22653032	-0.81612332
0.77666432	0.16504432	-0.16357632	-0.00011532	-0.22855232	-0.81353732
0.77660032	0.16257932	-0.16519032	-0.00235832	-0.22484732	-0.81854932
0.77562632	0.16041632	-0.16666532	0.01063132	-0.22357732	-0.82425732
0.77405332	0.15819932	-0.16764532	0.02756532	-0.22689032	-0.82783132
0.77578332	0.15626232	-0.16858432	0.03616632	-0.22028832	-0.82756732
0.77652732	0.15352132	-0.16862232	0.03620932	-0.22097532	-0.82516732
0.77725632	0.15050032	-0.16848732	0.02858732	-0.22445032	-0.82262332
0.77841632	0.14765332	-0.16858332	0.01642632	-0.22588032	-0.82202232
0.77924232	0.14478132	-0.16867432	0.01075732	-0.22645132	-0.81925832
0.77942632	0.14172132	-0.16871832	0.01028732	-0.22747532	-0.81513632
0.77866732	0.13873432	-0.16891932	0.00414932	-0.23562932	-0.81735432
0.77902532	0.13624632	-0.16948132	0.00382432	-0.23627232	-0.81993132
0.77876932	0.13337032	-0.16964432	0.01291832	-0.23760332	-0.81967532
0.78025532	0.13051232	-0.17006032	0.01333632	-0.23615532	-0.81882932
0.78082232	0.12731132	-0.17015732	0.01531532	-0.23654832	-0.81828632
0.78265732	0.12399132	-0.17041332	0.01665132	-0.23572932	-0.81435632
0.78403332	0.12021532	-0.17045532	0.01836232	-0.23714232	-0.80915632
0.78468132	0.11613332	-0.17041632	0.02072632	-0.23974432	-0.80276732
0.78610332	0.11188432	-0.17063732	0.01952732	-0.24396732	-0.79605132
0.78695732	0.10755132	-0.17106832	0.01414032	-0.24859932	-0.79199032
0.78846232	0.10341232	-0.17192832	0.01517532	-0.25020532	-0.78933832
0.78926632	0.09904632	-0.17269832	0.02037232	-0.25268832	-0.78759032
0.79112032	0.09468332	-0.17363832	0.02044932	-0.25412332	-0.78709932
0.79403032	0.09016032	-0.17469432	0.01588132	-0.25192032	-0.78610432
0.79596532	0.08527432	-0.17545832	0.01251032	-0.25436732	-0.78544532
0.79754132	0.08036932	-0.17620532	0.00673932	-0.25543132	-0.78732832
0.79956832	0.07556332	-0.17701432	0.00321632	-0.25430932	-0.78919132
0.80029632	0.07054732	-0.17744632	0.00847832	-0.25436032	-0.78953532
0.80225432	0.06556132	-0.17811332	0.01123932	-0.25209432	-0.79197132
0.80260932	0.06036832	-0.17835232	0.01477432	-0.25336132	-0.79604732
0.80602432	0.05541332	-0.17907332	0.00904932	-0.24511632	-0.80068632
0.80765232	0.05008332	-0.17932732	0.00388432	-0.24412632	-0.80434832
0.80869332	0.04467732	-0.17946932	-0.00182332	-0.24430132	-0.80595232
0.81006832	0.03910332	-0.17964132	-0.01388232	-0.24374132	-0.80711332
0.80860432	0.03353732	-0.17956532	-0.02402332	-0.24736732	-0.81001132
0.80667432	0.02829332	-0.17983032	-0.02833032	-0.24655732	-0.81521732
0.80640432	0.02317932	-0.18048932	-0.02846532	-0.24335732	-0.81687532
0.80625632	0.01812432	-0.18110832	-0.02762632	-0.23467532	-0.81707432
0.80640732	0.01310432	-0.18172232	-0.02581132	-0.22885532	-0.81823432
0.80511532	0.00814432	-0.18207432	-0.02072532	-0.22535432	-0.82097532
0.80504332	0.00343032	-0.18270332	-0.01853132	-0.21758832	-0.82704332
0.80599532	-0.00118732	-0.18329832	-0.01494432	-0.21028032	-0.83317432
0.80567832	-0.00589232	-0.18334532	-0.01007032	-0.20792032	-0.83845932
0.80714132	-0.01054332	-0.18365232	-0.01573932	-0.20125932	-0.84404332
0.80814132	-0.01533632	-0.18375732	-0.01669432	-0.19449432	-0.84838232
0.80878732	-0.02014132	-0.18381032	-0.02487832	-0.19143032	-0.85329032
0.80836632	-0.02483432	-0.18368732	-0.03285432	-0.19136232	-0.85932932
0.80723932	-0.02925432	-0.18351232	-0.03850532	-0.19369832	-0.86608532
0.80702832	-0.03338732	-0.18358832	-0.04128332	-0.19399532	-0.87334932
0.80751232	-0.03750632	-0.18373032	-0.04077332	-0.19273032	-0.87953732
0.80750332	-0.04146632	-0.18368732	-0.04418032	-0.19365732	-0.88719932
0.80847632	-0.04529532	-0.18381732	-0.05142932	-0.19094832	-0.89555132
0.80806632	-0.04909132	-0.18355832	-0.04794732	-0.19284832	-0.89969432
0.80784532	-0.05274032	-0.18341532	-0.05446932	-0.19424832	-0.90613532
0.80819732	-0.05630832	-0.18340232	-0.05727832	-0.19651032	-0.91028232
0.80861332	-0.05994932	-0.18335632	-0.06509732	-0.19663032	-0.91237132
0.80799632	-0.06336232	-0.18326032	-0.06402632	-0.20135432	-0.91202532
0.80870732	-0.06700632	-0.18348232	-0.05839632	-0.20278332	-0.90960032
0.80940232	-0.07084332	-0.18362832	-0.05860732	-0.20385232	-0.90423332
0.80961732	-0.07465632	-0.18380232	-0.05401932	-0.20514532	-0.89871332
0.81106432	-0.07886432	-0.18423832	-0.04987632	-0.20449632	-0.89124232
0.80992932	-0.08293932	-0.18417532	-0.05031332	-0.20905432	-0.88540232
0.81062232	-0.08708232	-0.18469832	-0.05085732	-0.20910532	-0.88042832
0.81287232	-0.09159332	-0.18542932	-0.04474732	-0.20491332	-0.87046532
0.81358132	-0.09617132	-0.18571432	-0.03998332	-0.20527432	-0.86212032
0.81301032	-0.10054632	-0.18581532	-0.04657532	-0.20880732	-0.85657132
0.81255732	-0.10469432	-0.18606932	-0.05148732	-0.21131232	-0.85375632
0.81324132	-0.10895232	-0.18652132	-0.04816732	-0.21019232	-0.84918732
0.81335032	-0.11308932	-0.18678532	-0.04945132	-0.20929732	-0.84764932
0.81517432	-0.11746532	-0.18722332	-0.05820232	-0.20669532	-0.84684432
0.81638632	-0.12202432	-0.18729832	-0.06404732	-0.20601232	-0.84424932
0.81525532	-0.12606232	-0.18701432	-0.06956332	-0.20983232	-0.84588332
0.81490732	-0.13007532	-0.18698932	-0.07140832	-0.21202332	-0.84843232
0.81516032	-0.13417132	-0.18712132	-0.07210732	-0.21180532	-0.84832132
0.81608032	-0.13851632	-0.18737332	-0.07217332	-0.20984532	-0.84681732
0.81563032	-0.14267832	-0.18734732	-0.07220532	-0.20989032	-0.84622032
0.81669832	-0.14717132	-0.18762032	-0.07496932	-0.20671632	-0.84447232
0.81954932	-0.15227732	-0.18806032	-0.07611032	-0.19938932	-0.83976432
0.82175832	-0.15753332	-0.18810932	-0.08803932	-0.19748132	-0.83497432
0.82211432	-0.16254432	-0.18778832	-0.09840232	-0.19911832	-0.83058032
0.82076232	-0.16685032	-0.18740332	-0.10931532	-0.20154632	-0.82705332
0.82212532	-0.17170332	-0.18772832	-0.10902532	-0.19680632	-0.81830732
0.82020832	-0.17566332	-0.18741232	-0.11498332	-0.19807632	-0.81471332
0.81966032	-0.17945632	-0.18759132	-0.12089132	-0.19518432	-0.81210132
0.82065332	-0.18341232	-0.18808432	-0.12463632	-0.19008532	-0.80767132
0.82113332	-0.18736932	-0.18832032	-0.12884332	-0.18308132	-0.80213832
0.82150132	-0.19135832	-0.18848432	-0.13794932	-0.17919832	-0.79787632
0.82082632	-0.19508532	-0.18844332	-0.14533532	-0.17546632	-0.79235032
0.82113632	-0.19895332	-0.18862532	-0.15322232	-0.16989032	-0.78823432
0.82077332	-0.20271432	-0.18855432	-0.16002132	-0.16648732	-0.78211432
0.81785432	-0.20568832	-0.18789032	-0.16307532	-0.16576832	-0.77617932
0.81806232	-0.20913632	-0.18790032	-0.16335832	-0.15792832	-0.77061932
0.81693332	-0.21223232	-0.18732732	-0.16146732	-0.15159732	-0.76374332
0.81517532	-0.21492632	-0.18649932	-0.15663932	-0.14624032	-0.75746032
0.81333132	-0.21721132	-0.18539732	-0.15258932	-0.14221232	-0.75180032
0.81394632	-0.21976932	-0.18440132	-0.14858532	-0.13457332	-0.74390032
0.81476432	-0.22219432	-0.18276732	-0.14312032	-0.13036832	-0.73074832
0.81477332	-0.22389732	-0.18041132	-0.14184932	-0.13039732	-0.71489032
0.81483332	-0.22490032	-0.17751632	-0.14010332	-0.13623432	-0.69767632
0.81488532	-0.22498332	-0.17418432	-0.13534432	-0.14865932	-0.68310432
0.81690232	-0.22467632	-0.17076732	-0.12822232	-0.16492332	-0.67013932
0.82002532	-0.22394132	-0.16691132	-0.11540932	-0.18147432	-0.65732132
0.82436132	-0.22308232	-0.16251332	-0.09694532	-0.19397432	-0.64151232
0.82951732	-0.22200632	-0.15731832	-0.08039632	-0.21024832	-0.62356332
0.83620132	-0.22104632	-0.15153832	-0.05771032	-0.22581832	-0.60168432
0.84247932	-0.21964732	-0.14492532	-0.02959532	-0.23952832	-0.57848532
0.84682032	-0.21740632	-0.13741832	-0.00271932	-0.24956732	-0.55355032
0.85034832	-0.21439832	-0.12934432	0.01464032	-0.26677632	-0.53151532
0.85219032	-0.21047632	-0.12076332	0.03281232	-0.28295332	-0.51160332
0.85491232	-0.20624232	-0.11211232	0.02738332	-0.29392932	-0.49822032
0.85728232	-0.20138932	-0.10327032	0.02391132	-0.31010732	-0.48710232
0.85877332	-0.19580432	-0.09424832	0.01611932	-0.33059732	-0.47777232
0.86158932	-0.18357132	-0.07629432	0.01552332	-0.36778732	-0.46286532
0.86169232	-0.17676532	-0.06745232	0.01833732	-0.38673232	-0.45563732
0.85937232	-0.16170532	-0.05036332	0.03719532	-0.42618532	-0.44422832
0.85190932	-0.13715232	-0.02800232	0.06844032	-0.46704832	-0.43342432
0.84409832	-0.10384732	-0.00571932	0.07281532	-0.47974532	-0.43031432
0.84171432	-0.09520532	-0.00184832	0.10205732	-0.49866932	-0.42807132
0.84292432	-0.07884032	0.00286332	0.10766432	-0.48982332	-0.43901832
0.84546832	-0.07070432	0.00374332	0.11040032	-0.47716732	-0.44907932
0.84838632	-0.06258132	0.00365432	0.11417032	-0.46089632	-0.46044532
0.85246632	-0.05450832	0.00261232	0.12010432	-0.44100432	-0.47096332
0.85725532	-0.04631332	0.00068732	0.12203632	-0.40952032	-0.48507932
0.86112532	-0.03796532	-0.00220332	0.13127932	-0.37703332	-0.50078332
0.86379432	-0.02954632	-0.00594832	0.14168932	-0.34285332	-0.51782432
0.86429932	-0.02098532	-0.01051632	0.14623832	-0.31076732	-0.53719732
0.86499032	-0.01243832	-0.01583932	0.14473032	-0.27723032	-0.55821832
0.86333732	-0.00391132	-0.02177132	0.14738132	-0.24913232	-0.57909032
0.85813732	0.00456432	-0.02799132	0.16074532	-0.23512732	-0.59657432
0.85745032	0.01317932	-0.03496132	0.16987432	-0.20227932	-0.61806432
0.85153532	0.02160832	-0.04192432	0.18664332	-0.19150132	-0.63661532
0.84529832	0.02994032	-0.04901232	0.20000932	-0.18538932	-0.65593832
0.84169932	0.03829832	-0.05625032	0.20400232	-0.16626632	-0.67996232
0.83297632	0.04628332	-0.06303332	0.20058832	-0.17767332	-0.70055432
0.82980732	0.05441532	-0.07005232	0.19946132	-0.15529732	-0.72651532
0.82278132	0.06198932	-0.07636532	0.19898332	-0.15753832	-0.74792832
0.81742632	0.06949532	-0.08247832	0.18449532	-0.15688132	-0.76927032
0.81060832	0.07638932	-0.08783932	0.19203332	-0.16900432	-0.78348632
0.80599732	0.08326432	-0.09295432	0.18236532	-0.16974732	-0.80028232
0.80115632	0.08988732	-0.09755632	0.17642232	-0.17536232	-0.81298232
0.79769632	0.09654132	-0.10191632	0.17120132	-0.17841232	-0.82679032
0.79495832	0.10319932	-0.10601932	0.16230732	-0.17764132	-0.84193332
0.79090832	0.10959632	-0.10971032	0.15456232	-0.18706732	-0.85628332
0.78912332	0.11611432	-0.11347132	0.13614232	-0.18264732	-0.87419232
0.78569132	0.12200432	-0.11668432	0.12467532	-0.18947932	-0.89001432
0.78221132	0.12744232	-0.11962732	0.11306532	-0.19873532	-0.90208032
0.77918732	0.13250632	-0.12236432	0.10226232	-0.20554432	-0.91311132
0.77762532	0.13732232	-0.12512432	0.08844932	-0.21058632	-0.92204932
0.77543432	0.14162232	-0.12759932	0.07941232	-0.21494132	-0.92858932
0.77376232	0.14552632	-0.13007232	0.06873732	-0.21707632	-0.93547332
0.77225032	0.14899832	-0.13253232	0.05817332	-0.21853932	-0.94097532
0.76930532	0.15177032	-0.13487532	0.05692232	-0.22664232	-0.94782632
0.76868932	0.15453432	-0.13795832	0.05181032	-0.22983232	-0.95325232
0.76901632	0.15713232	-0.14158032	0.04961432	-0.23027132	-0.95913732
0.76875332	0.15918832	-0.14542532	0.04698632	-0.23576632	-0.96423032
0.76661432	0.16028932	-0.14890032	0.03943032	-0.24528632	-0.96639032
0.76445132	0.16035732	-0.15186032	0.03827532	-0.25713532	-0.96242832
0.76316932	0.15988432	-0.15450832	0.03987032	-0.26547232	-0.95411732
0.76333532	0.15909332	-0.15703732	0.03899032	-0.26796432	-0.94433832
0.76380332	0.15777832	-0.15923432	0.03938232	-0.26968532	-0.93419232
0.76370732	0.15605932	-0.16117832	0.04517932	-0.27138532	-0.92658032
0.76395232	0.15406132	-0.16294432	0.05544232	-0.27079432	-0.91748032
0.76308032	0.15114832	-0.16396032	0.07607932	-0.27362532	-0.90285432
0.76403432	0.14782432	-0.16476232	0.09166832	-0.27455032	-0.88609432
0.76472632	0.14407332	-0.16529432	0.09405132	-0.27724532	-0.87327732
0.76616932	0.14017832	-0.16580032	0.09333132	-0.27539032	-0.85968932
0.76574632	0.13560132	-0.16571032	0.09456432	-0.27780232	-0.84627732
0.76847432	0.13162332	-0.16634532	0.07819532	-0.27350532	-0.83367932
0.76842432	0.12742132	-0.16663332	0.07108832	-0.27627732	-0.82592732
0.76905632	0.12383832	-0.16755732	0.06604432	-0.27577632	-0.82239232
0.76972332	0.12064732	-0.16874532	0.07167532	-0.27397032	-0.82232532
0.77038532	0.11748732	-0.17000632	0.07992532	-0.27505632	-0.82383332
0.77184732	0.11440032	-0.17138132	0.08808232	-0.26989732	-0.82651332
0.77162132	0.11090332	-0.17213632	0.09730932	-0.27083432	-0.83021732
0.77285732	0.10726932	-0.17289732	0.10261732	-0.27150732	-0.83379132
0.77397932	0.10336232	-0.17332632	0.10244732	-0.26982832	-0.83627432
0.77576432	0.09938832	-0.17373032	0.09722832	-0.26966232	-0.83797332
0.77755832	0.09527332	-0.17406632	0.09300132	-0.26452332	-0.83628532
0.77894032	0.09098132	-0.17430532	0.08928632	-0.26312932	-0.83525432
0.78087432	0.08646532	-0.17457932	0.08083432	-0.26029932	-0.83209032
0.78089732	0.08150632	-0.17449232	0.07665332	-0.26096632	-0.82822932
0.78258332	0.07655932	-0.17485432	0.06534532	-0.25776332	-0.82402032
0.78494732	0.07154832	-0.17544532	0.05221232	-0.25328932	-0.82096232
0.78493032	0.06629332	-0.17571132	0.04503832	-0.25003732	-0.81763532
0.78476332	0.06099832	-0.17631332	0.04016432	-0.24516932	-0.81684432
0.78388832	0.05574332	-0.17700732	0.04061532	-0.23719532	-0.81574732
0.78433132	0.05064332	-0.17801432	0.03698632	-0.22881332	-0.81657932
0.78375632	0.04575532	-0.17881832	0.03459732	-0.21720432	-0.81989332
0.78351832	0.04132732	-0.17957932	0.03794632	-0.20561732	-0.82543132
0.78368332	0.03701732	-0.18012632	0.04633332	-0.19645832	-0.83173232
0.78283532	0.03284632	-0.18014332	0.05387332	-0.18783432	-0.84026632
0.78298732	0.02887432	-0.18026532	0.05585632	-0.17919632	-0.84998632
0.78289832	0.02496632	-0.18024432	0.05928332	-0.17707032	-0.85909632
0.78269532	0.02107132	-0.18010232	0.05803032	-0.17165032	-0.86901632
0.78482632	0.01708532	-0.18028732	0.04441032	-0.16388332	-0.87622932
0.78470632	0.01289232	-0.17991132	0.03560032	-0.16003132	-0.87924232
0.78397832	0.00859832	-0.17950932	0.02437232	-0.15745632	-0.88206432
0.78236332	0.00439232	-0.17921432	0.01204432	-0.15611232	-0.88354632
0.78171332	0.00020232	-0.17942332	0.00188032	-0.15199832	-0.88526432
0.78091932	-0.00421932	-0.17966332	-0.00438932	-0.14713032	-0.88496932
0.78001732	-0.00866332	-0.18009032	-0.01255032	-0.14213632	-0.88490132
0.77886532	-0.01308132	-0.18061232	-0.01531432	-0.13710032	-0.88471232
0.77602832	-0.01736332	-0.18089132	-0.01193032	-0.13885632	-0.88554832
0.77455832	-0.02143432	-0.18161132	-0.01164732	-0.13473632	-0.88816132
0.77348632	-0.02511332	-0.18244132	-0.00468832	-0.13085432	-0.89263932
0.77241932	-0.02850432	-0.18315032	0.00387132	-0.12992332	-0.89834432
0.77163032	-0.03168132	-0.18382032	0.01394932	-0.13043232	-0.90628132
0.77124532	-0.03454832	-0.18441932	0.01430132	-0.13074732	-0.91774832
0.77085332	-0.03716132	-0.18472732	0.01181932	-0.13177532	-0.93096832
0.77107432	-0.03980432	-0.18490132	0.01359432	-0.13177732	-0.94100132
0.76988032	-0.04228832	-0.18461232	0.00969832	-0.13705232	-0.95119632
0.76941232	-0.04445932	-0.18454332	-0.00310132	-0.14236032	-0.96332932
0.76905832	-0.04640932	-0.18444632	-0.00949532	-0.14521332	-0.97259832
0.76822832	-0.04818932	-0.18431432	-0.01092332	-0.14996832	-0.98052832
0.76801832	-0.04991332	-0.18443332	-0.01506632	-0.15271332	-0.98544932
0.76744432	-0.05153732	-0.18454932	-0.01663432	-0.15720732	-0.98994832
0.76737532	-0.05313132	-0.18477132	-0.01884432	-0.15786432	-0.99372732
0.76679032	-0.05462332	-0.18489032	-0.01521032	-0.15952132	-0.99637232
0.76713932	-0.05607132	-0.18521132	-0.02039232	-0.15778732	-0.99974732
0.76712232	-0.05759232	-0.18537432	-0.01796232	-0.15730632	-0.99965332
0.76740932	-0.05915932	-0.18555132	-0.01878432	-0.15806032	-0.99928632
0.76715232	-0.06058532	-0.18568932	-0.02234332	-0.15768832	-0.99945732
0.76759732	-0.06202832	-0.18597332	-0.02543632	-0.15732832	-0.99750432
0.76683632	-0.06332832	-0.18603932	-0.02739732	-0.15960632	-0.99511132
0.76663832	-0.06444132	-0.18626432	-0.02384232	-0.15991232	-0.99240932
0.76616632	-0.06533832	-0.18645832	-0.02501132	-0.16078732	-0.99028932
0.76630632	-0.06610232	-0.18676932	-0.01570632	-0.15955632	-0.98853332
0.76637732	-0.06682432	-0.18699032	-0.01613732	-0.15844432	-0.98717332
0.76662232	-0.06755132	-0.18714632	-0.01790932	-0.15950332	-0.98638532
0.76706732	-0.06851732	-0.18719132	-0.02258732	-0.16054832	-0.98109532
0.76722632	-0.06962732	-0.18711932	-0.02996632	-0.16247632	-0.97450432
0.76674132	-0.07045632	-0.18708832	-0.03340532	-0.16501332	-0.96823932
0.76681832	-0.07105932	-0.18732232	-0.03661532	-0.16587432	-0.96423632
0.76654232	-0.07144632	-0.18747832	-0.03511232	-0.16620732	-0.96032932
0.76699432	-0.07185232	-0.18770132	-0.03540632	-0.16334032	-0.95798132
0.76702732	-0.07234632	-0.18779832	-0.03439032	-0.16412032	-0.95523732
0.76714332	-0.07274232	-0.18800032	-0.03646532	-0.16412032	-0.95301932
0.76655632	-0.07300532	-0.18807732	-0.03065832	-0.16554332	-0.95059032
0.76688632	-0.07341932	-0.18825532	-0.03228232	-0.16579632	-0.94743232
0.76703132	-0.07391532	-0.18830232	-0.03337032	-0.16669832	-0.94444432
0.76713132	-0.07454032	-0.18824432	-0.03099832	-0.16604732	-0.93846032
0.76752632	-0.07541732	-0.18819832	-0.02847732	-0.16341032	-0.93010832
0.76790332	-0.07668132	-0.18813132	-0.03019032	-0.16289532	-0.91962932
0.76749132	-0.07781732	-0.18805732	-0.03110132	-0.16186032	-0.91059032
0.76773032	-0.07904532	-0.18832532	-0.02934632	-0.16023632	-0.90056432
0.76782132	-0.08037632	-0.18863432	-0.02633832	-0.15839132	-0.89022932
0.76839332	-0.08195932	-0.18906532	-0.02554832	-0.15719232	-0.88119532
0.76894232	-0.08380632	-0.18934732	-0.02084332	-0.15408332	-0.87292132
0.76870232	-0.08562932	-0.18953832	-0.01678032	-0.15209432	-0.86588632
0.76936632	-0.08758032	-0.19000832	-0.00930732	-0.14859832	-0.85886232
0.77004632	-0.08995432	-0.19026932	0.00027732	-0.14438232	-0.84992732
0.77126032	-0.09276032	-0.19050832	-0.00299532	-0.14304732	-0.84170732
0.77229732	-0.09586832	-0.19054632	-0.00786432	-0.14038332	-0.83188232
0.77206432	-0.09883532	-0.19033632	-0.01580032	-0.14147132	-0.82378032
0.77243832	-0.10189232	-0.19037032	-0.01279832	-0.13917232	-0.81383332
0.77361132	-0.10550232	-0.19059432	-0.01028632	-0.13416732	-0.80189232
0.77669432	-0.10999632	-0.19113532	-0.00429832	-0.12518932	-0.78518232
0.77610132	-0.11463232	-0.19073832	0.00031032	-0.12668532	-0.76647032
0.77771132	-0.11982432	-0.19097032	0.00615132	-0.12445132	-0.74888132
0.78081432	-0.12584832	-0.19132232	0.01338132	-0.11857832	-0.72664732
0.77924432	-0.13158332	-0.19048532	0.01108032	-0.12484732	-0.70833532
0.78088332	-0.13783532	-0.19053932	0.00698332	-0.12371332	-0.69002232
0.77974032	-0.14361432	-0.18984132	0.00713232	-0.12209532	-0.67117532
0.77890532	-0.14904832	-0.18912232	-0.00020032	-0.11136932	-0.65697032
0.77856732	-0.15389632	-0.18839932	0.00350832	-0.09850032	-0.64546532
0.77916332	-0.15844132	-0.18730932	0.01220132	-0.08166432	-0.63273532
0.77823832	-0.16183032	-0.18546332	0.01912832	-0.07548932	-0.62627432
0.77753732	-0.16414532	-0.18340532	0.02535832	-0.07227732	-0.62308432
0.77967232	-0.16607332	-0.18155032	0.02756532	-0.07336532	-0.62136232
0.78321332	-0.16732432	-0.17911332	0.04293732	-0.08851032	-0.61869832
0.79093532	-0.16868532	-0.17642132	0.05094332	-0.10377732	-0.61317032
0.80011232	-0.16977832	-0.17280632	0.06540232	-0.12066232	-0.60210432
0.80964832	-0.17037832	-0.16810832	0.07236032	-0.14136232	-0.58810132
0.81970432	-0.17052632	-0.16240132	0.06579632	-0.16597732	-0.57338532
0.82660932	-0.16932132	-0.15520932	0.06562632	-0.19817232	-0.55424132
0.83138932	-0.16681432	-0.14716932	0.05887632	-0.23090732	-0.53807832
0.83216232	-0.16269932	-0.13842732	0.06481932	-0.25979432	-0.52688532
0.83029932	-0.15732432	-0.12963632	0.06383732	-0.28976932	-0.51820732
0.82913432	-0.15123932	-0.12132432	0.07068132	-0.32371732	-0.51563032
0.84311232	0.02537432	-0.00413832	0.11517432	-0.50188332	-0.54134832
0.84440732	0.03577332	-0.00284932	0.11840632	-0.49212232	-0.54953332
0.84518332	0.04627932	-0.00195332	0.12142332	-0.48577932	-0.56157232
0.84759232	0.05699832	-0.00155332	0.11597532	-0.46731932	-0.57366832
0.85098432	0.06801932	-0.00168832	0.11498632	-0.44774532	-0.58550032
0.85697532	0.07954332	-0.00248032	0.10341632	-0.41587932	-0.60155432
0.85509632	0.09076832	-0.00382032	0.12960332	-0.40400732	-0.61397232
0.85715932	0.10271032	-0.00573332	0.13283432	-0.36829232	-0.62963132
0.84788632	0.11344532	-0.00815232	0.18206032	-0.35476432	-0.64272732
0.84862932	0.12594832	-0.01090332	0.17178632	-0.34104732	-0.67257832
0.84542432	0.13787532	-0.01387832	0.17683732	-0.33369732	-0.69042032
0.84313432	0.14998432	-0.01706032	0.17759332	-0.31009732	-0.71523632
0.83829232	0.16164332	-0.02038732	0.18950432	-0.30221832	-0.73424432
0.83273532	0.17295432	-0.02379032	0.19277832	-0.29602032	-0.75288432
0.82526532	0.18375032	-0.02732032	0.20732832	-0.30287932	-0.76987432
0.81928832	0.19456632	-0.03093132	0.21252732	-0.29884432	-0.78519932
0.87090632	0.22019032	-0.03721832	-0.16897932	-0.15659932	-0.81899732
0.81904832	0.21961132	-0.03957532	0.13085032	-0.14836132	-0.85163932
0.80141032	0.23773132	-0.04654732	0.22123532	-0.27719232	-0.86660532
0.79846432	0.24789332	-0.05022332	0.20843632	-0.27055832	-0.88829032
0.79503332	0.25703732	-0.05349032	0.19442932	-0.25955332	-0.90807832
0.79306432	0.26564032	-0.05643532	0.18343432	-0.24892632	-0.92055532
0.79014432	0.27307432	-0.05907432	0.16900232	-0.24949032	-0.92744332
0.78732932	0.27978932	-0.06150432	0.16090832	-0.24376532	-0.93245432
0.78446532	0.28595332	-0.06391932	0.15451232	-0.24410932	-0.93598132
0.78223032	0.29193232	-0.06649532	0.14824632	-0.23976932	-0.94097332
0.78020032	0.29761032	-0.06925032	0.14492432	-0.23755232	-0.94738932
0.77828832	0.30300732	-0.07222032	0.13818632	-0.23755432	-0.95604832
0.77773132	0.30844032	-0.07541332	0.12696632	-0.23020832	-0.96354932
0.77676232	0.31325132	-0.07865132	0.11178232	-0.22939732	-0.97158932
0.77652532	0.31781932	-0.08204032	0.10088332	-0.22950432	-0.97923632
0.77720332	0.32243832	-0.08577232	0.08898932	-0.22743132	-0.98705132
0.77809932	0.32695732	-0.08978332	0.08356832	-0.22475732	-0.99504632
0.77894932	0.33136932	-0.09411632	0.08426432	-0.22359732	-1.00268032
0.77908232	0.33545732	-0.09873432	0.08709332	-0.22575532	-1.01134032
0.77961632	0.33952532	-0.10375832	0.09275832	-0.22131832	-1.01983032
0.78029332	0.34345432	-0.10911632	0.09013432	-0.22347532	-1.02997032
0.77995632	0.34657532	-0.11464032	0.08517032	-0.23537832	-1.04471032
0.78424632	0.35152032	-0.12102032	0.06927832	-0.23753132	-1.04878032
0.78608232	0.35533332	-0.12745932	0.06320632	-0.23801132	-1.05709032
0.78137332	0.35539032	-0.13207132	0.04452832	-0.24436332	-1.05525032
0.77854232	0.35486832	-0.13622132	0.05213832	-0.24997332	-1.04300032
0.77010832	0.35088632	-0.13894432	0.07332532	-0.27713132	-1.04099032
0.77352632	0.35182732	-0.14350532	0.06547432	-0.26561432	-1.02507032
0.77584932	0.35181532	-0.14805032	0.05865632	-0.26790832	-1.02300032
0.77630532	0.35082332	-0.15206332	0.05516932	-0.26995532	-1.02072032
0.77796832	0.35027032	-0.15614632	0.05114132	-0.26284032	-1.01555032
0.77830132	0.34926332	-0.15993332	0.05212132	-0.26038432	-1.01335032
0.77876132	0.34847232	-0.16365532	0.05696032	-0.25518932	-1.00998032
0.77828832	0.34724132	-0.16702932	0.06551532	-0.24900232	-1.00789032
0.77850732	0.34608132	-0.17028832	0.07051532	-0.24690032	-1.00812032
0.77748832	0.34426532	-0.17277732	0.07366632	-0.25018332	-1.00832032
0.77708432	0.34281732	-0.17475432	0.07650832	-0.25092332	-1.00716032
0.77568132	0.34122732	-0.17591232	0.08031032	-0.25374132	-1.00636032
0.77462732	0.34014632	-0.17666332	0.08186732	-0.25746332	-1.00618032
0.77334432	0.33926832	-0.17694632	0.08230732	-0.26277632	-1.00589032
0.77314632	0.33905132	-0.17715132	0.08016332	-0.26461832	-1.00561032
0.77269732	0.33885432	-0.17700432	0.07816532	-0.26776632	-1.00567032
0.77254232	0.33879332	-0.17671832	0.07392132	-0.27119832	-1.00440032
0.77299732	0.33900232	-0.17640632	0.06387232	-0.27281032	-1.00356032
0.77379532	0.33956932	-0.17614832	0.05821932	-0.27197432	-0.99994332
0.77434732	0.34033732	-0.17599832	0.05721232	-0.26888832	-0.99489832
0.77455232	0.34132032	-0.17602032	0.06719432	-0.26343432	-0.98845232
0.77479832	0.34235832	-0.17611632	0.07817932	-0.25580432	-0.98048332
0.77636232	0.34396432	-0.17652032	0.08820632	-0.24494932	-0.97005932
0.77545132	0.34458632	-0.17625732	0.09997532	-0.24374432	-0.96358932
0.77547432	0.34571132	-0.17608232	0.11336732	-0.23827632	-0.95055932
0.77575832	0.34688632	-0.17572332	0.12331332	-0.23357132	-0.93502032
0.77610732	0.34775732	-0.17511332	0.12940732	-0.22971532	-0.91657332
0.77528332	0.34766532	-0.17399232	0.13749832	-0.22878232	-0.89460732
0.77440332	0.34679232	-0.17276332	0.14490232	-0.23434232	-0.86972832
0.77467332	0.34597732	-0.17194532	0.14605032	-0.23478232	-0.84661232
0.77505832	0.34471532	-0.17127332	0.14048532	-0.23672032	-0.82635332
0.77559932	0.34348132	-0.17082432	0.12868932	-0.23734932	-0.80861432
0.77635732	0.34256632	-0.17035132	0.12139132	-0.23825232	-0.78809532
0.77672932	0.34205832	-0.17027532	0.11383932	-0.23596732	-0.77231432
0.77761732	0.34277432	-0.17104432	0.10952832	-0.23420232	-0.76335832
0.77750432	0.34355532	-0.17173532	0.11496832	-0.23706232	-0.75496332
0.77697832	0.34409932	-0.17222832	0.12043332	-0.23504332	-0.74599832
0.77652632	0.34419632	-0.17251032	0.11912932	-0.23564832	-0.74107532
0.77679932	0.34428732	-0.17290032	0.11729332	-0.23931532	-0.73821732
0.77673632	0.34402932	-0.17317032	0.11405232	-0.24494732	-0.73871732
0.77609432	0.34339832	-0.17319932	0.11120032	-0.24638132	-0.73887632
0.77685332	0.34342532	-0.17348032	0.10634632	-0.24556832	-0.74108932
0.77661632	0.34317332	-0.17357832	0.10850732	-0.24580332	-0.74303632
0.77581832	0.34278432	-0.17357532	0.11508032	-0.24751732	-0.74620232
0.77535532	0.34251432	-0.17359832	0.12272532	-0.24657532	-0.74841432
0.77554632	0.34233032	-0.17367032	0.12373332	-0.24642932	-0.75082132
0.77464132	0.34158732	-0.17349932	0.12592232	-0.24735232	-0.75050132
0.77499032	0.34141432	-0.17373632	0.12414432	-0.24594632	-0.74796832
0.77445832	0.34099632	-0.17390032	0.12528932	-0.24790732	-0.74580732
0.77437032	0.34096132	-0.17419332	0.12345132	-0.24977732	-0.74165232
0.77385432	0.34101832	-0.17446032	0.12763832	-0.25036032	-0.73434332
0.77411132	0.34164732	-0.17493832	0.13121732	-0.25063532	-0.72824732
0.77378732	0.34229332	-0.17527232	0.13839732	-0.24976532	-0.72169232
0.77338532	0.34306632	-0.17544832	0.14475432	-0.24798232	-0.71413832
0.77390032	0.34442932	-0.17570432	0.14968832	-0.24501132	-0.70635232
0.77431632	0.34584432	-0.17581232	0.15367932	-0.24184832	-0.69763532
0.77452032	0.34721532	-0.17570732	0.15564032	-0.24261432	-0.68782432
0.77478432	0.34866932	-0.17560232	0.15774432	-0.23936232	-0.67774132
0.77469432	0.34989032	-0.17542832	0.16043832	-0.23721532	-0.66785432
0.77410632	0.35072032	-0.17518032	0.16565132	-0.23739932	-0.65993832
0.77422032	0.35167532	-0.17501432	0.16983732	-0.23196632	-0.65254832
0.77471532	0.35256532	-0.17473232	0.17719832	-0.22984032	-0.64280032
0.77474432	0.35276832	-0.17371132	0.18568632	-0.23038432	-0.63119332
0.77524832	0.35274232	-0.17239132	0.19106532	-0.23003732	-0.61765732
0.77264732	0.35098432	-0.17002132	0.20460632	-0.21475232	-0.60077032
0.77360532	0.35019732	-0.16839032	0.20537332	-0.21963932	-0.59164132
0.77420832	0.34915732	-0.16743832	0.20072932	-0.21503132	-0.58761132
0.77516332	0.34854432	-0.16745732	0.19450532	-0.22255232	-0.59636432
0.77440832	0.34732532	-0.16717732	0.20000132	-0.22151132	-0.59873032
0.77335132	0.34571632	-0.16649732	0.20759532	-0.21484332	-0.59445132
0.77406032	0.34457032	-0.16645632	0.20450332	-0.21417932	-0.59664132
0.77417932	0.34306132	-0.16663432	0.19581932	-0.22244932	-0.60588732
0.77472232	0.34165232	-0.16687332	0.18755632	-0.22705332	-0.61353832
0.77442332	0.33975232	-0.16664332	0.18389732	-0.23123632	-0.61440932
0.77433932	0.33791432	-0.16636832	0.17841632	-0.23581032	-0.61415732
0.77378132	0.33588132	-0.16618832	0.16915832	-0.24282532	-0.61795932
0.77362832	0.33439532	-0.16645132	0.16096132	-0.24441632	-0.62163432
0.77336432	0.33302032	-0.16676732	0.15859432	-0.24804432	-0.62320232
0.77357132	0.33190332	-0.16750732	0.15492832	-0.24906932	-0.62785532
0.77384232	0.33080532	-0.16827732	0.15155732	-0.25080732	-0.63183632
0.77329332	0.32920232	-0.16853132	0.15315432	-0.24883232	-0.63311932
0.77260232	0.32729432	-0.16822832	0.16351732	-0.24676232	-0.62547832
0.77239132	0.32498132	-0.16756232	0.16845432	-0.24818732	-0.61587832
0.77261732	0.32227832	-0.16664132	0.16721532	-0.24481632	-0.60244232
0.77048032	0.31790232	-0.16510532	0.17155832	-0.25494232	-0.59243132
0.77202532	0.31415132	-0.16392332	0.17607332	-0.24669932	-0.57031832
0.77669332	0.31036232	-0.16351332	0.16101632	-0.25380832	-0.55851732
0.78254032	0.30648732	-0.16468732	0.12533032	-0.23465232	-0.54969032
0.79045532	0.30332432	-0.16796832	-0.82207432	-0.22611032	-0.56248432
0.79131832	0.29748132	-0.17134432	-0.83364832	-0.20148432	-0.56637132
0.79307632	0.29121832	-0.17446232	-0.84338032	-0.16756832	-0.56123132
0.79218032	0.28331732	-0.17665932	-0.84616832	-0.13519032	-0.55504532
0.79170532	0.27543932	-0.17883532	-0.84703332	-0.11501932	-0.56168832
0.78947932	0.26682332	-0.17967232	-0.86926032	-0.10207932	-0.56297932
0.79223232	0.25889032	-0.18058732	-0.87343732	-0.06720132	-0.54941932
0.79064232	0.24907432	-0.17971332	-0.86281532	-0.04973932	-0.54567632
0.79265632	0.24055932	-0.17927632	-0.83988932	-0.02220532	-0.53744232
0.79201932	0.23154432	-0.17825532	-0.82305532	0.00844132	-0.52454932
0.79235132	0.22303232	-0.17808232	-0.79837632	0.04391832	-0.51643032
0.79124832	0.21404632	-0.17777532	-0.78634532	0.07631232	-0.51031132
0.79537332	0.20637132	-0.17864332	-0.76083132	0.09188732	-0.51137832
0.79520432	0.19768932	-0.17874432	-0.75240832	0.11294532	-0.50938932
0.79631532	0.18908532	-0.17912432	-0.74859432	0.12835332	-0.51137632
0.79720532	0.18001732	-0.17935132	-0.73450832	0.15411232	-0.50608232
0.79609132	0.17067432	-0.18030332	0.10879932	-0.29254332	-0.65437132
0.79487132	0.16154632	-0.18064532	0.10938032	-0.28467132	-0.65782232
0.79184332	0.15217432	-0.18043432	0.12387532	-0.28615732	-0.66340332
0.79060532	0.14279832	-0.18038832	0.13009732	-0.28550232	-0.66782132
0.79409532	0.13396632	-0.18096932	0.12654432	-0.27694732	-0.66631232
0.79695232	0.12445332	-0.18107532	0.12420432	-0.27375232	-0.66587632
0.79981632	0.11489432	-0.18119032	0.10212632	-0.27836332	-0.67199732
0.79902132	0.10492932	-0.18085732	0.10343432	-0.28016732	-0.67606532
0.80004332	0.09537932	-0.18099132	0.10309132	-0.28141232	-0.68128032
0.80413332	0.08629132	-0.18182332	0.09040232	-0.27829832	-0.68483432
0.80533932	0.07690832	-0.18217832	0.09244632	-0.27645532	-0.69245632
0.81030132	0.06775432	-0.18330232	0.09566232	-0.26404932	-0.69240932
0.81705832	0.05834932	-0.18448732	0.09952032	-0.24976132	-0.69443632
0.82171632	0.04837132	-0.18488632	0.09419532	-0.23287932	-0.69384132
0.82345732	0.03831732	-0.18470832	0.07461732	-0.23567032	-0.69972732
0.82439232	0.02865732	-0.18489732	0.04298432	-0.23917732	-0.70780032
0.82441132	0.01934632	-0.18528632	0.02680532	-0.24126032	-0.71346032
0.82313732	0.01042332	-0.18571932	0.02043932	-0.23215132	-0.71825632
0.82558232	0.00198032	-0.18696832	-0.00126132	-0.21211732	-0.72394232
0.82638032	-0.00641232	-0.18760232	0.00935832	-0.19638232	-0.72339532
0.82884532	-0.01486432	-0.18838932	0.00614632	-0.18600432	-0.72715432
0.82951232	-0.02328732	-0.18865932	0.00584532	-0.17484332	-0.73016232
0.82988632	-0.03150132	-0.18879432	-0.00674132	-0.16376132	-0.73400932
0.82913232	-0.03942532	-0.18873332	-0.02330732	-0.15348632	-0.73866132
0.82808632	-0.04695332	-0.18870232	-0.03794932	-0.14501932	-0.74305832
0.82607132	-0.05413632	-0.18832732	-0.04287232	-0.13796132	-0.74675432
0.82494632	-0.06110032	-0.18822432	-0.05731632	-0.12582332	-0.75273632
0.82534332	-0.06791432	-0.18841032	-0.06469732	-0.10454132	-0.75782832
0.82612832	-0.07466732	-0.18847432	-0.06559132	-0.08592832	-0.76026632
0.82850832	-0.08178232	-0.18865732	-0.05008132	-0.06347432	-0.75570832
0.83053032	-0.08912032	-0.18845732	-0.04170332	-0.04026932	-0.74944032
0.82916132	-0.09596232	-0.18729632	-0.04408032	-0.03035632	-0.74503532
0.82992932	-0.10264332	-0.18619032	-0.05845932	-0.01064932	-0.73934032
0.83072032	-0.10894932	-0.18454232	-0.05557032	0.01535432	-0.72608532
0.82911132	-0.11430032	-0.18187432	-0.06738532	0.02791732	-0.71520632
0.82909832	-0.11891132	-0.17894932	-0.07364232	0.04114332	-0.70244232
0.83139732	-0.12301132	-0.17580632	-0.05912432	0.05525632	-0.68556032
0.83573332	-0.12667932	-0.17209432	-0.02025132	0.06224932	-0.66250732
0.84124932	-0.12992132	-0.16758532	0.02012532	0.05838032	-0.63821232
0.84705732	-0.13267932	-0.16208732	0.06764032	0.04480132	-0.61095832
0.85041732	-0.13441332	-0.15519232	0.10619432	0.01463932	-0.57985332
0.85521932	-0.13567432	-0.14779932	0.12753132	-0.01705232	-0.54966832
0.86020932	-0.13618532	-0.13994632	0.13452832	-0.04942232	-0.52396332
0.86424432	-0.13578332	-0.13164732	0.14219432	-0.07870332	-0.50115132
0.86927332	-0.13482932	-0.12330932	0.12881032	-0.10889832	-0.48174632
0.87283432	-0.13284832	-0.11478132	0.11796632	-0.13997532	-0.46258732
0.87497832	-0.12990632	-0.10625632	0.09636232	-0.17507432	-0.44707132
0.87458332	-0.12589132	-0.09776632	0.08174132	-0.21139732	-0.43375432
0.87351432	-0.12105332	-0.08964332	0.07874932	-0.24748732	-0.42218332
0.87237632	-0.11553532	-0.08196632	0.06272532	-0.28054632	-0.41532532
0.87008332	-0.10923032	-0.07477432	0.05849332	-0.31183532	-0.40986132
0.86809532	-0.10231132	-0.06824832	0.05259532	-0.34285632	-0.40856032
0.86836132	-0.09518232	-0.06254932	0.03712832	-0.36879032	-0.41084132
0.86866232	-0.08739032	-0.05748432	0.02944332	-0.39400332	-0.41786932
0.94549732	0.06442732	-0.03833132	0.05258632	-0.40589632	-0.63254832
0.94994932	0.07790132	-0.04000132	0.05262232	-0.39904432	-0.65125532
0.95342132	0.09154132	-0.04212032	0.04060232	-0.38899132	-0.66790532
0.95025132	0.10466532	-0.04449732	0.06505832	-0.38517832	-0.68028932
0.95459432	0.11860732	-0.04759432	0.05581932	-0.36513332	-0.70312032
0.94644532	0.13086932	-0.05024632	0.07909832	-0.37561932	-0.71044332
0.95571432	0.14560732	-0.05404632	0.02803232	-0.33982332	-0.74183732
0.95761232	0.15892532	-0.05729432	0.05283932	-0.31507132	-0.74734032
0.95471032	0.17118032	-0.06040232	0.05642532	-0.30591732	-0.75942832
0.94939732	0.18261332	-0.06357232	0.05490832	-0.29941532	-0.76851232
0.94691532	0.19452432	-0.06754932	0.08286732	-0.26439332	-0.77804232
0.93979632	0.20502432	-0.07155332	0.10224432	-0.25505032	-0.78888632
0.93244032	0.21504532	-0.07585532	0.12077932	-0.25569932	-0.80069132
0.92718032	0.22488832	-0.08036232	0.12746532	-0.25397232	-0.80966032
0.92166432	0.23403132	-0.08486332	0.13422232	-0.25737932	-0.81873632
0.91616432	0.24245132	-0.08924932	0.13942632	-0.26386832	-0.82387432
0.91267732	0.25071432	-0.09377732	0.13194632	-0.26258332	-0.83179532
0.90892832	0.25823632	-0.09830032	0.13816532	-0.26111932	-0.83678532
0.90738232	0.26572532	-0.10311932	0.12619932	-0.25206832	-0.84460732
0.90522232	0.27233532	-0.10779332	0.12184532	-0.25213332	-0.84807832
0.90211432	0.27802532	-0.11221332	0.11973532	-0.26120332	-0.85005232
0.90018632	0.28348932	-0.11662632	0.11866532	-0.25949532	-0.85235332
0.89687332	0.28793032	-0.12072132	0.12159432	-0.26429432	-0.85336732
0.89448832	0.29212432	-0.12482532	0.11439532	-0.26776732	-0.85596632
0.89240332	0.29584832	-0.12886032	0.10857732	-0.26918532	-0.85872732
0.89147732	0.29928032	-0.13284732	0.09523332	-0.26592932	-0.86261132
0.89034232	0.30197732	-0.13669132	0.07850032	-0.26936432	-0.86596732
0.88688032	0.30290632	-0.13931632	0.04448032	-0.28581732	-0.86369332
0.88635732	0.30321032	-0.14123232	0.04321332	-0.28996532	-0.84766032
0.88597032	0.30270832	-0.14267632	0.05140132	-0.29592832	-0.82754332
0.88480532	0.30167732	-0.14395032	0.06323632	-0.29913532	-0.81254532
0.88453632	0.30062332	-0.14530532	0.07253732	-0.29399132	-0.80226932
0.88484332	0.29924932	-0.14638832	0.07849732	-0.29458732	-0.79261132
0.88511332	0.29738032	-0.14717732	0.08685732	-0.29358532	-0.78275832
0.88625632	0.29530032	-0.14787532	0.08840332	-0.29307532	-0.77429032
0.88830932	0.29310132	-0.14879732	0.08657532	-0.29274132	-0.76696932
0.89064032	0.29065432	-0.14989632	0.08419432	-0.28842432	-0.75930232
0.89085532	0.28742132	-0.15083032	0.08672332	-0.28595132	-0.75295332
0.89163932	0.28400832	-0.15167432	0.09129832	-0.28648332	-0.74466632
0.89305132	0.28034532	-0.15237432	0.08938832	-0.28062632	-0.73294532
0.89285432	0.27628132	-0.15300732	0.08540532	-0.28129832	-0.72644032
0.89229832	0.27234232	-0.15372132	0.08315232	-0.27975632	-0.72070932
0.89313032	0.26874332	-0.15467132	0.08309932	-0.27702832	-0.71489432
0.89315232	0.26498332	-0.15552132	0.08580832	-0.27020832	-0.71139332
0.89332632	0.26115132	-0.15624132	0.08870732	-0.26933232	-0.71078732
0.89307332	0.25717832	-0.15665332	0.09630132	-0.26542432	-0.70977732
0.89292032	0.25305032	-0.15657232	0.11168732	-0.26024132	-0.70429732
0.89318032	0.24855732	-0.15601832	0.12027932	-0.25779432	-0.69531732
0.89516132	0.24423032	-0.15560632	0.10951932	-0.25256832	-0.68750332
0.89516332	0.23940632	-0.15521632	0.09603932	-0.25294832	-0.68150532
0.89566032	0.23495532	-0.15530432	0.08331132	-0.24741232	-0.67345332
0.89446932	0.23043832	-0.15554132	0.07846732	-0.23497132	-0.66521732
0.89408632	0.22596932	-0.15632932	0.07404132	-0.23141532	-0.65973932
0.89296832	0.22119332	-0.15715832	0.06926232	-0.22945532	-0.65697832
0.89061532	0.21636532	-0.15777032	0.07518832	-0.21884532	-0.65190932
0.88844332	0.21178632	-0.15816632	0.08455032	-0.20691832	-0.64612032
0.88724532	0.20737132	-0.15867832	0.08442932	-0.20302132	-0.64521832
0.88649332	0.20320732	-0.15947632	0.08117132	-0.19332432	-0.64459532
0.88472132	0.19915232	-0.16048932	0.08391032	-0.18813832	-0.64825332
0.88296332	0.19512532	-0.16137132	0.09179232	-0.18369332	-0.65212132
0.88167232	0.19115032	-0.16200332	0.10198132	-0.17981632	-0.65448332
0.88167132	0.18733032	-0.16272032	0.10709232	-0.18214932	-0.65785332
0.88114732	0.18330832	-0.16326832	0.11433432	-0.18542032	-0.66309832
0.88023332	0.17925632	-0.16370932	0.12600832	-0.19307232	-0.66800032
0.88043132	0.17526032	-0.16412032	0.13353732	-0.19699332	-0.67156232
0.88089632	0.17126432	-0.16428832	0.12979932	-0.20437432	-0.67833432
0.88097832	0.16739432	-0.16430232	0.11984332	-0.20877632	-0.68558732
0.88163932	0.16394132	-0.16463432	0.11080932	-0.20755232	-0.69270732
0.88099232	0.16039032	-0.16482132	0.10745432	-0.21132532	-0.70151432
0.88267532	0.15738932	-0.16550032	0.10230532	-0.20782232	-0.70834132
0.88256532	0.15401532	-0.16570632	0.10205832	-0.21221432	-0.71618132
0.88301232	0.15047332	-0.16590532	0.10204032	-0.21617532	-0.72194432
0.88421032	0.14690132	-0.16620932	0.09888532	-0.21673432	-0.72717832
0.88582032	0.14313832	-0.16643932	0.08733832	-0.21471832	-0.73096132
0.88671032	0.13915832	-0.16652832	0.07566932	-0.21739732	-0.73553232
0.88789732	0.13513432	-0.16660532	0.06143132	-0.21590732	-0.73659732
0.88898932	0.13117832	-0.16672432	0.04480432	-0.20546332	-0.73563632
0.88849732	0.12697032	-0.16665932	0.03400832	-0.20246032	-0.73344532
0.88793932	0.12278332	-0.16683632	0.02373932	-0.19823632	-0.73075032
0.88735132	0.11864932	-0.16720632	0.01047932	-0.19297032	-0.73022832
0.88704432	0.11460932	-0.16777432	-0.00053932	-0.18498032	-0.72945032
0.88508432	0.11056832	-0.16822132	-0.00717632	-0.18141232	-0.73007132
0.88369032	0.10683332	-0.16885632	-0.01016432	-0.17568832	-0.72995732
0.88114032	0.10324232	-0.16939732	-0.00857932	-0.17505132	-0.73131332
0.87980232	0.10008432	-0.17024832	-0.01078232	-0.17334032	-0.73485732
0.87765332	0.09722332	-0.17098432	-0.00646532	-0.17445832	-0.74203832
0.87602132	0.09476832	-0.17161532	-0.00041832	-0.17377332	-0.75021932
0.87517232	0.09226232	-0.17187932	0.00953932	-0.17031132	-0.75501232
0.87424532	0.08962532	-0.17180332	0.00671132	-0.17173932	-0.76192832
0.87496032	0.08723932	-0.17194632	-0.00235232	-0.17131932	-0.76811032
0.87299732	0.08457432	-0.17138932	0.00550432	-0.17377332	-0.77057232
0.87308032	0.08184032	-0.17122032	-0.00571632	-0.17732032	-0.77321132
0.87232032	0.07925332	-0.17113632	-0.01925732	-0.18158432	-0.77863132
0.87160732	0.07680332	-0.17128232	-0.03310932	-0.18763732	-0.78444132
0.87062532	0.07434132	-0.17137132	-0.02785432	-0.18461732	-0.78519532
0.87123032	0.07158632	-0.17158032	-0.02967932	-0.18178632	-0.78063132
0.87038332	0.06840232	-0.17142232	-0.02975432	-0.18503932	-0.77637232
0.87043832	0.06514632	-0.17157732	-0.03680832	-0.18399132	-0.77106432
0.87032332	0.06156832	-0.17173132	-0.03472432	-0.18355032	-0.76329232
0.87097132	0.05781732	-0.17209032	-0.04102132	-0.18450032	-0.75860232
0.87065432	0.05382832	-0.17215432	-0.03780032	-0.18806332	-0.75047832
0.87176232	0.04979832	-0.17235032	-0.04244632	-0.18838132	-0.74185632
0.87305732	0.04539132	-0.17223032	-0.02974932	-0.18636832	-0.72691832
0.87419832	0.04063932	-0.17194532	-0.04023032	-0.19284032	-0.71739732
0.87414132	0.03594932	-0.17179432	-0.04949132	-0.20551232	-0.71312232
[truncated: 933 more rows]
