# Supplementary material for: Dynamic Monitoring Reveals Motor Task Characteristics in Prehistoric Technical Gestures
Source: PLoS One. 2015 Aug 18;10(8):e0134570. doi: 10.1371/journal.pone.0134570 (PMC4540478; doi:10.1371/journal.pone.0134570)
Supplement: S1 Dataset — The zip file contains csv documents of the measurement data generated during the experiments. For each experiment exist two files, one of the measurements of the force sensor and one of the position sensor. They are labeled by the abbreviation “exp” followed by a number and the postfix “-force” for the force sensor and “-position” for the position sensor. The first row shows the legend of the document which states the arrangement of the quantities below. The quantities are listed in chronological order. Sample times of both sensors were 0.01 s. (ZIP) [file pone.0134570.s002.zip › exp34-force.csv]

Force X (N)	Force Y (N)	Force Z (N)	Torque X (N-m)	Torque Y (N-m)	Torque Z (N-m)	Frequency = 1000	Averaging Level = 10	F/T Serial Number = FT14761	Time Started = 11.02.2014 13:25:24
0.034900926053524	0.166931867599487	-0.114731423556805	0.00145087658893317	0.000548212788999081	-0.00114806101191789
0.0367983877658844	0.0960364416241646	-0.15060105919838	-0.000685632869135588	0.000831616052892059	-0.00124895211774856
0.0395192056894302	0.130484610795975	-0.12382099032402	0.000309917551930994	0.000953851791564375	-0.00126013776753098
0.0736915990710258	0.185760602355003	-0.148933559656143	0.000636441924143583	0.000113816211523954	-0.00162021769210696
0.0203880164772272	0.0736872181296349	-0.129325985908508	-0.00064178160391748	0.000982085475698113	-0.00101442355662584
0.063763216137886	0.147480636835098	-0.11069318652153	0.000503789458889514	0.000917202327400446	-0.00106644432526082
0.0303118992596865	0.0601114816963673	-0.189824745059013	-0.000243997812503949	0.00159943464677781	-0.000818994594737887
0.0991246029734612	0.136980012059212	-0.12763774394989	0.000242825233726762	0.000951415742747486	-0.00105448486283422
0.0506615601480007	0.0735074728727341	-0.118755236268044	-0.000134962756419554	0.00254407036118209	-0.00139038520865142
0.0969086140394211	0.163602083921432	-0.0838668122887611	0.00152599217835814	0.00205746223218739	-0.000652842049021274
0.0918242856860161	0.188966676592827	-0.0471572950482368	0.0018442872678861	0.00152801093645394	-0.00173475651536137
0.064459890127182	0.0883679240942001	-0.164123550057411	-0.000794190913438797	0.00249144900590181	-0.000645619758870453
0.118370853364468	0.0940931588411331	-0.144990399479866	0.000508535071276128	0.00145689048804343	-0.000526083982549608
0.0774241536855698	0.127569392323494	-0.0894118249416351	0.000713031913619488	0.00110625440720469	-0.000481888389913365
0.070333294570446	0.10870274156332	-0.166612759232521	-0.000298463506624103	0.00224924390204251	-0.00145734229590744
0.0525732859969139	0.120354190468788	-0.128637179732323	3.94383387174457E-05	0.00189036794472486	-0.000912848161533475
0.123558267951012	0.167658045887947	-0.0846892222762108	0.000388931250199676	0.0012547445949167	-0.000596918282099068
0.0643261969089508	0.0847832337021828	-0.157270073890686	0.000912004325073212	0.00195152929518372	-0.00116463482845575
0.11444453150034	0.12703612446785	-0.0555796027183533	0.00143413769546896	0.00241552083753049	-0.00152192020323128
0.111479751765728	0.02008917927742	-0.118149273097515	-5.98468795942608E-05	0.00308654317632318	-0.000821815396193415
0.165099948644638	0.0717663690447807	-0.164395496249199	0.00197420478798449	0.00355013832449913	-0.000378829688997939
0.102880157530308	0.055132769048214	-0.0452501997351646	0.00253154616802931	0.00374496611766517	-0.00153613719157875
0.213664531707764	0.0522531978785992	-0.0806954801082611	0.00179625663440675	0.00416246661916375	-0.000471073173684999
0.142759710550308	0.0368115343153477	-0.118998229503632	0.00242849136702716	0.00501617044210434	-0.00113552564289421
0.173457220196724	0.100295387208462	-0.111001946032047	0.0025908078532666	0.00375729752704501	-0.000774840358644724
0.171834737062454	0.0642667561769485	-0.214924454689026	0.00207700673490763	0.00423293141648173	-0.00107053492683917
0.139539450407028	0.057250939309597	-0.191134437918663	0.0013126916019246	0.00347201875410974	-0.000529990938957781
0.0966230854392052	0.0665093660354614	-0.143065080046654	0.000808327342383564	0.00270906602963805	-0.00140485924202949
0.125949189066887	0.144678771495819	-0.166561976075172	0.00044842655188404	0.00199957238510251	-0.000782822782639414
0.0286211688071489	0.100548140704632	-0.209650814533234	0.000594163371715695	0.00170489423908293	-0.00163428287487477
0.0411448664963245	0.0821572691202164	-0.216240808367729	-0.000573781493585557	0.000662712438497692	-0.000868954637553543
0.0595351420342922	0.138602316379547	-0.250270634889603	0.000371158123016357	-0.000356322241714224	-0.000967001426033676
0.00526059092953801	0.164172902703285	-0.195202529430389	3.26525696436875E-05	-0.000740322575438768	-0.00100644363556057
-0.000805178948212415	0.119071424007416	-0.261858284473419	-0.000559316715225577	-0.000724346027709544	-0.000364858948159963
0.0637102872133255	0.102877885103226	-0.252783089876175	0.000108280073618516	-0.00188285403419286	0.000368965789675713
0.043918464332819	0.0996587052941322	-0.269075512886047	-0.000666205305606127	-0.000965903862379491	-0.000718604132998735
0.0673376172780991	0.0971360132098198	-0.245490491390228	0.000574334990233183	-0.000221766778849997	-0.000818987668026239
0.102374203503132	0.0827995911240578	-0.209581017494202	0.00118395686149597	0.000439075491158292	-0.000685459526721388
0.0915061607956886	0.0228845961391926	-0.230014696717262	0.00208972487598658	0.00242513068951666	-0.000626932189334184
0.139993995428085	0.0063758953474462	-0.255270063877106	0.00110873091034591	0.00244568730704486	-0.00102926592808217
0.186420917510986	0.0351351872086525	-0.18443575501442	0.00277275475673378	0.00333901192061603	-0.00053499877685681
0.144004076719284	-0.0467110089957714	-0.240954622626305	0.00220425240695477	0.00499626947566867	-0.000717347022145987
0.222193971276283	-0.00648874742910266	-0.0518850423395634	0.0034761808346957	0.00482142250984907	-0.000700162083376199
0.225945457816124	-0.0383060500025749	-0.111968956887722	0.00389058305881917	0.00671202782541513	-0.000609428912866861
0.298622310161591	-0.0275979992002249	-0.0674562379717827	0.00447726109996438	0.0069153462536633	-0.000236026186030358
0.248180791735649	-0.0532267391681671	-0.137720584869385	0.00373259861953557	0.00716526014730334	-0.000560838961973786
0.241737350821495	-0.0110059548169374	-0.126083865761757	0.00249683787114918	0.0064886687323451	-0.000722604861948639
0.175609454512596	-0.0161664262413979	-0.130720853805542	0.000853123143315315	0.00550330430269241	-0.00203754263930023
0.219709634780884	0.0906358435750008	-0.0835409015417099	0.00165611004922539	0.00330783193930984	-0.00153064425103366
0.110420368611813	0.0962669923901558	-0.151935398578644	0.000605463399551809	0.00320195942185819	-0.00139403785578907
0.113864488899708	0.0564013160765171	-0.185306519269943	-0.0014737518504262	0.00134441023692489	-0.000740893941838294
0.135598853230476	0.146186158061028	-0.155040517449379	-0.000512741215061396	0.000698364921845496	-0.000440539588453248
0.0454739443957806	0.0990025550127029	-0.182507127523422	-0.00149335898458958	0.00118259259033948	-0.000769472506362945
0.0454649478197098	0.101337693631649	-0.189176425337791	-0.00050486606778577	0.000519094755873084	-0.00142136483918875
0.0569202080368996	0.0986452251672745	-0.200689345598221	-0.00211822660639882	-0.000343801249982789	-0.000642061408143491
0.0242624394595623	0.0863394141197205	-0.243228420615196	-0.00111166853457689	-0.00144922698382288	-0.000961577228736132
0.0544794462621212	0.121773719787598	-0.24910207092762	-0.00114250043407083	-0.00147882523015141	-4.52942913398147E-05
0.0311205666512251	0.148394674062729	-0.19910092651844	0.000417032715631649	-0.00113525765482336	-0.000764940050430596
0.000449894432676956	-0.0238974969834089	-0.260619163513184	-0.000570374017115682	-0.00203315587714314	-0.000423373159719631
0.0109063573181629	0.00661759823560715	-0.185816839337349	0.00143420742824674	-0.000680077006109059	0.000129087522509508
0.0587275698781013	0.0138218533247709	-0.123245343565941	0.00219764932990074	-0.000344230298651382	2.46467261604266E-05
0.0456743203103542	-0.0668083354830742	-0.214605629444122	0.00185314717236906	0.000566772243473679	0.000206228403840214
0.0495841503143311	-0.00199485127814114	-0.105169877409935	0.00168256484903395	0.00128308346029371	-0.000507024698890746
0.0455759577453136	-0.0558848343789577	-0.192833781242371	0.000762962736189365	0.00160692492499948	-0.000340933474944904
0.127586930990219	0.0325532667338848	-0.174422487616539	0.00160822155885398	0.00103078666143119	-0.000165046483743936
0.0249385554343462	-0.0826597288250923	-0.206252425909042	0.000362244638381526	0.000871631491463631	-0.000448205362772569
0.0992431491613388	0.0210128538310528	-0.249266147613525	0.000755551969632506	-0.000560586631763726	-0.000395688635762781
0.0205773506313562	0.0363905876874924	-0.245172902941704	-0.000132137618493289	-0.00066406256519258	-0.00151429104153067
0.0285548288375139	0.046320341527462	-0.310845166444778	-0.00208259909413755	-0.00125447916798294	9.19553567655385E-05
0.0278466921299696	0.149834245443344	-0.205353692173958	-0.00233430974185467	-0.00168804184067994	-0.00117920769844204
-0.00751589331775904	0.0728326216340065	-0.279889523983002	-0.00321799656376243	-0.00152449531015009	-0.00123302103020251
0.0253691971302032	0.128313258290291	-0.316600143909454	-0.00441753724589944	-0.00177481793798506	-0.000765978184062988
0.0129839545115829	0.117303237318993	-0.263685405254364	-0.00421606795862317	-0.000447935366537422	-0.00104449444916099
0.0231636352837086	0.162918075919151	-0.202364847064018	-0.00341915269382298	-0.000450316467322409	-0.00101552857086062
0.036490011960268	0.101781077682972	-0.255276918411255	-0.00349224312230945	-0.000699419353622943	-0.00025228934828192
0.00617234036326408	0.0802096202969551	-0.192389100790024	-0.00199202145449817	-0.000572934979572892	-0.000765815319027752
0.0267116818577051	0.0716823413968086	-0.191936433315277	-0.000530331220943481	-0.00096808688249439	-7.57009402150288E-05
0.0132009880617261	-0.0127962827682495	-0.295949220657349	-0.000767404970247298	-0.00228703860193491	-0.000176760775502771
-0.0268962383270264	-0.032555103302002	-0.287590354681015	-0.00030171635444276	-0.00221965322270989	-3.94722519558854E-05
0.0156293045729399	0.00688790157437325	-0.338610917329788	0.000127228442579508	-0.00325257307849824	-0.00030344890546985
0.0396597534418106	0.0888049602508545	-0.263426899909973	0.000357980723492801	-0.00333595462143421	-0.00104701705276966
-0.0465778037905693	0.00636484567075968	-0.260497778654099	-0.00147802114952356	-0.00169221521355212	-0.00150220037903637
0.0454310514032841	0.0367443487048149	-0.230692625045776	-0.00130734511185437	-0.000872267584782094	-0.000314483797410503
0.0944098010659218	0.0140856551006436	-0.183755859732628	1.81507894012611E-05	-0.00101609353441745	-0.000961801211815327
0.0765843018889427	-0.0482852794229984	-0.274945199489594	-0.000471171224489808	0.00191700656432658	-0.000948142434936017
0.154474586248398	0.00621181773021817	-0.154144197702408	0.00166416959837079	0.00177959050051868	-0.00126702815759927
0.172198638319969	-0.038781214505434	-0.272375047206879	0.00129821838345379	0.00347847235389054	-0.000507494201883674
0.104940824210644	-0.0726794898509979	-0.154670000076294	0.00247941818088293	0.00283666513860226	-0.000596989702899009
0.101633496582508	-0.0901606678962708	-0.198296263813972	0.00173793628346175	0.00164907891303301	-0.000906683446373791
0.0362617149949074	-0.0774737820029259	-0.0812541618943214	0.00261568208225071	0.00089067145017907	-0.00100298738107085
0.0511594973504543	-0.0393102541565895	-0.0887589454650879	0.00223839632235467	-0.00113363075070083	0.000337373290676624
0.00761663075536489	-0.0375544242560863	-0.0478506274521351	0.00272661563940346	-0.000453927845228463	-0.000748684862628579
-0.0172979906201363	-0.0648673623800278	-0.110766030848026	0.00155774760060012	-0.000710153952240944	-0.000345611217198893
-0.00251418584957719	0.0858540013432503	-0.037088081240654	0.00238251942209899	-0.000945457490161061	-0.00040926193469204
-0.0135651780292392	0.0226853713393211	-0.0678238645195961	-4.36377958976664E-05	-0.000362522376235574	-0.00121598213445395
-0.0585218258202076	-0.00773768732324243	-0.181867837905884	-0.00260213715955615	0.00074892770498991	-0.00215044245123863
0.0486001819372177	0.0863783359527588	-0.176145508885384	-0.0017775995656848	-0.000869597191922367	-0.00203429302200675
0.030264850705862	0.121655620634556	-0.198090240359306	-0.00112997670657933	-0.00015155530127231	-0.00189585401676595
0.0133956810459495	0.203273758292198	-0.203355252742767	-0.000109429900476243	-0.00218639383092523	-0.00157129613216966
-0.0836427211761475	0.0666646882891655	-0.231122523546219	-0.00198023556731641	-0.00169101974461228	-0.00181593291927129
-0.09203040599823	0.0857279524207115	-0.159888222813606	-0.0024973179679364	-0.00404524337500334	-0.000950148154515773
-0.0791025757789612	0.137651354074478	-0.119856640696526	-0.00097222754266113	-0.0062143923714757	-0.000942801067139953
-0.0912987440824509	0.15947636961937	-0.122846826910973	-0.0027019982226193	-0.00673514325171709	-0.000444243749370798
-0.152549624443054	0.0910693630576134	-0.160142078995705	-0.000985341728664935	-0.00782990083098412	-0.000891250558197498
-0.17772775888443	0.0526089034974575	-0.191857844591141	-0.00195177237037569	-0.00800304021686316	-0.000743162294384092
-0.131958827376366	0.0155196851119399	-0.266698986291885	-0.000858333136420697	-0.00773546798154712	-0.00141770706977695
-0.190362945199013	-0.0728965476155281	-0.277135998010635	-0.00101147266104817	-0.00666135177016258	-0.000610083516221493
-0.155539631843567	-0.00963190011680126	-0.149270966649055	0.00143084803130478	-0.00706832436844707	-0.000359273428330198
-0.155914589762688	-0.0538310781121254	-0.198190838098526	0.000440487172454596	-0.00576884299516678	2.80318945442559E-05
-0.177964821457863	-0.155611976981163	-0.136687502264977	-0.000877397658769041	-0.00511302705854177	-0.000645585067104548
-0.0774841010570526	-0.0376752689480782	-0.0704156532883644	0.000796218519099057	-0.00451912498101592	2.69582815235481E-05
-0.0265445839613676	-0.0601371265947819	-0.0867374986410141	-1.37549395731185E-05	-0.0032375929877162	-0.000287480128463358
0.0238979104906321	-0.0237683672457933	-0.127244457602501	-0.00075111142359674	-0.00156305881682783	-0.00185019336640835
0.0503255128860474	-0.038536973297596	-0.129906043410301	-0.000206689815968275	0.000761093397159129	-0.00202336674556136
0.0992301180958748	0.0113680958747864	-0.147885128855705	0.000564514251891524	0.00184220552910119	-0.00103834609035403
0.0669077262282372	-0.0725923925638199	-0.156191751360893	-0.000633235205896199	0.00298026646487415	-0.00167026731651276
0.164004877209663	-0.0379469580948353	-0.160775184631348	-0.000226287025725469	0.00223350315354764	-0.000648541725240648
0.144351094961166	-0.042807299643755	-0.100576721131802	-7.09135274519213E-05	0.000933957984670997	-0.000453159678727388
0.104218393564224	-0.0670819506049156	-0.162654012441635	-0.00169653538614511	0.00189855054486543	-0.000807378033641726
0.0869446471333504	-0.00809440109878778	-0.074398085474968	0.000483685755170882	-0.000504132884088904	-0.00102012360002846
0.0321382284164429	-0.0950469076633453	-0.203541457653046	-0.000214665982639417	-0.000460571987787262	0.000188122561667114
0.0325784720480442	-0.048872534185648	-0.208387777209282	0.000364683801308274	-0.00325109343975782	0.000351944210706279
-0.0420940667390823	-0.0926729366183281	-0.205726027488708	0.000572573975659907	-0.00439562415704131	0.000803272356279194
-0.078779861330986	-0.103699736297131	-0.122583419084549	0.000688566011376679	-0.00491687562316656	0.000250013516051695
-0.113345809280872	-0.0919432565569878	-0.13126777112484	0.00143962516449392	-0.00607504043728113	0.000165332385222428
-0.0996331796050072	-0.145061999559402	-0.210282817482948	0.00128704425878823	-0.00558427395299077	0.00091022317064926
-0.136547490954399	-0.172079354524612	-0.176613941788673	0.00302875088527799	-0.00624574581161141	-0.000222280461457558
-0.0684200301766396	-0.0837950259447098	-0.134726539254189	0.00371535681188107	-0.00597428157925606	0.00120418157894164
-0.12988705933094	-0.160759121179581	-0.161964178085327	0.00309634022414684	-0.00421700952574611	0.00142263015732169
-0.0436248891055584	-0.111620552837849	-0.205185249447823	0.00271423789672554	-0.0035263835452497	0.00170785561203957
0.0428868159651756	-0.0224053636193275	-0.114524684846401	0.00392711255699396	-0.00317794340662658	0.000717230548616499
0.00542912958189845	-0.103192634880543	-0.226362079381943	0.00170227792114019	-0.00131053221412003	0.00145918258931488
0.0257366131991148	-0.0492864511907101	-0.256175607442856	0.00105589907616377	-0.000403385347453877	0.000792539096437395
0.0556943714618683	-0.0126706836745143	-0.213104858994484	0.000760830123908818	-0.00149864132981747	0.000899733684491366
0.0240980014204979	0.052389919757843	-0.170745700597763	0.000431727967225015	-0.000788610195741057	0.000776321568991989
0.0183935761451721	0.0505344532430172	-0.209229573607445	-0.00081556529039517	-0.00149946054443717	-0.000279891188256443
0.0395130813121796	0.105997651815414	-0.174772754311562	-0.000501501723192632	-0.00182460155338049	-3.77606629626825E-05
0.0119959292933345	0.0520685724914074	-0.180904999375343	-0.00233208644203842	-0.00136429467238486	4.36648660979699E-05
0.0231190305203199	0.0790529549121857	-0.157928958535194	-0.00110795872751623	-0.00188320234883577	-7.24562996765599E-05
0.0738034397363663	0.071575939655304	-0.178443029522896	-0.00057954085059464	-0.000924455351196229	9.99436451820657E-05
0.0766286700963974	0.0866569057106972	-0.164531797170639	-0.000883762433659285	-0.00143266224768013	-0.000596488651353866
0.0890479609370232	0.125409439206123	-0.180151045322418	-0.00124379678163677	0.000108468797407113	0.000638938217889518
0.0511125102639198	0.0761997029185295	-0.190199241042137	-0.00215162546373904	0.000188398262253031	0.000802182592451572
0.0719014853239059	0.131643608212471	-0.170448556542397	-0.00189224595669657	-0.00133804837241769	-0.000506065203808248
0.0747300162911415	0.136388793587685	-0.170549258589745	-0.00124257267452776	-0.00172706309240311	-0.000149971572682261
0.051801722496748	0.0879590287804604	-0.174059942364693	-0.00102645449806005	-0.00142381840851158	-0.000456415407825261
0.0784961134195328	0.0876531451940537	-0.191186457872391	-0.000193117870367132	-0.0016958205960691	4.93040679430123E-05
0.0797245278954506	0.111527405679226	-0.160072699189186	0.000456384179415181	-0.00098909588996321	-5.21177171322051E-05
0.0914417877793312	0.0235444735735655	-0.185174226760864	0.000965656945481896	-0.000865285634063184	0.000208903351449408
0.0984102040529251	0.0245121009647846	-0.159175872802734	0.000835274579003453	-0.00115732743870467	0.000233154627494514
0.0418325886130333	0.00652485061436892	-0.211901217699051	0.00137642619665712	-0.00102388847153634	0.000366705382475629
0.067960761487484	0.0270446892827749	-0.177037909626961	0.00125110277440399	-0.00102782028261572	0.000405504193622619
0.0895600542426109	0.0777151361107826	-0.19267500936985	0.00236936216242611	-0.00211187987588346	-9.16651042643934E-05
0.0849408283829689	0.0445519275963306	-0.142467379570007	0.0010296645341441	-0.00158785760868341	0.000448042352218181
0.0616614185273647	0.0845870822668076	-0.137258529663086	0.00109282950870693	-0.00194569048471749	-0.000414369802456349
0.0684276670217514	0.0906930863857269	-0.118366412818432	-0.00011657495633699	-0.0015704786637798	0.000573477358557284
0.0936216861009598	0.0958175212144852	-0.101322636008263	-0.000827273994218558	-0.000544370617717505	0.000681866542436183
0.0870120674371719	0.10105799883604	-0.23072974383831	-0.00133355776779354	-0.00101202400401235	-0.000236375053646043
0.109275095164776	0.178209230303764	-0.179092720150948	-0.00176410854328424	-0.000879299885127693	-0.000315191107802093
0.127026110887527	0.212210446596146	-0.20887590944767	-0.00200218800455332	-0.00144862639717758	-0.000817254243884236
0.0771333575248718	0.128970488905907	-0.213606029748917	-0.00293634948320687	-0.00183681829366833	-0.00116710003931075
0.130708009004593	0.233431130647659	-0.192949697375298	-0.00289787468500435	-0.0022452431730926	-0.000591854739468545
0.140817642211914	0.201992675662041	-0.140984252095222	-0.00194325135089457	-0.00170174869708717	0.000273312791250646
0.140787377953529	0.155072182416916	-0.140999838709831	-0.0021224960219115	-0.000235138373682275	0.000509217847138643
0.130444809794426	0.103152237832546	-0.14043328166008	-0.00261260895058513	0.000557494990061969	0.000163012402481399
0.247201234102249	0.200856328010559	-0.104071512818336	-0.00113567768130451	0.00106521253474057	0.000699235941283405
0.249600544571877	0.0937035828828812	-0.0803786069154739	-0.00102965976111591	0.00166437483858317	0.000273750338237733
0.254196405410767	0.118895664811134	-0.130407318472862	0.000329235394019634	0.00249914010055363	-0.000229840821702965
0.3146892786026	0.174332931637764	-0.0897125601768494	0.00176916096825153	0.00247484329156578	-6.0203474276932E-05
0.283731997013092	0.103201866149902	-0.0844911932945251	0.00107346940785646	0.00336235039867461	-0.000768245372455567
0.263984620571136	0.101982668042183	-0.0986870303750038	0.0016695394879207	0.00362357287667692	-1.34729489218444E-05
0.288359880447388	0.0848916918039322	-0.0582979023456573	0.0013624302810058	0.00357373617589474	-0.000538223481271416
0.310436278581619	0.105855286121368	-0.0323076099157333	0.00137328752316535	0.00293684960342944	-0.000415539107052609
0.287591904401779	0.125130444765091	-0.0544713847339153	0.00218040798790753	0.0026893625035882	-0.000106505583971739
0.263044893741608	0.056413684040308	-0.0870817005634308	0.000798210618086159	0.00336725427769125	0.000520462344866246
0.267150282859802	0.0683626160025597	-0.111599192023277	0.00150765525177121	0.00247071986086667	-4.67412282887381E-05
0.25191593170166	0.123735830187798	-0.117111660540104	0.00145840528421104	0.00152816192712635	8.93865508260205E-05
0.191956758499146	0.167585805058479	-0.070696547627449	0.000485898985061795	0.000405770493671298	-0.000474606698844582
0.162998512387276	0.15605528652668	-0.149862468242645	-0.000845690141431987	-0.000645429885480553	-0.000929579837247729
0.108676999807358	0.156442388892174	-0.13005393743515	-0.00142625498119742	-0.00083767861360684	-0.000699670636095107
0.0982362329959869	0.131496921181679	-0.164701387286186	-0.00132210727315396	-0.000202514449483715	-0.000658257282339036
0.151469498872757	0.233734339475632	-0.0947035700082779	-0.000264453265117481	-0.00180163059849292	-0.000459947186755016
0.096351221203804	0.122342109680176	-0.175474286079407	-0.00201773527078331	-0.000728153099771589	0.000107679639768321
0.134218901395798	0.170846924185753	-0.104769229888916	-0.00105149950832129	-0.0015004095621407	4.51101368525997E-05
0.125299111008644	0.130478277802467	-0.141634032130241	-0.00113391340710223	-0.000507588207256049	0.00129774550441653
0.153882965445518	0.184885397553444	-0.0240489114075899	0.00119325006380677	-0.001499860198237	-4.79361333418638E-05
0.0670679658651352	0.0886120721697807	-0.1644117385149	-0.000185013472218998	-0.000869738520123065	-0.000376273645088077
0.118908353149891	0.112913198769093	-0.0678983256220818	0.000965987157542259	-0.000135624941322021	0.000143870696774684
0.147211089730263	0.113139927387238	-0.0876363813877106	0.00181309366598725	-0.000999732059426606	-0.000303460168652236
0.161047384142876	0.0877312198281288	-0.0996467247605324	0.00220204005017877	-0.000615059805568308	-0.000390894390875474
0.115468211472034	0.132306322455406	-0.0280511192977428	0.00455828942358494	-0.00117841293103993	-0.000987858278676867
0.0749891400337219	0.122652940452099	-0.108885630965233	0.00336638442240655	-0.00065979384817183	-0.000492502877023071
0.0508877895772457	0.139368459582329	-0.102775387465954	0.00221429206430912	-0.00229580234736204	-8.15733947092667E-05
0.0148499859496951	0.150112956762314	-0.103629782795906	0.000687876308802515	-0.00290537276305258	-0.000806387572083622
0.0512837767601013	0.257000505924225	-0.180171236395836	-0.00119389127939939	-0.00378298293799162	-0.000553252408280969
0.0197817180305719	0.253310710191727	-0.158809706568718	-0.00233433861285448	-0.00438646553084254	-0.00123096175957471
0.0324605591595173	0.301272034645081	-0.213956281542778	-0.00345999351702631	-0.00408693915233016	-0.000282332301139832
0.0302040204405785	0.352005243301392	-0.138800442218781	-0.00365960435010493	-0.00461890874430537	-0.00134889420587569
0.000868492235895246	0.352555602788925	-0.207219868898392	-0.00588012672960758	-0.0039235888980329	-0.000959944620262831
0.0404842123389244	0.404935389757156	-0.214714094996452	-0.00474570039659739	-0.00447026919573545	-0.000958469638135284
0.036778412759304	0.422972232103348	-0.179509192705154	-0.00441825110465288	-0.00513403862714767	-0.0011866670101881
0.0167905054986477	0.370655745267868	-0.252730041742325	-0.00552926678210497	-0.00432655774056911	-0.0019951593130827
0.0651493892073631	0.327278822660446	-0.214453399181366	-0.00560475746169686	-0.00306579121388495	-0.000835489539895207
0.0906707495450974	0.332593142986298	-0.150856256484985	-0.00451267650350928	-0.00270019471645355	-0.0015257210470736
0.132319673895836	0.26088958978653	-0.242063090205193	-0.00401807436719537	-0.00130091130267829	-0.000511347723659128
0.177929729223251	0.30555334687233	-0.18176431953907	-0.00106381380464882	-0.00101975828874856	-0.000847839401103556
0.109819620847702	0.157380610704422	-0.229507729411125	-0.00168275751639158	0.00070786353899166	-0.0010161530226469
0.157928064465523	0.173644930124283	-0.188242614269257	0.00031119555933401	0.000257623003562912	-0.000832591962534934
0.137678146362305	0.135309681296349	-0.166155487298965	0.000592537864577025	0.000303243985399604	-0.000883023778442293
0.207509398460388	0.186493188142776	-0.117575839161873	0.00124399352353066	-0.000487530836835504	-0.00060898601077497
0.183452889323235	0.177624329924583	-0.0910594463348389	0.00241117225959897	-0.000815088162198663	-0.000462804164271802
0.200550451874733	0.154198706150055	-0.122784994542599	0.00108215108048171	-0.00115355930756778	-0.000178252012119628
0.147190108895302	0.162304222583771	-0.127321258187294	0.00125606497749686	-0.000364830164471641	-0.00047695025568828
0.227828532457352	0.197908028960228	-0.0741469115018845	0.00160301034338772	-0.0002880085085053	-0.000257448729826137
0.187400504946709	0.163356423377991	-0.109713554382324	0.000114464026410133	0.000553720397874713	-0.00073287112172693
0.228046342730522	0.12693227827549	-0.08301892131567	2.23800816456787E-05	0.00100038002710789	-0.000524990609847009
0.215898647904396	0.155770495533943	-0.0961902886629105	-0.000539432046934962	0.00146701058838516	-0.000956347037572414
0.251079499721527	0.210465341806412	-0.0917697176337242	0.000670631998218596	0.00107972009573132	-0.000352990347892046
0.197703927755356	0.108629368245602	-0.110149145126343	-0.000392448913771659	0.00169773562811315	-0.000320407445542514
0.263570785522461	0.18899992108345	-0.0486956126987934	0.00114144966937602	0.00070153281558305	0.000293406308628619
0.291774660348892	0.160527423024178	-0.100791625678539	0.000275328027782962	0.00147532275877893	0.000269994779955596
0.251212060451508	0.125141143798828	-0.0464439727365971	0.0007156464853324	0.00100544013548642	-0.000920290360227227
0.274133712053299	0.0654700621962547	-0.133787557482719	0.00121313403360546	0.00225301901809871	0.000114292823127471
0.27228257060051	0.141682147979736	0.00634020986035466	0.00289878738112748	0.0011199441505596	-3.9858598029241E-05
0.216884583234787	0.0140057038515806	-0.0815600678324699	0.00262133264914155	0.0014009668957442	0.000443668133812025
0.245260640978813	0.0521163195371628	0.00705382274463773	0.00372313777916133	0.001146559137851	0.000163513934239745
0.169633582234383	0.0323087237775326	-0.0335144363343716	0.00300244148820639	0.00116764742415398	-2.92583372356603E-05
0.157860547304153	0.0499487742781639	0.044288232922554	0.00359000265598297	-9.26867433008738E-05	0.00023476745991502
0.111001804471016	0.0990619361400604	0.0106539772823453	0.00203673704527318	0.000544233131222427	0.0005530288326554
0.146572232246399	0.115128010511398	0.00636085029691458	0.000579857325647026	9.50061075855047E-05	2.62248086073669E-05
0.138399600982666	0.139342799782753	-0.117722205817699	-0.000777684734202921	0.000560433836653829	0.000452364649390802
0.177998870611191	0.223208546638489	-0.102664038538933	-0.000522464921232313	-5.36985899088904E-05	-0.000576249090954661
0.151294872164726	0.198193058371544	-0.131647720932961	-0.00264222593978047	0.000370152265531942	-0.00017259105516132
0.164947673678398	0.245210781693459	-0.0322343967854977	-0.00266986573114991	-0.000887192378286272	-4.88616751681548E-05
0.107684917747974	0.223394259810448	-0.081588089466095	-0.00339642143808305	-0.000418500334490091	1.26259446915356E-05
0.114153563976288	0.200164750218391	-0.028715843334794	-0.00334879872389138	-0.00207669800147414	-0.000273440236924216
0.0663491040468216	0.182351961731911	-0.0737491846084595	-0.00349614140577614	-0.00183675880543888	0.000145675367093645
0.0459256283938885	0.126973405480385	-0.0335757806897163	-0.00188644859008491	-0.00208423519507051	0.000442344811744988
0.0491853915154934	0.214444294571877	0.0934244692325592	1.44760560942814E-05	-0.00349772139452398	0.000416108523495495
0.0176191776990891	0.107352323830128	-0.0166748762130737	-0.00073197582969442	-0.00267546507529914	0.00107258406933397
0.0142084443941712	0.129794403910637	0.00657393177971244	0.0015555148711428	-0.00334259285591543	0.00121537561062723
-0.0335048362612724	0.0493965186178684	-0.109613254666328	0.00155002856627107	-0.00306175835430622	0.000523554626852274
0.00302652199752629	0.0739127397537231	-0.072280190885067	0.00229321420192719	-0.00388321233913302	-0.000308492075419053
-0.0168557371944189	0.0988333448767662	-0.0535876490175724	0.0029439574573189	-0.00402204971760511	-0.000999329029582441
-0.0292955320328474	0.063997395336628	-0.0318629145622253	0.00345745380036533	-0.00340977823361754	-0.000647437176667154
0.0512141920626163	0.116177953779697	0.00653303321450949	0.00294931442476809	-0.00208626757375896	7.94906154624186E-05
0.043018601834774	0.0840329900383949	0.033370103687048	0.00280102551914752	-0.00142058765050024	-0.000278888852335513
0.101098164916039	0.0891292318701744	0.0018948398064822	0.00148095213808119	-0.00067165814107284	0.000189986880286597
0.0510693192481995	0.126716166734695	0.0118453176692128	-1.61526513693389E-05	-0.00017631308583077	0.000494608655571938
0.0832982659339905	0.208338975906372	0.0168927181512117	-0.000403606973122805	-0.000285281712422147	-0.000170980056282133
0.130264192819595	0.284064501523972	0.00353204808197916	-0.00152237631846219	-0.00182179955299944	-0.00057753297733143
0.0476284176111221	0.259411454200745	-0.0447918400168419	-0.00192852132022381	-0.00154996546916664	-0.00114603620022535
0.0643666610121727	0.250281035900116	-0.0515653789043427	-0.00330467033199966	-0.0016267984174192	-0.000329314614646137
0.0385528579354286	0.251715242862701	-0.0169201027601957	-0.00364855560474098	-0.00115163251757622	-0.000645105901639909
0.0399981215596199	0.267148345708847	-0.00939162075519562	-0.00348362699151039	-0.00185400631744415	-3.8976053474471E-05
0.0202621538192034	0.201861515641212	-0.0263297036290169	-0.0034511866979301	-0.00120999128557742	-9.77543022600003E-05
0.0606011562049389	0.248993888497353	-0.0370998978614807	-0.00227595889009535	-0.00147717725485563	-0.000603196560405195
0.0847931057214737	0.184692993760109	-0.0871407091617584	-0.00090423203073442	-0.000940619094762951	-0.000501621165312827
0.0596285201609135	0.184415578842163	-0.0493458919227123	-0.00161145674064755	-0.000757336150854826	-0.000356877106241882
0.0339144058525562	0.200542345643044	-0.0160552933812141	-0.000738090660888702	-0.000611776311416179	-0.00176775141153485
0.0443981178104877	0.161647066473961	0.0413762368261814	0.000922870356589556	-0.00184988416731358	-0.00122702633962035
0.0570943504571915	0.132600635290146	-0.0296443570405245	-0.000852879602462053	-0.00043180471402593	-0.00097806251142174
0.095493882894516	0.178965926170349	0.0541852042078972	0.000651818641927093	3.15934739774093E-05	-0.000724115991033614
0.133697211742401	0.129223540425301	0.0596990212798119	-0.00014383475354407	0.00118734175339341	-0.00107949785888195
0.1747657507658	0.122514016926289	0.0729366615414619	0.000308751565171406	0.00176612089853734	-0.000507537683006376
0.19014772772789	0.118534654378891	0.0910852923989296	-0.000117669660539832	0.00273156678304076	-0.000903709442354739
0.228360891342163	0.177769467234612	0.0805834978818893	-0.00046444425242953	0.0029447297565639	-1.80195365828695E-05
0.179715439677238	0.124977149069309	0.0667140930891037	-0.00160009739920497	0.00412850826978683	-0.000263679481577128
0.18485215306282	0.194646075367928	0.085374154150486	-0.000843305664602667	0.00296678184531629	-0.000929922156501561
0.159192502498627	0.185078248381615	-0.0436119362711906	-0.00326759926974773	0.00271465792320669	-0.000781188777182251
0.179543763399124	0.25715160369873	-0.0279402043670416	-0.00243966258130968	0.00132820336148143	0.000312368938466534
0.124721251428127	0.219515010714531	0.0600371845066547	-0.00360595760867	0.00150012620724738	-0.00113815418444574
0.123361691832542	0.214706867933273	0.0691274181008339	-0.00267959898337722	0.000187551602721214	-0.000962520716711879
0.109240479767323	0.231261566281319	0.0696635022759438	-0.00215539732016623	0.000540141365490854	-0.00117921212222427
0.139578402042389	0.188236489892006	-0.0406865142285824	-0.00271616643294692	0.00170006847474724	-4.04872798753786E-06
0.108292579650879	0.191292449831963	-0.0138002531602979	-0.0024303465615958	0.00093195732915774	-0.000647254462819546
0.120205916464329	0.241327166557312	-0.00992811750620604	-0.00222512590698898	0.000705912301782519	-0.000432029104558751
0.0608819462358952	0.138031885027885	-0.0549858398735523	-0.00289121898822486	0.00136202364228666	6.99567535775714E-05
0.0937283486127853	0.233208417892456	0.024464899674058	-0.00133546872530133	-0.000179885231773369	-4.51993983006105E-05
0.0486370287835598	0.114278517663479	0.0590628869831562	-0.00264713820070028	0.000131807319121435	-0.000429305975558236
0.08895493298769	0.137617960572243	0.0288227088749409	-0.0019867867231369	0.00113488326314837	0.000121959470561706
0.0942338928580284	0.131191417574883	0.0577845089137554	-0.000638948520645499	0.000847462564706802	-0.000693656329531223
0.16607329249382	0.125819146633148	0.0271007884293795	-0.000922784791328013	0.00124722567852587	1.99173591681756E-05
0.170746818184853	0.183354943990707	0.037960272282362	0.000655003357678652	0.00202132924459875	-0.000543037196621299
0.161539882421494	0.0632840394973755	-0.0124124074354768	-0.00162189523689449	0.00322882505133748	0.000261786830378696
0.173901334404945	0.132827118039131	0.0810212269425392	-0.000169134713360108	0.00367739400826395	-0.000353372568497434
0.179489508271217	0.0867341607809067	0.0585840456187725	-0.000416624156059697	0.00382324960082769	0.000181767100002617
0.161977410316467	0.138044744729996	0.168926030397415	0.000686260114889592	0.00270112766884267	-0.000637835648376495
0.122136607766151	0.0611643120646477	0.00497703719884157	-0.00233521335758269	0.0043312762863934	-0.000380174053134397
0.133761078119278	0.0485451556742191	0.00419006822630763	-0.0018068547360599	0.00337916240096092	0.000415031972806901
0.0942617133259773	0.00873036496341228	0.00324716093018651	-0.00346864364109933	0.00487795518711209	1.31570941448445E-05
0.162474527955055	0.108854733407497	0.0117019610479474	-0.00255943858064711	0.00324790854938328	0.000648756918963045
0.212533757090569	0.182194218039513	0.0298119205981493	-0.00162638805340976	0.00226999237202108	0.000779788009822369
0.156703770160675	0.179339021444321	0.137196704745293	-0.000827406474854797	0.00217451271601021	-0.000972347625065595
0.180899620056152	0.214856505393982	0.17215758562088	0.000111643203126732	0.00243809656240046	-0.00053003104403615
0.141839489340782	0.104398041963577	0.0321154929697514	-0.00154949212446809	0.00309957074932754	-0.000656731484923512
0.197054922580719	0.0719586834311485	0.0119864381849766	-0.0021785122808069	0.0033619983587414	0.00119084713514894
0.166028290987015	0.154890343546867	0.0376121066510677	0.000805173884145916	0.00390049605630338	-7.09734449628741E-05
0.160383075475693	0.102362178266048	0.0811800062656403	-3.8877158658579E-05	0.00338738062418997	-0.000372142356354743
0.146849110722542	0.0529120862483978	-0.00305920210666955	-0.000457035843282938	0.0037404652684927	0.000431002205004916
0.114421620965004	0.0724067762494087	-0.000698123418260366	-0.00165274797473103	0.00393726769834757	0.000523179012816399
0.189494505524635	0.183442905545235	0.0214217025786638	-0.00189960387069732	0.00201694760471582	0.000242995636654086
0.154374450445175	0.241615146398544	-0.00972539652138948	-0.00282523222267628	0.00133371946867555	-0.000482815405121073
0.119012333452702	0.26949867606163	0.0263734981417656	-0.000928328896407038	-9.64364444371313E-05	-0.000802632479462773
-0.00291733024641871	0.119709745049477	-0.0864274874329567	-0.00462985364720225	-0.000390917790355161	-0.000869186304043978
-0.0304623581469059	0.150137409567833	-0.0340991020202637	-0.00443244772031903	-0.000178263173438609	-0.001244458835572
0.0331123434007168	0.214640289545059	-0.00268179271370173	-0.00368967023678124	-0.000757491507101804	-0.00115665141493082
0.0100311180576682	0.20304149389267	0.0603685490787029	-0.00232335133478045	-0.000553827325347811	-0.00179949158336967
0.0903324112296104	0.211679950356483	0.0487032011151314	-0.00348583422601223	0.000460142706288025	-7.48403454053914E-06
0.0965464636683464	0.232399716973305	0.0547934658825397	-0.00305411242879927	0.00124912359751761	-0.000722021388355643
0.131952941417694	0.199864521622658	0.009775310754776	-0.00443511083722115	0.00251106382347643	-1.33071953314357E-05
0.103120751678944	0.227582827210426	0.0895262509584427	-0.00370119302533567	0.00223817583173513	-0.00087049650028348
0.0935932025313377	0.244976967573166	0.0487973503768444	-0.00455788010731339	0.00156547769438475	-0.000649875844828784
0.0624552443623543	0.20699155330658	-0.00120872852858156	-0.00457012187689543	0.000359899218892679	0.000333364616381004
-0.0440043248236179	0.191244170069695	0.00821931101381779	-0.00238257250748575	-0.000966110441368073	2.50251359830145E-05
-0.0670215412974358	0.137723162770271	0.0432278327643871	-0.00104667071718723	-0.00325813051313162	0.000464062002720311
-0.10875678062439	0.0714544281363487	0.123180545866489	0.00123309658374637	-0.00546158663928509	0.00047432235442102
-0.137734115123749	-0.0183553174138069	0.171859860420227	0.00253228633664548	-0.00636395020410419	0.000762261101044714
-0.182258084416389	-0.0337351858615875	0.217014297842979	0.00372429052367806	-0.00634410372003913	0.000111714274680708
-0.0751738995313644	-0.0103396018967032	0.160027459263802	0.00587654719129205	-0.00528052542358637	4.64326403744053E-05
-0.0491239614784718	-0.01517438236624	0.156842693686485	0.00463404646143317	-0.0020822852384299	-0.000729396298993379
0.0723942369222641	-0.0666476264595985	0.083497554063797	0.00420213583856821	-0.000157723072334193	0.000252479832852259
0.106297463178635	-0.0329223796725273	0.111637718975544	0.00480469409376383	0.00123026606161147	-0.000311000243527815
0.103953376412392	-0.0797157734632492	0.0649748593568802	0.00377985765226185	0.00163799489382654	0.00112191354855895
0.0840622335672379	0.00416968297213316	0.151216641068459	0.0037862784229219	0.000752611609641463	0.00086537841707468
0.0252242889255285	-0.020851431414485	0.121635779738426	0.0017829816788435	-0.000579487183131278	0.00123800744768232
0.00137276982422918	0.0666040703654289	0.138801589608192	0.0019528241828084	-0.00227214302867651	0.0006957130972296
-0.089063435792923	-0.0571286156773567	0.0894858837127686	0.000654133909847587	-0.00210981629788876	0.000612075906246901
-0.0392590947449207	0.0636669397354126	0.0396326892077923	0.000589872768614441	-0.00369094917550683	0.00145833566784859
-0.120960116386414	-0.00957390479743481	0.0484693795442581	0.000607171794399619	-0.00422287499532104	0.000945726234931499
-0.0910834968090057	-0.0310702379792929	-0.0148095302283764	0.00158395012840629	-0.00445284321904182	0.000755659944843501
-0.0708324015140533	0.0223039537668228	0.118542194366455	0.00464602978900075	-0.00517584569752216	0.000593422213569283
-0.101761743426323	-0.0943775847554207	0.0538833364844322	0.00418985821306705	-0.0039044632576406	0.00041747753857635
-0.0450770743191242	0.00857148412615061	0.0663629472255707	0.00491023296490312	-0.00400692783296108	0.00110802974086255
-0.0358418151736259	-0.00745934154838324	0.0283442735671997	0.00440107006579638	-0.00383794936351478	0.000430566869908944
-0.0547565668821335	-0.0595393292605877	-0.0479498878121376	0.00128313025925308	-0.0024145501665771	0.000327203859342262
-0.0374601408839226	-0.00544484239071608	-0.00777516467496753	0.00200581853277981	-0.00312763405963779	-1.92472325579729E-05
0.0173571966588497	0.0962341651320457	0.0796000808477402	0.00278868270106614	-0.00341460853815079	0.000149605606566183
-0.0566788390278816	0.0109831653535366	0.00720951845869422	-3.17927951982711E-05	-0.002526696305722	4.32285378337838E-05
0.0125132761895657	0.0591268949210644	0.0123707382008433	0.00129110913258046	-0.00191709690261632	0.000715699628926814
0.0383575558662415	0.0678324103355408	0.0952049940824509	0.000672034220770001	-0.00199986901134253	0.000479676091345027
-0.0136694954708219	0.0871572569012642	0.0779344439506531	0.00126634491607547	-0.00208490760996938	0.000127732419059612
-0.0403553694486618	-0.0426039658486843	0.00484551303088665	-2.9001610528212E-05	-0.000148727835039608	-0.000464239274151623
0.0484379567205906	0.0744237080216408	0.00802238285541534	-0.000236038948060013	-0.00100685004144907	0.000276703503914177
0.105643406510353	0.144789978861809	0.0572614558041096	0.000684959173668176	-0.00120694213546813	0.000157571950694546
0.0180482063442469	0.0395451709628105	0.0357074439525604	0.000486057688249275	-0.000559816660825163	-0.000313291791826487
0.0565035231411457	0.0498160608112812	0.00521941157057881	0.00139426020905375	-0.000910992326680571	0.000454574037576094
0.039650171995163	0.101428657770157	0.0277551561594009	0.00146836403291672	-0.001595180016011	-0.000385303952498361
-0.0147669231519103	0.141988128423691	0.127567231655121	0.00212847464717925	-0.00299920700490475	-0.000747757905628532
-0.0802210867404938	0.0655930265784264	0.0455697998404503	-0.00132169178687036	-0.00258040358312428	-0.000667911604978144
-0.0357410535216331	0.185997053980827	0.0570807792246342	-0.000153083878103644	-0.00395096885040402	0.000489023514091969
-0.0253962352871895	0.130149155855179	0.00418436666950583	-0.00142685801256448	-0.00417727697640657	0.000595539226196706
-0.0257351323962212	0.119247250258923	-0.00798992626368999	-0.00245394883677363	-0.00319215771742165	-0.000271511118626222
0.0202387534081936	0.260408699512482	0.0329991839826107	-0.000774401240050793	-0.00295567838475108	-0.000669965462293476
-0.00624223239719868	0.0828295052051544	-0.0772843137383461	-0.00344207650050521	-0.00157937535550445	-0.000449164159363136
0.0340901501476765	0.163754016160965	-0.00176757539156824	-0.00210952223278582	-0.00103433837648481	-0.000628305191639811
0.0414669774472713	0.232969298958778	0.0384685322642326	1.54879580804845E-05	-0.0025384621694684	-0.000525395851582289
-0.0337802283465862	0.120181210339069	0.00264113675802946	-0.0016788134817034	-0.00160966021940112	-0.000907496083527803
0.0580531470477581	0.165775701403618	-0.00699281739071012	-0.00154640187975019	-0.00227343454025686	0.000259781925706193
0.0528031662106514	0.192816227674484	0.0782174989581108	0.000229372482863255	-0.00225811963900924	-0.000437095353845507
0.0469942726194859	0.211945310235023	0.0490316934883595	0.000436492613516748	-0.00192682107444853	-0.00113050476647913
0.0833553522825241	0.254838615655899	0.0575519427657127	0.000124003447126597	-0.00187252426985651	-0.00105485110543668
0.0846745073795319	0.182966113090515	0.022217383608222	-0.0011899279197678	-0.000843097805045545	-0.000988464104011655
0.0450490154325962	0.18129850924015	0.0301298946142197	-0.00142580585088581	-0.000275567406788468	-0.00101010221987963
0.0750637426972389	0.175252556800842	-0.000925096392165869	-0.00146033451892436	-0.000821610621642321	-0.000418510200688615
0.118607841432095	0.224470585584641	0.0514841340482235	-0.00179400260094553	-0.000602723390329629	-0.000527612108271569
0.062492374330759	0.196233659982681	0.0902459099888802	-0.00180350313894451	0.000155349858687259	-0.000674488721415401
0.0291344672441483	0.108963586390018	0.0258157663047314	-0.00103416678030044	-0.000649312627501786	-0.000659389654174447
0.122251704335213	0.209435060620308	0.0261745601892471	-0.000655151612590998	-0.00113456638064235	-0.000307232199702412
0.0456555597484112	0.13158905506134	0.031053252518177	0.000229923971346579	-0.000920844497159123	-0.00048100232379511
0.0609300211071968	0.171700045466423	0.0630719289183617	0.000172983680386096	-0.00179298489820212	-0.00146705005317926
-0.0331551693379879	0.0770167782902718	-0.0651604533195496	-0.00113210873678327	-0.000241270114202052	-0.00128502526786178
-0.00736585166305304	0.10863733291626	-0.079430416226387	-0.00208249082788825	-0.000780033005867153	-0.00104237790219486
0.0227429904043674	0.140679448843002	-0.0233880374580622	-0.00240541249513626	-0.000390202505514026	-0.000793902727309614
0.12152948975563	0.226101234555244	-0.0214584060013294	-0.00108911539427936	-0.00154269672930241	-0.000738170056138188
0.0802607536315918	0.231986358761787	0.0960008502006531	-3.82118232664652E-05	-0.0016061021015048	-0.000671547837555408
0.0177348703145981	0.0948252901434898	0.002389932051301	-0.00224384502507746	-0.000741614610888064	-0.000396789953811094
0.0464204289019108	0.0884646251797676	-0.0516163185238838	-0.00228703650645912	-0.000949656183365732	0.000853277917485684
0.0510989688336849	0.141450002789497	0.0150101371109486	-0.000203866249648854	-0.00231452961452305	0.000833424215670675
-0.000705009617377073	0.0706960633397102	-0.00232757208868861	-0.000633987772744149	-0.00120054406579584	0.000516658241394907
-0.00466107623651624	0.0518540591001511	-0.0177066847681999	0.000413029367337003	-0.00238318834453821	-6.66220003040507E-05
0.0553580336272717	0.0772385746240616	0.0352815240621567	0.00109361717477441	-0.00216621370054781	0.000283757777651772
0.0788089260458946	0.154005154967308	0.13074454665184	0.0026125842705369	-0.00179509783629328	-0.00132615934126079
0.0348482802510262	0.116107501089573	0.0188948754221201	0.00122563040349633	-0.000607143505476415	-0.000469695485662669
0.0898847728967667	0.149490281939507	-0.0027636808808893	0.000239600238273852	-0.000651005131658167	-0.00065230333711952
0.0402214489877224	0.129316136240959	-0.0883512049913406	-0.00109986576717347	-0.000526755000464618	-7.18522860552184E-05
0.0903608277440071	0.185970932245255	-0.047834187746048	-0.000688793079461902	-0.00134500348940492	-0.000469372811494395
0.0727178007364273	0.214728385210037	0.0730636790394783	-0.000716196198482066	-0.00197495077736676	-0.00037433096440509
0.0246947687119246	0.141956269741058	-0.0251515991985798	-0.00192974391393363	-0.00151515437755734	0.000333005998982117
0.0102459946647286	0.165002465248108	-0.0208918508142233	-0.00143629661761224	-0.00194030883722007	0.000353502982761711
0.0460672043263912	0.190381735563278	0.0090412525460124	-0.00235340278595686	-0.00234010838903487	0.000355045456672087
0.0149549311026931	0.118405520915985	-0.0579271093010902	-0.00160042790230364	-0.00175388483330607	-0.000576035992708057
0.025126600638032	0.184589326381683	0.0168011896312237	0.00057199050206691	-0.00273665809072554	-0.000220438596443273
0.0300288777798414	0.159264206886292	-0.0535338334739208	-0.000152113076183014	-0.00312092388048768	-2.18677378143184E-05
0.0282982811331749	0.0925704687833786	0.0169751551002264	-0.000397614057874307	-0.00267394073307514	-0.000321808358421549
-0.000197518806089647	0.122462660074234	0.0130624771118164	0.000556267623323947	-0.00192677357699722	-0.000443535420345142
0.0443763397634029	0.129911094903946	-0.0125555228441954	0.000970513850916177	-0.00211571203544736	-0.000121918565127999
0.0401213802397251	0.0958913043141365	0.00469917198643088	0.000462756230263039	-0.00127199292182922	-0.000124520316603594
0.0617858171463013	0.0904812291264534	-0.017177851870656	0.000364544976036996	-0.00146991712972522	0.000116818475362379
0.0430845320224762	0.125240758061409	0.0304194819182158	-2.61416698776884E-05	-0.00152383511886001	-0.000298920524073765
0.0120300212875009	0.0693131536245346	-0.0613594315946102	-0.001652394188568	-0.000352497299900278	-0.000798615394160151
0.0914259031414986	0.160915330052376	-0.0319444201886654	-0.000663921353407204	-0.00139945070259273	0.00047713954700157
0.0290525984019041	0.128923252224922	-0.0773970186710358	-0.000890572729986161	-0.00189566006883979	-0.00137191300746053
0.0664795860648155	0.158616602420807	0.0341930352151394	-0.000342590268701315	-0.00158935959916562	-9.34204435907304E-05
-0.00226710899733007	0.115947231650352	0.00670071458443999	-0.000668048451188952	-0.00162398256361485	6.2556762713939E-05
0.0117440233007073	0.123206861317158	0.00674607744440436	-0.000956826726906002	-0.00184281053952873	-2.32558450079523E-05
0.0542918294668198	0.223929271101952	-0.0135025084018707	0.000441568117821589	-0.00276354677043855	-0.00027310723089613
0.010853317566216	0.156900241971016	-0.0403600744903088	-0.000585944915656	-0.0027386040892452	-0.000451703293947503
0.040955688804388	0.160212695598602	-0.0708746165037155	-0.000480516173411161	-0.00191990891471505	-3.90469249396119E-05
0.0771926045417786	0.234139069914818	0.0573584884405136	0.000595305755268782	-0.00245693791657686	-0.00071137014310807
0.0768212750554085	0.222952842712402	0.0485512726008892	0.00058755453210324	-0.00225373939611018	-0.000592061958741397
0.0604334734380245	0.186389848589897	0.0315947979688644	0.000677919771987945	-0.00236408901400864	-0.000765637785661966
0.00935926847159863	0.10660944879055	-0.0674472004175186	-0.000725098245311528	-0.00114170392043889	0.0003457925922703
0.0311730951070786	0.13625380396843	-0.0611407607793808	0.000935078598558903	-0.00281097739934921	7.25102581782267E-05
0.00137243140488863	0.105869457125664	-0.0926304012537003	-0.000248916825512424	-0.00220578839071095	-4.17178889620118E-05
0.0161552894860506	0.150608763098717	-0.053799070417881	5.5356853408739E-05	-0.0035225166939199	0.000110571068944409
-0.0250922217965126	0.132253289222717	-0.0715686455368996	-0.000497329805511981	-0.00283126486465335	-0.000213795312447473
0.0320349559187889	0.16760478913784	-0.031157536432147	0.000252332130912691	-0.00308785331435502	-0.000183368538273498
-0.023259500041604	0.162698954343796	-0.00568211311474442	-0.000491464976221323	-0.00245127291418612	-0.000676380237564445
0.0463343262672424	0.119993157684803	-0.0884777456521988	-0.00116643530782312	-0.00205924734473228	-3.16062069032341E-05
0.0499257519841194	0.140055328607559	-0.0653014853596687	-0.000264276517555118	-0.00203343341127038	-0.000418130744947121
0.0481072030961514	0.104225061833858	-0.0872689187526703	-0.00133068405557424	-0.00071783660678193	-0.000587424379773438
0.0978895649313927	0.173631459474564	-0.0916966274380684	5.08649682160467E-05	-0.00198632501997054	0.000193959145690314
0.0552087426185608	0.183443605899811	-0.00729288766160607	0.00107145635411143	-0.00208714418113232	-0.000717039918527007
0.0196172837167978	0.0674379765987396	-0.0389536209404469	-0.00118179328273982	-0.00160110834985971	-0.000922722683753818
0.0546131990849972	0.162983790040016	-0.0418035350739956	-0.000948570668697357	-0.00254443963058293	0.000536295468918979
0.0212409533560276	0.144345045089722	-0.0344944223761559	0.000645152409560978	-0.00310676987282932	-0.000522686692420393
0.0237252321094275	0.0792381465435028	-0.119195587933064	-0.00125048018526286	-0.00287178251892328	1.23548225019476E-05
0.0190061833709478	0.12923139333725	-0.0741767808794975	-0.000352647592080757	-0.0027310629375279	-0.000645913707558066
0.0269979927688837	0.138909950852394	0.00487892329692841	0.000818012224044651	-0.00252469233237207	-0.000451793632237241
0.0296186096966267	0.147598505020142	0.0087303165346384	0.000259079475654289	-0.00183636671863496	-0.000436026195529848
0.0500490628182888	0.13709819316864	-0.0483362600207329	-0.000356514297891408	-0.00207365769892931	-0.000222257600398734
0.0414957217872143	0.142616048455238	-0.0835266336798668	-0.000594841258134693	-0.000942859565839171	-0.000155150337377563
0.0783944651484489	0.204156532883644	-0.00978468265384436	-0.000234697901760228	-0.00161788042169064	0.000121240766020492
0.0585649944841862	0.174850910902023	-0.0235224850475788	-0.000857945473399013	-0.00149258610326797	0.000148733204696327
0.0753405913710594	0.167502716183662	-0.0278829634189606	-0.000558734289370477	-0.00157216691877693	0.000490925798658282
0.0438155122101307	0.128594055771828	-0.0274326130747795	-0.00110901496373117	-0.00186427694279701	-0.000151168220327236
0.0851088687777519	0.134094685316086	-0.0513912327587605	0.000263240246567875	-0.00178569403942674	-0.000250894896453246
0.0248970557004213	0.071236863732338	-0.0440051779150963	8.0899364547804E-05	-0.000479951646411791	0.000184971344424412
0.0872992128133774	0.143673047423363	0.0389237627387047	0.00247717788442969	-0.00149985926691443	-0.000966303690802306
0.120130226016045	0.0909412279725075	0.0287148449569941	0.00157358043361455	-0.000429629872087389	2.51145083893789E-05
0.113540962338448	0.126926884055138	0.0212655365467072	0.00202984851785004	-0.00090816942974925	-0.000682715210132301
0.0972883775830269	0.0648708194494247	-0.0846274271607399	-0.000323181418934837	0.00114739441778511	-0.000743748445529491
0.075204998254776	0.0535702966153622	-0.0333078056573868	-0.000966110615991056	0.000810390047263354	-0.000777213892433792
0.107612580060959	0.162898629903793	-0.115049794316292	-0.00221843388862908	0.000499302463140339	0.000234266117331572
0.156985774636269	0.273776829242706	-0.0746492668986321	-0.00205538561567664	-0.00016692906501703	-0.000481424416648224
0.155158296227455	0.256030976772308	0.00494390912353992	-0.000803207396529615	-0.00188559293746948	-0.000617644342128187
0.0137591687962413	0.116447828710079	-0.0195003785192966	-0.00264748465269804	-0.000872933480422944	-0.000664448773022741
0.0582959577441216	0.159494310617447	-0.0284703392535448	-0.00220420840196311	-0.00207504956051707	-0.000163070304552093
0.0637291222810745	0.174914285540581	-0.0102244578301907	-0.00119956221897155	-0.00214636279270053	-0.000151782180182636
-0.0197410434484482	0.147654563188553	-0.0501355156302452	-0.00148600689135492	-0.000959941942710429	-0.000446223624749109
0.0559059083461761	0.1931282132864	-0.0569465346634388	-0.000655625597573817	-0.0015146842924878	-0.000594855344388634
0.0461501143872738	0.229409143328667	-0.025242505595088	0.000486959441332147	-0.00196515279822052	-0.00100399251095951
-0.0012006931938231	0.101546995341778	-0.113573580980301	-0.00143598928116262	-0.000501754810102284	-0.000955495343077928
0.0844644010066986	0.194498240947723	-0.0559810809791088	-1.10054888864397E-05	-0.00134346017148346	-0.000523457187227905
0.0546111762523651	0.1373161226511	-0.0468336269259453	-0.000340336002409458	-0.000869290204718709	-0.00090518343495205
0.0569606609642506	0.1434206366539	-0.141280278563499	-0.000935082731302828	-0.0017588387709111	0.000428165920311585
0.0736379250884056	0.194856628775597	0.018959442153573	0.000607590598519892	-0.00195999117568135	-0.0009117397130467
0.0380492955446243	0.107495203614235	-0.0520776957273483	-0.00104029139038175	-0.00221025175414979	-0.000867142342031002
0.0592699274420738	0.156566858291626	-0.0819829478859901	-0.00154398882295936	-0.00208861171267927	0.00090873840963468
0.0250497665256262	0.0684064477682114	-0.0935751870274544	-0.00160181743558496	-0.00263346242718399	0.000167616177350283
0.0279355980455875	0.169825404882431	-0.156540364027023	-0.0028383529279381	-0.00154397392179817	0.000292093638563529
-0.000341688224580139	0.122078731656075	-0.13375398516655	-0.0033077618572861	-0.00194272794760764	-0.000565103837288916
0.030347490683198	0.149656236171722	-0.160006523132324	-0.00262617552652955	-0.00152988452464342	4.30632790084928E-05
0.0408236086368561	0.214504614472389	-0.121107175946236	-0.00197712983936071	-0.00194126996211708	0.000250384677201509
0.020750405266881	0.231200903654099	-0.00962161365896463	-0.00089814281091094	-0.00293784565292299	-0.00104630447458476
0.0363918468356133	0.177964061498642	-0.0672748535871506	-0.00146544480230659	-0.00229182746261358	-0.000277008948614821
-0.0135093312710524	0.102423191070557	-0.115404784679413	-0.0024114646948874	-0.00189890782348812	-0.000662109523545951
0.0652465298771858	0.197651013731956	-0.119984060525894	-0.0011870990274474	-0.00323502859100699	0.00026565691223368
-0.0175851881504059	0.140367522835732	-0.126093417406082	-0.00042414537165314	-0.00272640469484031	-0.00121312960982323
0.0021750673186034	0.126064568758011	-0.142190873622894	-0.000739483162760735	-0.0027441035490483	0.000525675190147012
0.00174782576505095	0.144964843988419	-0.0794431418180466	-0.000121950375614688	-0.00342870294116437	-0.00031675462378189
-0.0917325764894485	0.10395647585392	-0.174224480986595	-0.000936772208660841	-0.00342020532116294	0.000475827371701598
-0.0558485351502895	0.153615370392799	-0.106938369572163	0.000590340467169881	-0.00475792679935694	0.000132843793835491
-0.114632189273834	0.0717033892869949	-0.19001242518425	-0.00053860479965806	-0.00398025754839182	-0.000283535337075591
-0.0474850945174694	0.12365286052227	-0.128993585705757	0.00114098703488708	-0.00536814285442233	0.000759849965106696
-0.12355825304985	0.101459532976151	-0.137774586677551	0.00020529939502012	-0.00538379838690162	-0.00026331699336879
-0.0449591502547264	0.158807799220085	0.00191949272993952	0.000487138284370303	-0.00572436070069671	8.6686613940401E-06
-0.0511031113564968	0.105955377221107	-0.137978076934814	-0.000695884926244617	-0.00415437156334519	0.000129965963424183
0.0272051263600588	0.120805956423283	-0.105141669511795	-0.000344399537425488	-0.00399264600127935	-0.000318383827107027
0.0411631055176258	0.104732826352119	-0.00127467163838446	-3.96906871173996E-05	-0.00259484117850661	0.000385214778361842
0.0629446282982826	0.0576785542070866	-0.0422388836741447	0.000767868885304779	-0.000877810409292579	-2.90866391878808E-05
0.169114783406258	0.151333466172218	-0.019262358546257	0.00180038658436388	-5.1627415814437E-05	0.000411331362556666
0.140127673745155	0.0622684024274349	-0.0418332815170288	-0.000332048046402633	0.000689191510900855	2.65195626525383E-06
0.127955868840218	0.090809553861618	-0.0110420724377036	0.000479161652037874	0.00124434183817357	-1.72807051512791E-06
0.170891508460045	0.132207840681076	0.0115444986149669	0.000302879489026964	0.00150016532279551	-0.000327312387526035
0.193702861666679	0.154990196228027	-0.027072612196207	0.000195901913684793	0.00109613465610892	-0.00057828042190522
0.151111885905266	0.125525698065758	-0.0230874046683311	-0.000709386134985834	0.00146497285459191	-0.0010659706313163
0.154227092862129	0.119422353804111	-0.0281903296709061	-0.000890790659468621	0.00185387977398932	-0.000666789943352342
0.184078752994537	0.159841388463974	-0.0443869382143021	-0.000320679013384506	0.00182312040124089	-0.000943082093726844
0.1879753023386	0.135916978120804	-0.0362640172243118	-7.50146791688167E-05	0.00170548388268799	-0.000369539222447202
0.163120046257973	0.131659835577011	0.010512356646359	-0.000191150436876342	0.00143182917963713	-9.1549263743218E-05
0.134381473064423	0.107165195047855	-0.0422047600150108	-0.000306358182569966	5.6685153140279E-06	-9.64104838203639E-05
0.104821220040321	0.135378569364548	-0.0085710184648633	-0.000615131866652519	-0.000470989674795419	-7.26514335838147E-05
0.100176431238651	0.173574551939964	-0.0363128073513508	-0.00112238747533411	-0.00104320526588708	0.000304026296362281
0.0839813798666	0.179756909608841	-0.0271255671977997	-0.00204523163847625	-0.0012573036365211	-0.000614007178228348
0.0848823338747025	0.166281193494797	0.0303590707480907	-0.0019931304268539	-0.000436803878983483	-0.000982667319476604
0.0910913050174713	0.219756931066513	-0.0255220700055361	-0.00113874394446611	-0.000425575621193275	-0.00109904771670699
0.143417581915855	0.240364119410515	-0.06559107452631	-0.00187621731311083	-0.000663242302834988	-0.000585181172937155
0.082193024456501	0.199859127402306	-0.0222493428736925	-0.00148955441545695	8.44955357024446E-05	-0.000650369795039296
0.124149426817894	0.238967716693878	0.0349738709628582	-0.000862356275320053	-0.000473926163977012	-0.000548041018191725
0.0970691740512848	0.158183217048645	-0.0277704037725925	-0.00239423499442637	5.29856333741918E-06	-0.000135158494231291
0.128235325217247	0.174419313669205	-0.0131646106019616	-0.00205358187668025	0.000908513320609927	-0.000536792678758502
0.123565398156643	0.187142133712769	0.00516535388305783	-0.0014831117587164	0.000658787263091654	-0.000879142549820244
0.143635019659996	0.156477600336075	-0.0873404517769814	-0.00168939435388893	0.000741769792512059	5.55140422875411E-06
0.147828161716461	0.170827269554138	-0.0036285484675318	-0.000899507838767022	0.000563958659768105	-0.000237685904721729
0.118910886347294	0.181143581867218	0.0304210223257542	-0.00132770370692015	7.46890873415396E-05	-0.000406716804718599
0.123737938702106	0.163419991731644	-0.0347721390426159	-0.00123913970310241	-9.98534451355226E-05	-0.000255600054515526
0.081976018846035	0.174284607172012	0.0143035370856524	-0.000557420367840678	-0.000499945250339806	-0.00105663936119527
0.0743737146258354	0.133652731776237	-0.11359328776598	-0.00159973476547748	-0.00027340036467649	-0.000460572657175362
0.0929736196994781	0.250612646341324	0.0129669150337577	-0.000250918907113373	-0.00215269741602242	-0.000552379817236215
0.0607998296618462	0.180818319320679	-0.0406537093222141	-0.00184180331416428	-0.000724515004549176	-0.000439420400653034
0.0814710706472397	0.204190373420715	-0.0502277426421642	-0.0017488052835688	-0.000900418206583709	0.000149485116708092
0.0533901266753674	0.145436689257622	-0.0797891244292259	-0.00181031471583992	-0.000693254347424954	-0.000318032194627449
0.0988996028900146	0.227506950497627	-0.0276796948164701	-0.00185446301475167	-0.0013407189399004	-0.000315165583742782
0.0756937563419342	0.118947073817253	-0.0879976749420166	-0.00198052451014519	-0.00102733261883259	-0.000350870686816052
0.113795347511768	0.192353278398514	-0.0429579205811024	-0.000906655623111874	-0.000928361318074167	-0.000648263259790838
0.116694733500481	0.166048169136047	-0.096340075135231	-0.00129695027135313	-0.000841720146127045	-3.2443662348669E-05
0.0444149486720562	0.174508631229401	-0.0524556525051594	-0.000850751472171396	2.97639849122788E-06	-0.000691453111357987
0.0713573843240738	0.168624073266983	-0.0253451205790043	-0.00108351930975914	-0.000804684706963599	-0.00112960231490433
0.0652293637394905	0.162811428308487	-0.0315325222909451	-0.00148015201557428	-0.000721010961569846	-0.000361172627890483
0.105524882674217	0.155839800834656	-0.0622720383107662	-0.00165056285914034	-0.00059675209922716	0.000135880502057262
0.100962370634079	0.183317258954048	-0.0424468107521534	-0.000145788901136257	-0.000843083194922656	-0.000615775934420526
0.0839068964123726	0.16240306198597	-0.0484065487980843	-0.000236796666285954	-0.000937329023145139	0.000141632044687867
0.0418623574078083	0.113799393177032	-0.0264283437281847	-0.000583331100642681	-0.000743669341318309	-0.000306927948258817
0.0648471266031265	0.119277819991112	-0.0896583721041679	-0.00199336907826364	-0.00119662925135344	0.000423011690145358
0.085408516228199	0.190969780087471	-0.0266719851642847	-0.000388494343496859	-0.00212979642674327	-0.000129915861180052
0.0198777113109827	0.142784506082535	-0.043413907289505	-0.000940085097681731	-0.000911353854462504	-0.00105659721884876
0.0384751930832863	0.119389839470387	-0.0964232459664345	-0.00130396080203354	-0.00142908142879605	-0.000534040329512209
0.0768989995121956	0.161455318331718	-0.0442978218197823	-0.000731682113837451	-0.00216750870458782	-0.000114344868052285
0.116252824664116	0.184401303529739	-0.0467796809971333	-0.000138585455715656	-0.00301407696679235	-0.000620066886767745
0.096155472099781	0.195863842964172	0.0231834892183542	0.000416134687839076	-0.00190974166616797	-0.000731947016902268
0.045725841075182	0.0998471230268478	-0.0355056673288345	-0.000886952911969274	-0.00131389882881194	-0.000185445387614891
0.120841175317764	0.171658501029015	-0.0361073799431324	-0.000301523832604289	-0.000693205976858735	0.000825433409772813
0.0882968530058861	0.119516409933567	-0.0386794246733189	-0.000451872823759913	-0.000449610175564885	-0.000243942806264386
0.0607830435037613	0.106104210019112	-0.0825119465589523	-0.000690233428031206	0.000143951911013573	-0.000326251174556091
0.0960207059979439	0.101294957101345	-0.0483976639807224	-0.000443020515376702	-0.000676088384352624	0.000455895526101813
0.115778774023056	0.191356137394905	-0.00610001944005489	0.00157080113422126	-0.00102269765920937	-0.000516968779265881
0.0387724526226521	0.0510326325893402	-0.0704439282417297	-0.00101414858363569	-0.000341200764523819	6.56377596897073E-05
0.109246887266636	0.176334351301193	0.0323787853121758	0.000911082082893699	-0.000976784969680011	-0.000481003895401955
0.0892928540706635	0.170508340001106	-0.000209638135856949	9.49501991271973E-05	-0.00129529181867838	9.47153530432843E-05
0.0589528828859329	0.135408282279968	-0.0254595838487148	-0.000629057816695422	-0.000731650157831609	-0.000794267922174186
0.0652293488383293	0.11717164516449	-0.0803233608603477	-0.00193367199972272	-0.000663215469103307	0.000155789137352258
0.0808763951063156	0.176018089056015	-0.0738007202744484	-0.00130852335132658	-0.00153467152267694	-0.000894957280252129
0.07166638225317	0.154146924614906	-0.0546289533376694	-0.00127291225362569	-0.00167890079319477	0.000514166604261845
0.0553169101476669	0.0980746224522591	-0.0794221609830856	-0.00172254245262593	-0.00196544057689607	-0.000307196605717763
0.0603561885654926	0.154130220413208	-0.00389869906939566	-0.000230183446547017	-0.00155567878391594	-0.000629242567811161
0.10815154761076	0.163637831807137	-0.0969247072935104	-0.000361015117960051	-0.00152500870171934	0.000635878066532314
0.0611433647572994	0.0918369218707085	-0.0789919719099998	-0.000385044899303466	-0.00126611313316971	0.000253804813837633
0.0994804501533508	0.155859172344208	-0.00759770954027772	0.000693207141011953	-0.00154081091750413	-0.000161926422151737
0.0565131790935993	0.0660673826932907	-0.0432286113500595	6.24213644186966E-05	-0.000456516921985894	7.90067060734145E-05
0.0725888907909393	0.0933772996068001	-0.0600293166935444	0.000739843118935823	-0.000519425375387073	0.000113361056719441
0.0916965752840042	0.111806862056255	-0.0428954474627972	0.0012832572683692	-0.000311981624690816	0.000625245156697929
0.075620174407959	0.0815689712762833	-0.011299611069262	0.00155775097664446	-0.000250783836236224	0.000134836809593253
0.0816030725836754	0.0819420963525772	-0.0460136570036411	0.000943865219596773	-0.00108204130083323	-0.00020497439254541
0.0527297370135784	0.0332835800945759	-0.122003324329853	-0.000164305864018388	-0.000702205230481923	0.000350601534591988
0.0472584813833237	0.112062685191631	-0.0300104860216379	0.000303736538626254	-0.000990083441138268	-0.000235617670114152
0.0595596991479397	0.141987547278404	-0.0129753332585096	0.000987458042800426	-0.00209229765459895	0.000197730725631118
0.0462093055248261	0.119261205196381	-0.0138276536017656	-0.000274485937552527	-0.00126448541413993	6.60337100271136E-05
0.0241942126303911	0.102423891425133	-0.0358066745102406	-0.000947903434280306	-0.00128576648421586	-0.000265136855887249
0.0480285547673702	0.201599821448326	-0.0276487730443478	0.00014777370961383	-0.000995744718238711	0.000334416545229033
0.0481527969241142	0.114418536424637	-0.0657975003123283	-0.000715089496225119	-0.00104043586179614	-0.000206162352696992
0.0973047018051147	0.169825077056885	-0.0915703698992729	0.000782462593633682	-0.00136469234712422	0.000541649467777461
0.0338800810277462	0.0773457735776901	-0.0141062010079622	-0.000495241780299693	-8.09683260740712E-05	0.000266228045802563
0.0490854158997536	0.0609241016209126	-0.0290467422455549	0.00112928997259587	-0.000654011440929025	-6.04195265623275E-05
0.0785358399152756	0.108799897134304	-0.0431461296975613	0.000774058513343334	-0.000840180262457579	0.000364802253898233
0.0844905003905296	0.0602820627391338	-0.0606425181031227	-3.52943679899909E-05	-0.000615688797552139	0.000321556290145963
0.0686637386679649	0.115277126431465	-0.0387608967721462	0.000334885291522369	-0.000561594031751156	2.09048939723289E-05
0.0527366548776627	0.139968290925026	-0.0214421451091766	-5.21054607816041E-05	-0.000354830553987995	-0.000386370462365448
0.0932722091674805	0.140022680163383	-0.00511758541688323	-0.00032055820338428	-0.00104679598007351	0.000388562417356297
0.0912162512540817	0.1673354357481	0.00276659359224141	-0.000552265322767198	-0.00110113306436688	0.000556601851712912
0.0466280356049538	0.138164132833481	-0.0143090076744556	-0.00097141822334379	-0.00101125263608992	-9.18018122320063E-05
0.0603899769484997	0.147275432944298	0.0254136174917221	-0.00104125728830695	-0.00184178736526519	-0.000413781643146649
0.0285830087959766	0.119550764560699	-0.115062482655048	-0.00145198113750666	-0.00169084488879889	-4.57496644230559E-05
0.0112327942624688	0.165530994534492	0.0294656064361334	-0.000456851994385943	-0.00202609552070498	-0.00052132090786472
0.026657909154892	0.158990144729614	0.0272237695753574	-0.000923024024814367	-0.0023810809943825	0.000606251531280577
-0.0117695406079292	0.154194414615631	-0.0239863842725754	-0.00116855674423277	-0.00249516381882131	-0.000376562209567055
-0.0158236958086491	0.187495797872543	-0.0543993748724461	-0.00149217853322625	-0.00303535489365458	-0.000779356749262661
0.0459082685410976	0.264028161764145	-0.0766081437468529	-0.00191189686302096	-0.00385005166754127	-0.000576785183511674
-0.0486417971551418	0.19124872982502	-0.104043126106262	-0.00272305030375719	-0.00247877184301615	-0.000701167155057192
0.0115761077031493	0.234943509101868	-0.0606281794607639	-0.00220047542825341	-0.00341135659255087	-0.000114267837489024
-0.0237750615924597	0.192078769207001	-0.0775476917624474	-0.00263923965394497	-0.00302046933211386	-0.000686193525325507
0.0209257286041975	0.242669939994812	-0.105250231921673	-0.00187576236203313	-0.0035606159362942	0.000703786674421281
-0.0131548522040248	0.200357556343079	-0.0960655733942986	-0.00251739332452416	-0.00329846981912851	2.28640765271848E-05
-0.0407184809446335	0.209416419267654	-0.100090332329273	-0.00246329233050346	-0.00318572833202779	-0.000417371629737318
0.0233010482043028	0.289902180433273	-0.0651216804981232	-0.00189214525744319	-0.00417238846421242	-8.44256719574332E-05
-0.0236986689269543	0.220287978649139	-0.126274302601814	-0.00279676355421543	-0.00404686573892832	-0.000478079309687018
-0.0324449650943279	0.213791757822037	-0.0433038733899593	-0.00332550797611475	-0.0040183081291616	-0.000985341030173004
-0.00527017703279853	0.297894775867462	-0.0338293164968491	-0.00413812091574073	-0.00441367225721478	0.000357692682882771
-0.0111825419589877	0.262169301509857	-0.00101534742861986	-0.0038186376914382	-0.00356071721762419	-0.00059530430007726
-0.0170924607664347	0.201859012246132	-0.0747576504945755	-0.00539033813402057	-0.00136823591310531	-0.00109486328437924
0.0957780182361603	0.295334279537201	0.00912229716777802	-0.00435806345194578	-0.000414988346165046	-0.000602089916355908
0.175952151417732	0.312850147485733	0.0178377032279968	-0.00280463509261608	0.000595206511206925	-0.00145341560710222
0.12603323161602	0.152201816439629	0.00234264344908297	-0.00301068718545139	0.00239874352701008	-0.00215899245813489
0.162223890423775	0.104215405881405	-0.0359249003231525	-0.00111621629912406	0.00410054018720984	-0.00100733654107898
0.186773255467415	0.0589593797922134	0.0491418354213238	0.00113633717410266	0.0038776493165642	-0.000780066126026213
0.210094943642616	0.0668495073914528	0.0708051472902298	0.00325478985905647	0.00289610563777387	0.000430613843491301
0.117764100432396	-0.0507944747805595	0.0427377633750439	0.00288235861808062	0.00188121187966317	0.00094959355192259
0.097215011715889	-0.0182639695703983	-0.0116497911512852	0.00349282938987017	0.000548121694009751	0.00201413477770984
0.0600925013422966	-0.0186830293387175	0.0204036384820938	0.00505878403782845	-0.00146062881685793	0.0014496793737635
-0.0113890264183283	0.0284290667623281	0.0361538007855415	0.00444604735821486	-0.00295924046076834	0.00104152213316411
-0.118015147745609	-0.0692600086331367	-0.035569004714489	0.00262548518367112	-0.00407866900786757	0.000702234567143023
-0.162678241729736	-0.0202587246894836	-0.0762811079621315	0.000321777217322961	-0.00548361148685217	-0.000330491486238316
-0.15372733771801	0.0823910906910896	-0.0183951985090971	0.000315811077598482	-0.00656315917149186	0.000795341969933361
-0.106954291462898	0.209503322839737	0.0626335963606834	0.000802016293164343	-0.00757236685603857	-0.000689803680870682
-0.0976152941584587	0.215605705976486	0.0156560949981213	0.000307806010823697	-0.00657015293836594	-0.00127028010319918
-0.166005060076714	0.111779369413853	-0.122967556118965	-0.00277494243346155	-0.00425151409581304	-0.000727455364540219
-0.0862244740128517	0.137404948472977	-0.136457905173302	-0.00147040700539947	-0.00306555675342679	0.000857520732097328
-0.0255333911627531	0.148099049925804	-0.092027373611927	-0.00157662492711097	-0.00327385682612658	0.000793653482105583
-0.000635436503216624	0.129472509026527	-0.00572457350790501	-0.00108411954715848	-0.00340058840811253	0.00170230201911181
-0.0417184792459011	0.196637555956841	-0.0521025396883488	0.000193919564480893	-0.00350706023164093	0.000847019895445555
-0.0661728009581566	0.117035575211048	-0.0689031332731247	-0.000697620853316039	-0.00333180068992078	0.000250504876021296
-0.0419052131474018	0.199454471468925	0.0365048423409462	0.000701397540979087	-0.00345291499979794	0.00019712584617082
-0.098007507622242	0.0564684569835663	-0.0539934374392033	-0.000972700072452426	-0.00264024408534169	-0.000854062440339476
-0.011990244500339	0.127865374088287	-0.0592555589973927	-0.000184798060217872	-0.00304545578546822	0.000464507029391825
0.0331428870558739	0.181844994425774	0.0659231171011925	0.00172863120678812	-0.00324259093031287	-0.000287645700154826
0.0529969818890095	0.111584663391113	-0.0479678697884083	0.000847841263748705	-0.00136222585570067	0.000372575654182583
0.076296254992485	0.118399120867252	-0.00790845323354006	0.00138752546627074	-0.00164156325627118	0.000307022186461836
0.0413224212825298	0.0682127177715302	-0.0435534305870533	0.00116819562390447	-0.000348785193637013	0.000658647913951427
0.0653402879834175	0.0816312432289124	-0.0367620512843132	0.00183192768599838	-0.000926619628444314	-0.000203991687158123
-0.0170600209385157	0.0416090451180935	-0.134648859500885	0.000898272381164134	-0.00108019006438553	-5.00751739309635E-05
0.0263648815453053	0.151646375656128	-0.14542555809021	0.000274854624876753	-0.00298706139437854	0.000517975597176701
-0.102793574333191	0.182702332735062	-0.180456519126892	-0.0010088492417708	-0.00484219053760171	-0.00145576242357492
-0.0961899682879448	0.329988449811935	-0.253524005413055	-0.00249889143742621	-0.00739129167050123	-0.0011141118593514
-0.228192001581192	0.30264750123024	-0.0531369186937809	-0.00356406741775572	-0.00760767934843898	-0.00296881701797247
-0.180590316653252	0.36945179104805	-0.195683851838112	-0.00502917915582657	-0.00759770814329386	-0.00173098628874868
-0.149510592222214	0.461471170186996	0.00529142748564482	-0.00418396526947618	-0.00778969284147024	-0.00200165808200836
-0.155482366681099	0.360161691904068	-0.0435302518308163	-0.00549349607899785	-0.00511300889775157	-0.00151750899385661
-0.0590530000627041	0.377538800239563	-0.0633332952857018	-0.00402024388313293	-0.00483589107170701	-0.00099365902133286
-0.0159852746874094	0.320689886808395	-0.0325228348374367	-0.00349472369998693	-0.00346419285051525	-0.000175255598151125
-0.00303033040836453	0.258195608854294	0.0239484701305628	-0.00137632561381906	-0.00262271240353584	0.00137656880542636
-0.0422449260950089	0.0668129920959473	0.00600524805486202	0.000524614180903882	-0.00288421963341534	0.00315233506262302
-0.0419026538729668	0.00231509981676936	0.0635250583291054	0.00228785839863122	-0.0020808931440115	0.00385294063016772
-0.149177730083466	-0.0953595712780952	0.0947039723396301	0.00255029136314988	-0.000295498757623136	0.00316213816404343
-0.10254181176424	-0.113049045205116	0.139945209026337	0.00341573264449835	-0.00103764678351581	0.00311521929688752
0.00195363839156926	0.0766852423548698	0.168200939893723	0.00414409302175045	-0.00181151565629989	0.00232746172696352
-0.0622722208499908	0.0465090088546276	0.199596062302589	0.00497537245973945	-0.00224605854600668	-0.000598316139075905
-0.0322909578680992	0.044205442070961	0.0921140685677528	0.00340752117335796	-0.000699496013112366	-0.00164133496582508
0.00921525061130524	0.0606488920748234	0.177020534873009	0.00498959003016353	-0.000519591150805354	-0.00177315378095955
0.0335702747106552	0.0527318678796291	0.194544643163681	0.00508545339107513	0.000630196824204177	-0.0014595587272197
0.0845821797847748	0.106551103293896	0.165538221597672	0.00582701852545142	0.00107415486127138	-0.00161339261103421
0.0367323495447636	0.00410016439855099	0.19172340631485	0.00432713935151696	0.00158245186321437	4.50702100351918E-06
0.100055456161499	0.0183244049549103	0.252193003892899	0.00324687198735774	0.00103840499650687	0.00250966311432421
0.0611341670155525	0.102327577769756	0.368044883012772	0.00386453489772975	0.00223194132559001	0.00295348442159593
0.0885124430060387	0.0194179769605398	0.397794723510742	0.00110884848982096	0.00333178136497736	0.00267404853366315
0.179197549819946	0.11734751611948	0.311387717723846	0.000883978849742562	0.00296615553088486	0.000281528627965599
0.140124052762985	0.161130309104919	0.187692925333977	-0.00151732657104731	0.00303574604913592	-0.000426862417953089
0.127414852380753	0.196063280105591	0.20508000254631	-0.00306369783356786	0.00495770713314414	-0.00135805259924382
0.233830764889717	0.340022295713425	0.246564492583275	-0.00285591231659055	0.00303826411254704	-0.00233988254331052
0.13491128385067	0.30266410112381	0.205987825989723	-0.00453021563589573	0.00271924352273345	-0.0031562049407512
0.179979607462883	0.354958802461624	0.139948174357414	-0.00289571494795382	0.00257627107203007	-0.00407948670908809
0.131273210048676	0.262313306331635	0.0798030570149422	-0.00480128452181816	0.00353502412326634	-0.00302586448378861
0.211769089102745	0.226873502135277	0.326080232858658	-0.00248744012787938	0.0048542064614594	-4.26861515734345E-05
0.308598220348358	0.148869723081589	0.377991527318954	-0.000578401435632259	0.0070015792734921	0.00245751347392797
0.37948939204216	0.079426571726799	0.249135032296181	-0.00073102890746668	0.00918013509362936	0.00266544031910598
0.478654444217682	0.0764967650175095	0.198895186185837	0.00152990582864732	0.0108630666509271	0.00145374645944685
0.430577278137207	0.120483137667179	0.168102979660034	0.00218248297460377	0.0109176365658641	-0.00102441862691194
0.452382385730743	0.170812264084816	0.106142424046993	0.0014267354272306	0.00937539990991354	-0.000946070707868785
0.394363641738892	0.308451294898987	0.230052843689919	0.00186591362580657	0.00634440034627914	-0.00328957731835544
0.345749288797379	0.183919787406921	0.168080419301987	-0.000309920724248514	0.00732603995129466	-0.00357176130637527
0.378349393606186	0.329125791788101	0.243255257606506	0.000899298815056682	0.00498039508238435	-0.00418986100703478
0.305794477462769	0.254050403833389	0.153374493122101	-0.00041055673500523	0.00540604209527373	-0.0035561709664762
0.311234951019287	0.279944121837616	0.150736659765244	-0.00127937505021691	0.00501107238233089	-0.00266644079238176
0.26644030213356	0.187547028064728	0.0324541330337524	-0.00196020700968802	0.00387299084104598	-0.000230453806580044
0.186645105481148	0.194353401660919	0.134062215685844	-0.00322990212589502	0.00330370292067528	0.0021388758905232
0.17497555911541	0.289656072854996	0.090294748544693	-0.00190304778516293	0.00110783183481544	0.00225123995915055
0.0649340525269508	0.177229002118111	0.174340859055519	-0.00300956005230546	0.000773267704062164	0.0027565045747906
0.101089000701904	0.289542496204376	0.136621996760368	-0.00277097430080175	-0.000430827378295362	0.00184016581624746
0.10461451113224	0.352605402469635	0.251735776662827	-0.00322398100979626	-0.0011174218961969	0.000186713703442365
0.0994314476847649	0.421600997447968	0.27874368429184	-0.000869674200657755	-0.0017582067521289	-0.00189806113485247
0.125118017196655	0.436159431934357	0.345429360866547	8.010493729671E-06	0.000428834435297176	-0.00194516137707978
0.153275072574615	0.384361863136292	0.313331693410873	0.00140357878990471	0.00189407519064844	-0.00209375936537981
0.163286000490189	0.355908215045929	0.242880880832672	0.000871126656420529	0.00357824075035751	-0.00154468999244273
0.179665699601173	0.339159160852432	0.139047160744667	0.000569275522138923	0.00554593512788415	-0.00161281775217503
0.237101182341576	0.463896334171295	0.31346720457077	0.00109817122574896	0.00592331681400537	-0.00166336330585182
0.180458575487137	0.405855506658554	0.293756455183029	-0.00242374697700143	0.00584095902740955	-0.00242055463604629
0.175829842686653	0.424718230962753	0.323975294828415	-0.00527540780603886	0.00717210676521063	-0.00143139599822462
0.289052814245224	0.557067930698395	0.401443362236023	-0.00578064424917102	0.00632500136271119	-0.000888376904185861
0.29218515753746	0.6351238489151	0.524950563907623	-0.00613094540312886	0.00655729230493307	-0.00234511052258313
0.293208926916122	0.63204425573349	0.439647018909454	-0.00675341440364718	0.00748300552368164	-0.00346046476624906
0.348973304033279	0.627149701118469	0.424383044242859	-0.00702363951131701	0.00848904717713594	-0.00413251901045442
0.283190786838531	0.524941623210907	0.36012589931488	-0.00920272152870893	0.0103463847190142	-0.00339831062592566
0.398934602737427	0.615174055099487	0.340164095163345	-0.0070236180908978	0.00915717985481024	-0.00269856490194798
0.350333392620087	0.498644441366196	0.243177503347397	-0.0112962555140257	0.0119189787656069	-0.00148406147491187
0.433159351348877	0.602553308010101	0.320746928453445	-0.00875668879598379	0.00932564493268728	-0.00207931362092495
0.362815916538239	0.578977346420288	0.333398550748825	-0.00963228940963745	0.00980964116752148	-0.00281642726622522
0.393667966127396	0.627886593341827	0.350661098957062	-0.00942559726536274	0.00969984475523233	-0.00259757065214217
0.435232222080231	0.662172734737396	0.380136758089066	-0.00912004243582487	0.00765468087047338	-0.00183610094245523
0.391882091760635	0.610901892185211	0.500438153743744	-0.00734177138656378	0.00832087267190218	-0.00263722753152251
0.317196190357208	0.510128378868103	0.376041233539581	-0.00834390893578529	0.00895162764936686	-0.00187722663395107
0.257041960954666	0.45912978053093	0.288685530424118	-0.00727444840595126	0.00830674078315496	-0.00148751656524837
0.279798418283463	0.447182267904282	0.380921810865402	-0.00542481383308768	0.00741202477365732	-0.000857933599036187
0.186873987317085	0.425672352313995	0.370683640241623	-0.00397536577656865	0.00491643557325006	-0.000228581673582084
0.138188764452934	0.42710742354393	0.443363308906555	-0.00280533917248249	0.00274502066895366	-0.00192203605547547
0.0518217235803604	0.418511360883713	0.528959453105927	-0.000577697239350528	0.00129613885655999	-0.000940416823141277
-0.0503426939249039	0.241914764046669	0.544993042945862	-0.00148901261854917	0.00115618505515158	-0.000778312445618212
0.0598156303167343	0.357049286365509	0.603462994098663	0.000240582812693901	0.000646738742943853	-0.00052490847883746
-0.0271308273077011	0.269304603338242	0.594397783279419	0.000499776855576783	0.000927943270653486	-0.00056966592092067
0.0149783464148641	0.343338340520859	0.529391467571259	0.000954499817453325	0.000283413450233638	-0.000458928407169878
-0.0197862666100264	0.262336999177933	0.460895031690598	0.000879178987815976	0.000769638107158244	-0.000976383045781404
-0.0168670248240232	0.201060086488724	0.446195781230927	0.000314729928504676	0.000971688248682767	-3.21785155392718E-05
-0.0147939957678318	0.209300681948662	0.430523455142975	1.11634872155264E-05	0.000591048097703606	0.00118779938202351
0.0065771178342402	0.345256060361862	0.458310961723328	-0.00106616294942796	-0.00126824993640184	0.00150854047387838
-0.0622476264834404	0.415603369474411	0.509803414344788	-0.00185671041253954	-0.00248311320319772	0.000426310609327629
-0.147609889507294	0.267976403236389	0.366144925355911	-0.00474781356751919	-0.00258884625509381	-0.00100758520420641
-0.074610136449337	0.413569986820221	0.372401028871536	-0.00559359090402722	-0.00200134352780879	-9.39908932195976E-05
-0.0816639140248299	0.513704478740692	0.351987093687058	-0.00538402236998081	-0.00220418791286647	-0.00126055942382663
-0.00818964838981628	0.424101144075394	0.278488516807556	-0.00746775604784489	4.00375865865499E-05	-0.00126176769845188
0.0618941970169544	0.417024672031403	0.396420776844025	-0.00436781533062458	0.00182761554606259	-0.00155461439862847
0.138086304068565	0.309664487838745	0.439245462417603	-0.00140033906791359	0.0058330912142992	-0.000592011027038097
0.183137893676758	0.150034755468369	0.4299595952034	0.000715138856321573	0.00816884636878967	-0.000231245474424213
0.232296615839005	0.147314921021461	0.495389848947525	0.00270817265845835	0.00919600762426853	0.00117970781866461
0.179421335458755	0.212211683392525	0.615503013134003	0.00375751592218876	0.00725310016423464	-0.000691795605234802
0.0645536705851555	0.248302549123764	0.605017602443695	0.000415956601500511	0.0056431801058352	-0.000394568225601688
-0.0072075454518199	0.349132150411606	0.705219566822052	-0.000881918240338564	0.00298817711882293	-0.000128819185192697
0.0267261732369661	0.418801844120026	0.649772644042969	-0.00432747229933739	0.00240523810498416	-0.000132818022393622
0.0202389881014824	0.503202199935913	0.563063025474548	-0.00580733083188534	0.00280276103876531	-0.00143860559910536
0.116302311420441	0.59165632724762	0.562612533569336	-0.00859615672379732	0.00514074089005589	-0.00196294276975095
0.128699615597725	0.620384395122528	0.513197481632233	-0.0106648933142424	0.00675351684913039	-0.00205463357269764
0.158291101455688	0.668128728866577	0.508968055248261	-0.01080840267241	0.00635948637500405	-0.00216704769991338
0.128003165125847	0.603101491928101	0.481320858001709	-0.010928244329989	0.00691388873383403	-0.00132248434238136
0.163383364677429	0.631687700748444	0.576007604598999	-0.00789070129394531	0.00532536581158638	-0.00154215935617685
0.0996146574616432	0.561022400856018	0.496900618076324	-0.00867435708642006	0.00548337725922465	-0.00172165699768811
0.0742735415697098	0.549794137477875	0.565393626689911	-0.00870493892580271	0.00414016982540488	-0.00142781506292522
0.0152989570051432	0.604865193367004	0.567903101444244	-0.00878150574862957	0.0016891200793907	-0.0014449181035161
-0.0464357808232307	0.54952609539032	0.55913382768631	-0.00990626309067011	-0.00144698785152286	-0.00013246011803858
-0.0451215282082558	0.611676335334778	0.685222148895264	-0.00705380411818624	-0.00121182017028332	-0.00132856669370085
-0.0106327729299664	0.609106421470642	0.676190435886383	-0.00579167064279318	0.000519922410603613	-0.00241713784635067
0.00102699943818152	0.509324252605438	0.729651629924774	-0.0039173411205411	0.00226032990030944	-0.00148310663644224
0.00735392328351736	0.43615448474884	0.76189136505127	-0.00323126302100718	0.00437520770356059	-0.00157163920812309
0.0724849253892899	0.466045349836349	0.780040085315704	-0.00477471761405468	0.00748371845111251	-0.00208597420714796
0.194913655519485	0.555572330951691	0.778557538986206	-0.0074837151914835	0.0100109409540892	-0.00176143203862011
0.286880046129227	0.71713387966156	0.817178308963776	-0.00792750157415867	0.0105568412691355	-0.00159002700820565
0.152350023388863	0.653748452663422	0.757513165473938	-0.010355556383729	0.00915466342121363	-0.00214379839599133
0.1103845089674	0.695717930793762	0.804721593856812	-0.00989291071891785	0.00604729680344462	-0.00236986903473735
0.0834836065769196	0.666043102741241	0.841872990131378	-0.00991636980324984	0.00511695211753249	-0.00148446566890925
0.0704169720411301	0.601963043212891	0.780498147010803	-0.00844159629195929	0.00377008342184126	-0.000378817814635113
0.00994396954774857	0.621760725975037	0.607888638973236	-0.00742439413443208	0.00297670229338109	-0.00128091021906585
-0.0128161469474435	0.615699470043182	0.61017769575119	-0.00499603105708957	0.000158207287313417	-0.00166671548504382
-0.10219669342041	0.610798120498657	0.684563994407654	-0.00424406724050641	-0.00176830985583365	-0.00248085102066398
-0.17425125837326	0.544480383396149	0.674300909042358	-0.0058315834030509	-0.00145694601815194	-0.00276087364181876
-0.17103636264801	0.673603475093842	0.8501917719841	-0.00467062601819634	-0.00280613056384027	-0.00392389064654708
-0.160202875733376	0.699070930480957	0.94399106502533	-0.00567084597423673	-0.00140987941995263	-0.00335877062752843
-0.117380775511265	0.735751390457153	1.06040000915527	-0.00664825411513448	-0.000684646365698427	-0.00304789724759758
-0.167535901069641	0.689229667186737	0.973639965057373	-0.0100253596901894	0.000795558094978333	-0.0026421754155308
-0.149504691362381	0.766357123851776	1.06114017963409	-0.00997323729097843	0.000259700289461762	-0.00314554502256215
-0.290067702531815	0.767840027809143	1.08679950237274	-0.0105328224599361	-0.00151177274528891	-0.00228339526802301
-0.314952909946442	0.761318743228912	1.0143860578537	-0.0121535137295723	-0.00139522040262818	-0.00408780667930841
-0.282716542482376	0.828348696231842	1.0446150302887	-0.0109311500564218	-0.00162870902568102	-0.00340574933215976
-0.306221604347229	0.844467163085938	1.16194331645966	-0.0117520652711391	-0.000731834617909044	-0.00168155739083886
-0.291386693716049	0.825256764888763	1.08818435668945	-0.0118067841976881	-0.00114353897515684	-0.00158589112106711
-0.246592447161675	0.935249269008636	1.1081348657608	-0.010547211393714	-0.00293882889673114	-0.00255937362089753
-0.339386880397797	0.821053624153137	1.03308391571045	-0.0119136599823833	-0.0020173501688987	-0.00288560055196285
-0.335436820983887	0.917475402355194	1.12597131729126	-0.0106301130726933	-0.00261251977644861	-0.00356347695924342
-0.37281796336174	0.932036697864532	1.1918648481369	-0.0137580567970872	-0.00314877647906542	-0.00125514972023666
-0.306886166334152	1.02028465270996	1.30129957199097	-0.0127892987802625	0.00030856643570587	-0.00544203352183104
-0.247154697775841	0.960407197475433	1.17773675918579	-0.013801240362227	0.000387435400625691	-0.00411265855655074
-0.252872973680496	0.905995011329651	1.11281359195709	-0.0137830972671509	0.00172264117281884	-0.00163084967061877
-0.256301879882813	0.871801972389221	1.00532197952271	-0.0148922558873892	-0.000418011157307774	0.0018481012666598
-0.235179543495178	0.988857567310333	1.14291858673096	-0.0132774794474244	0.003331154352054	-0.00133263226598501
-0.256727695465088	0.965638101100922	1.18007636070251	-0.0117969186976552	0.00284060603007674	-0.00667578121647239
-0.283204525709152	0.86279433965683	1.26158785820007	-0.0135295800864697	0.000588632770814002	0.00251553463749588
-0.315081655979156	1.01543366909027	1.4601104259491	-0.012414226308465	0.00201440020464361	0.000583287095651031
-0.321321904659271	0.899907529354095	1.30277121067047	-0.0134268635883927	0.00131322524975985	-0.00370589666999877
-0.355405032634735	0.995277464389801	1.23126125335693	-0.0117072947323322	-0.00147031724918634	-0.00275351130403578
-0.409476786851883	0.953563868999481	1.2748566865921	-0.0120838731527328	-0.00213579088449478	-0.0033513514790684
-0.465991348028183	0.886852443218231	1.23859131336212	-0.0131178423762321	-0.00193701579701155	-0.00326156220398843
-0.470572143793106	0.961625695228577	1.2466629743576	-0.0106016471982002	-0.00464377133175731	-0.00458685122430325
-0.574246466159821	0.88386207818985	1.2735081911087	-0.0118110673502088	-0.00373596139252186	-0.00379410083405674
-0.491669416427612	0.875827372074127	1.23562753200531	-0.0103161707520485	-0.00407594302669168	-0.00293682585470378
-0.476438820362091	0.857868492603302	1.25127267837524	-0.00801255460828543	-0.00357219460420311	-0.00293217180296779
-0.456343650817871	0.864530146121979	1.20906066894531	-0.00715705472975969	-0.00470154639333487	-0.000763217511121184
-0.499536067247391	0.777711629867554	1.34946227073669	-0.00583725236356258	-0.00350919854827225	-0.000706272025126964
-0.481566280126572	0.765123665332794	1.20576393604279	-0.00735903112217784	-0.000372737704310566	-0.00559589080512524
-0.383604675531387	0.766026377677917	1.1658331155777	-0.00645720353350043	-0.0010955051984638	-0.00151281442958862
-0.42651242017746	0.760344386100769	1.28998279571533	-0.00789351016283035	0.00186482537537813	-0.00137271685525775
-0.430776834487915	0.821810483932495	1.39523684978485	-0.0103156855329871	0.0018995552090928	-0.00105715042445809
-0.396916538476944	0.899984180927277	1.38705170154572	-0.00990929827094078	-0.000452783599030226	-0.00133692286908627
-0.462907820940018	0.968962669372559	1.33263146877289	-0.0108941355720162	-0.00216212845407426	-0.00400896184146404
-0.473864942789078	1.05085289478302	1.31528913974762	-0.0122905308380723	-0.00303781684488058	-0.00293914088979363
-0.504395306110382	1.07831120491028	1.37362420558929	-0.0138517990708351	-0.00399775058031082	-0.00282805459573865
-0.528654873371124	1.06714105606079	1.31912589073181	-0.0151166254654527	-0.00371351046487689	-0.00235991179943085
-0.51451563835144	1.11490523815155	1.29867994785309	-0.0150506272912025	-0.00371483433991671	-0.00311941094696522
-0.547251760959625	1.09614241123199	1.2571793794632	-0.0158929210156202	-0.00423934683203697	-0.00251035392284393
-0.56705766916275	1.13363122940063	1.28250527381897	-0.0162015445530415	-0.00507107330486178	-0.00267143384553492
-0.569591820240021	1.15898239612579	1.25331735610962	-0.0154007691890001	-0.00451226392760873	-0.00305360020138323
-0.572636425495148	1.15051555633545	1.30852925777435	-0.0156063260510564	-0.00415414432063699	-0.00241724285297096
-0.551764786243439	1.14648604393005	1.2691502571106	-0.0167921837419271	-0.00368807092308998	-0.00262893200851977
-0.553782761096954	1.09142434597015	1.23468935489655	-0.0166150722652674	-0.00312463752925396	-0.00243296497501433
-0.528870582580566	1.19181764125824	1.25493633747101	-0.0144643327221274	-0.00453760474920273	-0.00323849264532328
-0.491164028644562	1.13329577445984	1.21398532390594	-0.0144216688349843	-0.00491821579635143	-0.00396870635449886
-0.501549899578094	1.04779136180878	1.15697538852692	-0.0147336469963193	-0.00398088479414582	-0.00348925380967557
-0.512535750865936	1.10371208190918	1.1877533197403	-0.012844861485064	-0.00428919959813356	-0.00312508060596883
-0.558926582336426	1.00304567813873	1.07357704639435	-0.0142369456589222	-0.003196706995368	-0.0030870686750859
-0.522995352745056	1.05787968635559	1.15199339389801	-0.013646881096065	-0.00403269380331039	-0.00285946275107563
-0.486776471138	1.10170102119446	1.16543579101563	-0.0138134211301804	-0.00438999198377132	-0.00305171310901642
-0.571513652801514	1.06422734260559	1.15837395191193	-0.0154183330014348	-0.00277852918952703	-0.00289702275767922
-0.515486478805542	1.13660383224487	1.17693197727203	-0.0149685870856047	-0.004170804284513	-0.00321363029070199
-0.570381343364716	1.14220190048218	1.14227104187012	-0.015703221783042	-0.00383155466988683	-0.00416088942438364
-0.552585899829865	1.14997828006744	1.18966114521027	-0.016746936365962	-0.00402777269482613	-0.00432949513196945
-0.538744986057281	1.23457956314087	1.29326617717743	-0.0172713790088892	-0.00432051485404372	-0.00448570773005486
-0.628527462482452	1.17321920394897	1.27400326728821	-0.0172531474381685	-0.0036773185711354	-0.00397224863991141
-0.541407346725464	1.23972344398499	1.26470649242401	-0.0172520000487566	-0.00429992657154799	-0.00319302175194025
-0.573525011539459	1.1960780620575	1.16495823860168	-0.0179007891565561	-0.00439781183376908	-0.00374730094335973
-0.580216586589813	1.24559199810028	1.17840325832367	-0.0174943916499615	-0.00445278687402606	-0.00406361976638436
-0.571843445301056	1.26339542865753	1.16804873943329	-0.0175867974758148	-0.00479164300486445	-0.00324511202052236
-0.631094574928284	1.18250072002411	1.29432690143585	-0.0181625280529261	-0.00398063566535711	-0.00375029561109841
-0.570693612098694	1.218829870224	1.38792860507965	-0.0159581191837788	-0.00412944331765175	-0.00351264933124185
-0.624209344387054	1.14307045936584	1.3438892364502	-0.0168379954993725	-0.00300857308320701	-0.00371418334543705
-0.521695852279663	1.26843309402466	1.33817255496979	-0.0146930487826467	-0.00483351293951273	-0.00401012133806944
-0.568891823291779	1.2060033082962	1.27975678443909	-0.0158327091485262	-0.00437042629346251	-0.00366803375072777
-0.600667297840118	1.15229880809784	1.25697374343872	-0.0173138342797756	-0.00359487487003207	-0.00383241870440543
-0.525427222251892	1.29171299934387	1.25694251060486	-0.0175683572888374	-0.00331928138621151	-0.00388974486850202
-0.569162011146545	1.25915718078613	1.41384589672089	-0.0178775209933519	-0.00288119772449136	-0.00447583012282848
-0.549425721168518	1.27323746681213	1.36759102344513	-0.0180653426796198	-0.00309807993471622	-0.00297107244841754
-0.578224182128906	1.23806500434875	1.36609530448914	-0.0168542843312025	-0.00237954151816666	-0.0039588799700141
-0.563741505146027	1.27300810813904	1.38613653182983	-0.0168312452733517	-0.00365752074867487	-0.00314711569808424
-0.588828384876251	1.22449898719788	1.36690545082092	-0.0177033357322216	-0.00317933270707726	-0.00490133557468653
-0.543861091136932	1.26635897159576	1.38938069343567	-0.0158856268972158	-0.00306078768335283	-0.00416927319020033
-0.609509885311127	1.26225471496582	1.36979341506958	-0.017391400411725	-0.00231442344374955	-0.00427972245961428
-0.602937817573547	1.27112412452698	1.42634069919586	-0.0179510712623596	-0.00338048837147653	-0.004621263127774
-0.656755268573761	1.26125037670135	1.45942461490631	-0.0185977108776569	-0.00258829863741994	-0.00443376507610083
-0.618901968002319	1.28641653060913	1.49100863933563	-0.0177910141646862	-0.00387133844196796	-0.00450063124299049
-0.614224493503571	1.25900864601135	1.49475598335266	-0.018322641029954	-0.00346000795252621	-0.00424082390964031
-0.580702841281891	1.33449161052704	1.59616088867188	-0.0168987270444632	-0.00435157818719745	-0.00439592776820064
-0.60127204656601	1.27905404567719	1.57374310493469	-0.0174931716173887	-0.00377927394583821	-0.00421589752659202
-0.655738532543182	1.25660300254822	1.55506324768066	-0.0174667257815599	-0.00311975670047104	-0.0038678350392729
-0.592081069946289	1.26356315612793	1.52823460102081	-0.0173990074545145	-0.00306903291493654	-0.00287082605063915
-0.58909660577774	1.24327492713928	1.6015373468399	-0.0166206303983927	-0.00239182100631297	-0.00432906113564968
-0.578006446361542	1.21762299537659	1.61006891727448	-0.0159013513475657	-0.00268480251543224	-0.00367528456263244
-0.616302192211151	1.15015232563019	1.53699314594269	-0.0158877447247505	-0.00249874987639487	-0.00414067227393389
-0.530610144138336	1.23625123500824	1.59568130970001	-0.0136779537424445	-0.00309728621505201	-0.00386097352020442
-0.608777642250061	1.12201058864594	1.46030414104462	-0.0142795713618398	-0.00257655302993953	-0.00398642290383577
-0.582911849021912	1.16568565368652	1.37814223766327	-0.0143805863335729	-0.00357735645957291	-0.00430652126669884
-0.54488205909729	1.21992814540863	1.38096332550049	-0.0152411805465817	-0.00348743866197765	-0.00381227256730199
-0.600208401679993	1.22632956504822	1.37076711654663	-0.01557398121804	-0.00462460983544588	-0.00378755410201848
-0.600034177303314	1.23244559764862	1.26528108119965	-0.0165632274001837	-0.00377016211859882	-0.00363962375558913
-0.578334093093872	1.23068785667419	1.2628800868988	-0.0168327614665031	-0.00499935681000352	-0.00468703638762236
-0.569830715656281	1.26160800457001	1.21835887432098	-0.0168301519006491	-0.00525705236941576	-0.00420857733115554
-0.552935659885406	1.29316389560699	1.1472954750061	-0.0179884023964405	-0.00520497001707554	-0.00396709283813834
-0.514888048171997	1.31241130828857	1.12141251564026	-0.0181179419159889	-0.0062099457718432	-0.00394152384251356
-0.543965995311737	1.36778545379639	1.13192784786224	-0.0172563940286636	-0.00544819422066212	-0.00498097017407417
-0.586303532123566	1.24488151073456	1.05582129955292	-0.0190845355391502	-0.00537682604044676	-0.00451002363115549
-0.514260768890381	1.30393588542938	1.01155138015747	-0.0192781798541546	-0.00631482806056738	-0.00384932616725564
-0.607228636741638	1.28432178497314	0.966089606285095	-0.0197305083274841	-0.00551180355250835	-0.00372821022756398
-0.593981683254242	1.33677792549133	0.960758984088898	-0.018456693738699	-0.00686804670840502	-0.00511935446411371
-0.571485161781311	1.320347905159	0.911564767360687	-0.019050931558013	-0.00782151613384485	-0.00444923806935549
-0.591966450214386	1.32384991645813	0.893310785293579	-0.019452054053545	-0.00800851173698902	-0.00440348265692592
-0.610230565071106	1.32018792629242	0.890270709991455	-0.019269710406661	-0.00809133984148502	-0.0051747253164649
-0.557246625423431	1.37510561943054	0.868340909481049	-0.0192201919853687	-0.00873044040054083	-0.00485615897923708
-0.611314117908478	1.32830882072449	0.907871782779694	-0.0195565577596426	-0.00787179823964834	-0.00546560063958168
-0.587909579277039	1.29611170291901	0.865799784660339	-0.0206779111176729	-0.00792657863348722	-0.00407041190192103
-0.612926661968231	1.40736246109009	0.980857074260712	-0.0195733420550823	-0.00740247871726751	-0.00533990422263741
-0.604297578334808	1.35129761695862	0.977443337440491	-0.021553972736001	-0.00735774822533131	-0.0041357334703207
-0.637560307979584	1.41972529888153	1.08753287792206	-0.0209554005414248	-0.00700018368661404	-0.00520427525043488
-0.649634778499603	1.38161909580231	1.16562497615814	-0.0204668119549751	-0.0063007865101099	-0.0047582290135324
-0.617676258087158	1.38500368595123	1.21671712398529	-0.0214029178023338	-0.00676131853833795	-0.00438955379649997
-0.604150176048279	1.4510418176651	1.27710592746735	-0.0181105881929398	-0.00736163603141904	-0.00506283203139901
-0.702481925487518	1.29254424571991	1.15795016288757	-0.0193718168884516	-0.00626029074192047	-0.00482793711125851
-0.602114379405975	1.35491228103638	1.14073932170868	-0.0182218812406063	-0.00702068395912647	-0.00376379303634167
-0.659624040126801	1.33750557899475	1.15149796009064	-0.0162895638495684	-0.00695773540064693	-0.00436257524415851
-0.649186015129089	1.20525002479553	0.974130153656006	-0.0171763747930527	-0.00653565861284733	-0.00452466495335102
-0.631811618804932	1.24380373954773	0.991332709789276	-0.0156069025397301	-0.00766978785395622	-0.00373725802637637
-0.620945334434509	1.20178055763245	0.999515295028687	-0.0167862605303526	-0.00772022735327482	-0.00374803342856467
-0.709214270114899	1.27384829521179	1.10318207740784	-0.0172969754785299	-0.00804780144244432	-0.00482537178322673
-0.717898547649384	1.35515868663788	1.23202919960022	-0.017170799896121	-0.00793164689093828	-0.00437384145334363
-0.747590482234955	1.32595956325531	1.16935205459595	-0.0191766880452633	-0.00815581437200308	-0.00454679038375616
-0.746883928775787	1.37318360805511	1.19122636318207	-0.0190608352422714	-0.00859205331653357	-0.0048095528036356
-0.749666631221771	1.41665065288544	1.11267030239105	-0.0197266433387995	-0.00906089320778847	-0.00524405809119344
-0.769870162010193	1.40045809745789	1.0943431854248	-0.0208803154528141	-0.00913427490741014	-0.00542892701923847
-0.782236218452454	1.43850386142731	1.22573292255402	-0.0223667528480291	-0.00880112685263157	-0.0046201953664422
-0.72953325510025	1.56361353397369	1.45053696632385	-0.0215493179857731	-0.00896514393389225	-0.00598526373505592
-0.786936402320862	1.52065920829773	1.68605101108551	-0.0234637204557657	-0.00511591695249081	-0.00508143706247211
-0.793002784252167	1.45764660835266	1.88453578948975	-0.023698627948761	-0.00213767727836967	-0.00395231368020177
-0.734350323677063	1.50186502933502	2.14041090011597	-0.0223977118730545	-0.00191945617552847	-0.00495256623253226
-0.677478432655334	1.45274436473846	2.18595099449158	-0.0205668993294239	-0.000145953745231964	-0.0042766286060214
-0.933990001678467	1.55854392051697	1.08549451828003	-0.0676463693380356	-0.0503511279821396	-0.0147506380453706
-0.990176916122437	1.55741846561432	1.49892997741699	-0.0124329635873437	0.00477001164108515	-0.0103154685348272
-0.486072987318039	1.23660051822662	1.5497510433197	-0.00953171867877245	-0.000665737024974078	-0.00693251891061664
-0.513105571269989	1.26031529903412	1.81031322479248	-0.0182521995157003	-0.00159189698752016	0.00017117994138971
-0.491805076599121	1.27635645866394	1.97779679298401	-0.0165883600711823	-0.00188504753168672	-0.00246096518822014
-0.453505903482437	1.22455263137817	1.76232540607452	-0.0123174032196403	-0.000571060343645513	-0.00536032998934388
-0.455318778753281	1.19267010688782	1.63718318939209	-0.00971492752432823	-0.00211838097311556	-0.00453575886785984
-0.463388174772263	1.09578955173492	1.48021900653839	-0.0127436863258481	-0.00352181121706963	-0.00315938191488385
-0.48176184296608	1.16824221611023	1.36310803890228	-0.0132147651165724	-0.00486680120229721	-0.0041457093320787
-0.476902484893799	1.21760404109955	1.34862148761749	-0.014256913214922	-0.00463239615783095	-0.00406335154548287
-0.518755972385406	1.34891247749329	1.41670191287994	-0.0147633580490947	-0.00567621039226651	-0.00460133049637079
-0.560700356960297	1.3142511844635	1.42025029659271	-0.0185496602207422	-0.00534820323809981	-0.00391779327765107
-0.595667004585266	1.41160893440247	1.45457756519318	-0.0185918547213078	-0.00662597920745611	-0.00456639984622598
-0.5692258477211	1.42390012741089	1.36315977573395	-0.0196672063320875	-0.0081811985000968	-0.00494832545518875
-0.617249846458435	1.39796614646912	1.24864816665649	-0.0211026407778263	-0.00778855010867119	-0.0051686936058104
-0.618581295013428	1.43132495880127	1.29552042484283	-0.0208147317171097	-0.00796322245150805	-0.00469650328159332
-0.576719462871552	1.44146978855133	1.32052195072174	-0.0212883111089468	-0.00849385000765324	-0.0040398589335382
-0.598463952541351	1.37873303890228	1.17645442485809	-0.0218603163957596	-0.00814070459455252	-0.00388470315374434
-0.584571003913879	1.38873600959778	1.13006055355072	-0.0192788876593113	-0.00899227801710367	-0.00568321812897921
-0.576382756233215	1.39323258399963	1.20843243598938	-0.0189028345048428	-0.00866474956274033	-0.00548214931041002
-0.544121265411377	1.38743948936462	1.15493965148926	-0.0189368575811386	-0.00865061581134796	-0.00445977970957756
-0.582322359085083	1.31315302848816	1.17695581912994	-0.0195235051214695	-0.007627809420228	-0.0048368270508945
-0.520266830921173	1.32095122337341	1.16434013843536	-0.0188957657665014	-0.00806059315800667	-0.00424067582935095
-0.548502743244171	1.31934309005737	1.09597361087799	-0.0180824212729931	-0.00771062774583697	-0.00471373461186886
-0.512239933013916	1.3541499376297	1.19387423992157	-0.0172034930437803	-0.00822757184505463	-0.00534960441291332
-0.498685985803604	1.30254065990448	1.13160264492035	-0.0174199994653463	-0.00802053045481443	-0.00431480957195163
-0.517799735069275	1.2861156463623	1.08830714225769	-0.0173972155898809	-0.00723999738693237	-0.00445180665701628
-0.498820155858994	1.30814146995544	1.15133857727051	-0.01688695512712	-0.00805933680385351	-0.00534263998270035
-0.498116940259933	1.33990383148193	1.20304310321808	-0.0174961760640144	-0.00729973148554564	-0.00549121014773846
-0.500505328178406	1.35999143123627	1.20926988124847	-0.0186090227216482	-0.00636179698631167	-0.00477536395192146
-0.450057864189148	1.39404821395874	1.21308875083923	-0.0187729019671679	-0.00636844616383314	-0.004265112336725
-0.441940873861313	1.31840062141418	1.1105729341507	-0.0192690528929234	-0.00548418192192912	-0.005002168007195
-0.47053274512291	1.34607028961182	1.11834573745728	-0.0191683098673821	-0.00646724412217736	-0.00491703068837523
-0.438916027545929	1.38129150867462	1.14878106117249	-0.0191235039383173	-0.00671025412157178	-0.00478470697999001
-0.464713603258133	1.32367539405823	1.11870002746582	-0.0197297129780054	-0.00676558166742325	-0.00524400686845183
-0.484274238348007	1.33461713790894	1.1875137090683	-0.0189145486801863	-0.00690184021368623	-0.00467889197170734
-0.488753765821457	1.36071240901947	1.19229328632355	-0.0178441498428583	-0.00739603396505117	-0.00457732891663909
-0.480730175971985	1.31782865524292	1.14097476005554	-0.0170976370573044	-0.00760264229029417	-0.00439818017184734
-0.493942111730576	1.36568999290466	1.20275259017944	-0.0176660735160112	-0.00818457454442978	-0.00555978808552027
-0.455457270145416	1.37308573722839	1.24953699111938	-0.0186349712312222	-0.00666706264019012	-0.00506263505667448
-0.456034600734711	1.37697160243988	1.22697412967682	-0.0192980691790581	-0.00608558906242251	-0.00493551837280393
-0.409553706645966	1.43406176567078	1.32874572277069	-0.0179894287139177	-0.00583760300651193	-0.00506478268653154
-0.447704285383224	1.33758747577667	1.21461272239685	-0.0197623241692781	-0.00504874810576439	-0.00520167732611299
-0.407223343849182	1.38980412483215	1.30330860614777	-0.0179431159049273	-0.00600100960582495	-0.00516776833683252
-0.41749519109726	1.34410727024078	1.26814043521881	-0.0180495530366898	-0.00426046224310994	-0.00477936072275043
-0.356791019439697	1.33684480190277	1.21445882320404	-0.0168227236717939	-0.00503012118861079	-0.00514579052105546
-0.365105479955673	1.33708548545837	1.17552196979523	-0.017026400193572	-0.00460645789280534	-0.00540229072794318
-0.356071710586548	1.30560684204102	1.18346321582794	-0.0172415412962437	-0.00401995610445738	-0.00483133131638169
-0.402838170528412	1.28610479831696	1.18614852428436	-0.0175377987325192	-0.00312038837000728	-0.00436977483332157
-0.371669828891754	1.32711231708527	1.26189458370209	-0.0169657878577709	-0.00438607390969992	-0.00505818286910653
-0.355253159999847	1.33751392364502	1.22099256515503	-0.0175142399966717	-0.00363278249278665	-0.00422656210139394
-0.398054182529449	1.30635404586792	1.21335768699646	-0.0175301861017942	-0.00363852689042687	-0.00505560869351029
-0.336660712957382	1.39301419258118	1.22508335113525	-0.0179580710828304	-0.00514204381033778	-0.00449551688507199
-0.431595295667648	1.30410635471344	1.16823542118073	-0.0192159544676542	-0.00398726342245936	-0.00533122103661299
-0.374274224042892	1.36804187297821	1.15453684329987	-0.0194496903568506	-0.00460971239954233	-0.00490527786314487
-0.370585978031158	1.41549944877625	1.24782860279083	-0.0188405588269234	-0.00485275499522686	-0.00588219659402967
-0.335137367248535	1.38190484046936	1.13417041301727	-0.0183715485036373	-0.00529517652466893	-0.00485254917293787
-0.368262201547623	1.34342050552368	1.10394859313965	-0.0180948879569769	-0.00516708195209503	-0.0049457517452538
-0.367952764034271	1.38839018344879	1.11683094501495	-0.0173776429146528	-0.00539581896737218	-0.00472921459004283
-0.397939473390579	1.29836738109589	1.11199951171875	-0.018623573705554	-0.00493515934795141	-0.00490808393806219
-0.37078383564949	1.38010549545288	1.15302848815918	-0.0165375731885433	-0.00632575713098049	-0.00511961989104748
-0.398278594017029	1.3003796339035	1.09960174560547	-0.017854006960988	-0.00629687123000622	-0.00497138546779752
-0.428599745035172	1.29557001590729	1.04318296909332	-0.0186509229242802	-0.00630196277052164	-0.00568228540942073
-0.386995136737823	1.30078601837158	1.08948123455048	-0.0185437593609095	-0.00678764143958688	-0.00447488157078624
-0.408113777637482	1.38839530944824	1.11631906032562	-0.0180873349308968	-0.0070959497243166	-0.00528862327337265
-0.423259526491165	1.30399417877197	1.11242139339447	-0.0190068986266851	-0.00599493551999331	-0.00565576879307628
-0.387773931026459	1.34457278251648	1.13703989982605	-0.018177205696702	-0.00597211439162493	-0.0043150195851922
-0.345180481672287	1.34500479698181	1.0944801568985	-0.0179443471133709	-0.00574060343205929	-0.00428344868123531
-0.341363817453384	1.27661466598511	1.06591510772705	-0.0180526170879602	-0.00526648201048374	-0.00495095178484917
-0.3856121301651	1.28537249565125	1.13645195960999	-0.0169058330357075	-0.00486210361123085	-0.00533399125561118
-0.308291643857956	1.28112256526947	1.19827175140381	-0.0160797797143459	-0.00547908851876855	-0.00473302695900202
-0.332526028156281	1.22981464862823	1.15299808979034	-0.0167893450707197	-0.00430308701470494	-0.00402511656284332
-0.295949935913086	1.31613516807556	1.21174681186676	-0.0152112971991301	-0.00393936038017273	-0.00448910426348448
-0.314856886863709	1.23044383525848	1.14998936653137	-0.0163534693419933	-0.00277766096405685	-0.00427081389352679
-0.27475517988205	1.28477132320404	1.2201646566391	-0.0158978812396526	-0.00306706386618316	-0.0042785438708961
-0.249797984957695	1.26238417625427	1.17239904403687	-0.0161081068217754	-0.00305155897513032	-0.00407363846898079
-0.277698695659637	1.3010755777359	1.19507455825806	-0.0150901637971401	-0.00180643086787313	-0.00443876441568136
-0.258300691843033	1.26656997203827	1.24707937240601	-0.0165549982339144	-0.00095813354710117	-0.00467703444883227
-0.2385223954916	1.2434960603714	1.21057331562042	-0.0152461379766464	-0.00123915378935635	-0.00516199972480536
-0.204390168190002	1.28864991664886	1.29151713848114	-0.0152787379920483	-0.00024716483312659	-0.00411794520914555
-0.14062562584877	1.25904357433319	1.23303639888763	-0.0154424048960209	-0.00113037473056465	-0.00480302143841982
-0.223931878805161	1.20362257957458	1.2194892168045	-0.0157830119132996	4.65271223220043E-05	-0.00513923540711403
-0.114429414272308	1.25958383083344	1.21068811416626	-0.0146745592355728	-0.000365905492799357	-0.00380413327366114
-0.197506591677666	1.20515763759613	1.18047642707825	-0.0155554544180632	-0.000267174851614982	-0.0048693916760385
-0.144946217536926	1.26721572875977	1.12803483009338	-0.0154569912701845	-0.000987202394753695	-0.00452827243134379
-0.219968214631081	1.2075754404068	1.11454796791077	-0.0156182367354631	-0.000241537258261815	-0.00473661068826914
-0.197887346148491	1.27303755283356	1.14009618759155	-0.0155137870460749	-0.00147833675146103	-0.00458087353035808
-0.206104531884193	1.27758896350861	1.16191375255585	-0.0168614145368338	-0.00224180077202618	-0.00543887726962566
-0.186131507158279	1.30997586250305	1.09101438522339	-0.0167752634733915	-0.00196321588009596	-0.00462776888161898
-0.168913811445236	1.33740794658661	1.02884232997894	-0.0179601646959782	-0.00174902018625289	-0.00447200331836939
-0.175318777561188	1.38408207893372	1.09137272834778	-0.0179126393049955	-0.00275151710957289	-0.00569002656266093
-0.14495176076889	1.41029858589172	1.05059194564819	-0.0186923947185278	-0.00270851049572229	-0.00502806017175317
-0.177827149629593	1.38074862957001	1.07550466060638	-0.0198044702410698	-0.00161895551718771	-0.00504603004083037
-0.137008056044579	1.43208050727844	1.11034119129181	-0.0176303535699844	-0.00304013979621232	-0.00628957059234381
-0.175211444497108	1.30189001560211	1.12642025947571	-0.0193620510399342	-0.00125493016093969	-0.00606439169496298
-0.0870046690106392	1.37591791152954	1.06079280376434	-0.0171752981841564	-0.00110581074841321	-0.00427791941910982
-0.0429729893803597	1.41027939319611	1.06567633152008	-0.0150395939126611	-0.00128205551300198	-0.00561031186953187
-0.0448599793016911	1.36574792861938	1.07449960708618	-0.0154091166332364	-6.84084352542413E-06	-0.00558714056387544
-0.0559153035283089	1.28830635547638	0.971180737018585	-0.0167823024094105	0.000605913635808975	-0.00417538359761238
-0.060956098139286	1.39857745170593	1.07279753684998	-0.0178772937506437	0.00074058334575966	-0.00615704478695989
-0.016017833724618	1.40472185611725	1.01398968696594	-0.0187230426818132	0.000960707955528051	-0.00494265370070934
-0.0239388700574636	1.44710958003998	0.999121725559235	-0.0183542743325233	-0.000169487248058431	-0.00646474724635482
0.0126507645472884	1.41229999065399	0.984920144081116	-0.0186516158282757	0.000674542738124728	-0.00542816938832402
0.0644993856549263	1.51972758769989	1.06928932666779	-0.0176171567291021	-4.59141920146067E-05	-0.0059390002861619
0.0464012883603573	1.47164475917816	0.96069061756134	-0.0168509501963854	-0.000533353071659803	-0.00557872792705894
0.00310600851662457	1.45588445663452	0.94989275932312	-0.0164783373475075	-0.000118718598969281	-0.00690405163913965
0.00102031405549496	1.41032087802887	0.848874509334564	-0.0178235918283463	-0.000177866822923534	-0.00682800821959972
0.0110646607354283	1.44622683525085	0.88426673412323	-0.0184919349849224	-9.80877812253311E-05	-0.00522228516638279
0.0399792455136776	1.53337526321411	0.937701821327209	-0.0186382941901684	-0.00137246679514647	-0.00620186468586326
0.00325657380744815	1.51480376720428	0.924772083759308	-0.0187791921198368	-0.00186875101644546	-0.00661784037947655
-0.0482207536697388	1.43145632743835	0.847049713134766	-0.0213800445199013	-0.00159088906366378	-0.00592272123321891
-0.0306262262165546	1.47245371341705	0.839649617671967	-0.0201940275728703	-0.00223626312799752	-0.00610292050987482
0.07223179936409	1.56399607658386	0.958840429782867	-0.020068796351552	-0.00116843823343515	-0.00642328849062324
0.213813185691833	1.42837393283844	0.897929489612579	-0.018558906391263	0.00569543521851301	-0.00558671215549111
0.430921107530594	1.42873692512512	0.857679963111877	-0.0185554437339306	0.00820567458868027	-0.00748101063072681
0.602946817874908	1.49906754493713	0.78627622127533	-0.017708471044898	0.0113117033615708	-0.00694563193246722
0.507562100887299	1.55170071125031	0.82942122220993	-0.0190014764666557	0.00908309686928988	-0.00635199388489127
0.366624891757965	1.56087505817413	0.793673515319824	-0.0226674359291792	0.00763898808509111	-0.00676307175308466
0.272255480289459	1.61679303646088	0.923755466938019	-0.0213761497288942	0.00413119234144688	-0.00730197643861175
0.152318298816681	1.55544090270996	0.985017657279968	-0.0211843512952328	0.00297762174159288	-0.00597694749012589
0.0742581784725189	1.47348582744598	1.01576387882233	-0.0194414518773556	0.00184195302426815	-0.00568625750020146
0.12471342086792	1.41610205173492	1.02498924732208	-0.0153213618323207	0.00166600139345974	-0.00552982650697231
0.120361059904099	1.21959507465363	0.962268352508545	-0.0136915445327759	0.00296347984112799	-0.00508054532110691
0.178371086716652	1.11566686630249	0.880309164524078	-0.0101576820015907	0.002701620105654	-0.00499082216992974
0.216130182147026	1.11132764816284	0.802490592002869	-0.00650017708539963	0.00295414798893034	-0.00536120589822531
0.190585896372795	0.953017055988312	0.609509885311127	-0.00820849742740393	0.00473300274461508	-0.00467292172834277
0.237925186753273	1.00450003147125	0.644260406494141	-0.00694922171533108	0.00422274088487029	-0.00386835471726954
0.236791580915451	0.932326257228851	0.644640624523163	-0.00696160225197673	0.00358070223592222	-0.00378429470583797
0.20238783955574	0.917247533798218	0.803195297718048	-0.00507561396807432	0.00470190681517124	-0.0041216854006052
0.298361420631409	0.954450309276581	0.928123950958252	-0.00500127486884594	0.00534663908183575	-0.00270610162988305
0.287854075431824	0.932516038417816	1.00223386287689	-0.00529231783002615	0.0058341259136796	-0.00291975890286267
0.256638288497925	0.940468370914459	0.963754832744598	-0.00572384428232908	0.00617265561595559	-0.00379185425117612
0.271237283945084	0.935326218605042	0.867590069770813	-0.00821666233241558	0.00919199455529451	-0.00440243491902947
0.379407376050949	1.02894771099091	0.848439872264862	-0.00800343882292509	0.00793172139674425	-0.00520768528804183
0.392334938049316	1.08339285850525	0.866115689277649	-0.00961681548506022	0.00782470591366291	-0.00630959402769804
0.401916295289993	1.11550307273865	0.722816348075867	-0.0162415057420731	0.00755636766552925	-0.005096894223243
0.46734693646431	1.30980885028839	0.77270370721817	-0.0183438993990421	0.00570502085611224	-0.00534856086596847
0.401823341846466	1.32386445999146	0.852369248867035	-0.0189527943730354	0.00568268215283751	-0.00708859972655773
0.379453361034393	1.22931289672852	0.854750752449036	-0.0169094558805227	0.00740618864074349	-0.00700188847258687
0.365703195333481	1.18119084835052	0.901039898395538	-0.0120126362890005	0.0060817995108664	-0.00606356933712959
0.311430603265762	0.891744017601013	0.845011651515961	-0.0104292435571551	0.00823005940765142	-0.00452704029157758
0.392223030328751	0.756949722766876	0.866719186306	-0.00600260682404041	0.00954622495919466	-0.00316853355616331
0.425471574068069	0.773853719234467	0.903228163719177	-0.0038327407091856	0.00957864057272673	-0.000449184764875099
0.322511404752731	0.687039792537689	0.771856248378754	-0.00641980627551675	0.00835179444402456	0.000489779631607234
0.292956948280334	0.708454310894012	0.83928918838501	-0.00870588421821594	0.00754817947745323	7.08799343556166E-05
0.392928510904312	0.866782963275909	0.73950731754303	-0.00995082687586546	0.0097418949007988	-0.00269044516608119
0.49289944767952	0.885319232940674	0.7968470454216	-0.00938149634748697	0.0108191529288888	-0.00661665434017777
0.532878279685974	0.897170305252075	0.742671608924866	-0.00954437907785177	0.0104504358023405	-0.00766630377620459
0.474571287631989	0.841025531291962	0.69223165512085	-0.0104536600410938	0.00757002411410213	-0.00716779567301273
0.386461168527603	0.79532778263092	0.638594329357147	-0.00974713638424873	0.00354504096321762	-0.0045443712733686
0.162499487400055	0.674185752868652	0.596265196800232	-0.00581868831068277	-0.00199962104670703	-0.00272907200269401
0.0766505897045136	0.519583642482758	0.515164315700531	-0.00448183994740248	-0.00311554735526443	0.00167371705174446
-0.0261045973747969	0.482701599597931	0.528032720088959	-0.00326349120587111	-0.00315357954241335	0.00158922397531569
-0.00950807332992554	0.428729444742203	0.554818689823151	-0.000303183682262897	-0.00461676111444831	0.000664796156343073
0.0650024563074112	0.364356726408005	0.511694371700287	-0.000402577134082094	-0.00237132865004241	-0.000769749109167606
0.129707187414169	0.412118136882782	0.533286988735199	0.00128508708439767	-0.000123670411994681	-0.00167597876861691
0.267342656850815	0.450644046068192	0.514646053314209	-0.00217579491436481	0.00268570380285382	-0.00144612276926637
0.324944853782654	0.401403158903122	0.461437970399857	-0.00342686520889401	0.00340501614846289	-0.00303251901641488
0.404469400644302	0.411821842193604	0.299983263015747	-0.00599211500957608	0.00683459220454097	-0.00308164278976619
0.534215092658997	0.494340300559998	0.327736347913742	-0.00529776373878121	0.00806921534240246	-0.00274102273397148
0.580464720726013	0.446003466844559	0.276883751153946	-0.00493758032098413	0.00953961536288261	-0.000176965389982797
0.539284586906433	0.486717820167542	0.320655167102814	-0.0032345827203244	0.00881869625300169	-0.000114092988951597
0.4100621342659	0.418768703937531	0.236309304833412	-0.00588988047093153	0.00675238994881511	-0.00150658481288701
0.406498998403549	0.520183384418488	0.31976905465126	-0.00715651083737612	0.00303968507796526	-0.00100846262648702
0.323135763406754	0.567696273326874	0.228177025914192	-0.00837979558855295	0.000409171014325693	-0.00263051223009825
0.23173862695694	0.642047703266144	0.203571632504463	-0.0068740788847208	-0.00251802569255233	-0.00407226569950581
0.163473561406136	0.595402181148529	0.106106087565422	-0.00572706572711468	-0.00636463379487395	-0.00318073504604399
0.0432959124445915	0.410387277603149	-0.0501799285411835	-0.00637180963531137	-0.00677441107109189	-0.00154673832003027
0.0568731091916561	0.369394093751907	-0.0052711651660502	-0.00426477659493685	-0.00708114076405764	0.00137268449179828
0.00860549136996269	0.333521515130997	-0.066291518509388	-0.00294760544784367	-0.0070562562905252	0.00183319649659097
-0.0318138636648655	0.292437434196472	-0.0164769142866135	-0.00199743802659214	-0.00736466515809298	0.00103430880699307
-0.0231142211705446	0.30421182513237	-0.0518868491053581	-0.00322067365050316	-0.00721853086724877	0.000798855326138437
-0.0428848527371883	0.311501801013947	-0.0795933678746223	-0.00247805821709335	-0.0089019350707531	-0.000625055574346334
-0.0424860008060932	0.293096899986267	-0.200758561491966	-0.00211731274612248	-0.00963273085653782	-0.000707669474650174
-0.0953526720404625	0.223955556750298	-0.402553051710129	-0.0041916137561202	-0.00903029181063175	-0.000893066346179694
-0.0136492801830173	0.287147164344788	-0.348878502845764	-0.00324201816692948	-0.00944533385336399	-0.000796546693891287
0.0205434504896402	0.318655341863632	-0.279520690441132	-0.00308488286100328	-0.00895882770419121	-0.000409382511861622
0.0110373282805085	0.237194910645485	-0.175977036356926	-0.00275926850736141	-0.00829080864787102	0.000527125084772706
0.00359920971095562	0.219934314489365	-0.104275919497013	0.000360385805834085	-0.00753668881952763	0.000987295294180512
-0.0397225543856621	0.108315721154213	-0.150461211800575	0.00138386548496783	-0.00572129804641008	0.00085887050954625
0.0269277151674032	0.107783511281013	-0.0651295855641365	0.00409956648945808	-0.00498157134279609	0.00141169596463442
0.0356526002287865	0.05482167750597	-0.0400441847741604	0.00264050578698516	-0.00307830912061036	0.00168048753403127
0.134677395224571	0.11877828836441	0.0948637425899506	0.0027276121545583	-0.00274031283333898	-4.73360632895492E-05
0.215680658817291	0.108222357928753	0.16786701977253	0.000696169619914144	0.000705055193975568	0.000454950612038374
0.331816792488098	0.168732449412346	0.265043824911118	0.00102591665927321	0.00199459446594119	0.000671533052809536
0.383907496929169	0.192241623997688	0.300812989473343	0.00351205957122147	0.00456831092014909	-0.000428977218689397
0.422374069690704	0.0898037999868393	0.125002145767212	0.000972062174696475	0.00650387769564986	0.00030392108601518
0.420583337545395	0.208758637309074	0.204998210072517	0.00227022753097117	0.00546076893806458	-0.00063755881274119
0.331087946891785	0.112309686839581	0.0920748338103294	-0.00130172504577786	0.00536792725324631	-0.002854207996279
0.366460740566254	0.252119272947311	0.0869649648666382	-0.00116604077629745	0.00385885243304074	-0.00281139998696744
0.316757380962372	0.165935054421425	0.0510808154940605	7.31034597265534E-05	0.0033825752325356	-0.00168332771863788
0.29923015832901	0.110947519540787	0.0382716543972492	0.00147535523865372	0.00248935399577022	-0.00106863328255713
0.276757448911667	0.0747110173106194	-0.038435373455286	0.00202298653312027	0.000725805235560983	0.000560875399969518
0.197986379265785	0.0548158399760723	-0.0470518209040165	0.00405021710321307	-0.00112726585939527	0.000769524718634784
0.0382605865597725	-0.045318242162466	-0.176237255334854	0.00266725337132812	-0.00308055011555552	0.000618874095380306
0.0507946871221066	0.0690631046891212	-0.216711968183517	0.00274901441298425	-0.00683909887447953	0.000715854403097183
-0.0716310366988182	0.0724836364388466	-0.233226090669632	0.00126090424600989	-0.00758914463222027	0.00063924357527867
-0.0279262978583574	0.163937255740166	-0.169283837080002	0.000791867438238114	-0.00809261482208967	0.00102912704460323
-0.0867321416735649	0.143986284732819	-0.161767944693565	-0.000678986601997167	-0.00814138166606426	0.000476891931612045
-0.0647720098495483	0.193069413304329	-0.240610226988792	-0.00198323372751474	-0.00778977898880839	0.000134928792249411
0.0303929913789034	0.281784951686859	-0.181926608085632	-0.00160222093109041	-0.00709156412631273	-0.000333205942297354
0.0174913499504328	0.248873069882393	-0.226322650909424	-0.0030672806315124	-0.00536930933594704	-0.000420731870690361
0.171780303120613	0.334442704916	-0.279732137918472	-0.0048309825360775	-0.00431255483999848	0.000464808254037052
0.224016547203064	0.444184988737106	-0.181942030787468	-0.00555813126266003	-0.00305234431289136	-0.00100741209462285
0.223357334733009	0.54692131280899	-0.0853460058569908	-0.00526449922472239	-0.00266186078079045	-0.00184412172529846
0.220877751708031	0.487393587827683	-0.0722416266798973	-0.00560536654666066	-0.00328687881119549	-0.00182424439117312
0.154958441853523	0.350101202726364	-0.104035764932632	-0.00506436126306653	-0.0029686032794416	-0.000761304690968245
0.103705979883671	0.318614959716797	-0.110536687076092	-0.00346365408040583	-0.00480859121307731	0.000750169972889125
0.00123017793521285	0.228937864303589	-0.226299807429314	-0.00301198498345912	-0.00835997890681028	-0.000649947265628725
-0.026660667732358	0.22717060148716	-0.326667368412018	-0.00324535183608532	-0.0104502914473414	-0.000950003799516708
0.00207084254361689	0.340130537748337	-0.172528848052025	-0.00316667766310275	-0.00933900568634272	0.000166562138474546
0.0179702062159777	0.21445021033287	-0.289440721273422	-0.00325028784573078	-0.00692000659182668	0.000770785554777831
0.0698592886328697	0.24974025785923	-0.31874218583107	-0.00137350556906313	-0.00657888036221266	-0.000909580907318741
0.196166560053825	0.230159536004066	-0.453503727912903	-0.00220382027328014	-0.00422854069620371	8.88094291440211E-05
0.229437306523323	0.252680003643036	-0.420679956674576	-0.000853334553539753	-0.0032533248886466	-0.00026222164160572
0.199770748615265	0.127669781446457	-0.434674948453903	-0.00155120389536023	-0.000464159034891054	-0.00193932873662561
0.313033550977707	0.17827333509922	-0.19794961810112	0.00223290757276118	-0.000672668102197349	-0.00264705345034599
0.302125543355942	0.0368712097406387	-0.261213421821594	0.000229316283366643	0.00276477891020477	-0.00156127766240388
0.47920635342598	0.176197022199631	-0.343678086996078	-0.000119780852401163	0.00347215961664915	-0.000781516137067229
0.493676096200943	0.289931654930115	-0.322082132101059	-0.00126243056729436	0.00309158768504858	-0.00170626561157405
0.439104288816452	0.239213556051254	-0.166233569383621	-0.00513013312593102	0.00681842816993594	-0.00329945958219469
0.342435657978058	0.355845749378204	-0.126209199428558	-0.0101242670789361	0.0051248106174171	-0.00314993783831596
0.28934234380722	0.379552006721497	-0.168304324150085	-0.010552829131484	0.00377057935111225	-0.00246044807136059
0.289835840463638	0.413911819458008	-0.222767770290375	-0.0090023847296834	0.00232575042173266	-0.00304786977358162
0.196483567357063	0.426977723836899	-0.170613184571266	-0.00898831151425838	-0.00137732911389321	-0.00185833207797259
-0.0190470833331347	0.24454440176487	-0.331393986940384	-0.00314762070775032	-0.00826016906648874	0.00176818703766912
-0.204869896173477	0.0205258131027222	-0.115468449890614	0.00557651184499264	-0.0129780853167176	0.0012511886889115
-0.564972519874573	-0.300476014614105	0.0476843528449535	0.0104921907186508	-0.0183284189552069	0.00264269486069679
-0.550436437129974	-0.297298580408096	-0.170045047998428	0.00977575778961182	-0.0206750724464655	0.00712462794035673
-0.508156538009644	-0.13721065223217	-0.345355927944183	0.00850779563188553	-0.0204800944775343	0.00454995781183243
-0.380741506814957	-0.0248637646436691	-0.273753494024277	0.00392120843753219	-0.0164049323648214	0.00208056718111038
-0.171776041388512	0.13203689455986	-0.111840032041073	0.00127064215485007	-0.0110978418961167	-0.000608539383392781
0.0782993882894516	0.268058389425278	-0.104338638484478	-0.00171687360852957	-0.00391798233613372	-0.00165661599021405
0.350195497274399	0.394834727048874	-0.160199329257011	-0.00477689877152443	0.00194446695968509	-0.00123307900503278
0.444654583930969	0.414438635110855	-0.142294809222221	-0.00610433891415596	0.00583484256640077	-0.00113746081478894
0.475593775510788	0.441634684801102	-0.111284539103508	-0.00645534275099635	0.00522076804190874	-0.00150210224092007
0.497473210096359	0.395063638687134	-0.187618210911751	-0.00546936364844441	0.00673378212377429	0.000813671795185655
0.484120517969131	0.405975073575974	-0.210258096456528	-0.00664018839597702	0.00691213645040989	0.000551650824490935
0.348564773797989	0.290573000907898	-0.105753354728222	-0.00375838065519929	0.00278356857597828	-0.00141438294667751
0.149790659546852	0.223939582705498	-0.121242828667164	-0.00167964387219399	-0.00188701215665787	-0.00323368608951569
-0.0748007148504257	0.136075362563133	-0.225996345281601	-0.00151811842806637	-0.00882417149841785	-0.00270477007143199
-0.105346709489822	0.150287583470345	-0.174156695604324	0.000660633551888168	-0.0101165166124702	0.000462204770883545
-0.161877781152725	0.132540389895439	-0.129887640476227	0.000145543104736134	-0.0119045758619905	0.0015651814173907
-0.162662699818611	0.157047733664513	-0.16684402525425	-0.00127777433954179	-0.0114369178190827	0.0019329353235662
-0.0881043970584869	0.173063859343529	-0.153919756412506	-0.00188953056931496	-0.00885332189500332	0.0024745506234467
0.00831628683954477	0.224447548389435	-0.0828903317451477	-0.00056872860295698	-0.0066561046987772	0.000793536833953112
0.088081881403923	0.0942436158657074	-0.133137345314026	-0.000102933263406157	-0.0041824416257441	0.00151234294753522
0.114648967981339	0.0685249418020248	-0.139489203691483	0.00252433959394693	-0.00290405726991594	-0.00033242063364014
0.160348936915398	0.0424613133072853	-0.0996733531355858	0.00332740345038474	-0.00298177474178374	0.000243614093051292
0.143766567111015	-0.0526086799800396	-0.0931766778230667	0.00420098984614015	-0.00109177397098392	-5.93990152992774E-05
0.166757583618164	-0.0175956971943378	-0.0666439980268478	0.00541305309161544	-0.000739029725082219	0.00037108949618414
0.205006435513496	0.0402721464633942	-0.0680097118020058	0.00334235327318311	-0.000732798594981432	0.000157334652612917
0.160654544830322	-0.00615823874250054	-0.0828357040882111	0.00299417576752603	-0.00192771293222904	0.000677920412272215
0.216671109199524	0.0710390210151672	0.00297618331387639	0.00373681983910501	-0.00247868499718606	0.00177923066075891
0.170523673295975	0.167949661612511	-0.011970367282629	0.00251551764085889	-0.00273417634889483	0.0012863160809502
0.161970749497414	0.214873075485229	-0.0736886486411095	0.000491393730044365	-0.00406630337238312	0.000350397458532825
0.129471614956856	0.187535718083382	-0.12063155323267	-0.00100088666658849	-0.00266212597489357	-0.000949906418099999
0.15125435590744	0.274045377969742	-0.0611474961042404	-0.00206298404373229	-0.00359297916293144	-0.0010025646770373
0.116392605006695	0.35525244474411	-0.0618720538914204	-0.00290239648893476	-0.00480052595958114	-0.00181950174737722
-0.0062378691509366	0.213706448674202	-0.17652852833271	-0.00234624743461609	-0.00603956403210759	-0.00121745408978313
0.00691581750288606	0.170177534222603	-0.207967206835747	-0.000514429470058531	-0.00561568373814225	0.00059098144993186
-0.0963131487369537	0.120045945048332	-0.123062714934349	0.00107247813139111	-0.00807776488363743	0.00160446111112833
-0.144501492381096	0.0970912501215935	-0.162895724177361	-0.000303993147099391	-0.00927587877959013	0.00322429998777807
-0.198595553636551	0.106556184589863	-0.132707700133324	-0.0011566182365641	-0.00992124807089567	0.00234262994490564
-0.195385351777077	0.163164421916008	-0.135048612952232	-0.00116930028889328	-0.0105014881119132	0.000978621770627797
-0.208329319953918	0.0981982201337814	-0.156259059906006	-0.000653033959679306	-0.0106072034686804	0.0011346316896379
-0.183613657951355	0.0118248509243131	-0.16274930536747	0.00265602697618306	-0.00958861503750086	-3.97014337067958E-05
-0.0959919616580009	-0.10263841599226	-0.109721153974533	0.00606482895091176	-0.00711162202060223	0.000375500414520502
-0.0152776036411524	-0.115053743124008	-0.0940043106675148	0.00767866335809231	-0.00570115353912115	0.000638857949525118
0.0275479704141617	-0.165903151035309	0.028810067102313	0.00735492445528507	-0.00394158950075507	0.000651041162200272
0.0115708261728287	-0.123898141086102	-0.0564451143145561	0.00638475501909852	-0.00439863698557019	0.00121590762864798
-0.0942937359213829	-0.10925030708313	-0.101554229855537	0.00359169370494783	-0.00501239998266101	0.00194999435916543
-0.0889923274517059	0.0571857690811157	-0.048810813575983	0.0031884997151792	-0.00711254077032208	0.0029022425878793
-0.149921119213104	-0.00417672237381339	-0.138851627707481	0.00227695447392762	-0.00709936441853642	0.00149744260124862
-0.105305768549442	0.00256228470243514	-0.107312642037869	0.00289504043757916	-0.00707513373345137	0.00159513438120484
-0.0688441395759583	0.0377346575260162	-0.0464511290192604	0.00468337163329124	-0.00772578036412597	0.000278155115665868
-0.14153853058815	0.0591862797737122	-0.0701737403869629	0.00348766660317779	-0.00725058512762189	6.84882138557441E-07
-0.119560196995735	0.0683576464653015	-0.0860928744077683	0.00107134610880166	-0.00640776986256242	0.000562295084819198
-0.121907331049442	0.0792457014322281	-0.087046779692173	0.000174789296579547	-0.00737627968192101	0.00049545121146366
-0.0836163684725761	0.152618378400803	-0.0282694064080715	-8.20729765109718E-05	-0.00805527251213789	0.00145547348074615
-0.129301950335503	0.0814228877425194	-0.0595922619104385	-0.000107323423435446	-0.00723235076293349	0.00188824243377894
-0.0898722112178802	0.117295108735561	-0.0416807159781456	0.00114425900392234	-0.0072502139955759	8.49775387905538E-05
-0.0971537753939629	0.0574212931096554	-0.142837077379227	0.000728760613128543	-0.00715482793748379	0.000727058330085129
-0.0738727301359177	0.0399129204452038	-0.0107301846146584	0.00206650281324983	-0.00693646678701043	0.000804527953732759
-0.0578447841107845	0.0625513941049576	-0.0781089514493942	0.00176545593421906	-0.00602046540006995	-0.000421740784076974
-0.02929712459445	0.0284966137260199	-0.0561496280133724	0.0021665112581104	-0.00445627188310027	0.000186298086191528
0.0222315341234207	0.0193392522633076	0.0353753380477428	0.00393252074718475	-0.00514408992603421	-0.000915064883884043
-0.0281054899096489	-0.0533986203372478	-0.0867773592472076	0.00270324968732893	-0.00532852439209819	0.000905965513084084
-0.011621929705143	0.00757921300828457	-0.0915583819150925	0.00325961317867041	-0.00574830872938037	0.00125092943198979
-0.0319016166031361	0.0551446452736855	-0.0523577108979225	0.0044632232747972	-0.00768606923520565	0.00127149734180421
-0.112744249403477	-0.0588222146034241	-0.0536798201501369	0.00385288801044226	-0.00729086203500628	0.00149622128810734
-0.121076568961143	-0.0736806467175484	-0.10786010324955	0.00373598700389266	-0.00773890083655715	0.00248400750569999
-0.061625350266695	-0.01703473739326	-0.134403988718987	0.00427880045026541	-0.00838133599609137	0.00324292434379458
-0.170777708292007	-0.165989339351654	-0.201455488801003	0.00427184626460075	-0.007158188149333	0.00165984535124153
-0.130986154079437	-0.0261597856879234	-0.052372720092535	0.00600045314058661	-0.00715123349800706	0.00154220580589026
-0.1028907969594	-0.0390274114906788	-0.0635742396116257	0.00357261952012777	-0.00726843299344182	0.00200084433890879
-0.0502492971718311	0.0830975994467735	-0.0868423581123352	0.0031136991456151	-0.00713210692629218	0.00251063308678567
-0.0883358865976334	0.104679957032204	-0.0660330280661583	0.00145492935553193	-0.00718293385580182	0.00172455608844757
-0.0852702185511589	0.0636803656816483	-0.0983966067433357	-0.000347596913343295	-0.00780138513073325	0.00205378932878375
-0.134427666664124	0.085394486784935	-0.0835111513733864	0.000687564024701715	-0.00732556451112032	0.00104423123411834
-0.0568127371370792	0.153007104992867	-0.0837247371673584	0.000832875201012939	-0.00771544547751546	0.00160701270215213
-0.0596173331141472	0.104862280189991	-0.0957277789711952	0.000171186838997528	-0.00610967259854078	0.00102340418379754
-0.0492441579699516	0.10751648247242	-0.0024876098614186	0.00109798111952841	-0.00505584478378296	0.000591518066357821
0.0161740817129612	0.129515781998634	-0.0503038167953491	0.00100161356385797	-0.00443753693252802	0.00108275946695358
0.0263381097465754	0.135398954153061	-0.0337759554386139	0.00154810782987624	-0.00438539125025272	-0.000450664869276807
-0.00589726027101278	0.0172164235264063	-0.0205507837235928	0.000182516116183251	-0.00346519565209746	-0.000904542685020715
0.045616127550602	0.127073124051094	-0.0691151022911072	0.000605795241426677	-0.00357861374504864	-0.000348492641933262
0.0831626951694489	0.173734724521637	-0.0681800171732903	0.000873534649144858	-0.00444196118041873	-0.000646443106234074
0.0247733797878027	0.100398145616055	-0.0950417742133141	-0.000270009419182315	-0.00394369894638658	-0.000959203636739403
0.0468637123703957	0.170853868126869	-0.0427795499563217	0.000630102760624141	-0.0040608998388052	-0.00069916679058224
0.00300926039926708	0.140382662415504	-0.17317895591259	-0.00160670024342835	-0.00332564814016223	0.00029559206450358
0.0966373458504677	0.246691673994064	-0.0724792256951332	0.000110892171505839	-0.00549009768292308	0.000998990726657212
-0.00319070625118911	0.11491709202528	-0.157914131879807	-0.000911616021767259	-0.00580519204959273	0.00169273617211729
-0.0401215478777885	0.205559715628624	-0.050633292645216	-0.00066484825219959	-0.00677081383764744	0.00173557794187218
-0.108774125576019	0.174890071153641	-0.0590902529656887	-0.000629175687208772	-0.00869972724467516	0.0010105186374858
-0.0796888172626495	0.210071384906769	-0.121816031634808	-0.000361066893674433	-0.00914906803518534	-0.000121934390335809
-0.0647042021155357	0.19367878139019	-0.0682922005653381	-0.000596900412347168	-0.0087597044184804	-0.000723218894563615
-0.0768671780824661	0.132081225514412	-0.102542258799076	-0.0014237102586776	-0.00664256373420358	-0.00110568234231323
-0.0130812078714371	0.13575305044651	-0.193433776497841	-0.00246252352371812	-0.00487183639779687	-0.00115379609633237
0.0681995898485184	0.193487450480461	-0.148961409926414	-0.00154811318498105	-0.00347046018578112	-0.00066537840757519
0.150856077671051	0.187888368964195	-0.0318446941673756	0.000731615116819739	-0.00375048536807299	-0.000945878913626075
0.141960725188255	0.0126849533990026	-0.17522756755352	-0.000247980700805783	-0.000439345167251304	-0.000517929089255631
0.229521900415421	0.111606895923615	-0.121090389788151	0.000169788705534302	-0.000172365631442517	0.00133189046755433
0.263412743806839	0.198867410421371	-0.0638473182916641	0.00015996971342247	-0.00139745406340808	0.000759610149543732
0.229212641716003	0.256576359272003	-0.0605013854801655	0.000259191350778565	-0.00179265672340989	0.000728272192645818
0.196596249938011	0.225818946957588	-0.0421946160495281	0.0012759700184688	-0.0024843574501574	0.000539715576451272
0.139040052890778	0.0742145925760269	-0.11407870054245	0.000716023670975119	-0.00195312220603228	-0.000607000314630568
0.228471174836159	0.125379413366318	-0.0361702181398869	0.0030461042188108	-0.00139545497950166	-0.000976399227511138
0.205703005194664	0.0714301466941834	-0.0582179054617882	0.00116203329525888	0.000306583562633023	-0.0015930439112708
0.303843230009079	0.185071036219597	-0.0669165030121803	0.00053318269783631	0.000121039214718621	-0.00154407985974103
0.25244402885437	0.242826581001282	-0.0994498431682587	-0.00109506479930133	4.86477838421706E-05	-0.00198413501493633
0.200923219323158	0.200730130076408	-0.148943141102791	-0.00305834366008639	0.000221008012886159	-0.00232904125005007
0.265012800693512	0.285306930541992	-0.15673041343689	-0.0038541650865227	-0.00076506583718583	-0.000742841395549476
0.221220701932907	0.359339475631714	-0.0625076815485954	-0.00297018024139106	-0.00255831470713019	-0.000412077875807881
0.208874747157097	0.347434550523758	-0.0382369011640549	-0.00295645231381059	-0.00163791258819401	0.00291145034134388
0.142258405685425	0.316199660301209	-0.0313814245164394	-0.00105856533627957	-0.00444922503083944	0.00185620121192187
0.0502548068761826	0.164962574839592	-0.100863985717297	-0.00130247406195849	-0.00544855976477265	0.00149451498873532
0.00524472165852785	0.116103231906891	-0.10802586376667	-0.000271676806733012	-0.00606595585122705	0.000956453965045512
0.0446328669786453	0.163979202508926	-0.105005241930485	0.00125485588796437	-0.00669683003798127	0.000188206453458406
0.044120728969574	0.167049258947372	-0.135039240121841	0.000800129026174545	-0.00616046134382486	-0.000238883338170126
0.0804842263460159	0.147658258676529	-0.101074658334255	0.00160002068150789	-0.00448315916582942	-0.00120409892406315
0.165346518158913	0.191161885857582	-0.124479398131371	-6.66283740429208E-05	-0.00262353522703052	-0.000434951798524708
0.244865760207176	0.326891094446182	-0.0705655664205551	-0.000747963727917522	-0.00262211170047522	-0.00161885865963995
0.229495212435722	0.328926861286163	-0.0489984676241875	-0.000738041300792247	-0.00135460961610079	-0.00159471610095352
0.16690032184124	0.223902359604836	-0.118528231978416	-0.00315178674645722	-0.00121248618233949	-0.000544065609574318
0.146998584270477	0.300227433443069	-0.0801524147391319	-0.000867315451614559	-0.00425396719947457	0.000254007143666968
0.0590309202671051	0.204628050327301	-0.180269435048103	-0.00199484708718956	-0.00575084937736392	0.00164094101637602
0.0778171047568321	0.250686854124069	-0.156696960330009	0.000322432111715898	-0.00804971251636744	0.00161511823534966
0.0159684848040342	0.233399704098701	-0.0750715807080269	0.00225950381718576	-0.00811324641108513	0.000267165945842862
-0.0239273607730865	0.0985525697469711	-0.224089086055756	-0.000593796779867262	-0.00526944827288389	-5.41849767614622E-05
0.0918427407741547	0.171896860003471	-0.191308319568634	0.000516163476277143	-0.00447791675105691	1.25191909319256E-05
0.127752467989922	0.239091545343399	-0.102497600018978	0.000312239833874628	-0.004030323587358	-0.00104631355497986
0.186769768595695	0.288540929555893	-0.121342949569225	-0.00166870153043419	-0.00326700275763869	-0.000885667745023966
0.156550154089928	0.294043183326721	-0.182289242744446	-0.00308081926777959	-0.00260851602070034	-0.00181188492570072
0.163580119609833	0.336023420095444	-0.176962971687317	-0.00432600639760494	-0.0034596580080688	-0.000806167430710047
0.139884665608406	0.415009796619415	-0.169393107295036	-0.00380720268003643	-0.00507426215335727	-0.000643984414637089
0.0427925512194633	0.268924564123154	-0.195914268493652	-0.00305884331464767	-0.00520299514755607	-0.000252428057137877
0.0680830255150795	0.33679661154747	-0.169924020767212	-0.00108262081630528	-0.00732836872339249	0.000558143365196884
0.0993412807583809	0.365803569555283	-0.0884291157126427	0.00031078708707355	-0.00789922568947077	-0.000374470342649147
0.07581527531147	0.276573836803436	-0.259819239377975	-0.00209068157710135	-0.00507032405585051	-0.000196492401300929
0.158405855298042	0.322317868471146	-0.151878997683525	-0.00291611603461206	-0.00268064578995109	0.000499709916766733
0.126485049724579	0.323225140571594	-0.176329031586647	-0.00243109697476029	-0.00308252777904272	-0.000467230420326814
0.191017240285873	0.360857218503952	-0.153104111552238	-0.000702422868926078	-0.00421813363209367	-5.83589244342875E-05
0.077971063554287	0.240303993225098	-0.167249917984009	-0.0022603056859225	-0.00372690870426595	-0.000684712955262512
0.133679568767548	0.318879932165146	-0.228996679186821	-0.00164132926147431	-0.00512276543304324	0.000151353524415754
0.048598799854517	0.25766983628273	-0.24316318333149	-0.00298805930651724	-0.00418285001069307	-0.000354831077856943
0.119189977645874	0.308672964572906	-0.233087733387947	-0.00301464647054672	-0.00349973840638995	-0.000653265800792724
0.238938584923744	0.355882316827774	-0.140763640403748	-0.00174968305509537	-0.00294246198609471	0.000350864924257621
0.230647698044777	0.3438640832901	-0.149662286043167	-0.00204185349866748	-0.00293186469934881	0.000295983219984919
0.224912151694298	0.418453484773636	-0.134159818291664	-0.00131187285296619	-0.00249062548391521	-0.00104811089113355
0.153688728809357	0.28722357749939	-0.18712018430233	-0.00265062996186316	-0.00254993746057153	-0.00132837682031095
0.127191096544266	0.322557359933853	-0.216026499867439	-0.00394750200212002	-0.00284524541348219	-0.000889916031155735
0.17110288143158	0.369715303182602	-0.203810125589371	-0.00402518501505256	-0.00238621677272022	-0.000271320837782696
0.21452134847641	0.444870829582214	-0.216064974665642	-0.00363012822344899	-0.00340417493134737	-0.000518334214575589
0.258922606706619	0.46359121799469	-0.126227214932442	-0.0018945726333186	-0.004647231195122	-0.000961365585681051
0.263912677764893	0.408484101295471	-0.158305436372757	-0.000804376730229706	-0.00302158435806632	-0.0014617033302784
0.247288659214973	0.278769135475159	-0.249851956963539	-0.00189877126831561	-0.00210605189204216	-0.0013500185450539
0.269614577293396	0.317177683115005	-0.228808134794235	-0.00197457568719983	-0.00145749771036208	-0.000948531262110919
0.287799775600433	0.379995912313461	-0.243420898914337	-0.00257859332486987	-0.00168182165361941	-0.000549658376257867
0.268916100263596	0.34270253777504	-0.184088170528412	-0.00347123690880835	-0.00200855568982661	-0.000185147568117827
0.229374095797539	0.364987075328827	-0.185705825686455	-0.00320872920565307	-0.0027111831586808	0.000296450452879071
0.250105887651443	0.44641387462616	-0.0476717837154865	-0.00125743797980249	-0.00346714770421386	-0.000730290601495653
0.196284204721451	0.378420025110245	-0.11687383055687	-0.000705826270859689	-0.00284115131944418	-0.000787670258432627
0.17102387547493	0.251155823469162	-0.197188347578049	-0.00344561319798231	-0.00161231122910976	-0.000591441756114364
0.300567924976349	0.407882362604141	-0.074672058224678	-0.000992939807474613	-0.00157499883789569	-0.00167278898879886
0.334652245044708	0.384103029966354	-0.129591926932335	-0.00231958972290158	0.000525938463397324	-0.000288992712739855
0.38283634185791	0.451007127761841	-0.0751709789037704	-0.00190455606207252	-0.000892899464815855	-0.0012531615793705
0.377622544765472	0.44620606303215	-0.0878671929240227	-0.00145348790101707	6.0492561715364E-06	-0.00118440692313015
0.374267309904099	0.47287580370903	-0.0849986001849175	-0.0021753606852144	-0.000245610921410844	-0.00092253927141428
0.291032642126083	0.31342601776123	-0.0984586179256439	-0.00295317196287215	0.000391675130231306	-0.00105737673584372
0.372497618198395	0.436326265335083	-0.0481284633278847	-0.00152098585385829	-0.000205134754651226	-0.00156002352014184
0.364413917064667	0.428306996822357	-0.0265173222869635	-0.00116707431152463	0.000264223024714738	-0.00132300239056349
0.303427964448929	0.431744486093521	-0.0220744609832764	-6.8771478254348E-05	-0.000215618099900894	-0.00144369120243937
0.339884340763092	0.421022087335587	-0.0115481801331043	0.000361543527105823	-0.000930265581700951	-0.00186905357986689
0.338436841964722	0.343872040510178	-0.0890596657991409	-0.00169549288693815	-0.000380431185476482	-0.000562985194846988
0.258611291646957	0.28887927532196	-0.0986778512597084	-0.00279016420245171	0.000732137821614742	-0.00102126249112189
0.301236271858215	0.377267092466354	-0.0320700667798519	-0.00134324072860181	-0.000511648831889033	-0.00115609541535378
0.360922396183014	0.419062256813049	-0.106769770383835	-0.00103588332422078	0.000152427179273218	-0.000179832684807479
0.343961149454117	0.298165291547775	-0.153160259127617	-0.00103183300234377	0.000789154728408903	-0.000489125202875584
0.326671361923218	0.308518767356873	-0.12765397131443	-0.000697841518558562	0.000671367277391255	-0.000229500816203654
0.334611177444458	0.276632189750671	-0.101912625133991	-0.00180967967025936	0.000235131083172746	-0.000396911287680268
0.308102399110794	0.390158355236053	-0.139435440301895	-0.00277817505411804	-0.00031764290179126	-0.000228935678023845
0.303241670131683	0.395713299512863	-0.186525106430054	-0.0029410335700959	-8.30675053293817E-05	-0.000762250216212124
0.339962035417557	0.450718313455582	-0.0688135400414467	-0.00242163590155542	-0.00203357473947108	-0.000722086173482239
0.322054445743561	0.416176646947861	-0.140174731612206	-0.00253393477760255	-0.00126997556071728	0.000236169871641323
0.209440395236015	0.309241533279419	-0.0743695199489594	-0.00186374166514724	-0.00138586957473308	-0.000293846795102581
0.259389281272888	0.37924936413765	-0.136878326535225	-0.000662264588754624	-0.0019665730651468	-0.0010591218015179
0.234706610441208	0.303015977144241	-0.129850417375565	-0.00188764289487153	-0.00116203865036368	-0.000585606030654162
0.268713504076004	0.352696031332016	-0.129584416747093	-0.00283502973616123	-1.72426698554773E-05	-0.00104822847060859
0.316850543022156	0.424651056528091	-0.120306245982647	-0.00156810483895242	-0.000529244600329548	-0.000659667362924665
0.264866203069687	0.283249765634537	-0.123234696686268	-0.00137642887420952	-0.000186580640729517	-0.00111454306170344
0.282892048358917	0.260691344738007	-0.161559239029884	-0.00247548916377127	0.000909269147086889	-0.00174864463042468
0.290821462869644	0.327217996120453	-0.100735649466515	-0.000648071232717484	0.000560794491320848	-0.00108366261702031
0.294861912727356	0.380298435688019	-0.0503767244517803	0.00055289565352723	-1.96410655917134E-05	-0.00210356106981635
0.302276700735092	0.335852235555649	-0.140446588397026	-0.00182467268314213	-1.60870367835741E-05	-0.00132552336435765
0.293104380369186	0.389333218336105	-0.124660633504391	-0.00250252429395914	0.000281573156826198	-0.00112197932321578
0.294976472854614	0.403744071722031	-0.162771925330162	-0.00352662336081266	-0.00137702212668955	5.30425450051553E-06
0.202837288379669	0.359613120555878	-0.174763306975365	-0.00481642503291368	-0.00125069345813245	-0.00184170226566494
0.202948123216629	0.345089495182037	-0.135132774710655	-0.00354340183548629	-0.00224301754496992	-0.00147080677561462
0.210531622171402	0.357215315103531	-0.241177678108215	-0.00305102090351284	-0.00156056426931173	-0.0002558832638897
0.247533366084099	0.380138635635376	-0.144195884466171	-0.00252860318869352	-0.000352638511685655	-0.000401980069000274
0.193051934242249	0.320566415786743	-0.117192827165127	-0.00336066982708871	0.000500785827171057	-0.00147801684215665
0.26650083065033	0.342299580574036	-0.101816818118095	-0.00207102904096246	0.000738365692086518	-0.00149614282418042
0.340159326791763	0.479391902685165	-0.044293899089098	6.28785637672991E-05	-7.18380192665791E-07	-0.00099173909984529
0.317136406898499	0.425543129444122	-0.0828082635998726	0.00017151961219497	-0.000240493944147602	-0.00124060665257275
0.275335073471069	0.324266701936722	-0.102379910647869	-0.00157924578525126	-0.000196845488972031	-0.000839179789181799
0.27590149641037	0.355499386787415	-0.0902553722262383	-0.00171411177143455	0.000187014491530135	-0.000531845376826823
0.265446841716766	0.355175018310547	-0.117911033332348	-0.00303401984274387	0.000134346715640277	-0.000442767952335998
0.20626100897789	0.357951730489731	-0.116902783513069	-0.00392327969893813	0.000175913053681143	-0.00198943936266005
0.208789750933647	0.396123975515366	-0.15975496172905	-0.00420556683093309	8.43266534502618E-05	-0.00263065984472632
0.210811764001846	0.363268464803696	-0.13530370593071	-0.0032040704973042	0.000310544739477336	-0.00106338760815561
0.204941779375076	0.315342843532562	-0.0771036744117737	-0.00304301618598402	0.00079138990258798	-0.00168208696413785
0.160800278186798	0.33809769153595	-0.175036728382111	-0.00456253113225102	0.0010158943478018	-0.00171466858591884
0.227809891104698	0.352713853120804	-0.103520728647709	-0.00264551071450114	-9.90404369076714E-05	-0.00132833316456527
0.299160063266754	0.468456208705902	0.00734479026868939	-0.000448462902568281	-0.00144420866854489	-0.00137919548433274
0.276145547628403	0.45087394118309	-0.00313946953974664	-0.00120451650582254	-0.000835452461615205	-0.000884634035173804
0.282926827669144	0.420296311378479	0.100694127380848	5.04785966768395E-05	-0.00134050159249455	-0.00214746478013694
0.3200523853302	0.465032190084457	-0.00681230938062072	-0.00115415349137038	-0.000353652460034937	-0.000851035991217941
0.306172519922256	0.355281502008438	-0.0258488841354847	-0.00226222164928913	-0.000261659937677905	-0.000113605376100168
0.258349180221558	0.344594597816467	-0.0553996562957764	-0.00248310808092356	-2.02974952117074E-05	-0.00107864430174232
0.284802079200745	0.358839482069016	-0.0694215819239616	-0.00238358066417277	-0.000694985152222216	-0.000365961954230443
0.222029477357864	0.405325204133987	-0.0988728553056717	-0.00064309110166505	-0.00168721179943532	-0.000900597486179322
0.194459423422813	0.352696031332016	0.0742458552122116	0.0030478578992188	-0.00409690570086241	-0.00113859435077757
0.228792205452919	0.314024031162262	-0.0182216763496399	0.00245271716266871	-0.00275486288592219	-0.000217213921132497
0.186816826462746	0.363188505172729	-0.0715908035635948	0.000295519625069574	-0.00269492855295539	-0.00126790977083147
0.205039888620377	0.388269007205963	-0.0617681965231895	-0.00194747617933899	-0.00169101136270911	-0.000536425737664104
0.212156668305397	0.434260189533234	-0.104675836861134	-0.00190111715346575	-0.00205891439691186	-0.000996618298813701
0.132409766316414	0.315453380346298	-0.0423886552453041	-0.00234951637685299	-0.00128994847182184	0.000230223726248369
0.175292477011681	0.333806693553925	-0.0512397959828377	-0.00166287529282272	-0.00249096914194524	0.000891424890141934
0.22921884059906	0.484442204236984	-0.0454214364290237	-0.00163577287457883	-0.0030952284578234	-0.000142895645694807
0.244464591145515	0.499373584985733	-0.0487225204706192	-0.00192879256792367	-0.00154658453539014	-0.000683554681017995
0.230835244059563	0.379669517278671	-0.0998138636350632	-0.00383460521697998	0.000965703162364662	-0.00160777999553829
0.286716461181641	0.406913340091705	-0.146207600831985	-0.0065570049919188	0.00524152908474207	-0.00307058729231358
0.411016136407852	0.532352924346924	-0.161822155117989	-0.00708056101575494	0.0061951857060194	-0.00366780185140669
0.398645669221878	0.485711216926575	0.0172958001494408	-0.00562075478956103	0.0057092746719718	-0.0033291787840426
0.370570093393326	0.382036358118057	-0.0550296306610107	-0.00399198522791266	0.00593179371207953	-0.00312422541901469
0.452009290456772	0.43218070268631	-0.0820269137620926	-0.00184435560368001	0.00389560498297215	-0.00117645808495581
0.3528873026371	0.321573168039322	-0.0573051609098911	-0.000658426142763346	0.00293812016025186	-0.000307620008243248
0.26525342464447	0.309638559818268	-0.097758524119854	-0.00140137749258429	0.00168402749113739	-0.000803638366051018
0.230839818716049	0.286947906017303	-0.0189933534711599	5.07845788888517E-06	-0.00017925955762621	-0.00070700014475733
0.262024611234665	0.359060138463974	-0.165645271539688	-0.000605595298111439	-0.000631074595730752	0.000616511388216168
0.236960500478745	0.321975618600845	-0.0752866938710213	-0.000746056204661727	-0.00268580857664347	0.000868615112267435
0.191719427704811	0.282232373952866	-0.0697469562292099	-0.000270440039457753	-0.00218094862066209	0.000264140602666885
0.234067127108574	0.363208472728729	-0.00183992832899094	0.000863575551193208	-0.00194183527491987	-0.000598700309637934
0.263642966747284	0.4120973944664	0.0506677888333797	0.000867012655362487	-0.00150172144640237	-0.00070802791742608
0.256349235773087	0.364726662635803	-0.00266603589989245	-1.06985144157079E-05	-0.000238295382587239	-0.000280700158327818
0.228920623660088	0.281571328639984	-0.0145820751786232	-0.00201841676607728	0.00152449554298073	-0.00163162278477103
0.23190838098526	0.268119901418686	-0.0762218907475472	-0.00170064240228385	0.00132516806479543	-0.000978247262537479
0.221846580505371	0.224686160683632	-0.0937739834189415	-0.00117637531366199	0.00178789091296494	-0.000488050107378513
0.309948801994324	0.336777001619339	-0.0638752579689026	9.41968828556128E-05	0.000192667415831238	0.000615960452705622
0.276555776596069	0.318291813135147	-0.0581576824188232	0.000788728473708034	0.000499583082273602	2.02122391783632E-05
0.25829017162323	0.327862143516541	0.0450896732509136	0.00216746726073325	-6.04181586822961E-05	-0.00129547063261271
0.304232627153397	0.352863013744354	0.0173176992684603	0.000767376972362399	0.000246599433012307	-0.000756011519115418
0.280826151371002	0.351577639579773	-0.0483456440269947	-0.00028061174089089	0.000276693404885009	-0.00124515360221267
0.191947415471077	0.250038027763367	-0.0994785949587822	-0.00274140434339643	0.00105906976386905	-0.000981267308816314
0.210619375109673	0.365970373153687	-0.029838465154171	-0.000369493471225724	-0.000539692351594567	-0.000325870496453717
0.139400869607925	0.244546458125114	-0.113506585359573	-0.00115906866267323	0.000185429671546444	-0.000183510972419754
0.291111797094345	0.373113930225372	-0.0522911809384823	-0.000571034790482372	-0.00126644992269576	0.000629112299066037
0.214788034558296	0.31231889128685	-0.109600082039833	-0.00122256379108876	-0.000724503945093602	0.000343007530318573
0.203740239143372	0.323622584342957	-0.0781981647014618	-0.000597405130974948	-0.00154757080599666	-7.61825212975964E-05
0.172231927514076	0.234025463461876	-0.0464979074895382	-0.00114254304207861	-0.000412998895626515	-0.000821914174593985
0.158266767859459	0.230818495154381	-0.0978219583630562	-0.000748158956412226	0.000417464994825423	-0.00114517577458173
0.243715658783913	0.283558160066605	-0.112637862563133	-0.000711182656232268	-3.30146431224421E-05	0.000343412772053853
0.2590152323246	0.391488879919052	0.00784468092024326	0.00114258343819529	-0.00132016476709396	-0.000855816993862391
0.225210100412369	0.374155521392822	0.000169879902387038	0.00122266099788249	-0.00187825446482748	-0.00163288705516607
0.230326995253563	0.401511996984482	0.00329945655539632	0.000720006704796106	-0.000826975505333394	-0.00124382926151156
0.216025248169899	0.394099175930023	-0.00567423272877932	0.00100668473169208	-0.000524552364367992	-0.00103035662323236
0.176315575838089	0.230277895927429	-0.120726726949215	-0.00212441198527813	0.000619621598161757	-0.00101752718910575
0.194328770041466	0.262089610099792	-0.107458174228668	-0.00183131359517574	0.000384858692996204	-0.000992397079244256
0.281150192022324	0.361320644617081	0.00167520332615823	-0.000642014900222421	4.15669637732208E-05	-0.000325578759657219
0.228699684143066	0.393078953027725	0.0165337398648262	0.000456236622994766	-0.000941394711844623	-0.00145990296732634
0.177470222115517	0.318405270576477	-0.034131582826376	-0.00132506038062274	-0.000782927440013736	-0.000926916662137955
0.212480321526527	0.272138804197311	-0.095691442489624	-0.00135630473960191	-0.000972269219346344	-3.36484408762772E-05
0.201766893267632	0.365200072526932	0.0321468338370323	0.000445195008069277	-0.00253469287417829	-0.000727345759514719
0.141332939267159	0.291546195745468	0.0312985889613628	0.000326248438796028	-0.00238966406323016	-0.000531881698407233
0.119435556232929	0.203543424606323	-0.131002455949783	-0.00110726675484329	-0.00113935861736536	-0.00017491627659183
0.117584459483624	0.208669498562813	-0.0990468114614487	-0.000376693729776889	-0.000791688915342093	-0.000651369569823146
0.151323646306992	0.216259822249413	-0.169921338558197	-0.000657781667541713	0.000494746025651693	0.000274817721219733
0.2159743309021	0.329209327697754	-0.0847374796867371	-0.000978040276095271	-0.000720065843779594	0.00105391710530967
0.170708894729614	0.299770206212997	-0.0320627093315125	-0.00112837785854936	-0.00152374780736864	0.000376427953597158
0.163065284490585	0.325738847255707	-0.12197021394968	-0.00145298184361309	-0.00249987025745213	0.001547712367028
0.126369848847389	0.338194042444229	-0.0444616414606571	-6.08096634096E-05	-0.00392490858212113	-0.000188073856406845
0.115321189165115	0.291265070438385	0.0317828804254532	0.0012780154356733	-0.00270390161313117	-0.000580229971092194
0.0707646831870079	0.200786679983139	-0.126002743840218	-0.00052366591989994	-0.00158492138143629	-0.00070484122261405
0.0743261724710464	0.206907764077187	-0.118619903922081	-0.000832386373076588	-0.00156282086391002	-0.000146580874570645
0.0999690070748329	0.26178389787674	-0.0958143547177315	-0.00174309988506138	-0.00043796218233183	-0.00112579576671124
0.0492334924638271	0.152567178010941	-0.105692736804485	-0.00217015156522393	0.000325314089423046	-0.000603438937105238
0.13837593793869	0.208342239260674	0.000298625294817612	-0.000789886747952551	-0.000508829718455672	-0.000292006123345345
0.0454549863934517	0.177421554923058	-0.137424200773239	-0.00283229723572731	0.000524575298186392	-0.000376143114408478
0.108961440622807	0.247601687908173	-0.0401251278817654	-0.00122832774650306	-0.00128144258633256	-0.000324753142194822
0.153224036097527	0.315239667892456	-0.0162284839898348	0.000496143766213208	-0.00238768523558974	-0.000609782757237554
0.204930126667023	0.23198214173317	-0.0645669996738434	-0.000460134673630819	1.67130619956879E-05	0.000223700917558745
0.211429744958878	0.239371880888939	-0.0850542858242989	-0.000875859230291098	0.00116637931205332	-0.000558677071239799
0.20190018415451	0.226766660809517	-0.118690967559814	-0.00129612104501575	0.00266559910960495	-0.00131718988995999
0.185452416539192	0.233037516474724	-0.150192886590958	-0.00133691634982824	0.00158318434841931	-0.00101441913284361
0.229538127779961	0.231567457318306	0.0120374476537108	0.000796720734797418	1.67778962349985E-05	-0.000369656831026077
0.153246849775314	0.20712773501873	-0.164684548974037	-0.00208274973556399	0.00204514130018651	-0.000752566556911916
0.172496899962425	0.220000714063644	-0.0589589364826679	-0.000543312809895724	0.00106267747469246	-0.000674917420838028
0.190277710556984	0.245070680975914	0.0378004088997841	0.00066581298597157	0.00017720356117934	-0.000681603676639497
0.251991420984268	0.294671148061752	0.017162412405014	0.00165223714429885	-0.000279171683359891	-0.000474272732390091
0.215317189693451	0.340106189250946	0.0065069105476141	0.000767417077440768	-0.00103441753890365	-0.000465843244455755
0.179598227143288	0.218915164470673	-0.0553864017128944	-0.000281935062957928	-0.000141381227876991	-0.000132662709802389
0.231955796480179	0.293537437915802	-0.045271061360836	0.000943135935813189	-6.38156780041754E-05	-0.000151495725731365
0.188960582017899	0.220161736011505	-0.0900274887681007	0.000282898341538385	0.000366436230251566	0.000186051285709254
0.194120407104492	0.307458013296127	0.00895898602902889	0.00103404931724072	-0.000532006146386266	-0.00166316225659102
0.223146289587021	0.256852507591248	-0.0767133682966232	-0.000138128350954503	0.000639684265479445	-8.53174969961401E-06
0.194697469472885	0.295510858297348	-0.0286757964640856	0.000868282571900636	-8.78872451721691E-05	-0.000119183037895709
0.20562781393528	0.312451303005219	-0.0868223384022713	-0.000392510555684567	0.000249505566898733	0.000171598148881458
0.209352001547813	0.284615010023117	-0.10208298265934	-0.00169578182976693	-0.000530080229509622	0.00083616899792105
0.157798513770103	0.2163475304842	0.00164648052304983	-0.0012661914806813	0.000347424007486552	-0.00105753808747977
0.214808762073517	0.358532637357712	0.0456700548529625	0.000412495835917071	-0.000646035652607679	-0.000728967948816717
0.235026761889458	0.354805588722229	0.00965410098433495	-0.000229829427553341	-0.000585864821914583	-0.000173936496139504
0.20163182914257	0.276873081922531	-0.0267934463918209	-0.000441925338236615	-0.000924425607081503	0.000657524447888136
0.179456979036331	0.222453027963638	-0.0605293065309525	-0.000399561860831454	2.67151408479549E-05	0.000229251978453249
0.203893095254898	0.288206696510315	-0.0174101497977972	-8.44806781969965E-05	-0.000770041777286679	0.00044146875734441
0.139018550515175	0.204380616545677	-0.0375495590269566	-0.00073614961002022	0.000344285159371793	-0.000876159814652056
0.194088384509087	0.301836431026459	0.00671712309122086	0.00118911103345454	8.83819811861031E-05	-0.000313730590278283
0.212367087602615	0.283532470464706	0.0103937480598688	-0.000168879749253392	0.000284586596535519	-0.00035686997580342
0.15821547806263	0.216354042291641	-0.0876295864582062	-0.000727567239664495	0.000665555882733315	0.000483633863041177
0.140025570988655	0.157746091485023	0.0545448511838913	-0.000229347831918858	8.23348891572095E-05	-0.00083483086200431
0.0992214977741241	0.184898555278778	-0.0594066232442856	-0.000335301912855357	0.000198516790987924	-0.000900755752809346
0.191948011517525	0.28440847992897	0.0710593611001968	0.000851606717333198	-0.00125540525186807	-3.28451824316289E-05
0.190554022789001	0.354511290788651	0.0367465615272522	0.000855051970575005	-0.000768034602515399	-0.000600985193159431
0.228757932782173	0.377084881067276	0.00408606603741646	-0.000362268998287618	-0.000614157528616488	0.000250072189373896
0.166143357753754	0.239820122718811	-0.0302206128835678	-0.00131674902513623	0.000337864301400259	-0.000346343731507659
0.129810124635696	0.259864509105682	-0.0403598994016647	-0.00106678844895214	-0.000307088572299108	7.9303681559395E-05
0.151871249079704	0.217424124479294	0.00107401411514729	0.00038117662188597	-0.00035256685805507	-3.56474774889648E-05
0.157966449856758	0.187105804681778	-0.0373990014195442	0.000936534081120044	-0.000538268650416285	7.75689113652334E-05
0.183971405029297	0.257526427507401	-0.00846755690872669	0.00336318975314498	-0.00192879745736718	-0.000430005980888382
0.185938373208046	0.226082339882851	0.0261201485991478	0.00287522422149777	-0.000794613210018724	-0.000327666202792898
0.170743376016617	0.210823178291321	-0.0250291954725981	0.00144138303585351	-0.000738464179448783	0.000683681457303464
0.213068008422852	0.25253427028656	-0.071437194943428	0.000796008098404855	0.000790306599810719	-0.000107902676973026
0.180261537432671	0.228942304849625	-0.0372166521847248	0.000175144989043474	-0.000215858613955788	0.00196895562112331
0.14900229871273	0.291517078876495	-0.0301076117902994	-0.000146991762449034	-0.000263682275544852	-0.000271352415438741
0.167581811547279	0.306468427181244	-0.0466086938977242	-0.000200584487174638	-0.00162245286628604	0.00157936674077064
0.0276157874614	0.134303539991379	-0.0493507906794548	-0.000385064660804346	-0.000182856936589815	0.000232773862080649
0.00368643994443119	0.148271188139915	-0.0940121337771416	-0.000790300313383341	-0.00195460626855493	0.000267391733359545
0.0097687104716897	0.13210192322731	-0.0855795815587044	-0.00268532754853368	-0.00183746521361172	-0.000391258130548522
0.0906966105103493	0.299431651830673	-0.0463922917842865	-0.00144287117291242	-0.00146020599640906	0.000172437095898204
0.0755180269479752	0.309636831283569	-0.0398153960704803	-0.00365935685113072	-0.0017999712144956	-7.76356955611845E-07
0.064751036465168	0.389356821775436	0.0708758682012558	-0.00187601696234196	-0.00258621969260275	-0.000721582444384694
0.0118465134873986	0.225158885121346	-0.14401313662529	-0.00315483054146171	-0.00091043405700475	3.7504290958168E-05
0.11585907638073	0.26628652215004	-0.107563063502312	-0.000632646551821381	-0.00244250241667032	0.00106907030567527
0.0910206213593483	0.156181648373604	-0.0907274857163429	0.0015169664984569	-0.00107991765253246	0.000477720983326435
0.127993658185005	0.098780557513237	-0.00209751073271036	0.00176990625914186	0.000918336038012058	0.000447058904683217
0.101566545665264	0.0819940641522408	-0.212818562984467	-0.000487432873342186	0.00143953296355903	0.000285498885205016
0.100185230374336	0.170871630311012	-0.120771184563637	-0.000775332388002425	0.000136374641442671	-0.000779566005803645
0.12356486171484	0.253594040870667	-0.0665569603443146	5.16718428116292E-05	-0.00163172173779458	0.000583334884140641
-0.0133312931284308	0.299866199493408	-0.059243556112051	-0.00162159954197705	-0.00395508436486125	-0.00114929501432925
-0.0436865463852882	0.298675566911697	-0.0480798706412315	-0.00292055238969624	-0.00513548636808991	0.00120484153740108
-0.0317384637892246	0.33418869972229	-0.0609898082911968	-0.000656805117614567	-0.00640992028638721	-0.0002203587355325
-0.0600726380944252	0.265536278486252	-0.145814180374146	-0.0025848476216197	-0.00472250580787659	0.000185213197255507
-0.00214936630800366	0.260077744722366	-0.224848985671997	-0.00273839058354497	-0.00414918875321746	0.00112974725198001
0.0336416475474834	0.320615142583847	-0.0886636674404144	0.0014989668270573	-0.00349568366073072	0.000223753057071008
0.0874695628881454	0.254306316375732	-0.0479398220777512	0.000734956120140851	-0.00228646397590637	-0.000118754949653521
0.20158825814724	0.237696602940559	0.0348366275429726	2.37509957514703E-05	0.000188918042113073	0.00307627348229289
0.224367529153824	0.231178402900696	-0.124490797519684	0.000414949987316504	0.000166418860317208	0.0026851911097765
0.19912014901638	0.217239052057266	-0.0715736448764801	0.00212219078093767	-0.00123176747001708	0.000535430095624179
0.0414998605847359	0.049929141998291	-0.193687811493874	0.00158408412244171	3.6989356885897E-05	0.00222312519326806
0.112304754555225	0.119291983544827	-0.17947144806385	0.00393741903826594	-0.00278102420270443	0.00291161797940731
0.0195079725235701	0.0299716722220182	-0.181166082620621	0.00351575715467334	-0.00262865494005382	0.000845992006361485
0.11669796705246	0.109130695462227	-0.211995050311089	0.00425437418743968	-0.0034505557268858	-0.000438408955233172
0.135532140731812	0.0826176032423973	-0.329885184764862	0.00141028582584113	-0.00100964913144708	-0.00112528644967824
0.152613461017609	0.151070147752762	-0.237167075276375	0.000585169065743685	-0.00121309445239604	-0.00247872201725841
0.142116352915764	0.194272801280022	-0.182239711284637	-0.00222448189742863	-0.000905198859982193	-0.00330261327326298
0.205124467611313	0.257946670055389	-0.35964247584343	-0.00377570651471615	-0.00179349025711417	-0.00196559261530638
0.234869316220284	0.39608296751976	-0.23520664870739	-0.00288036745041609	-0.00320918532088399	-0.00344679271802306
0.117160268127918	0.335061401128769	-0.0338683500885963	-0.000894348253495991	-0.00270774029195309	-0.00161758263129741
0.00124433788005263	0.239026576280594	-0.17144601047039	-0.00136659888084978	-0.00491865864023566	0.00123311707284302
-0.0199172459542751	0.34261628985405	-0.113055348396301	-0.000829961732961237	-0.00776942539960146	0.001960035180673
-0.115258999168873	0.299969494342804	-0.0337778590619564	-0.00159516558051109	-0.00850769225507975	0.00263949623331428
-0.166446805000305	0.152499109506607	-0.192104250192642	-0.00365690072067082	-0.00810850039124489	0.00284212967380881
-0.14763355255127	0.338172167539597	-0.0660240426659584	-0.00551454862579703	-0.00757330656051636	-0.00109856063500047
-0.126171991229057	0.34210267663002	-0.212636142969131	-0.00895571429282427	-0.00764905102550983	0.00139688421040773
0.00437762681394815	0.212098851799965	-0.182375535368919	-0.00251809414476156	-0.00263839866966009	0.00216521578840911
0.126735284924507	0.188322484493256	-0.00432978430762887	-0.000444682023953646	0.00208200607448816	0.000180705246748403
0.0962156057357788	0.0615496449172497	-0.074380025267601	0.00199823779985309	0.00131804635748267	-0.000408914173021913
0.0143525097519159	-0.116386204957962	-0.104023844003677	0.00528633082285523	0.00024202952045016	0.000820498098619282
-0.107494458556175	-0.144060969352722	-0.102092266082764	0.00820982456207275	-0.00412154942750931	-4.54348119092174E-05
-0.226974248886108	-0.246182352304459	-0.13546659052372	0.0102150328457355	-0.00721638835966587	-0.000627143366727978
-0.149343013763428	-0.248546347022057	-0.0999137461185455	0.013085363432765	-0.00799598358571529	0.00341031234711409
-0.0591919049620628	-0.248491510748863	-0.156870901584625	0.013396910391748	-0.00673464871942997	0.00472048576921225
-0.0542704686522484	-0.171101585030556	0.0188071895390749	0.0109867407009006	-0.004526496399194	0.00238457950763404
0.156957775354385	0.0887487754225731	0.0662349089980125	0.00701217213645577	-0.000644510495476425	0.00159402703866363
0.174807205796242	0.137492597103119	0.00851622596383095	0.000419808377046138	0.00225675711408257	-0.000920149905141443
0.269780188798904	0.364258706569672	0.0119199939072132	-0.00372511334717274	0.0032236110419035	-0.00027095089899376
0.426942467689514	0.633896708488464	0.0383213199675083	-0.00785839930176735	0.00546056730672717	-0.00217884359881282
0.472952127456665	0.74225777387619	-0.0537233613431454	-0.014463609084487	0.0100901331752539	-0.0025190832093358
0.502139985561371	0.748220920562744	-0.0157629698514938	-0.0140528762713075	0.00893973093479872	-0.00385439535602927
0.324819445610046	0.544317007064819	0.013100734911859	-0.0118913222104311	0.00659193331375718	-0.00276086828671396
0.167768597602844	0.353347182273865	0.0482209213078022	-0.00520647363737226	0.00187049235682935	-0.00280928448773921
0.109028570353985	0.291007310152054	0.00938903726637363	0.00113069301005453	-0.00357041670940816	-0.000412917812354863
-0.0219569765031338	0.171045899391174	-0.00305043905973434	0.00458264537155628	-0.00679408153519034	0.00012710398004856
-0.0941104516386986	-0.0217092633247375	-0.00340580637566745	0.00516486447304487	-0.00463620526716113	0.000993303372524679
-0.00847754627466202	0.0242635738104582	-0.0393760800361633	0.00283434940502048	-0.00204064534045756	0.00121700507588685
0.033829141408205	0.0900752991437912	0.0310446303337812	0.000560970860533416	-0.000483983923913911	-0.000196345921722241
0.119293436408043	0.228810623288155	-0.0136217102408409	-0.000181633338797837	-0.000491252285428345	0.000207560195121914
0.0919068306684494	0.291398733854294	0.0194599665701389	-0.000875082914717495	-0.000596448022406548	0.000215412554098293
0.0836989805102348	0.278778851032257	-0.00472921738401055	-0.001050686230883	-0.00157596613280475	0.00137010216712952
0.0722868889570236	0.248040542006493	-0.0200782883912325	-0.00159513938706368	-0.00172113010194153	3.1824176403461E-05
0.0642928034067154	0.207862436771393	0.109481178224087	-0.000166370955412276	-0.00178529659751803	0.00132491230033338
0.0576656386256218	0.303491353988647	0.102263160049915	0.00179755326826125	-0.00223865243606269	0.000956908625084907
0.0559206642210484	0.373129457235336	0.0156673677265644	-5.96552818024065E-05	-0.00336672808043659	-0.000579240964725614
0.0670535713434219	0.390407592058182	0.0823026746511459	-0.00201746122911572	-0.00309295393526554	6.22887455392629E-05
0.0662025436758995	0.346862077713013	0.0478694699704647	-0.00142022059299052	-0.00339967105537653	0.000352849543560296
0.0815850719809532	0.271999537944794	0.0347936302423477	0.000301354710245505	-0.00263892137445509	-0.000564389512874186
0.152951195836067	0.250773549079895	0.104358963668346	0.000875230878591537	0.000166106881806627	0.000663519836962223
0.192443460226059	0.328086197376251	0.226254001259804	0.00178946019150317	0.00129540404304862	-0.0012381401611492
0.190240576863289	0.280660182237625	0.193818047642708	-0.00103963632136583	0.00377269182354212	0.00113561423495412
0.172181263566017	0.339647769927979	-0.0147507721558213	-0.00420750817283988	0.00314924493432045	-0.000993211870081723
0.115149401128292	0.322759240865707	0.0485208071768284	-0.00367745594121516	0.00132414291147143	-0.000250079086981714
0.0841743350028992	0.259163439273834	-0.144181698560715	-0.00330769666470587	-0.000658375502098352	0.000580107094720006
0.0301622655242682	0.198243901133537	-0.2493996322155	-0.000591739371884614	-0.0020536077208817	0.00209905859082937
0.0503272116184235	0.227647677063942	-0.238637521862984	0.00163956207688898	-0.00520397117361426	-0.000395200302591547
0.0248490255326033	0.246625185012817	-0.138539806008339	0.00288052577525377	-0.00616613123565912	-0.0025618621148169
0.0274707712233067	0.244564533233643	-0.0373502634465694	0.00335227092728019	-0.00613107997924089	-0.0029326262883842
0.0702420398592949	0.375800043344498	-0.0247244238853455	-0.00111544120591134	-0.00405470002442598	-0.00268674665130675
0.0791962966322899	0.380326569080353	0.0371133387088776	-0.00398241402581334	-0.00187234138138592	-0.00209442060440779
0.0524430312216282	0.410554945468903	0.0307350996881723	-0.00804749317467213	0.00097068608738482	-0.00323645444586873
0.176569610834122	0.427093744277954	0.0128184854984283	-0.00559761887416244	0.000803636852651834	-0.00300776050426066
0.152174085378647	0.274030119180679	0.064846470952034	-0.000821380992420018	5.19549830642063E-05	-9.9438642791938E-05
0.051080908626318	0.103180833160877	0.0571638382971287	0.00271507631987333	-0.000842549605295062	0.000932147027924657
0.0148172192275524	0.119918987154961	0.0196598265320063	0.00467400765046477	-0.00343812676146626	0.000448419887106866
-0.0691522434353828	-0.00645281095057726	0.0941071957349777	0.00810295157134533	-0.00433834223076701	0.00162839621771127
-0.0527401119470596	-0.00463780295103788	0.232546418905258	0.00944430008530617	-0.00447897845879197	0.000460848532384261
0.0440025739371777	0.063360333442688	0.183908626437187	0.00809218175709248	-0.0029448012355715	0.000899670878425241
0.0136408545076847	-0.0242983661592007	-0.0604718960821629	0.0059842187911272	-0.00390444975346327	0.00509757129475474
-0.0753541961312294	-0.105374902486801	-0.0373150706291199	0.00527279451489449	-0.00215973961167037	0.00364904315210879
-0.177285462617874	-0.0728224143385887	-0.0209760051220655	0.00461616879329085	-0.0055577689781785	0.00256762141361833
-0.0808337330818176	0.0768769159913063	0.129379779100418	0.00520381378009915	-0.00619239034131169	0.00163916999008507
-0.284326612949371	-0.133918166160583	0.350107163190842	0.0100784143432975	-0.0090000219643116	0.00119634170550853
-0.337815403938293	-0.207403346896172	0.338152885437012	0.0114988777786493	-0.00910023972392082	0.0058428137563169
-0.319037646055222	-0.233728066086769	0.010475704446435	0.00856477860361338	-0.010086752474308	0.000805562362074852
-0.145747557282448	0.0752410888671875	-0.211856380105019	0.00210726261138916	-0.00525695364922285	-0.00163910922128707
0.198651939630508	0.389310926198959	-0.157814115285873	-0.00330685894005001	0.00122993194963783	-0.000878811115399003
0.37422913312912	0.748599171638489	0.126404374837875	-0.00973555166274309	0.00707766087725759	-0.00699730776250362
0.401640921831131	0.953413367271423	0.229139417409897	-0.014846196398139	0.00815838016569614	-0.00464774807915092
0.311208099126816	0.77166360616684	-0.0787016302347183	-0.0136044407263398	0.0042582806199789	-0.00236528948880732
0.108909837901592	0.386930227279663	0.0807309672236443	-0.00504263117909431	0.00181600567884743	0.000121025601401925
-0.057388074696064	0.114328548312187	0.178995683789253	0.00162057613488287	-0.000881010782904923	0.0016086216783151
-0.0363948047161102	0.0776494517922401	0.0561657249927521	0.00682001374661922	-0.00333563587628305	0.00265806075185537
-0.0318534858524799	-0.0771082565188408	-0.00638241926208138	0.00634440593421459	0.000764766708016396	0.00202755653299391
0.092374861240387	0.0770397409796715	0.303830146789551	0.00641489960253239	0.00128374597989023	0.00169518508482724
0.143894210457802	0.247666552662849	0.641696095466614	0.00402143457904458	0.00525659322738647	0.00109513115603477
0.231627926230431	0.322097718715668	0.284606963396072	-0.00201701605692506	0.00627340376377106	-0.00106894853524864
0.107328154146671	0.347951471805573	0.283006250858307	-0.00327626732178032	0.00418282719329	-0.00224758125841618
0.0543662905693054	0.322303652763367	0.438164561986923	0.000281109154457226	0.000728806597180665	-0.000337563164066523
0.0914368182420731	0.332627475261688	0.456781327724457	0.000344716070685536	0.000646984321065247	0.00166565738618374
0.0274831783026457	0.15043705701828	0.307094156742096	0.000655706040561199	0.00326917273923755	0.00326469237916172
-0.00735009368509054	0.238326653838158	0.111480802297592	-0.000337117788149044	0.000424594501964748	0.00182836898602545
-0.056880209594965	0.170543983578682	-0.403457939624786	0.00223858351819217	-0.0082597378641367	-0.00122782122343779
-0.230512201786041	0.0980061441659927	-0.327748030424118	0.00660194084048271	-0.0136452466249466	-0.00631870329380035
-0.347299098968506	-0.200924932956696	-0.0691646113991737	0.0104468045756221	-0.010469526052475	-0.000300464307656512
-0.258307218551636	-0.219578504562378	-0.0440319627523422	0.0101234586909413	-0.00642245868220925	0.00356609816662967
-0.105921469628811	0.0905911698937416	0.118310563266277	0.00634175213053823	-0.00242466037161648	0.00108000286854804
-0.0528974458575249	0.316355377435684	0.165024548768997	-0.00284116342663765	-0.00169609161093831	-0.00108562945388258
-0.017507653683424	0.624909639358521	0.28579181432724	-0.0072508929297328	-0.00109412090387195	-0.00386511930264533
0.0865690931677818	0.693722665309906	0.442877680063248	-0.0100305378437042	0.00194403051864356	-0.00471892673522234
0.199306130409241	0.704766750335693	0.446013987064362	-0.00991563033312559	0.00372261716984212	-0.00289979949593544
0.146698087453842	0.48242449760437	0.289654970169067	-0.00801450200378895	0.00397441862151027	-0.00145039218477905
0.127677336335182	0.267058670520782	0.4079709649086	-0.00218564760871232	0.0039445124566555	-0.000541849993169308
0.150023400783539	0.127394661307335	0.374900788068771	0.00627296743914485	0.00362729537300766	-0.0010827878722921
0.0607018284499645	0.0274765733629465	0.381649196147919	0.00903344713151455	-0.000697902345564216	0.000709702493622899
-0.0848731175065041	-0.0644849985837936	0.261994123458862	0.00751191424205899	-0.00221000914461911	0.00016156051424332
-0.215935274958611	0.136995241045952	0.435846358537674	0.00416377419605851	-0.00699123740196228	0.000719256466254592
-0.291845232248306	0.0561627298593521	0.329758137464523	0.00247619883157313	-0.00725065730512142	0.000481402297737077
-0.344970047473907	0.224095776677132	0.313378185033798	-0.00241703866049647	-0.00684131635352969	0.000912126968614757
-0.316815137863159	0.368888586759567	0.522002041339874	0.000449671555543318	-0.00938879884779453	-0.000558946339879185
-0.315789371728897	0.317998290061951	0.516085803508759	-0.00109730439726263	-0.00755128730088472	0.00222524558193982
-0.334967732429504	0.247638538479805	0.375001341104507	-0.00163744972087443	-0.00883353967219591	0.000748328748159111
-0.421027302742004	0.16940239071846	0.383224755525589	-0.000902693951502442	-0.00871686637401581	0.000945982581470162
-0.354297757148743	0.281421691179276	0.530414938926697	0.0013503294903785	-0.00800580531358719	0.00019665653235279
-0.221251845359802	0.342163801193237	0.532413184642792	0.00073453044751659	-0.00618873024359345	-0.000120053613500204
-0.20736475288868	0.283674418926239	0.388466119766235	0.00048173000686802	-0.0053398828022182	0.000471708714030683
-0.270059019327164	0.255323022603989	0.353517949581146	-0.00192750827409327	-0.00359802809543908	-0.000975004164502025
-0.143311023712158	0.44197815656662	0.512014031410217	-0.00176369084510952	-0.00327106192708015	-0.00164941104594618
-0.0665075927972794	0.547266006469727	0.498347789049149	-0.00499494839459658	-0.00104087917134166	-0.00256655504927039
-0.0414216406643391	0.555115938186646	0.4660704433918	-0.0110693266615272	0.00312554650008678	-0.0017939021345228
-0.115590713918209	0.528919994831085	0.624931275844574	-0.0086623327806592	0.00142369349487126	-0.00253297737799585
-0.19896525144577	0.461942791938782	0.51716810464859	-0.00677491445094347	-0.00162286986596882	-0.000404260907089338
-0.310559272766113	0.371493428945541	0.478729069232941	-0.00160878151655197	-0.00720236217603087	0.000831583223771304
-0.354126393795013	0.335205316543579	0.524221539497375	0.00200622738339007	-0.00889746937900782	-0.00113570119719952
-0.39281952381134	0.157134935259819	0.558282256126404	0.00153429189231247	-0.00543450796976686	-0.000272857258096337
-0.267410904169083	0.104741729795933	0.630865871906281	0.00669476436451077	-0.00447554048150778	-0.000193051571841352
-0.160191088914871	0.0838162526488304	0.627559721469879	0.00841749832034111	-0.00243543088436127	-0.00100905646104366
-0.177421182394028	0.08009984344244	0.644700527191162	0.00934881065040827	-0.000992575660347939	-0.000462891650386155
-0.0775503516197205	0.24144671857357	0.749308705329895	0.00496890535578132	-3.32446943502873E-05	-0.000222401431528851
-0.134736612439156	0.279539227485657	0.539603590965271	0.00105749478098005	-0.0012915872503072	-7.44766148272902E-05
-0.16647507250309	0.331723272800446	0.729771852493286	-0.00173219142016023	-0.00237403390929103	0.000873855780810118
-0.238926589488983	0.294587045907974	0.71026998758316	-0.00504510197788477	-0.00171825475990772	-9.25688655115664E-05
-0.216481655836105	0.313450396060944	0.639455854892731	-0.00127890589646995	-0.00331956334412098	0.00246952776797116
-0.224291056394577	0.212504148483276	0.749424636363983	0.00108096096664667	-0.00354749755933881	0.00101200363133103
-0.20538417994976	0.195619359612465	1.12990093231201	0.004029237665236	-0.00124693231191486	-0.000659579411149025
-0.199061304330826	0.173460006713867	0.213108956813812	0.00315265194512904	-0.00387101853266358	-0.00140302686486393
-0.337491184473038	0.258048892021179	0.668765902519226	0.00190645351540297	-0.00630220444872975	-0.00107322249095887
-0.288739830255508	0.395960807800293	0.799374580383301	-0.000776381348259747	-0.00669068936258554	-0.00273206876590848
-0.346406579017639	0.343946665525436	0.686597466468811	-0.00259748217649758	-0.00424168352037668	0.00310637173242867
-0.42533341050148	0.327422291040421	0.798893749713898	-0.00327669875696301	-0.00657615205273032	2.51151068368927E-05
-0.345691233873367	0.430951148271561	0.924794852733612	-0.000760706898290664	-0.00690504023805261	0.00159973511472344
-0.378787368535995	0.187708541750908	1.13312947750092	-0.000210336162126623	-0.00361426966264844	0.000787813973147422
-0.31475967168808	0.364557266235352	0.349819630384445	-0.00516893202438951	-0.00574611034244299	0.000669784785714
-0.314838081598282	0.0967925265431404	0.857358634471893	0.00288992444984615	-0.00171451002825052	-0.000195997490664013
-0.210076510906219	0.238481938838959	0.717168390750885	-0.00110975001007318	0.000771680090110749	-0.00115559436380863
-0.21308259665966	0.249252051115036	0.769304037094116	-0.00220469804480672	0.00142385286744684	-0.00171847571618855
-0.234734058380127	0.359664559364319	0.900074005126953	0.000315245677484199	-0.0018270299769938	-0.00158337643370032
-0.274195730686188	0.408639341592789	0.821406662464142	-0.00186823285184801	-0.00318616325967014	-0.000796726671978831
-0.300559967756271	0.473418772220612	0.889909982681274	-0.00463670026510954	-0.00526820123195648	5.0272519729333E-05
-0.36514875292778	0.532558441162109	0.947634756565094	-0.0041163507848978	-0.00618901150301099	-0.00128310348372906
-0.436649024486542	0.431870549917221	0.973380863666534	-0.00325547088868916	-0.00634623039513826	-0.000866795482579619
-0.377976924180985	0.450862348079681	0.877150595188141	-0.000190733757335693	-0.00569459330290556	-0.000874128541909158
-0.333273082971573	0.378826051950455	0.888835728168488	0.00161812489386648	-0.00575095741078258	-0.000826062227133662
-0.312037289142609	0.253328204154968	0.761650145053864	0.00077182031236589	-0.00365722621791065	0.000277415383607149
-0.309462070465088	0.250391215085983	0.813427865505219	-0.00212901481427252	-0.00143973459489644	-0.000773431325796992
-0.238394036889076	0.536954879760742	0.921814739704132	-0.00385981355793774	-0.00221318448893726	-0.00222670333459973
-0.376949489116669	0.37859445810318	0.885298907756805	-0.0037677907384932	-0.00222191656939685	-0.00178246106952429
-0.362830609083176	0.306812793016434	0.887853920459747	-0.00450751930475235	-0.000868477334734052	-0.00296457740478218
-0.375994384288788	0.302062809467316	0.809172749519348	-0.000982790486887097	-0.00376071617938578	-0.00126791466027498
-0.338475465774536	0.339903265237808	0.870900809764862	0.00114506063982844	-0.00445308350026608	-0.000548345560673624
-0.234558910131454	0.454956233501434	0.913622379302979	-0.00125957548152655	-0.00318395206704736	-0.000838509178720415
-0.167880788445473	0.596169114112854	0.96063369512558	-0.00411649839952588	-0.0014366275863722	-0.00176453974563628
-0.221986919641495	0.646377205848694	0.941999852657318	-0.00650858320295811	-0.00214620027691126	-0.00073374091880396
-0.293042212724686	0.561921954154968	0.982025384902954	-0.00361091643571854	-0.00378529587760568	-0.000138098708703183
-0.239627361297607	0.567247807979584	0.955983281135559	-0.00235505169257522	-0.00263967528007925	-0.00133281317539513
-0.203576356172562	0.543594419956207	0.901454627513886	-0.00255293864756823	-0.00113773206248879	-0.0019585476256907
-0.194968000054359	0.463557183742523	0.84016752243042	-0.00172051566187292	8.14222439657897E-05	-0.000778941961470991
-0.342877626419067	0.474884778261185	0.862858474254608	-0.0053651318885386	-0.00172040774486959	-0.00231018476188183
-0.462237328290939	0.774771511554718	0.978103399276733	-0.00928757712244987	-0.00786846037954092	-0.00136216101236641
-0.786210775375366	0.753606379032135	0.969403505325317	-0.0135375820100307	-0.0131555227562785	-0.00204491685144603
-0.748113036155701	0.857409000396729	0.973264098167419	-0.00956903398036957	-0.0154884457588196	-0.00243976945057511
-0.677562117576599	0.738137602806091	0.9086993932724	-0.0103217540308833	-0.0148932309821248	-0.00423731748014688
-0.493168950080872	1.669886469841	-2.41565871238709	-0.168528541922569	-0.10619780421257	-0.0173480790108442
-0.354901432991028	3.0760350227356	-6.2222204208374	-0.25236052274704	-0.0979292988777161	-0.01821543648839
-0.392847001552582	4.15323686599731	-10.5125637054443	-0.31429460644722	-0.116729646921158	-0.0186970140784979
-0.813781321048737	4.90572595596313	-11.3904762268066	-0.430269807577133	-0.156454205513	-0.0256943982094526
-1.07458603382111	5.27660226821899	-10.8752288818359	-0.465096145868301	-0.181014358997345	-0.0288926307111979
-1.06460082530975	5.48355960845947	-9.26842594146729	-0.454253315925598	-0.141776919364929	-0.0302936863154173
-0.834632813930511	5.61276006698608	-7.28737449645996	-0.453181654214859	-0.146188765764236	-0.0323873981833458
-0.59232234954834	5.25964736938477	-8.21075820922852	-0.360450476408005	-0.102740220725536	-0.020837664604187
-0.583554744720459	4.71368837356567	-10.210165977478	-0.339314520359039	-0.0534479878842831	-0.0165187045931816
-0.436370015144348	4.66315507888794	-13.6759061813354	-0.352931499481201	-0.072136864066124	-0.0225125197321177
-0.796687185764313	5.12425184249878	-13.1778402328491	-0.450701832771301	-0.162490576505661	-0.0251681562513113
-1.36248183250427	5.623122215271	-15.2050676345825	-0.398315608501434	-0.136446684598923	-0.0185534674674273
-1.24505662918091	6.66957092285156	-18.3250637054443	-0.526516556739807	-0.178442999720573	-0.0265317820012569
-1.12258815765381	7.35240602493286	-21.9838829040527	-0.620866060256958	-0.214529752731323	-0.0367444679141045
-1.63229835033417	7.9142107963562	-22.5944385528564	-0.718792319297791	-0.324743181467056	-0.0356048792600632
-2.63687992095947	8.34007358551025	-19.1147708892822	-0.743989586830139	-0.334997951984406	-0.0329137928783894
-2.70860004425049	8.82333469390869	-16.8699054718018	-0.720710396766663	-0.35162553191185	-0.0378575772047043
-2.50655508041382	9.14761829376221	-16.9569854736328	-0.772660970687866	-0.322651535272598	-0.0427288673818111
-2.53897666931152	9.0474681854248	-17.0783977508545	-0.769270002841949	-0.345938146114349	-0.0448480732738972
-2.57252383232117	8.65774631500244	-16.1219539642334	-0.737256944179535	-0.30081707239151	-0.040894653648138
-2.64946126937866	8.27873992919922	-15.9475927352905	-0.670979857444763	-0.329683423042297	-0.041685126721859
-3.4015896320343	8.11448383331299	-16.8167819976807	-0.660122990608215	-0.346066027879715	-0.0367198027670383
-4.1509165763855	8.51564979553223	-18.3996353149414	-0.71184366941452	-0.442618578672409	-0.037482000887394
-4.66351699829102	9.22998428344727	-20.4921684265137	-0.765325427055359	-0.483025252819061	-0.0366722159087658
-4.7207555770874	10.0757989883423	-22.1220779418945	-0.853801965713501	-0.484134376049042	-0.0434271469712257
-4.36064863204956	11.4674110412598	-24.8294429779053	-0.995655953884125	-0.523158490657806	-0.0548378229141235
-4.97310400009155	11.9053573608398	-24.2955493927002	-1.0647075176239	-0.568938553333282	-0.0549173355102539
-5.79538536071777	12.0205564498901	-24.8700008392334	-1.00743281841278	-0.628520846366882	-0.0521683692932129
-6.29175138473511	12.70862865448	-25.7843246459961	-1.10095036029816	-0.662762999534607	-0.0518610924482346
-6.59411001205444	13.1626873016357	-26.5200386047363	-1.11659049987793	-0.691769063472748	-0.0635985434055328
-6.80652189254761	13.6322088241577	-28.8597965240479	-1.17349219322205	-0.772397339344025	-0.0657107755541801
-7.02953720092773	13.8852729797363	-28.2379016876221	-1.19677114486694	-0.745458602905273	-0.0625883489847183
-6.96752214431763	14.245530128479	-28.4784812927246	-1.21774458885193	-0.804042994976044	-0.0700452029705048
-7.01139974594116	14.3425874710083	-26.3830623626709	-1.2321605682373	-0.729454100131989	-0.0709491595625877
-6.3806848526001	14.7900762557983	-25.4102191925049	-1.25198185443878	-0.702588617801666	-0.079482838511467
-5.7915186882019	15.2503890991211	-24.8146114349365	-1.29835951328278	-0.638770341873169	-0.0788238719105721
-5.72176027297974	15.2792530059814	-25.6027030944824	-1.27927482128143	-0.643635332584381	-0.0778707191348076
-5.97639942169189	15.599102973938	-26.0334320068359	-1.34742903709412	-0.662407219409943	-0.0792218595743179
-6.18537902832031	16.0884342193604	-27.1788749694824	-1.33160698413849	-0.675262272357941	-0.0870887935161591
-6.64532423019409	17.0301151275635	-28.4081420898438	-1.46299934387207	-0.734022378921509	-0.0952896401286125
-7.47718095779419	18.0881977081299	-28.6970767974854	-1.51618671417236	-0.827805042266846	-0.10194531083107
-8.31604671478271	19.0508232116699	-30.0484619140625	-1.58506882190704	-0.883103251457214	-0.101016722619534
-8.66058349609375	19.1715507507324	-28.1992301940918	-1.63059794902802	-0.921497762203217	-0.102558575570583
-9.06900787353516	20.5639781951904	-28.9422588348389	-1.79502499103546	-0.963747203350067	-0.106372117996216
-9.12129020690918	20.7907943725586	-28.6768074035645	-1.7572625875473	-0.950005769729614	-0.107166856527328
-8.96202182769775	21.2477760314941	-29.7968902587891	-1.84313178062439	-0.984048068523407	-0.1114432066679
-8.90469169616699	21.5995025634766	-28.060791015625	-1.81560599803925	-0.928518295288086	-0.107846304774284
-8.84338092803955	21.7853755950928	-26.8713226318359	-1.86255049705505	-0.922273516654968	-0.106734544038773
-9.15351486206055	21.9921417236328	-27.2647724151611	-1.86587476730347	-0.943761765956879	-0.110115706920624
-9.9074125289917	22.2147178649902	-27.4458427429199	-1.88964200019836	-0.981692492961884	-0.105163961648941
-10.4310369491577	22.920970916748	-29.3341293334961	-1.94954204559326	-1.01471745967865	-0.102414794266224
-10.8328056335449	23.9463787078857	-29.4171581268311	-2.05310893058777	-1.09996938705444	-0.111517906188965
-11.4808988571167	25.2692985534668	-31.793083190918	-2.15192294120789	-1.12805593013763	-0.11515536159277
-11.9352722167969	25.8564910888672	-34.1727142333984	-2.21806597709656	-1.19732546806335	-0.121223039925098
-12.6888332366943	25.7037200927734	-35.0931434631348	-2.22345495223999	-1.25808656215668	-0.115998014807701
-12.9361839294434	25.7960948944092	-34.5942649841309	-2.18183755874634	-1.28687369823456	-0.115659810602665
-12.6797723770142	25.9661293029785	-36.185619354248	-2.20954418182373	-1.27805829048157	-0.127245560288429
-12.4886360168457	26.5056457519531	-37.7000045776367	-2.26999473571777	-1.27646625041962	-0.129163354635239
-12.6553831100464	26.4040660858154	-38.8535766601563	-2.26176333427429	-1.28958463668823	-0.126192986965179
-12.8588590621948	26.2033138275146	-39.0442657470703	-2.23778796195984	-1.3062002658844	-0.121273942291737
-12.5645322799683	26.062313079834	-40.5273361206055	-2.22311544418335	-1.28198766708374	-0.122800350189209
-12.0434169769287	25.2672176361084	-40.3444747924805	-2.1724100112915	-1.25349640846252	-0.120041251182556
-11.1777200698853	24.4249935150146	-41.6180267333984	-2.06503415107727	-1.16784477233887	-0.11721259355545
-10.2489652633667	24.1208553314209	-43.6359634399414	-2.04684615135193	-1.1172388792038	-0.117941558361053
-10.4313936233521	23.5423717498779	-44.5186195373535	-1.9962877035141	-1.10673642158508	-0.114446796476841
-10.850757598877	23.7221012115479	-47.803035736084	-2.01551866531372	-1.15294718742371	-0.111940741539001
-11.2804861068726	23.5877380371094	-49.6479034423828	-2.04456615447998	-1.22270321846008	-0.11463788151741
-11.4669961929321	23.1951160430908	-48.9927062988281	-1.98466873168945	-1.2070574760437	-0.11346910148859
-11.1938505172729	23.4131984710693	-49.9555206298828	-2.03949165344238	-1.24847066402435	-0.122032970190048
-11.147045135498	23.6906242370605	-49.8135757446289	-2.06252217292786	-1.21592748165131	-0.117456987500191
-10.4684162139893	23.7501049041748	-48.1149063110352	-2.02259254455566	-1.17639231681824	-0.118810325860977
-9.92641925811768	23.8169994354248	-44.4046478271484	-2.05463838577271	-1.11437582969666	-0.119973815977573
-9.51226615905762	23.6819515228271	-43.3513832092285	-2.00025248527527	-1.02670311927795	-0.118611000478268
-9.42419719696045	24.0500640869141	-44.7737770080566	-2.07327580451965	-1.02260828018188	-0.11776951700449
-9.83901309967041	23.9065361022949	-44.0449562072754	-2.07327389717102	-1.0634777545929	-0.115645468235016
-10.7004337310791	23.3200244903564	-42.3045539855957	-1.99675405025482	-1.13019955158234	-0.111165933310986
-11.6808452606201	23.1199722290039	-40.9889640808105	-1.99998557567596	-1.18205225467682	-0.106896825134754
-12.1207990646362	23.9367122650146	-41.8819694519043	-2.02069020271301	-1.21776151657104	-0.107801884412766
-13.0573291778564	24.8729190826416	-43.0487327575684	-2.16166019439697	-1.33038675785065	-0.110740795731544
-13.8966617584229	25.5934410095215	-42.175651550293	-2.20680546760559	-1.37021958827972	-0.109084106981754
-14.0637760162354	26.5410537719727	-44.0594291687012	-2.28036332130432	-1.44437098503113	-0.118317559361458
-14.4031667709351	27.1702842712402	-47.1964073181152	-2.31305122375488	-1.46316647529602	-0.126651331782341
-14.6162977218628	27.6592693328857	-46.9892959594727	-2.38876795768738	-1.49064230918884	-0.129716500639915
-14.5339813232422	27.7547359466553	-44.6606178283691	-2.38154339790344	-1.48605144023895	-0.126951560378075
-13.9973058700562	28.0120830535889	-46.4756202697754	-2.36003232002258	-1.41859591007233	-0.125874757766724
-13.8557481765747	28.3916244506836	-48.3188743591309	-2.45173406600952	-1.44712710380554	-0.134048581123352
-14.4205951690674	28.290641784668	-46.4880180358887	-2.44214582443237	-1.4843008518219	-0.131979212164879
-14.9581279754639	28.2776489257813	-46.2394485473633	-2.42320895195007	-1.49664461612701	-0.126368552446365
-15.024338722229	29.0210762023926	-47.9486694335938	-2.50080466270447	-1.52281188964844	-0.133011668920517
-15.1038370132446	29.2331733703613	-49.0514831542969	-2.55067753791809	-1.56346726417542	-0.139514952898026
-15.4723558425903	29.1450634002686	-51.1163291931152	-2.51027393341064	-1.57951831817627	-0.140022024512291
-15.6138753890991	29.3833770751953	-52.042839050293	-2.55524182319641	-1.60510015487671	-0.147470325231552
-15.8662252426147	29.4735088348389	-52.3320465087891	-2.5510950088501	-1.64671432971954	-0.14726211130619
-16.0281829833984	29.3560123443604	-52.1163940429688	-2.52676796913147	-1.62867534160614	-0.136392116546631
-16.2196521759033	29.8295555114746	-52.3987083435059	-2.55373334884644	-1.6465722322464	-0.136410146951675
-16.3790016174316	30.4031085968018	-53.9646339416504	-2.62330484390259	-1.65931344032288	-0.142846956849098
-16.3346138000488	30.5386333465576	-53.3402099609375	-2.66403436660767	-1.66483187675476	-0.144068092107773
-16.167501449585	30.2009983062744	-50.1250228881836	-2.61323261260986	-1.61793410778046	-0.13729552924633
-15.3141717910767	29.0993824005127	-47.0831146240234	-2.5060453414917	-1.50674521923065	-0.133188620209694
-13.5344972610474	27.7123317718506	-48.1897621154785	-2.42455768585205	-1.37956690788269	-0.132724151015282
-11.7789850234985	24.0536479949951	-41.5376319885254	-2.14894962310791	-1.1874566078186	-0.12300481647253
-9.98908138275146	18.243257522583	-30.3070621490479	-1.58223521709442	-0.98307877779007	-0.104826420545578
-8.22204685211182	12.6416540145874	-23.0843296051025	-1.0874902009964	-0.764748215675354	-0.0739990174770355
-6.57851791381836	7.72464084625244	-14.7522144317627	-0.708162844181061	-0.59534102678299	-0.045253723859787
-5.28460693359375	3.9866669178009	-6.95265102386475	-0.358529180288315	-0.433829069137573	-0.0184542778879404
-4.09791421890259	1.91033661365509	-1.95386397838593	-0.181061506271362	-0.268432587385178	-0.00589986843988299
-2.84107804298401	0.685441672801971	0.816998779773712	-0.058763038367033	-0.110877007246017	-0.00493129715323448
-1.30880284309387	0.0350350923836231	1.54475677013397	-0.00480002025142312	-0.0283861979842186	-0.00322203664109111
-0.532699823379517	-0.391403317451477	1.24981641769409	0.00409207586199045	-0.00253555574454367	-0.00231222319416702
-0.35107684135437	-0.620488464832306	1.155477643013	0.0092663187533617	0.00201459904201329	-0.00204915273934603
-0.327601969242096	-0.436850398778915	1.20308184623718	0.00559045188128948	-7.4564857641235E-05	0.000131076914840378
-0.345168620347977	-0.117845207452774	1.24750053882599	-0.0042288089171052	-0.00271786260418594	0.00224713911302388
-0.328311145305634	0.397754460573196	1.30383563041687	-0.0118109816685319	-0.00222719763405621	0.000978986965492368
-0.299975335597992	0.688601016998291	1.42162024974823	-0.018875028938055	-0.00129755050875247	-0.00381415011361241
-0.392361283302307	0.901659429073334	1.37709879875183	-0.0243266355246305	-0.00188959040679038	-0.00788045115768909
-0.629558920860291	0.938677668571472	1.27866172790527	-0.0276570301502943	-0.0086410166695714	-0.00850943941622972
-0.984155237674713	0.888399720191956	1.16156804561615	-0.0304023623466492	-0.0164254494011402	-0.00890960916876793
-1.14608752727509	0.823626935482025	1.13900148868561	-0.027867529541254	-0.0231997463852167	-0.006490892264992
-1.06698608398438	0.872857868671417	0.929378926753998	-0.0267448015511036	-0.0231416262686253	-0.00492508616298437
-0.825607001781464	0.896208167076111	0.811175048351288	-0.0262521244585514	-0.0195990335196257	-0.00421862630173564
-0.571465075016022	0.738943040370941	0.746282875537872	-0.0217930264770985	-0.0114744668826461	-0.00322087411768734
-0.341415166854858	0.678103029727936	0.657195627689362	-0.0191479604691267	-0.00512952590361238	-0.00494152959436178
-0.182029753923416	0.69919091463089	0.712071359157562	-0.0165282599627972	-0.00145601737312973	-0.0081574022769928
-0.16657643020153	0.688098430633545	0.560866236686707	-0.0204490181058645	0.00229420699179173	-0.00785169098526239
-0.191635504364967	0.884895026683807	0.560427188873291	-0.0223093964159489	-8.28543197712861E-05	-0.00752514135092497
-0.562986195087433	0.620379686355591	1.0514132976532	-0.0137462513521314	-0.00618625245988369	-0.00334884645417333
-0.707778096199036	0.726094663143158	0.0308996140956879	-0.0172604452818632	-0.0191105473786592	-0.0084093501791358
-0.650180160999298	0.770553588867188	-0.0533659420907497	-0.0264145694673061	-0.012756216339767	-0.00432041566818953
-0.592789947986603	0.876617133617401	0.310168564319611	-0.0267978385090828	-0.0108833573758602	-0.00814508087933064
-0.42759570479393	1.05334627628326	0.333109736442566	-0.027301462367177	-0.00907289236783981	-0.00823373347520828
-0.534964084625244	0.997616291046143	0.118442013859749	-0.0303653459995985	-0.0101019563153386	-0.0073388023301959
-0.547629773616791	1.07688939571381	0.153772726655006	-0.027433792129159	-0.0138969430699944	-0.00691451923921704
-0.691148519515991	0.939231216907501	-0.0495708212256432	-0.0298887845128775	-0.0154119171202183	-0.00710696261376143
-0.616683304309845	1.04252338409424	0.0420374497771263	-0.0281259268522263	-0.0152566153556108	-0.00618597632274032
-0.497766256332397	1.10858535766602	0.116460740566254	-0.0288971252739429	-0.0121355643495917	-0.00819512829184532
-0.345761001110077	1.16964268684387	0.053206916898489	-0.0290830750018358	-0.00798350479453802	-0.00795567035675049
-0.401303917169571	1.0612291097641	0.112247712910175	-0.027154752984643	-0.00866780243813992	-0.00839679036289454
-0.54087632894516	0.924351513385773	0.0591210685670376	-0.0281117036938667	-0.0107625117525458	-0.0067979097366333
-0.666051268577576	1.03028583526611	0.0273059625178576	-0.0267317667603493	-0.0166496355086565	-0.00507400464266539
-0.83452844619751	0.928075134754181	0.0627702921628952	-0.0230414886027575	-0.021660914644599	-0.00500562228262424
-0.936203181743622	0.783872544765472	0.078808881342411	-0.0250987522304058	-0.019809553399682	-0.00544118089601398
-0.818682968616486	0.840729773044586	0.208889037370682	-0.0275186486542225	-0.0162192992866039	-0.00774515001103282
-0.759775459766388	0.965632736682892	0.219041258096695	-0.0287868641316891	-0.0149628631770611	-0.00678799115121365
-0.709028124809265	0.903061330318451	0.341311275959015	-0.0245695505291224	-0.015456710010767	-0.00657878955826163
-0.747506320476532	0.758614718914032	0.345065057277679	-0.0237882155925035	-0.0149164032191038	-0.00550372200086713
-0.621698260307312	0.758160412311554	0.450720548629761	-0.0220214948058128	-0.0144198285415769	-0.00412520719692111
-0.658260107040405	0.624081969261169	0.54317307472229	-0.0178339406847954	-0.0128115499392152	-0.00460146833211184
-0.682065010070801	0.361058712005615	0.443491756916046	-0.0123266698792577	-0.0120333451777697	-0.00328789092600346
-0.661443531513214	0.191990867257118	0.395398855209351	-0.00849862955510616	-0.0105273835361004	-0.0024851153139025
-0.549388825893402	0.293125450611115	0.52868777513504	-0.00809056870639324	-0.00890022609382868	-0.00315702287480235
-0.553686857223511	0.381637305021286	0.703767538070679	-0.00879032071679831	-0.00885086040943861	-0.00459576863795519
-0.670128405094147	0.453272730112076	0.734443843364716	-0.0126610761508346	-0.0104665132239461	-0.00350085692480206
-0.856042385101318	0.286078751087189	0.69329571723938	-0.0145418317988515	-0.0144758708775043	-0.00219486211426556
-0.84477025270462	0.0653520151972771	0.720561563968658	-0.00633986294269562	-0.0178288873285055	-0.000144020363222808
-0.685156226158142	-0.277364671230316	0.77105587720871	0.00398465897887945	-0.0137374829500914	-8.29339114716277E-05
-0.422980844974518	-0.512250900268555	0.746428728103638	0.0107009094208479	-0.00405292585492134	-0.000370726018445566
-0.19911690056324	-0.561578810214996	0.829493284225464	0.012715483084321	0.00121213449165225	-0.00163998617790639
-0.170399278402328	-0.570676028728485	0.809625089168549	0.013434799388051	0.00219895341433585	-0.00191566289868206
-0.279358983039856	-0.515954434871674	0.821293950080872	0.0121475402265787	0.000723625300452113	-0.000847119488753378
-0.405690133571625	-0.539585292339325	0.722430527210236	0.00735339662060142	-0.00236941548064351	-0.000419224757933989
-0.49109610915184	-0.538186848163605	0.600437223911285	0.00606374861672521	-0.00450706388801336	0.000479918613564223
-0.364372879266739	-0.468756556510925	0.66561484336853	0.00761241419240832	-0.00473445327952504	0.00210530497133732
-0.416541010141373	-0.435690075159073	0.727768540382385	0.00625185156241059	-0.00257433229126036	0.000228704593610018
-0.402196437120438	-0.369714647531509	0.676345825195313	0.0041425172239542	-0.00392870279029012	0.000849498668685555
-0.548175394535065	-0.355580508708954	0.569344043731689	0.00128462689463049	-0.00489600142464042	-0.000630680180620402
-0.64303332567215	-0.346334964036942	0.604217052459717	0.00301962601952255	-0.00789782404899597	-0.000936374708544463
-0.63402932882309	-0.165940940380096	0.549254596233368	-0.000433401670306921	-0.00937547534704208	-0.00202286336570978
-0.623991549015045	0.020670410245657	0.546394884586334	-0.00421136058866978	-0.00890291109681129	-0.000791618716903031
-0.546375930309296	0.120490305125713	0.593791425228119	-0.0057012252509594	-0.00873570144176483	-0.00104447139892727
-0.539507985115051	0.325476348400116	0.70902806520462	-0.0082295024767518	-0.00880188774317503	-0.00206439034081995
-0.587184190750122	0.358951836824417	0.721686482429504	-0.0102888019755483	-0.00931951124221087	-0.00351785845123231
-0.622178673744202	0.330227702856064	0.68392151594162	-0.0117860604077578	-0.00698978221043944	-0.00503850262612104
-0.527473628520966	0.446354031562805	0.606504619121552	-0.0137240849435329	-0.00727874180302024	-0.00380563153885305
-0.524999380111694	0.588833272457123	0.650009751319885	-0.0155984181910753	-0.00891583319753408	-0.00317506631836295
-0.532366216182709	0.613393425941467	0.586215674877167	-0.0159318540245295	-0.00939535908401012	-0.00198219809681177
-0.555426239967346	0.679233312606812	0.664204359054565	-0.0183077678084373	-0.00857609789818525	-0.00349580589681864
-0.532864212989807	0.94092458486557	0.801275432109833	-0.0218214653432369	-0.0105416569858789	-0.00530130229890347
-0.675193011760712	1.0108859539032	0.859696924686432	-0.0230714902281761	-0.0137985702604055	-0.00647321157157421
-0.750349700450897	0.992020726203918	0.840209603309631	-0.0240062177181244	-0.0172024164348841	-0.00663534924387932
-0.877792179584503	1.24032437801361	-0.833217978477478	-0.122925393283367	-0.11074984818697	-0.00813996326178312
-1.39401590824127	1.99230909347534	-2.805495262146	-0.208820477128029	-0.131410583853722	-0.00756925623863935
-1.52994871139526	2.46747589111328	-5.23199224472046	-0.198025763034821	-0.153241768479347	-0.00920475367456675
-1.37075960636139	3.31372356414795	-8.26533508300781	-0.285805761814117	-0.175181776285172	-0.0153805809095502
-1.55127084255219	4.37309217453003	-11.9326734542847	-0.42515754699707	-0.235620006918907	-0.0237945504486561
-1.70645391941071	4.85689926147461	-13.1108341217041	-0.446339637041092	-0.220645904541016	-0.0254742875695229
-1.55111372470856	5.08623504638672	-13.3372325897217	-0.423391252756119	-0.185662195086479	-0.0230438616126776
-0.923892736434937	5.34657716751099	-14.6357460021973	-0.431360632181168	-0.122948668897152	-0.0262468177825212
-0.665981888771057	5.80907392501831	-15.1778564453125	-0.510571241378784	-0.133010625839233	-0.0316807292401791
-0.66338187456131	5.49302005767822	-15.0315160751343	-0.458410322666168	-0.111491948366165	-0.0278081186115742
-0.69820237159729	5.38104438781738	-14.9213438034058	-0.437825918197632	-0.105677947402	-0.0224791076034307
-0.807080507278442	5.50402688980103	-16.414909362793	-0.468421846628189	-0.124163217842579	-0.0275101438164711
-0.590418636798859	5.78177499771118	-16.6378364562988	-0.476357161998749	-0.143515288829803	-0.0336799919605255
-1.27135503292084	5.87989473342896	-16.0431137084961	-0.501853406429291	-0.180948540568352	-0.0292983464896679
-1.60558938980103	6.34691619873047	-17.8796768188477	-0.496005296707153	-0.172125667333603	-0.0325420722365379
-1.05244743824005	7.03212022781372	-23.352668762207	-0.542323887348175	-0.142987996339798	-0.0358731858432293
-0.842969417572021	7.79666423797607	-26.9192962646484	-0.682164549827576	-0.206736460328102	-0.0470928847789764
-1.27516269683838	7.39702081680298	-29.7702026367188	-0.599150836467743	-0.207439735531807	-0.0413993373513222
-1.46144890785217	7.6843409538269	-32.184928894043	-0.651288270950317	-0.277478754520416	-0.0387922450900078
-1.19303131103516	8.14015293121338	-34.3542518615723	-0.670087516307831	-0.27554914355278	-0.0431069284677505
-1.00769913196564	8.86842346191406	-36.4615211486816	-0.774839282035828	-0.290688514709473	-0.0541478134691715
-0.602089405059814	9.0473051071167	-37.1193542480469	-0.738218128681183	-0.216000705957413	-0.0509986095130444
0.277257740497589	8.95109272003174	-38.6689338684082	-0.77262020111084	-0.179148510098457	-0.0538012981414795
0.800672352313995	8.12213802337646	-37.5760116577148	-0.698495149612427	-0.122758358716965	-0.0475712269544601
1.08386397361755	7.57228088378906	-35.6412925720215	-0.680802702903748	-0.127523228526115	-0.0455009564757347
0.904534041881561	7.10379314422607	-33.4958801269531	-0.58794116973877	-0.0967983528971672	-0.0423830673098564
0.891619682312012	7.09057903289795	-29.7523365020752	-0.645107805728912	-0.113374888896942	-0.0392275266349316
0.590356349945068	7.24851322174072	-27.2817306518555	-0.579847514629364	-0.0872148722410202	-0.0350549034774303
0.355176091194153	6.95231437683105	-25.973258972168	-0.568257212638855	-0.0670568719506264	-0.0310418084263802
-0.501329243183136	6.99970483779907	-22.715799331665	-0.65190577507019	-0.185142442584038	-0.0373425222933292
-2.04193329811096	8.30543899536133	-19.0557193756104	-0.750026226043701	-0.223538726568222	-0.0502747818827629
-3.1753945350647	9.44047355651855	-17.24094581604	-0.736292660236359	-0.309942811727524	-0.0518203414976597
-3.98641276359558	9.89758777618408	-20.6077556610107	-0.780751049518585	-0.407261610031128	-0.0537921786308289
-4.79005908966064	10.4075517654419	-23.3590831756592	-0.89615672826767	-0.477029621601105	-0.0580259300768375
-5.51663303375244	11.6080312728882	-24.2535610198975	-0.987767934799194	-0.602650284767151	-0.0661085173487663
-6.18721389770508	13.1430253982544	-25.6853103637695	-1.12315082550049	-0.667861759662628	-0.0708092376589775
-6.09121608734131	14.6499853134155	-29.6916408538818	-1.19633781909943	-0.686707377433777	-0.0878130719065666
-5.93387889862061	15.4194641113281	-37.8033981323242	-1.2717547416687	-0.771710515022278	-0.0959873422980309
-6.17052268981934	15.7216625213623	-40.2872047424316	-1.37799334526062	-0.803221762180328	-0.102255888283253
-5.68894863128662	15.9415664672852	-36.093677520752	-1.33689701557159	-0.772546052932739	-0.098782941699028
-5.15656614303589	16.2245826721191	-38.4413146972656	-1.29189276695251	-0.70683366060257	-0.106173150241375
-4.40148162841797	17.1256580352783	-39.5912857055664	-1.49082207679749	-0.675329566001892	-0.119581714272499
-3.64040374755859	18.0234127044678	-37.4589920043945	-1.49421381950378	-0.584176599979401	-0.120774023234844
-2.23022413253784	18.2213878631592	-37.2419548034668	-1.5047835111618	-0.46422666311264	-0.122453972697258
-0.995570719242096	18.1942768096924	-37.6991539001465	-1.55612123012543	-0.365450531244278	-0.129721641540527
-0.14438584446907	17.7236080169678	-38.5466842651367	-1.46831500530243	-0.271935403347015	-0.12630932033062
0.702486038208008	16.649471282959	-40.9149284362793	-1.40212488174438	-0.220884799957275	-0.117608428001404
0.996534943580627	15.7339496612549	-43.8067016601563	-1.3403742313385	-0.201499402523041	-0.111039742827415
0.495482623577118	15.9712495803833	-40.9637145996094	-1.38189375400543	-0.270627915859222	-0.111201368272305
0.150622919201851	16.7444114685059	-35.2252769470215	-1.40705704689026	-0.265689224004745	-0.113647103309631
0.463419258594513	17.7022495269775	-33.6315040588379	-1.4347892999649	-0.192486986517906	-0.123496524989605
1.97611892223358	18.7438106536865	-35.5005035400391	-1.56175780296326	-0.0780903249979019	-0.142452463507652
3.55177545547485	19.055570602417	-36.3771553039551	-1.54169368743896	0.0508641600608826	-0.144766971468925
4.6996111869812	20.8311710357666	-42.4534530639648	-1.74192047119141	0.0604394823312759	-0.162853345274925
4.58084583282471	22.3772373199463	-44.279239654541	-1.82445895671844	0.0364971868693829	-0.171900063753128
4.49001789093018	23.5296096801758	-47.7036285400391	-1.90594220161438	0.0187077652662992	-0.185637831687927
4.39682149887085	24.3785381317139	-49.0801315307617	-1.97672259807587	-0.0647801458835602	-0.213202387094498
4.42252635955811	24.5364437103271	-50.5363655090332	-2.01509261131287	-0.0565081350505352	-0.239422932267189
5.12267589569092	24.0614757537842	-50.6029014587402	-1.96323823928833	0.00724542047828436	-0.258612781763077
6.41558694839478	22.9028663635254	-52.6824226379395	-1.80294322967529	0.106169015169144	-0.269068390130997
7.51793670654297	21.1106090545654	-52.4541435241699	-1.68032097816467	0.216205224394798	-0.291157841682434
8.6192045211792	20.197135925293	-54.5945510864258	-1.56525754928589	0.226429596543312	-0.295188069343567
8.91178417205811	19.4951343536377	-56.3319931030273	-1.50883305072784	0.28865858912468	-0.283755719661713
8.52399444580078	19.6452503204346	-54.888484954834	-1.56003975868225	0.265762597322464	-0.338413864374161
6.49810171127319	15.5024480819702	-36.318058013916	-1.08268463611603	0.195280179381371	-0.220133170485497
5.80148458480835	15.3666963577271	-36.5574417114258	-1.11872613430023	0.298265397548676	-0.150684133172035
8.78501319885254	18.9328460693359	-49.032543182373	-1.14000940322876	0.41362276673317	-0.118998743593693
9.91957664489746	18.7750377655029	-53.1213684082031	-0.84669691324234	0.491165697574615	-0.131445661187172
9.98419189453125	17.5541477203369	-60.6697082519531	-0.620584845542908	0.560234904289246	-0.0874487236142159
9.21005916595459	17.1570682525635	-65.7800216674805	-0.543934762477875	0.502606570720673	-0.104158990085125
8.39538192749023	17.1480522155762	-67.6354751586914	-0.454677581787109	0.522946715354919	-0.0923630222678185
8.11557388305664	17.5594425201416	-68.0852279663086	-0.472942143678665	0.513266503810883	-0.0704900398850441
8.21188735961914	17.0934429168701	-63.5507011413574	-0.425530761480331	0.52329295873642	-0.0618177503347397
9.30204582214355	16.0273609161377	-55.8033218383789	-0.368288308382034	0.569615185260773	-0.03144496306777
10.6177892684937	15.1174716949463	-50.795352935791	-0.306651920080185	0.627435922622681	0.00104109791573137
10.8864231109619	14.4668588638306	-47.5560607910156	-0.244193643331528	0.659068882465363	0.0208343677222729
10.4987154006958	14.7294750213623	-44.6665534973145	-0.221170663833618	0.634353637695313	0.0618609488010406
9.44629096984863	14.8671798706055	-42.2682418823242	-0.198926776647568	0.572384476661682	0.0945013016462326
7.96700429916382	14.9149675369263	-40.4272155761719	-0.18841877579689	0.494358152151108	0.112490184605122
6.92290258407593	15.2897901535034	-40.5030364990234	-0.186942338943481	0.447597861289978	0.111474253237247
6.09649276733398	15.5474262237549	-42.632209777832	-0.161653116345406	0.422596395015717	0.0894802957773209
5.23517799377441	15.5774126052856	-46.133602142334	-0.119936168193817	0.416584253311157	0.0392845459282398
4.90381574630737	15.9558763504028	-49.7457809448242	-0.0975574404001236	0.437324225902557	-0.0191131513565779
5.39417219161987	16.7018013000488	-52.8048210144043	-0.0863985046744347	0.476689219474792	-0.0531385578215122
6.30154848098755	17.8424282073975	-55.619327545166	-0.0955482870340347	0.519315838813782	-0.0698828771710396
7.433021068573	19.3091659545898	-58.2515144348145	-0.142787039279938	0.56617683172226	-0.0671680867671967
8.2439022064209	20.6379871368408	-61.015796661377	-0.18742673099041	0.617907524108887	-0.0713078230619431
8.6592845916748	21.5094451904297	-64.1832046508789	-0.205350741744041	0.646230518817902	-0.0798371285200119
8.5515775680542	21.4019412994385	-66.8460464477539	-0.180579423904419	0.65815532207489	-0.0802013948559761
7.73654699325562	21.016731262207	-68.1471633911133	-0.140842735767365	0.641532182693481	-0.0994002744555473
6.5012731552124	20.635721206665	-68.5355529785156	-0.116267889738083	0.594811081886292	-0.124784126877785
5.27765607833862	19.9665699005127	-66.136360168457	-0.0840895622968674	0.540411651134491	-0.145774409174919
4.38448715209961	18.6769771575928	-60.300350189209	-0.0553427338600159	0.502420783042908	-0.167211771011353
4.37521505355835	16.5771522521973	-51.6577224731445	-0.0129395388066769	0.476885974407196	-0.160865604877472
4.02230596542358	14.0087413787842	-41.6985626220703	0.0224854350090027	0.432807266712189	-0.150312855839729
2.76483249664307	11.0179214477539	-31.4867897033691	0.0716743692755699	0.377161502838135	-0.140307053923607
1.56232571601868	8.15493583679199	-21.1926898956299	0.110486730933189	0.29539629817009	-0.137052297592163
1.61499512195587	5.20198822021484	-12.6034126281738	0.156909868121147	0.275782853364944	-0.0996388271450996
2.23381185531616	2.56078410148621	-5.61644601821899	0.206268504261971	0.290846645832062	-0.0628859251737595
2.3992805480957	0.302785515785217	-0.118851661682129	0.250763237476349	0.299638599157333	-0.0524015314877033
2.05279088020325	-1.39012932777405	3.78169751167297	0.268712222576141	0.291321396827698	-0.0511917993426323
1.62075245380402	-2.0623927116394	6.62656450271606	0.285429030656815	0.272253662347794	-0.050369817763567
0.889194846153259	-2.44408941268921	9.19866275787354	0.315818309783936	0.244864419102669	-0.0246767792850733
0.063313215970993	-2.86721706390381	11.2502956390381	0.343490332365036	0.200687944889069	0.00660850526764989
-0.625024080276489	-3.00510168075562	13.1161584854126	0.319272577762604	0.163038820028305	-0.00925362948328257
-1.13752329349518	-3.53722476959229	15.8025798797607	0.347265213727951	0.143003538250923	-0.0313517451286316
-1.62049388885498	-3.18245220184326	17.6589889526367	0.304513454437256	0.119794733822346	-0.0461906455457211
-2.00402855873108	-2.6583833694458	19.2091865539551	0.273251414299011	0.153885245323181	-0.0482437014579773
-1.27295899391174	-3.15149426460266	20.035924911499	0.369307577610016	0.30744469165802	-0.0171195436269045
-0.7873654961586	-2.96021461486816	17.8546524047852	0.226686999201775	0.212519913911819	-0.0208454467356205
-0.348655015230179	-2.41641187667847	8.46791648864746	0.27316078543663	0.154750272631645	-0.0232719294726849
-0.620199263095856	-1.89330542087555	3.22291612625122	0.202501624822617	-0.0873640403151512	-0.019281068816781
-1.37543761730194	-1.1339670419693	0.555089294910431	0.0304921716451645	-0.0319150984287262	0.0111823519691825
-1.17650365829468	-0.487585932016373	0.952387809753418	0.0156750045716763	-0.0308970361948013	0.00877197459340096
-0.331783682107925	0.471809178590775	1.22851598262787	-0.00583355221897364	-0.00705043971538544	0.00401622941717505
0.341996312141418	0.799917042255402	1.12171852588654	-0.0173151157796383	0.0125814955681562	0.000901897787116468
0.374260097742081	0.581347227096558	1.04280018806458	-0.00756510999053717	0.0121452445164323	-0.0019380213925615
-0.0132858688011765	0.277196079492569	0.728755533695221	-0.000582812877837569	0.00270513724535704	-0.00301772193051875
-0.441451668739319	0.264848381280899	0.586948871612549	0.000541265588253737	-0.00888873264193535	-0.00334132788702846
-0.555067121982574	0.606645166873932	0.5562704205513	-0.00804766081273556	-0.015325321815908	-0.00355952326208353
-0.447137892246246	1.04366612434387	0.569665849208832	-0.0198298189789057	-0.0128700230270624	-0.0058550713583827
-0.312308341264725	1.36947536468506	0.574393391609192	-0.0276914853602648	-0.0100719034671783	-0.00541177624836564
-0.294786661863327	1.51315987110138	0.476448982954025	-0.0313402004539967	-0.00927161425352097	-0.00412366213276982
-0.37102136015892	1.44319605827332	0.43128702044487	-0.0304211005568504	-0.0117026930674911	-0.00328943761996925
-0.416476786136627	1.43044328689575	0.373701572418213	-0.0285463724285364	-0.0143275372684002	-0.00231334613636136
-0.476566433906555	1.36097383499146	0.28214505314827	-0.0305522084236145	-0.0141977500170469	-0.00339274550788105
-0.43014732003212	1.43061697483063	0.335748702287674	-0.0305334702134132	-0.0146112935617566	-0.00407941918820143
-0.396612733602524	1.42681574821472	0.240567952394485	-0.0296886544674635	-0.0145385358482599	-0.0059166275896132
-0.379440546035767	1.41497218608856	0.210384860634804	-0.0288660805672407	-0.0138838551938534	-0.00538437021896243
-0.435791403055191	1.32353568077087	0.169745653867722	-0.0261973887681961	-0.0141162760555744	-0.00568851502612233
-0.387701630592346	1.14563250541687	0.0673280730843544	-0.0234656892716885	-0.0141728399321437	-0.00407174369320273
-0.293778121471405	1.0916622877121	0.164779528975487	-0.0201885439455509	-0.0126177603378892	-0.00452059460803866
-0.180203467607498	1.02577376365662	0.0336130633950233	-0.0206523090600967	-0.00813205353915691	-0.00269812578335404
-0.0626027807593346	0.923638045787811	0.0865157768130302	-0.015846649184823	-0.00647812010720372	-0.00135280599351972
-0.0482437908649445	0.68429708480835	-0.0434027053415775	-0.0143013652414083	-0.0032307249493897	0.00062390131643042
0.00248916377313435	0.791613757610321	0.0663887485861778	-0.0131351482123137	-0.00369093054905534	0.000541795452591032
-0.107333831489086	0.830075204372406	0.183806627988815	-0.0124404123052955	-0.00499538751319051	-0.00041967275319621
-0.230234459042549	0.794334053993225	0.285193055868149	-0.0143414353951812	-0.00821891613304615	-0.000950343150179833
-0.405761122703552	0.66086083650589	0.255035221576691	-0.0149767193943262	-0.00948867574334145	-0.00249255006201565
-0.338345348834991	0.678543090820313	0.31886214017868	-0.0123472232371569	-0.0112682469189167	-0.00234669493511319
-0.32207590341568	0.635320127010345	0.46626427769661	-0.0104843955487013	-0.0100222676992416	-0.00309770205058157
-0.205559089779854	0.589299917221069	0.466624766588211	-0.0116362720727921	-0.00676985317841172	-0.00235223420895636
-0.174476891756058	0.551221787929535	0.619633078575134	-0.00961517542600632	-0.00545425247400999	-0.00124470994342119
-0.201196491718292	0.473948746919632	0.69077479839325	-0.00694500096142292	-0.00499553000554442	0.00172222277615219
-0.137461349368095	0.422466784715652	0.762261271476746	-0.00728391855955124	-0.00255859550088644	0.00385280838236213
-0.095184251666069	0.390330761671066	0.779032349586487	-0.00588366808369756	-0.00200392724946141	0.00312553229741752
-0.0650219023227692	0.360950410366058	0.824171781539917	-0.00342425820417702	-0.000991275417618454	0.00159842032007873
-0.0984923765063286	0.317125618457794	0.679007768630981	-0.00522522069513798	-0.00113185378722847	-0.000837368017528206
-0.283762812614441	0.431134760379791	0.753314614295959	-0.0039824228733778	-0.00679646851494908	-0.00306403217837214
-0.509835243225098	0.497488588094711	0.831518709659576	-0.00636364938691258	-0.0115620512515306	-0.00226443400606513
-0.627101898193359	0.738665580749512	0.834334790706635	-0.0148145407438278	-0.013632663525641	-0.000997755792923272
-0.499290436506271	0.908961176872253	0.880435466766357	-0.027121540158987	-0.0111309261992574	-0.000972164794802666
-0.110568456351757	2.57870197296143	-4.43434715270996	-0.32901331782341	-0.0102074733003974	-0.0115411374717951
0.66108238697052	4.62591600418091	-11.0309686660767	-0.397109389305115	-0.021585350856185	-0.0223327614367008
1.07728481292725	5.75940799713135	-17.6508293151855	-0.428225636482239	0.0237414129078388	-0.0280290190130472
1.03900337219238	6.47367191314697	-22.020133972168	-0.525133371353149	-0.0337520912289619	-0.0368569046258926
0.564782023429871	6.38011312484741	-24.1753158569336	-0.538475692272186	-0.0964369922876358	-0.0404003895819187
-0.341341882944107	6.61664724349976	-26.0336074829102	-0.557943224906921	-0.198903113603592	-0.0440718457102776
-0.686281979084015	6.94909620285034	-27.9628677368164	-0.55471795797348	-0.244024261832237	-0.036686860024929
-0.373607844114304	7.90481662750244	-27.7477149963379	-0.650935232639313	-0.238138929009438	-0.0377840436995029
0.913491070270538	8.42894649505615	-26.908353805542	-0.682232677936554	-0.11801366508007	-0.0387494266033173
2.08662939071655	9.47383594512939	-21.5461120605469	-0.798819959163666	-0.0700704827904701	-0.060466542840004
2.41122150421143	9.79819774627686	-17.2561073303223	-0.750888764858246	0.0272073317319155	-0.0588311180472374
2.00743055343628	9.70466136932373	-16.6729106903076	-0.724937796592712	0.0488882474601269	-0.0528934337198734
1.08625936508179	10.3637552261353	-17.8149795532227	-0.862002491950989	0.0394765771925449	-0.0638841614127159
0.361490964889526	10.5766162872314	-17.3142871856689	-0.866903424263	-0.0523175522685051	-0.0709053426980972
-0.60815840959549	11.6126346588135	-18.361873626709	-0.914244592189789	-0.0660312846302986	-0.0672899931669235
-0.817509949207306	12.6782236099243	-22.726957321167	-0.969386219978333	-0.0931894853711128	-0.0683617144823074
-0.889396846294403	13.6107378005981	-29.04123878479	-1.09916079044342	-0.214007392525673	-0.0839941203594208
-1.27559292316437	14.1141443252563	-35.3217277526855	-1.16858863830566	-0.301075994968414	-0.0912542417645454
-1.87478125095367	14.7539157867432	-38.2808036804199	-1.23521506786346	-0.424294590950012	-0.0878807157278061
-2.4933397769928	15.4692716598511	-37.6128997802734	-1.32125532627106	-0.495518565177917	-0.0942949205636978
-2.74482321739197	15.8180198669434	-35.8381080627441	-1.33967506885529	-0.509809970855713	-0.10184620320797
-2.54483842849731	15.9040403366089	-34.4702606201172	-1.2922534942627	-0.437484830617905	-0.0994460582733154
-1.67372930049896	15.9515562057495	-34.5946273803711	-1.3045654296875	-0.375920027494431	-0.108747750520706
-1.54090428352356	15.5798072814941	-32.5311698913574	-1.29901134967804	-0.362801194190979	-0.105910263955593
-1.47172498703003	15.1353788375854	-32.0435028076172	-1.2111828327179	-0.272971302270889	-0.0916602835059166
-0.772562980651855	15.5410051345825	-36.426197052002	-1.21820259094238	-0.244294956326485	-0.0956665053963661
-0.817562341690063	16.4701995849609	-38.0473785400391	-1.42625427246094	-0.346441179513931	-0.112355388700962
-1.1420716047287	16.8508529663086	-36.6227874755859	-1.4168393611908	-0.335511744022369	-0.113393791019917
-1.28834402561188	16.9309349060059	-36.5752449035645	-1.39022171497345	-0.361385643482208	-0.11275465041399
-0.954050004482269	17.028470993042	-36.5478897094727	-1.46015477180481	-0.330385208129883	-0.117843851447105
-0.695842385292053	17.5375652313232	-34.4995422363281	-1.4737960100174	-0.281347244977951	-0.117192894220352
-0.64898818731308	16.9935054779053	-31.1611003875732	-1.39491331577301	-0.280850321054459	-0.112043000757694
-0.69614052772522	16.9828357696533	-29.6270618438721	-1.41021573543549	-0.25457176566124	-0.113323926925659
-0.899359345436096	17.6022510528564	-28.6655693054199	-1.44880974292755	-0.263732582330704	-0.121912032365799
-1.52254199981689	18.2716941833496	-30.0976943969727	-1.4845974445343	-0.31096351146698	-0.127355545759201
-2.49765753746033	18.9006080627441	-30.1599826812744	-1.581702709198	-0.439543843269348	-0.13655686378479
-3.23936247825623	20.0093669891357	-32.4203567504883	-1.6518589258194	-0.49160248041153	-0.140359118580818
-3.635333776474	20.9189395904541	-33.3283882141113	-1.76134562492371	-0.572725474834442	-0.1497702896595
-3.97880840301514	21.3958530426025	-32.8646583557129	-1.81664335727692	-0.585398852825165	-0.14764116704464
-3.81349229812622	22.3141174316406	-33.4882316589355	-1.85236299037933	-0.576694071292877	-0.155000180006027
-3.72643327713013	23.2046527862549	-36.5490112304688	-1.93836176395416	-0.587868809700012	-0.15742926299572
-3.92860412597656	24.1587085723877	-37.8398094177246	-2.04220414161682	-0.60825115442276	-0.170216947793961
[truncated: 2,121 more rows]
