# Supplementary material for: Dynamic Monitoring Reveals Motor Task Characteristics in Prehistoric Technical Gestures
Source: PLoS One. 2015 Aug 18;10(8):e0134570. doi: 10.1371/journal.pone.0134570 (PMC4540478; doi:10.1371/journal.pone.0134570)
Supplement: S1 Dataset — The zip file contains csv documents of the measurement data generated during the experiments. For each experiment exist two files, one of the measurements of the force sensor and one of the position sensor. They are labeled by the abbreviation “exp” followed by a number and the postfix “-force” for the force sensor and “-position” for the position sensor. The first row shows the legend of the document which states the arrangement of the quantities below. The quantities are listed in chronological order. Sample times of both sensors were 0.01 s. (ZIP) [file pone.0134570.s002.zip › exp33-position.csv]

Position X	Position Y (m)	Position Z (m)	Orientation roll (rad)	Orientation pitch (rad)	Orientation yaw (rad)
0.81656432	0.31341732	0.00502632	-0.13121032	-0.42095432	-0.11985832
0.81633632	0.31338732	0.00521832	-0.13796732	-0.42065832	-0.11996832
0.81669432	0.31358032	0.00541432	-0.13876032	-0.41511632	-0.11955932
0.81714932	0.31387432	0.00561732	-0.13651232	-0.41768032	-0.11952032
0.81743432	0.31410032	0.00591232	-0.13426232	-0.41758232	-0.11891732
0.81758132	0.31427732	0.00624532	-0.13874232	-0.41598832	-0.11871432
0.81779732	0.31450932	0.00661132	-0.14069832	-0.41822532	-0.11825932
0.81807132	0.31477932	0.00695532	-0.14082732	-0.41777432	-0.11761132
0.81817632	0.31499832	0.00735432	-0.14453332	-0.42019232	-0.11698732
0.81876032	0.31544732	0.00775932	-0.13748232	-0.41991132	-0.11538832
0.81899132	0.31578332	0.00812332	-0.14219732	-0.41817632	-0.11415132
0.81908732	0.31605132	0.00845632	-0.14061132	-0.42249332	-0.11288032
0.81935932	0.31637632	0.00885732	-0.14321532	-0.42831432	-0.11204432
0.81958132	0.31669332	0.00921132	-0.14228232	-0.42390932	-0.11027532
0.81980132	0.31699432	0.00952132	-0.14234232	-0.42682532	-0.10936832
0.82031432	0.31741832	0.00980832	-0.13850432	-0.42129232	-0.10816332
0.82070332	0.31775332	0.01011532	-0.13666732	-0.42161832	-0.10763232
0.82082032	0.31797532	0.01040432	-0.13983532	-0.42356032	-0.10785732
0.82122732	0.31832432	0.01068232	-0.13870132	-0.42460832	-0.10809032
0.82165532	0.31867432	0.01097132	-0.13867832	-0.42149932	-0.10820232
0.82190532	0.31895132	0.01126332	-0.14285132	-0.42482732	-0.10871732
0.82218732	0.31924832	0.01152432	-0.14319432	-0.42765332	-0.10948232
0.82278732	0.31966932	0.01176632	-0.14048832	-0.42800132	-0.10963232
0.82337932	0.32008532	0.01202932	-0.14168832	-0.42970532	-0.10941432
0.82384032	0.32045332	0.01228832	-0.14311932	-0.43358832	-0.10996832
0.82442732	0.32090132	0.01250132	-0.14112332	-0.43451832	-0.10904332
0.82523732	0.32144332	0.01272532	-0.13789532	-0.43497332	-0.10840332
0.82598532	0.32197932	0.01296732	-0.13836732	-0.43179332	-0.10826932
0.82663032	0.32246432	0.01320832	-0.13811132	-0.43655132	-0.10887832
0.82761132	0.32311532	0.01346432	-0.13687532	-0.43215032	-0.10847632
0.82856232	0.32377832	0.01373532	-0.13642832	-0.43430532	-0.10843832
0.82906132	0.32426132	0.01397932	-0.14011932	-0.43653032	-0.10855132
0.83000232	0.32492432	0.01417832	-0.13669432	-0.43816032	-0.10799932
0.83079832	0.32550632	0.01430432	-0.13517632	-0.43657732	-0.10664832
0.83125432	0.32592932	0.01438232	-0.13734732	-0.43752032	-0.10673332
0.83192132	0.32642032	0.01444232	-0.13748732	-0.43894832	-0.10680632
0.83263032	0.32688732	0.01450632	-0.13896132	-0.43981032	-0.10718532
0.83340132	0.32737532	0.01458332	-0.14050032	-0.43712332	-0.10836432
0.83447332	0.32798132	0.01472932	-0.14307332	-0.43403032	-0.10896832
0.83522832	0.32846932	0.01489132	-0.14520432	-0.43523332	-0.10977232
0.83626332	0.32906032	0.01504732	-0.14632232	-0.43197032	-0.10979732
0.83732732	0.32962732	0.01516632	-0.14437332	-0.43470232	-0.11006532
0.83833232	0.33015732	0.01525032	-0.14379332	-0.42979032	-0.10981132
0.83917032	0.33058832	0.01528532	-0.14401532	-0.43019932	-0.11008232
0.84004332	0.33100132	0.01529032	-0.14322632	-0.43081432	-0.11087032
0.84073132	0.33131132	0.01529832	-0.14788232	-0.43094032	-0.11151432
0.84190832	0.33181132	0.01533132	-0.14611132	-0.43047232	-0.11180732
0.84278432	0.33218532	0.01537132	-0.14828832	-0.43044532	-0.11201132
0.84391732	0.33264032	0.01542532	-0.15111532	-0.42761832	-0.11193032
0.84468432	0.33293232	0.01546532	-0.15320132	-0.43043532	-0.11238032
0.84594732	0.33338832	0.01552132	-0.15221432	-0.43160732	-0.11256832
0.84741132	0.33390332	0.01558132	-0.14972732	-0.42238332	-0.11253632
0.84865032	0.33429532	0.01563032	-0.15084932	-0.42999332	-0.11381832
0.84959632	0.33457032	0.01568232	-0.15507232	-0.42603732	-0.11440132
0.85101832	0.33500232	0.01574132	-0.15238932	-0.42412332	-0.11483032
0.85229532	0.33538432	0.01580232	-0.15125632	-0.42161732	-0.11490732
0.85343332	0.33572832	0.01588032	-0.15289332	-0.42019132	-0.11542132
0.85475432	0.33615032	0.01600132	-0.15537232	-0.41262732	-0.11471732
0.85603232	0.33658132	0.01611832	-0.15287132	-0.41175932	-0.11441332
0.85715632	0.33698032	0.01625632	-0.15490032	-0.40949332	-0.11371532
0.85854032	0.33747732	0.01639632	-0.15154932	-0.40670232	-0.11253032
0.85985032	0.33796732	0.01651532	-0.15101232	-0.40330032	-0.11107532
0.86106232	0.33842232	0.01659132	-0.14785032	-0.40159132	-0.10964132
0.86233332	0.33890332	0.01662032	-0.14658632	-0.39797732	-0.10851532
0.86384832	0.33948832	0.01659932	-0.14349032	-0.39551532	-0.10676432
0.86511732	0.33998132	0.01652532	-0.14345532	-0.38958832	-0.10435132
0.86652732	0.34055232	0.01641032	-0.14070632	-0.38551532	-0.10260732
0.86814432	0.34122132	0.01627632	-0.13793832	-0.38567932	-0.10083232
0.86965132	0.34188332	0.01614632	-0.13718632	-0.38244232	-0.09896232
0.87119732	0.34257032	0.01598432	-0.13456932	-0.37778032	-0.09700132
0.87279232	0.34333732	0.01577432	-0.13288732	-0.36980032	-0.09468732
0.87407032	0.34400332	0.01553932	-0.13439832	-0.36851032	-0.09251232
0.87583532	0.34487832	0.01523332	-0.12974932	-0.35918532	-0.08881332
0.87753132	0.34574732	0.01488332	-0.12517332	-0.35364332	-0.08605232
0.87901532	0.34652632	0.01447232	-0.12211632	-0.34553232	-0.08331832
0.88055132	0.34732232	0.01402332	-0.12283532	-0.33905732	-0.08067532
0.88231632	0.34820232	0.01352132	-0.11707132	-0.33173832	-0.07827432
0.88404632	0.34905532	0.01299632	-0.11659632	-0.32733632	-0.07601232
0.88596832	0.34997232	0.01246632	-0.11718532	-0.32145732	-0.07443532
0.88771032	0.35084032	0.01193232	-0.11814532	-0.31546932	-0.07231732
0.88926332	0.35163932	0.01137632	-0.12435632	-0.30592932	-0.07107332
0.89108332	0.35255432	0.01079532	-0.12933332	-0.30565332	-0.06957432
0.89257532	0.35336232	0.01014132	-0.13437032	-0.29575532	-0.06801032
0.89448332	0.35434732	0.00944532	-0.13687132	-0.29382132	-0.06657932
0.89628432	0.35532132	0.00865632	-0.13619432	-0.28885932	-0.06458132
0.89804332	0.35638432	0.00781332	-0.13358032	-0.28692232	-0.06272432
0.89944932	0.35746232	0.00693932	-0.13532132	-0.27908332	-0.05993132
0.90113432	0.35881332	0.00604932	-0.13018432	-0.27012032	-0.05691732
0.90282932	0.36025332	0.00519732	-0.13277132	-0.26771532	-0.05278432
0.90460532	0.36181532	0.00437432	-0.12695932	-0.26193732	-0.04890632
0.90652732	0.36351732	0.00358332	-0.12101432	-0.25505132	-0.04469032
0.90839932	0.36520032	0.00279832	-0.11403032	-0.24397532	-0.03995532
0.91012832	0.36682132	0.00201432	-0.11304932	-0.23297032	-0.03542632
0.91168132	0.36838032	0.00120132	-0.10923132	-0.22493632	-0.03078032
0.91257332	0.36968932	0.00042032	-0.10837632	-0.21509732	-0.02632432
0.91399232	0.37122132	-0.00038132	-0.11324832	-0.21027632	-0.02156632
0.91577232	0.37284832	-0.00117032	-0.11399532	-0.21193532	-0.01891432
0.91813232	0.37475132	-0.00197432	-0.10682832	-0.21375332	-0.01977932
0.92014032	0.37649332	-0.00269732	-0.10452932	-0.21352132	-0.01942932
0.92195132	0.37812132	-0.00332632	-0.09963132	-0.20570132	-0.01875432
0.92366432	0.37969932	-0.00389332	-0.09791232	-0.19619832	-0.01919432
0.92646532	0.38170632	-0.00439832	-0.10370732	-0.19905632	-0.01966032
0.92760932	0.38309132	-0.00478332	-0.10760332	-0.19156432	-0.01915932
0.93083532	0.38534832	-0.00516332	-0.10383532	-0.19612032	-0.02322932
0.93165932	0.38662932	-0.00545332	-0.12134232	-0.18850732	-0.02072532
0.93461732	0.38882732	-0.00573732	-0.11948832	-0.19630932	-0.02328332
0.93645132	0.39059532	-0.00599132	-0.11951932	-0.19690332	-0.02325832
0.93745532	0.39212132	-0.00620932	-0.11971532	-0.18865532	-0.02155932
0.93959032	0.39421032	-0.00639632	-0.11059932	-0.18575132	-0.02161132
0.94223532	0.39666832	-0.00654432	-0.09772632	-0.18723432	-0.02173232
0.94411132	0.39891932	-0.00662932	-0.09044532	-0.18913732	-0.01996432
0.94595732	0.40125132	-0.00663532	-0.08196932	-0.18988032	-0.01637432
0.94722532	0.40333932	-0.00650932	-0.08293432	-0.19117632	-0.00890532
0.94713932	0.40488132	-0.00633232	-0.08031932	-0.17995232	-0.00232232
0.94832132	0.40699932	-0.00616032	-0.06333932	-0.18005532	0.00040832
0.95211832	0.41018732	-0.00580232	-0.06849532	-0.19046532	0.00527332
0.95125332	0.41132032	-0.00541532	-0.05728132	-0.17414432	0.00796332
0.95503032	0.41428132	-0.00493432	-0.05325032	-0.18114332	0.00674632
0.95488832	0.41543232	-0.00444532	-0.05963332	-0.17254932	0.00879032
0.95828032	0.41814632	-0.00391232	-0.04350032	-0.18004132	0.00358632
0.95903232	0.41972532	-0.00342932	-0.05938632	-0.17524432	0.00599632
0.96045332	0.42153232	-0.00285132	-0.04897732	-0.17586432	-0.00023432
0.96443832	0.42439832	-0.00227232	-0.06456732	-0.18755032	0.00012332
0.96396732	0.42530332	-0.00171332	-0.05589432	-0.17708332	-0.00630632
0.96868332	0.42852932	-0.00120132	-0.06854232	-0.18541832	-0.00686532
0.96887632	0.42985532	-0.00059732	-0.06807532	-0.18415832	-0.00911432
0.97043932	0.43191932	-0.00024632	-0.07996032	-0.18697432	-0.00606932
0.97298832	0.43447932	0.00021032	-0.07544332	-0.19364632	-0.00684932
0.97370932	0.43626632	0.00058732	-0.07209332	-0.19106232	-0.00381232
0.97511032	0.43833732	0.00083132	-0.07348932	-0.18507832	-0.00124132
0.97862032	0.44139732	0.00113832	-0.08398432	-0.19768532	0.00271432
0.97915632	0.44313932	0.00135632	-0.07898832	-0.19959332	0.00457632
0.97820132	0.44427532	0.00160932	-0.07801832	-0.18909132	0.00981732
0.98018132	0.44667832	0.00191732	-0.08165732	-0.19184032	0.01306732
0.98310332	0.44941632	0.00219432	-0.06453032	-0.18935832	0.01173132
0.98313832	0.45083432	0.00252532	-0.07837832	-0.18164432	0.01494432
0.98302732	0.45200432	0.00287832	-0.08685632	-0.18032032	0.01651732
0.98510132	0.45411232	0.00321832	-0.07128532	-0.18418332	0.01044832
0.98542432	0.45534232	0.00355732	-0.08587032	-0.17961432	0.01256832
0.98671232	0.45696332	0.00394832	-0.08669932	-0.17116732	0.01147632
0.98723632	0.45817232	0.00429232	-0.07275832	-0.15968832	0.00542132
0.98965732	0.46019032	0.00467032	-0.08089832	-0.16338632	0.00450832
0.98925232	0.46079832	0.00511232	-0.07737632	-0.15773532	0.00057532
0.98953032	0.46159332	0.00552832	-0.07742032	-0.15571132	-0.00396832
0.99335932	0.46391232	0.00602232	-0.08536332	-0.16776932	-0.00636832
0.99208332	0.46380532	0.00654832	-0.07877432	-0.16065532	-0.01124432
0.99475332	0.46543532	0.00707732	-0.09375832	-0.16897932	-0.01216732
0.99533432	0.46602132	0.00770332	-0.08879632	-0.16651832	-0.01865732
0.99794832	0.46746332	0.00829332	-0.09424232	-0.17373632	-0.02164132
0.99812032	0.46772632	0.00892732	-0.10850932	-0.17391832	-0.02363932
1.00041032	0.46894632	0.00957232	-0.10506532	-0.18144232	-0.03022432
1.00241032	0.47005732	0.01020932	-0.11100732	-0.18804632	-0.03233732
1.00346032	0.47068632	0.01077932	-0.11342132	-0.19386232	-0.03595532
1.00554032	0.47179632	0.01131332	-0.11837032	-0.19989832	-0.03901532
1.00755032	0.47281132	0.01180432	-0.11744532	-0.20871432	-0.04537732
1.00869032	0.47331732	0.01221632	-0.12703632	-0.20862232	-0.04888132
1.01031032	0.47394532	0.01256332	-0.12835132	-0.21251732	-0.05607532
1.01136032	0.47425532	0.01280832	-0.13716932	-0.21160032	-0.06300632
1.01276032	0.47464632	0.01297232	-0.14278132	-0.21079832	-0.07369232
1.01407032	0.47490632	0.01305832	-0.14969832	-0.20965632	-0.08477832
1.01586032	0.47535832	0.01311032	-0.15402932	-0.21036532	-0.09777532
1.01688032	0.47543832	0.01309332	-0.16305732	-0.20782832	-0.11081332
1.01926032	0.47616532	0.01308232	-0.16599632	-0.21225332	-0.12593632
1.02116032	0.47666832	0.01305532	-0.17407532	-0.21623432	-0.14081532
1.02318032	0.47724932	0.01304432	-0.18070832	-0.22084432	-0.15439232
1.02579032	0.47811232	0.01310132	-0.18893132	-0.23118232	-0.16816732
1.02827032	0.47891032	0.01322132	-0.19500732	-0.24172532	-0.18183132
1.03059032	0.47962932	0.01345332	-0.20854432	-0.25139232	-0.19510432
1.03333032	0.48053632	0.01379932	-0.22045332	-0.26068532	-0.20695632
1.03658032	0.48170432	0.01427532	-0.23033932	-0.27187132	-0.21862132
1.03924032	0.48263632	0.01486532	-0.25121332	-0.28579132	-0.22894532
1.04197032	0.48370432	0.01554132	-0.26263932	-0.29586032	-0.23929332
1.04413032	0.48460732	0.01630732	-0.27679332	-0.30485832	-0.24635232
1.04701032	0.48590132	0.01712732	-0.28887432	-0.31886732	-0.25403032
1.04964032	0.48708932	0.01800132	-0.29921132	-0.32836132	-0.25949632
1.05182032	0.48804932	0.01887932	-0.30890532	-0.33781132	-0.26424332
1.05450032	0.48918632	0.01980032	-0.31455532	-0.34229832	-0.26758432
1.05697032	0.49019432	0.02079032	-0.31941632	-0.34864432	-0.27100732
1.05939032	0.49112432	0.02184132	-0.32354332	-0.35579032	-0.27406732
1.06199032	0.49206132	0.02292132	-0.32830432	-0.36787032	-0.27977132
1.06457032	0.49298732	0.02401332	-0.33317232	-0.36817632	-0.28101332
1.06683032	0.49373432	0.02507032	-0.33701832	-0.37373832	-0.28636232
1.06923032	0.49452632	0.02604232	-0.33647132	-0.37771732	-0.29078532
1.07108032	0.49502132	0.02700532	-0.33979632	-0.37937332	-0.29635732
1.07306032	0.49550232	0.02793732	-0.33810832	-0.38503832	-0.30354432
1.07554032	0.49615632	0.02891832	-0.34095332	-0.38404332	-0.30911432
1.07660032	0.49611332	0.02990432	-0.34794332	-0.38505932	-0.31530232
1.07864032	0.49652832	0.03094532	-0.34885032	-0.39090732	-0.32113532
1.08097032	0.49704232	0.03199432	-0.35098832	-0.39661632	-0.32817232
1.08162032	0.49674832	0.03293432	-0.35752732	-0.39643232	-0.33358532
1.08383032	0.49707032	0.03382532	-0.35942132	-0.39810032	-0.34047832
1.08573032	0.49719632	0.03460232	-0.36019932	-0.38940732	-0.34725432
1.08731032	0.49708632	0.03529632	-0.36326232	-0.39035932	-0.35858032
1.08810032	0.49663932	0.03591232	-0.37087632	-0.39178332	-0.37015632
1.08962032	0.49654932	0.03655232	-0.37478832	-0.38683032	-0.37975932
1.09116032	0.49644832	0.03724232	-0.38086132	-0.39579232	-0.39274632
1.09306032	0.49651132	0.03799332	-0.38427132	-0.39067132	-0.39996032
1.09477032	0.49649632	0.03882232	-0.38895732	-0.38820232	-0.40657932
1.09633032	0.49637232	0.03972632	-0.39165732	-0.38780732	-0.41209332
1.09763032	0.49605832	0.04067032	-0.39605332	-0.38329432	-0.41456732
1.09876032	0.49552332	0.04163132	-0.40168832	-0.37978332	-0.41775632
1.10091032	0.49536532	0.04262732	-0.40582132	-0.38108632	-0.42179032
1.10178032	0.49462532	0.04356432	-0.41155132	-0.37558432	-0.42547932
1.10385032	0.49449332	0.04452832	-0.41447732	-0.37594032	-0.42980532
1.10580032	0.49433632	0.04545432	-0.41589032	-0.37531532	-0.43365432
1.10667032	0.49364532	0.04633832	-0.42009632	-0.37109132	-0.43683732
1.10926032	0.49362532	0.04718032	-0.42166732	-0.37060532	-0.44165432
1.11131032	0.49324532	0.04793432	-0.42390632	-0.37274032	-0.44749432
1.11276032	0.49254432	0.04858232	-0.42669732	-0.36807032	-0.45166332
1.11449032	0.49198832	0.04926232	-0.42940032	-0.36944832	-0.45692232
1.11649032	0.49152732	0.05000632	-0.43321932	-0.36704732	-0.45980932
1.11827032	0.49089232	0.05073232	-0.43882432	-0.36172132	-0.46263132
1.12033032	0.49030132	0.05143232	-0.44198332	-0.36075432	-0.46779632
1.12331032	0.49003132	0.05209232	-0.44130132	-0.36017632	-0.47350332
1.12505032	0.48910232	0.05261632	-0.44560532	-0.35352032	-0.47779632
1.12720032	0.48818932	0.05303932	-0.44989932	-0.34833732	-0.48503732
1.13082032	0.48780632	0.05344732	-0.45491032	-0.34916832	-0.49362432
1.13313032	0.48678732	0.05371732	-0.46646932	-0.34599432	-0.50129432
1.13620032	0.48600532	0.05392932	-0.47465032	-0.34813832	-0.51292732
1.13916032	0.48514532	0.05401632	-0.48319532	-0.34726332	-0.52309432
1.14195032	0.48429632	0.05396532	-0.49047532	-0.35003032	-0.53775432
1.14407032	0.48331932	0.05373932	-0.49461132	-0.34403532	-0.55021432
1.14582032	0.48241432	0.05338732	-0.49613932	-0.33585832	-0.56489432
1.14716032	0.48159032	0.05287732	-0.49720932	-0.33220832	-0.58297132
1.14829032	0.48088232	0.05223732	-0.49663632	-0.32394132	-0.60190132
1.14928032	0.48026832	0.05145632	-0.49844432	-0.31065832	-0.62021332
1.14986032	0.47959532	0.05045332	-0.50133032	-0.29686332	-0.64092432
1.15011032	0.47885132	0.04917732	-0.50413532	-0.28737332	-0.66433132
1.15092032	0.47845632	0.04767232	-0.50780832	-0.26901032	-0.68802232
1.15211032	0.47832932	0.04593332	-0.51140832	-0.25585232	-0.71317532
1.15109032	0.47746832	0.04392132	-0.52099532	-0.24378232	-0.73968032
1.15100032	0.47719732	0.04176432	-0.52225932	-0.21605232	-0.75958932
1.15379032	0.47824532	0.03956732	-0.52690632	-0.21631832	-0.79351732
1.15321032	0.47823132	0.03716932	-0.53866632	-0.19084332	-0.81745932
1.15315032	0.47868232	0.03470932	-0.54572132	-0.16985232	-0.83937032
1.15325032	0.47949332	0.03219432	-0.55178232	-0.15498632	-0.86537332
1.15222032	0.48005832	0.02956832	-0.55745932	-0.13264832	-0.88692132
1.15321032	0.48163532	0.02690632	-0.55446232	-0.12101432	-0.91360232
1.15346032	0.48307232	0.02412132	-0.55453532	-0.10804132	-0.93920032
1.15334032	0.48440232	0.02118032	-0.55236632	-0.09032332	-0.96088532
1.15332032	0.48578432	0.01822432	-0.54880132	-0.07561732	-0.98398532
1.15447032	0.48760932	0.01515032	-0.54544532	-0.06558332	-1.00845032
1.15504032	0.48919332	0.01200432	-0.54184432	-0.05439432	-1.03108032
1.15546032	0.49072332	0.00881432	-0.53758032	-0.04599832	-1.05174032
1.15693032	0.49267032	0.00559532	-0.52959032	-0.04374632	-1.07480032
1.15895032	0.49476732	0.00239032	-0.51757132	-0.04920432	-1.09855032
1.15973032	0.49621032	-0.00086932	-0.51052632	-0.04986732	-1.11729032
1.16114032	0.49778032	-0.00416832	-0.50388032	-0.04900332	-1.13437032
1.16160032	0.49877332	-0.00759432	-0.49821732	-0.04264832	-1.14500032
1.16443032	0.50066432	-0.01121232	-0.48571032	-0.05421332	-1.16385032
1.16800032	0.50283332	-0.01501632	-0.47615532	-0.06702632	-1.18177032
1.17117032	0.50482932	-0.01902932	-0.46646532	-0.07394132	-1.19782032
1.17332032	0.50647032	-0.02315732	-0.47724332	-0.07379732	-1.20993032
1.17480032	0.50805632	-0.02742932	-0.31810432	-0.17898132	-1.26622032
1.17537032	0.50925632	-0.03143732	-0.49757632	-0.06764732	-1.23330032
1.17607032	0.51077832	-0.03546532	-0.51697632	-0.05281332	-1.23977032
1.17605032	0.51219432	-0.03937732	-0.53894432	-0.04209332	-1.24793032
1.17766032	0.51450632	-0.04325032	-0.53985532	-0.04048932	-1.26144032
1.17867032	0.51680632	-0.04711932	-0.26889732	-0.14805432	-1.31984032
1.18018032	0.51923632	-0.05084832	-0.27083732	-0.14493032	-1.33217032
1.18170032	0.52162432	-0.05453132	-0.27900832	-0.13764632	-1.34308032
1.18256032	0.52366932	-0.05812332	-0.27753832	-0.13892932	-1.35610032
1.18412032	0.52595432	-0.06160732	-0.27856632	-0.13917432	-1.36873032
1.18456032	0.52764432	-0.06490132	-0.27997632	-0.13093432	-1.37767032
1.18491032	0.52918432	-0.06799332	-0.28136832	-0.13358532	-1.38914032
1.18480032	0.53035032	-0.07090432	-0.27767832	-0.13909332	-1.39932032
1.18487032	0.53145932	-0.07366632	-0.27237332	-0.14042032	-1.40583032
1.18563032	0.53270732	-0.07639132	-0.27126932	-0.14846932	-1.41604032
1.18739032	0.53427332	-0.07908432	-0.27792732	-0.14101832	-1.41999032
1.18972032	0.53600832	-0.08175932	-0.28201032	-0.13364732	-1.42328032
1.19235032	0.53787432	-0.08440732	-0.29318932	-0.12025032	-1.42474032
1.19442032	0.53951232	-0.08696532	-0.29743232	-0.11907232	-1.43029032
1.19376032	0.53988132	-0.08918632	-0.28778132	-0.13089632	-1.43894032
1.19520032	0.54117432	-0.09142932	-0.28959032	-0.13296432	-1.44321032
1.19495032	0.54170532	-0.09345532	-0.28299532	-0.14170932	-1.44904032
1.19637032	0.54293132	-0.09547032	-0.28518632	-0.13657332	-1.45191032
1.19775032	0.54406032	-0.09733132	-0.29050932	-0.13675932	-1.45626032
1.19886032	0.54490432	-0.09893032	-0.29231832	-0.13441932	-1.45857032
1.20042032	0.54577332	-0.10032832	-0.29948232	-0.13167232	-1.46089032
1.20178032	0.54639432	-0.10152332	-0.30513832	-0.13078432	-1.46171032
1.20355032	0.54708932	-0.10262632	-0.31320732	-0.12607732	-1.46072032
1.20534032	0.54770332	-0.10370232	-0.31241132	-0.11957932	-1.45899032
1.20582032	0.54771032	-0.10467332	-0.30951732	-0.12259232	-1.46021032
1.20703032	0.54806632	-0.10569932	-0.31236532	-0.12266332	-1.46024032
1.20797032	0.54833832	-0.10669532	-0.31280732	-0.12088532	-1.46026032
1.20998032	0.54911332	-0.10775132	-0.32193432	-0.11210732	-1.45934032
1.21021032	0.54913432	-0.10859132	-0.32512132	-0.11450732	-1.46246032
1.21073032	0.54928732	-0.10941732	-0.32325532	-0.11316932	-1.46413032
1.21194032	0.54975832	-0.11026432	-0.32812232	-0.10956732	-1.46618032
1.21320032	0.55023032	-0.11105032	-0.33366632	-0.10083832	-1.46677032
1.21389032	0.55041532	-0.11171332	-0.33465232	-0.09415532	-1.46666032
1.21451032	0.55055332	-0.11232332	-0.34023932	-0.08956832	-1.46850032
1.21546032	0.55081232	-0.11294132	-0.34331132	-0.08300832	-1.46979032
1.21539032	0.55067832	-0.11344932	-0.34705332	-0.08100632	-1.47125032
1.21489032	0.55031932	-0.11390132	-0.34152832	-0.08042332	-1.47480032
1.21522032	0.55029432	-0.11438532	-0.34120932	-0.07305332	-1.47431032
1.21568032	0.55025032	-0.11490532	-0.34548332	-0.06975532	-1.47493032
1.21608032	0.55014732	-0.11538532	-0.34858632	-0.06788732	-1.47626032
1.21529032	0.54950532	-0.11576432	-0.33982432	-0.06630332	-1.47712032
1.21616032	0.54956532	-0.11629532	-0.34807832	-0.06088232	-1.47607032
1.21676032	0.54950932	-0.11680232	-0.35331332	-0.05471432	-1.47531032
1.21640032	0.54904432	-0.11717232	-0.34712232	-0.05458032	-1.47712032
1.21597032	0.54858732	-0.11752432	-0.34200632	-0.05563832	-1.47911032
1.21696032	0.54876932	-0.11794432	-0.35229632	-0.04741032	-1.47718032
1.21625032	0.54814832	-0.11816132	-0.34155632	-0.05190232	-1.47988032
1.21578032	0.54763832	-0.11834932	-0.33998732	-0.05325032	-1.48259032
1.21644032	0.54763832	-0.11863832	-0.34459532	-0.04704632	-1.48285032
1.21617032	0.54724032	-0.11883532	-0.34415632	-0.04720532	-1.48503032
1.21608032	0.54691932	-0.11897432	-0.34573032	-0.04908332	-1.48758032
1.21617032	0.54670032	-0.11909232	-0.34857832	-0.04690632	-1.48823032
1.21556032	0.54615032	-0.11908532	-0.34566032	-0.04868032	-1.49037032
1.21520032	0.54570932	-0.11909232	-0.34322132	-0.04886432	-1.49211032
1.21477032	0.54522032	-0.11912332	-0.34205732	-0.05052632	-1.49350032
1.21442032	0.54471132	-0.11915132	-0.34272732	-0.05347532	-1.49606032
1.21527032	0.54471932	-0.11930332	-0.34272632	-0.04429232	-1.49413032
1.21515032	0.54428432	-0.11936532	-0.34214032	-0.04582332	-1.49544032
1.21632032	0.54441132	-0.11954032	-0.34964032	-0.03629232	-1.49386032
1.21664032	0.54418432	-0.11964232	-0.34683232	-0.03367232	-1.49313032
1.21699032	0.54395932	-0.11977332	-0.34632532	-0.02887732	-1.49222032
1.21706032	0.54358832	-0.11994932	-0.35075732	-0.03326832	-1.49591032
1.21716032	0.54322132	-0.12021432	-0.34382532	-0.03356232	-1.49717032
1.21667032	0.54257232	-0.12049132	-0.34221932	-0.03509632	-1.49857032
1.21734032	0.54241632	-0.12093832	-0.35122732	-0.03464932	-1.49919032
1.21764032	0.54212632	-0.12141232	-0.34437332	-0.03454132	-1.49928032
1.21750032	0.54165432	-0.12195332	-0.34241132	-0.03063032	-1.49822032
1.21771032	0.54136432	-0.12254432	-0.34150232	-0.03210032	-1.49925032
1.21750032	0.54093832	-0.12316232	-0.33917732	-0.02866332	-1.49852032
1.21777032	0.54074832	-0.12393332	-0.34673432	-0.03358732	-1.50098032
1.21791032	0.54055132	-0.12473832	-0.34286632	-0.02807632	-1.49961032
1.21824032	0.54049132	-0.12560232	-0.34366132	-0.02961932	-1.50139032
1.21932032	0.54085032	-0.12653632	-0.35736932	-0.02390232	-1.50029032
1.21813032	0.54018632	-0.12715832	-0.34763932	-0.03184932	-1.50303032
1.21880032	0.54039132	-0.12790532	-0.34912732	-0.02974932	-1.50303032
1.21938032	0.54055032	-0.12859532	-0.36000532	-0.02296632	-1.50158032
1.21864032	0.54014632	-0.12916132	-0.34510732	-0.02533832	-1.50259032
1.21841032	0.53999832	-0.12975132	-0.34172432	-0.02901332	-1.50369032
1.21903032	0.54021932	-0.13040432	-0.35621432	-0.02525232	-1.50378032
1.21813032	0.53981132	-0.13083932	-0.33879232	-0.02747632	-1.50397032
1.21901032	0.54016132	-0.13143432	-0.35227532	-0.02492932	-1.50347032
1.21859032	0.53996132	-0.13184732	-0.34434332	-0.02469932	-1.50347032
1.21817032	0.53974932	-0.13222432	-0.34474932	-0.02550232	-1.50360032
1.21886032	0.54004232	-0.13272432	-0.35438532	-0.02292832	-1.50318032
1.21859032	0.53993532	-0.13308332	-0.34756832	-0.02412332	-1.50380032
1.21902032	0.54017232	-0.13348432	-0.35396932	-0.01898232	-1.50244032
1.21892032	0.54021732	-0.13382132	-0.34886532	-0.01585732	-1.50052032
1.21916032	0.54041232	-0.13417732	-0.34880532	-0.01574732	-1.50113032
1.21900032	0.54046332	-0.13450132	-0.34460532	-0.02095232	-1.50322032
1.21857032	0.54038632	-0.13479532	-0.34145432	-0.02230132	-1.50360032
1.21896032	0.54071632	-0.13525932	-0.34018832	-0.02213432	-1.50385032
1.21925032	0.54097732	-0.13571132	-0.34187732	-0.01706332	-1.50273032
1.21917032	0.54115732	-0.13618932	-0.34496632	-0.02601832	-1.50696032
1.22018032	0.54180432	-0.13681132	-0.35739332	-0.02355332	-1.50804032
1.21951032	0.54174032	-0.13723832	-0.34296032	-0.02986432	-1.51044032
1.21902032	0.54176032	-0.13771532	-0.33698832	-0.03292532	-1.51269032
1.21928032	0.54212832	-0.13830132	-0.33679232	-0.03098132	-1.51331032
1.21802032	0.54185232	-0.13872732	-0.32841132	-0.04358032	-1.51919032
1.21894032	0.54254732	-0.13939432	-0.33713832	-0.03814932	-1.51856032
1.21845032	0.54264132	-0.13983332	-0.32969332	-0.04246632	-1.52238032
1.21715032	0.54239232	-0.14004132	-0.31783132	-0.04825632	-1.52632032
1.21776032	0.54298732	-0.14034032	-0.32442332	-0.04723732	-1.52822032
1.21799032	0.54338932	-0.14048932	-0.32755732	-0.04651532	-1.53056032
1.21832032	0.54381132	-0.14050632	-0.32907332	-0.04492732	-1.53190032
1.21826032	0.54400032	-0.14036032	-0.32342332	-0.04242332	-1.53357032
1.21827032	0.54419232	-0.14007432	-0.33120632	-0.04240532	-1.53543032
1.21897032	0.54461832	-0.13972732	-0.33165932	-0.03711032	-1.53395032
1.21807032	0.54430232	-0.13902232	-0.32692232	-0.03976832	-1.53646032
1.21871032	0.54462532	-0.13845432	-0.33163132	-0.03786132	-1.53562032
1.21836032	0.54447332	-0.13768632	-0.32805032	-0.04195632	-1.53652032
1.21889032	0.54465332	-0.13695732	-0.32748832	-0.03464832	-1.53237032
1.21835032	0.54432532	-0.13610032	-0.32428032	-0.03894332	-1.53341032
1.21717032	0.54364132	-0.13511932	-0.31228032	-0.04096232	-1.53172032
1.21795032	0.54379332	-0.13439832	-0.31975632	-0.03762732	-1.53070032
1.21709032	0.54323732	-0.13354032	-0.31582632	-0.03972832	-1.53027032
1.21813032	0.54349332	-0.13299132	-0.32218632	-0.03668432	-1.52811032
1.21760032	0.54307632	-0.13237332	-0.31907432	-0.03629732	-1.52781032
1.21901032	0.54357232	-0.13208232	-0.33246832	-0.02405532	-1.52170032
1.21833032	0.54313732	-0.13166632	-0.32940432	-0.01910832	-1.51918032
1.21739032	0.54262632	-0.13139932	-0.32291932	-0.02516232	-1.52170032
1.21682032	0.54231832	-0.13132632	-0.31816232	-0.02479932	-1.52070032
1.21692032	0.54231832	-0.13151932	-0.32219132	-0.01915632	-1.51891032
1.21719032	0.54239132	-0.13199832	-0.32056632	-0.01934932	-1.51959032
1.21642032	0.54204332	-0.13261632	-0.31999332	-0.02016432	-1.52009032
1.21582032	0.54181032	-0.13353632	-0.31586132	-0.01967632	-1.52035032
1.21575032	0.54183332	-0.13480832	-0.32046332	-0.01919232	-1.52141032
1.21597032	0.54199732	-0.13642232	-0.32551732	-0.02374432	-1.52568032
1.21519032	0.54173132	-0.13823332	-0.32211632	-0.02774332	-1.52882032
1.21554032	0.54204732	-0.14055832	-0.33095932	-0.03158532	-1.53348032
1.21669032	0.54277532	-0.14332832	-0.33898732	-0.03199432	-1.53571032
1.21800032	0.54363532	-0.14646932	-0.35625532	-0.01994732	-1.53519032
1.21912032	0.54444232	-0.14993232	-0.37871432	-0.02356232	-1.54081032
1.21904032	0.54481032	-0.15361132	-0.37765832	-0.03752132	-1.55070032
1.21946032	0.54552732	-0.15783332	-0.37924232	-0.03878832	-1.55586032
1.21899032	0.54592332	-0.16234932	-0.37877432	-0.05345032	-1.56453032
1.21676032	0.54567132	-0.16688032	-0.35954932	-0.06365032	-1.57148032
1.21682032	0.54664632	-0.17178732	-0.37051332	-0.05793932	-1.57611032
1.21294032	0.54583232	-0.17465532	-0.33222332	0.01256332	-1.55108032
1.21486032	0.54657132	-0.17484132	-0.35015532	0.01389732	-1.55157032
1.21509032	0.54671632	-0.17450932	-0.34679232	0.01844032	-1.54606032
1.21180032	0.54572932	-0.17363932	-0.31961532	-0.00286832	-1.55376032
1.21420032	0.54683932	-0.17270432	-0.33401732	-0.00795032	-1.55666032
1.21552032	0.54710432	-0.17056732	-0.34570732	-0.02344232	-1.56187032
1.21765032	0.54786832	-0.16776432	-0.36135332	-0.03004532	-1.56673032
1.21795032	0.54787832	-0.16420732	-0.36406832	-0.04141832	-1.57111032
1.21945032	0.54827732	-0.16053932	-0.37812432	-0.04463932	-1.57159032
1.21963032	0.54796132	-0.15654432	-0.37677132	-0.05073632	-1.57125032
1.22194032	0.54845532	-0.15268432	-0.39125332	-0.05307232	-1.56862032
1.22251032	0.54804932	-0.14855532	-0.39849432	-0.05987232	-1.56693032
1.22113032	0.54667832	-0.14402132	-0.37193032	-0.07874132	-1.56615032
1.22092032	0.54577132	-0.13966532	-0.36390332	-0.08743232	-1.56022032
1.22207032	0.54548832	-0.13549932	-0.36732432	-0.08399332	-1.55027032
1.22181032	0.54460232	-0.13135932	-0.35662332	-0.08145232	-1.54232032
1.22312032	0.54439832	-0.12754032	-0.36210932	-0.08036432	-1.53618032
1.22277032	0.54349732	-0.12372232	-0.35180032	-0.07872632	-1.52721032
1.22397032	0.54331132	-0.12030632	-0.35557732	-0.07303032	-1.51867032
1.22268032	0.54211232	-0.11685432	-0.34375132	-0.07679632	-1.51319032
1.22067032	0.54067832	-0.11355332	-0.32992432	-0.08615932	-1.50912032
1.21921032	0.53958632	-0.11057632	-0.32742032	-0.08845632	-1.50570032
1.21908032	0.53914532	-0.10793932	-0.33467532	-0.08711932	-1.50080032
1.21853032	0.53855932	-0.10545032	-0.33040232	-0.08339932	-1.49573032
1.21816032	0.53810932	-0.10318532	-0.32471732	-0.07844732	-1.48880032
1.21721032	0.53745032	-0.10106232	-0.31239832	-0.08104932	-1.48586032
1.21711032	0.53717932	-0.09921632	-0.31480932	-0.07617532	-1.48246032
1.21539032	0.53627032	-0.09744732	-0.29942832	-0.07531832	-1.47850032
1.21437032	0.53562932	-0.09589532	-0.29613332	-0.07679332	-1.47748032
1.21451032	0.53547632	-0.09461032	-0.29724932	-0.06738332	-1.47247032
1.21415032	0.53508832	-0.09342532	-0.29338532	-0.06260632	-1.46806032
1.21326032	0.53442432	-0.09237732	-0.29230332	-0.05948332	-1.46524032
1.21302032	0.53400332	-0.09150932	-0.29554432	-0.05342132	-1.46120032
1.21216032	0.53332032	-0.09075232	-0.29062632	-0.05600832	-1.45995032
1.21147032	0.53266032	-0.09008332	-0.28763532	-0.05207532	-1.45605032
1.21081032	0.53199032	-0.08954032	-0.28567532	-0.05281932	-1.45407032
1.20998032	0.53102432	-0.08897132	-0.56253532	0.06417632	-1.39904032
1.20970032	0.53046032	-0.08860332	-0.55982332	0.05963232	-1.39953032
1.20912032	0.52977232	-0.08826332	-0.55853632	0.05526032	-1.40001032
1.20967032	0.52954832	-0.08805532	-0.55017632	0.04980532	-1.40119032
1.21028032	0.52931132	-0.08784432	-0.54552632	0.04607632	-1.40115032
1.21048032	0.52887532	-0.08764132	-0.53697032	0.04004832	-1.40150032
1.21023032	0.52822532	-0.08743032	-0.54013832	0.04573532	-1.39591032
1.21049032	0.52772532	-0.08725532	-0.53427232	0.04002132	-1.39638032
1.21063032	0.52728332	-0.08709232	-0.30177032	-0.04968432	-1.43255032
1.21110032	0.52681232	-0.08678132	-0.29687532	-0.05239832	-1.43075032
1.21221032	0.52636832	-0.08635532	-0.53916932	0.03504632	-1.39031032
1.21300032	0.52599032	-0.08597032	-0.29111332	-0.04428332	-1.42022032
1.21373032	0.52518432	-0.08535532	-0.54418732	0.02671132	-1.38412032
1.21497032	0.52463532	-0.08476232	-0.54549232	0.02472732	-1.37956032
1.21662032	0.52413432	-0.08409532	-0.53303032	0.02940332	-1.37181032
1.21793032	0.52335532	-0.08334032	-0.52524132	0.02497432	-1.36625032
1.21975032	0.52256732	-0.08254432	-0.51876732	0.02177832	-1.35971032
1.22196032	0.52180032	-0.08169532	-0.52063032	0.02748032	-1.34677032
1.22498032	0.52125632	-0.08084032	-0.51402932	0.01956032	-1.34193032
1.22831032	0.52080132	-0.07986432	-0.50058932	0.01737432	-1.33274032
1.22930032	0.51931732	-0.07857232	-0.49591832	0.04030732	-1.30897032
1.23074032	0.51800532	-0.07717932	-0.50007732	0.05156032	-1.29039032
1.23243032	0.51688032	-0.07571132	-0.50042932	0.05377532	-1.27731032
1.23534032	0.51630332	-0.07425632	-0.49058232	0.05440432	-1.26610032
1.23660032	0.51513332	-0.07266832	-0.48575432	0.06325032	-1.25022032
1.23666032	0.51355932	-0.07099932	-0.49744732	0.07257832	-1.23067032
1.23846032	0.51284732	-0.06944232	-0.49243532	0.07095332	-1.21973032
1.23804032	0.51133132	-0.06773232	-0.49051232	0.08501032	-1.20190032
1.23884032	0.51048232	-0.06608032	-0.49904432	0.08977732	-1.18830032
1.24051032	0.51019632	-0.06445132	-0.49496232	0.09382932	-1.17735032
1.24151032	0.50981032	-0.06270532	-0.49755932	0.10353032	-1.16243032
1.24181032	0.50933032	-0.06092432	-0.50006532	0.11021732	-1.15093032
1.24350032	0.50954632	-0.05924732	-0.49959832	0.11119932	-1.14125032
1.24502032	0.50981032	-0.05765332	-0.49664832	0.11537032	-1.13213032
1.24488032	0.50946332	-0.05615932	-0.50216832	0.12178832	-1.12077032
1.24590032	0.50972632	-0.05494532	-0.49979132	0.12083932	-1.11328032
1.24617032	0.50981732	-0.05384532	-0.50025332	0.12284232	-1.10445032
1.24605032	0.50983332	-0.05289732	-0.50441232	0.12544132	-1.09554032
1.24671032	0.51032332	-0.05213932	-0.50240232	0.12170832	-1.09172032
1.24614032	0.51053332	-0.05143732	-0.49650032	0.12384232	-1.08404032
1.24572032	0.51096632	-0.05086332	-0.49476332	0.12694832	-1.07715032
1.24637032	0.51194632	-0.05045732	-0.49569132	0.12458732	-1.07257032
1.24688032	0.51302332	-0.05019432	-0.49432232	0.12290032	-1.06819032
1.24611032	0.51362232	-0.05005832	-0.49427532	0.12647132	-1.06420032
1.24704032	0.51480832	-0.05006532	-0.48518932	0.12187232	-1.06211032
1.24708032	0.51539432	-0.04990732	-0.47900632	0.12148432	-1.05677032
1.24737032	0.51574332	-0.04962532	-0.47855232	0.12148932	-1.04746032
1.24719032	0.51576632	-0.04915332	-0.47565032	0.12151332	-1.03692032
1.24618032	0.51541132	-0.04851432	-0.47630132	0.12334332	-1.02359032
1.24684032	0.51580532	-0.04786932	-0.47577632	0.12023232	-1.01155032
1.24605032	0.51568132	-0.04716632	-0.47285032	0.11775532	-0.99990332
1.24544032	0.51567732	-0.04654232	-0.46860632	0.11613532	-0.98748332
1.24500032	0.51566732	-0.04604032	-0.46445832	0.11579432	-0.97488432
1.24502032	0.51571032	-0.04568432	-0.46479532	0.11314032	-0.96212532
1.24495032	0.51555832	-0.04544932	-0.46871832	0.11057132	-0.94887032
1.24628032	0.51581832	-0.04537932	-0.46619132	0.10827032	-0.93711132
1.24509032	0.51484732	-0.04528932	-0.47539332	0.10761032	-0.92252332
1.24556032	0.51448432	-0.04527032	-0.47410132	0.10252032	-0.90892532
1.24517032	0.51372832	-0.04519932	-0.47704332	0.09298832	-0.89566632
1.24546032	0.51322732	-0.04511732	-0.47061132	0.08124532	-0.88174132
1.24540032	0.51253332	-0.04498332	-0.46506432	0.07103032	-0.86696732
1.24661032	0.51225532	-0.04486432	-0.45265832	0.05431532	-0.85342932
1.24610032	0.51124932	-0.04453532	-0.44635932	0.04088632	-0.83749232
1.24676032	0.51059332	-0.04407232	-0.44306732	0.02524132	-0.82159032
1.24670032	0.50951232	-0.04337832	-0.44320032	0.01106932	-0.80271232
1.24739032	0.50869232	-0.04240532	-0.44891432	-0.00641432	-0.78467432
1.24534032	0.50678332	-0.04111132	-0.46445532	-0.01337832	-0.76136732
1.24721032	0.50654632	-0.03969132	-0.46285732	-0.03437532	-0.74110632
1.24602032	0.50502932	-0.03814432	-0.46213232	-0.04655832	-0.72047032
1.24946032	0.50546832	-0.03658232	-0.44721732	-0.06900832	-0.70242232
1.24862032	0.50417332	-0.03471432	-0.44554332	-0.07754132	-0.67724432
1.23735032	0.49866732	-0.03288832	-0.07329732	-0.51960632	-0.76369732
1.24951032	0.50263732	-0.03080532	-0.43508232	-0.10679232	-0.63659532
1.25058032	0.50223932	-0.02874932	-0.42499532	-0.11950532	-0.61604732
1.25110032	0.50173632	-0.02655332	-0.41807832	-0.13399732	-0.59583632
1.25019032	0.50080732	-0.02432932	-0.41184632	-0.14342032	-0.57384332
1.24996032	0.50026532	-0.02208432	-0.40536932	-0.15806132	-0.55333932
1.24962032	0.49977432	-0.01986032	-0.40022032	-0.16919032	-0.53105932
1.24970032	0.49954032	-0.01766432	-0.39002532	-0.18043932	-0.50817632
1.24779032	0.49866532	-0.01551632	-0.38373132	-0.18577932	-0.48322432
1.24844032	0.49900232	-0.01345532	-0.36710132	-0.20004132	-0.46026032
1.24759032	0.49881632	-0.01138632	-0.35288232	-0.21551732	-0.43479232
1.24641032	0.49857032	-0.00929832	-0.33915732	-0.22492632	-0.40972632
1.24536032	0.49839632	-0.00713832	-0.32833032	-0.23523832	-0.38415032
1.24294032	0.49771632	-0.00497932	-0.32514332	-0.23868832	-0.35737932
1.24351032	0.49831032	-0.00289732	-0.30235532	-0.24884932	-0.33418132
1.24171032	0.49808832	-0.00087832	-0.29367032	-0.25140732	-0.30916832
1.23961032	0.49790432	0.00100832	-0.28149232	-0.24913932	-0.28428532
1.23898032	0.49843532	0.00276032	-0.26111132	-0.26053432	-0.26235432
1.23569032	0.49799532	0.00440932	-0.25223632	-0.25264732	-0.23904832
1.23454032	0.49847132	0.00595032	-0.23352332	-0.25708032	-0.21747832
1.23340032	0.49899332	0.00741032	-0.21623832	-0.26527132	-0.20006632
1.23153032	0.49915932	0.00882932	-0.19597832	-0.26229032	-0.18136632
1.22971032	0.49921832	0.01022432	-0.18797632	-0.26764032	-0.16633932
1.22782032	0.49909932	0.01156632	-0.18087432	-0.26800632	-0.15294032
1.22548032	0.49860432	0.01287732	-0.18256532	-0.26294432	-0.14239732
1.22417032	0.49838132	0.01408032	-0.17239632	-0.27101632	-0.13666132
1.22260032	0.49791332	0.01513432	-0.16701832	-0.26908332	-0.13269032
1.22083032	0.49726232	0.01608132	-0.16631532	-0.27303232	-0.13211032
1.21919032	0.49661332	0.01693732	-0.16161132	-0.27422532	-0.13380432
1.21768032	0.49600632	0.01766232	-0.15432332	-0.27951732	-0.13680032
1.21568032	0.49524832	0.01828532	-0.15308332	-0.28497332	-0.13962132
1.21316032	0.49427532	0.01881832	-0.15347432	-0.28411932	-0.14264432
1.21183032	0.49380232	0.01931732	-0.15035632	-0.29391632	-0.14356832
1.20962032	0.49295532	0.01982432	-0.15234632	-0.29096532	-0.14069132
1.20746032	0.49198932	0.02034132	-0.15477432	-0.29172532	-0.13675232
1.20676032	0.49146732	0.02088632	-0.15068432	-0.29700532	-0.13329932
1.20497032	0.49039332	0.02143132	-0.15344532	-0.30302432	-0.12930632
1.20205032	0.48877832	0.02194932	-0.16131232	-0.29757132	-0.12343332
1.20097032	0.48782832	0.02246332	-0.15648032	-0.30229032	-0.11867532
1.19943032	0.48666332	0.02296132	-0.15839232	-0.30531632	-0.11344132
1.19865032	0.48581232	0.02344032	-0.15380832	-0.31631732	-0.10778932
1.19728032	0.48476232	0.02390432	-0.14570632	-0.32230232	-0.10140832
1.19662032	0.48411932	0.02444632	-0.13392732	-0.34381732	-0.09448832
1.19425032	0.48297532	0.02506332	-0.13529732	-0.34301432	-0.08400432
1.19279032	0.48243132	0.02581832	-0.12633132	-0.35601932	-0.07115832
1.19083032	0.48189632	0.02676132	-0.12264432	-0.37076032	-0.05763632
1.18907032	0.48162232	0.02786232	-0.11754832	-0.37887732	-0.04199132
1.18735032	0.48151132	0.02907132	-0.11463032	-0.39077032	-0.02495532
1.18599032	0.48165832	0.03036232	-0.10429732	-0.39644432	-0.00843732
1.18259032	0.48107832	0.03165832	-0.11548132	-0.38669732	0.00693232
1.18117032	0.48127232	0.03308532	-0.08831732	-0.39028632	0.02461032
1.17891032	0.48118732	0.03444832	-0.09071032	-0.39007232	0.03800032
1.17653032	0.48102732	0.03582132	-0.09302432	-0.41133632	0.05223332
1.17414032	0.48089332	0.03730332	-0.08628532	-0.41887032	0.06731432
1.17100032	0.48041832	0.03884332	-0.08775832	-0.42901332	0.08028732
1.16832032	0.48000732	0.04037032	-0.08104132	-0.43466932	0.09238732
1.16621032	0.47964232	0.04185832	-0.07475632	-0.44198432	0.10210132
1.16390032	0.47880732	0.04315732	-0.06686332	-0.43481232	0.10765332
1.16089032	0.47713532	0.04414232	-0.05946132	-0.44700932	0.10957632
1.15924032	0.47529332	0.04482832	-0.04267632	-0.45830232	0.10886032
1.15785032	0.47288832	0.04519632	-0.03308532	-0.46613532	0.10334932
1.15630032	0.47005832	0.04539832	-0.02719532	-0.46875932	0.09541232
1.15475032	0.46713532	0.04549432	-0.02388732	-0.47438332	0.08721032
1.15210032	0.46394732	0.04551332	-0.03085732	-0.47921832	0.08015932
1.14917032	0.46094232	0.04559332	-0.03911632	-0.47864732	0.07427432
1.14830032	0.45900232	0.04588032	-0.03302632	-0.46695332	0.07067432
1.14718032	0.45705632	0.04621432	-0.02231232	-0.46454332	0.06958432
1.14591032	0.45494232	0.04647832	-0.01959232	-0.47242532	0.07064932
1.14494032	0.45286832	0.04666032	-0.01175232	-0.47502132	0.07162432
1.14340032	0.45054132	0.04673032	-0.01019632	-0.48368232	0.07239932
1.14148032	0.44803632	0.04669732	-0.01471832	-0.49279432	0.07243432
1.14050032	0.44586732	0.04664832	-0.01642532	-0.49431632	0.07286332
1.13982032	0.44379732	0.04654332	-0.01100532	-0.49747532	0.07329632
1.13929032	0.44179032	0.04633232	0.00434132	-0.50105132	0.07578532
1.13843032	0.43961332	0.04600232	0.00996632	-0.50045632	0.07727132
1.13677032	0.43709632	0.04553732	0.01286932	-0.50705832	0.07933332
1.13536032	0.43465932	0.04494232	0.02777232	-0.51352732	0.08221732
1.13370032	0.43206032	0.04414432	0.02423932	-0.51233732	0.08323632
1.13243032	0.42953432	0.04315232	0.02800632	-0.50748732	0.08409032
1.13121032	0.42695532	0.04194132	0.04525032	-0.50318832	0.08458132
1.12954032	0.42420632	0.04060632	0.07468732	-0.50654432	0.08453732
1.12751032	0.42121032	0.03933132	0.09173732	-0.51361632	0.08337432
1.12591032	0.41827032	0.03811832	0.09777432	-0.51938932	0.08227332
1.12449032	0.41534032	0.03693032	0.08294932	-0.53084932	0.07911032
1.12261032	0.41222932	0.03566632	0.08649532	-0.54056032	0.07639532
1.12081032	0.40914832	0.03429532	0.09031532	-0.54861432	0.07237532
1.11976032	0.40630532	0.03282732	0.09327132	-0.55274232	0.06717732
1.11885032	0.40344632	0.03123132	0.09165932	-0.55831132	0.06128532
1.11710032	0.40023732	0.02948732	0.09683932	-0.56150432	0.05636332
1.11570032	0.39710232	0.02770132	0.11084332	-0.56425732	0.04940832
1.11282032	0.39345032	0.02603732	0.11751332	-0.56667332	0.04107932
1.10978032	0.38983732	0.02459432	0.11648432	-0.57399432	0.03357832
1.10676032	0.38631332	0.02341132	0.10937032	-0.58539532	0.02470032
1.10689032	0.38396332	0.02246032	0.09690832	-0.58493532	0.01556632
1.10330032	0.38038832	0.02171632	0.08498632	-0.59380532	0.00729232
1.10290032	0.37800232	0.02114632	0.09336432	-0.58730232	0.00584932
1.09677032	0.37370932	0.02061332	0.08557432	-0.60338632	0.00148532
1.09912032	0.37238432	0.02034932	0.06797532	-0.59099032	-0.00894532
1.09448032	0.36865832	0.01980232	0.08285332	-0.60121932	-0.00882732
1.09156032	0.36557632	0.01938032	0.09804232	-0.60111932	-0.00952832
1.09029032	0.36326432	0.01907832	0.11973832	-0.58922332	-0.01289032
1.08645032	0.36018532	0.01867032	0.11692232	-0.58956832	-0.01856932
1.08391032	0.35758532	0.01852632	0.12595132	-0.58849832	-0.01957532
1.08265032	0.35544432	0.01866132	0.12927732	-0.57910232	-0.02346832
1.07889032	0.35265632	0.01908432	0.13949432	-0.58004732	-0.02163732
1.07798032	0.35098132	0.01971632	0.12373332	-0.57156332	-0.02614032
1.07379032	0.34835232	0.02039332	0.13293132	-0.57410332	-0.02371032
1.07285032	0.34682232	0.02121132	0.11740832	-0.56724532	-0.02817732
1.07095032	0.34505632	0.02192132	0.11019832	-0.56468132	-0.03141032
1.06756032	0.34291532	0.02255432	0.11547932	-0.56449632	-0.03137232
1.06575032	0.34143432	0.02314732	0.10953032	-0.55769932	-0.03640232
1.06291032	0.33974232	0.02362532	0.11900932	-0.55610432	-0.03661332
1.06101032	0.33841532	0.02405532	0.12389232	-0.55285132	-0.03881832
1.05860032	0.33706132	0.02437832	0.13107732	-0.55247432	-0.03907932
1.05680032	0.33601532	0.02476732	0.13923032	-0.54725432	-0.04061132
1.05480032	0.33497132	0.02512532	0.14694932	-0.54298432	-0.04203732
1.05125032	0.33349732	0.02543532	0.15811832	-0.54347832	-0.04579632
1.05150032	0.33327232	0.02592232	0.14938532	-0.53635632	-0.04738532
1.05001032	0.33257132	0.02637932	0.14238432	-0.53138932	-0.05290432
1.04881032	0.33205732	0.02688832	0.13125532	-0.52338732	-0.05784632
1.04763032	0.33160732	0.02743632	0.12577532	-0.51855332	-0.06151132
1.04636032	0.33117432	0.02796232	0.11866532	-0.51614932	-0.06467032
1.04494032	0.33073032	0.02844032	0.12151032	-0.50940832	-0.06580432
1.04294032	0.33018332	0.02880832	0.12460032	-0.50530032	-0.06641032
1.04217032	0.33006632	0.02913032	0.12869232	-0.49309132	-0.06676732
1.04029032	0.32961332	0.02936832	0.14170732	-0.48348532	-0.06604132
1.03801032	0.32906932	0.02953432	0.15555832	-0.47734332	-0.06414732
1.03475032	0.32830232	0.02970432	0.17233332	-0.47601032	-0.06271232
1.03525032	0.32875032	0.03005632	0.17355432	-0.45829632	-0.06107632
1.03370032	0.32860132	0.03041732	0.18258632	-0.45265532	-0.05960032
1.03055032	0.32799632	0.03078632	0.19484532	-0.45484832	-0.05894732
1.03201032	0.32887732	0.03138032	0.18667132	-0.43697032	-0.05777932
1.03199032	0.32931932	0.03194832	0.18330132	-0.42462032	-0.05807932
1.02999032	0.32919432	0.03250832	0.18972332	-0.42841532	-0.05762532
1.03088032	0.32994132	0.03319832	0.18447632	-0.41346832	-0.05646332
1.03000032	0.33021532	0.03378532	0.18448832	-0.41444432	-0.05547932
1.02845032	0.33031232	0.03422932	0.19499132	-0.41664632	-0.05243932
1.02847032	0.33105432	0.03456732	0.19550332	-0.41148332	-0.05191132
1.02760032	0.33160332	0.03468632	0.20268732	-0.40620732	-0.05104232
1.02716032	0.33238432	0.03469132	0.20494132	-0.39394332	-0.05133832
1.02630032	0.33297532	0.03461232	0.21222132	-0.38448832	-0.05197732
1.02550032	0.33361132	0.03450632	0.21893832	-0.37218732	-0.05352732
1.02399032	0.33402432	0.03441832	0.22574232	-0.37666932	-0.05385532
1.02382032	0.33487332	0.03436232	0.22880732	-0.36671332	-0.05508532
1.02397032	0.33577732	0.03435732	0.22928332	-0.36049632	-0.05549932
1.02439032	0.33673032	0.03437132	0.22796532	-0.35931032	-0.05578832
1.02432032	0.33748732	0.03432532	0.22980432	-0.35722832	-0.05672032
1.02452032	0.33824432	0.03424632	0.22955632	-0.35341132	-0.05921432
1.02546032	0.33920632	0.03415732	0.22624632	-0.34416332	-0.06247432
1.02526032	0.33976532	0.03409532	0.22438132	-0.34982532	-0.06474032
1.02600032	0.34057532	0.03407132	0.22033132	-0.34563932	-0.06635632
1.02647032	0.34132832	0.03406832	0.21502832	-0.34656332	-0.06800232
1.02753032	0.34234432	0.03410732	0.20687832	-0.35059132	-0.06982432
1.02779032	0.34309132	0.03413932	0.20263832	-0.35286432	-0.07132532
1.02839032	0.34385032	0.03414032	0.19489532	-0.34947732	-0.07340132
1.02877032	0.34451832	0.03406232	0.18873432	-0.35172732	-0.07737532
1.02994032	0.34545332	0.03398132	0.17466132	-0.34947632	-0.08249132
1.03060032	0.34623332	0.03378732	0.16504832	-0.34616832	-0.08781632
1.03100032	0.34697532	0.03348432	0.15949432	-0.35897632	-0.09356432
1.03115032	0.34766932	0.03307632	0.15052232	-0.35875632	-0.09913232
1.03109032	0.34835732	0.03258932	0.14803232	-0.35704932	-0.10468232
1.03126032	0.34914632	0.03204632	0.14715532	-0.34624232	-0.11055932
1.03101032	0.34985732	0.03146432	0.14583632	-0.33680632	-0.11586832
1.03029032	0.35039732	0.03094032	0.15114532	-0.33697432	-0.11931132
1.03044032	0.35122832	0.03048532	0.14847032	-0.33123732	-0.12206232
1.03050032	0.35203532	0.03019232	0.14924732	-0.32774932	-0.12220732
1.02995032	0.35269032	0.03001332	0.15020132	-0.31514332	-0.12292732
1.02856032	0.35309632	0.02981832	0.15503632	-0.29645232	-0.12444832
1.02835032	0.35384132	0.02960532	0.15147432	-0.29536132	-0.12453432
1.02741032	0.35432832	0.02932832	0.15283432	-0.29130332	-0.12621532
1.02636032	0.35478032	0.02903732	0.15246232	-0.27951532	-0.12870432
1.02545032	0.35528032	0.02870132	0.14923032	-0.27347432	-0.13128032
1.02476032	0.35586832	0.02832532	0.14473432	-0.26871932	-0.13445032
1.02332032	0.35619032	0.02786432	0.14724932	-0.25950332	-0.13832432
1.02236032	0.35668832	0.02743032	0.14315232	-0.24955432	-0.14201732
1.02174032	0.35731632	0.02701132	0.13827532	-0.25012432	-0.14465832
1.02040032	0.35771132	0.02667332	0.13886132	-0.24288332	-0.14665932
1.01904032	0.35813732	0.02641832	0.13778332	-0.23296232	-0.14894632
1.01845032	0.35888232	0.02623932	0.13187732	-0.22508132	-0.14952732
1.01754032	0.35956032	0.02604232	0.13179332	-0.22120132	-0.15023532
1.01579032	0.35998632	0.02579132	0.13294632	-0.21199332	-0.15150532
1.01495032	0.36076232	0.02553332	0.13019832	-0.20910432	-0.15236532
1.01309032	0.36118732	0.02518932	0.13108232	-0.19959632	-0.15457132
1.01172032	0.36178632	0.02481132	0.13203832	-0.19376432	-0.15672632
1.00997032	0.36222932	0.02441832	0.13272432	-0.18565032	-0.15868032
1.00928032	0.36307432	0.02402432	0.13178432	-0.18263832	-0.16044032
1.00778032	0.36360632	0.02355732	0.13251832	-0.17624532	-0.16219632
1.00679032	0.36430032	0.02309032	0.13147432	-0.17080032	-0.16397632
1.00613032	0.36506832	0.02260232	0.12943932	-0.16554532	-0.16639032
1.00576032	0.36590632	0.02208232	0.12603832	-0.16522832	-0.16894632
1.00414032	0.36625332	0.02150032	0.12802732	-0.16153332	-0.17255332
1.00337032	0.36688932	0.02091432	0.12583332	-0.15973032	-0.17620432
1.00223032	0.36741432	0.02027032	0.12319432	-0.15935432	-0.17989432
1.00215032	0.36833532	0.01959332	0.11752332	-0.16229732	-0.18356032
1.00113032	0.36895332	0.01884332	0.11804432	-0.16075632	-0.18838532
1.00002032	0.36954532	0.01806632	0.11674332	-0.15644832	-0.19228032
0.99924332	0.37021532	0.01731032	0.11668432	-0.15471232	-0.19737932
0.99888032	0.37099232	0.01662232	0.11172432	-0.15371332	-0.20141832
0.99878632	0.37179532	0.01606732	0.10688332	-0.15417332	-0.20481632
0.99869032	0.37254532	0.01562932	0.10002732	-0.15448032	-0.20741832
0.99895432	0.37340732	0.01530632	0.09443432	-0.15417432	-0.20932932
0.99912032	0.37419332	0.01503932	0.08632732	-0.15739832	-0.21138832
0.99882532	0.37478232	0.01480732	0.08187832	-0.15550832	-0.21338732
0.99913032	0.37558632	0.01459832	0.07593132	-0.15808232	-0.21474232
0.99896032	0.37620432	0.01441032	0.07432832	-0.15712632	-0.21597332
0.99837732	0.37671332	0.01420032	0.07337832	-0.15489832	-0.21692932
0.99797732	0.37730432	0.01399432	0.07261432	-0.15107932	-0.21776132
0.99742632	0.37786432	0.01375532	0.07313332	-0.14924232	-0.21878832
0.99687132	0.37843732	0.01350432	0.07432432	-0.14725232	-0.21982532
0.99651032	0.37906132	0.01328732	0.07386732	-0.14455532	-0.22060532
0.99601332	0.37960432	0.01312632	0.07425632	-0.14170132	-0.22165432
0.99644532	0.38044132	0.01301632	0.07074132	-0.14369932	-0.22169032
0.99638132	0.38106432	0.01292932	0.07190732	-0.14289732	-0.22186132
0.99722432	0.38198532	0.01286232	0.06498232	-0.14502432	-0.22161732
0.99749532	0.38270232	0.01276332	0.06291032	-0.14530332	-0.22222232
0.99704632	0.38316732	0.01261332	0.06337132	-0.14289732	-0.22262832
0.99770332	0.38404132	0.01242932	0.05878632	-0.14564932	-0.22299032
0.99738332	0.38455832	0.01219732	0.05969332	-0.14662732	-0.22398032
0.99738932	0.38523232	0.01194832	0.05995932	-0.14202632	-0.22416232
0.99718632	0.38587132	0.01168932	0.06150732	-0.13959232	-0.22415832
0.99661432	0.38636332	0.01139032	0.06434432	-0.13740232	-0.22397432
0.99619232	0.38693132	0.01105332	0.06720732	-0.13594132	-0.22375432
0.99541832	0.38735432	0.01063632	0.06895832	-0.13222132	-0.22358132
0.99559332	0.38815632	0.01020332	0.06703032	-0.13072032	-0.22391832
0.99572432	0.38890632	0.00969932	0.06543132	-0.13200832	-0.22489832
0.99585432	0.38965532	0.00912832	0.06305932	-0.13322632	-0.22612832
0.99552232	0.39019732	0.00847932	0.06200732	-0.13107632	-0.22787832
0.99551832	0.39082332	0.00778232	0.06061032	-0.13227832	-0.23014132
0.99629332	0.39174232	0.00705732	0.05637332	-0.13555832	-0.23246532
0.99636032	0.39236532	0.00630032	0.05447232	-0.13583832	-0.23511732
0.99643332	0.39299432	0.00555032	0.05233632	-0.13512932	-0.23755032
0.99635932	0.39354032	0.00485832	0.04928032	-0.13539732	-0.24003632
0.99612232	0.39403932	0.00416132	0.04773432	-0.13549232	-0.24252732
0.99563932	0.39443032	0.00351732	0.04866532	-0.13375532	-0.24454932
0.99620732	0.39525932	0.00290632	0.04402632	-0.13581332	-0.24602932
0.99607032	0.39581732	0.00230532	0.04423332	-0.13590632	-0.24802532
0.99542132	0.39613732	0.00168332	0.04577932	-0.13527832	-0.24940732
0.99478632	0.39645232	0.00105732	0.04569532	-0.13286732	-0.25133332
0.99463332	0.39689832	0.00046032	0.04511132	-0.13301232	-0.25275832
0.99426632	0.39724332	-0.00012632	0.04596732	-0.13266832	-0.25490932
0.99409732	0.39765332	-0.00070132	0.04557732	-0.13296032	-0.25684932
0.99381232	0.39798832	-0.00116832	0.04186032	-0.13078232	-0.25868432
0.99398932	0.39849432	-0.00159332	0.04005332	-0.13129232	-0.25963332
0.99344132	0.39871032	-0.00197432	0.04176232	-0.12866932	-0.26204232
0.99359232	0.39913632	-0.00227932	0.03962332	-0.13033532	-0.26330232
0.99360432	0.39949832	-0.00252832	0.03803132	-0.12957532	-0.26402432
0.99346232	0.39978432	-0.00270932	0.03505332	-0.13080332	-0.26515932
0.99280432	0.39987832	-0.00282032	0.03642532	-0.12659632	-0.26608132
0.99315032	0.40037432	-0.00292932	0.03273932	-0.12851332	-0.26657032
0.99305532	0.40069332	-0.00299932	0.03020532	-0.12735332	-0.26704032
0.99269732	0.40089932	-0.00304232	0.03179232	-0.12444532	-0.26810432
0.99292832	0.40131732	-0.00306332	0.02717532	-0.12629432	-0.26846932
0.99258232	0.40148632	-0.00307232	0.02797032	-0.12565132	-0.26923432
0.99243532	0.40172232	-0.00308432	0.02814032	-0.12627232	-0.27010532
0.99221832	0.40194532	-0.00310032	0.02795332	-0.12502032	-0.27125932
0.99196732	0.40211932	-0.00308732	0.02869632	-0.12482132	-0.27200732
0.99170532	0.40228432	-0.00306332	0.02690332	-0.12392032	-0.27272432
0.99143832	0.40240632	-0.00300332	0.02424732	-0.12476332	-0.27363832
0.99126732	0.40253032	-0.00288432	0.02379132	-0.12474632	-0.27499532
0.99128732	0.40271832	-0.00273132	0.02353932	-0.12386832	-0.27471032
0.99070832	0.40265632	-0.00257032	0.02236632	-0.12360332	-0.27504132
0.99085132	0.40292332	-0.00240432	0.01946932	-0.12504632	-0.27525832
0.99015732	0.40283732	-0.00224832	0.01965532	-0.12256432	-0.27585332
0.99005532	0.40298732	-0.00211632	0.01900832	-0.12283732	-0.27647432
0.98947432	0.40293632	-0.00199732	0.02053232	-0.12135532	-0.27680532
0.98870532	0.40278832	-0.00188732	0.02152432	-0.12013032	-0.27771432
0.98846632	0.40283132	-0.00178232	0.02172632	-0.11923632	-0.27819132
0.98817132	0.40286332	-0.00168332	0.02133832	-0.11896432	-0.27843232
0.98743232	0.40268932	-0.00157332	0.02233532	-0.11707832	-0.27899932
0.98733832	0.40278232	-0.00144132	0.01935032	-0.11726132	-0.27939332
0.98696732	0.40275032	-0.00131132	0.02111232	-0.11637732	-0.27984732
0.98670532	0.40274332	-0.00117232	0.01680232	-0.11567132	-0.27976232
0.98628032	0.40265532	-0.00101332	0.01774632	-0.11568732	-0.27969932
0.98639532	0.40279132	-0.00086232	0.01465632	-0.11625732	-0.27956032
0.98535232	0.40247632	-0.00071732	0.01607132	-0.11320132	-0.28028432
0.98530132	0.40257432	-0.00057432	0.01406832	-0.11510632	-0.28009832
0.98491032	0.40256732	-0.00043432	0.01456532	-0.11374832	-0.28082032
0.98426432	0.40248532	-0.00028632	0.01627632	-0.11091032	-0.28093632
0.98406132	0.40257632	-0.00015332	0.01497932	-0.11106432	-0.28083732
0.98360032	0.40260932	-0.00003632	0.01467632	-0.10963032	-0.28062832
0.98338632	0.40275732	0.00009732	0.01351232	-0.10963132	-0.28013032
0.98314632	0.40289332	0.00019232	0.01524032	-0.10921932	-0.28088732
0.98259032	0.40291832	0.00029332	0.01453932	-0.10812532	-0.28088532
0.98208232	0.40298032	0.00036332	0.01642532	-0.10653132	-0.28093732
0.98185532	0.40316532	0.00040332	0.01634832	-0.10530632	-0.28136132
0.98171632	0.40337532	0.00042732	0.01464632	-0.10492632	-0.28232132
0.98125332	0.40344832	0.00045032	0.01517832	-0.10421132	-0.28304032
0.98111532	0.40364332	0.00045832	0.01503032	-0.10433632	-0.28375132
0.98105432	0.40385932	0.00051932	0.01417432	-0.10445632	-0.28464932
0.98113532	0.40411332	0.00059832	0.01231132	-0.10499832	-0.28512332
0.98122032	0.40435332	0.00071032	0.01190132	-0.10563432	-0.28590132
0.98085832	0.40441132	0.00082832	0.01143732	-0.10406932	-0.28667032
0.98076332	0.40460632	0.00096132	0.01177932	-0.10449532	-0.28725932
0.98095132	0.40491032	0.00109532	0.00951132	-0.10634932	-0.28746532
0.98090032	0.40512732	0.00125032	0.00919132	-0.10623932	-0.28748732
0.98112332	0.40546232	0.00143032	0.00867532	-0.10784532	-0.28816832
0.98088832	0.40561732	0.00164032	0.00872432	-0.10644832	-0.28835532
0.98083732	0.40586632	0.00188632	0.00837032	-0.10575232	-0.28822732
0.98041832	0.40596732	0.00214532	0.00904932	-0.10472032	-0.28762532
0.98022532	0.40619732	0.00244732	0.00862332	-0.10425032	-0.28699532
0.98001932	0.40645632	0.00276432	0.00973232	-0.10439432	-0.28621232
0.97934832	0.40655032	0.00309132	0.01226932	-0.10075632	-0.28551932
0.97935332	0.40691232	0.00343332	0.00970932	-0.10144532	-0.28399132
0.97873732	0.40704532	0.00374832	0.01406832	-0.10062932	-0.28353032
0.97887032	0.40749132	0.00408532	0.01097032	-0.10207332	-0.28290332
0.97852832	0.40776632	0.00441432	0.01099132	-0.10041232	-0.28218832
0.97849632	0.40817232	0.00472232	0.01126832	-0.10048832	-0.28173932
0.97821932	0.40850732	0.00501732	0.01009032	-0.09972132	-0.28098232
0.97794732	0.40887332	0.00529832	0.00923632	-0.09961732	-0.28073532
0.97784232	0.40932832	0.00554432	0.00929832	-0.09910032	-0.28074632
0.97736932	0.40964232	0.00575132	0.01136632	-0.09877032	-0.28091032
0.97671532	0.40990132	0.00590732	0.01107032	-0.09696732	-0.28134532
0.97632632	0.41028232	0.00602332	0.00839132	-0.09645332	-0.28075032
0.97577732	0.41059732	0.00612932	0.00999132	-0.09531432	-0.28137232
0.97557332	0.41106032	0.00622232	0.01069632	-0.09459532	-0.28162332
0.97552132	0.41158332	0.00630332	0.00901932	-0.09429532	-0.28169932
0.97465632	0.41175632	0.00636532	0.01186032	-0.09142232	-0.28199732
0.97425232	0.41210332	0.00643932	0.01216632	-0.09110532	-0.28221232
0.97410632	0.41257532	0.00651732	0.01153032	-0.09186032	-0.28264232
0.97380132	0.41297832	0.00662032	0.01064232	-0.09019732	-0.28293532
0.97380032	0.41350232	0.00676432	0.01203532	-0.09034132	-0.28384432
0.97320632	0.41380332	0.00686932	0.01221132	-0.08846632	-0.28362432
0.97295832	0.41426432	0.00701332	0.01397332	-0.08759332	-0.28444832
0.97246932	0.41462032	0.00711932	0.01422432	-0.08688332	-0.28426832
0.97244732	0.41515332	0.00728032	0.01405032	-0.08621932	-0.28436232
0.97207232	0.41554332	0.00744732	0.01435232	-0.08572732	-0.28438932
0.97180532	0.41597632	0.00762432	0.01446632	-0.08432432	-0.28398132
0.97177632	0.41649032	0.00781532	0.01605832	-0.08648732	-0.28434232
0.97097532	0.41667232	0.00801032	0.01741532	-0.08375032	-0.28418432
0.97130032	0.41730632	0.00823832	0.01689032	-0.08537132	-0.28361732
0.97112132	0.41772032	0.00845332	0.01633132	-0.08557432	-0.28337132
0.97070132	0.41803532	0.00864532	0.01704032	-0.08457032	-0.28258732
0.97049932	0.41845532	0.00882732	0.01895432	-0.08425232	-0.28240232
0.97036232	0.41888832	0.00902732	0.01801532	-0.08278832	-0.28181932
0.97010132	0.41925932	0.00921232	0.01814432	-0.08159532	-0.28141832
0.96974132	0.41955232	0.00941232	0.01931432	-0.08097032	-0.28124932
0.96946132	0.41988832	0.00959132	0.01946432	-0.07922832	-0.28099832
0.96906432	0.42018732	0.00972332	0.01855032	-0.07855632	-0.28061332
0.96912332	0.42069032	0.00984032	0.01762332	-0.07816332	-0.28021032
0.96874432	0.42098832	0.00992332	0.01701132	-0.07727832	-0.28003632
0.96872632	0.42141732	0.00999632	0.01714932	-0.07756432	-0.28002732
0.96814832	0.42152532	0.01007232	0.01824532	-0.07593632	-0.28010832
0.96809732	0.42183332	0.01016032	0.01750332	-0.07630632	-0.27993732
0.96793632	0.42206032	0.01024232	0.01894332	-0.07716832	-0.28085732
0.96773232	0.42228532	0.01031632	0.01819032	-0.07694832	-0.28070532
0.96771632	0.42258132	0.01039532	0.01717932	-0.07712332	-0.28066532
0.96747432	0.42278732	0.01044732	0.01816732	-0.07730932	-0.28073732
0.96723032	0.42296932	0.01052232	0.01805832	-0.07717332	-0.28109332
0.96702732	0.42313632	0.01060932	0.01876432	-0.07624232	-0.28105732
0.96704532	0.42337432	0.01073732	0.02006232	-0.07605332	-0.28056332
0.96670132	0.42341032	0.01087032	0.02010232	-0.07545732	-0.28108632
0.96681732	0.42362432	0.01100832	0.01955932	-0.07642332	-0.28070232
0.96617932	0.42348632	0.01117432	0.02340532	-0.07335632	-0.28063432
0.96637332	0.42368932	0.01133632	0.01936432	-0.07487232	-0.27943332
0.96642032	0.42383632	0.01155532	0.02069532	-0.07495532	-0.27897932
0.96607132	0.42380532	0.01177732	0.02130532	-0.07449332	-0.27811632
0.96564032	0.42373632	0.01201132	0.02318332	-0.07247832	-0.27746232
0.96554432	0.42381132	0.01225132	0.02457832	-0.07271832	-0.27666232
0.96564032	0.42394032	0.01247032	0.02353732	-0.07317832	-0.27562532
0.96519332	0.42382832	0.01267632	0.02404532	-0.07107532	-0.27450432
0.96565832	0.42409432	0.01287532	0.02364132	-0.07258332	-0.27380932
0.96558432	0.42409632	0.01306232	0.02268432	-0.07196032	-0.27318032
0.96525232	0.42398332	0.01319432	0.02304632	-0.07207232	-0.27299832
0.96548332	0.42409332	0.01333832	0.02185932	-0.07223632	-0.27203032
0.96559432	0.42413732	0.01346232	0.02106332	-0.07359132	-0.27221832
0.96568732	0.42419232	0.01361232	0.01950432	-0.07286732	-0.27127932
0.96530532	0.42403032	0.01371932	0.02261332	-0.07233632	-0.27123032
0.96547432	0.42413832	0.01384532	0.01998732	-0.07248132	-0.26996232
0.96538632	0.42415532	0.01392732	0.02274632	-0.07307132	-0.26986532
0.96518432	0.42411932	0.01401232	0.02361132	-0.07243932	-0.26903532
0.96504232	0.42412432	0.01407532	0.02600332	-0.07288132	-0.26853632
0.96522732	0.42427232	0.01410932	0.02520332	-0.07308132	-0.26813332
0.96494732	0.42421132	0.01412432	0.02701232	-0.07163832	-0.26764832
0.96510232	0.42435432	0.01410132	0.02579832	-0.07214832	-0.26675432
0.96505632	0.42441832	0.01403232	0.02642632	-0.07124532	-0.26700432
0.96494232	0.42442932	0.01394332	0.02740232	-0.07117132	-0.26664832
0.96487932	0.42445232	0.01382932	0.02714432	-0.07150232	-0.26700432
0.96474832	0.42445232	0.01369832	0.02780032	-0.07085032	-0.26747032
0.96452632	0.42446032	0.01354332	0.02879332	-0.07058532	-0.26800632
0.96401532	0.42434732	0.01334132	0.02827732	-0.06800832	-0.26840932
0.96432132	0.42459632	0.01314032	0.02864832	-0.06992632	-0.26824332
0.96416432	0.42465632	0.01292632	0.02983332	-0.06919332	-0.26930032
0.96408132	0.42471732	0.01270632	0.03025232	-0.06901232	-0.26993432
0.96405532	0.42480832	0.01249832	0.02935932	-0.06977932	-0.26986932
0.96356332	0.42468432	0.01233332	0.03271232	-0.06761532	-0.27032932
0.96384332	0.42489732	0.01222932	0.03006032	-0.06900332	-0.27039532
0.96373932	0.42495232	0.01211932	0.02967632	-0.06837632	-0.27019032
0.96364632	0.42501232	0.01203132	0.03002932	-0.06851832	-0.27020332
0.96383832	0.42523932	0.01194332	0.02860932	-0.06891832	-0.26993432
0.96340032	0.42518632	0.01183932	0.02941332	-0.06917532	-0.27045732
0.96315132	0.42520232	0.01174432	0.03077632	-0.06847332	-0.27042732
0.96283632	0.42522432	0.01168932	0.03037232	-0.06745032	-0.27060532
0.96294932	0.42556132	0.01166332	0.03383632	-0.06953432	-0.27009832
0.96235332	0.42552732	0.01169032	0.03788632	-0.07076932	-0.26949132
0.96263432	0.42567232	0.01175932	0.03893532	-0.07391332	-0.26869832
0.96267532	0.42570532	0.01184632	0.04147432	-0.07718732	-0.26777432
0.96257532	0.42573432	0.01197832	0.04173332	-0.07891232	-0.26566332
0.96298532	0.42600432	0.01210232	0.04248132	-0.08295132	-0.26430432
0.96274732	0.42595332	0.01218832	0.04334832	-0.08403732	-0.26298832
0.96234632	0.42582932	0.01223032	0.04457732	-0.08466932	-0.26219332
0.96270532	0.42605632	0.01221832	0.04257932	-0.08766932	-0.26120332
0.96245632	0.42608132	0.01211832	0.04451732	-0.08863832	-0.26105132
0.96198932	0.42603932	0.01183432	0.04733732	-0.08563532	-0.26162532
0.96158032	0.42609732	0.01140832	0.04924232	-0.08462432	-0.26331432
0.96138332	0.42626132	0.01086832	0.05214332	-0.08282632	-0.26521432
0.96079632	0.42622832	0.01019532	0.05597532	-0.07998632	-0.26785632
0.96054032	0.42624332	0.00947332	0.06067932	-0.07698732	-0.27103432
0.96003232	0.42601332	0.00870832	0.06426532	-0.07556632	-0.27477432
0.96001432	0.42586532	0.00797532	0.06421432	-0.07415532	-0.27799832
0.95966832	0.42545232	0.00729532	0.06438332	-0.07119132	-0.28126832
0.95982332	0.42512932	0.00667532	0.06455032	-0.07133032	-0.28546532
0.96009032	0.42473932	0.00613432	0.06386832	-0.07126932	-0.28802132
0.95996132	0.42406532	0.00568832	0.06167232	-0.07068432	-0.28990732
0.96036732	0.42353932	0.00535632	0.06356832	-0.07194732	-0.29227632
0.96085932	0.42298432	0.00510532	0.06353632	-0.07508932	-0.29334132
0.96107032	0.42224432	0.00497732	0.06626132	-0.07633432	-0.29425932
0.96125932	0.42145932	0.00494732	0.06986032	-0.07819732	-0.29446232
0.96144732	0.42069532	0.00500532	0.07179332	-0.07864932	-0.29365032
0.96245732	0.42022932	0.00520032	0.07474232	-0.08190532	-0.29261132
0.96259332	0.41935032	0.00548932	0.07670332	-0.08221632	-0.29158032
0.96315032	0.41863932	0.00583432	0.07693832	-0.08306032	-0.28946532
0.96347932	0.41781632	0.00618632	0.08016232	-0.08497132	-0.28767132
0.96278632	0.41661232	0.00644232	0.08886832	-0.08388432	-0.28582132
0.96340332	0.41601132	0.00668032	0.09587032	-0.08659732	-0.28377832
0.96251432	0.41463532	0.00691132	0.10331432	-0.08628532	-0.28240832
0.96287032	0.41375632	0.00719532	0.10682432	-0.08867532	-0.28056132
0.96327832	0.41287432	0.00745532	0.10779832	-0.08940232	-0.27922932
0.96341432	0.41183732	0.00766832	0.11142532	-0.08859932	-0.27843832
0.96280932	0.41046732	0.00781532	0.11381832	-0.08869432	-0.27853432
0.96308432	0.40938132	0.00786532	0.11345732	-0.08923432	-0.27742132
0.96329832	0.40820032	0.00786732	0.11388532	-0.08928132	-0.27762432
0.96372732	0.40699832	0.00784632	0.11262332	-0.09359932	-0.27754832
0.96420732	0.40573232	0.00779932	0.11139232	-0.09560232	-0.27822032
0.96531532	0.40461932	0.00773732	0.10611332	-0.10070632	-0.27858132
0.96621132	0.40337232	0.00761732	0.10137032	-0.10316032	-0.27769232
0.96634732	0.40180432	0.00745932	0.10056832	-0.10625732	-0.27691432
0.96701832	0.40044232	0.00725732	0.09846832	-0.11216332	-0.27658232
0.96696032	0.39874932	0.00698432	0.09958532	-0.11455732	-0.27646632
0.96806132	0.39752232	0.00662732	0.09414532	-0.11995232	-0.27552532
0.96809932	0.39587332	0.00619732	0.09416232	-0.12231832	-0.27589632
0.96806832	0.39419832	0.00574332	0.09253632	-0.12357532	-0.27550832
0.96827032	0.39263232	0.00528632	0.09267332	-0.12616932	-0.27494532
0.96864732	0.39112832	0.00481932	0.09134632	-0.12825732	-0.27351832
0.96829432	0.38932632	0.00435832	0.09114132	-0.12711332	-0.27289132
0.96863932	0.38780932	0.00388732	0.08909532	-0.13167732	-0.27131932
0.96924832	0.38634732	0.00337832	0.08561532	-0.13460532	-0.27014032
0.96935732	0.38471532	0.00275932	0.08402332	-0.13835232	-0.26806432
0.96959932	0.38315132	0.00208532	0.08282932	-0.13903932	-0.26629132
0.96994132	0.38164332	0.00143032	0.08178032	-0.14314632	-0.26444632
0.96971832	0.37991532	0.00076232	0.08256532	-0.14628232	-0.26311732
0.97028432	0.37849532	0.00005432	0.07821632	-0.15057132	-0.26163132
0.97098732	0.37718832	-0.00069332	0.07453632	-0.15731832	-0.26080032
0.97092932	0.37564032	-0.00147932	0.06958232	-0.15901432	-0.25948632
0.97088532	0.37414232	-0.00226132	0.06619832	-0.15943832	-0.25822732
0.97056132	0.37256432	-0.00301432	0.06415032	-0.15879632	-0.25659832
0.97112132	0.37133432	-0.00381432	0.05783332	-0.16326532	-0.25492532
0.97091732	0.36983132	-0.00465332	0.05575532	-0.16485032	-0.25209332
0.97089932	0.36844232	-0.00555532	0.05511332	-0.16544632	-0.24929132
0.97187932	0.36742732	-0.00652432	0.05046732	-0.17335132	-0.24590732
0.97228532	0.36621032	-0.00753032	0.04648132	-0.17840232	-0.24324932
0.97257132	0.36495432	-0.00865032	0.04388832	-0.18313132	-0.24021832
0.97257232	0.36364432	-0.00989232	0.04423432	-0.18655332	-0.23898032
0.97143332	0.36198232	-0.01128732	0.05110032	-0.18158732	-0.23839232
0.97087332	0.36062432	-0.01290632	0.05534432	-0.17833332	-0.23943332
0.97024132	0.35926232	-0.01477332	0.06189532	-0.17527432	-0.24279832
0.96932632	0.35777632	-0.01679832	0.06628432	-0.16680132	-0.24758432
0.96919632	0.35661832	-0.01894932	0.06909832	-0.16544932	-0.25343132
0.96809532	0.35528232	-0.02136732	0.08015132	-0.16076232	-0.26086532
0.96690032	0.35384932	-0.02391432	0.08682332	-0.15617232	-0.26805432
0.96609232	0.35241932	-0.02658232	0.09308832	-0.14922732	-0.27581732
0.96563132	0.35094532	-0.02940532	0.09588332	-0.14342032	-0.28446732
0.96521732	0.34920132	-0.03217532	0.09586532	-0.13838232	-0.29336932
0.96539532	0.34743532	-0.03489032	0.09046632	-0.13603832	-0.29994332
0.96557432	0.34544132	-0.03744532	0.08672132	-0.13644232	-0.30642332
0.96682732	0.34366432	-0.03990832	0.07752332	-0.14219032	-0.31243132
0.96797532	0.34173232	-0.04228232	0.06852032	-0.14454632	-0.31804732
0.96908532	0.33969732	-0.04462432	0.06723232	-0.14878732	-0.32288232
0.96967832	0.33742232	-0.04691932	0.06523232	-0.15243832	-0.32673332
0.97200932	0.33568432	-0.04930432	0.05816032	-0.16206332	-0.33127132
0.97380532	0.33372932	-0.05169132	0.05467232	-0.16691232	-0.33567732
0.97431532	0.33129632	-0.05399232	0.05805732	-0.16762532	-0.33954132
0.97580832	0.32908332	-0.05629232	0.05658732	-0.17328332	-0.34329132
0.97736332	0.32683232	-0.05853732	0.05735032	-0.17277932	-0.34634732
0.98002232	0.32486932	-0.06073432	0.05304532	-0.19156732	-0.35106032
0.98125132	0.32231132	-0.06273432	0.05253232	-0.19509532	-0.35350432
0.98287432	0.31976532	-0.06461132	0.05309132	-0.19691432	-0.35597132
0.98473032	0.31716332	-0.06639732	0.04957532	-0.20150932	-0.35828732
0.98797532	0.31486532	-0.06823432	0.04227132	-0.21190932	-0.36089032
0.99040332	0.31218432	-0.07000532	0.04147232	-0.21747032	-0.36315732
0.99242232	0.30927832	-0.07172632	0.04057132	-0.21850032	-0.36559932
0.99475232	0.30634732	-0.07346132	0.03606332	-0.23145732	-0.36957032
0.99679732	0.30329032	-0.07515932	0.03289832	-0.24067932	-0.37352132
0.99939632	0.30032532	-0.07691132	0.03035132	-0.25586232	-0.37791132
1.00195032	0.29725232	-0.07865832	0.02763932	-0.25932332	-0.38119632
1.00419032	0.29399332	-0.08037932	0.02727032	-0.26897732	-0.38519232
1.00513032	0.29035132	-0.08184132	0.03197432	-0.28233832	-0.38828132
1.00734032	0.28707532	-0.08335332	0.03377532	-0.28639432	-0.38996932
1.00880032	0.28348932	-0.08485332	0.04018232	-0.29044532	-0.39077032
1.01005032	0.27986832	-0.08630532	0.04673932	-0.29847032	-0.39242032
1.01265032	0.27662932	-0.08781632	0.04683832	-0.29444332	-0.39206032
1.01419032	0.27307632	-0.08920732	0.05263732	-0.30541232	-0.39363532
1.01406032	0.26901632	-0.09040232	0.06568132	-0.31878832	-0.39619532
1.01608032	0.26547332	-0.09181632	0.06577832	-0.32637432	-0.39871132
1.01707032	0.26170532	-0.09324032	0.07039432	-0.33017032	-0.40226032
1.01814032	0.25818932	-0.09475532	0.07597032	-0.32862532	-0.40488232
1.01987032	0.25496532	-0.09646632	0.07953632	-0.32922132	-0.41012432
1.02098032	0.25160032	-0.09819932	0.08336032	-0.33087132	-0.41592332
1.02138032	0.24817932	-0.09993632	0.08894332	-0.32954932	-0.42162932
1.02298032	0.24515132	-0.10179932	0.08929132	-0.32654032	-0.42767332
1.02432032	0.24211232	-0.10360532	0.09209232	-0.32968832	-0.43523132
1.02505032	0.23904432	-0.10528532	0.09376532	-0.33005132	-0.44182132
1.02595032	0.23610632	-0.10698832	0.09748032	-0.32989532	-0.44717432
1.02636032	0.23325832	-0.10858932	0.10164932	-0.32863632	-0.45326732
1.02766032	0.23076332	-0.11037032	0.10496232	-0.32802632	-0.45960632
1.03022032	0.22869832	-0.11240432	0.10327332	-0.32080332	-0.46564632
1.03099032	0.22634032	-0.11420232	0.10628632	-0.32416732	-0.47281832
1.03249032	0.22431632	-0.11590332	0.10821332	-0.32063232	-0.47831732
1.03239032	0.22194032	-0.11734232	0.11867932	-0.32320932	-0.48070132
1.03360032	0.22013132	-0.11856032	0.12634232	-0.31466632	-0.48089332
1.03378032	0.21830532	-0.11954832	0.13674632	-0.31724132	-0.48134032
1.03371032	0.21658232	-0.12048832	0.14852032	-0.31410232	-0.48157032
1.03297032	0.21484332	-0.12129132	0.15928332	-0.31272132	-0.48363632
1.03431032	0.21355332	-0.12216032	0.15990532	-0.30791532	-0.48775732
1.03503032	0.21218632	-0.12269032	0.16247632	-0.30592432	-0.48953432
1.03653032	0.21116232	-0.12289632	0.16011032	-0.30558332	-0.49146532
1.03767032	0.21020332	-0.12271432	0.15477232	-0.30522832	-0.49361132
1.03979032	0.20941332	-0.12263932	0.14650632	-0.30118932	-0.49535732
1.03976032	0.20838632	-0.12248632	0.14822432	-0.29614832	-0.49872232
1.04083032	0.20767032	-0.12228832	0.14317232	-0.29568832	-0.50277432
1.04225032	0.20696932	-0.12216932	0.13582532	-0.28831332	-0.50798132
1.04456032	0.20630732	-0.12241932	0.12998532	-0.28365532	-0.51501132
1.04484032	0.20511032	-0.12240632	0.13157832	-0.28609032	-0.52233532
1.04623032	0.20409132	-0.12229632	0.13168032	-0.28422132	-0.52830932
1.04817032	0.20319332	-0.12220332	0.12734932	-0.28151232	-0.53399432
1.04903032	0.20221832	-0.12208432	0.12622132	-0.28047332	-0.54055432
1.05004032	0.20140032	-0.12212632	0.12376732	-0.27638032	-0.54743932
1.05026032	0.20056732	-0.12220432	0.12080632	-0.27724532	-0.55621232
1.05070032	0.19992532	-0.12243932	0.11966032	-0.27389132	-0.56544832
1.05123032	0.19939132	-0.12276832	0.12028932	-0.26927932	-0.57368932
1.05278032	0.19904432	-0.12336232	0.11617432	-0.26648632	-0.58351332
1.05281032	0.19843632	-0.12385532	0.11540532	-0.26492032	-0.59274632
1.05319032	0.19786332	-0.12452932	0.11197932	-0.26295932	-0.60262232
1.05437032	0.19749932	-0.12547132	0.10634232	-0.26137932	-0.61314132
1.05509032	0.19704832	-0.12649132	0.10229232	-0.25515032	-0.62182532
1.05579032	0.19654832	-0.12756332	0.09627732	-0.25723532	-0.63206432
1.05665032	0.19595432	-0.12868632	0.08908232	-0.26089132	-0.64107032
1.05806032	0.19539932	-0.12985132	0.08077132	-0.25806932	-0.64821932
1.05915032	0.19472832	-0.13097232	0.07628032	-0.25772932	-0.65262932
1.05905032	0.19375732	-0.13195532	0.07754132	-0.25924332	-0.65649732
1.06029032	0.19298232	-0.13322332	0.07492132	-0.25605732	-0.65857532
1.06082032	0.19208832	-0.13460532	0.07323832	-0.25632732	-0.66286732
1.06149032	0.19124532	-0.13626532	0.06843132	-0.25852432	-0.66846632
1.06198032	0.19038032	-0.13811132	0.06544132	-0.25403432	-0.67362632
1.06265032	0.18959632	-0.14008032	0.05863032	-0.25033232	-0.67959232
1.06333032	0.18880732	-0.14208932	0.04978832	-0.24843532	-0.68476332
1.06295032	0.18785932	-0.14400732	0.04410932	-0.24716032	-0.68963432
1.06291032	0.18709032	-0.14606932	0.03633532	-0.24402032	-0.69454032
1.06400032	0.18668632	-0.14845232	0.02636132	-0.23963132	-0.69931432
1.06446032	0.18638832	-0.15102832	0.02141632	-0.23297132	-0.70408132
1.06442032	0.18623632	-0.15375832	0.01975532	-0.22848332	-0.71039532
1.06360032	0.18621332	-0.15651332	0.02165032	-0.22889732	-0.71914032
1.06116032	0.18603032	-0.15903932	0.02392232	-0.22869132	-0.72589332
1.06017032	0.18590732	-0.16055432	0.01874432	-0.22986432	-0.72655032
1.05806032	0.18551832	-0.16116132	0.02484832	-0.23657032	-0.72481932
1.05902032	0.18548332	-0.16234432	0.02118832	-0.23443932	-0.72384532
1.05767032	0.18525832	-0.16301532	0.02891532	-0.23659032	-0.72220232
1.05716032	0.18537732	-0.16366732	0.03818532	-0.23774232	-0.72151032
1.05617032	0.18538832	-0.16412832	0.04792832	-0.23942132	-0.72069732
1.05661032	0.18565032	-0.16497232	0.05781232	-0.23597632	-0.71882932
1.05497032	0.18539632	-0.16532732	0.06617732	-0.24355432	-0.71943332
1.05456032	0.18520632	-0.16563732	0.06492232	-0.24458132	-0.71819432
1.05506032	0.18504732	-0.16591832	0.05822132	-0.24824532	-0.71916732
1.05538032	0.18482832	-0.16609032	0.04765532	-0.24920232	-0.71980332
1.05511032	0.18453532	-0.16621732	0.04308632	-0.25404932	-0.72122932
1.05560032	0.18438732	-0.16653032	0.03705232	-0.25249332	-0.72149132
1.05585032	0.18419232	-0.16682832	0.03460532	-0.25281132	-0.72187732
1.05605032	0.18392832	-0.16711232	0.03348532	-0.25084432	-0.72168332
1.05649032	0.18351032	-0.16737732	0.03071132	-0.25243432	-0.72010532
1.05649032	0.18316432	-0.16778132	0.03048232	-0.25449432	-0.71918432
1.05631032	0.18285632	-0.16825632	0.02827632	-0.25521432	-0.71934032
1.05640032	0.18258632	-0.16877732	0.02569332	-0.25642532	-0.71802932
1.05736032	0.18245932	-0.16932332	0.01995232	-0.25609932	-0.71799732
1.05861032	0.18235132	-0.16982532	0.01286432	-0.25378132	-0.71705232
1.05823032	0.18186232	-0.16990932	0.01048532	-0.25631732	-0.71479132
1.05795032	0.18134832	-0.16994532	0.01051432	-0.25959532	-0.71167632
1.05819032	0.18113932	-0.17025232	0.00438832	-0.26172032	-0.71058732
1.05744032	0.18091132	-0.17047032	0.00414832	-0.26610432	-0.70992832
1.05748032	0.18086032	-0.17075532	0.00586832	-0.26580132	-0.70795132
1.05681032	0.18057432	-0.17089832	0.01295132	-0.26462432	-0.70411732
1.05765032	0.18026932	-0.17098632	0.01565232	-0.26568232	-0.69880332
1.05721032	0.17942132	-0.17065932	0.01983332	-0.26839132	-0.69278332
1.05737032	0.17862532	-0.17056232	0.01586732	-0.26950932	-0.68877232
1.05780032	0.17766332	-0.17047232	0.01441032	-0.26809432	-0.68112032
1.05958032	0.17680932	-0.17076632	0.00758432	-0.26338232	-0.67408232
1.05797032	0.17540032	-0.17069832	0.01087732	-0.26798332	-0.66997132
1.05818032	0.17440332	-0.17120332	0.00970332	-0.26646732	-0.66742732
1.05827032	0.17366132	-0.17196832	0.01170532	-0.26388332	-0.66637732
1.05855032	0.17310032	-0.17272132	0.01687632	-0.26093532	-0.66608832
1.05801032	0.17249832	-0.17332632	0.02049732	-0.26032432	-0.66793032
1.05787032	0.17202832	-0.17389332	0.02296432	-0.25963132	-0.66976032
1.05745032	0.17154432	-0.17433432	0.02722732	-0.26103432	-0.66960332
1.05773032	0.17125132	-0.17478732	0.03191132	-0.25994432	-0.67195432
1.05609032	0.17067432	-0.17474932	0.03942032	-0.26664532	-0.67514832
1.05538032	0.17023832	-0.17468132	0.04189032	-0.27131132	-0.67695832
1.05481032	0.16984332	-0.17453332	0.04220832	-0.27454232	-0.67907832
1.05562032	0.16968032	-0.17458332	0.03766932	-0.27388832	-0.67801032
1.05465032	0.16934532	-0.17433132	0.03722432	-0.28102432	-0.68011732
1.05387032	0.16902632	-0.17416732	0.03851032	-0.28083732	-0.67880932
1.05563032	0.16901432	-0.17440832	0.03191832	-0.27622432	-0.67723532
1.05447032	0.16847832	-0.17422232	0.03561732	-0.27829632	-0.67573932
1.05453032	0.16808532	-0.17437332	0.03685532	-0.27603332	-0.67576032
1.05558032	0.16775832	-0.17471232	0.03683432	-0.27133132	-0.67301832
1.05435032	0.16685632	-0.17460432	0.04717332	-0.27112232	-0.66965132
1.05380032	0.16584832	-0.17464532	0.04785632	-0.27241932	-0.66796832
1.05600032	0.16488332	-0.17497132	0.04268132	-0.26704932	-0.66327032
1.05580032	0.16303532	-0.17474632	0.04234032	-0.26771532	-0.65888932
1.05639032	0.16121032	-0.17484332	0.03589632	-0.26581732	-0.65749932
1.05580032	0.15941532	-0.17493032	0.03726132	-0.26497632	-0.65606432
1.05555032	0.15749632	-0.17475832	0.04476232	-0.26807632	-0.65117532
1.05589032	0.15545332	-0.17459832	0.04751232	-0.26645732	-0.64654432
1.05611032	0.15340132	-0.17460032	0.04597232	-0.26432132	-0.64409732
1.05600032	0.15125932	-0.17465132	0.04649232	-0.26517532	-0.64346932
1.05758032	0.14927232	-0.17510532	0.04349932	-0.25989532	-0.64302632
1.05674032	0.14671032	-0.17495732	0.04884532	-0.26209332	-0.64388532
1.05883032	0.14434632	-0.17521432	0.04467732	-0.25626132	-0.64423832
1.05811032	0.14160232	-0.17500632	0.04551332	-0.25881432	-0.64821032
1.05969032	0.13902932	-0.17505432	0.04860532	-0.25541632	-0.64897432
1.06053032	0.13597532	-0.17463532	0.05114932	-0.25563432	-0.64815432
1.06089032	0.13285132	-0.17423932	0.04445932	-0.26040832	-0.65091732
1.06062032	0.13023632	-0.17439332	0.03707032	-0.26294232	-0.66046232
1.06105032	0.12801632	-0.17476432	0.03576232	-0.26053132	-0.66826532
1.06099032	0.12606732	-0.17508232	0.03442732	-0.25965032	-0.67714532
1.06112032	0.12424632	-0.17519132	0.03379332	-0.26042632	-0.68246232
1.06157032	0.12249632	-0.17519432	0.02631032	-0.26227832	-0.68767932
1.06102032	0.12081332	-0.17516032	0.02252632	-0.26683232	-0.69099632
1.06064032	0.11963432	-0.17553232	0.02216232	-0.26895132	-0.69672932
1.06040032	0.11878932	-0.17601632	0.02164532	-0.27042032	-0.70301632
1.05928032	0.11797232	-0.17624332	0.02867532	-0.27553632	-0.70668432
1.05907032	0.11729932	-0.17650532	0.02961232	-0.27614232	-0.70941332
1.05928032	0.11670932	-0.17672432	0.02702332	-0.27804632	-0.71119832
1.05887032	0.11608732	-0.17664632	0.02886932	-0.27976032	-0.71015632
1.06004032	0.11520032	-0.17649132	0.02295132	-0.27875932	-0.70456232
1.05936032	0.11422632	-0.17624332	0.02395832	-0.28255232	-0.69794232
1.05953032	0.11359732	-0.17655332	0.01725632	-0.28280132	-0.69453332
1.05837032	0.11307032	-0.17690432	0.02289532	-0.28323532	-0.69035132
1.05927032	0.11284132	-0.17760132	0.02308832	-0.28169932	-0.68629832
1.05921032	0.11208632	-0.17779532	0.03035132	-0.28102932	-0.67739932
1.05951032	0.11114732	-0.17796532	0.03466232	-0.27958532	-0.66879632
1.06100032	0.10961232	-0.17795532	0.04166032	-0.27547332	-0.65564232
1.06277032	0.10709632	-0.17754432	0.04889432	-0.27205732	-0.63868832
1.06225032	0.10393932	-0.17711732	0.03995432	-0.27537732	-0.62836532
1.06113032	0.10085032	-0.17730132	0.03141832	-0.27495132	-0.62295932
1.06055032	0.09772432	-0.17772832	0.03616732	-0.26873432	-0.61535732
1.06049032	0.09431032	-0.17791132	0.04298632	-0.26282732	-0.60469332
1.05993032	0.09083832	-0.17791732	0.04329732	-0.26933932	-0.59920532
1.06119032	0.08751732	-0.17830532	0.04081832	-0.26732332	-0.59462032
1.06130032	0.08426732	-0.17889832	0.03994132	-0.26885232	-0.59712632
1.06202032	0.08119332	-0.17980732	0.04136332	-0.26615432	-0.60168032
1.06367032	0.07808632	-0.18064132	0.04766532	-0.26020732	-0.60463432
1.06531032	0.07439432	-0.18087432	0.06123332	-0.25835532	-0.60290232
1.06654032	0.07041932	-0.18086632	0.05832532	-0.26170732	-0.60545132
1.06674032	0.06644632	-0.18096532	0.05223732	-0.26622732	-0.61155632
1.06679032	0.06292432	-0.18134732	0.04117432	-0.26697232	-0.62128332
1.06785032	0.05977632	-0.18188832	0.03932232	-0.26393432	-0.62669332
1.06956032	0.05649732	-0.18209832	0.04030332	-0.26397932	-0.62812632
1.07411032	0.05304032	-0.18238532	0.03526732	-0.25914932	-0.62592832
1.07651032	0.04887832	-0.18201232	0.03330332	-0.26263132	-0.62239532
1.07682032	0.04450932	-0.18146432	0.02649332	-0.27147832	-0.62184732
1.07755032	0.04009832	-0.18116532	0.02308232	-0.27581732	-0.62058232
1.07836032	0.03564132	-0.18087532	0.02680132	-0.27663332	-0.61707732
1.08086032	0.03102432	-0.18070232	0.02220932	-0.27753132	-0.61137632
1.08025032	0.02638032	-0.18032932	0.01675732	-0.28322632	-0.60734632
1.08093032	0.02193132	-0.18057032	0.00909032	-0.28414032	-0.60765132
1.08194032	0.01757932	-0.18107432	0.00640932	-0.28313132	-0.60723832
1.08359032	0.01311832	-0.18170032	0.00625832	-0.27718232	-0.60709032
1.08413032	0.00877932	-0.18207832	0.00470932	-0.27760332	-0.60839632
1.08523032	0.00449332	-0.18258332	0.01235532	-0.27599532	-0.60840832
1.08789032	0.00002332	-0.18310632	0.01244932	-0.27437232	-0.60936932
1.08990032	-0.00453732	-0.18351532	0.01218332	-0.26799832	-0.61032632
1.08999032	-0.00907632	-0.18366832	0.01358632	-0.26960732	-0.61182632
1.09284032	-0.01382132	-0.18407132	0.01357832	-0.26389732	-0.61265232
1.09318032	-0.01871832	-0.18397132	0.00672132	-0.26565032	-0.61303832
1.09225032	-0.02333832	-0.18405932	-0.00015232	-0.26778332	-0.61827432
1.09206032	-0.02783932	-0.18446332	-0.00169232	-0.26509232	-0.62367532
1.09467032	-0.03256732	-0.18506332	-0.00360032	-0.25428532	-0.62571032
1.09629032	-0.03749632	-0.18513832	-0.00364132	-0.24907932	-0.62614932
1.09505032	-0.04218832	-0.18485732	-0.01334732	-0.24970232	-0.63081032
1.09629032	-0.04693232	-0.18510932	-0.01285032	-0.24584932	-0.63238532
1.09593032	-0.05177132	-0.18502532	-0.01656732	-0.24513132	-0.63456932
1.09582032	-0.05635532	-0.18519432	-0.02081832	-0.24000132	-0.63725332
1.09585032	-0.06082232	-0.18534432	-0.03143732	-0.23977532	-0.64222232
1.09657032	-0.06531532	-0.18564032	-0.03038032	-0.23675132	-0.64342732
1.09847032	-0.06992332	-0.18594332	-0.03526032	-0.23243232	-0.64455232
1.09958032	-0.07464932	-0.18590732	-0.03855232	-0.23104032	-0.64402132
1.09910032	-0.07922632	-0.18574732	-0.04265632	-0.23537632	-0.64331332
1.10021032	-0.08385732	-0.18596432	-0.04342132	-0.23557332	-0.64091432
1.09893032	-0.08815432	-0.18612032	-0.03993832	-0.24123332	-0.63989932
1.09872032	-0.09255532	-0.18663032	-0.03626432	-0.24485432	-0.63704632
1.09865032	-0.09691132	-0.18732532	-0.03146932	-0.24951432	-0.63410732
1.09949032	-0.10127232	-0.18832432	-0.03073232	-0.24925732	-0.63253732
1.10081032	-0.10571832	-0.18927832	-0.02807132	-0.24743432	-0.62788132
1.10306032	-0.11044432	-0.19010232	-0.03198232	-0.24092832	-0.62257332
1.10302032	-0.11497932	-0.19047432	-0.03326432	-0.24104332	-0.61589732
1.10178032	-0.11930632	-0.19084832	-0.03297932	-0.24254932	-0.61135932
1.10186032	-0.12353932	-0.19174832	-0.03554832	-0.23859632	-0.60790032
1.10088032	-0.12729432	-0.19261132	-0.03269032	-0.23564932	-0.60564432
1.10088032	-0.13103832	-0.19368632	-0.02549132	-0.22954632	-0.60391232
1.10063032	-0.13461032	-0.19457732	-0.02469932	-0.22642732	-0.60428532
1.10042032	-0.13821632	-0.19525332	-0.02149432	-0.22435032	-0.60398932
1.10119032	-0.14192932	-0.19566832	-0.01604532	-0.22062132	-0.60212332
1.10155032	-0.14557932	-0.19565732	-0.01049532	-0.21868632	-0.60020332
1.10219032	-0.14934432	-0.19534332	-0.00926132	-0.21835732	-0.59682732
1.10256032	-0.15310732	-0.19466532	0.00154032	-0.21289632	-0.59135632
1.10100032	-0.15652532	-0.19337932	0.00354732	-0.21264232	-0.58640632
1.09869032	-0.15965232	-0.19183632	0.01252832	-0.20607632	-0.58082232
1.09676032	-0.16260532	-0.19015232	0.01841232	-0.19754232	-0.57658732
1.09415032	-0.16529032	-0.18823132	0.02763232	-0.19166232	-0.57196632
1.09187032	-0.16776932	-0.18611132	0.04032132	-0.18459532	-0.56736932
1.09079032	-0.17021332	-0.18385132	0.05232932	-0.17395632	-0.56127232
1.09184032	-0.17262932	-0.18124232	0.07433232	-0.16115332	-0.54913532
1.09425032	-0.17503532	-0.17787432	0.09989432	-0.14801132	-0.53266832
1.09688032	-0.17718832	-0.17359332	0.12393032	-0.13831832	-0.51332732
1.09864032	-0.17881232	-0.16843332	0.14771232	-0.13795432	-0.49094932
1.09877032	-0.17976532	-0.16255932	0.16120632	-0.14494332	-0.47036332
1.09744032	-0.18002732	-0.15626532	0.17152032	-0.16043732	-0.45027732
1.09538032	-0.17974132	-0.15003532	0.17482732	-0.17825732	-0.43406832
1.09358032	-0.17908832	-0.14417132	0.17845232	-0.19462932	-0.41981532
1.09186032	-0.17805232	-0.13848632	0.18523432	-0.20985032	-0.40791832
1.09028032	-0.17659632	-0.13306032	0.18906432	-0.22553832	-0.40059932
1.08916032	-0.17488132	-0.12795032	0.19346832	-0.23394832	-0.39464032
1.09204032	-0.17365132	-0.12356132	0.18883332	-0.23883032	-0.38852132
1.08784032	-0.17076532	-0.11837932	0.20800932	-0.25334532	-0.38580232
1.08768032	-0.16833132	-0.11374932	0.21403132	-0.25845032	-0.38330132
1.08615032	-0.16548732	-0.10910132	0.22611132	-0.26706732	-0.37912132
1.08550032	-0.16260232	-0.10464732	0.23088732	-0.27836232	-0.37807232
1.08567032	-0.15967932	-0.10038232	0.23516632	-0.28431832	-0.37722432
1.08443032	-0.15641632	-0.09623932	0.23818632	-0.29368032	-0.37874332
1.08362032	-0.15306332	-0.09247532	0.24238032	-0.30006432	-0.38094532
1.08339032	-0.14961832	-0.08909732	0.25023332	-0.30705832	-0.38294332
1.08252032	-0.14598832	-0.08576332	0.25540232	-0.31446332	-0.38581232
1.08302032	-0.14251732	-0.08273632	0.25708232	-0.31808432	-0.38929132
1.08291032	-0.13891532	-0.07978632	0.26052632	-0.32392232	-0.39169632
1.08355032	-0.13532232	-0.07686832	0.25704532	-0.32913132	-0.39464132
1.08366032	-0.13158632	-0.07382632	0.25085832	-0.33374132	-0.39739732
1.08504032	-0.12792932	-0.07079832	0.23494532	-0.33924132	-0.40032532
1.08634032	-0.12420132	-0.06773332	0.22041932	-0.34618132	-0.40143432
1.08657032	-0.12029932	-0.06454132	0.21215732	-0.35371232	-0.40014232
1.08720032	-0.11641932	-0.06129432	0.20258332	-0.36043132	-0.39659232
1.08763032	-0.11257032	-0.05800232	0.19251432	-0.36666732	-0.39206832
1.08773032	-0.10860032	-0.05468832	0.18828132	-0.37361532	-0.38566032
1.08874032	-0.10460232	-0.05114032	0.17870632	-0.38114832	-0.37628732
1.08894032	-0.10039232	-0.04752432	0.17542832	-0.38411232	-0.36721432
1.08788032	-0.09590132	-0.04401632	0.16885732	-0.39310732	-0.35721332
1.08740032	-0.09128732	-0.04079532	0.16661332	-0.39803032	-0.34620932
1.08663032	-0.08655832	-0.03791332	0.16522632	-0.40498532	-0.33728832
1.08494032	-0.08152732	-0.03521432	0.16473032	-0.41072932	-0.32983432
1.08332032	-0.07633532	-0.03295832	0.16508632	-0.41321932	-0.32412032
1.08314032	-0.07111032	-0.03114232	0.16177732	-0.41354932	-0.32058232
1.08178032	-0.06569532	-0.02958232	0.16045232	-0.41907632	-0.31882032
1.08211032	-0.06027232	-0.02827232	0.14381232	-0.42023132	-0.32215932
1.08235032	-0.05474832	-0.02722432	0.12703832	-0.42638532	-0.32544832
1.08264032	-0.04895732	-0.02635932	0.10914832	-0.42974432	-0.32939432
1.08360032	-0.04302632	-0.02585332	0.08702832	-0.42848032	-0.33533232
1.08521032	-0.03705832	-0.02589532	0.07266332	-0.41822532	-0.34352432
1.08781032	-0.03108132	-0.02668932	0.06836532	-0.39571932	-0.35354232
1.09290032	-0.02501832	-0.02873932	0.08826232	-0.36067232	-0.36748832
1.09556032	-0.01839432	-0.03151032	0.10604432	-0.33414032	-0.38481832
1.09592032	-0.01102932	-0.03439332	0.11881932	-0.31451832	-0.40363232
1.09690032	-0.00339632	-0.03755432	0.13114532	-0.29031432	-0.42402032
1.10011032	0.00443332	-0.04115032	0.11648132	-0.27601432	-0.45033832
1.10264032	0.01255732	-0.04469632	0.11184132	-0.28050232	-0.47244132
1.10623032	0.02102232	-0.04836032	0.09692032	-0.28469132	-0.49614432
1.11011032	0.02966332	-0.05213632	0.08585632	-0.29068432	-0.51755332
1.11406032	0.03864032	-0.05585432	0.07947632	-0.29812832	-0.53856032
1.11403032	0.04782732	-0.05942432	0.08551832	-0.30865132	-0.55633232
1.11250032	0.05705732	-0.06255732	0.08424232	-0.32243432	-0.56985032
1.10970032	0.06615032	-0.06530132	0.07989132	-0.33100932	-0.58400032
1.10780032	0.07504532	-0.06779732	0.07489232	-0.33080932	-0.59375732
1.10571032	0.08389332	-0.07002632	0.06926432	-0.33225632	-0.60333932
1.10402032	0.09268732	-0.07218532	0.05998732	-0.32202632	-0.61160532
1.10431032	0.10160132	-0.07442632	0.04703232	-0.30288032	-0.61927832
1.10268032	0.11022832	-0.07666232	0.03617432	-0.30377632	-0.63379832
1.10259032	0.11902832	-0.07934532	0.05137432	-0.27713632	-0.64068032
1.09902032	0.12734232	-0.08219832	0.08434332	-0.26629132	-0.64300532
1.09625032	0.13558632	-0.08538832	0.10294532	-0.25605232	-0.65170232
1.09231032	0.14354232	-0.08866732	0.11677532	-0.25265132	-0.66249932
1.08907032	0.15122832	-0.09217932	0.12959932	-0.23822032	-0.67478332
1.08495032	0.15837132	-0.09564832	0.13179432	-0.23684032	-0.68645832
1.08186032	0.16518132	-0.09906232	0.12236032	-0.23802932	-0.69694632
1.07995032	0.17167032	-0.10232832	0.10966432	-0.23763532	-0.70963132
1.07768032	0.17757632	-0.10530132	0.09757532	-0.24607632	-0.71809732
1.07473032	0.18292432	-0.10800632	0.09453532	-0.25376932	-0.72393732
1.07408032	0.18830332	-0.11097832	0.09180132	-0.24851732	-0.72792732
1.07176032	0.19298132	-0.11385632	0.09723432	-0.25744432	-0.73501332
1.07086032	0.19752332	-0.11696432	0.09495832	-0.25696232	-0.74280732
1.07100032	0.20180032	-0.12019332	0.09277232	-0.25688132	-0.75035732
1.06862032	0.20513632	-0.12305932	0.09198232	-0.27127032	-0.76110432
1.06863032	0.20826232	-0.12591732	0.08085232	-0.27677632	-0.76809332
1.06855032	0.21074432	-0.12840332	0.07552232	-0.28122632	-0.77294032
1.06830032	0.21262132	-0.13057932	0.07340132	-0.28437432	-0.77297032
1.06867032	0.21405532	-0.13272732	0.07173232	-0.28792832	-0.77228032
1.06892032	0.21500432	-0.13481132	0.07116932	-0.28890832	-0.77242932
1.07034032	0.21576432	-0.13712332	0.06652432	-0.28511032	-0.77092332
1.07109032	0.21608832	-0.13927832	0.06008432	-0.28272132	-0.77034832
1.07158032	0.21611132	-0.14146132	0.05271632	-0.28192632	-0.77079732
1.07226032	0.21602832	-0.14376432	0.04327432	-0.27896732	-0.77133632
1.07324032	0.21601032	-0.14627532	0.03796532	-0.27597632	-0.77221432
1.07416032	0.21589132	-0.14893332	0.03189732	-0.26710832	-0.77298732
1.07391032	0.21552632	-0.15155532	0.02906132	-0.26269432	-0.77320732
1.07309032	0.21500032	-0.15406932	0.02111432	-0.25684132	-0.77463032
1.07081032	0.21378932	-0.15584832	0.01932032	-0.25747232	-0.77482732
1.06887032	0.21231532	-0.15698932	0.01575132	-0.25535432	-0.77280732
1.06887032	0.21102832	-0.15791032	0.00744432	-0.25075332	-0.77048132
1.06854032	0.20940132	-0.15871832	0.00278832	-0.24716032	-0.76864732
1.06840032	0.20771932	-0.15952232	0.00182532	-0.23881932	-0.76445732
1.06757032	0.20585232	-0.16035832	0.00719832	-0.22875532	-0.76024532
1.06558032	0.20367632	-0.16111532	0.01522032	-0.22936232	-0.75880632
1.06387032	0.20148432	-0.16203232	0.01508832	-0.22493732	-0.75723032
1.06312032	0.19938532	-0.16306232	0.01059732	-0.21810932	-0.75735532
1.06216032	0.19707332	-0.16382232	0.00223932	-0.21366232	-0.75643732
1.06038032	0.19455932	-0.16431832	-0.00067832	-0.21570132	-0.75570332
1.05995032	0.19243432	-0.16515232	-0.00668432	-0.21165232	-0.75416932
1.05885032	0.19040932	-0.16603832	-0.00373032	-0.21017032	-0.75400432
1.05776032	0.18895132	-0.16718632	0.00592232	-0.20770832	-0.75932732
1.05659032	0.18783332	-0.16818632	0.01711932	-0.20892132	-0.76526032
1.05680032	0.18653232	-0.16904332	0.02938232	-0.20445732	-0.76773832
1.05683032	0.18480332	-0.16937832	0.03417832	-0.20681732	-0.76870932
1.05726032	0.18309232	-0.16968832	0.02711832	-0.20983932	-0.77257232
1.05666032	0.18157832	-0.17008832	0.02046832	-0.21442432	-0.77836832
1.05515032	0.18001432	-0.17029032	0.02535332	-0.21536832	-0.78122632
1.05503032	0.17860132	-0.17064032	0.02751532	-0.21329132	-0.78018132
1.05527032	0.17696532	-0.17078132	0.02764232	-0.21917032	-0.77761432
1.05526032	0.17534332	-0.17100932	0.02261032	-0.22092632	-0.77526632
1.05517032	0.17407332	-0.17158932	0.02110632	-0.22230932	-0.77189232
1.05445032	0.17272032	-0.17209632	0.02612232	-0.22445432	-0.76837732
1.05509032	0.17166832	-0.17284832	0.02369832	-0.22523732	-0.76392132
1.05404032	0.17028532	-0.17320232	0.02589632	-0.22810832	-0.76046632
1.05500032	0.16919032	-0.17388432	0.02284632	-0.22010132	-0.75595032
1.05397032	0.16772032	-0.17424932	0.02807832	-0.22545832	-0.75029832
1.05472032	0.16651632	-0.17498232	0.02794532	-0.22231232	-0.74606832
1.05564032	0.16518932	-0.17562232	0.03020532	-0.22083732	-0.74182432
1.05623032	0.16320932	-0.17575232	0.04116432	-0.21937032	-0.73152132
1.05520032	0.16037532	-0.17535132	0.04725032	-0.22843132	-0.72001532
1.05571032	0.15786532	-0.17553432	0.03457432	-0.22924132	-0.71224132
1.05346032	0.15530432	-0.17572432	0.03072332	-0.23718732	-0.70924932
1.05496032	0.15352932	-0.17675632	0.02634532	-0.22982232	-0.70635832
1.05335032	0.15145832	-0.17727132	0.03455832	-0.23360932	-0.70406132
1.05241032	0.14945732	-0.17763932	0.04183332	-0.23422032	-0.70305032
1.05384032	0.14760332	-0.17820032	0.04522432	-0.23002932	-0.70112832
1.05415032	0.14526032	-0.17824332	0.05567832	-0.22622132	-0.69768132
1.05471032	0.14237032	-0.17799232	0.06619032	-0.22616732	-0.69246832
1.05621032	0.13922432	-0.17778332	0.06723832	-0.22562232	-0.68749132
1.05685032	0.13538532	-0.17714432	0.07433732	-0.22666432	-0.68003232
1.05746032	0.13139632	-0.17669732	0.06521432	-0.23096032	-0.67548832
1.05644032	0.12764132	-0.17657432	0.04431032	-0.23647232	-0.67649832
1.05586032	0.12465532	-0.17720932	0.03490932	-0.23593732	-0.68192032
1.05418032	0.12221632	-0.17810732	0.03823732	-0.23604532	-0.68832132
1.05352032	0.12034132	-0.17914332	0.04576832	-0.23552732	-0.69517232
1.05241032	0.11866532	-0.17983532	0.05419132	-0.23386332	-0.70273732
1.05295032	0.11724832	-0.18054532	0.05930032	-0.23112332	-0.71026232
1.05201032	0.11589832	-0.18057032	0.06608132	-0.23237132	-0.71815632
1.05105032	0.11457532	-0.18040732	0.06946932	-0.23972432	-0.72846732
1.05054032	0.11326232	-0.18037132	0.07223532	-0.24706732	-0.73857032
1.05002032	0.11198032	-0.18017332	0.07312332	-0.24848932	-0.74781932
1.05003032	0.11075432	-0.17987232	0.06999632	-0.25766932	-0.75418932
1.05052032	0.10924132	-0.17952432	0.06393832	-0.26030032	-0.75536732
1.05077032	0.10778232	-0.17907632	0.05191532	-0.26828632	-0.75672932
1.05073032	0.10635332	-0.17886232	0.04617532	-0.26695532	-0.75510332
1.05227032	0.10491832	-0.17874632	0.04079432	-0.26114532	-0.74702632
1.05225032	0.10299832	-0.17829232	0.04368732	-0.25788832	-0.73669032
1.05491032	0.10057232	-0.17805532	0.04665632	-0.24216332	-0.71700132
1.05597032	0.09709832	-0.17736432	0.05849532	-0.23398432	-0.69208632
1.05646032	0.09287032	-0.17663032	0.05478832	-0.23424032	-0.66906632
1.05630032	0.08859232	-0.17637232	0.04146432	-0.23971032	-0.65655632
1.05570032	0.08465732	-0.17686332	0.03353332	-0.24310032	-0.64712532
1.05501032	0.08094432	-0.17780432	0.04451732	-0.23914932	-0.63905932
1.05675032	0.07731232	-0.17910532	0.05352932	-0.24082032	-0.63361832
1.05742032	0.07322032	-0.17994032	0.05700532	-0.24641932	-0.63127932
1.05783032	0.06957032	-0.18109632	0.05391032	-0.24503132	-0.63564232
1.05808032	0.06640532	-0.18237732	0.05845332	-0.24227032	-0.64242732
1.06020032	0.06315732	-0.18329132	0.06738532	-0.23447332	-0.64585532
1.06158032	0.05956832	-0.18354032	0.06946832	-0.23320932	-0.64719932
1.06098032	0.05622232	-0.18353332	0.06589232	-0.23847532	-0.65459232
1.06252032	0.05299132	-0.18396732	0.07045032	-0.23869932	-0.66058932
1.06591032	0.04936032	-0.18432932	0.07676932	-0.23574632	-0.66328432
1.06848032	0.04504932	-0.18401932	0.08456432	-0.23305232	-0.66077732
1.07022032	0.04015432	-0.18335632	0.07619032	-0.23672032	-0.66051332
1.06893032	0.03509632	-0.18253532	0.05903932	-0.24419332	-0.66094132
1.06807032	0.03035632	-0.18244532	0.04325232	-0.24379932	-0.66543132
1.06605032	0.02568032	-0.18236832	0.04244732	-0.24182132	-0.66569932
1.06669032	0.02100832	-0.18279032	0.03765432	-0.23802032	-0.66590832
1.06604032	0.01616032	-0.18296632	0.03448432	-0.23688332	-0.66519332
1.06385032	0.01145132	-0.18317232	0.03087732	-0.23647132	-0.66734632
1.06165032	0.00706432	-0.18369532	0.02677332	-0.23326832	-0.67088932
1.06103032	0.00278632	-0.18445932	0.02514732	-0.22638932	-0.67246432
1.05967032	-0.00131332	-0.18496532	0.02494032	-0.22105332	-0.67591432
1.05801032	-0.00505232	-0.18538532	0.01437632	-0.21925532	-0.68223232
1.05658032	-0.00816932	-0.18604232	0.01508632	-0.21580532	-0.69118532
1.05665032	-0.01085032	-0.18686332	0.01483832	-0.20949432	-0.70132532
1.05586032	-0.01330232	-0.18737032	0.01581532	-0.21001232	-0.71116232
1.05577032	-0.01587432	-0.18777732	0.01588632	-0.21074332	-0.72006632
1.05603032	-0.01837732	-0.18814432	0.01525532	-0.21225332	-0.72717532
1.05694032	-0.02093632	-0.18848232	0.01073632	-0.21266732	-0.73360832
1.05718032	-0.02346732	-0.18853032	0.00161632	-0.21601932	-0.73973232
1.05843032	-0.02611332	-0.18855932	-0.00597332	-0.21830932	-0.74067432
1.05757032	-0.02869932	-0.18814532	-0.01515632	-0.22540832	-0.74030732
1.05551032	-0.03040232	-0.18810932	-0.02608132	-0.23569432	-0.74466132
1.05593032	-0.03210232	-0.18863832	-0.02628132	-0.23440832	-0.74520232
1.05474032	-0.03332132	-0.18920232	-0.02371532	-0.23955732	-0.74766732
1.05476032	-0.03448532	-0.19005332	-0.02318532	-0.24057632	-0.74973932
1.05448032	-0.03586232	-0.19066332	-0.02640232	-0.24323232	-0.75054832
1.05460032	-0.03725332	-0.19130632	-0.02757832	-0.24777532	-0.74986532
1.05502032	-0.03874232	-0.19189632	-0.03327932	-0.24984032	-0.74769232
1.05486032	-0.04016232	-0.19231132	-0.03563332	-0.25493532	-0.74318732
1.05395032	-0.04107632	-0.19293432	-0.03854232	-0.26113132	-0.74118132
1.05339032	-0.04163132	-0.19381432	-0.03550132	-0.26436532	-0.73943332
1.05338032	-0.04209032	-0.19472432	-0.03200632	-0.26446132	-0.73772932
1.05306032	-0.04258032	-0.19534632	-0.03451032	-0.26704832	-0.73686332
1.05358032	-0.04326132	-0.19596932	-0.03133932	-0.26722732	-0.73422632
1.05291032	-0.04381332	-0.19646732	-0.02846132	-0.26903232	-0.73222132
1.05410032	-0.04488532	-0.19752432	-0.02522432	-0.26957732	-0.72970232
1.05463032	-0.04587632	-0.19840632	-0.02569132	-0.27343932	-0.72812932
1.05450032	-0.04703132	-0.19907432	-0.02301632	-0.27652032	-0.72364732
1.05490032	-0.04817032	-0.19998432	-0.02325532	-0.27753132	-0.72090932
1.05506032	-0.04919132	-0.20109732	-0.01684232	-0.27225232	-0.71913732
1.05529032	-0.04994932	-0.20215032	-0.01399632	-0.26926432	-0.71825232
1.05628032	-0.05082232	-0.20297032	-0.01459032	-0.26524232	-0.71761232
1.05596032	-0.05158532	-0.20343032	-0.01576932	-0.26749832	-0.71810432
1.05629032	-0.05228832	-0.20387832	-0.01702232	-0.26678032	-0.71914432
1.05650032	-0.05294132	-0.20414932	-0.01684232	-0.26824532	-0.72077532
1.05681032	-0.05347132	-0.20423932	-0.01435932	-0.26891332	-0.72184732
1.05701032	-0.05388132	-0.20419032	-0.01670832	-0.27301932	-0.72110132
1.05652032	-0.05398832	-0.20387832	-0.01499432	-0.27773932	-0.71844232
1.05571032	-0.05378732	-0.20341332	-0.01095332	-0.28202732	-0.71474632
1.05550032	-0.05337232	-0.20292732	-0.01031532	-0.28593232	-0.70936732
1.05598032	-0.05269132	-0.20241032	-0.01049032	-0.28780332	-0.70164432
1.05519032	-0.05169432	-0.20157132	-0.00482032	-0.29386732	-0.69112232
1.05487032	-0.05055332	-0.20078032	-0.00157832	-0.29707832	-0.67930432
1.05514032	-0.04931732	-0.20004832	-0.00021632	-0.30035232	-0.66600732
1.05388032	-0.04792632	-0.19905232	0.01021432	-0.30239632	-0.65245832
1.05359032	-0.04663832	-0.19831232	0.01658532	-0.30678132	-0.63695932
1.05327032	-0.04535932	-0.19755832	0.02450032	-0.30771332	-0.62336432
1.05202032	-0.04422132	-0.19658932	0.03483432	-0.31116032	-0.61065432
1.05159032	-0.04329632	-0.19565932	0.04729832	-0.31145532	-0.59927932
1.05071032	-0.04255032	-0.19448032	0.05782532	-0.31176232	-0.59140232
1.05013032	-0.04204032	-0.19319232	0.06722132	-0.31586832	-0.58382032
1.04954032	-0.04167432	-0.19167432	0.08148732	-0.31894932	-0.57732032
1.04898032	-0.04137632	-0.19007132	0.09201632	-0.32142732	-0.57137632
1.05004032	-0.04122132	-0.18839632	0.09322932	-0.32055932	-0.56750132
1.05122032	-0.04110932	-0.18638232	0.09400832	-0.32075032	-0.56237432
1.05152032	-0.04092332	-0.18403132	0.09491032	-0.32270232	-0.55692532
1.05182032	-0.04067532	-0.18152432	0.09894632	-0.32418732	-0.55053732
1.05125032	-0.04039532	-0.17867132	0.10264932	-0.32675932	-0.54372132
1.05071032	-0.04013932	-0.17579532	0.10772432	-0.32825132	-0.53616232
1.05070032	-0.03995932	-0.17308232	0.10625532	-0.32840832	-0.53134432
1.04866032	-0.03978832	-0.17020932	0.11037332	-0.33426932	-0.52589832
1.04704032	-0.03963232	-0.16744632	0.11456232	-0.33788132	-0.52072332
1.04604032	-0.03949432	-0.16480332	0.11475932	-0.33976332	-0.51595732
1.04632032	-0.03935632	-0.16225632	0.11548032	-0.33988632	-0.51131432
1.04569032	-0.03909732	-0.15949632	0.11306032	-0.34195932	-0.50760932
1.04473032	-0.03875932	-0.15670132	0.11186832	-0.34088732	-0.50403232
1.04403032	-0.03846132	-0.15405432	0.11016832	-0.34249232	-0.50157432
1.04383032	-0.03820332	-0.15157832	0.10434632	-0.34056832	-0.50166232
1.04359032	-0.03806332	-0.14918632	0.10271232	-0.33944032	-0.50130932
1.04418032	-0.03804632	-0.14696332	0.09581232	-0.33910832	-0.50324832
1.04421032	-0.03808432	-0.14470232	0.08509032	-0.33950032	-0.50410432
1.04476032	-0.03825632	-0.14261832	0.07563432	-0.33950232	-0.50532232
1.04399032	-0.03845032	-0.14055632	0.06203432	-0.34108632	-0.50817332
1.04415032	-0.03872532	-0.13884832	0.04608732	-0.34189532	-0.51246632
1.04407032	-0.03901632	-0.13728132	0.03215832	-0.34338332	-0.51706332
1.04384032	-0.03935432	-0.13583532	0.01494932	-0.34442632	-0.52393632
1.04411032	-0.03975232	-0.13463032	0.00481532	-0.34412332	-0.53145132
1.04445032	-0.04012032	-0.13347832	-0.00167032	-0.34253532	-0.53881032
1.04494032	-0.04049732	-0.13240332	-0.01008632	-0.34024432	-0.54684332
1.04582032	-0.04090032	-0.13140832	-0.01916332	-0.33699132	-0.55587232
1.04571032	-0.04128032	-0.13037132	-0.02305332	-0.33537732	-0.56454732
1.04633032	-0.04172232	-0.12947932	-0.03361632	-0.33295932	-0.57476332
1.04717032	-0.04223732	-0.12856632	-0.04060532	-0.33010932	-0.58427932
1.04780032	-0.04279532	-0.12749032	-0.05339632	-0.32827732	-0.59687232
1.04822032	-0.04313532	-0.12631832	-0.06742732	-0.32612832	-0.61285732
1.04826032	-0.04301732	-0.12516132	-0.08534132	-0.32857532	-0.63545932
1.04908032	-0.04239432	-0.12410132	-0.08946532	-0.32549432	-0.65741032
1.04971032	-0.04194732	-0.12257032	-0.08973532	-0.32240732	-0.67888632
1.04963032	-0.04073932	-0.12087832	-0.09096332	-0.32569332	-0.70317032
1.05011032	-0.03910232	-0.11869132	-0.08380832	-0.32292032	-0.72323232
1.05739032	-0.03793532	-0.11591232	-0.07566132	-0.32195832	-0.73842232
1.06879032	-0.03740632	-0.11189432	-0.07685532	-0.31973032	-0.74658732
1.07748032	-0.03717432	-0.10631732	-0.06948032	-0.31926932	-0.74716332
1.08387032	-0.03708232	-0.09967032	-0.06197932	-0.32063732	-0.74433732
1.08875032	-0.03706532	-0.09230932	-0.05428132	-0.32227332	-0.74018632
1.09019032	-0.03692632	-0.08436432	-0.05053532	-0.32633132	-0.73794232
1.09059032	-0.03670632	-0.07625832	-0.04854132	-0.33012932	-0.73575332
1.09027032	-0.03640732	-0.06811432	-0.04959532	-0.33478632	-0.73374732
1.09008032	-0.03597332	-0.05996832	-0.04460232	-0.33522432	-0.72963632
1.08960032	-0.03549532	-0.05163832	-0.04509232	-0.33841832	-0.72675432
1.09097032	-0.03502332	-0.04326232	-0.04342032	-0.33681332	-0.71939432
1.09029032	-0.03445132	-0.03459532	-0.04301832	-0.33968132	-0.71078132
1.09026032	-0.03383832	-0.02583132	-0.03774532	-0.34196532	-0.69822332
1.08908032	-0.03297232	-0.01699632	-0.03666832	-0.34398132	-0.68438832
1.08747032	-0.03188932	-0.00814832	-0.03361132	-0.34756932	-0.66983432
1.08361032	-0.03042032	0.00058932	-0.03794032	-0.35592932	-0.65784732
1.07888032	-0.02860932	0.00903132	-0.04284632	-0.36602932	-0.64454732
1.07360032	-0.02644232	0.01711832	-0.04510232	-0.37411432	-0.63293532
1.06836032	-0.02398832	0.02480232	-0.03752732	-0.38353132	-0.62120132
1.06368032	-0.02128432	0.03206832	-0.03688732	-0.38842432	-0.61085332
1.05827032	-0.01837432	0.03889332	-0.03154832	-0.39804132	-0.60027032
1.05429032	-0.01532432	0.04539132	-0.01912932	-0.40304632	-0.58869532
1.05100032	-0.01210732	0.05154132	-0.00733332	-0.40761932	-0.57797232
1.04625032	-0.00870632	0.05725732	-0.00036432	-0.41499532	-0.56587932
1.04243032	-0.00513832	0.06262432	0.01066832	-0.42203132	-0.55484132
1.03929032	-0.00139332	0.06760332	0.02191132	-0.42707632	-0.54344932
1.03677032	0.00249032	0.07213432	0.02832432	-0.42939032	-0.53417032
1.03396032	0.00647732	0.07611032	0.03127032	-0.43081332	-0.52649432
1.03152032	0.01054232	0.07954032	0.03229432	-0.43116532	-0.52037732
1.02961032	0.01464632	0.08238032	0.03383232	-0.42542432	-0.51459032
1.02873032	0.01876732	0.08469232	0.03903132	-0.42016032	-0.50904832
1.02836032	0.02291332	0.08639132	0.04182032	-0.41408332	-0.50546732
1.02887032	0.02712032	0.08752632	0.04621132	-0.40404332	-0.50206232
1.02977032	0.03138932	0.08806732	0.04885732	-0.39358732	-0.50017032
1.03164032	0.03570032	0.08804432	0.04444432	-0.38136832	-0.50104332
1.03475032	0.04011732	0.08748332	0.03721432	-0.36286332	-0.50371532
1.03844032	0.04459532	0.08629132	0.02835632	-0.34378332	-0.50767032
1.04338032	0.04913332	0.08459632	0.01772932	-0.31488332	-0.51326732
1.04633032	0.05357932	0.08214532	0.00863432	-0.29284432	-0.51863432
1.05007032	0.05805632	0.07924932	-0.00035432	-0.26873532	-0.52393332
1.05394032	0.06252832	0.07585632	-0.00615632	-0.23740132	-0.52918032
1.05683032	0.06694032	0.07192232	0.00393732	-0.20727732	-0.53237632
1.05976032	0.07131832	0.06756632	-0.01035432	-0.18112932	-0.53844632
1.06073032	0.07556932	0.06269132	-0.07292732	-0.13934032	-0.54406532
1.06006032	0.07966532	0.05734832	-0.12963632	-0.10412832	-0.54959932
1.05960032	0.08390832	0.05142532	0.16047532	-0.12458332	-0.55188832
1.05898032	0.08789932	0.04560832	-0.19245432	-0.09986232	-0.56323332
1.05895032	0.09201532	0.03936632	-0.20553232	-0.09497432	-0.56887632
1.05810032	0.09613832	0.03270832	0.18037832	-0.13005632	-0.57331732
1.05837032	0.10014932	0.02625732	0.17706732	-0.13746532	-0.57914232
1.05928032	0.10412532	0.01977932	0.17440632	-0.13289732	-0.58513032
1.05880032	0.10790332	0.01318032	0.17142332	-0.14966832	-0.58981532
1.05921032	0.11171332	0.00651932	0.17772532	-0.15274832	-0.59379332
1.06043032	0.11556832	-0.00024332	0.17041832	-0.15596332	-0.60126832
1.06159032	0.11926732	-0.00710232	0.16859932	-0.16101432	-0.60674932
1.06193032	0.12277832	-0.01405232	0.16581232	-0.17527632	-0.61410632
1.06279032	0.12617532	-0.02102232	0.16459632	-0.18281432	-0.61941932
1.06344032	0.12937032	-0.02793732	0.16507432	-0.19822432	-0.62510932
1.06392032	0.13233632	-0.03467032	0.15926332	-0.21043932	-0.63218832
1.06480032	0.13513432	-0.04119832	0.14909432	-0.22489532	-0.63716332
1.06486032	0.13761532	-0.04742932	0.14302132	-0.24293032	-0.64102432
1.06482032	0.13983432	-0.05336832	0.13023332	-0.26131432	-0.64733832
1.06796032	0.14227532	-0.05921032	0.11949432	-0.26412832	-0.65264532
1.06785032	0.14405232	-0.06460632	0.11721832	-0.27716832	-0.65883932
1.06975032	0.14587932	-0.06989732	0.11006432	-0.28159732	-0.66362132
1.07061032	0.14731832	-0.07492932	0.11013432	-0.28924232	-0.66706832
1.07280032	0.14867432	-0.07987532	0.10219532	-0.29767332	-0.67180132
1.07451032	0.14965832	-0.08465532	0.09847132	-0.30373232	-0.67477632
1.07564032	0.15024732	-0.08917432	0.09224232	-0.31019332	-0.67903932
1.07656032	0.15050232	-0.09347032	0.08629532	-0.31572132	-0.67992232
1.07735032	0.15049632	-0.09758032	0.08347432	-0.31991332	-0.67947732
1.07792032	0.15023332	-0.10151532	0.08004432	-0.32354332	-0.67982432
1.07969032	0.14998332	-0.10559232	0.07575932	-0.31906432	-0.68006232
1.08117032	0.14965132	-0.10973932	0.07002632	-0.31738432	-0.68277232
1.08207032	0.14921232	-0.11399732	0.06938732	-0.31315432	-0.68656532
1.08354032	0.14883532	-0.11843932	0.06517232	-0.31231832	-0.69238132
1.08409032	0.14828832	-0.12285832	0.06732932	-0.30964332	-0.69849532
1.08363032	0.14755732	-0.12707532	0.07106032	-0.30923932	-0.70395232
1.08316032	0.14671932	-0.13114632	0.07225732	-0.31082232	-0.71143732
1.08166032	0.14568732	-0.13486932	0.07262132	-0.31365632	-0.71829632
1.08392032	0.14504332	-0.13881632	0.05920932	-0.30655632	-0.72515432
1.08238032	0.14380832	-0.14207932	0.05640232	-0.31189332	-0.73166632
1.08268032	0.14267732	-0.14543532	0.05126132	-0.31209932	-0.73723332
1.08274032	0.14146632	-0.14865932	0.04926932	-0.31187132	-0.74175532
1.08252032	0.14019132	-0.15183532	0.05203632	-0.30964232	-0.74541032
1.08246032	0.13894632	-0.15487032	0.05833932	-0.30711432	-0.74637832
1.08260032	0.13767332	-0.15769732	0.06796932	-0.30581232	-0.74831132
1.08071032	0.13616332	-0.15995132	0.07888932	-0.30387132	-0.75076032
1.08023032	0.13482632	-0.16203732	0.08573432	-0.30277332	-0.75312832
1.08066032	0.13360032	-0.16380132	0.09115232	-0.29821832	-0.75273432
1.08055032	0.13206932	-0.16497232	0.09425032	-0.29908632	-0.75313132
1.08170032	0.13027432	-0.16576932	0.09349232	-0.29897732	-0.75072332
1.08171032	0.12806332	-0.16601732	0.10036632	-0.29727132	-0.74540532
1.08248032	0.12564632	-0.16616632	0.10396532	-0.29505032	-0.73702032
1.08357032	0.12285332	-0.16626732	0.10964032	-0.29184732	-0.72688932
1.08357032	0.11968632	-0.16611532	0.11147832	-0.29226532	-0.71793532
1.08288032	0.11644232	-0.16596632	0.10875532	-0.29375632	-0.71078632
1.08432032	0.11359132	-0.16637532	0.10010432	-0.29199732	-0.70689532
1.08372032	0.11055532	-0.16653632	0.09783132	-0.29204132	-0.70483932
1.08396032	0.10776032	-0.16705032	0.08832932	-0.29071032	-0.70487632
1.08499032	0.10525232	-0.16808732	0.08108132	-0.28880332	-0.70771232
1.08528032	0.10283932	-0.16923432	0.07909832	-0.29190032	-0.71290732
1.08565032	0.10055132	-0.17055732	0.08496332	-0.29454932	-0.71832332
1.08761032	0.09817332	-0.17182532	0.09174232	-0.29489932	-0.72097132
1.08830032	0.09544532	-0.17245032	0.10038332	-0.29858232	-0.72039432
1.09083032	0.09275732	-0.17312932	0.09877832	-0.29531232	-0.71937632
1.09203032	0.08978132	-0.17343532	0.09138832	-0.29692032	-0.71850532
1.09345032	0.08685632	-0.17394632	0.08124832	-0.29673732	-0.71819432
1.09426032	0.08387232	-0.17454032	0.06828332	-0.29954532	-0.72013932
1.09607032	0.08093632	-0.17540032	0.06235132	-0.29793732	-0.71979732
1.09745032	0.07782332	-0.17612232	0.06161932	-0.29730532	-0.71731432
1.09789032	0.07452132	-0.17650132	0.07124832	-0.29507232	-0.71306232
1.09930032	0.07111932	-0.17684732	0.07565432	-0.28936732	-0.70746132
1.10137032	0.06760532	-0.17709332	0.07402732	-0.28583532	-0.70350632
1.10222032	0.06404832	-0.17723432	0.06812732	-0.28659832	-0.70151132
1.10112032	0.06062932	-0.17738832	0.06642632	-0.29025232	-0.70158432
1.10084032	0.05749732	-0.17798132	0.06479732	-0.29119232	-0.70479132
1.10053032	0.05441732	-0.17855232	0.06622732	-0.28965832	-0.70700332
1.10204032	0.05139332	-0.17935632	0.06762732	-0.28571932	-0.70804332
1.10352032	0.04798432	-0.17985732	0.07506932	-0.28177332	-0.70530132
1.10455032	0.04423332	-0.17996332	0.07497332	-0.28079532	-0.70304532
1.10467032	0.04031232	-0.17982432	0.07744732	-0.27766332	-0.69859232
1.10365032	0.03623132	-0.17945532	0.07777532	-0.28000432	-0.69546232
1.10440032	0.03233132	-0.17944932	0.06985832	-0.27893932	-0.69391632
1.10287032	0.02854132	-0.17923432	0.06945232	-0.28091032	-0.69290032
1.10374032	0.02492032	-0.17942232	0.06786132	-0.27744732	-0.69215932
1.10277032	0.02127032	-0.17936132	0.06989632	-0.27670532	-0.69200832
1.10181032	0.01777232	-0.17946532	0.06799432	-0.27754532	-0.69437432
1.10299032	0.01436432	-0.17986932	0.06729632	-0.27262532	-0.69701532
1.10336032	0.01072132	-0.17987432	0.07468032	-0.26936332	-0.69493532
1.10447032	0.00682332	-0.17968432	0.07618832	-0.26689032	-0.69180732
1.10559032	0.00279232	-0.17952832	0.06939732	-0.26643932	-0.69010632
1.10440032	-0.00107232	-0.17926832	0.06337532	-0.27077232	-0.69056132
1.10289032	-0.00465432	-0.17929332	0.05543132	-0.27525532	-0.69279932
1.10242032	-0.00792132	-0.17979632	0.05705632	-0.27570832	-0.69389132
1.10367032	-0.01128632	-0.18043932	0.06074232	-0.27415032	-0.69553132
1.10272032	-0.01449032	-0.18078032	0.06120232	-0.27634432	-0.69835332
1.10283032	-0.01725032	-0.18170632	0.05551132	-0.27569032	-0.70602532
1.10270032	-0.01943332	-0.18292532	0.05212932	-0.27665232	-0.71748232
1.10351032	-0.02178632	-0.18406732	0.05810032	-0.27332932	-0.72424632
1.10566032	-0.02464232	-0.18482832	0.05977132	-0.27162232	-0.72678132
1.10703032	-0.02757032	-0.18529332	0.05573332	-0.27462032	-0.72911232
1.10803032	-0.03057832	-0.18577332	0.05607832	-0.27549732	-0.72914832
1.10938032	-0.03389632	-0.18613832	0.05872332	-0.27777032	-0.72520532
1.10966032	-0.03739132	-0.18618432	0.06023332	-0.27868432	-0.72211232
1.10754032	-0.04038832	-0.18618032	0.05298432	-0.28234132	-0.72396132
1.10952032	-0.04349732	-0.18694032	0.04967732	-0.27941332	-0.72195532
1.11401032	-0.04739232	-0.18747432	0.05430632	-0.26951332	-0.71139232
1.11379032	-0.05137432	-0.18702132	0.04960132	-0.27188932	-0.70198432
1.11140032	-0.05505432	-0.18674532	0.04327632	-0.27500532	-0.69576932
1.11051032	-0.05854432	-0.18732032	0.04233732	-0.27643032	-0.69213532
1.10994032	-0.06229732	-0.18788432	0.05205532	-0.27397432	-0.68498732
1.11090032	-0.06614732	-0.18860732	0.04555232	-0.26941332	-0.68111832
1.10926032	-0.06971032	-0.18907632	0.04574232	-0.26873732	-0.67873032
1.10830032	-0.07314032	-0.18965532	0.04843932	-0.26549932	-0.67693032
1.10869032	-0.07657732	-0.19037932	0.05112932	-0.25869232	-0.67631132
1.10799032	-0.07990432	-0.19078632	0.05293332	-0.25626132	-0.67520532
1.10814032	-0.08321532	-0.19136232	0.05239532	-0.25184132	-0.67615632
1.10790032	-0.08654832	-0.19182532	0.05623132	-0.24696732	-0.67629132
1.10722032	-0.08990032	-0.19215832	0.06008632	-0.24397132	-0.67709132
1.10727032	-0.09316932	-0.19262932	0.05662732	-0.23745832	-0.68085032
1.10666032	-0.09621132	-0.19292332	0.05273332	-0.23554232	-0.68608932
1.10558032	-0.09909932	-0.19302232	0.04909332	-0.23748832	-0.69166332
1.10385032	-0.10152032	-0.19311932	0.05533132	-0.23736832	-0.69616432
1.10481032	-0.10420032	-0.19365532	0.05631932	-0.23460732	-0.70134332
1.10424032	-0.10670632	-0.19388832	0.06267632	-0.23596332	-0.70636632
1.10511032	-0.10935632	-0.19437832	0.06873532	-0.23375632	-0.71167432
1.10583032	-0.11207532	-0.19476432	0.07490232	-0.23268832	-0.71649532
1.10577032	-0.11493532	-0.19484632	0.07843532	-0.23619332	-0.71769332
1.10678032	-0.11800632	-0.19499532	0.07477032	-0.23568432	-0.72168232
1.10706032	-0.12124332	-0.19491232	0.07300632	-0.23664232	-0.71853132
1.10739032	-0.12454432	-0.19490332	0.06842132	-0.23620132	-0.71648432
1.10595032	-0.12747232	-0.19472832	0.06132932	-0.23719032	-0.71417632
1.10472032	-0.13019932	-0.19485132	0.05754732	-0.23716232	-0.71003732
1.10453032	-0.13284232	-0.19527932	0.05305032	-0.23558632	-0.70726832
1.10444032	-0.13549332	-0.19554632	0.05376032	-0.23336932	-0.70252532
1.10498032	-0.13801432	-0.19597332	0.05009032	-0.22952632	-0.69780632
1.10547032	-0.14043832	-0.19634032	0.04528032	-0.22752832	-0.69223332
1.10564032	-0.14302332	-0.19655132	0.04673032	-0.22802832	-0.68526732
1.10572032	-0.14569032	-0.19689032	0.04826932	-0.22764632	-0.67822232
1.10554032	-0.14842032	-0.19737132	0.04632732	-0.22961432	-0.67323332
1.10513032	-0.15110432	-0.19790732	0.05167132	-0.23197032	-0.66905832
1.10562032	-0.15392732	-0.19858632	0.04957232	-0.23050832	-0.66780432
1.10627032	-0.15684632	-0.19905732	0.05068132	-0.23160732	-0.66478532
1.10542032	-0.15951032	-0.19912232	0.05253132	-0.23109332	-0.66226932
1.10588032	-0.16230132	-0.19928032	0.05572132	-0.23075032	-0.66094832
1.10469032	-0.16468832	-0.19917832	0.05962332	-0.23305032	-0.66070032
1.10484032	-0.16732832	-0.19918932	0.06589232	-0.23095832	-0.66320932
1.10739032	-0.17083932	-0.19915132	0.07234032	-0.22594632	-0.66256632
1.11064032	-0.17497932	-0.19869432	0.07892032	-0.21886332	-0.65782732
1.11635032	-0.18019232	-0.19807232	0.07280032	-0.20519532	-0.65212632
1.11554032	-0.18465532	-0.19588332	0.07347932	-0.19516632	-0.64010432
1.11584032	-0.18954032	-0.19367232	0.08114932	-0.17392332	-0.62491132
1.11270032	-0.19370932	-0.19046032	0.08170732	-0.16429632	-0.61179432
1.10755032	-0.19699132	-0.18701232	0.07924132	-0.15987132	-0.60386832
1.10409032	-0.19981532	-0.18363932	0.09237732	-0.15087632	-0.59495232
1.10167032	-0.20230432	-0.17999032	0.11212532	-0.14851632	-0.58475932
1.10243032	-0.20486632	-0.17622332	0.12449132	-0.14647332	-0.57743232
1.10311032	-0.20684532	-0.17177832	0.13782132	-0.15236332	-0.56847032
1.10286032	-0.20804132	-0.16656732	0.14914632	-0.16408432	-0.56138432
1.10427032	-0.20902432	-0.16104232	0.15719632	-0.17394932	-0.55604332
1.10505032	-0.20940532	-0.15496032	0.16409332	-0.18730532	-0.55061732
1.11021032	-0.21021432	-0.14914132	0.15274732	-0.19480832	-0.54380032
1.10653032	-0.20889832	-0.14184632	0.17546532	-0.21038632	-0.53814232
1.10730032	-0.20807232	-0.13492932	0.17571932	-0.22286832	-0.53468932
1.10679032	-0.20673132	-0.12769932	0.17650532	-0.23749432	-0.52870932
1.10753032	-0.20533832	-0.12046932	0.17193232	-0.24530332	-0.52408832
1.10729032	-0.20345032	-0.11301032	0.16827332	-0.25497432	-0.51885432
1.10752032	-0.20138332	-0.10546932	0.15526032	-0.26362332	-0.51378832
1.10567032	-0.19865232	-0.09770632	0.14673432	-0.27555432	-0.50919432
1.10330032	-0.19552132	-0.08993432	0.14809032	-0.28922932	-0.50144932
1.10098032	-0.19210732	-0.08228332	0.14904532	-0.29948632	-0.49341932
1.09828032	-0.18835532	-0.07479132	0.14626032	-0.31076832	-0.48817532
1.09632032	-0.18436832	-0.06750332	0.14876932	-0.32186932	-0.48079232
1.09372032	-0.17999632	-0.06031332	0.15484732	-0.33292932	-0.47347732
1.09323032	-0.17567232	-0.05335532	0.15005932	-0.34376232	-0.46888632
1.09136032	-0.17088332	-0.04647332	0.14773332	-0.35441632	-0.46304332
1.08689032	-0.16546632	-0.03961332	0.16139332	-0.36579132	-0.45800732
1.08688032	-0.16051532	-0.03299132	0.15404532	-0.37208332	-0.45533732
1.08546032	-0.15514932	-0.02630632	0.14962732	-0.38006832	-0.44991232
1.08493032	-0.14978732	-0.01973032	0.14697432	-0.38521932	-0.44529732
1.08227032	-0.14395732	-0.01324032	0.14886332	-0.39315532	-0.43952332
1.08049032	-0.13816532	-0.00697332	0.14676832	-0.40058532	-0.43322132
1.07804032	-0.13222732	-0.00090132	0.14905532	-0.40753532	-0.42775532
1.07647032	-0.12636832	0.00494932	0.15279132	-0.41183832	-0.42136432
1.07455032	-0.12036232	0.01058232	0.15374132	-0.41793932	-0.41622832
1.07297032	-0.11436032	0.01601632	0.15525532	-0.42483632	-0.41214332
1.07080032	-0.10826032	0.02123332	0.15314732	-0.42862832	-0.40820632
1.06872032	-0.10210632	0.02624132	0.15590932	-0.43459932	-0.40389332
1.06609032	-0.09582832	0.03101132	0.15116732	-0.43833732	-0.40319732
1.06359032	-0.08953032	0.03552332	0.15156932	-0.44234332	-0.40109332
1.06222032	-0.08327532	0.03975532	0.14432032	-0.44428532	-0.39877732
1.06004032	-0.07690932	0.04361232	0.14333432	-0.44658432	-0.39937532
1.05805032	-0.07052232	0.04717632	0.14168332	-0.44703432	-0.39916432
1.05656032	-0.06419532	0.05038032	0.14158832	-0.44957932	-0.39805232
1.05467032	-0.05775832	0.05324832	0.14186232	-0.45131932	-0.39934832
1.05330032	-0.05140832	0.05571032	0.13728432	-0.45135432	-0.40140032
1.05296032	-0.04501232	0.05777832	0.13302632	-0.44682932	-0.40370932
1.05192032	-0.03860732	0.05931732	0.13131532	-0.44405332	-0.40646532
1.05211032	-0.03218732	0.06049032	0.12704732	-0.43693532	-0.41164232
1.05206032	-0.02576032	0.06118232	0.12085432	-0.42997232	-0.41571332
1.05399032	-0.01939332	0.06148932	0.10904032	-0.41764032	-0.42266032
1.05546032	-0.01297732	0.06117832	0.10154932	-0.40350832	-0.42989832
1.05879032	-0.00653032	0.06030232	0.09750432	-0.38275032	-0.43725932
1.06230032	-0.00001832	0.05872332	0.09528732	-0.35963232	-0.44555032
1.06557032	0.00656732	0.05650232	0.10269432	-0.33545832	-0.45376732
1.06929032	0.01320232	0.05373432	0.10129532	-0.30676232	-0.46329632
1.07017032	0.01986732	0.05036432	0.11613032	-0.28796732	-0.46970532
1.07157032	0.02656032	0.04659332	0.12537032	-0.26406932	-0.47779132
1.07270032	0.03324932	0.04244132	0.13715232	-0.23823732	-0.48579732
1.07188032	0.03985932	0.03781232	0.15489132	-0.22089532	-0.49168032
1.07242032	0.04650832	0.03281032	0.16288332	-0.19566132	-0.50050132
1.06911032	0.05294232	0.02721032	0.18981232	-0.18084432	-0.50807332
1.06657032	0.05932332	0.02120032	0.21004432	-0.16247932	-0.51818032
1.06303032	0.06551832	0.01486132	0.21867432	-0.16305432	-0.52688132
1.05977032	0.07159332	0.00830132	0.22523532	-0.16397632	-0.53587632
1.05719032	0.07759632	0.00160832	0.23616732	-0.16038232	-0.54613032
1.05459032	0.08341932	-0.00514132	0.23402832	-0.16453632	-0.55615732
1.05192032	0.08905132	-0.01190032	0.23863232	-0.16837932	-0.56387732
1.04983032	0.09451032	-0.01860232	0.24412432	-0.16966832	-0.57117132
1.04864032	0.09985132	-0.02535932	0.23754532	-0.16334532	-0.58226832
1.04622032	0.10481832	-0.03206432	0.23657532	-0.17509132	-0.58575832
1.04406032	0.10962132	-0.03872632	0.23642532	-0.18395932	-0.59142732
1.04343032	0.11428932	-0.04537532	0.22353732	-0.18047832	-0.60194232
1.04234032	0.11868532	-0.05190632	0.21428132	-0.17862632	-0.61057732
1.04080032	0.12274932	-0.05831532	0.20636832	-0.18679332	-0.61641232
1.04056032	0.12676532	-0.06475032	0.19984332	-0.18282032	-0.62379532
1.03807032	0.13028532	-0.07101432	0.20690732	-0.19346632	-0.62696632
1.03815032	0.13386432	-0.07730132	0.20009632	-0.19272632	-0.63466832
1.03742032	0.13709932	-0.08343632	0.19483732	-0.19553432	-0.64020332
1.03549032	0.13989132	-0.08934132	0.18891932	-0.20393832	-0.64634432
1.03345032	0.14236532	-0.09496332	0.17605632	-0.20809632	-0.65546732
1.03198032	0.14455432	-0.10037532	0.16533032	-0.21107232	-0.66230632
1.03154032	0.14662032	-0.10570732	0.14853732	-0.21098832	-0.66880332
1.03079032	0.14836932	-0.11087532	0.13939632	-0.20944332	-0.67514932
1.03044032	0.14991932	-0.11601232	0.12968932	-0.20844432	-0.68023332
1.02832032	0.15098032	-0.12076532	0.12193932	-0.21293632	-0.68917032
1.02705032	0.15191132	-0.12545332	0.11542232	-0.21849332	-0.69549632
1.02561032	0.15252732	-0.12988732	0.11257132	-0.21816332	-0.70144032
1.02395032	0.15284032	-0.13401132	0.10722732	-0.21988032	-0.70662032
1.02156032	0.15281132	-0.13776832	0.10436932	-0.22205532	-0.71202632
1.02030032	0.15270332	-0.14136632	0.09910132	-0.21815132	-0.71672932
1.01937032	0.15241932	-0.14476932	0.08920732	-0.21603332	-0.72172532
1.01748032	0.15180832	-0.14784032	0.08557632	-0.22010032	-0.72766732
1.01721032	0.15123132	-0.15105532	0.08010332	-0.21824432	-0.73155032
1.01565032	0.15033032	-0.15398432	0.08226832	-0.21664632	-0.73523832
1.01610032	0.14958832	-0.15710132	0.07762032	-0.21485232	-0.73843432
1.01482032	0.14847232	-0.15991032	0.07920932	-0.21214132	-0.74312432
1.01383032	0.14726232	-0.16265632	0.08002332	-0.21283232	-0.74808532
1.01253032	0.14579232	-0.16514432	0.07748532	-0.21183332	-0.75128832
1.01074032	0.14377332	-0.16666332	0.07677132	-0.21636132	-0.75046432
1.01281032	0.14133832	-0.16775032	0.07367232	-0.21616132	-0.74262332
1.01283032	0.13832932	-0.16807432	0.07736532	-0.21714432	-0.73216232
1.01266032	0.13536332	-0.16839632	0.08438032	-0.21428032	-0.72374432
1.01309032	0.13240032	-0.16876732	0.08452832	-0.21250532	-0.71791732
1.01308032	0.12940832	-0.16908432	0.08510832	-0.21150532	-0.71289832
1.01337032	0.12637032	-0.16937132	0.08870332	-0.20912332	-0.70882232
1.01316032	0.12296032	-0.16935032	0.09022232	-0.20770432	-0.70379032
1.01386032	0.11946932	-0.16954832	0.08084932	-0.20586132	-0.69916432
1.01481032	0.11598232	-0.17006532	0.06566232	-0.20723232	-0.69682032
1.01421032	0.11259832	-0.17069332	0.06356232	-0.21117332	-0.69588032
1.01423032	0.10930632	-0.17138532	0.07082332	-0.21290732	-0.69491332
1.01477032	0.10599132	-0.17182932	0.07335132	-0.21102032	-0.69499032
1.01596032	0.10280832	-0.17211732	0.06760332	-0.20901532	-0.69735532
1.01756032	0.09963032	-0.17226232	0.06067332	-0.20528232	-0.70081232
1.01811032	0.09643232	-0.17215932	0.05330832	-0.20811732	-0.70523232
1.01995032	0.09330832	-0.17228232	0.04864032	-0.20997932	-0.70864932
1.02190032	0.09005132	-0.17236332	0.04375032	-0.21345132	-0.71272332
1.02269032	0.08653232	-0.17222532	0.04296432	-0.21746432	-0.71386932
1.02362032	0.08304132	-0.17219032	0.03639832	-0.22426532	-0.71806132
1.02418032	0.07965132	-0.17230232	0.03107532	-0.22917832	-0.72040332
1.02524032	0.07619732	-0.17254332	0.02612532	-0.23196932	-0.72240032
1.02519032	0.07260232	-0.17268532	0.01935232	-0.23683332	-0.72284032
1.02499032	0.06908332	-0.17301032	0.01530832	-0.23749432	-0.72524132
1.02632032	0.06570732	-0.17363632	0.00506732	-0.23396432	-0.72764732
1.02727032	0.06224832	-0.17424532	0.00145332	-0.23498532	-0.72865732
1.02802032	0.05867332	-0.17475932	0.00200832	-0.23594032	-0.73045432
1.02943032	0.05493432	-0.17536232	0.00235332	-0.23484532	-0.72737532
1.03093032	0.05095632	-0.17591632	0.00357732	-0.23290132	-0.72299532
1.03239032	0.04661332	-0.17632232	0.00131832	-0.23194632	-0.71739032
1.03226032	0.04219732	-0.17660732	-0.00343232	-0.23677632	-0.71352732
1.03272032	0.03805732	-0.17722232	-0.01489432	-0.23872432	-0.71263532
1.03347032	0.03396932	-0.17798632	-0.02151232	-0.23881232	-0.71063232
1.03448032	0.02982832	-0.17882332	-0.02504432	-0.23862432	-0.70712432
1.03506032	0.02584332	-0.17982732	-0.02862932	-0.24093332	-0.70752232
1.03542032	0.02216832	-0.18102932	-0.03168432	-0.24603132	-0.71272732
1.03693032	0.01892332	-0.18256432	-0.02888732	-0.24562832	-0.71834332
1.03969032	0.01566432	-0.18400432	-0.02348232	-0.24502032	-0.72239232
1.04462032	0.01208732	-0.18528632	-0.02203432	-0.24049632	-0.72283432
1.04739032	0.00811532	-0.18590732	-0.02405232	-0.24076832	-0.71981232
1.04818032	0.00402332	-0.18628332	-0.02505332	-0.24220932	-0.71911732
1.04963032	-0.00007532	-0.18679932	-0.02896032	-0.24192132	-0.71708332
1.05131032	-0.00432832	-0.18715432	-0.02963232	-0.24047732	-0.71231832
1.05123032	-0.00859832	-0.18704232	-0.02627232	-0.24314132	-0.70553532
1.05110032	-0.01272132	-0.18689632	-0.02378832	-0.24391632	-0.69702532
1.04958032	-0.01659332	-0.18663232	-0.01733732	-0.24483032	-0.68976132
1.04887032	-0.02024232	-0.18654732	-0.01287032	-0.24569732	-0.68354532
1.04778032	-0.02347732	-0.18659732	-0.01733632	-0.24834832	-0.68048932
1.04885032	-0.02637832	-0.18704532	-0.01884532	-0.24907632	-0.67557732
1.05000032	-0.02902432	-0.18744732	-0.02472232	-0.24967032	-0.67262932
1.05040032	-0.03115632	-0.18805332	-0.02991232	-0.25393532	-0.67301332
1.05192032	-0.03295832	-0.18905732	-0.03417632	-0.25818532	-0.67521832
1.05318032	-0.03448732	-0.19016832	-0.03313732	-0.25786332	-0.67686432
1.05476032	-0.03625832	-0.19119632	-0.02958832	-0.25842232	-0.67672032
1.05478032	-0.03809032	-0.19229732	-0.02890632	-0.26086532	-0.68035832
1.05488032	-0.03998632	-0.19380532	-0.02446732	-0.26089032	-0.68349732
1.05514032	-0.04170032	-0.19541632	-0.02214632	-0.26068632	-0.68918832
1.05534032	-0.04360132	-0.19666932	-0.01625432	-0.25782832	-0.69007832
1.05452032	-0.04535332	-0.19759732	-0.00977632	-0.25709432	-0.69192532
1.05381032	-0.04682732	-0.19853432	-0.00184032	-0.25529732	-0.69333932
1.05257032	-0.04795532	-0.19938732	0.00969232	-0.25698932	-0.69703832
1.05156032	-0.04897632	-0.20010832	0.02299932	-0.25769732	-0.70024732
1.05120032	-0.04996032	-0.20075832	0.02656632	-0.26087732	-0.70433932
1.05153032	-0.05088832	-0.20133432	0.02985532	-0.26172832	-0.70795432
1.05026032	-0.05169132	-0.20151532	0.03937932	-0.26579632	-0.71103732
1.05079032	-0.05254832	-0.20185632	0.03616632	-0.26661332	-0.71464432
1.05101032	-0.05339232	-0.20198932	0.03429732	-0.26784732	-0.71627832
1.05084032	-0.05416132	-0.20216732	0.02974132	-0.27005132	-0.71852232
1.05087032	-0.05484832	-0.20251532	0.02874132	-0.27012632	-0.72073232
1.05015032	-0.05551132	-0.20278032	0.02788932	-0.27216732	-0.72103832
1.04986032	-0.05607232	-0.20324632	0.02642132	-0.27261532	-0.72301232
1.05043032	-0.05666032	-0.20386832	0.02615932	-0.27328832	-0.72404132
1.05129032	-0.05726032	-0.20439832	0.02112832	-0.26924232	-0.72457632
1.05084032	-0.05788232	-0.20472532	0.01577832	-0.27232232	-0.72376132
1.05145032	-0.05843732	-0.20519432	0.01032632	-0.27024032	-0.72283432
1.05289032	-0.05899032	-0.20575932	0.00479732	-0.26921732	-0.72117332
1.05308032	-0.05932832	-0.20609432	0.00138132	-0.26949732	-0.72072832
1.05304032	-0.05960032	-0.20634932	0.00224832	-0.26985732	-0.72030632
1.05227032	-0.05974332	-0.20639732	0.00320832	-0.27204632	-0.72169632
1.05228032	-0.05984932	-0.20651932	0.00501932	-0.27185432	-0.72281832
1.05238032	-0.05991632	-0.20649832	0.00570432	-0.27284332	-0.72544432
1.05212032	-0.05992432	-0.20620332	0.00773832	-0.27455432	-0.72633432
1.05235032	-0.05996332	-0.20591532	0.00950832	-0.27662032	-0.72895732
1.05180032	-0.05995032	-0.20533732	0.01900532	-0.28304732	-0.72828732
1.05267032	-0.06012532	-0.20483232	0.02217832	-0.28476432	-0.73025032
1.05306032	-0.06035232	-0.20384032	0.03071132	-0.28988132	-0.73443932
1.05453032	-0.06077132	-0.20261032	0.03074732	-0.29265932	-0.74086132
1.05567032	-0.06117132	-0.20074832	0.03559332	-0.29734832	-0.74820232
1.05765032	-0.06151232	-0.19828632	0.03724832	-0.30158832	-0.75673232
1.05968032	-0.06172532	-0.19508032	0.03719532	-0.30520632	-0.76660332
1.06204032	-0.06174632	-0.19122532	0.03805032	-0.30594732	-0.77439932
1.06442032	-0.06151132	-0.18662932	0.03555632	-0.30893032	-0.78217732
1.07329032	-0.06183732	-0.18219032	0.02461332	-0.29587932	-0.78716932
1.07827032	-0.06224032	-0.17616932	0.01346232	-0.28975932	-0.78802832
1.07891032	-0.06235532	-0.16911232	0.00010432	-0.29015332	-0.78656432
1.07940032	-0.06239832	-0.16212032	-0.02057832	-0.28855032	-0.78889932
1.07430032	-0.06203432	-0.15474532	-0.04098432	-0.29515132	-0.79219532
1.07125032	-0.06151732	-0.14816732	-0.07526932	-0.29781632	-0.80012732
1.06545032	-0.06059232	-0.14191532	-0.10037432	-0.30711632	-0.80759232
1.06583032	-0.06017332	-0.13696332	-0.11486332	-0.29742632	-0.81121532
1.06499032	-0.05994132	-0.13208432	-0.12143432	-0.29444032	-0.81144932
1.06274032	-0.05961332	-0.12732932	-0.13505832	-0.29295132	-0.81156732
1.06107032	-0.05943632	-0.12309532	-0.14929732	-0.29082032	-0.81211332
1.05826032	-0.05917932	-0.11924132	-0.16094832	-0.29223132	-0.81055732
1.05616032	-0.05897732	-0.11597732	-0.17626432	-0.29202332	-0.80992432
1.05564032	-0.05885332	-0.11336032	-0.18403432	-0.29004032	-0.80569032
1.05443032	-0.05867332	-0.11105132	-0.19970332	-0.29009632	-0.80351632
1.05508032	-0.05828232	-0.10940632	-0.21248832	-0.29027732	-0.79934932
1.05572032	-0.05695332	-0.10834232	-0.23307132	-0.29569032	-0.80446932
1.05743032	-0.05471432	-0.10792832	-0.25091132	-0.29414532	-0.81387032
1.05848032	-0.05249832	-0.10786732	-0.25465032	-0.28789632	-0.82277532
1.06014032	-0.04985332	-0.10737632	-0.25788732	-0.28980432	-0.82776032
1.05986032	-0.04724732	-0.10646132	-0.25783132	-0.28828532	-0.83369432
1.06307032	-0.04502632	-0.10504232	-0.27859232	-0.29759632	-0.84062032
1.06803032	-0.04312732	-0.10298132	-0.29971032	-0.30674532	-0.84209832
1.07326032	-0.04156632	-0.10013332	-0.31589932	-0.31377932	-0.83781432
1.07902032	-0.04028432	-0.09652032	-0.32550432	-0.31802732	-0.82841932
1.08289032	-0.03897432	-0.09205732	-0.33836732	-0.32597432	-0.82005532
1.08594032	-0.03758432	-0.08711432	-0.35280432	-0.33681932	-0.81111832
1.09052032	-0.03616332	-0.08207132	-0.35615332	-0.34202132	-0.80098032
1.09255032	-0.03462532	-0.07684832	-0.35480932	-0.35205632	-0.79378232
1.09399032	-0.03299132	-0.07158532	-0.34952232	-0.35890032	-0.78664232
1.09543032	-0.03139132	-0.06632632	-0.33919432	-0.36721932	-0.77971232
1.09518032	-0.02974732	-0.06091732	-0.33514832	-0.37871132	-0.77527032
1.09562032	-0.02810032	-0.05547332	-0.32603132	-0.38719532	-0.76878332
1.09635032	-0.02645732	-0.04997132	-0.31483432	-0.39528732	-0.76327332
1.09684032	-0.02476432	-0.04436132	-0.30320232	-0.40247432	-0.75588132
1.09552032	-0.02295732	-0.03856932	-0.29552532	-0.41147032	-0.74921232
1.09489032	-0.02105832	-0.03281232	-0.28171032	-0.41775732	-0.74172232
1.09260032	-0.01908432	-0.02703032	-0.27457032	-0.42600832	-0.73487632
1.09174032	-0.01703932	-0.02135832	-0.26198632	-0.42903632	-0.72715232
1.08949032	-0.01490632	-0.01572332	-0.25422532	-0.43433132	-0.72074132
1.08748032	-0.01268232	-0.01015632	-0.24484732	-0.43778032	-0.71351932
1.08491032	-0.01033632	-0.00470132	-0.23826932	-0.44064632	-0.70731532
1.08188032	-0.00784632	0.00057932	-0.22573132	-0.44549832	-0.69963032
1.07800032	-0.00520632	0.00563632	-0.21629632	-0.44887432	-0.69280332
1.07424032	-0.00241932	0.01039132	-0.20631832	-0.45393832	-0.68549832
1.07002032	0.00044932	0.01471332	-0.19611332	-0.45608032	-0.67949932
1.06486032	0.00343632	0.01853832	-0.18436532	-0.46031832	-0.67270332
1.06145032	0.00647932	0.02182832	-0.16839632	-0.45751132	-0.66634532
1.05685032	0.00953032	0.02450132	-0.15994632	-0.45745732	-0.66161632
1.05397032	0.01263132	0.02657332	-0.14530632	-0.45229832	-0.65640632
1.05055032	0.01573132	0.02792732	-0.13365332	-0.44744832	-0.65129532
1.04849032	0.01891032	0.02860332	-0.12358632	-0.43858632	-0.64755132
1.04680032	0.02207732	0.02855632	-0.11579232	-0.42994532	-0.64398132
1.04589032	0.02528332	0.02774932	-0.11540732	-0.41744832	-0.64224032
1.04623032	0.02850732	0.02613532	-0.11292732	-0.39981432	-0.63898932
1.04894032	0.03185032	0.02364832	-0.11516232	-0.37683332	-0.63704032
1.05202032	0.03524332	0.02019132	-0.12389132	-0.34863732	-0.63807932
1.05646032	0.03875132	0.01577532	-0.13404432	-0.31597132	-0.63939332
1.06025032	0.04225032	0.01038432	-0.15107132	-0.28177332	-0.64389732
1.06304032	0.04576632	0.00406432	-0.16075632	-0.25562232	-0.64815632
1.06344032	0.04915232	-0.00306032	-0.17632232	-0.23189932	-0.65525832
1.06546032	0.05257032	-0.01086632	-0.17452532	-0.20790532	-0.66200032
1.06183032	0.05545532	-0.01915332	-0.19912332	-0.23153232	-0.66892032
1.06583032	0.05877732	-0.02787732	-0.16664332	-0.18948232	-0.67547732
1.06692032	0.06170332	-0.03678332	-0.14463832	-0.17293932	-0.67895632
1.06710032	0.06438732	-0.04573432	-0.12040332	-0.15848132	-0.68222032
1.06601032	0.06679532	-0.05474232	-0.12965832	-0.16955532	-0.68428032
1.06548032	0.06930532	-0.06375332	-0.05285932	-0.14337932	-0.68870832
1.06199032	0.07136932	-0.07253832	-0.02154932	-0.15803032	-0.69429432
1.06063032	0.07330732	-0.08127532	-0.03366332	-0.16920532	-0.69795932
1.05278032	0.07467332	-0.08920032	0.01246032	-0.19590732	-0.70657232
1.04784032	0.07588432	-0.09693032	0.00931132	-0.21380832	-0.71454332
1.04342032	0.07684732	-0.10423932	0.00768832	-0.22613832	-0.72012932
1.03825032	0.07750932	-0.11102732	0.00935032	-0.23512532	-0.72490832
1.03470032	0.07804232	-0.11753032	0.00764632	-0.23934232	-0.72972232
1.03038032	0.07831232	-0.12355132	0.00024832	-0.24671732	-0.73634132
1.02875032	0.07857832	-0.12959432	-0.00132932	-0.24996932	-0.73998632
1.02719032	0.07870032	-0.13541532	0.00159532	-0.25108732	-0.74413932
1.02506032	0.07864032	-0.14096432	0.00368532	-0.25141532	-0.74886132
1.02298032	0.07848932	-0.14621832	0.00524332	-0.25101932	-0.75388732
1.02089032	0.07823332	-0.15118432	0.00185532	-0.25011632	-0.75961932
1.01885032	0.07792832	-0.15580232	-0.00699832	-0.24377532	-0.76619932
1.01685032	0.07753832	-0.16011932	-0.01586332	-0.24279832	-0.77252932
1.01183032	0.07673832	-0.16303232	-0.02127032	-0.24767732	-0.77406032
1.00928032	0.07562632	-0.16508232	-0.01409632	-0.25215032	-0.76852732
1.00916032	0.07407332	-0.16657032	-0.00246232	-0.25117932	-0.75833032
1.00878032	0.07195932	-0.16721232	0.01384132	-0.24993432	-0.74514032
1.00963032	0.06964932	-0.16757232	0.02347932	-0.24462732	-0.73314132
1.00931032	0.06724032	-0.16767532	0.02479832	-0.24427232	-0.72581232
1.00978032	0.06490432	-0.16799632	0.02435532	-0.24033432	-0.72014732
1.00880032	0.06256332	-0.16821632	0.03084532	-0.24107732	-0.71536232
1.00907032	0.06020632	-0.16866532	0.02907032	-0.23948232	-0.71243232
1.00970032	0.05777432	-0.16920832	0.02753932	-0.23897432	-0.71076632
1.00974032	0.05532332	-0.16975732	0.02548332	-0.24008832	-0.71068132
1.00957032	0.05291632	-0.17029532	0.02443832	-0.23979732	-0.71132632
1.00975032	0.05040432	-0.17076532	0.02918032	-0.23919832	-0.71011832
1.01180032	0.04784532	-0.17132032	0.02588732	-0.23653432	-0.71095632
1.01247032	0.04516932	-0.17160632	0.02514932	-0.23572432	-0.71181732
1.01282032	0.04252532	-0.17190132	0.02439332	-0.23978932	-0.71413232
1.01294032	0.03988432	-0.17220132	0.02654132	-0.24206332	-0.71651332
1.01401032	0.03724132	-0.17271932	0.02607032	-0.23816332	-0.71772132
1.01437032	0.03443932	-0.17302332	0.02410832	-0.24192832	-0.71951832
1.01607032	0.03172132	-0.17364632	0.01303332	-0.24095232	-0.72287832
1.01652032	0.02894732	-0.17404532	0.01074232	-0.24204732	-0.72291232
1.01731032	0.02608132	-0.17453732	0.00423532	-0.24014932	-0.72165532
1.01730032	0.02322432	-0.17507132	-0.00036132	-0.24223732	-0.71944032
1.01758032	0.02046732	-0.17578232	-0.00106932	-0.24650832	-0.71857032
1.01869032	0.01780632	-0.17675632	-0.00144432	-0.24846932	-0.71730132
1.01934032	0.01525632	-0.17769132	0.00107432	-0.25002132	-0.71608832
1.02164032	0.01264632	-0.17871432	-0.00160532	-0.25199232	-0.71531032
1.02280032	0.00986932	-0.17939632	-0.00081132	-0.25234332	-0.71312832
1.02475032	0.00710032	-0.18014932	-0.00282932	-0.25201432	-0.71142632
1.02540032	0.00429132	-0.18068232	-0.00356032	-0.25585932	-0.70960832
1.02703032	0.00163632	-0.18142832	-0.00881032	-0.25814932	-0.70964632
1.02834032	-0.00099332	-0.18204532	-0.00546732	-0.25940232	-0.70886232
1.03085032	-0.00379332	-0.18277232	-0.00789732	-0.25697732	-0.70654332
1.03204032	-0.00673932	-0.18316232	-0.00433432	-0.25750732	-0.70390532
1.03343032	-0.00987432	-0.18347732	-0.00262232	-0.25891832	-0.70132832
1.03612032	-0.01323632	-0.18384832	-0.00213732	-0.25464432	-0.69570932
1.03348032	-0.01627232	-0.18352532	-0.01019232	-0.26128632	-0.69660832
1.03364032	-0.01806432	-0.18456132	-0.02086932	-0.26029632	-0.70293732
1.03693032	-0.02006232	-0.18560932	-0.01264832	-0.25245832	-0.69998032
1.04084032	-0.02305232	-0.18571632	-0.00361932	-0.24415932	-0.68801232
1.03994032	-0.02589232	-0.18505132	-0.01358332	-0.25301432	-0.68230432
1.03747032	-0.02775532	-0.18513532	-0.01809232	-0.26124332	-0.68559032
1.03679032	-0.02893132	-0.18596432	-0.01021932	-0.25704032	-0.68948632
1.03676032	-0.02964532	-0.18626132	-0.00738732	-0.25415832	-0.69356632
1.03729032	-0.03056832	-0.18648232	-0.00660732	-0.25442432	-0.69536032
1.03816032	-0.03145032	-0.18653232	-0.01230232	-0.25591232	-0.69719132
1.03737032	-0.03191132	-0.18639032	-0.00863232	-0.25851932	-0.69773932
[truncated: 2,908 more rows]
