# Supplementary material for: Dynamic Monitoring Reveals Motor Task Characteristics in Prehistoric Technical Gestures
Source: PLoS One. 2015 Aug 18;10(8):e0134570. doi: 10.1371/journal.pone.0134570 (PMC4540478; doi:10.1371/journal.pone.0134570)
Supplement: S1 Dataset — The zip file contains csv documents of the measurement data generated during the experiments. For each experiment exist two files, one of the measurements of the force sensor and one of the position sensor. They are labeled by the abbreviation “exp” followed by a number and the postfix “-force” for the force sensor and “-position” for the position sensor. The first row shows the legend of the document which states the arrangement of the quantities below. The quantities are listed in chronological order. Sample times of both sensors were 0.01 s. (ZIP) [file pone.0134570.s002.zip › exp33-force.csv]

Force X (N)	Force Y (N)	Force Z (N)	Torque X (N-m)	Torque Y (N-m)	Torque Z (N-m)	Frequency = 1000	Averaging Level = 10	F/T Serial Number = FT14761	Time Started = 11.02.2014 13:21:43
0.0763280466198921	0.0603983849287033	0.0274606570601463	0.000725159130524844	0.000484536838484928	7.39982278901152E-05
0.0645571574568748	0.0392158888280392	-0.0438027419149876	8.7966225692071E-05	0.000839089450892061	0.000686216109897941
0.073393888771534	0.0844399109482765	0.0231878664344549	0.000202913943212479	0.000679379038047045	-0.000356452714186162
0.0723896101117134	0.0889221951365471	0.0221485681831837	-0.000393133057514206	7.04974518157542E-05	-0.000162130236276425
0.0629724189639091	0.0593438409268856	0.0258524958044291	-0.000602625543251634	0.000208025638130493	0.000142664124723524
0.049250315874815	0.0690156668424606	-0.0437183268368244	-0.000401269004214555	0.000462957221316174	8.8455890363548E-05
0.0402125380933285	0.0534536875784397	-0.0307984221726656	-0.000512055645231158	0.000521666777785867	9.35509015107527E-05
0.050793144851923	0.0949844717979431	-0.0227415394037962	-0.000710024498403072	0.00026089369202964	0.000222155489609577
0.0420310162007809	0.0478790700435638	-0.00811811257153749	-6.07097827014513E-05	0.00154047948308289	-8.10051278676838E-05
0.072194516658783	0.0561945699155331	0.0147460475564003	0.000354537420207635	0.000633042713161558	-0.000296452752081677
0.0886362716555595	0.0830336734652519	0.0711568519473076	0.000335097400238737	0.000496523571200669	-0.00023078074445948
0.0802599266171455	0.0699469521641731	-0.0255266278982162	-0.000240444351220503	0.000825957919005305	4.50360566901509E-05
0.0774810090661049	0.050867784768343	-0.0427815616130829	-0.000990302884019911	0.000132761662825942	-0.000379028904717416
0.0646071135997772	0.077865868806839	-0.0138902813196182	-0.0010280127171427	-4.82203868159559E-05	0.000172034633578733
0.0963275730609894	0.0446448735892773	-0.0524975955486298	-0.000687749707140028	0.000452817912446335	0.000546432449482381
0.103537663817406	0.149580061435699	0.0259284637868404	0.000304314569802955	0.000210074445931241	0.000498454086482525
0.0836642235517502	0.0493242554366589	-0.0402214601635933	-0.000734588538762182	0.00042245807708241	0.000793410930782557
0.0878894031047821	0.0597341246902943	-0.0301510393619537	0.000586384965572506	0.0018002811120823	0.000785969954449683
0.127759367227554	0.0880270004272461	-0.020941860973835	0.000866339600179344	0.00182304030749947	0.00088644033530727
0.096089169383049	0.0750213116407394	-0.0131127098575234	0.000209479665500112	0.00146341149229556	0.000770820304751396
0.0647195428609848	0.0719883888959885	-0.0843511894345284	-0.00134071242064238	0.00183846452273428	0.000647603592369705
0.11910842359066	0.134974226355553	-0.11981612443924	-0.0016509008128196	0.000943999330047518	0.00101060222368687
0.148084104061127	0.165424212813377	0.00757367769256234	-0.00167584687005728	0.000598617887590081	-0.00194210244808346
0.130453035235405	0.157743737101555	0.0161857530474663	-0.00186874344944954	0.00212344620376825	-0.00202436419203877
0.168845698237419	0.179678097367287	0.0459862165153027	-0.00212270533666015	0.0017045660642907	-0.0015832323115319
0.216219410300255	0.13714987039566	0.00810753274708986	-0.00231191865168512	0.00370103889144957	-0.00157933461014181
0.261635452508926	0.137025490403175	0.107145994901657	-0.00193380168639123	0.00384676083922386	-0.00278185424394906
0.279652625322342	0.116946220397949	0.0713657662272453	-0.000116688876005355	0.00469284784048796	-0.00336396461352706
0.29473027586937	0.07500059902668	0.138808339834213	0.000920232094358653	0.00519556552171707	-0.00367385591380298
0.308865487575531	0.0260192807763815	0.128319635987282	0.00205009616911411	0.00544235436245799	-0.00410566246137023
0.269740462303162	-0.127134889364243	0.0637022405862808	0.00243704696185887	0.00551747810095549	-0.0038624950684607
0.294976443052292	-0.0925181061029434	0.12384732067585	0.00603829044848681	0.00466453423723578	-0.00166821526363492
0.244769930839539	-0.116679228842258	-0.0266764927655458	0.00388869759626687	0.00350820017047226	0.000632552895694971
0.193526208400726	0.00170593499206007	-0.0847961157560349	0.00168520247098058	0.0018113114638254	0.00158645957708359
0.143674999475479	0.123899973928928	-0.115676447749138	-0.00109941069968045	0.00147048837970942	0.00171204993966967
0.106463313102722	0.221483454108238	-0.0759985744953156	-0.0031562470830977	-0.000735100358724594	0.00178113195579499
0.0627177208662033	0.226513236761093	-0.149805411696434	-0.00553886312991381	-0.000975359580479562	9.42905753618106E-05
0.035175371915102	0.281102776527405	-0.18629577755928	-0.00612361496314406	-0.00250348960980773	-0.00223116646520793
0.0673090517520905	0.294076293706894	-0.105089150369167	-0.00683211535215378	-0.00296331732533872	-0.00396108999848366
0.0524021573364735	0.330775558948517	-0.0481319203972816	-0.00720166740939021	-0.00213449657894671	-0.00464253593236208
0.02794374153018	0.274739861488342	-0.10086939483881	-0.00766062969341874	-0.000879388069733977	-0.00444723153486848
-0.0340162590146065	0.442420274019241	-0.158376604318619	-0.0142230531200767	-0.00679568387567997	0.000429265317507088
-0.0313953347504139	0.443856209516525	-0.16412365436554	-0.00884087756276131	-0.00332334055565298	-0.00292644207365811
0.0965768098831177	0.304524034261703	0.0153123335912824	-0.004222447052598	0.00146598357241601	-0.00612440099939704
0.131312966346741	0.240042135119438	0.0354914776980877	-0.00455191498622298	0.00120871479157358	-0.00249228440225124
0.0720682889223099	0.236322954297066	-0.0206490848213434	-0.00291339121758938	-0.00122857373207808	-0.000230819874559529
-0.00554221542552114	0.103417426347733	-0.263164192438126	-0.00441288389265537	-0.00110236112959683	0.000769753882195801
0.0861102491617203	0.159668892621994	-0.125339344143867	-0.00198872061446309	-0.00124951172620058	0.000911143724806607
0.0641330555081367	0.0654867812991142	-0.136159956455231	-0.00271655013784766	0.000806477968581021	0.00206865766085684
-0.00348998047411442	0.277829766273499	-0.13243180513382	-0.00757142715156078	-0.00397664494812489	0.00506023969501257
0.00700637325644493	0.153780564665794	-0.134999245405197	-0.00364499050192535	-0.00173135497607291	-0.000132878398289904
0.0779439881443977	0.0945127159357071	-0.136906623840332	-0.00137001101393253	-0.00143711792770773	-0.00169153732713312
0.0528312884271145	0.010859590023756	-0.0777374505996704	0.000200418755412102	0.0013911573914811	-0.00199252180755138
0.130028992891312	0.00484981061890721	-0.0263856574892998	0.00213116966187954	0.00126415106933564	-0.00219023157842457
0.183505222201347	0.00173158245161176	0.00136203842703253	0.00289835431613028	0.00250056548975408	-0.00211187615059316
0.202967375516891	-0.0961651057004929	0.00400169752538204	0.00404518796131015	0.00479666795581579	-0.00216772290877998
0.218721106648445	-0.0697097852826118	0.020663982257247	0.0045653241686523	0.00317404652014375	-0.00159912277013063
0.183329775929451	-0.084223784506321	-0.0489832013845444	0.00442761881276965	0.0034122506622225	0.000471693463623524
0.13555371761322	-0.0726213082671165	-0.121320687234402	-0.00060233537806198	0.000496942084282637	0.00346017675474286
-0.00053594121709466	-0.012406013906002	-0.138009652495384	0.00161217187996954	-0.00121317489538342	0.00251761730760336
0.0636670216917992	-0.0655646622180939	-0.00150099257007241	0.00436429399996996	0.0017044220585376	-0.000688191503286362
0.128634244203568	-0.117781415581703	0.0476696491241455	0.0053076446056366	0.00353836757130921	-0.00231237011030316
0.182996436953545	-0.0983999520540237	0.14016480743885	0.00539767649024725	0.00404508085921407	-0.00246396451257169
0.166995406150818	-0.058378342539072	0.0554836466908455	0.00308164255693555	0.00231366069056094	-0.000608376285526901
0.146000728011131	-0.0207143444567919	-0.0664961934089661	0.000833218626212329	0.00196994398720562	0.000348363770172
0.085141658782959	0.0221851672977209	-0.046441063284874	0.000538925407454371	0.000602495099883527	0.000248941447352991
0.0394084826111794	0.0109923500567675	0.0915780737996101	-0.00141996494494379	0.00073259073542431	-0.000493471627123654
0.0227889139205217	0.0450717881321907	0.0640615895390511	-0.000177236055606045	-0.00124371226411313	0.000451253959909081
-0.00167891301680356	0.009057542309165	-0.00514522287994623	0.000189244688954204	-0.00155249983072281	0.000366008171113208
-9.93664580164477E-05	0.0127181056886911	-0.00884738191962242	1.24842672448722E-05	-0.00177002931013703	-8.52313896757551E-05
-0.00994034018367529	-0.0141184600070119	-0.0338888950645924	0.000176075918716379	-0.00184164778329432	-0.000534443068318069
-0.0256933942437172	-0.00369053985923529	0.0344916917383671	0.000163082484505139	-0.00175657321233302	-9.57220836426131E-05
0.00872456841170788	0.0245402827858925	-0.0432295724749565	0.00016869323735591	-0.00187365955207497	-0.000203779432922602
0.020365446805954	0.0487334616482258	0.0528966039419174	-0.000554059166461229	-0.00172534037847072	-0.000817286898382008
0.0272640213370323	0.0465532541275024	-0.000676160037983209	-0.00105180393438786	-0.000913258816581219	-0.00018507863569539
0.003048523562029	0.062407698482275	-0.00550777977332473	-0.00177841109689325	-0.000572357152123004	-0.00056586554273963
0.00664953608065844	0.122694961726665	0.0155709255486727	-0.00233435002155602	-0.00164150143973529	-0.00080922880442813
0.0117151141166687	0.118991084396839	-0.0186369325965643	-0.00207887194119394	-0.00184944935608655	-0.0009390699560754
0.0167952384799719	0.146847069263458	0.0341209098696709	-0.00216078944504261	-0.00236188201233745	-0.00141348340548575
-0.00228689261712134	0.106179766356945	0.0101680886000395	-0.00328110763803124	-0.00166778126731515	-0.00071830180240795
0.0458153411746025	0.181474834680557	0.0678045675158501	-0.00301939924247563	-0.0021308537106961	-0.0011293098796159
-0.0200723335146904	0.190430030226707	-0.012467329390347	-0.00388463959097862	-0.00179917388595641	-0.0011123747099191
0.00687798578292131	0.195264711976051	-0.057136207818985	-0.00460117449983954	-0.00120590906590223	-0.000561511202249676
0.0189027320593596	0.185161665081978	0.0157536845654249	-0.0038223119918257	-0.000958516146056354	-0.00178846891503781
0.0539648719131947	0.143429219722748	0.0229760520160198	-0.00304646673612297	-0.0010180379031226	-0.00242751720361412
0.0170010067522526	0.180739417672157	-0.0703297331929207	-0.00428821891546249	-0.00227505341172218	-0.000228130404138938
0.0724381133913994	0.121655762195587	-0.00271125789731741	-0.00187757762614638	-4.58797258033883E-05	-0.00172375119291246
0.112276948988438	0.0628100857138634	-0.0113059040158987	-0.00205530226230621	0.000846739276312292	-0.00115644535981119
0.133357390761375	0.0327217504382133	-0.0457265190780163	0.000597467995248735	0.00228457315824926	-0.00194108590949327
0.142924159765244	-0.0256009288132191	0.0343690328299999	0.00137955253012478	0.00257371622137725	-0.00215472187846899
0.155660480260849	-0.0213583391159773	0.0633104890584946	0.00167602254077792	0.00208040326833725	-0.00113658979535103
0.122459419071674	-0.0535404570400715	0.0370712205767632	0.00192236842121929	0.0014285366050899	-0.00112855213228613
0.10587316006422	-0.116372920572758	-0.0198095068335533	0.00292658107355237	0.000808855867944658	-0.000328349851770327
0.106786333024502	-0.107718087732792	-0.0217968486249447	0.00421070819720626	0.00130461854860187	0.00137767707929015
0.0861655622720718	-0.16610749065876	-0.0261304471641779	0.00496912421658635	0.000474349857540801	0.00178160262294114
0.0670746937394142	-0.197462126612663	0.012671529315412	0.00495098810642958	0.000724670535419136	0.00193641509395093
0.127975091338158	-0.227549999952316	0.0116157857701182	0.0056110005825758	-4.90736711071804E-05	0.00115588936023414
0.0999913364648819	-0.183230474591255	-0.0247852429747581	0.00486414274200797	-0.000126778133562766	0.00117837404832244
0.124581195414066	-0.129235818982124	-0.0410595089197159	0.00470286374911666	0.000627914851065725	0.000515565217938274
0.0797499418258667	-0.0948716625571251	-0.085874080657959	0.00182519725058228	0.000991904526017606	-0.000753906788304448
0.159171342849731	-0.0249656457453966	-0.111567199230194	0.00109789927955717	0.000213972729397938	-0.000969719490967691
0.15487876534462	0.011951083317399	-0.0776310861110687	0.000175733672222123	0.000554527505300939	-0.00116832228377461
0.122791118919849	-0.0483434647321701	-0.138127148151398	-0.000444468081695959	0.00243638502433896	-0.00156839832197875
0.188128262758255	0.0864783152937889	-0.124680913984776	0.000706460094079375	0.00141860218718648	-0.00131384923588485
0.160240277647972	0.0553834810853004	-0.191502884030342	-0.000416163151385263	0.00171690993010998	-0.00109920976683497
0.142100855708122	-0.00658366782590747	-0.201740175485611	-0.00106170133221895	0.0017773259896785	-0.00045887753367424
0.125575661659241	0.103570871055126	-0.161031395196915	-3.77401484001894E-05	-0.000286569935269654	-0.00161180482245982
0.0653124749660492	0.091026209294796	-0.184635326266289	-0.000776836008299142	-0.000903258740436286	-0.00151610292959958
0.0515470989048481	0.0263857841491699	-0.167294934391975	-0.00136500049848109	-0.00198743445798755	-0.00166833295952529
0.0589222684502602	0.102517649531364	-0.141995370388031	-0.00139866501558572	-0.00249749282374978	-0.00158923666458577
-0.0308293178677559	0.0299602579325438	-0.162987887859344	-0.000347471184795722	-0.00392744364216924	-0.00204803352244198
-0.0825636088848114	0.00479176407679915	-0.126074701547623	-0.000967310508713126	-0.00431061815470457	-0.0015499119181186
-0.0830482468008995	0.0139107899740338	-0.179457888007164	4.87418910779525E-05	-0.00480441423133016	-0.000472583225928247
-0.0884688794612885	-0.0133688300848007	-0.166032046079636	0.00047785195056349	-0.00564339198172092	-0.00043794498196803
-0.102193415164948	-0.0582621358335018	-0.187688052654266	0.00174580165185034	-0.00585827836766839	0.000220582485781051
-0.147115737199783	-0.146733418107033	-0.285574167966843	0.00173233367968351	-0.00555081199854612	0.00144146021921188
-0.0791482552886009	-0.0903682708740234	-0.191424459218979	0.00325804040767252	-0.00500202458351851	0.00106582173611969
-0.0649121701717377	-0.130654692649841	-0.202868059277534	0.00361806293949485	-0.00450337817892432	0.000741156167350709
-0.0346798896789551	-0.137149915099144	-0.252660721540451	0.00470197666436434	-0.00398525642231107	0.000344638741808012
0.000611973810009658	-0.164073318243027	-0.216379448771477	0.00467874109745026	-0.00333212735131383	2.52349364018301E-05
0.0427187941968441	-0.123205050826073	-0.156253665685654	0.00442021200433373	-0.0024434991646558	0.000549158488865942
0.0356597863137722	-0.118968583643436	-0.182417094707489	0.00334778777323663	-0.00264397286809981	-4.1349576349603E-05
0.0288348868489265	-0.0815634503960609	-0.226801633834839	0.00339226215146482	-0.00204901676625013	0.00026427791453898
0.0417820438742638	0.00937777385115623	-0.218724459409714	0.00112806912511587	-0.00292525719851255	-0.000898102589417249
0.0760263875126839	0.0266182944178581	-0.217901259660721	9.70840046647936E-05	-0.00278723542578518	-0.00160777033306658
0.0972822830080986	0.0545395463705063	-0.208216562867165	-0.000107937084976584	-0.00201617158018053	-0.00212871725670993
0.136508524417877	0.110840924084187	-0.203390941023827	-0.000803977425675839	-0.00193667598068714	-0.00263089966028929
0.121396474540234	0.113490745425224	-0.287202537059784	-0.00182797492016107	-0.00254221400246024	-0.00268261693418026
0.0934915617108345	0.169055700302124	-0.329970300197601	-0.00353833753615618	-0.00182930193841457	-0.00205587199889123
0.0864663645625114	0.171359986066818	-0.366097450256348	-0.00429064221680164	-0.00281446985900402	-0.0018442563014105
0.0332117564976215	0.179196774959564	-0.338278621435165	-0.00516774505376816	-0.00296755414456129	-0.00141629425343126
0.0836457908153534	0.143463239073753	-0.315054386854172	-0.00339338625781238	-0.0030446476303041	-0.000697700539603829
0.0538747496902943	0.077359601855278	-0.398685365915298	-0.00156737840734422	-0.00341817270964384	-0.00156322424300015
0.0362107008695602	0.095175601541996	-0.417563021183014	-0.000776492757722735	-0.00411306181922555	-0.0006639682687819
0.02303346991539	0.0888779610395432	-0.450919568538666	-0.00102006632369012	-0.00407213158905506	-0.00164195592515171
0.0463439859449863	0.0473773926496506	-0.415097653865814	-0.000673352624289691	-0.00470283534377813	-0.0016534635797143
0.0218744874000549	0.054769903421402	-0.371721357107162	-0.000633387535344809	-0.00443967897444963	-0.00182662508450449
0.000301459396723658	0.0432933941483498	-0.324449092149735	-0.000727648905012757	-0.00535920076072216	-0.00178032682742923
-0.0555337257683277	0.0537567101418972	-0.40689218044281	-0.000124467973364517	-0.00555476872250438	-0.00215129903517663
-0.067446805536747	0.0441398844122887	-0.35263466835022	-8.36408798932098E-06	-0.00674357730895281	-0.00101603358052671
-0.072212278842926	0.0136617952957749	-0.40903314948082	0.000127744613564573	-0.00669016782194376	-0.000909296737518162
-0.0464266464114189	0.0475775375962257	-0.356308996677399	0.000853510107845068	-0.00598235009238124	-0.000722376105841249
0.0116140777245164	0.0677558705210686	-0.4066521525383	0.000139523152029142	-0.00403703469783068	-0.00149450695607811
0.0614258535206318	0.149284958839417	-0.468659430742264	-0.000525754992850125	-0.00402811029925942	-0.00113665265962481
0.139992505311966	0.176076158881187	-0.478136628866196	-0.00264663295820355	-0.00200712657533586	-0.0010382846230641
0.154437854886055	0.249391540884972	-0.562800467014313	-0.00448398385196924	-0.00167399318888783	-0.00103919208049774
0.171761512756348	0.329060912132263	-0.528266131877899	-0.00572152016684413	-0.00183904671575874	-0.00175143592059612
0.159817278385162	0.348247855901718	-0.49668025970459	-0.00545291835442185	-0.0024052164517343	-0.00247664866037667
0.138946563005447	0.368770807981491	-0.537553608417511	-0.00711496593430638	-0.00225426070392132	-0.00264708162285388
0.106897063553333	0.388168424367905	-0.490397244691849	-0.00686609139665961	-0.00333508988842368	-0.0026236055418849
0.141026705503464	0.448748469352722	-0.475199908018112	-0.00622460059821606	-0.00491157965734601	-0.00353509606793523
0.0756465420126915	0.336837828159332	-0.593254327774048	-0.00749385729432106	-0.00464181834831834	-0.00386408460326493
0.0536509603261948	0.340566337108612	-0.499665647745132	-0.00561336241662502	-0.00534306513145566	-0.0044283289462328
0.0835534408688545	0.336615592241287	-0.527986764907837	-0.00591630535200238	-0.00505890697240829	-0.00306017883121967
0.0751251727342606	0.28692889213562	-0.536694884300232	-0.00508944690227509	-0.00432015908882022	-0.00243646977469325
0.0667453929781914	0.287139594554901	-0.516735017299652	-0.00496452627703547	-0.00384290050715208	-0.00146624224726111
0.0883773565292358	0.26508492231369	-0.521632671356201	-0.00518017774447799	-0.00420955335721374	-0.000993275782093406
0.069266140460968	0.262049585580826	-0.506713449954987	-0.0034779361449182	-0.00345862307585776	-0.00127341563347727
0.123559281229973	0.273619055747986	-0.491885960102081	-0.00281873252242804	-0.0035860922653228	-0.0014632458332926
0.0800253301858902	0.212198287248611	-0.500644624233246	-0.00242987717501819	-0.00322613050229847	-0.00132574129384011
0.109946079552174	0.231339663267136	-0.474669754505157	-0.00215411954559386	-0.00391852110624313	-0.000984763377346098
0.0778930932283401	0.140204876661301	-0.505616903305054	-0.0024471478536725	-0.00369515735656023	-0.000702587887644768
0.0612195618450642	0.174177706241608	-0.453180849552155	-0.00133015820756555	-0.00417615100741386	-0.000638324476312846
0.107782915234566	0.167082354426384	-0.468771576881409	-0.00169187982100993	-0.0039731371216476	-0.00130554696079344
0.114791311323643	0.147133961319923	-0.489002674818039	-0.00167715328279883	-0.00370562681928277	-0.00193160097114742
0.155363872647285	0.148100793361664	-0.456494987010956	-0.00129517226014286	-0.00204714969731867	-0.00237977807410061
0.146592512726784	0.123421370983124	-0.435625374317169	-0.00222767586819828	-0.00170295254793018	-0.00231752567924559
0.154422283172607	0.105624757707119	-0.363106578588486	-0.000132720277179033	-0.00167633814271539	-0.00270706554874778
0.0711174532771111	0.122801460325718	-0.384811878204346	0.000267488183453679	-0.00252790213562548	-0.00109931360930204
0.0696830376982689	0.0779921263456345	-0.43953874707222	0.00182871392462403	-0.00225829100236297	-0.00107016204856336
0.0714662373065948	0.0212407819926739	-0.498045861721039	0.00135871395468712	-0.00349702406674623	-2.41537309193518E-05
0.185845121741295	0.0599696896970272	-0.524337708950043	0.00224460149183869	-0.00288695958442986	-0.000893909484148026
0.230311021208763	0.14084580540657	-0.597272276878357	-0.000220918620470911	-0.00102300313301384	-0.000159304050612263
0.320068001747131	0.231218948960304	-0.578711211681366	-0.0026516136713326	-0.000662617501802742	-0.0015695501351729
0.325958430767059	0.289724230766296	-0.535913169384003	-0.00300732953473926	0.000525096489582211	-0.00153161759953946
0.25937482714653	0.250369906425476	-0.480101972818375	-0.00468071596696973	0.000570093048736453	-0.00241118506528437
0.214518815279007	0.27410763502121	-0.49816220998764	-0.00587708037346601	-0.00145417707972229	-0.000965078535955399
0.105792455375195	0.277451753616333	-0.425398111343384	-0.00320703722536564	-0.00419576559215784	-0.00256391009315848
0.00718307588249445	0.18924455344677	-0.359442681074142	-0.00336703634820879	-0.00539276609197259	-0.00361414370127022
0.00152919325046241	0.105041407048702	-0.376861214637756	-0.000236651976592839	-0.00547295808792114	-0.00169842643663287
0.0381900891661644	0.0556628257036209	-0.340953767299652	-0.000920947466511279	-0.00388190639205277	0.000373722607037053
0.0998479872941971	0.0839570313692093	-0.389322459697723	-0.000360113335773349	-0.00286223506554961	0.00144905131310225
0.150937661528587	0.146790489554405	-0.350113064050674	-0.000702726654708385	-0.000800259818788618	-0.000798563647549599
0.212244138121605	0.177273482084274	-0.280262172222137	0.000287589005893096	0.000734151864890009	6.13559095654637E-05
0.230680659413338	0.178385764360428	-0.237946406006813	0.000391072477214038	0.00122601888142526	-0.00140453455969691
0.185999289155006	0.138343334197998	-0.239772960543633	0.000390735425753519	0.000939222110901028	-0.00300416396930814
0.153550446033478	0.103079929947853	-0.300256222486496	0.00210552220232785	0.000942723301704973	-0.000153166853124276
0.109149768948555	0.0832353234291077	-0.342776656150818	0.00237201852723956	0.00065905851079151	-0.000872416829224676
0.0721802487969399	0.0215593595057726	-0.414682775735855	0.00212603760883212	-0.00080763321602717	0.000124741098261438
0.0528360344469547	-0.0360569469630718	-0.482981204986572	0.00338060641661286	-0.00178161635994911	0.00010100409417646
0.0361780934035778	-0.103489689528942	-0.455347836017609	0.00344382761977613	-0.00184996926691383	0.00180304143577814
0.0962567329406738	-0.027886101976037	-0.296970546245575	0.00529535533860326	-0.00135078257881105	0.00195179774891585
0.0256538614630699	-0.102844193577766	-0.310876697301865	0.0070052077062428	-0.00106830301228911	-0.0016954792663455
0.0407038368284702	-0.0893460288643837	-0.318327307701111	0.00917034316807985	-0.00133561599068344	-0.00123115093447268
0.0595347136259079	-0.126646488904953	-0.359768182039261	0.00904746353626251	-0.000989810680039227	0.000328060588799417
0.0422867462038994	-0.161146342754364	-0.446473270654678	0.00977017730474472	-0.00130945420823991	0.00053714809473604
-0.0100795524194837	-0.160692095756531	-0.376774400472641	0.00988936703652143	-0.00134613469708711	3.06056499539409E-05
-0.030910661444068	-0.148051127791405	-0.34709769487381	0.0096852844581008	-0.00209789467044175	3.46974593412597E-05
-0.0558829754590988	-0.122736409306526	-0.323252588510513	0.00763364834710956	-0.00314444187097251	-0.000199082758626901
-0.0363249741494656	-0.0705733224749565	-0.335331797599792	0.00515856873244047	-0.00404033903032541	0.000268213712843135
-0.0660241544246674	-0.0716872289776802	-0.374255478382111	0.00284371571615338	-0.00585538521409035	0.000961853249464184
-0.0583070665597916	0.0229464843869209	-0.362579017877579	0.00087146507576108	-0.00710452953353524	0.000257215899182484
-0.0825707167387009	0.050790686160326	-0.451371043920517	-0.000191926315892488	-0.00709865055978298	0.000358647579560056
-0.104961961507797	0.0688706859946251	-0.393162369728088	-0.000989154679700732	-0.00737602356821299	0.0010808517690748
-0.0918786600232124	0.0462827086448669	-0.418982982635498	-0.00182361679617316	-0.00772894360125065	0.000731257721781731
-0.100904777646065	0.080112136900425	-0.446036696434021	-0.00256355502642691	-0.0081495912745595	0.000611665192991495
-0.0992629528045654	0.153072342276573	-0.375700324773788	-0.00171929760836065	-0.00841028802096844	0.000264815025730059
-0.117428541183472	0.181768625974655	-0.366015940904617	-0.00145273958332837	-0.00748717552050948	-0.000383430160582066
-0.0967356413602829	0.203888326883316	-0.369021564722061	-0.000323119660606608	-0.00721211545169353	-0.000440361822256818
-0.0731348022818565	0.180702462792397	-0.37617215514183	8.99582737474702E-05	-0.00606927275657654	-0.000663553713820875
-0.114141464233398	0.165604650974274	-0.289839595556259	-0.000375757488654926	-0.00499120587483048	-0.000802418740931898
-0.0709788650274277	0.193743675947189	-0.341464072465897	-0.000232602047617547	-0.00566096417605877	-0.00080039375461638
-0.0496213436126709	0.182983949780464	-0.394419610500336	-0.00167638133279979	-0.006316804792732	-0.000887366069946438
-0.0373812131583691	0.219987735152245	-0.351421535015106	-0.00272622145712376	-0.00567825231701136	-0.00117353501264006
-0.0224629864096642	0.226728230714798	-0.357136309146881	-0.00141527072992176	-0.00421648239716887	-0.00192733306903392
0.0859203487634659	0.2540482878685	-0.337024539709091	-0.000207698147278279	-0.00339503702707589	-0.00186009961180389
0.0649827569723129	0.20055527985096	-0.383905291557312	-0.00128630083054304	-0.00285987392999232	-0.000469947612145916
0.0404723957180977	0.152977466583252	-0.421364903450012	-0.000644848507363349	-0.00197354541160166	-0.000994917005300522
0.0232172012329102	0.162457004189491	-0.463493555784225	-0.00149686448276043	-0.00197431584820151	-9.77285981207388E-06
0.0232325233519077	0.231190964579582	-0.324687093496323	-0.00227351253852248	-0.00324591225944459	-0.00063299125758931
0.0137226413935423	0.279981195926666	-0.338421165943146	-0.00339313317090273	-0.00452235620468855	-0.00121987576130778
-0.0155294155701995	0.241732239723206	-0.386226177215576	-0.00393827492371202	-0.00450620288029313	-0.0015898315468803
-0.0309031028300524	0.22120575606823	-0.411532789468765	-0.00332397362217307	-0.00478372210636735	-0.00176672707311809
0.0117757860571146	0.189848199486732	-0.445308357477188	-0.00200339476577938	-0.00452348263934255	-0.00108765822369605
0.0213882923126221	0.174351736903191	-0.383260071277618	-0.0012070283992216	-0.00430086720734835	-0.00114962086081505
0.0232749544084072	0.201073095202446	-0.29829603433609	-0.00110648758709431	-0.00375057756900787	-0.000104126185760833
0.00520855048671365	0.190757378935814	-0.315047651529312	-0.00234654499217868	-0.00383877009153366	-0.00118893070612103
0.0193362701684237	0.211362197995186	-0.323687046766281	-0.00261179567314684	-0.00384770799428225	-0.0013187862932682
0.0447338484227657	0.216592714190483	-0.352729856967926	-0.00310456729494035	-0.00336912646889687	-0.00206997664645314
0.0501503013074398	0.18503625690937	-0.34811195731163	-0.00242287805303931	-0.00296574574895203	-0.00164956937078387
0.0728712528944016	0.219135031104088	-0.316798031330109	-0.00107982708141208	-0.00351962679997087	-0.00144179060589522
0.0673545077443123	0.174027651548386	-0.390702039003372	-0.000906285305973142	-0.00330434343777597	-0.00118136324454099
0.0472105778753757	0.147358000278473	-0.376577794551849	-0.000473095598863438	-0.00379352760501206	-0.0016391669632867
0.0322344675660133	0.118169218301773	-0.255072385072708	7.37760055926628E-05	-0.00298110744915903	-0.00119222141802311
0.0155683252960443	0.122977167367935	-0.256081253290176	0.00194780307356268	-0.00298462458886206	0.000103211910754908
-0.00467544328421354	0.0783055797219276	-0.195709392428398	0.00149112101644278	-0.00343022658489645	0.000140240517794155
-0.0154486764222383	0.0715662464499474	-0.176883414387703	0.00206831749528646	-0.00315082212910056	-0.000396490388084203
0.0198068711906672	0.0751807317137718	-0.216718688607216	0.00161996390670538	-0.00401963060721755	1.79897069756407E-05
0.0186774581670761	0.0532725118100643	-0.196242451667786	0.00238344608806074	-0.0033210136462003	-0.00112523336429149
0.0113722011446953	0.0812641307711601	-0.193779617547989	0.00320750847458839	-0.00264253676868975	-0.00220038439147174
0.0206399168819189	0.0401440300047398	-0.196747839450836	0.00390112050808966	-0.00231425371021032	-0.00229403492994606
0.0463070645928383	0.0328816436231136	-0.177466630935669	0.00384752312675118	-0.00133405078668147	-0.00066214200342074
0.0062306160107255	0.0627225115895271	-0.222832083702087	0.00292792869731784	-0.00112781999632716	-0.000606725981924683
0.00398824876174331	0.0420688390731812	-0.192748963832855	0.0026406804099679	-0.00276704481802881	-0.000586053531151265
-0.0260014235973358	0.0631027966737747	-0.221806690096855	0.00192763493396342	-0.00403430312871933	0.000198892535991035
-0.0745837092399597	0.0177436228841543	-0.166831582784653	0.000761466391850263	-0.00485929194837809	0.000162388561875559
-0.0693630203604698	-0.000872245815116912	-0.118167616426945	0.000501530710607767	-0.00522810220718384	-0.000303149543469772
-0.0890808328986168	0.00780027080327272	-0.200790122151375	0.00124289153609425	-0.00518115563318133	-0.000148618870298378
-0.0851543396711349	-0.0470867864787579	-0.269421011209488	0.00273210648447275	-0.00495387008413672	0.000403127574827522
-0.0402681529521942	-0.128854379057884	-0.184444323182106	0.00447136629372835	-0.00384805863723159	0.000871379394084215
-0.0623870268464088	-0.115848459303379	-0.24265193939209	0.0048201191239059	-0.0030333052854985	0.00173610437195748
-0.0522613003849983	-0.065556600689888	-0.188787177205086	0.00585808232426643	-0.00481139589101076	0.0010825659846887
-0.117882147431374	-0.0583254471421242	-0.146799355745316	0.00401792349293828	-0.00487824808806181	0.000318477977998555
-0.0955665558576584	0.0268060229718685	-0.151010990142822	0.00364649435505271	-0.00532969506457448	-0.000167233738466166
-0.0855374038219452	0.0773235037922859	-0.153979063034058	0.00277089769951999	-0.00447333557531238	-0.00143885426223278
-0.0630010440945625	0.0362920239567757	-0.166972890496254	0.00181754678487778	-0.00291643082164228	-0.00143440905958414
-0.0121937850490212	0.0565554238855839	-0.201736584305763	0.00218616076745093	-0.00157558277714998	-0.000799500558059663
0.0130335940048099	0.00686512235552073	-0.201492309570313	0.00192888861056417	-0.00065854360582307	-0.000527607218828052
0.0431337505578995	0.00110771774780005	-0.144515752792358	0.00162679504137486	-0.00078119122190401	-0.000623073254246265
0.0496615320444107	0.0711018741130829	-0.0763870775699615	0.0016856841975823	-0.000207304925424978	-6.0003836551914E-05
-0.0381918102502823	0.054073266685009	-0.134866327047348	0.000221053924178705	-0.000307934475131333	-0.000477442605188116
-0.0333378277719021	0.104118354618549	-0.143521025776863	-0.000537191110197455	-0.00172586820553988	-0.00116006599273533
-0.0804948806762695	0.149988874793053	-0.1140291467309	-0.0003197604091838	-0.00265091634355485	-0.00126263906713575
-0.0774844810366631	0.154619798064232	-0.179815709590912	-0.00111660175025463	-0.00416490854695439	-0.00144082016777247
-0.116696998476982	0.143729850649834	-0.161333277821541	0.000104429622297175	-0.00443091941997409	-0.00175160728394985
-0.117304898798466	0.103278398513794	-0.151638314127922	0.000863119377754629	-0.00465004937723279	-0.00173846783582121
-0.152741968631744	0.109044320881367	-0.109898343682289	0.00211147125810385	-0.00505131110548973	-0.000567121605854481
-0.169768884778023	0.0629916563630104	-0.140946760773659	0.0020615195389837	-0.0052853929810226	-0.000214262909139507
-0.182688936591148	0.0409658886492252	-0.163679927587509	0.00244682165794075	-0.00636178627610207	0.000429962179623544
-0.206208512187004	0.0690800547599792	-0.137789309024811	0.00173483125399798	-0.00655321171507239	-0.000184796386747621
-0.245227321982384	0.04545783624053	-0.0856863334774971	0.00148692820221186	-0.00690194638445973	-0.000543263275176287
-0.211663275957108	0.113075390458107	-0.0807449147105217	0.001964814029634	-0.00702577410265803	-0.0006437913980335
-0.203228279948235	0.10674349963665	-0.0778077691793442	0.00122902658767998	-0.00700223632156849	-0.000139828145620413
-0.189842700958252	0.079863466322422	-0.12731708586216	0.00196593580767512	-0.00550855183973908	-0.000859098450746387
-0.151870802044868	0.0866638794541359	-0.0428284220397472	0.0023120348341763	-0.00493609765544534	-0.00134218053426594
-0.134870052337646	0.0126407938078046	-0.0426242649555206	0.00174939341377467	-0.003476393641904	-0.00112741580232978
-0.077804759144783	0.0494630597531796	-0.0730777233839035	0.0021620977204293	-0.00295595149509609	-0.000522693735547364
-0.0393244214355946	0.0316425822675228	-0.106609605252743	0.00199641147628427	-0.00253752456046641	-0.00080671941395849
-0.0403865613043308	0.0243865605443716	-0.0710833370685577	0.00298143969848752	-0.00199232436716557	-0.000659400189761072
-0.0396979115903378	0.00886383187025785	-0.0763783231377602	0.00259696389548481	-0.00134248577523977	-0.000218791610677727
0.019525108858943	0.0377236306667328	0.0199637245386839	0.00288560846820474	-0.00152482267003506	-4.58562863059342E-05
-0.0191121827811003	-0.00395636539906263	-0.00715043162927032	0.0027877336833626	-0.00115076114889234	0.000321643456118181
-0.0253775361925364	-0.0278900396078825	0.00649839267134666	0.00344996782951057	-0.000868181348778307	0.000398635398596525
0.00338095077313483	-0.00828992389142513	-0.0366897024214268	0.00332185393199325	-0.00139797839801759	0.000320638122502714
-0.0286053400486708	0.00679672602564096	0.0117937186732888	0.00321102421730757	-0.000873193668667227	-0.000426565791713074
-0.0377506241202354	-0.00437409384176135	0.0222026277333498	0.00348334154114127	-0.0015169121325016	-0.00128546461928636
-0.055914007127285	0.0117613570764661	0.0335637852549553	0.00378307979553938	-0.00100728322286159	-0.000445859011961147
-0.046438243240118	-0.0121672665700316	-0.0223597548902035	0.00246150605380535	-0.00105162768159062	-0.00122369138989598
-0.00428991066291928	0.00157134595792741	0.00736671080812812	0.00263406708836555	-0.00112848065327853	-0.000434880697866902
-0.00496545899659395	0.0255880709737539	0.0213929694145918	0.00307841040194035	-0.00111316284164786	-0.000863562279846519
0.0161987580358982	0.0607142560184002	0.0587817542254925	0.00304177147336304	-0.000247377494815737	0.00013877241872251
0.00560586806386709	0.0275529064238071	0.0894750878214836	0.00205659889616072	-0.000224641611566767	-0.000428604485932738
-0.0141783095896244	0.0517753325402737	0.0265684053301811	0.00131153233814985	-0.000123569931020029	4.13487441619509E-06
-0.00513864727690816	0.0732700601220131	-0.0170831475406885	0.00194203702267259	-0.000390118133509532	0.000376130163203925
-0.0412894450128078	0.0331873409450054	-0.00392534676939249	0.00103445688728243	-0.00126724457368255	-0.000337450299412012
-0.0594246946275234	0.064817488193512	0.0450223945081234	0.00138680485542864	-0.00120443617925048	-0.0010830475948751
-0.059621550142765	0.0695645585656166	0.0696926787495613	0.00120012485422194	-0.00230974610894918	-0.000507913646288216
-0.0654756128787994	0.0580493919551373	-0.00764116644859314	0.00174407951999456	-0.00290554063394666	-0.000772624800447375
-0.0859483331441879	0.0511381104588509	0.0260549448430538	0.0013375993585214	-0.00296516646631062	-0.000551714561879635
-0.0847265496850014	0.0653338059782982	0.0562372729182243	0.00115801580250263	-0.00288041587918997	-0.000556890736334026
-0.12327166646719	0.109404385089874	0.0426445789635181	0.0015100926393643	-0.00296516623347998	-0.000661986996419728
-0.0893317386507988	0.138681694865227	0.0481751076877117	0.00186643982306123	-0.00335623230785131	-0.000969816988799721
-0.0829754918813705	0.0918764770030975	0.0264251939952374	0.00100254616700113	-0.0025979895144701	-0.00106149236671627
-0.0490700155496597	0.13433301448822	0.0406759269535542	0.00145279720891267	-0.00157855486031622	-0.00131075596436858
-0.0176910404115915	0.0704218968749046	0.0934702754020691	0.00068778038257733	-0.00119882193394005	-0.00140321685466915
-0.0351633355021477	0.0946721658110619	0.0740435272455215	0.000766428129281849	-0.00102482992224395	-0.000536415376700461
-0.0227030776441097	0.0847158879041672	0.0617664195597172	0.000227847427595407	-0.00099537055939436	-0.00105045037344098
0.0220238622277975	0.119450122117996	0.0714737176895142	0.000280665379250422	-0.00149997975677252	-0.0013498233165592
-0.0470004566013813	0.128218144178391	0.112995162606239	0.000234134538914077	-0.000798353168647736	-0.000962145859375596
-0.0181895066052675	0.141854703426361	0.100325860083103	0.000132627654238604	-0.00161563383881003	-0.00106194813270122
-0.0511800162494183	0.139328151941299	0.0961951464414597	-3.45030239259359E-05	-0.00221273303031921	-0.00159460713621229
-0.0109738800674677	0.136615201830864	0.0313813462853432	0.000516688160132617	-0.00200949353165925	-0.001136246137321
-0.032361127436161	0.114600151777267	0.0124790417030454	-0.000544237613212317	-0.00232384726405144	-0.000963885511737317
-0.0174812246114016	0.166279748082161	0.0331273749470711	-0.000399313197704032	-0.0023601099383086	-0.00041563538252376
-0.0284785870462656	0.117348469793797	3.46234664903022E-05	-0.000586738751735538	-0.00173343415372074	-0.00124724430497736
-0.0821654051542282	0.0671905875205994	-0.00929078552871943	-0.00129710859619081	-0.00191637896932662	-0.00153335044160485
-0.0503399260342121	0.127651005983353	0.0299824774265289	-0.00114838196896017	-0.00235561421141028	-0.00155643036123365
-0.0257300157099962	0.13068325817585	-0.0180459506809711	-0.000639489386230707	-0.00306953024119139	-0.00102434842847288
-0.0303718447685242	0.142971977591515	0.0167072825133801	-0.000831292942166328	-0.0023664035834372	-0.0011616675183177
-0.0364897027611732	0.128934681415558	-0.0448308773338795	-0.000517979438882321	-0.00175946450326592	-0.00059745495673269
-0.0482988394796848	0.100983686745167	0.00855589285492897	0.00018639417248778	-0.00131116108968854	-0.000848690047860146
0.00139090337324888	0.133496925234795	-0.00859965849667788	-0.000326839624904096	-0.00160647882148623	-0.000941600825171918
0.00209862948395312	0.108437053859234	-0.029806287959218	-0.000490686681587249	-0.000552657234948128	-0.00111591862514615
0.0225075874477625	0.145069807767868	0.0141812786459923	0.000659740762785077	-0.00121074297931045	-0.000845363887492567
-0.0105235008522868	0.118337891995907	0.00889528449624777	0.000186050965567119	-0.000577671627979726	-0.000715830305125564
0.00927276816219091	0.105452075600624	0.0403425544500351	0.000728254555724561	-0.000759604503400624	-0.00075763714266941
-0.0286243185400963	0.098688505589962	0.0141282770782709	0.000805980118457228	-0.000501230533700436	-0.00095473212422803
0.00793868489563465	0.0775591880083084	0.0325044915080071	0.00102269079070538	-0.001053387648426	-0.000970203022006899
-0.00974421761929989	0.0784122496843338	0.0186477601528168	0.00129356887191534	-0.000434775865869597	-0.000527544994838536
-0.00133503612596542	0.0975346639752388	0.00622281525284052	0.00163723807781935	-0.000612123985774815	-0.000713711197022349
0.0140509307384491	0.0593191869556904	0.0101735712960362	0.000212923958315514	-0.000280617678072304	-0.000860401196405292
0.00743074528872967	0.0363661386072636	0.0176330879330635	-2.36885043705115E-05	-0.00044731074012816	-0.000275327562121674
0.0346850454807281	0.086681179702282	-0.0201921537518501	0.000476077344501391	-0.000871923752129078	-0.000742121774237603
-0.0183473601937294	0.0761481896042824	0.0181096717715263	0.000447004742454737	-0.000622650026343763	-0.000739914423320442
-0.0426213294267654	0.0764847546815872	0.0271117929369211	0.000442115619080141	-0.000534625898580998	-0.00112991710193455
-0.0235625077039003	0.0876602977514267	0.032202485948801	0.000528630567714572	-0.00107636710163206	-0.00139627396129072
-0.00950135197490454	0.115100644528866	0.0980211794376373	0.00113684614188969	-0.000411349901696667	-0.00137712981086224
-0.0299722384661436	0.0985052064061165	0.0227402299642563	0.000458812399301678	-0.00094463600544259	-0.00112159212585539
-0.00910030957311392	0.117958933115005	0.0225722752511501	5.02322618558537E-05	-0.000586827052757144	-0.0011100098490715
-0.0151537777855992	0.10235283523798	-0.0177182946354151	0.000279038824373856	-0.000431175489211455	-0.000344153289915994
0.0172274895012379	0.108049415051937	0.00199423008598387	0.000480478774989024	-0.00082102685701102	-0.00124298455193639
0.025669364258647	0.163285985589027	0.0191919784992933	0.000858670100569725	-0.00101912068203092	-0.00114892411511391
-0.0301483459770679	0.0883417204022408	-0.0657221600413322	-0.000576925813220441	-0.000380435958504677	-0.000742378004360944
-0.0126527119427919	0.113880082964897	-0.047295443713665	-4.8439727834193E-05	-0.00102751760277897	-0.00103683187626302
-0.0318311601877213	0.106271095573902	0.019073098897934	0.000378850643755868	-0.000764934520702809	-0.00157070567365736
-0.0258678421378136	0.14140896499157	0.00427091075107455	0.000196302469703369	-0.001534269656986	-0.000875902129337192
-0.0314735993742943	0.104594968259335	-0.0603400394320488	-5.05360767419916E-05	-0.00127330387476832	-0.00118366803508252
-0.0400947816669941	0.109805129468441	-0.00502440053969622	-0.000304064538795501	-0.00186135561671108	-0.000803756527602673
-0.0342542082071304	0.117030002176762	-0.0174463205039501	-0.000111611276224721	-0.0021496033295989	-0.00104068079963326
-0.035219993442297	0.114594914019108	0.0171001926064491	7.41224503144622E-05	-0.00234479899518192	-0.000831780023872852
-0.0626649782061577	0.129893332719803	-0.0333940424025059	0.000317992962663993	-0.00240434682928026	-0.00194646185263991
-0.0715860575437546	0.0502681955695152	-0.0132850678637624	0.00024028516781982	-0.00232848851010203	-0.000805472838692367
-0.0697573125362396	0.0695313811302185	-0.0363398119807243	-0.000319290556944907	-0.00150897644925863	-0.00039836936048232
-0.0665523558855057	0.0833657830953598	0.0212371330708265	0.000601822626776993	-0.00267450115643442	-0.000619778293184936
-0.0559921488165855	0.0694744512438774	0.00553811062127352	0.000590747687965631	-0.00271786865778267	-0.00137340417131782
-0.0717310830950737	0.110099107027054	0.0654597952961922	0.00133477139752358	-0.00278684496879578	-0.000839935149997473
-0.0696067586541176	0.0932317227125168	-0.00842619687318802	0.000744281627703458	-0.00211796327494085	-0.00100403826218098
-0.066096231341362	0.0856098607182503	0.0616866946220398	0.0014504223363474	-0.00192979502025992	-0.000867680180817842
-0.0336324870586395	0.0696576982736588	0.00496017094701529	0.000942747283261269	-0.00175857974682003	-0.000619632948655635
-0.0154661117121577	0.103944025933743	0.0105286631733179	0.00139698677230626	-0.00191352714318782	-0.00105541758239269
-0.00845126900821924	0.0939138010144234	0.0134544549509883	0.00152971548959613	-0.00126224476844072	-6.95929629728198E-05
-0.0138545893132687	0.0712883025407791	0.00996671058237553	0.00144826283212751	-0.000946924672462046	-0.000495017564389855
-0.05880206823349	0.0690937116742134	0.0219273548573256	0.000376915413653478	-0.00174499955028296	-0.000903577369172126
-0.0567502863705158	0.0807340741157532	0.0217436533421278	0.000594053650274873	-0.00150647887494415	-0.000718306633643806
-0.0699020400643349	0.111992172896862	0.0474720932543278	0.000249878037720919	-0.00164489063899964	-0.000977980787865818
-0.0319906435906887	0.0947256237268448	0.0137246046215296	0.000154712877701968	-0.0013457607710734	-0.00112641032319516
-0.0243088006973267	0.0955182015895844	-0.0119265513494611	0.000510176119860262	-0.00127965270075947	-0.00111227878369391
-0.0148439174517989	0.106112226843834	-0.0161329247057438	0.00113602413330227	-0.00142463913653046	-0.000848940515425056
-0.0375285632908344	0.0944465473294258	0.0219842083752155	0.000558795873075724	-0.00163541873916984	-0.000759790127631277
-0.0132972821593285	0.107320427894592	-0.00385650852695107	0.000110654837044422	-0.00106059806421399	-0.00091366987908259
-0.00628039939329028	0.0910663828253746	0.00146713631693274	7.80633054091595E-05	-0.000663174781948328	-0.00128672830760479
0.00883010681718588	0.152145355939865	0.044393353164196	0.000359501922503114	-0.000405742437578738	-0.000985818216577172
-0.0349352732300758	0.108805119991302	0.00432305270805955	4.17170849686954E-05	-0.000617804238572717	-0.000851308577693999
0.011370712891221	0.0907657146453857	0.015364944934845	0.000430225773015991	-0.000909755588509142	-0.00142184097785503
0.0142251700162888	0.125308200716972	0.00517374230548739	0.000314665085170418	-0.000955621944740415	-0.000815317966043949
-0.0405412279069424	0.0738168805837631	0.0396211072802544	-6.02063919359352E-05	-0.000671524438075721	-0.00106826378032565
-0.0216716323047876	0.0762723535299301	-0.0425030440092087	0.000451290135970339	-0.000278409686870873	-0.000885124609339982
-0.026996647939086	0.0737168565392494	-0.00744314771145582	0.000979463569819927	-0.00106307386886328	-0.000859149557072669
-0.0305050145834684	0.0388691090047359	0.0182292088866234	0.00087245338363573	-0.00154408451635391	-0.000586085428949445
-0.0720898136496544	0.0985779240727425	0.0296542849391699	0.00111773191019893	-0.00122416822705418	-0.000246968294959515
-0.0224168058484793	0.0622001886367798	0.0223065540194511	0.000553583144210279	-0.00113579863682389	-0.000609481241554022
-0.0342351086437702	0.106104038655758	0.00482093403115869	0.00119284854736179	-0.000995840528048575	-0.000552237150259316
-0.069818302989006	0.0616493932902813	0.0409093275666237	0.00163891830015928	-0.000721278716810048	-0.00113526498898864
-0.0177678484469652	0.0948017165064812	0.0201584212481976	0.00141092611011118	-0.000869399169459939	-0.00146303162910044
-0.0188851077109575	0.075832188129425	0.0225830618292093	0.000582859676796943	-0.00053598964586854	-0.000738090602681041
-0.0145697752013803	0.077849768102169	0.057655543088913	0.000461271323729306	-0.000643228995613754	-0.000930874259211123
-0.0297310762107372	0.0947489887475967	-0.0341949090361595	0.000226666757953353	-0.000914307544007897	-0.000991662964224815
-0.00902529060840607	0.0777244046330452	0.0569480396807194	-0.000161108444444835	-0.0010526132537052	-0.000832965481095016
-0.0165258925408125	0.11308129131794	0.0259136576205492	7.2036862547975E-05	-0.00206217635422945	-0.000696889183018357
-0.0317695066332817	0.142566829919815	0.00489737559109926	0.000276524573564529	-0.000874270335771143	-0.00119203526992351
-0.053232166916132	0.125579923391342	0.0928112417459488	0.000497271015774459	-0.00142179464455694	-0.00175287446472794
-0.0812313184142113	0.0716861337423325	0.0608447380363941	-2.65447106357897E-05	-0.00108587776776403	-0.00117013335693628
-0.0407104715704918	0.104952104389668	0.0137533294036984	0.000702663906849921	-0.00115664792247117	-0.000987918931059539
-0.0135626653209329	0.0864315181970596	0.0326841585338116	0.00107684370595962	-0.000899681122973561	-0.00127329037059098
-0.00721936346963048	0.0926089286804199	0.074892096221447	0.000288069015368819	-0.000850792566780001	-0.000949229928664863
-0.00930941943079233	0.0970345512032509	-0.0134246880188584	0.000311415875330567	-0.00101015123073012	-0.000255077466135845
-0.0404625125229359	0.0470202825963497	0.0659939274191856	0.000513229053467512	-0.000555948237888515	-0.000801384041551501
-0.0142152244225144	0.0884796604514122	0.101378925144672	0.00115055649075657	-0.00117176095955074	-0.00080167077248916
-0.0404888577759266	0.0719953328371048	0.0311096329241991	0.000546668597962707	-0.000715350150130689	-0.000859759107697755
-0.0285417400300503	0.0594944730401039	0.0406151004135609	0.000746135774534196	-0.000391160021536052	-0.00100484024733305
-0.0111222332343459	0.122897140681744	0.0569553598761559	0.00103843957185745	-0.00139034376479685	-0.000498033768963069
-0.0374235510826111	0.0857844725251198	-0.00537578901275992	0.000219897847273387	-0.000898762140423059	-0.000153470420627855
-0.030502712354064	0.0608010999858379	0.00983314216136932	0.000407170242397115	-0.00133033737074584	-0.00106922746635973
-0.0293849483132362	0.0839356258511543	0.0357660539448261	0.000910306989680976	-0.000209788428037427	-0.000766817654948682
-0.0102033903822303	0.101801626384258	0.0751868784427643	0.00097072561038658	-0.000454877939773723	-0.000815990671981126
-0.00851068086922169	0.105977244675159	0.0586868114769459	0.00079882174031809	-0.000922924722544849	-0.00141397328116
-0.0438659898936749	0.0871204510331154	0.0791873186826706	0.000783775874879211	-0.00150433776434511	-0.00103162601590157
-0.0689966902136803	0.0413202084600925	0.0140380216762424	-1.78969548869645E-05	-0.00197687372565269	-0.00151033455040306
-0.0371947139501572	0.0990496203303337	0.00948204845190048	0.000592844851780683	-0.00213387119583786	-0.00108439440373331
-0.074432909488678	0.107931479811668	0.0219459347426891	0.00118619808927178	-0.00161939079407603	-0.000835215614642948
-0.0707853734493256	0.0657372176647186	-0.00824662856757641	0.000902883533854038	-0.0012546043144539	-0.000847171293571591
-0.0740732774138451	0.0772585719823837	-0.00442932453006506	0.000289852177957073	-0.00139063107781112	-0.000960250617936254
-0.0345723330974579	0.101351983845234	0.017294118180871	0.000535059196408838	-0.00210739066824317	-0.00062265305314213
-0.0501969531178474	0.127885386347771	-0.00528217386454344	-0.000118820098577999	-0.00240196380764246	-0.000787950120866299
-0.0515517964959145	0.120238669216633	0.0348111055791378	-0.000233660903177224	-0.00177223177161068	-0.00130019488278776
-0.0496894344687462	0.148847445845604	0.0398082919418812	0.000858255429193377	-0.00206233514472842	-0.00124512251932174
-0.0369535237550735	0.128826662898064	0.02978640422225	-0.000173475578776561	-0.00170515838544816	-0.00080661871470511
-0.023127743974328	0.128901392221451	0.0141941756010056	0.000462012394564226	-0.00176553253550082	-0.00133391993585974
-0.0233881026506424	0.0794744491577148	0.0359301902353764	0.000949182198382914	-0.0011206524213776	-0.000816194980870932
-0.0143032670021057	0.067686639726162	-0.0345523729920387	4.56080597359687E-05	-0.000785267387982458	-0.000608172675129026
-0.0301536563783884	0.10257825255394	0.0582972057163715	0.00131190929096192	-0.00176313845440745	-0.00118757283780724
0.00493720965459943	0.116748914122581	0.0272869635373354	0.000391602283343673	-0.000974216556642205	-0.00102569779846817
-0.048349317163229	0.0478608272969723	0.0501706637442112	0.000526515359524637	-0.000587886432185769	-0.00171844672877342
-0.0112362606450915	0.132091358304024	0.0451239570975304	0.00131573167163879	-0.00126549473498017	-0.00104999798350036
-0.0218226909637451	0.102623350918293	0.000831382174510509	0.000627782952506095	-0.000672517577186227	-0.000872862234245986
-0.0125208785757422	0.0756984055042267	-0.0214053355157375	0.000376565993065014	-0.000544885871931911	-0.000505727773997933
-0.0184845551848412	0.0682141184806824	-0.00376651249825954	-0.000226186151849106	-0.000917079683858901	-0.000981612363830209
-0.0341294147074223	0.105724208056927	-0.016687573865056	0.000573004188481718	-0.00153701077215374	-0.00101481098681688
0.0145637886598706	0.124310165643692	-0.0128000099211931	9.68747262959369E-05	-0.00166187388822436	-0.000646456028334796
0.00759469997137785	0.116272516548634	0.0150261195376515	0.000598920334596187	-0.00161518971435726	-0.00135707226581872
-0.0513217449188232	0.11208751052618	-0.0128518082201481	-0.000354709394741803	-0.00157811469398439	-0.00139372691046447
-0.0407086461782455	0.131662145256996	-0.0431363023817539	-0.000559078529477119	-0.00185518222860992	-0.00158828112762421
-0.0358647853136063	0.173156052827835	-0.00189777824562043	-0.000496277178172022	-0.00215094606392086	-0.000524804403539747
-0.0230894666165113	0.1322320997715	-0.0339255891740322	-0.000272245757514611	-0.00230773445218802	-0.00158961140550673
-0.0229776501655579	0.116976551711559	-0.0602659210562706	-0.000444810488261282	-0.00194685778114945	-0.00144209351856261
-0.0070079225115478	0.0956733003258705	-0.00242503336630762	0.000317020254442468	-0.00111149123404175	-0.00147030595690012
0.00622606184333563	0.139323681592941	0.0405931398272514	0.00150742125697434	-0.00146737846080214	-0.000740693823900074
-0.0121213607490063	0.0915181934833527	-0.0520544461905956	0.000280028179986402	-8.57673057907959E-06	-0.000476324377814308
-0.0219551436603069	0.0833002552390099	0.0134287523105741	0.00111068913247436	-0.000553184596356004	-0.000294279161607847
0.000619050581008196	0.0594477616250515	-0.00161727925296873	0.00124486908316612	-0.00105711678043008	-0.00119655265007168
-0.0337521955370903	0.11518706381321	0.0589967668056488	0.00160970888100564	-0.000866816670168191	-0.0014543830184266
-0.0063520441763103	0.0869660899043083	-0.0189193077385426	0.00149758032057434	-0.00194892741274089	-0.00137184094637632
-0.0467031039297581	0.101154565811157	0.0843990966677666	0.00157016329467297	-0.00164424674585462	-0.00120784842874855
-0.0645113959908485	0.0457597300410271	0.0444275103509426	0.000974903756286949	-0.0016714254161343	-0.000952811853494495
-0.0167095754295588	0.070323146879673	0.0403654724359512	0.00143892865162343	-0.00108799152076244	-0.000511829333845526
-0.0197354704141617	0.0963673815131187	-0.00157608708832413	0.00176346325315535	-0.00139473786111921	-0.00134896661620587
-0.0482569187879562	0.0692211985588074	0.0100466953590512	0.000940768572036177	-0.00107911753002554	-0.0011095677036792
-0.0284131597727537	0.108819119632244	-0.00728904642164707	0.0014226509956643	-0.00215315702371299	-0.000972099544014782
-0.049642451107502	0.107244737446308	0.0252416748553514	0.000359078665496781	-0.00195599813014269	-0.000466866040369496
-0.0391182564198971	0.118377260863781	0.0256721004843712	0.00023318559397012	-0.00289239478297532	-0.000775421038269997
-0.067360132932663	0.119365200400352	-0.0212862826883793	-0.00017326524539385	-0.0021250790450722	-0.00166297913528979
-0.0346684232354164	0.107788868248463	-0.0568873733282089	-0.000793163024354726	-0.00203212886117399	-0.00116410257760435
-0.0401753559708595	0.148955881595612	0.0255197528749704	-0.0006535102147609	-0.00138610776048154	-0.00119549280498177
-0.0233271569013596	0.13763739168644	0.0387221798300743	-0.000931376882363111	-0.00187847530469298	-0.00123865937348455
0.0139245688915253	0.148140922188759	0.05659119784832	0.00039150397060439	-0.00229740841314197	-0.000568094837944955
0.00417140731588006	0.078173354268074	-0.0172234140336514	-0.000496637891046703	-0.00144407874904573	-0.000763441435992718
-0.0234468448907137	0.119830340147018	-0.00937420316040516	-0.00050228025065735	-0.00131369289010763	-0.000759668415412307
0.0142995892092586	0.123783521354198	-0.0473012588918209	-0.000451499799964949	-0.00108794250991195	-0.00103380298241973
-0.0150589579716325	0.121060840785503	0.00925561506301165	0.000547583680599928	-0.00091681070625782	-0.000806912605185062
-0.00834179483354092	0.111705556511879	-0.00751664396375418	0.00048890570178628	-0.00154903542716056	-0.00110140943434089
0.00895120389759541	0.160730704665184	-0.0120039507746696	0.000898130878340453	-0.00160842959303409	-0.000900048587936908
-0.0093570351600647	0.145933389663696	0.0658357813954353	0.000235914281802252	-0.00147475034464151	-0.00109556480310857
-0.0129090361297131	0.147006556391716	-0.0345158316195011	0.00010603413102217	-0.0013810460222885	-0.00100167584605515
0.00293440115638077	0.168122082948685	0.0362363420426846	-0.000151258209371008	-0.00163966708350927	-0.00173885258845985
-0.0074026994407177	0.144621476531029	-0.0205522924661636	-0.00017754509462975	-0.0014200242003426	-0.00157768628560007
0.0282163992524147	0.151033937931061	-0.00325086922384799	-0.000463548116385937	-0.000961878162343055	-0.00134126481134444
0.0398865230381489	0.14866378903389	0.0143553391098976	-0.000266854389337823	-0.000340412138029933	-0.0011999998241663
0.0470527745783329	0.136100769042969	0.0234643984586	-0.000414972571888939	0.00014151242794469	-0.00133880355861038
0.042939368635416	0.14324839413166	0.0483607761561871	-0.000376732437871397	-6.88488653395325E-05	-0.000765501405112445
0.0314049944281578	0.114906765520573	-0.012237879447639	-8.88133799890056E-05	0.000444718985818326	-0.000706945662386715
-0.00443354481831193	0.0835466757416725	0.0456548370420933	-0.00010671707423171	-0.000591391522902995	-0.00170346046797931
0.0275331493467093	0.121802747249603	0.0100664468482137	0.000232796155614778	-0.00010083425877383	-0.000955378636717796
0.00480387266725302	0.0956971943378448	-0.0104085924103856	0.00115106871817261	-0.000865942158270627	-0.0013138874201104
0.0189812630414963	0.0980543792247772	0.037234827876091	0.00144383579026908	-0.00103926192969084	-0.000961095094680786
-0.0114057082682848	0.0774255618453026	-0.0504012443125248	0.000399396463762969	-0.00039339906652458	-0.00125693262089044
-0.01441631000489	0.0943932607769966	0.0416759215295315	0.00133440014906228	-0.00233427598141134	-0.0014406155096367
-0.00837945193052292	0.0840727016329765	0.0197547618299723	0.000648928456939757	-0.00192974682431668	-0.00155203184112906
0.0154880126938224	0.138673022389412	-0.0244928020983934	0.000822698115371168	-0.00154223432764411	-0.00106553290970623
-0.00215357611887157	0.127180531620979	-0.0221800580620766	-0.00099252606742084	-0.0017094356007874	-0.000992495683021843
0.0141325434669852	0.140477493405342	0.0176444202661514	-0.00151039066258818	-0.00168924522586167	-0.00153405079618096
-0.00487598637118936	0.110238336026669	-0.022527078166604	-0.00179526477586478	-0.000706452992744744	-0.00108545378316194
0.0256522316485643	0.148652866482735	-0.0265687070786953	-0.0015200418420136	-0.000987292733043432	-0.00103029701858759
-0.00317599950358272	0.158369570970535	-0.0527160167694092	-0.0013267471222207	-0.00103314116131514	-0.00121952721383423
0.00438823224976659	0.168918237090111	-0.000377447286155075	-0.000842135807033628	-0.00156944920308888	-0.00108228973113
0.028723256662488	0.171525597572327	-0.0257841069251299	-0.000673163216561079	-0.00174319185316563	-0.00116039614658803
-0.00549300760030746	0.165221646428108	0.00512365391477942	9.70531618804671E-05	-0.00166795437689871	-0.00131653470452875
0.00429185945540667	0.141266211867332	-0.00721530290320516	1.07325704448158E-05	-0.00162548082880676	-0.00152967975009233
0.00639284355565906	0.111493833363056	0.00494052842259407	-0.000679761404171586	-0.00202104286290705	-0.00125879945699126
-0.0169577840715647	0.127792805433273	-0.016357559710741	0.000389069842640311	-0.00152445142157376	-0.00122848269529641
0.0307382140308619	0.156686902046204	0.019063564017415	0.00102020031772554	-0.00118091143667698	-0.000931460410356522
0.00176552939228714	0.0335736982524395	-0.0822132378816605	-0.000864121946506202	-0.000341340462910011	-0.000806899392046034
0.0139682879671454	0.0606399215757847	0.0672125890851021	0.000431276042945683	0.000429799751145765	-0.00099360418971628
0.0545253828167915	0.0896829888224602	0.0154892737045884	0.00105580152012408	-0.00158333859872073	-0.000812819402199239
0.0227550286799669	0.0996100604534149	-0.0329744480550289	-0.000125025835586712	-0.00103322858922184	-0.00136444391682744
0.019875654950738	0.128498911857605	-0.0197040736675262	0.00062099564820528	-0.00124697352293879	-0.00129480671603233
-0.0181097500026226	0.0810496136546135	0.0207533277571201	-0.00110971031244844	-0.000660690828226507	-0.000620041857473552
0.0329112820327282	0.128929316997528	0.0241600684821606	0.000629054266028106	-0.0014972168719396	-0.00139515881892294
-0.00894113443791866	0.0796380862593651	-0.00723437871783972	-7.02104443917051E-05	-0.000939609482884407	-0.00134468008764088
0.0437921993434429	0.143255919218063	0.0110357934609056	0.000936379132326692	-0.00169281952548772	-0.0011781370267272
-0.0109332194551826	0.10949744284153	-0.0456038936972618	-6.41929364064708E-05	-5.31618752575014E-05	-0.00185688002966344
0.00257723242975771	0.087812602519989	-0.0514484383165836	-7.98835171735846E-05	-0.000237637592363171	-0.000840947788674384
0.0330313444137573	0.156286850571632	0.0400053113698959	-0.000155344503582455	-0.00139937724452466	-0.00107687746640295
0.0120396679267287	0.0875956043601036	-0.0426771119236946	-0.000695664784871042	-0.000261537352344021	-0.00109949894249439
0.0345138348639011	0.135001182556152	0.0690154209733009	0.000678639044053853	-0.00141897646244615	-0.00212168460711837
0.0137317152693868	0.11975022405386	0.0278827585279942	7.06152513885172E-06	-0.00103536655660719	-0.00147361203562468
-0.0223373621702194	0.106139525771141	-0.0655710101127625	-0.000795231258962303	-0.000551677832845598	-0.000954833987634629
0.0198062732815742	0.0771465301513672	-0.0944943800568581	0.000128427403979003	-0.00169037550222129	-0.000849361182190478
0.0134674562141299	0.083964578807354	0.0279264133423567	0.000516873376909643	-0.00141997402533889	-0.00109929230529815
-0.0355882607400417	0.0921808630228043	-0.0593358986079693	0.000900526240002364	-0.000879533065017313	-0.00120552757289261
0.00107920053415	0.0959353148937225	0.0331412144005299	0.00135481578763574	-0.0013701485004276	-0.00131983682513237
0.032717801630497	0.0932530835270882	-0.0558100380003452	0.00127059395890683	-0.00114808126818389	3.56409836967941E-05
-0.0261383317410946	0.0533800162374973	-0.040199127048254	0.00105858023744076	-0.00186994113028049	-0.0018555074930191
-0.0146249243989587	0.0902039334177971	-0.0157429222017527	0.00109675631392747	-0.00205259374342859	-0.00103988719638437
0.000456170091638342	0.128317356109619	-0.00305441441014409	0.000673975038807839	-0.00189201079774648	-0.00109026941936463
-0.00889732874929905	0.124479040503502	0.000993895810097456	2.50254306592979E-05	-0.00162091001402587	-0.00130333984270692
-0.0165076274424791	0.115475714206696	-0.0669213756918907	-0.00156467140186578	-0.00157736043911427	-0.000665662228129804
-0.00971167162060738	0.133795693516731	-0.082526683807373	-0.00128662632778287	-0.00120951409917325	-0.00148934149183333
-0.0186609998345375	0.144209891557693	-0.0454167723655701	-0.00102504645474255	-0.000514685816597193	-0.000362165825208649
-0.0205486491322517	0.116704650223255	-0.0204078368842602	-0.000717141607310623	-0.00195934739895165	-0.00194667198229581
0.00830769166350365	0.127055957913399	-0.0304809790104628	4.43204298790079E-05	-0.00133017473854125	-0.000567368231713772
0.00340150948613882	0.120064422488213	-0.0258989743888378	0.00102594820782542	-0.0013396164868027	-0.000218618341023102
0.0103985024616122	0.077416867017746	-0.0780828073620796	0.00060133938677609	-0.001414057565853	-0.000158492053742521
-0.0377545766532421	0.044911153614521	-0.0284108947962523	0.00126350705977529	-0.0015408432809636	-0.00112539471592754
-0.0283904224634171	0.070088192820549	0.0403293520212173	0.00129282334819436	-0.0019971423316747	-0.000729797058738768
0.0042483126744628	0.104706585407257	0.0162220690399408	0.00203542341478169	-0.00209347927011549	-0.00129303662106395
-0.0280184205621481	0.0590905584394932	0.0110849170014262	0.00136627734173089	-0.0011023913975805	-0.0012210737913847
-0.0230839569121599	0.0440148487687111	-0.0241663046181202	0.0014014485059306	-0.000817340682260692	-0.000814454688224941
0.0575654953718185	0.115651190280914	-0.0041029853746295	0.00275807944126427	-0.00201252475380898	-0.00124445941764861
0.0246077086776495	0.00943113770335913	-0.027765728533268	0.00111836579162627	-0.0011255897115916	-0.000766894605476409
0.0152473896741867	0.0103120980784297	-0.058429479598999	0.00105280079878867	-0.000774986925534904	-0.00074496673187241
-0.00942693743854761	0.087739109992981	-0.0210614409297705	0.00169801281299442	-0.000561718596145511	-6.40323560219258E-05
-0.00976407434791327	0.0978038683533669	-0.00666946917772293	0.000881881162058562	-0.000679223507177085	-0.00125430419575423
0.00111900561023504	0.0953160747885704	-0.0329512320458889	0.00107330270111561	-0.00113131431862712	-0.000968971289694309
-0.000456086592748761	0.0810477957129478	-0.0208363849669695	0.000556226179469377	-0.0013707767939195	-0.000687957275658846
-0.00679364847019315	0.0897652208805084	0.00167036568745971	0.000205486154300161	-0.00140342733357102	-0.00137816334608942
-0.0144419139251113	0.145046532154083	-0.0347632691264153	-0.000252423429628834	-0.00124702253378928	-0.00104306032881141
-0.00920657720416784	0.127577096223831	-0.048171304166317	-0.000234516337513924	-0.00129228469450027	-0.000708108826074749
0.00947609171271324	0.144605383276939	-0.0207535345107317	0.000101690689916722	-0.00153762637637556	-0.00118055939674377
-0.00991988275200129	0.14894737303257	-0.0617040805518627	-0.00132726039737463	-0.00127975305076689	-0.001095648156479
-0.0273938048630953	0.13414753973484	-0.0827528163790703	-0.0015010783681646	-0.00220004539005458	-0.00170348701067269
0.060601107776165	0.180125758051872	-0.0420478470623493	-4.69907572551165E-05	-0.00229666498489678	-0.00123456807341427
-0.0214751362800598	0.104676090180874	-0.0710808411240578	-0.000608885660767555	-0.00150661880616099	-0.000282190158031881
-0.00885488837957382	0.142111867666245	-0.0299839098006487	-6.27455883659422E-05	-0.00157620792742819	-0.00113580946344882
0.00348730920813978	0.149588406085968	-0.0302138458937407	-7.7744058216922E-05	-0.00178282463457435	-0.00095325818983838
0.0180542729794979	0.15612006187439	-0.025131506845355	0.000869050098117441	-0.00192343280650675	-0.000781936512794346
0.00517188757658005	0.0926567763090134	-0.0564899779856205	-0.000124308484373614	-0.00219348655082285	-0.000611236260738224
-0.0184152014553547	0.107255712151527	-0.0429280921816826	0.000451651314506307	-0.00164978252723813	-0.000860362604726106
-0.0182427410036325	0.0861736908555031	-0.0536694638431072	0.00134942552540451	-0.00277946819551289	-0.00162187009118497
-0.0460177958011627	0.0877992585301399	-0.0598650686442852	0.00099731667432934	-0.00204605585895479	-0.00102276459801942
-0.0381587147712708	0.0606045871973038	-0.0639688074588776	-7.52459300201735E-06	-0.00194843648932874	-0.00144312775228173
-0.0298412051051855	0.119661621749401	-0.038591280579567	0.000324641267070547	-0.00210075243376195	-0.00111157528590411
-0.00862187519669533	0.110924318432808	-0.0268706455826759	0.000126991697470658	-0.00200119474902749	-0.000252112251473591
-0.0292899906635284	0.0800774097442627	-0.056460652500391	0.000531905971001834	-0.00232935789972544	-0.000571328622754663
0.0197777189314365	0.12786765396595	0.0214755982160568	0.000256430328590795	-0.00152583816088736	-0.000254818412940949
0.00501545937731862	0.0947306379675865	0.00516821816563606	0.000168580270837992	-0.00177094037644565	-0.00087603903375566
-0.0329101867973804	0.091155543923378	-0.0641338303685188	0.000271822646027431	-0.00160051172133535	-0.00129134813323617
-0.0357406698167324	0.171012714505196	-0.055644329637289	-7.96159074525349E-05	-0.00224754237569869	-0.00180479965638369
-0.0261234920471907	0.154520496726036	-0.059428732842207	-0.000116414448712021	-0.00228184252046049	-0.00195973017252982
0.0136901894584298	0.187830924987793	-0.0955583900213242	-0.000844435067847371	-0.00296214339323342	-0.0014269599923864
0.007427420001477	0.144605293869972	-0.12582691013813	-0.00161838822532445	-0.00215700920671225	-0.00170146685559303
0.0293189734220505	0.150456115603447	-0.034445583820343	-0.000885214540176094	-0.00179881486110389	-0.00118108175229281
0.0262383986264467	0.104438573122025	-0.030813567340374	-0.00120315456297249	-0.00096934154862538	-0.000709908490534872
0.0466991402208805	0.0995142832398415	-0.103330790996552	0.000362296676030383	-0.000672866473905742	-0.000449045241111889
0.0382399410009384	0.122158348560333	-0.016367306932807	0.000443326745880768	-0.000302603177260607	-0.000578201492317021
0.00718336319550872	0.112482018768787	-0.110387399792671	0.00119994871784002	-0.0014268170343712	-0.00139258452691138
-0.0119562158361077	0.113611958920956	-0.0853614658117294	-4.26227343268692E-05	-0.00128745287656784	-0.00161518610548228
-0.0292061790823936	0.147465497255325	-0.0961988046765327	-0.000589607923757285	-0.0024306196719408	-0.00112895318306983
-0.00333836674690247	0.165586978197098	-0.0289874710142612	-0.000858072307892144	-0.00259724562056363	-0.00219276128336787
0.00170682475436479	0.158693864941597	-0.0948756113648415	-0.000282940047327429	-0.0010339479194954	-0.0013656992232427
0.0268853362649679	0.110371544957161	-0.112892746925354	-0.000126190832816064	-0.00094274606090039	-0.000479248206829652
0.0464836619794369	0.152053847908974	-0.0651277080178261	0.000509158417116851	-0.000270744203589857	-0.000105890409031417
0.0330312103033066	0.103094883263111	-0.110743507742882	0.000870162446517497	-0.000867875874973834	-0.00104392669163644
0.0282510481774807	0.132387682795525	-0.0864812508225441	-0.000797292101196945	-0.000692201138008386	-0.00106415979098529
0.0455108992755413	0.11220370978117	-0.0855559930205345	-0.00106055440846831	-0.000822671339847147	-0.00144355650991201
0.0580355636775494	0.129168719053268	-0.0512587912380695	-0.000464395474409685	-0.00110356835648417	-0.000868970004376024
0.0606193989515305	0.116216987371445	-0.0928628072142601	-0.000127577251987532	-0.00146632385440171	-0.00164677808061242
0.0261855516582727	0.125307515263557	-0.0729369223117828	-0.000914090545848012	-0.00129876786377281	-0.00141577003523707
0.0477143153548241	0.108717978000641	-0.0971658453345299	-4.51847299700603E-05	-0.00121485430281609	-0.00169841479510069
0.0587491504848003	0.107079103589058	-0.0794734582304955	0.000293444289127365	-0.00083641626406461	-0.00155781174544245
0.0798802748322487	0.112341701984406	-0.107169136404991	5.36273910256568E-05	-0.000735691573936492	-0.000632388051599264
0.0706880539655685	0.0793846845626831	-0.0791921764612198	0.00031863697222434	-6.49873618385755E-05	-0.0014039414236322
0.139306098222733	0.101735629141331	-0.104935139417648	0.00029387031099759	-0.000167939302627929	-0.00107429269701242
0.0563430674374104	0.113382808864117	-0.0722917765378952	-8.29127384349704E-05	0.000342274317517877	-0.000908274436369538
0.0635038688778877	0.126730710268021	-0.053351741284132	0.000704824749846011	-0.000362227117875591	-0.00139238208066672
0.0933637470006943	0.120454549789429	-0.041637010872364	-0.000572258955799043	-0.00056989723816514	-0.00101616140455008
0.0107235861942172	0.158427208662033	-0.116683803498745	-0.000279604573734105	-0.000522231042850763	-0.00120920210611075
0.0343107134103775	0.200905963778496	-0.0557912886142731	-0.000396455958252773	-0.00123834132682532	-0.00130897201597691
-0.00292070442810655	0.135125204920769	-0.0782545655965805	-0.00141425244510174	-0.00166847789660096	-0.00148417276795954
-0.011312197893858	0.169664099812508	-0.111650869250298	-0.000622387044131756	-0.00176747632212937	-0.00208590039983392
0.0429991967976093	0.193485289812088	-0.0688129216432571	-0.00154348358046263	-0.00179966085124761	-0.00180990644730628
-0.00553501350805163	0.127833843231201	-0.11284102499485	-0.00214614509604871	-0.000585518544539809	-0.0018741701496765
0.0696986094117165	0.244337618350983	-0.0122254956513643	0.00018547558283899	-0.0018738949438557	-0.000985848600976169
0.0199318155646324	0.110397517681122	-0.0615334808826447	-0.0018494741525501	-1.87894111149944E-05	-0.000904714921489358
0.0464811287820339	0.21943174302578	-0.0682705491781235	-0.000191081795492209	-0.000699149095453322	-0.00145136471837759
0.0486950166523457	0.149867653846741	-0.0731776207685471	-0.00162919983267784	-0.000331025599734858	-0.00148848327808082
0.0388717912137508	0.176803737878799	-0.0901747718453407	-0.000761243514716625	-0.00107965175993741	-0.00153635523747653
-0.000346864340826869	0.1928820759058	-0.119533516466618	-0.000110473323729821	-0.00163035874720663	-0.00226907222531736
0.0464576929807663	0.237603485584259	-0.0601688250899315	-0.000831035431474447	-0.00238178973086178	-0.00164353742729872
-0.0171395093202591	0.200376912951469	-0.0793632641434669	-0.00160081242211163	-0.00240707630291581	-0.00147137371823192
-0.0120227420702577	0.153100237250328	-0.110905490815639	-0.00186074583325535	-0.00291955494321883	-0.000762289157137275
0.0120430001989007	0.198599874973297	-0.134548470377922	-0.0011114499066025	-0.00258059683255851	-0.00167713640257716
-0.002344467677176	0.231422170996666	-0.0606686435639858	0.000132960718474351	-0.00315696583129466	-0.00137024291325361
0.0232192426919937	0.151128083467484	-0.113783739507198	-0.00123064150102437	-0.00188967096619308	-0.000837190600577742
0.0552734136581421	0.15564139187336	-0.108317196369171	-1.29375903270557E-05	-0.00165847374591976	-0.000542819034308195
0.0469316430389881	0.211253732442856	-0.0481383949518204	-0.000605165841989219	-0.0021450137719512	-0.000840868160594255
0.0339542776346207	0.163558274507523	-0.13158144056797	-0.00217225565575063	-0.00142497615888715	-0.00101652671582997
0.0463897660374641	0.230057641863823	-0.0374320931732655	-0.00121881836093962	-0.00184622139204293	-0.0023036515340209
0.060308400541544	0.223867028951645	-0.0933300405740738	-0.00152661127503961	-0.00253321416676044	-0.00267566740512848
0.0527899786829948	0.20475435256958	-0.0809513404965401	-0.000837105326354504	-0.00124728155788034	-0.00187337712850422
0.0472866930067539	0.170976296067238	-0.0376696400344372	-0.00107027625199407	-0.000390781759051606	-0.00171980657614768
0.101378321647644	0.202541723847389	0.0246657710522413	-0.000279754225630313	-0.00107889692299068	-0.00180667638778687
0.0634183064103127	0.078686997294426	-0.0709145441651344	-0.00133691751398146	0.000895232427865267	-0.00200604763813317
0.112851411104202	0.201359167695045	-0.0185266342014074	0.00109953980427235	0.00122810644097626	-0.0010161423124373
0.152443841099739	0.136554583907127	-0.0627298206090927	0.000119431686471216	0.00133163668215275	-0.00042658147867769
0.127287223935127	0.0603889599442482	-0.123784698545933	-0.00143705529626459	0.00216835970059037	-0.000916146032977849
0.178598210215569	0.232324525713921	-0.116526894271374	0.000662082806229591	0.000103529913758393	-0.00191430374979973
0.0930549278855324	0.168119505047798	-0.170637995004654	-0.000230266901780851	0.000421796197770163	-0.00178454746492207
0.0604004003107548	0.121432475745678	-0.210774406790733	0.00025158969219774	-0.00160277599934489	-0.00121158605907112
0.0269122440367937	0.121440872550011	-0.151718974113464	0.000496365828439593	-0.00292573892511427	-0.000511005986481905
-0.00222896947525442	0.10779981315136	-0.149508267641068	-0.00030942156445235	-0.00338465627282858	3.61998331754876E-06
0.017502672970295	0.113659985363483	-0.0873725712299347	-0.00019041147606913	-0.00446244794875383	-0.000531569763552397
0.0447864346206188	0.124396316707134	-0.143384113907814	-2.99211133096833E-05	-0.00337794073857367	-0.000454028137028217
0.100506491959095	0.142690166831017	-0.112813510000706	0.00213610637001693	-0.00289516290649772	-0.00132854853291065
0.0727711096405983	0.0280979610979557	-0.106787912547588	-4.19568095821887E-05	-0.000845689908601344	-0.000555054866708815
0.118787571787834	0.103259012103081	-0.179045513272285	0.0017385930987075	-0.000570780655834824	-0.000473408261314034
0.106719292700291	0.0229337941855192	-0.202305495738983	0.000423150748247281	0.00018048015772365	1.13369096652605E-05
0.151816844940186	0.15069779753685	-0.109818778932095	0.000355504249455407	-6.95885755703785E-05	-0.000866675341967493
0.107041500508785	0.121892854571342	-0.141116589307785	-0.000273897952865809	0.00014538639516104	-0.000981043791398406
0.170421749353409	0.115979932248592	-0.179534420371056	5.98033038841095E-05	0.000560179003514349	-0.000552710145711899
0.234017565846443	0.146999508142471	-0.181908249855042	0.00140748033300042	0.000785942829679698	-0.00048634604900144
0.183804556727409	0.107929661870003	-0.189609795808792	0.000993590103462338	0.00169555877801031	-0.0014506004517898
0.219209656119347	0.10960978269577	-0.187278255820274	0.00117119587957859	0.00194081151857972	-0.00227991188876331
0.232123732566833	0.129043191671371	-0.178447246551514	0.00179270969238132	0.00289186812005937	-0.00195652199909091
0.240449979901314	0.122420229017735	-0.0799134075641632	0.00265795225277543	0.00279953610152006	-0.00297532812692225
0.274001568555832	0.136627212166786	-0.200472980737686	0.0019979733042419	0.00342526752501726	-0.00131178845185786
0.267522275447845	0.177212744951248	-0.145430326461792	0.00407470297068357	0.0034913350827992	-0.00207532872445881
0.236720100045204	0.118932008743286	-0.136899173259735	0.00380051066167653	0.00335341109894216	-0.00214030873030424
0.217530474066734	0.0741092264652252	-0.295432984828949	0.00190033100079745	0.00332462345249951	-0.00196520495228469
0.222563222050667	0.146696001291275	-0.20256233215332	0.00140850245952606	0.000695964088663459	-0.00118038570508361
0.13820718228817	0.113627344369888	-0.237407639622688	-4.64456097688526E-05	-0.000419079995481297	-0.000228203134611249
0.0672371834516525	0.142567425966263	-0.259276211261749	0.000600230181589723	-0.00218426156789064	-0.000747897778637707
-0.0414513014256954	0.0601707883179188	-0.297490149736404	-0.00153306685388088	-0.00162480259314179	-0.000545103452168405
0.00493102567270398	0.0957106649875641	-0.238049015402794	-0.000163916396559216	-0.00382864801213145	-0.00131344934925437
0.0321171507239342	0.185648933053017	-0.244103163480759	0.000586078036576509	-0.0043091862462461	-0.0002297615428688
-0.0108125330880284	0.168407812714577	-0.190234884619713	0.000873291515745223	-0.00425890879705548	-0.00131416833028197
0.0281157400459051	0.214397862553596	-0.188974246382713	0.000700877397321165	-0.00454781111329794	0.000386184809030965
0.0114459497854114	0.119939632713795	-0.280107498168945	-0.000147101352922618	-0.00262707099318504	0.000292302283924073
0.0286881942301989	0.217512190341949	-0.219889402389526	0.0019208692247048	-0.00262094265781343	-0.000976430310402066
0.0446979664266109	0.137961581349373	-0.293557614088058	0.000228757999138907	0.000400883611291647	-0.00122719653882086
0.114569984376431	0.264599114656448	-0.18211641907692	0.0016851332038641	0.00105101685039699	-0.0018966622883454
0.124566957354546	0.254365205764771	-0.245861202478409	0.00108242628630251	0.00146039947867393	-0.00281918258406222
0.210667461156845	0.28160959482193	-0.276970714330673	0.00047385212383233	0.00152704457286745	-0.00208143494091928
0.168653085827827	0.296697556972504	-0.184787601232529	1.31601955217775E-05	0.00109588832128793	-0.00327605428174138
0.151098847389221	0.219137087464333	-0.341122597455978	-0.00273641268722713	0.00298572634346783	-0.00207373895682395
0.248507857322693	0.287589848041534	-0.306187629699707	-0.00271544605493546	0.0021321726962924	-0.00161911558825523
0.235626131296158	0.362997323274612	-0.259163200855255	-0.000329860864439979	0.00221406226046383	-0.00281900027766824
0.194067165255547	0.190876916050911	-0.365727216005325	-0.00255893240682781	0.00328687042929232	-0.00222815643064678
0.21559664607048	0.206425234675407	-0.363491207361221	-0.00348863541148603	0.00310521572828293	-0.00143826054409146
0.304600328207016	0.262175709009171	-0.375444263219833	-0.00238631176762283	0.00101726572029293	-0.00104587397072464
0.231043487787247	0.330771714448929	-0.292171955108643	-0.00194614159408957	0.000167674195836298	-0.00225371913984418
0.183432310819626	0.27106112241745	-0.401874750852585	-0.00230647530406713	6.83248481436749E-06	-0.00205690553411841
0.135973513126373	0.19991697371006	-0.341300994157791	-0.00233272882178426	0.000359300494892523	-0.00199186312966049
0.171589821577072	0.231706291437149	-0.375516772270203	-0.00127672054804862	-0.000790136808063835	-0.00166360067669302
0.084239162504673	0.197890803217888	-0.327833414077759	-0.00058173481374979	-0.000764465774409473	-0.00189374713227153
0.135595440864563	0.248469039797783	-0.309341639280319	0.000678931071888655	-0.00188529980368912	-0.00169393909163773
0.109588697552681	0.154031008481979	-0.357321828603745	0.000436407921370119	-0.00191502447705716	-0.00152291264384985
0.116924598813057	0.190689474344254	-0.351076900959015	0.00193475570995361	-0.00286095752380788	-0.00196579564362764
0.072748064994812	0.0855313241481781	-0.440563499927521	0.0016705869929865	-0.00165588327217847	-0.000567181559745222
0.100795708596706	0.151280492544174	-0.347189515829086	0.00302937370724976	-0.00292832846753299	-0.00114078458864242
0.00886128563433886	0.0560914725065231	-0.324499160051346	0.00129559310153127	-0.00169808662030846	-0.000498390407301486
0.0646978318691254	0.146127417683601	-0.287482887506485	0.00269702356308699	-0.00275026285089552	-0.000981043325737119
0.0323178432881832	0.12188782542944	-0.370645791292191	0.00265624071471393	-0.00262795691378415	-0.000880674051586539
0.0797880291938782	0.126533970236778	-0.359676450490952	0.00145531247835606	-0.00295300013385713	3.90871173294727E-05
0.113758750259876	0.204453498125076	-0.219130545854568	0.00491524394601583	-0.0033110068179667	-0.00142436823807657
0.0285560395568609	0.0494549684226513	-0.321814596652985	0.00216934503987432	-0.000975410686805844	-0.00124833302106708
0.0717408359050751	0.178740993142128	-0.275497645139694	0.00188992323819548	-0.00117263139691204	-0.000803989125415683
0.0974329635500908	0.197272330522537	-0.29623007774353	0.00072956393705681	-0.000895217293873429	-0.00175391416996717
0.072755791246891	0.223944172263145	-0.211371749639511	-0.00124295544810593	-0.0011502691777423	-0.00197956617921591
0.0848098322749138	0.255380600690842	-0.333916425704956	-0.00523349270224571	0.00136890762951225	-0.00106686900835484
0.160930261015892	0.362721741199493	-0.374177008867264	-0.00404206942766905	-0.000202203635126352	-0.00210885191336274
0.141406267881393	0.349231034517288	-0.273923009634018	-0.00489811319857836	-1.60633280756883E-05	-0.00277820113115013
0.184741497039795	0.417307823896408	-0.21573294699192	-0.0056734005920589	-0.000607927097007632	-0.00168121710885316
0.106908783316612	0.319016456604004	-0.214700251817703	-0.00575002329424024	-0.000725905585568398	-0.00253802607767284
0.14195454120636	0.375113248825073	-0.148435175418854	-0.0036399329546839	-0.0032918332144618	-0.00215763016603887
0.0484856106340885	0.228672444820404	-0.166736617684364	-0.00186388974543661	-0.00265955366194248	-0.000916353368666023
0.0335070192813873	0.212595209479332	-0.0559477396309376	0.000363124214345589	-0.00320885167457163	-0.00103495002258569
-0.00772307347506285	0.141266226768494	-0.0594220235943794	0.00165094679687172	-0.00328249554149807	-0.000913408759515733
-0.0089596388861537	0.115623585879803	-0.0504746735095978	0.00305656646378338	-0.00299447099678218	-0.000220617832383141
0.0119620095938444	0.0890918076038361	-0.0225901026278734	0.00468049803748727	-0.00240727141499519	-2.23345086851623E-05
0.0199959259480238	-0.0109270261600614	-0.0507353581488132	0.00491230096668005	-0.000985725433565676	-0.000495559652335942
0.0930684879422188	0.0446865893900394	0.00781092885881662	0.00643156934529543	-0.000146566904732026	-0.000362918508471921
0.10794123262167	0.000884164066519588	-0.0163153912872076	0.00646906578913331	0.000680940924212337	0.00134112942032516
0.142873108386993	0.025318069383502	0.0428930185735226	0.00639061629772186	0.00102926639374346	8.59921565279365E-05
0.120218902826309	0.0750545933842659	0.0726378113031387	0.00671589095145464	0.000801119895186275	0.000155022804392502
0.135549917817116	0.0183847472071648	0.0718094184994698	0.00455064559355378	0.0031478179153055	8.71961456141435E-05
0.203666403889656	0.117566235363483	0.127778545022011	0.00513909198343754	0.00321084004826844	-0.00149941630661488
0.251411616802216	0.120860151946545	0.0612424612045288	0.00332662696018815	0.00571890221908689	-0.0011017257347703
0.328640133142471	0.275205910205841	0.0377209149301052	0.00380917242728174	0.0056078489869833	-0.00226758676581085
0.282891541719437	0.156536549329758	-0.103369124233723	-0.000383968581445515	0.00804740190505981	-0.00299957254901528
0.39744433760643	0.344183474779129	-0.0898898392915726	-0.00077262643026188	0.00819351337850094	-0.00324798002839088
0.411380380392075	0.254240214824677	-0.060217373073101	-0.00275910366326571	0.00888925604522228	-0.00322084128856659
0.432192385196686	0.359049588441849	-0.038252130150795	-0.0014849683502689	0.00895589869469404	-0.0030132825486362
0.422368228435516	0.316451132297516	-0.0518768131732941	-0.00373429129831493	0.0085994889959693	-0.00138833140954375
0.35809525847435	0.384181201457977	0.00989426951855421	-0.00329567538574338	0.0072683421894908	-0.00266424845904112
0.346975028514862	0.41239321231842	0.0650815069675446	-0.00360288331285119	0.00559302698820829	-0.0024441524874419
0.30040380358696	0.384951949119568	0.077118918299675	-0.00505389785394073	0.00442403601482511	-0.00300045381300151
0.288725048303604	0.378303319215775	0.0525726303458214	-0.00495689827948809	0.00400145072489977	-0.00388464657589793
0.279299557209015	0.411574989557266	0.0475323460996151	-0.00432608556002378	0.00375151284970343	-0.00346150388941169
0.32801616191864	0.398479282855988	-0.00554452883079648	-0.00330158811993897	0.00414252653717995	-0.00192356447223574
0.324122250080109	0.383806675672531	-0.0183980483561754	-0.00257416185922921	0.00539991492405534	-0.00155061844270676
0.329971224069595	0.370960175991058	0.0518659949302673	-0.00231249700300395	0.00606460310518742	-0.0016400144668296
0.327152937650681	0.397725224494934	0.104609481990337	-0.00206040847115219	0.0059785027988255	-0.00198216806165874
0.330670118331909	0.40579080581665	0.0813595056533813	-0.00304291816428304	0.00591487996280193	-0.00166666007135063
0.2815021276474	0.410092413425446	0.0379765294492245	-0.00434037484228611	0.00381805165670812	-0.0029736568685621
0.235541239380836	0.434633493423462	0.0432747527956963	-0.00737439002841711	0.00233889603987336	-0.00329170050099492
0.230169877409935	0.561404764652252	0.130031332373619	-0.00631223060190678	0.000997942639514804	-0.00339991343207657
0.190831661224365	0.495888948440552	0.171177387237549	-0.00651464005932212	0.00158538902178407	-0.00226188148371875
0.180073693394661	0.421450912952423	0.190374240279198	-0.00433584535494447	0.00257912580855191	-0.00183245004154742
0.231039687991142	0.380014896392822	0.225165292620659	-0.00209525390528142	0.00476340716704726	-0.00225274544209242
0.271030753850937	0.325242936611176	0.190260216593742	-0.0017639275174588	0.00602479791268706	-0.00130695651751012
0.300677955150604	0.331933438777924	0.15643484890461	-0.00135160190984607	0.00775413168594241	-0.00126372731756419
0.356911033391953	0.365205466747284	0.0746679902076721	-0.00129563943482935	0.00963215716183186	-0.00120422441978008
0.39764729142189	0.263122797012329	0.0616073869168758	0.000179254318936728	0.00983275845646858	-0.00192034733481705
0.366887807846069	0.277337253093719	0.0812034606933594	-0.000784999516326934	0.0078720124438405	-0.00172505970112979
0.263191729784012	0.321427941322327	0.0931926369667053	-0.00248609227128327	0.00573571119457483	-0.000975833740085363
0.157369866967201	0.335757970809937	0.209094420075417	-0.00238066981546581	0.00290926825255156	-0.00135710090398788
0.165999948978424	0.367044448852539	0.261411398649216	-0.00203156587667763	0.00138349528424442	-0.00142701622098684
0.107497595250607	0.302076578140259	0.305813044309616	-0.00145719619467855	0.00346265942789614	-0.0017430946463719
0.153216853737831	0.363762825727463	0.333005487918854	-0.00204422418028116	0.00279955379664898	-0.00254055811092258
0.154727771878242	0.35729044675827	0.217707574367523	-0.00299394689500332	0.00174092233646661	-0.00181871640961617
0.165081739425659	0.429833918809891	0.138455763459206	-0.00441781571134925	0.00267938268370926	-0.00218369858339429
0.114436663687229	0.417720705270767	0.142369717359543	-0.00370012363418937	0.00212147878482938	-0.00204292149282992
0.0984745845198631	0.397585213184357	0.220527783036232	-0.0035706446506083	0.00273156119510531	-0.00193872931413352
0.129036024212837	0.369549304246902	0.295758128166199	-0.0026429807767272	0.00391879258677363	-0.00169329112395644
0.214833110570908	0.348165154457092	0.326947242021561	-0.00240610376931727	0.00525381695479155	-0.000996131799183786
0.217110976576805	0.349715620279312	0.270772904157639	-0.00287319743074477	0.00452793855220079	-0.00144617597106844
0.174956485629082	0.440554797649384	0.217673748731613	-0.0035826878156513	0.00250121764838696	-0.00225539971143007
0.126379519701004	0.399782329797745	0.262072116136551	-0.00367256626486778	0.00130125053692609	-0.00312890275381505
0.0267561469227076	0.377003908157349	0.245289504528046	-0.00375591451302171	-0.000237608997849748	-0.00207536621019244
0.0274794306606054	0.374627560377121	0.230294689536095	-0.00371977826580405	-0.00185256032273173	-0.00109105976298451
-0.019205117598176	0.334915012121201	0.260012656450272	-0.00209202128462493	-0.00194993382319808	-0.000148047591210343
-0.0336205847561359	0.31807142496109	0.312440872192383	-0.000430722400778905	-0.00308705074712634	0.000414233189076185
-0.0725255608558655	0.300473809242249	0.298415839672089	-0.00214732438325882	-0.00195648963563144	-0.000117322160804179
-0.0342714302241802	0.441556245088577	0.38262352347374	-0.00377244874835014	-0.00256813201121986	-0.00214431225322187
0.0560159273445606	0.620950102806091	0.46033975481987	-0.00854993145912886	0.00134549720678478	-0.00399618921801448
0.135924443602562	0.800608515739441	0.660175561904907	-0.0128547176718712	0.00382176251150668	-0.00600836193189025
0.236239582300186	0.990819990634918	0.778557658195496	-0.0170308481901884	0.00553396018221974	-0.0061463643796742
0.251882046461105	1.00872826576233	0.716270983219147	-0.0185497291386127	0.00823202449828386	-0.00590731576085091
0.288613379001617	1.10919988155365	0.75367271900177	-0.0181080382317305	0.00843150354921818	-0.00722379982471466
0.281999319791794	1.07892370223999	0.64647775888443	-0.0191200003027916	0.00668582320213318	-0.00387865025550127
0.172154784202576	1.04766452312469	0.628383338451386	-0.0178760476410389	0.00388905452564359	-0.00393311493098736
0.106356024742126	1.06691372394562	0.665752232074738	-0.0164535399526358	0.00241833343170583	-0.00541735347360373
0.103808097541332	1.04756438732147	0.591860592365265	-0.0157902184873819	0.00159880449064076	-0.00274202600121498
-0.00780592067167163	0.958109319210052	0.624749302864075	-0.0155362477526069	0.00155787984840572	-0.00455197831615806
-0.0536132305860519	0.992854654788971	0.688868939876556	-0.0156017085537314	0.000912948860786855	-0.00462837889790535
-0.0820251479744911	0.968518435955048	0.754686713218689	-0.0147434184327722	0.00222464045509696	-0.00459144823253155
-0.116836033761501	0.900131523609161	0.856977343559265	-0.0153390988707542	0.00143250962719321	-0.00148958782665431
-0.0958681777119637	0.94029700756073	0.922439694404602	-0.0134486239403486	0.00208959844894707	-0.00297830137424171
-0.126211062073708	0.942995309829712	1.03346192836761	-0.0114837875589728	0.000822509056888521	-0.00597108760848641
-0.164195835590363	0.889281332492828	1.01970565319061	-0.00988043192774057	-4.9613619921729E-05	-0.00494349841028452
-0.235168144106865	0.86999374628067	0.925956547260284	-0.00998438708484173	-0.000686045328620821	-0.00428749341517687
-0.264607042074203	0.839781820774078	1.01743936538696	-0.0084265349432826	-0.00345168355852365	-0.00391519907861948
-0.234052211046219	0.77471137046814	0.907057285308838	-0.00828525330871344	-0.00189657637383789	-0.00458061695098877
-0.266370832920074	0.761173367500305	0.876667201519012	-0.00749732553958893	-0.00238250521942973	-0.00448047602549195
-0.25373575091362	0.756660461425781	0.948558747768402	-0.00664702942594886	-0.00266513554379344	-0.0028494622092694
-0.27303946018219	0.725610971450806	0.877254068851471	-0.00646094977855682	-0.00189035234507173	-0.00180182908661664
-0.303084939718246	0.705676198005676	0.876656472682953	-0.00418556202203035	-0.00338690239004791	-0.00296889711171389
-0.373646587133408	0.630947709083557	0.907306551933289	-0.00304675661027431	-0.00342315132729709	-0.00516155455261469
-0.317503899335861	0.619250416755676	0.934740304946899	-0.00134217389859259	-0.00397627661004663	-0.00215547136031091
-0.352466136217117	0.662704169750214	1.03000271320343	-0.00209474260918796	-0.00423599453642964	-0.00287161790765822
-0.400430023670197	0.568946480751038	0.994052827358246	-0.000397942290874198	-0.00444550253450871	-0.00375119922682643
-0.301421940326691	0.615557968616486	0.896598398685455	-0.00135339924599975	-0.00384970777668059	-0.0025165609549731
-0.339552998542786	0.646533370018005	0.812039315700531	-0.00212912983261049	-0.00465289084240794	-0.00240592681802809
-0.446626961231232	0.70548814535141	0.847944021224976	-0.00625281175598502	-0.00523253343999386	-0.00403686752542853
-0.416511565446854	0.869511127471924	0.881847620010376	-0.00879647489637136	-0.0059805903583765	-0.00303919706493616
-0.428912341594696	1.04119920730591	0.894729793071747	-0.0125310495495796	-0.00560721475630999	-0.00338243949227035
-0.429601579904556	1.16418349742889	0.948621094226837	-0.016511881724	-0.00421862537041307	-0.00445329258218408
-0.403412193059921	1.24243402481079	1.13813412189484	-0.0183139722794294	-0.00219209981150925	-0.00439131911844015
-0.385908514261246	1.29738962650299	1.29531335830688	-0.0193001795560122	-4.06333856517449E-05	-0.00520094390958548
-0.379583537578583	1.33545315265656	1.30600953102112	-0.0196003299206495	0.000679435674101114	-0.00416532112285495
-0.422642379999161	1.28575527667999	1.31580376625061	-0.0196051448583603	0.00100045243743807	-0.00490262312814593
-0.407319247722626	1.2697526216507	1.33898913860321	-0.0187417268753052	6.23093874310143E-05	-0.00509154843166471
-0.440946638584137	1.26131916046143	1.35399234294891	-0.0180733148008585	-0.000236680236412212	-0.0037662573158741
-0.418874770402908	1.19869649410248	1.31300485134125	-0.0162130538374186	-0.00137620174791664	-0.00374846486374736
-0.397036284208298	1.13301527500153	1.20226907730103	-0.0150552093982697	-0.00112192239612341	-0.00387966097332537
-0.409840494394302	1.04853427410126	1.2312548160553	-0.0143415341153741	-0.000607015273999423	-0.00242830347269773
-0.414559453725815	0.990916430950165	1.25738167762756	-0.0121693043038249	-0.000559751410037279	-0.00347539386712015
-0.430082499980927	0.968206882476807	1.33292984962463	-0.0106062041595578	-0.000658483884762973	-0.00362197356298566
-0.475056856870651	0.917327642440796	1.3293262720108	-0.00972931087017059	-0.000449621584266424	-0.00375007931143045
-0.430450439453125	0.899542093276978	1.3295441865921	-0.0100399907678366	-0.000892983400262892	-0.00354853528551757
-0.469326466321945	0.863457202911377	1.30144548416138	-0.0108608715236187	-0.000389763154089451	-0.00303119793534279
-0.457878768444061	0.96192878484726	1.34654355049133	-0.00990439299494028	-0.00182788632810116	-0.00388309825211763
-0.473502218723297	0.955345153808594	1.27163779735565	-0.0122542940080166	-0.00242595956660807	-0.00232778117060661
-0.535344302654266	1.00947940349579	1.28968858718872	-0.0124545097351074	-0.00287776277400553	-0.00364712160080671
-0.586384534835815	1.07761800289154	1.31605446338654	-0.012974358163774	-0.00496603129431605	-0.00498944567516446
-0.608667850494385	1.12229216098785	1.42208278179169	-0.014209246262908	-0.00518482225015759	-0.00460522156208754
-0.620435953140259	1.12825775146484	1.43202149868011	-0.0148794613778591	-0.00509375380352139	-0.0033991530071944
-0.613571047782898	1.11713945865631	1.36874580383301	-0.0141828199848533	-0.00503479223698378	-0.00397671014070511
-0.577585995197296	1.10775399208069	1.37362706661224	-0.0145025420933962	-0.00421713665127754	-0.00399051979184151
-0.573687314987183	1.10845470428467	1.38868165016174	-0.0156749244779348	-0.0027935563120991	-0.00319329090416431
-0.562977731227875	1.07508373260498	1.39755976200104	-0.016029542312026	-0.000734920555260032	-0.00307797454297543
-0.520890235900879	1.11976265907288	1.47154903411865	-0.0148847764357924	-9.12686737137847E-05	-0.00233232253231108
-0.461618721485138	1.06734454631805	1.42915225028992	-0.0126702645793557	0.000497070781420916	-0.000972462992649525
-0.509878277778625	0.989798426628113	1.41717135906219	-0.0109883220866323	-0.000281608459772542	-0.00317582883872092
-0.564942538738251	0.981721997261047	1.4234379529953	-0.00954658351838589	-0.0020486346911639	-0.00407835282385349
-0.562186121940613	1.01806461811066	1.24308204650879	-0.011852104216814	-0.0045941174030304	-0.00440262397751212
-0.601799368858337	1.125075340271	1.32947421073914	-0.0138894077390432	-0.00483727501705289	-0.00600968720391393
-0.607877969741821	1.22223615646362	1.27597439289093	-0.0164891611784697	-0.00479454779997468	-0.00476610194891691
-0.585291922092438	1.2702112197876	1.33518528938293	-0.0191174186766148	-0.0046324972063303	-0.0051900059916079
-0.586988866329193	1.34529602527618	1.36365294456482	-0.0182076003402472	-0.00499448459595442	-0.00407745223492384
-0.595299363136292	1.2587639093399	1.43866527080536	-0.0196181274950504	-0.00380790745839477	-0.00495906034484506
-0.595366775989532	1.28398656845093	1.36795651912689	-0.018626956269145	-0.00388772902078927	-0.00397672737017274
-0.621039092540741	1.21231031417847	1.36529874801636	-0.0178117901086807	-0.00419537303969264	-0.00439697271212935
-0.598741233348846	1.23734927177429	1.36736142635345	-0.0188823621720076	-0.00400667916983366	-0.00359915546141565
-0.584002017974854	1.24029159545898	1.36391305923462	-0.0179556515067816	-0.00307825184427202	-0.00344048999249935
-0.584052443504334	1.20831513404846	1.40656423568726	-0.0173278301954269	-0.00259527959860861	-0.00484089087694883
-0.569564521312714	1.21360743045807	1.3012889623642	-0.0168818701058626	-0.00444182520732284	-0.00412514060735703
-0.607648372650146	1.26253175735474	1.35708582401276	-0.0168812833726406	-0.00353375123813748	-0.00660760840401053
-0.570616781711578	1.22095501422882	1.3731963634491	-0.0166819263249636	-0.00434208614751697	-0.00532576721161604
-0.618725895881653	1.1318553686142	1.29397094249725	-0.0158008597791195	-0.00405303947627544	-0.0043722908012569
-0.60355269908905	1.1814603805542	1.30351567268372	-0.0147656975314021	-0.00446831760928035	-0.00443730317056179
-0.601353645324707	1.14815998077393	1.29848539829254	-0.0154786044731736	-0.00495145656168461	-0.00427484977990389
-0.619473874568939	1.17711234092712	1.31966233253479	-0.0161170717328787	-0.0053867525421083	-0.00462403241544962
-0.66657692193985	1.19846212863922	1.29200029373169	-0.0168230216950178	-0.00579332048073411	-0.00469390535727143
-0.679842412471771	1.25834655761719	1.26088833808899	-0.0171782895922661	-0.00613314192742109	-0.00493776984512806
-0.680777668952942	1.26854169368744	1.2858464717865	-0.0177352856844664	-0.00624080561101437	-0.00467192847281694
-0.660748541355133	1.26068890094757	1.36062610149384	-0.0177783612161875	-0.00620941957458854	-0.00493428623303771
-0.664421737194061	1.26198840141296	1.33736145496368	-0.0179844386875629	-0.00573010463267565	-0.0042260168120265
-0.657763600349426	1.24121224880219	1.35242652893066	-0.0171504206955433	-0.00578624382615089	-0.00474130501970649
-0.647197902202606	1.22611939907074	1.32948863506317	-0.0177374500781298	-0.00590918818488717	-0.00422487268224359
-0.688998997211456	1.22245275974274	1.26117038726807	-0.0172856226563454	-0.00534159550443292	-0.0050064530223608
-0.641524255275726	1.30378985404968	1.34087514877319	-0.0167746599763632	-0.00550605310127139	-0.00548760918900371
-0.65438836812973	1.26742255687714	1.3679187297821	-0.0192486848682165	-0.00583520764485002	-0.00485873594880104
-0.657290816307068	1.30230402946472	1.37157392501831	-0.0180522426962852	-0.0049728462472558	-0.00403212057426572
-0.651986539363861	1.26947462558746	1.36535823345184	-0.016956364735961	-0.00581267429515719	-0.00466803088784218
-0.661194026470184	1.21933126449585	1.26913440227509	-0.0174410026520491	-0.00611278368160129	-0.00446462212130427
-0.641475200653076	1.24349856376648	1.27945971488953	-0.0166400074958801	-0.0059524904936552	-0.00486484169960022
-0.646764397621155	1.25318479537964	1.22697937488556	-0.0169216450303793	-0.00678555900231004	-0.00498776463791728
-0.637759685516357	1.22676777839661	1.22552525997162	-0.0178610254079103	-0.00599072081968188	-0.00441124849021435
-0.615760505199432	1.32403671741486	1.28314304351807	-0.0166366919875145	-0.00700499443337321	-0.00471798377111554
-0.709647476673126	1.21962809562683	1.27313423156738	-0.0182836018502712	-0.00618587899953127	-0.00515410117805004
-0.671934306621552	1.3298225402832	1.28666758537292	-0.0172398090362549	-0.00640190346166492	-0.00508864503353834
-0.637770473957062	1.29024434089661	1.25542151927948	-0.0182567499577999	-0.0063716983422637	-0.00464672269299626
-0.652191460132599	1.29504895210266	1.16889762878418	-0.0178787633776665	-0.00582812214270234	-0.00481364410370588
-0.632697582244873	1.30347859859467	1.19522798061371	-0.0179522931575775	-0.00645272573456168	-0.00487910024821758
-0.663451671600342	1.29479455947876	1.15165519714355	-0.0180888250470161	-0.00571106886491179	-0.0050941314548254
-0.65457284450531	1.2964586019516	1.18071377277374	-0.0188429690897465	-0.00704573001712561	-0.00473848031833768
-0.680424451828003	1.28998208045959	1.19023740291595	-0.0178607068955898	-0.00657860888168216	-0.00487620569765568
-0.668991684913635	1.31789755821228	1.13287830352783	-0.0184258390218019	-0.00710801500827074	-0.00476627890020609
-0.691450595855713	1.30349218845367	1.20243573188782	-0.0188083499670029	-0.00661676283925772	-0.00506300758570433
-0.706600487232208	1.3388032913208	1.19816994667053	-0.0187106803059578	-0.00707477144896984	-0.0053973039612174
-0.718776822090149	1.35087859630585	1.18551361560822	-0.0192507300525904	-0.00810175202786922	-0.00610960880294442
-0.71255350112915	1.35068678855896	1.20528876781464	-0.0196048226207495	-0.00760268606245518	-0.0051384842954576
-0.726182401180267	1.36934852600098	1.23542177677155	-0.0192763805389404	-0.00654526660218835	-0.00496303802356124
-0.704787135124207	1.36213505268097	1.32678365707397	-0.0191158782690763	-0.00705600949004292	-0.00471371924504638
-0.669674396514893	1.33754360675812	1.32410645484924	-0.0191201195120811	-0.00615895306691527	-0.0051128682680428
-0.687846541404724	1.33408689498901	1.32800769805908	-0.0186705160886049	-0.00533027946949005	-0.00475086690858006
-0.664842903614044	1.29547691345215	1.31172525882721	-0.0189181286841631	-0.00534629402682185	-0.00507192127406597
-0.676543295383453	1.31845760345459	1.25207269191742	-0.0182073302567005	-0.00567826209589839	-0.0056125745177269
-0.6687291264534	1.31677043437958	1.29112362861633	-0.0184939634054899	-0.00622313469648361	-0.00566651253029704
-0.668146252632141	1.29914712905884	1.28576374053955	-0.0182749535888433	-0.00544938631355762	-0.00487422943115234
-0.655237793922424	1.35372281074524	1.3608158826828	-0.0178259778767824	-0.0062092705629766	-0.00545459799468517
-0.645558774471283	1.30040538311005	1.30309879779816	-0.0178485065698624	-0.00601677782833576	-0.0044635939411819
-0.643989562988281	1.3286235332489	1.31266212463379	-0.0178564433008432	-0.00622233562171459	-0.00506807956844568
-0.656721413135529	1.30553483963013	1.32979047298431	-0.018501041457057	-0.00593382958322763	-0.00523722963407636
-0.696212887763977	1.32728099822998	1.27996790409088	-0.0189962591975927	-0.00594187062233686	-0.00488082272931933
-0.683457911014557	1.31990694999695	1.29208600521088	-0.0198731273412704	-0.00627866480499506	-0.00468528550118208
-0.721410930156708	1.32107365131378	1.32784581184387	-0.0188463721424341	-0.00695854565128684	-0.00510388053953648
-0.710662007331848	1.32780528068542	1.31978142261505	-0.0189969353377819	-0.00657900189980865	-0.00542617775499821
-0.682237446308136	1.33397054672241	1.36309218406677	-0.0184688661247492	-0.00755263864994049	-0.004900470841676
-0.70650851726532	1.29498219490051	1.26247477531433	-0.0177829675376415	-0.00733036547899246	-0.00425221212208271
-0.672577202320099	1.31651985645294	1.33109903335571	-0.0175381284207106	-0.00842077191919088	-0.0058193183504045
-0.683877766132355	1.32377278804779	1.25111293792725	-0.0175705626606941	-0.00871917512267828	-0.00506539037451148
-0.695566952228546	1.29520070552826	1.23328304290771	-0.0185252167284489	-0.00786722451448441	-0.00522220507264137
-0.71511036157608	1.33510529994965	1.24130046367645	-0.018884003162384	-0.00841351319104433	-0.0054425336420536
-0.68130487203598	1.38235282897949	1.32773244380951	-0.0186232142150402	-0.00832747295498848	-0.00493782293051481
-0.689175963401794	1.32725322246552	1.32402789592743	-0.018995052203536	-0.00714137684553862	-0.00520332809537649
-0.703371465206146	1.32719123363495	1.33425116539001	-0.0189216155558825	-0.00675422139465809	-0.00609675282612443
-0.655082941055298	1.37893950939178	1.2632167339325	-0.0182805471122265	-0.00616972707211971	-0.00474746245890856
-0.666793763637543	1.33651793003082	1.27170646190643	-0.0198116861283779	-0.00593926152214408	-0.00528860092163086
-0.6508868932724	1.39453756809235	1.31616473197937	-0.0194052290171385	-0.00618625525385141	-0.00575994979590178
-0.648195445537567	1.38419568538666	1.41388559341431	-0.0202430170029402	-0.00441657658666372	-0.00476519018411636
-0.656603336334229	1.40768909454346	1.44028031826019	-0.0196026880294085	-0.00397299695760012	-0.00477605126798153
-0.655523538589478	1.37093663215637	1.48627912998199	-0.0188105534762144	-0.00452975928783417	-0.0055884518660605
-0.640221655368805	1.35145509243011	1.4851690530777	-0.0190819427371025	-0.00439558178186417	-0.00488136801868677
-0.65072900056839	1.30816173553467	1.46394538879395	-0.0183470137417316	-0.00413766596466303	-0.00466878013685346
-0.63768857717514	1.30613994598389	1.46980106830597	-0.017592329531908	-0.00452003674581647	-0.00499763758853078
-0.633075475692749	1.27222049236298	1.49757969379425	-0.0170563273131847	-0.00419353321194649	-0.00541626010090113
-0.634002506732941	1.2638863325119	1.42761635780334	-0.0164964478462934	-0.00440641678869724	-0.00490455888211727
-0.626107215881348	1.29042994976044	1.44960868358612	-0.0160369593650103	-0.00453014252707362	-0.00487422430887818
-0.6121746301651	1.26483523845673	1.45050120353699	-0.0168892741203308	-0.00513503747060895	-0.00556377787142992
-0.622728228569031	1.27470636367798	1.36554551124573	-0.0171808730810881	-0.00502455281093717	-0.00458319764584303
-0.624885082244873	1.27688014507294	1.36260628700256	-0.017090305685997	-0.00546534173190594	-0.00535406731069088
-0.665359020233154	1.29504692554474	1.29967415332794	-0.0186370592564344	-0.00435548089444637	-0.00540663255378604
-0.614006340503693	1.29955863952637	1.25596213340759	-0.018519252538681	-0.00467714853584766	-0.00478440476581454
-0.654979050159454	1.27294182777405	1.27296996116638	-0.0185149572789669	-0.00518317613750696	-0.00486246822401881
-0.60835200548172	1.39411437511444	1.24281883239746	-0.0180831719189882	-0.00678399158641696	-0.00504630990326405
-0.673972904682159	1.31142544746399	1.14638912677765	-0.0197713747620583	-0.00620809989050031	-0.00564521830528975
-0.709057450294495	1.30351412296295	1.12356734275818	-0.0216275956481695	-0.00539029110223055	-0.00622150767594576
-0.64746755361557	1.368692278862	1.13204264640808	-0.0213699694722891	-0.00649348646402359	-0.00578235043212771
-0.637059330940247	1.40559148788452	1.1007844209671	-0.0210509337484837	-0.00700801704078913	-0.00529222516342998
-0.61469829082489	1.41120576858521	1.08310663700104	-0.0206645671278238	-0.00786570925265551	-0.00481818942353129
-0.698009550571442	1.39931225776672	1.09815502166748	-0.0208997093141079	-0.00704194419085979	-0.0066823847591877
-0.628207147121429	1.38515198230743	0.988489091396332	-0.0204941555857658	-0.00775640504434705	-0.00528386235237122
-0.620674610137939	1.41216802597046	1.03781068325043	-0.0196823105216026	-0.00824685394763947	-0.00577633827924728
-0.616512000560761	1.36439061164856	0.915281891822815	-0.0210366528481245	-0.00777620589360595	-0.00572504661977291
-0.63151615858078	1.43027031421661	0.990211606025696	-0.0211394224315882	-0.00846009701490402	-0.00682181585580111
-0.616101682186127	1.44640064239502	0.943321526050568	-0.0217976681888103	-0.00802588369697332	-0.00521827675402164
-0.689940512180328	1.39180672168732	0.891739666461945	-0.0214393604546785	-0.0086557250469923	-0.00582504738122225
-0.664318919181824	1.42207551002502	0.874520063400269	-0.0214987136423588	-0.00965048093348742	-0.00591543316841125
-0.714839160442352	1.42885315418243	0.861608505249023	-0.0206493325531483	-0.0107826068997383	-0.00613894918933511
-0.741423487663269	1.36471152305603	0.815479397773743	-0.0217296313494444	-0.0103373853489757	-0.00516150100156665
-0.689438700675964	1.46569156646729	0.870004415512085	-0.0212832149118185	-0.0109018106013536	-0.00623975228518248
-0.724987924098969	1.40978825092316	0.837937414646149	-0.0221670363098383	-0.0103900525718927	-0.00583196943625808
-0.717676758766174	1.45189201831818	0.804692029953003	-0.0207683593034744	-0.0108433989807963	-0.00612504733726382
-0.702301740646362	1.43901836872101	0.686119079589844	-0.0248332042247057	-0.00973404385149479	-0.00723285833373666
-0.630915939807892	1.54159426689148	0.721701562404633	-0.0257053151726723	-0.00856927689164877	-0.0055096154101193
-0.662522256374359	1.6253616809845	0.943179607391357	-0.0261151473969221	-0.00852831825613976	-0.0062689408659935
-0.685998916625977	1.66606903076172	1.2342255115509	-0.0275712739676237	-0.00760280154645443	-0.00721358880400658
-0.706133127212524	1.65391516685486	1.69792711734772	-0.0260053109377623	-0.00533973285928369	-0.00795435160398483
2.35604977607727	2.0894889831543	-10.1991090774536	-0.177444472908974	0.0395734012126923	0.0125471111387014
-0.222625181078911	0.471931636333466	-0.662252426147461	0.010253400541842	-0.0533986166119576	0.000488305639009923
-0.675940454006195	1.13927185535431	1.19218075275421	-0.0325285159051418	-0.0220898818224669	-0.0181036815047264
-0.578623116016388	1.3480110168457	2.21270108222961	-0.0219092201441526	0.00214946130290627	0.000946641026530415
-0.596586585044861	1.34775006771088	2.70360231399536	-0.0200088061392307	-0.00040395901305601	0.00645264331251383
-0.606792151927948	1.32936537265778	2.56854581832886	-0.0197420120239258	-0.00292690424248576	-0.00980990473181009
-0.602318465709686	1.22706925868988	2.12679553031921	-0.0145530691370368	-0.00427149189636111	-0.0100474348291755
-0.605205595493317	1.08244168758392	1.73438549041748	-0.0144688272848725	-0.00551617471501231	-0.00647760555148125
-0.540737092494965	1.15359222888947	1.63546597957611	-0.0134745910763741	-0.00797558203339577	-0.00645786570385098
-0.565802574157715	1.12864804267883	1.50639533996582	-0.0142881385982037	-0.00836168602108955	-0.00539310229942203
-0.526226818561554	1.18133306503296	1.43418431282043	-0.0155441043898463	-0.00706113735213876	-0.00673296488821507
-0.60991358757019	1.12809801101685	1.36437165737152	-0.0178849790245295	-0.00575882056728005	-0.00586564373224974
-0.538473784923553	1.23284244537354	1.40057492256165	-0.0178262814879417	-0.00753210997208953	-0.00654901331290603
-0.586179971694946	1.2000560760498	1.2237354516983	-0.0203499440103769	-0.00867883861064911	-0.00658510671928525
-0.536588668823242	1.32576811313629	1.17627918720245	-0.019884480163455	-0.0101360194385052	-0.00678324839100242
-0.565052628517151	1.3062983751297	1.07949721813202	-0.0214043203741312	-0.00979276094585657	-0.00707953982055187
-0.562623143196106	1.34057760238647	1.05649721622467	-0.0226184334605932	-0.00983822252601385	-0.00714805535972118
-0.541500687599182	1.37302434444427	1.04704058170319	-0.0231462940573692	-0.00902307499200106	-0.00690793991088867
-0.547567844390869	1.36054348945618	1.09869384765625	-0.0232395194470882	-0.00922519620507956	-0.00668487371876836
-0.546196699142456	1.40133988857269	1.11352467536926	-0.0235654730349779	-0.00859930738806725	-0.00795187521725893
-0.501605868339539	1.39265823364258	1.00819575786591	-0.0242285970598459	-0.00855695642530918	-0.0072915805503726
-0.548661530017853	1.4072060585022	1.02507984638214	-0.0240790154784918	-0.00751699274405837	-0.00738737778738141
-0.5323246717453	1.38735854625702	1.08468699455261	-0.0244952235370874	-0.0082066785544157	-0.00671234680339694
-0.539950966835022	1.32451522350311	1.02419066429138	-0.023892505094409	-0.00798264145851135	-0.00636802427470684
-0.586964249610901	1.29446363449097	1.07585155963898	-0.0232991892844439	-0.00889656320214272	-0.00615073926746845
-0.527498126029968	1.29988610744476	1.07490396499634	-0.022190673276782	-0.00976934190839529	-0.00695564411580563
-0.5507892370224	1.27960157394409	1.03268766403198	-0.0211593378335238	-0.00908647198230028	-0.00719835888594389
-0.560414910316467	1.243199467659	1.12264323234558	-0.0213534738868475	-0.00864763092249632	-0.00645856885239482
-0.522196888923645	1.21822893619537	1.09788024425507	-0.0202632397413254	-0.0081876702606678	-0.00612426921725273
-0.532698392868042	1.27451002597809	1.14861977100372	-0.0179459918290377	-0.00916084367781878	-0.00697018764913082
-0.570100486278534	1.13006889820099	1.07897055149078	-0.0186011902987957	-0.00892883446067572	-0.00689182942733169
-0.582736313343048	1.0716826915741	1.04303574562073	-0.0184606332331896	-0.00853810645639896	-0.00601490726694465
-0.561285197734833	1.14401924610138	1.09651470184326	-0.0171993207186461	-0.00951864197850227	-0.00629926891997457
-0.554121196269989	1.17146396636963	1.16537642478943	-0.0179087333381176	-0.0095874136313796	-0.00634401198476553
-0.547412514686584	1.13362646102905	1.14741277694702	-0.0183027349412441	-0.00874376948922873	-0.00593437300994992
-0.534805178642273	1.16167402267456	1.11537218093872	-0.0185955502092838	-0.00853331759572029	-0.00521843135356903
-0.582115948200226	1.14000499248505	1.21192181110382	-0.0187570080161095	-0.00786891952157021	-0.00607909867540002
-0.548235416412354	1.1427276134491	1.22628498077393	-0.0190620888024569	-0.00822846498340368	-0.00666096992790699
-0.537748217582703	1.14910590648651	1.22140574455261	-0.0175753254443407	-0.00800969917327166	-0.0055544781498611
-0.538886606693268	1.12020885944366	1.26546609401703	-0.0172897838056087	-0.00780188711360097	-0.00558573426678777
-0.553678095340729	1.13341856002808	1.23328840732574	-0.0169149674475193	-0.00860998686403036	-0.00705306185409427
-0.555853366851807	1.10527193546295	1.22225570678711	-0.0176688861101866	-0.00753129040822387	-0.00598713662475348
-0.53634124994278	1.10933566093445	1.2787618637085	-0.0171542894095182	-0.00720347976312041	-0.00554088037461042
-0.529567956924438	1.11822354793549	1.36428034305573	-0.0173780918121338	-0.00731485476717353	-0.00486640026792884
-0.476529061794281	1.16446840763092	1.40884053707123	-0.0155629068613052	-0.00581050338223577	-0.00651884218677878
-0.466066122055054	0.965984344482422	1.37362790107727	-0.016160661354661	-0.00551718007773161	-0.00551797170192003
-0.454668939113617	1.02627146244049	1.283571600914	-0.0138082969933748	-0.00459563732147217	-0.00514293368905783
-0.413431346416473	1.06501495838165	1.32516610622406	-0.0139250969514251	-0.00437016598880291	-0.00631432142108679
-0.443744033575058	0.984785437583923	1.32727086544037	-0.0153884496539831	-0.00323884189128876	-0.00566201657056808
-0.351631790399551	0.984419047832489	1.302361369133	-0.0139062646776438	-0.0032687250059098	-0.004700792953372
-0.305511742830276	1.00696420669556	1.31697225570679	-0.0134495543316007	-0.00283886166289449	-0.00496822549030185
-0.27962464094162	1.01093745231628	1.25576853752136	-0.0138228982686996	-0.00220099580474198	-0.00470973970368505
-0.306532919406891	0.955819427967072	1.20532703399658	-0.0127520514652133	-0.00117915368173271	-0.00503138266503811
-0.276823312044144	0.955469012260437	1.31187546253204	-0.0131461070850492	-0.00162263819947839	-0.0061629731208086
-0.250779181718826	1.05354702472687	1.35510742664337	-0.0141855077818036	-0.00155066244769841	-0.006769725587219
-0.221275448799133	1.13152134418488	1.40412521362305	-0.0159266106784344	-0.000597726029809564	-0.00597457494586706
-0.230861783027649	1.18702352046967	1.50399041175842	-0.0161058399826288	-0.0010706257307902	-0.00637823063880205
-0.240144580602646	1.19189548492432	1.42914628982544	-0.0175924077630043	-0.00192158797290176	-0.00677746534347534
-0.214495494961739	1.21940124034882	1.36788558959961	-0.0166433844715357	-0.00312941498123109	-0.00606358470395207
-0.245417267084122	1.20941054821014	1.33905684947968	-0.0182250142097473	-0.0039979019202292	-0.00800819043070078
-0.234296709299088	1.24321389198303	1.29747951030731	-0.0195809938013554	-0.00319697591476142	-0.00737218046560884
-0.191883400082588	1.34282541275024	1.30796921253204	-0.020683478564024	-0.00220782798714936	-0.00656510982662439
-0.225933253765106	1.37978577613831	1.37399208545685	-0.0208534020930529	-0.00244145491160452	-0.00759368296712637
-0.212524920701981	1.41410374641418	1.2840701341629	-0.0228219740092754	-0.000713234068825841	-0.00690451916307211
-0.180673778057098	1.39872181415558	1.37766635417938	-0.022492403164506	-0.000932217808440328	-0.00761816324666142
-0.158045083284378	1.37831163406372	1.37748754024506	-0.0222137067466974	-0.00134622596669942	-0.00710197538137436
-0.186967641115189	1.37881803512573	1.30598556995392	-0.0210376922041178	-0.0019423495978117	-0.00812305044382811
-0.205616623163223	1.26667380332947	1.21858441829681	-0.0205097384750843	-0.00315057719126344	-0.0073331780731678
-0.202704131603241	1.31639349460602	1.13190174102783	-0.0197534468024969	-0.00357588240876794	-0.00734072411432862
-0.149196639657021	1.32803881168365	1.02002322673798	-0.0204673539847136	-0.00388073129579425	-0.00789649598300457
-0.0841928496956825	1.40822374820709	0.863405525684357	-0.022840129211545	-0.00296239438466728	-0.00874114967882633
-0.0678931549191475	1.42078018188477	0.965295612812042	-0.02123031206429	-0.00338912475854158	-0.00889495853334665
-0.115832291543484	1.37547063827515	0.964242160320282	-0.0221418980509043	-0.00347747118212283	-0.00667712325230241
-0.135470911860466	1.36475586891174	1.03734135627747	-0.0211736019700766	-0.00387620297260582	-0.00825580768287182
-0.153099000453949	1.33825969696045	1.03074264526367	-0.0204527471214533	-0.00306659261696041	-0.00901242066174746
-0.176350265741348	1.30681335926056	1.08664560317993	-0.0217421185225248	-0.00385072035714984	-0.0070973252877593
-0.240002438426018	1.32011592388153	1.12835645675659	-0.0203855745494366	-0.00467079319059849	-0.00618181750178337
-0.212447747588158	1.30059170722961	0.978806555271149	-0.0207632500678301	-0.00531048886477947	-0.00746909668669105
-0.162488982081413	1.21303534507751	0.920617997646332	-0.0196048822253942	-0.00451176939532161	-0.00739995669573545
0.0349046289920807	1.04448628425598	0.933367609977722	-0.0149855213239789	0.000301898922771215	-0.0066752377897501
0.329648017883301	0.836376965045929	0.913150370121002	-0.00872431509196758	0.00833281502127647	-0.00481131346896291
0.461820662021637	0.807180821895599	0.9603590965271	-0.00671438593417406	0.0115674324333668	-0.00424496177583933
0.38103112578392	0.877033114433289	1.00377321243286	-0.0119306268170476	0.0103574125096202	-0.00562687963247299
0.252295911312103	1.05143165588379	1.06937885284424	-0.014458067715168	0.00882748235017061	-0.00688514625653625
0.282998442649841	1.1731493473053	1.1330714225769	-0.0153539581224322	0.00508421380072832	-0.00704300170764327
0.14493702352047	1.09251570701599	0.964922845363617	-0.0178956352174282	0.00384838413447142	-0.00770574389025569
0.0848264992237091	1.10673666000366	1.00105535984039	-0.0168873779475689	0.00131260068155825	-0.00637911120429635
0.00684076920151711	1.07399570941925	0.890983283519745	-0.0155004626139998	0.000261662702541798	-0.00558532075956464
-0.032942607998848	0.937728583812714	0.834096193313599	-0.0132916793227196	-0.000845614995341748	-0.00407779542729259
-0.015922574326396	0.841074466705322	0.814410924911499	-0.0130399232730269	-0.00105242140125483	-0.00445025367662311
0.0446041785180569	0.793390035629272	0.731848061084747	-0.0125119630247355	0.000391461158869788	-0.0033273040316999
0.131578743457794	0.822885572910309	0.77242773771286	-0.0101145673543215	8.20052082417533E-05	-0.00460596615448594
0.0788055136799812	0.733171582221985	0.824788630008698	-0.00886595994234085	0.000207385179237463	-0.0064819217659533
0.0770289823412895	0.638665616512299	0.819344639778137	-0.00708781322464347	0.000380917976144701	-0.00690135778859258
0.100138187408447	0.652473092079163	0.900053739547729	-0.00491042155772448	0.000976482813712209	-0.00695096189156175
0.109501399099827	0.613071858882904	0.862424254417419	-0.0069092158228159	0.00109968998003751	-0.00612808810546994
0.193509936332703	0.67359322309494	0.918345987796783	-0.0068107065744698	0.00199191458523273	-0.0052071032114327
0.189481526613235	0.609701812267303	0.890089392662048	-0.00794337503612041	0.0037262097466737	-0.00422419141978025
0.208648189902306	0.574192523956299	1.0068633556366	-0.00872726459056139	0.00681509589776397	-0.00373970670625567
0.255194932222366	0.472773969173431	0.971763789653778	-0.00809324625879526	0.00887835491448641	-0.00220371270552278
0.392805606126785	0.585999190807343	1.07740783691406	-0.00552007835358381	0.00850757397711277	-0.00324654020369053
0.398100137710571	0.605833053588867	1.07834434509277	-0.00425271410495043	0.00764512363821268	-0.00556073617190123
0.340985655784607	0.494272649288177	0.972029387950897	-0.00675913318991661	0.00860388111323118	-0.00568392220884562
0.313710242509842	0.482782274484634	0.939529240131378	-0.00795894861221313	0.00845778919756413	-0.0053760907612741
0.410558789968491	0.571028053760529	0.894826233386993	-0.00753439078107476	0.00760710658505559	-0.00407854188233614
0.465856820344925	0.580669045448303	0.877891302108765	-0.00799632351845503	0.00664351973682642	-0.00414458010345697
0.371998995542526	0.624883532524109	0.809733271598816	-0.0088467001914978	0.00582647556439042	-0.00412206910550594
0.352298110723495	0.622622847557068	0.842474818229675	-0.00693842535838485	0.00406577810645103	-0.0046997400932014
0.306158572435379	0.5131476521492	0.796309411525726	-0.00860894471406937	0.00512396125122905	-0.00392265245318413
0.365021049976349	0.63928484916687	0.89384526014328	-0.0064149396494031	0.00399275403469801	-0.00397338066250086
0.266006201505661	0.565536618232727	0.797176778316498	-0.00703148450702429	0.00270106736570597	-0.00438312580808997
0.252115517854691	0.576973497867584	0.73676735162735	-0.00729951215907931	0.00176132307387888	-0.00500698061659932
0.225678309798241	0.558899879455566	0.721889793872833	-0.00860909838229418	0.00255821528844535	-0.00477954605594277
0.282058000564575	0.513319194316864	0.604762136936188	-0.00847665127366781	0.00435672048479319	-0.00399691285565495
0.302013754844666	0.550617933273315	0.553537786006927	-0.00646529858931899	0.00326778343878686	-0.00590855302289128
0.251476377248764	0.480609714984894	0.56099671125412	-0.00591083988547325	0.00404185522347689	-0.00739472499117255
0.314629405736923	0.437976360321045	0.49698081612587	-0.00646935170516372	0.00465159583836794	-0.00514652952551842
0.360864967107773	0.464232444763184	0.489789664745331	-0.0069078435190022	0.00487959524616599	-0.00351412035524845
0.317941159009933	0.402758896350861	0.477563142776489	-0.00791369006037712	0.00548778614029288	-0.00218172068707645
0.424815565347672	0.446787655353546	0.393802016973495	-0.00847116950899363	0.00503785628825426	-0.00107913627289236
0.303051769733429	0.420197755098343	0.301391065120697	-0.00963655114173889	0.00478535844013095	-0.00442550843581557
0.273679941892624	0.424201667308807	0.442607223987579	-0.00811062939465046	0.00145983649417758	-0.00529461167752743
0.182978466153145	0.402224540710449	0.40548437833786	-0.00968178734183311	0.00142203329596668	-0.00555782951414585
0.235487908124924	0.424377948045731	0.365480691194534	-0.00924557819962502	-0.000426013924879953	-0.00460350606590509
0.251443982124329	0.508707582950592	0.323244720697403	-0.0076270024292171	-0.00145950145088136	-0.00478769838809967
0.174089774489403	0.346154570579529	0.255898475646973	-0.00877600349485874	-0.000745947763789445	-0.00410987762734294
0.294077903032303	0.37534773349762	0.181391775608063	-0.00617155525833368	-0.00109329761471599	-0.00387809495441616
0.203678101301193	0.245059087872505	0.105899825692177	-0.00696756178513169	-0.0016805772902444	-0.0036790743470192
0.152221441268921	0.203783318400383	0.0106943361461163	-0.00825721025466919	-0.00357520510442555	-0.00262026581913233
0.158759653568268	0.309783190488815	0.068074643611908	-0.00728733232244849	-0.00612160423770547	-0.000868229137267917
0.0345016159117222	0.211138859391212	-0.00179394916631281	-0.0071194707415998	-0.00773974927142262	-0.00140934949740767
0.028847698122263	0.243436500430107	-0.0324001498520374	-0.00717922206968069	-0.00901186559349298	-0.00163346156477928
0.0336651802062988	0.35231414437294	0.0406795218586922	-0.00627938657999039	-0.0101506002247334	-0.00362746161408722
0.035419162362814	0.357203006744385	0.0881957709789276	-0.00597030483186245	-0.00874981749802828	-0.00322652119211853
0.0196124110370874	0.223774433135986	0.00413080863654613	-0.00805645156651735	-0.00693054497241974	-0.00287185655906796
0.106310665607452	0.268345683813095	0.0809218287467957	-0.00543585373088717	-0.00623100064694881	-0.00248046242631972
0.0709740296006203	0.253010451793671	-0.00212362059392035	-0.0060294414870441	-0.0044747106730938	-0.00268479390069842
0.108316496014595	0.308985948562622	0.0900781005620956	-0.00169089296832681	-0.00516047747805715	-0.00331612001173198
0.145201101899147	0.142861887812614	-0.181744173169136	-0.00112654513213784	0.000165739518706687	-0.00268111587502062
0.215938925743103	0.10031121224165	-0.22820457816124	0.000751312647480518	0.00133742520119995	-0.00154491513967514
0.20265232026577	0.0322044193744659	-0.357685416936874	1.20506438179291E-05	-0.000352565286448225	-0.00232830340974033
0.156127482652664	0.00781782064586878	-0.291498273611069	-0.000615149969235063	-0.00291217258200049	-0.0013015108415857
0.196310311555862	0.0549894571304321	-0.198013290762901	-0.000476169108878821	-0.00402991753071547	-0.00232906546443701
0.0924874022603035	0.0233608670532703	-0.121682047843933	-0.000471541017759591	-0.00404640659689903	-0.00210690777748823
0.162341445684433	0.0798314362764359	-0.145989194512367	-0.000557862280402333	-0.00479925563558936	-0.000434254761785269
0.126247093081474	0.118249721825123	-0.0499006062746048	0.00108891341369599	-0.00576271628960967	-0.00277304649353027
0.111408017575741	-0.0631482675671577	-0.0440493561327457	-7.39194656489417E-05	-0.00429198006168008	-0.00333762168884277
0.234281957149506	0.0553628131747246	0.0197929982095957	0.0012131177354604	-0.00344506488181651	-0.00366733479313552
0.242393985390663	0.0101041961461306	0.0154684884473681	0.00187715550418943	-0.000384030397981405	-0.00286437873728573
0.308866173028946	-0.103872813284397	0.0559620335698128	0.00203121989034116	0.00245111342519522	-0.00217775208875537
0.34296041727066	-0.0498505234718323	0.033326618373394	0.00323525094427168	0.00355478515848517	-0.000967975473031402
0.35468465089798	-0.0292702335864306	0.103562757372856	0.00427019782364368	0.00196352158673108	-0.000904976739548147
0.235670372843742	-0.147392123937607	0.0853655338287354	0.00272651948034763	0.00167082773987204	-0.00180116994306445
0.255213469266891	-0.0891976654529572	-0.000863727240357548	0.00132412405218929	0.000973700312897563	-0.000688175612594932
0.289696514606476	0.0615505911409855	0.0125969741493464	0.00133576663210988	-0.000317402591463178	-0.00138884864281863
0.192679837346077	-0.034120112657547	-0.145102858543396	-0.00169268366880715	-0.00093960837693885	-0.00274331960827112
0.297132641077042	0.0178771484643221	-0.118545703589916	-0.00246575241908431	-0.00176861311774701	-0.00270754913799465
0.265567660331726	0.109987735748291	-0.1434366106987	-0.00115514919161797	-0.00250550243072212	-0.00348197040148079
0.23967669904232	0.019458644092083	-0.223712086677551	-0.0024093862157315	-0.00175199809018523	-0.00278039393015206
0.286520749330521	0.0813648328185081	-0.259494364261627	-0.00190491299144924	-0.00160287448670715	-0.0018409607000649
0.228075459599495	0.0656719952821732	-0.261581659317017	-0.00362992775626481	-0.00280817947350442	-0.00212057307362556
0.232807874679565	0.158642277121544	-0.391383171081543	-0.00631400942802429	-0.00496232323348522	-0.00198977021500468
0.126477733254433	0.249180629849434	-0.432771980762482	-0.00918395537883043	-0.00591807719320059	-0.00368531281128526
0.110931016504765	0.408841788768768	-0.637568652629852	-0.0128059601411223	-0.0110492017120123	-0.00413295300677419
0.00916333124041557	0.503193557262421	-0.85760498046875	-0.015717651695013	-0.0135880615562201	-0.00571383768692613
-0.0992280468344688	0.586797297000885	-0.987475693225861	-0.0168648269027472	-0.017184317111969	-0.00588263757526875
-0.166692927479744	0.547519624233246	-1.01074361801147	-0.0150420358404517	-0.0182572193443775	-0.00466285552829504
-0.145770594477654	0.386479586362839	-0.779964029788971	-0.0126932095736265	-0.0133185843005776	-0.00240812078118324
-0.0913429483771324	0.215519085526466	-0.43429172039032	-0.00652220007032156	-0.00951888877898455	-0.00130190083291382
0.0515442080795765	0.0411463491618633	-0.192030221223831	0.00189103151205927	-0.00644455337896943	-0.00112897693179548
0.0978296846151352	-0.189419612288475	-0.103726737201214	0.00665047997608781	-0.00352332415059209	-0.00245056860148907
0.0421873927116394	-0.2799391746521	-0.137144863605499	0.0060361111536622	-0.0027940128929913	0.00115055765490979
-0.0145955057814717	-0.174744486808777	-0.316964209079742	0.00547845521941781	-0.00823868997395039	0.000338722922606394
-0.101340010762215	-0.0330180563032627	-0.386198610067368	0.00304451514966786	-0.0117535246536136	-0.00275671156123281
-0.209502294659615	-0.0244871154427528	-0.468367695808411	-0.00282036513090134	-0.0105398343876004	-0.002199727576226
-0.0633908808231354	0.1617291867733	-0.407407164573669	-0.00358283938840032	-0.0107242129743099	0.00017078714154195
-0.0168430153280497	0.173523887991905	-0.379137247800827	-0.00490790093317628	-0.00869129598140717	-0.00115714152343571
0.0618017055094242	0.232904329895973	-0.378621995449066	-0.00542015628889203	-0.00500639202073216	-0.00100756692700088
0.116314746439457	0.251959979534149	-0.310670167207718	-0.00449698744341731	-0.00425912579521537	-0.00155725819058716
0.111799620091915	0.150304049253464	-0.425361782312393	-0.00489404192194343	-0.00305296992883086	-0.00268472963944077
0.156324714422226	0.127901256084442	-0.363908261060715	-0.00239329668693244	-0.0035371130798012	-0.00360549916513264
0.0995022505521774	0.104709312319756	-0.38041815161705	-0.00270615634508431	-0.00422691693529487	-0.00469704018905759
0.0594786740839481	0.146455451846123	-0.3300521671772	-0.00402995152398944	-0.0047865929082036	-0.00499100005254149
0.0294153094291687	0.204464122653008	-0.31427264213562	-0.00544345146045089	-0.0057034082710743	-0.00544186262413859
-0.0282918680459261	0.214213341474533	-0.430682688951492	-0.00823359470814466	-0.00658782850950956	-0.00565557926893234
-0.0332936681807041	0.229238867759705	-0.241845339536667	-0.0067874900996685	-0.00857866462320089	-0.00385623704642057
-0.0484229810535908	0.183753281831741	-0.195689424872398	-0.00368949840776622	-0.0107935564592481	-0.00148201314732432
-0.149257332086563	0.112189128994942	-0.399426847696304	-0.00426263315603137	-0.0113740665838122	0.00195320043712854
-0.23094516992569	0.0445596352219582	-0.424094617366791	-0.00282424711622298	-0.0118278823792934	0.00143834494519979
-0.18543204665184	0.00905750319361687	-0.412699490785599	-0.00227566482499242	-0.0111313974484801	0.000895981618668884
-0.129183605313301	-0.0185059774667025	-0.294085204601288	-0.00185923813842237	-0.0101241022348404	-0.00117712875362486
-0.0632720217108727	0.061063714325428	-0.223487168550491	-0.0011875283671543	-0.00918743386864662	-0.00344725023023784
-0.0184255745261908	0.0769013017416	-0.14989946782589	6.21516956016421E-05	-0.00816877838224173	-0.00458500813692808
-0.00522003369405866	0.0122350640594959	-0.252332448959351	-0.00340309110470116	-0.00648353435099125	-0.00445771962404251
0.0548320524394512	0.158022731542587	-0.165786385536194	-0.00300526944920421	-0.00554910628125072	-0.00411955127492547
-0.0485793799161911	0.0423237569630146	-0.315267771482468	-0.00517017068341374	-0.00476362043991685	-0.00232320325449109
0.0252005029469728	-0.0400332137942314	-0.260526746511459	-0.00269527151249349	-0.00398135837167501	0.000995645066723228
0.0570692457258701	-0.0977852940559387	-0.207558646798134	0.00131819560192525	-0.00446866219863296	0.00310431816615164
-0.0170672591775656	-0.230382278561592	-0.0878041088581085	0.00405799550935626	-0.00593906780704856	0.000703435100149363
0.0444253757596016	-0.275891244411469	-0.132452115416527	0.00626403419300914	-0.00582115305587649	0.00088859855895862
0.0180156230926514	-0.33792918920517	-0.240068882703781	0.00639448314905167	-0.00427653454244137	0.000522349728271365
0.0181083213537931	-0.380671262741089	-0.146071314811707	0.00687416782602668	-0.0034187447745353	-0.000430333078838885
0.0333062708377838	-0.364340901374817	-0.0278310254216194	0.00756798777729273	-0.00408701365813613	-0.00286281434819102
0.0591877289116383	-0.301739126443863	-0.0933290272951126	0.00683996360749006	-0.00363174080848694	-0.00310218194499612
-0.0102490605786443	-0.271936535835266	-0.135788381099701	0.00558170396834612	-0.00433924607932568	-0.00510996300727129
0.0270451158285141	-0.207131579518318	-0.165023505687714	0.00311023369431496	-0.0034920796751976	-0.00221277074888349
0.0151080060750246	-0.111308872699738	0.130183771252632	0.00381826609373093	-0.00278792693279684	-0.00215147528797388
-0.0605236440896988	-0.194602489471436	-0.0125464471057057	0.0022359280847013	-0.00470381369814277	-0.00142554973717779
-0.111485689878464	-0.212722346186638	-0.100921645760536	0.00301766814664006	-0.00567964278161526	0.00161760265473276
-0.143697291612625	-0.230916276574135	-0.229203134775162	0.0043794559314847	-0.00663291523233056	0.00320364907383919
-0.162256881594658	-0.301423400640488	0.0411234572529793	0.00587940029799938	-0.00595754105597734	0.00374240358360112
-0.175083890557289	-0.244402706623077	0.0147875593975186	0.00550330942496657	-0.00770511385053396	0.00318686990067363
-0.301791965961456	-0.298101484775543	-0.0354233421385288	0.00379505939781666	-0.0089582521468401	0.000278563908068463
-0.287657409906387	-0.159047797322273	-0.071209229528904	0.0031630820594728	-0.0100345332175493	-9.61463447310962E-05
-0.354996919631958	-0.170438036322594	-0.0506018102169037	0.00160744623281062	-0.0110089667141438	-0.000895228877197951
-0.414663404226303	-0.163547173142433	0.0372612811625004	0.00334859942086041	-0.0120221972465515	-0.00117286259774119
-0.41964915394783	-0.220474287867546	0.0403723046183586	0.00469582574442029	-0.011396324262023	-0.0019121125806123
-0.39448407292366	-0.211147099733353	-0.0160421505570412	0.00456240540370345	-0.0125261358916759	-0.00191637605894357
-0.407752424478531	-0.19148987531662	-0.0168408676981926	0.00406937394291162	-0.012300263158977	-0.00193560717161745
-0.360290795564651	-0.19493679702282	-0.0296600516885519	0.00323987239971757	-0.0128834396600723	-0.00204540230333805
-0.344013214111328	-0.192871332168579	-0.0218347404152155	0.00152058992534876	-0.00914809294044971	0.00028497853782028
-0.256536424160004	-0.0192425008863211	-0.00809468328952789	-0.00106128409970552	-0.00947288144379854	0.000931508548092097
-0.257985651493073	0.0165892280638218	-0.131569489836693	-0.00357049563899636	-0.00954603869467974	0.000431089196354151
-0.274321138858795	0.0822950750589371	0.03007522970438	-0.00232548150233924	-0.00722822593525052	0.00264931423589587
-0.237115323543549	0.0511786751449108	-0.0471990592777729	-0.00183293921872973	-0.00875240098685026	0.00276373233646154
-0.359718769788742	-0.117596514523029	0.00657824845984578	0.00153062504250556	-0.0105267427861691	0.000784416100941598
-0.434342741966248	-0.271134555339813	-0.0897496044635773	0.00576334539800882	-0.0118637587875128	0.000867720984388143
-0.346627593040466	-0.295420378446579	-0.0838471949100494	0.00656316103413701	-0.0108855180442333	-0.000915551325306296
-0.238371163606644	-0.199131235480309	-0.0040908008813858	0.00494048418477178	-0.00862068310379982	-0.00183613353874534
-0.181633532047272	-0.222705751657486	-0.0971871390938759	0.00255892402492464	-0.0070225540548563	-0.00365087389945984
-0.168143972754478	-0.183797419071198	-0.0689503848552704	0.00213248119689524	-0.00552431773394346	-0.00264664948917925
-0.198617771267891	-0.122142627835274	0.00504939816892147	0.00363239622674882	-0.00783390551805496	-0.00267401291057467
-0.277900516986847	-0.206230446696281	-0.112133987247944	0.00211369153112173	-0.00761475600302219	-0.00152200448792428
-0.267385959625244	-0.141184657812119	-0.0479636155068874	0.00323760509490967	-0.00839273631572723	-0.000663401035126299
-0.352330267429352	-0.19485941529274	-0.0358961299061775	0.00170011643785983	-0.0104533992707729	0.000772684055846184
-0.447803646326065	-0.190161988139153	-0.0111990580335259	0.00264284899458289	-0.0122549803927541	0.000962072110269219
-0.351214379072189	-0.124597147107124	0.00055762252304703	0.00249829096719623	-0.0130225485190749	0.00212103733792901
-0.458028197288513	-0.230088129639626	-0.0265840329229832	0.000976575538516045	-0.0129420422017574	0.00144682999234647
-0.478120386600494	-0.149520203471184	-0.0564353205263615	0.00227526645176113	-0.0144654242321849	0.00110980193130672
-0.50101512670517	-0.216129183769226	0.0341726243495941	0.00430373288691044	-0.014408147893846	0.00025977726909332
-0.502544522285461	-0.260182917118073	-0.0532751344144344	0.00622543226927519	-0.0149299129843712	-0.000695372757036239
-0.478927820920944	-0.266564548015594	0.0123591748997569	0.00420830864459276	-0.0119931530207396	-0.00148732296656817
-0.332253694534302	-0.140401735901833	-0.0796012207865715	0.00114762026350945	-0.0100061595439911	-0.00176429213024676
-0.233600810170174	0.0732522830367088	0.105273611843586	0.000391221343306825	-0.00847765896469355	-0.00336931366473436
-0.284922450780869	0.0214202161878347	0.0400552041828632	-0.00398393627256155	-0.00632778508588672	-0.00329673546366394
-0.150471746921539	0.151703700423241	0.110392197966576	-0.00352050643414259	-0.00600655935704708	-0.00283244345337152
-0.214523777365685	0.104700341820717	-0.0858781859278679	-0.00334920873865485	-0.00873647257685661	-0.000616016273852438
-0.365015119314194	-0.0865916535258293	-0.0481091924011707	-0.000646689673885703	-0.00970383733510971	-0.00142974220216274
-0.446504294872284	-0.237910121679306	-0.13803693652153	0.00245684781111777	-0.0112281469628215	0.00158101879060268
-0.522581577301025	-0.207549452781677	0.00363585399463773	0.00630279537290335	-0.0151729490607977	-0.00132176338229328
-0.547281801700592	-0.148346737027168	-0.0395863130688667	0.00423803133890033	-0.0167436189949512	0.00158219656441361
-0.54001384973526	-0.0942793488502502	0.0158182270824909	0.00435282476246357	-0.0172642413526773	-0.000323902262607589
-0.617569804191589	-0.211620002985001	-0.0500593669712543	0.000475586421089247	-0.0157004166394472	0.000382699829060584
-0.581788718700409	-0.116149134933949	-0.22381991147995	-0.0015258074272424	-0.0144091984257102	-0.00073287490522489
-0.512338578701019	-0.161192566156387	-0.076237864792347	0.000826248549856246	-0.0131642520427704	-0.000833482015877962
-0.446650147438049	-0.228368699550629	-0.117044717073441	0.0012134964345023	-0.010682474821806	0.00135273102205247
-0.36264106631279	-0.149891898036003	-0.171511977910995	0.00110775092616677	-0.0113305347040296	0.000562066095881164
-0.373431086540222	-0.202144339680672	-0.105182558298111	0.00213052914477885	-0.0092875137925148	0.000748703663703054
-0.303842842578888	-0.146512791514397	-0.11274790763855	0.00103472580667585	-0.00892806891351938	1.62931826253043E-06
-0.292075604200363	-0.0856581181287766	0.00796241499483585	0.00199223728850484	-0.00937811937183142	0.000819088600110263
-0.405955702066422	-0.105863325297832	-0.151433274149895	-0.0019808174110949	-0.0104677751660347	-0.000639671925455332
-0.31192946434021	-0.00533572817221284	-0.0237610414624214	-0.00193935073912144	-0.0104061719030142	-0.00107452436350286
-0.196875005960464	0.105814211070538	0.0553686618804932	-0.00133389420807362	-0.0083050886169076	-0.000569881638512015
-0.171063244342804	-0.0360421985387802	-0.0579610653221607	-0.00211867992766202	-0.00559603562578559	-0.00205308268778026
-0.0904360637068748	0.019635709002614	-0.0859551429748535	-0.00271224742755294	-0.00238791503943503	-0.00297292461618781
-0.0279238596558571	0.0374843776226044	-0.0551635809242725	-0.00146592850796878	-0.00198751618154347	-0.00202380842529237
-0.0367747023701668	0.0216529257595539	0.021594574674964	-0.000945023319218308	-0.00237965281121433	-0.00332872406579554
-0.0230280105024576	-0.0572467856109142	-0.0356485284864903	2.82459932350321E-05	-0.00259829964488745	-0.00196417584083974
-0.0142406113445759	-0.0431106090545654	-0.00864920020103455	0.003044179873541	-0.00274034379981458	-0.00329105812124908
-0.0366688668727875	-0.184720426797867	-0.0302201323211193	0.00502179190516472	-0.00293488707393408	-0.00194212957285345
-0.10229916125536	-0.271659404039383	-0.108163796365261	0.00537237105891109	-0.0017814792227	-0.0020605952013284
-0.019321471452713	-0.233626157045364	-0.0984174162149429	0.00557062309235334	-0.00271010003052652	0.000345197186106816
-0.0479250103235245	-0.157301783561707	-0.0237491521984339	0.00427072588354349	-0.00270947138778865	0.00099954241886735
-0.0651349350810051	-1.14032100100303E-05	0.0246945954859257	0.00183329894207418	-0.00495323678478599	-0.00159935420379043
-0.140640914440155	0.0123476032167673	-0.0292356982827187	-0.00151419476605952	-0.00569872464984655	-0.000787742726970464
-0.137178152799606	0.11464699357748	0.0397002696990967	-0.00178399309515953	-0.00657720863819122	-0.00109651382081211
-0.177811726927757	0.0445646718144417	0.0247922539710999	-0.00235780118964612	-0.00644570030272007	-0.000413679459597915
-0.188579112291336	0.0506173856556416	0.0658483132719994	-0.00100796297192574	-0.00747931934893131	-0.000974371563643217
-0.208002373576164	0.0405655279755592	0.018938772380352	0.000433258072007447	-0.00776865659281611	-0.000901848950888962
-0.220902249217033	-0.0179312750697136	-0.00661129178479314	-0.000241450616158545	-0.00770773459225893	-0.0013619780074805
-0.186059609055519	-0.0668370574712753	0.00748852733522654	0.000819676904939115	-0.00673274695873261	-0.000783210096415132
-0.128832623362541	-0.0886770039796829	0.049938578158617	0.00353014166466892	-0.00553054735064507	-0.000509305973537266
-0.0905430242419243	-0.156456634402275	0.0606870017945766	0.00522254593670368	-0.00553895067423582	-9.22160761547275E-05
-0.139621660113335	-0.227232724428177	0.0860582143068314	0.00478924065828323	-0.00361095811240375	8.01148707978427E-05
-0.0513951070606709	-0.0849336907267571	0.0932179689407349	0.00436806865036488	-0.00446045259013772	-0.00155452138278633
-0.0996172428131104	-0.0635911449790001	0.0665905773639679	0.0014470856403932	-0.00353318685665727	-0.000868058647029102
-0.11735475063324	0.0355865694582462	0.07396499812603	0.000253378122579306	-0.00431415671482682	-0.00143993902020156
-0.118482060730457	0.106429435312748	0.0572055168449879	-0.000596573983784765	-0.00637845788151026	-0.000341888051480055
-0.199217930436134	-0.0105621665716171	-0.0471722520887852	-0.00176861032377928	-0.00724090123549104	-0.00115358945913613
-0.258814483880997	-0.01408651471138	0.075993038713932	0.00127650413196534	-0.00833696499466896	-0.00101838086266071
-0.266833603382111	-0.0986512079834938	0.0604399256408215	0.00221898825839162	-0.00815626978874207	-0.00119808490853757
-0.29465726017952	-0.0914540439844131	0.0555010102689266	0.00273262546397746	-0.00890791788697243	-0.000965660728979856
-0.298956662416458	-0.0628717988729477	0.0326331183314323	0.00223360862582922	-0.00878496747463942	-0.000774841231759638
-0.293563336133957	-0.0163491871207953	0.05539595708251	0.00136108475271612	-0.00990916788578033	0.000336497178068385
-0.322046220302582	-0.0439559854567051	0.00854808464646339	0.000894326309207827	-0.0101430034264922	-0.000569215451832861
-0.260969579219818	0.037285577505827	0.051077377051115	0.000641428690869361	-0.00995018985122442	8.4656712715514E-06
-0.271735668182373	0.024068109691143	0.0150632886216044	-5.60927492188057E-06	-0.0088106282055378	0.000384835177101195
-0.249136283993721	0.0209194980561733	0.0655773878097534	-0.000205279895453714	-0.00743955140933394	-0.000849344534799457
-0.242735385894775	0.0170763656497002	0.057281207293272	-0.00138744455762208	-0.00530018610879779	-0.00143863807898015
-0.19238768517971	0.0802201107144356	0.101778596639633	-0.000454645545687526	-0.00640484131872654	-0.00142703857272863
-0.242449834942818	0.0192393120378256	0.101670689880848	-4.34862982956474E-07	-0.00719483103603125	-0.00136776710860431
-0.239634424448013	-0.000733731780201197	0.0525262616574764	0.00143286085221916	-0.00850728619843721	9.37125878408551E-05
-0.314747184514999	-0.104984797537327	0.0356436707079411	0.0024817967787385	-0.00835936516523361	0.00014930687029846
-0.26932492852211	-0.116171859204769	0.142139062285423	0.00558782601729035	-0.00941179133951664	0.000946480431593955
-0.313429445028305	-0.283684700727463	0.0793084353208542	0.00664538564160466	-0.00794817600399256	0.00067082402529195
-0.16932812333107	-0.218550637364388	0.116306662559509	0.00818667188286781	-0.00814145058393478	0.00126367132179439
-0.223361805081367	-0.189367964863777	0.0905533954501152	0.00624536955729127	-0.00639412784948945	-0.000413625821238384
-0.198726385831833	-0.161244630813599	0.0562811829149723	0.00258477963507175	-0.00415982306003571	6.92494431859814E-05
-0.177168428897858	-0.0841367915272713	0.0577658265829086	0.0031950359698385	-0.00514711998403072	-0.000656984630040824
-0.113814771175385	-0.0637109875679016	0.0798911601305008	0.00246775103732944	-0.00504218693822622	-0.000726332364138216
-0.120452515780926	-0.0546799227595329	0.105456084012985	0.00314123183488846	-0.00486346520483494	-0.000205644784728065
-0.113405823707581	-0.0810962840914726	0.0752568170428276	0.00166551687289029	-0.0034015174023807	-0.000780893838964403
-0.103365689516068	0.00625687465071678	0.106317862868309	0.00144532916601747	-0.00334907951764762	-0.00154860748443753
-0.0847252532839775	0.0428568087518215	0.135297849774361	0.000728660204913467	-0.00411802297458053	-0.00117240229155868
-0.139421254396439	-0.0513521581888199	0.0820071324706078	0.00047064883983694	-0.00427662814036012	-0.000767736812122166
-0.112644903361797	-0.015655780211091	0.141220793128014	0.00382536114193499	-0.00572350481525064	-0.000562846311368048
-0.186953902244568	-0.120061419904232	0.088532455265522	0.00445365626364946	-0.00649306224659085	-0.000214742089156061
-0.182471483945847	-0.100058265030384	0.0647023394703865	0.00382473086938262	-0.00630983803421259	0.000556156446691602
-0.191313475370407	-0.0944065079092979	0.097106859087944	0.00359730841591954	-0.00616162410005927	-0.000717700109817088
-0.185525521636009	-0.0556849837303162	0.0292116478085518	0.00261611468158662	-0.00520094204694033	0.000166105906828307
-0.0974601581692696	0.0373229905962944	0.0829105004668236	0.00184939429163933	-0.00564832659438252	-0.000688676605932415
-0.0609936229884624	0.103690303862095	0.211051225662231	0.00101812928915024	-0.00656187441200018	-0.00224390835501254
-0.143776193261147	0.0907685607671738	0.137953326106071	0.000675925170071423	-0.00545721501111984	-0.00115229550283402
-0.122758224606514	0.0264016874134541	0.0981939658522606	-0.000852132041472942	-0.00365471933037043	-0.000954604824073613
-0.00305580464191735	0.117765367031097	0.136562183499336	0.00100367586128414	-0.00441149855032563	-0.00133153086062521
-0.0416127406060696	0.107119977474213	0.181557610630989	0.00223127822391689	-0.00368809839710593	-0.00180186913348734
-0.0907595679163933	-0.0117986798286438	0.0210011024028063	-0.000540323497261852	-0.00291655818000436	-0.000845851202029735
-0.058641716837883	0.0951070860028267	0.149384126067162	0.000894862925633788	-0.00440185517072678	-0.00167606619652361
-0.126508295536041	0.0568718053400517	0.077890157699585	-0.000365421117749065	-0.00527211744338274	-0.00176791229750961
-0.140579432249069	0.0873783454298973	0.119177810847759	-0.000865804089698941	-0.00581200374290347	-0.00114943471271545
-0.169077023863792	0.0607181489467621	0.139559254050255	-0.00106912082992494	-0.00619679037481546	-0.000682793674059212
-0.17087909579277	0.100966900587082	0.079697348177433	-0.00106485816650093	-0.00758122140541673	-0.00151880644261837
-0.191682055592537	0.057250652462244	0.0691008865833282	-0.00117411545943469	-0.00650322716683149	-0.000466496014269069
-0.181353762745857	0.103210158646107	0.0874856784939766	-0.00037082692142576	-0.00684388168156147	-0.000747598998714238
-0.124553896486759	0.0607762634754181	0.0810992941260338	-0.000346600514603779	-0.00569461239501834	-0.00117303885053843
-0.118721850216389	0.0086473049595952	0.0868315696716309	-0.000206717624678276	-0.00406612502411008	-0.0014417115598917
-0.0484941266477108	0.0192516949027777	0.100870400667191	0.00141060433816165	-0.0033132981043309	-0.000522625632584095
-0.0267332140356302	0.00126410555094481	0.0804247781634331	0.0021306280978024	-0.00265224929898977	-0.000530176155734807
0.00177366239950061	0.0262412019073963	0.09810421615839	0.00217630411498249	-0.00250863679684699	-0.000507463235408068
-0.0535367205739021	-0.0681789740920067	0.0948414206504822	0.00254915561527014	-0.00187487446237355	-0.000929335074033588
-0.0145471021533012	0.0202982146292925	0.0992480143904686	0.00254913559183478	-0.00239869905635715	-0.00105406134389341
-0.0378027185797691	0.00720429886132479	0.185853779315948	0.0010699697304517	-0.00330198346637189	-0.00181293860077858
-0.0590303167700768	0.0404788702726364	0.10003574937582	0.000378366967197508	-0.00360126839950681	-0.000804467068519443
-0.0737659186124802	0.019267238676548	0.118152655661106	0.000915494165383279	-0.00466142315417528	-0.00103033403865993
-0.123575560748577	-0.0238414946943522	0.126510068774223	0.00197233818471432	-0.00490732863545418	-0.000597706530243158
-0.119689948856831	-0.0822038725018501	0.0967854708433151	0.00226815766654909	-0.00455155875533819	-0.000494160340167582
-0.0744253545999527	-0.0180635787546635	0.137516483664513	0.00191032083239406	-0.00384702510200441	-0.00137439521495253
-0.0343964956700802	-0.0214016009122133	0.109818883240223	0.00217053131200373	-0.00289115402847528	7.15240093995817E-05
-0.0175260864198208	-0.00570984277874231	0.120308190584183	0.00291009922511876	-0.00395311648026109	-0.000511394930072129
-0.0442777872085571	-0.0896274745464325	0.124783888459206	0.00239770626649261	-0.00334688718430698	-0.000644389598164707
-0.034280389547348	-0.0854875296354294	0.0496200993657112	0.00310880923643708	-0.00408430630341172	0.000410374166676775
-0.0275086779147387	-0.00714259408414364	0.132907554507256	0.0035787015222013	-0.00437662377953529	-5.2958850574214E-05
0.0347821526229382	0.0086888512596488	0.186603546142578	0.00392957357689738	-0.0024469222407788	-7.14893758413382E-05
0.0279687643051147	0.0349262058734894	0.161350250244141	0.00308380275964737	-0.00202201865613461	-0.00110265403054655
-0.0229519214481115	-0.0425244309008121	0.0453936345875263	-8.57436534715816E-05	-0.00113354867789894	-0.0011560294078663
0.0146331945434213	0.00161859765648842	0.08015026897192	0.00063966860761866	-0.00145501154474914	-0.000662839272990823
0.0083709480240941	0.0905312895774841	0.142688572406769	0.00323859858326614	-0.00355487735942006	-0.000887674395926297
-0.0827289372682571	0.0120706083253026	0.154793962836266	0.00245378562249243	-0.00431019952520728	-0.00129447295330465
-0.077157698571682	-0.0448313392698765	0.0522978901863098	0.00109619309660047	-0.0033108948264271	-0.000236632025917061
0.0415755361318588	0.0843793377280235	0.136728420853615	0.00182337174192071	-0.00436592334881425	-0.00043467539944686
-0.0379026085138321	0.0433478355407715	0.148484423756599	0.000684327504131943	-0.00308110588230193	-0.000772243831306696
-0.00282766111195087	0.101380653679371	0.198881402611732	0.00247966637834907	-0.00387627491727471	-0.00126512348651886
-0.0537494719028473	0.0356976576149464	0.153895780444145	0.00213886122219265	-0.00462538748979568	-0.000830321339890361
-0.107417985796928	-0.0698046237230301	0.120347574353218	0.000698823772836477	-0.00239582220092416	0.000275283498922363
-0.0261030048131943	0.00964869186282158	0.153586596250534	0.00320739578455687	-0.00383812258951366	0.000299431005259976
-0.0232792813330889	0.00363485515117645	0.17256985604763	0.00297212973237038	-0.00340614374727011	-0.000592675118241459
-0.00332138896919787	-0.018948957324028	0.132900238037109	0.000628433132078499	-0.00256974343210459	-0.00111905194353312
-0.00391944963485003	0.0963434651494026	0.138846337795258	0.000946853775531054	-0.00206490140408278	-0.00234661600552499
0.00578515976667404	0.0737326145172119	0.139692410826683	8.55721300467849E-05	-0.00254934490658343	-0.000721462594810873
-0.0356174632906914	0.0793874114751816	0.136267095804214	0.000523746013641357	-0.00358049990609288	-0.00147861696314067
-0.0522504337131977	0.0567573197185993	0.0820942893624306	-0.000400557386456057	-0.00261174258776009	-0.000847162038553506
-0.0437368489801884	0.105686075985432	0.104493334889412	0.00131189916282892	-0.00322612258605659	-0.000545504852198064
-0.047986626625061	0.0170358214527369	0.0777962058782578	-0.000188591540791094	-0.00236987019889057	-0.000523829832673073
0.00564261339604855	0.112120546400547	0.198251977562904	0.00255066156387329	-0.00442537292838097	-0.000898234779015183
-0.0415898226201534	0.0430187918245792	0.132050126791	0.000963251746725291	-0.00264658872038126	-0.0011536362580955
-0.0348289273679256	-0.0234853457659483	0.10514759272337	0.000369515037164092	-0.00272439490072429	-0.000632718089036644
-0.0213592946529388	0.0808770284056664	0.179457455873489	0.00197815801948309	-0.0034660529345274	-0.000468800688395277
-0.0857342034578323	-0.00998631771653891	0.14721517264843	0.00111731013748795	-0.00326259108260274	-7.58277819841169E-05
-0.0618184916675091	0.0117725888267159	0.113773703575134	0.00155695644207299	-0.00408804323524237	-0.000511718331836164
-0.0912497043609619	0.00585428206250072	0.131160035729408	0.000682466314174235	-0.00355223868973553	-0.00115674000699073
0.0113687431439757	0.143116772174835	0.178623393177986	0.00110491586383432	-0.0037914770655334	-0.000467094359919429
-0.0901942029595375	0.0852465406060219	0.166018575429916	0.000882949971128255	-0.00298475474119186	-0.00143247691448778
-0.0352904349565506	0.0946164280176163	0.191925749182701	0.00165035971440375	-0.00360793597064912	-0.000527092488482594
-0.101489044725895	0.00749680493026972	0.15752275288105	0.00158527866005898	-0.00285724247805774	-0.000915959768462926
-0.0179986655712128	0.0655975788831711	0.186957448720932	0.00104498618748039	-0.00283260690048337	-0.000145155034260824
-0.0661166608333588	0.058786902576685	0.201032266020775	0.000983954174444079	-0.00373722519725561	-0.00120319530833513
-0.0946786254644394	0.00501578021794558	0.147931233048439	5.43247442692518E-05	-0.00307123363018036	-0.0011325201485306
-0.0889801234006882	0.0824199989438057	0.196794077754021	0.00134359765797853	-0.0037746902089566	-0.00141214637551457
-0.0724740028381348	0.107654884457588	0.182841151952744	0.00103419786319137	-0.00449928129091859	-0.00108887115493417
-0.0951225608587265	0.0262507814913988	0.139187797904015	0.000195997476112098	-0.00421622628346086	-0.00121445499826223
-0.117309093475342	0.0583117753267288	0.155038073658943	-0.000426111713750288	-0.00371284666471183	-0.00102316297125071
-0.0876612141728401	0.0810340419411659	0.133101418614388	0.000422482640715316	-0.00506904441863298	-0.00041278635035269
-0.11714943498373	0.0186629705131054	0.121416173875332	0.000753278261981905	-0.00377839826978743	-0.000874486984685063
-0.0545682981610298	0.092430017888546	0.184752002358437	0.00266480050049722	-0.00475710583850741	-0.00108395935967565
-0.0663530454039574	-0.0233295485377312	0.131443291902542	0.00118236267007887	-0.00299573550000787	-0.000653132156003267
0.00546189211308956	0.0869707390666008	0.168327316641808	0.00313976616598666	-0.00390310096554458	-0.000727691978681833
-0.0793778970837593	-0.00700954347848892	0.135225743055344	0.00128717441111803	-0.00231848773546517	-0.000454157183412462
-0.0823402181267738	-0.0138391349464655	0.157864719629288	0.000828727846965194	-0.00361981336027384	-0.00124340713955462
-0.0321474373340607	0.0845216736197472	0.162769451737404	0.00179773138370365	-0.00359915127046406	-0.00106309878174216
-0.0600554198026657	0.022436385974288	0.161940321326256	0.00081178272375837	-0.00243838620372117	-0.000996988033875823
0.017492001876235	0.088435024023056	0.153730884194374	0.00108903856016695	-0.00250051845796406	-0.000717252492904663
-0.0258226487785578	0.0452466122806072	0.210485637187958	0.00167055346537381	-0.00224917102605104	-0.000735706940758973
-0.0458284243941307	0.00143110007047653	0.116161040961742	0.000692352710757405	-0.000988029059953988	-0.00183185574132949
0.0174958016723394	0.0131719671189785	0.119335629045963	0.00140458671376109	-0.00171205576043576	-0.000358529505319893
-0.0436753518879414	0.0398863740265369	0.190961077809334	0.00191726838238537	-0.0020505003631115	-0.00193277595099062
-0.0329186767339706	0.0409370325505733	0.142845720052719	0.000900130660738796	-0.00143024092540145	-0.00214749947190285
-0.0351226925849915	0.0468193702399731	0.150635212659836	0.000590318057220429	-0.00136855139862746	-0.00185876677278429
-0.0619108863174915	-0.00168164784554392	0.0967482626438141	0.000374720693798736	-0.00219750124961138	-0.00111306784674525
-0.105669908225536	-0.0564534179866314	0.122369289398193	-0.00159711542073637	-0.00153901416342705	-0.00194697931874543
-0.147005200386047	-0.0530069395899773	0.0773278623819351	-0.00111804367043078	-0.00195442442782223	-0.00129566248506308
-0.0423531532287598	0.129409357905388	0.223473891615868	0.00223487126640975	-0.00358237652108073	-0.0010672751814127
-0.0174473989754915	0.161424845457077	0.210824429988861	0.00177953881211579	-0.00349792395718396	-0.00142036122269928
-0.0418696440756321	0.0373322255909443	0.167011931538582	-0.000723130360711366	-0.00247740675695241	-0.00205287733115256
-0.0399903692305088	0.0269095674157143	0.17457440495491	-0.000730309693608433	-0.00170765467919409	-0.00133120617829263
-0.0490575879812241	0.0901820063591003	0.148706957697868	-0.00050656427629292	-0.00224109133705497	-0.00175882072653621
-0.0642531886696815	0.122047908604145	0.183601632714272	0.000251602352363989	-0.00318976258859038	-0.00179690646473318
-0.100732952356339	0.0777329728007317	0.154943242669106	-0.0011761108180508	-0.00221066921949387	-0.00118862895760685
-0.036220658570528	0.149600639939308	0.1832415163517	0.000240525201661512	-0.0037450990639627	-0.00151416717562824
-0.0763787925243378	0.0971290320158005	0.112647287547588	-0.000271959521342069	-0.00283473660238087	-0.00127939810045063
-0.0271491575986147	0.123849332332611	0.139243677258492	-3.33279717779078E-06	-0.00403130054473877	-0.00116502377204597
-0.0720113590359688	0.0590420439839363	0.113116234540939	-0.000598855433054268	-0.00374880619347095	-0.00152896845247597
-0.06886937469244	0.0759167820215225	0.162475422024727	0.00103459425736219	-0.00433656154200435	-0.00163150939624757
-0.0685410425066948	0.0912426337599754	0.0856989100575447	0.000371910369722173	-0.00314205558970571	-0.000414015812566504
-0.0511977076530457	0.0869704410433769	0.104258008301258	0.000836198101751506	-0.00330540211871266	-0.000640250509604812
-0.0783979296684265	0.0269013475626707	0.162252172827721	0.0014532555360347	-0.0031755450181663	-0.00108466017991304
-0.0267441850155592	0.0592710711061955	0.145538002252579	0.00245447247289121	-0.00298966630361974	-0.000612598261795938
-0.0651286169886589	0.00636679492890835	0.113680563867092	0.00097388937138021	-0.00233342847786844	-0.000645824940875173
-0.0474139750003815	0.0605383701622486	0.186266958713531	0.00205409247428179	-0.00234606279991567	-0.00183077773544937
-0.0701578631997108	-0.00836816430091858	0.106602877378464	-0.000217046646866947	-0.00247345305979252	-0.00209338893182576
-0.0103538045659661	0.076541930437088	0.11857708543539	0.000927918765228242	-0.002356763696298	-0.000790519174188375
0.0113640408962965	0.125568956136703	0.18100668489933	0.00209871772676706	-0.00380210881121457	-0.00117261032573879
-0.0906020551919937	-0.0478235632181168	0.158727198839188	0.000670837354846299	-0.00246306788176298	-0.00162776419892907
-0.0363365337252617	0.0177844520658255	0.0959904193878174	0.00133452005684376	-0.00286210887134075	-0.000125000704429112
-0.033187173306942	0.0588930509984493	0.184056758880615	0.00244228378869593	-0.00368120102211833	-0.000392321060644463
-0.102200038731098	-0.0384492538869381	0.105139620602131	0.00140876485966146	-0.00287885963916779	-0.000678039039485157
-0.126521900296211	-0.062287662178278	0.0874265879392624	0.000550329685211182	-0.00230831955559552	-0.00100830418523401
-0.106565713882446	-0.0413959287106991	0.0960574448108673	0.000356302480213344	-0.00239641661755741	-0.000989457592368126
0.036524835973978	0.137941583991051	0.126261353492737	0.000874110846780241	-0.00360531662590802	-0.000208263751119375
0.033255610615015	0.13642156124115	0.0598219484090805	-3.38041609211359E-05	-0.00297182123176754	1.53881901496788E-05
0.0678408071398735	0.125456288456917	0.129822075366974	0.00059077818877995	-0.003125881543383	0.000456146459328011
-0.0310349240899086	0.0258303992450237	0.0649489909410477	0.000771445571444929	-0.00261050136759877	-5.08239936607424E-05
-0.0251753870397806	0.0446009412407875	0.189370140433311	0.00221564853563905	-0.00390911381691694	-0.000895934354048222
-0.075645700097084	0.0528938993811607	0.13641531765461	0.0016343432944268	-0.00318804755806923	-0.00122828595340252
-0.0958517268300056	0.0283268690109253	0.109130553901196	-0.000809389748610556	-0.0016974420286715	-0.00177446682937443
-0.033267904073	0.120742119848728	0.0553790181875229	-0.000988481799140573	-0.002349101472646	-0.000913219177164137
-0.082055889070034	0.0860679894685745	0.148403197526932	0.00102558440994471	-0.00386904366314411	-0.0012246179394424
-0.139024004340172	0.0218186974525452	0.0775745511054993	8.00966008682735E-05	-0.00346506759524345	-0.00121132750064135
-0.0904202461242676	0.0577139966189861	0.078665480017662	0.00178971060086042	-0.00441013881936669	-0.000727184349671006
-0.101760782301426	0.0386039912700653	0.144086137413979	0.00165276695042849	-0.00482502626255155	-0.000946516869589686
-0.0604127533733845	0.0406706370413303	0.106005005538464	0.00217333110049367	-0.00400573248043656	-0.00082413834752515
-0.0237854830920696	0.117850318551064	0.199338585138321	0.00252150371670723	-0.00285674002952874	-0.0017001791857183
-0.0424118638038635	0.0361862368881702	0.137408956885338	0.000100974590168335	-0.00181914633139968	-0.00204889615997672
-0.0203150976449251	0.0253586769104004	0.0882888361811638	0.00023475858324673	-0.00177674612496048	-0.00102494307793677
-0.0130020109936595	0.0566158592700958	0.102763652801514	0.00224269996397197	-0.00255760061554611	-0.00092859158758074
-0.0188133735209703	0.00849136337637901	0.0284529775381088	0.00177321257069707	-0.00296023651026189	-0.000795661995653063
-0.0699576735496521	0.00829723384231329	0.0979443863034248	0.00161312066484243	-0.00275780353695154	-0.00129972631111741
-0.019368551671505	0.063079297542572	0.14586965739727	0.00289506721310318	-0.00378303555771708	-0.000571758951991796
-0.0548225343227386	-0.0187292825430632	0.0150261949747801	0.00136607955209911	-0.00284526217728853	-0.000989719643257558
-0.0189320463687181	0.0418750457465649	0.129053249955177	0.00220644217915833	-0.00338569562882185	-0.00109228445217013
0.00555925071239471	0.032883707433939	0.03190016746521	0.000573224038816988	-0.00179768225643784	-0.000723183911759406
-0.00229941820725799	0.0475392937660217	0.125045359134674	0.0026693306863308	-0.0020971077028662	-0.00083611102309078
-0.0401559583842754	0.040237583220005	0.167856588959694	0.00273573747836053	-0.00248873652890325	-0.000787945347838104
-0.0391365513205528	0.067597322165966	0.159522101283073	0.0021005617454648	-0.00289913243614137	-0.00144465221092105
-0.0568537339568138	0.0486326292157173	0.12779401242733	0.00216075382195413	-0.00373521377332509	-0.000845461909193546
-0.106742486357689	-0.00404957635328174	0.0992639139294624	0.000328265043208376	-0.00279002659954131	-0.000594531418755651
-0.0934298112988472	0.0984427034854889	0.152527242898941	0.00144492753315717	-0.00481531862169504	-0.00112055568024516
-0.143539056181908	0.0185229703783989	0.120612904429436	0.000325173314195126	-0.00384063180536032	-0.000903805892448872
-0.089311882853508	0.0481327064335346	0.0280883274972439	-0.000281821616226807	-0.00421883957460523	-0.000206679120310582
-0.0700526162981987	0.133103758096695	0.205623045563698	0.00210616062395275	-0.00495776906609535	-0.00124610471539199
-0.0856443718075752	0.0117442747578025	0.108468450605869	0.00119989865925163	-0.00363190565258265	-0.000367023079888895
-0.0124926911666989	0.0710348412394524	0.118378892540932	0.000682636571582407	-0.00222004088573158	-0.000790668244007975
-0.076466903090477	0.0483132116496563	0.154555335640907	0.00195080239791423	-0.00297633023001254	-0.00144666514825076
-0.068786509335041	0.0267598833888769	0.0666012018918991	0.000637589721009135	-0.00234877108596265	-0.00134652981068939
0.0101945567876101	0.0922661349177361	0.172774583101273	0.00167065067216754	-0.00286048883572221	-0.00142703601159155
-0.0808095186948776	0.00140368519350886	0.0884565636515617	0.000529519107658416	-0.00198342930525541	-0.00143087224569172
-0.0231363568454981	0.100649856030941	0.0926034301519394	0.0010869299294427	-0.00325199635699391	-0.00106321135535836
-0.0715119540691376	0.0873327627778053	0.11342965066433	0.000698056246619672	-0.00274996645748615	-0.00112133380025625
-0.0770616754889488	0.0700055137276649	0.129532143473625	-0.000324528722558171	-0.00300315278582275	-0.000920513062737882
-0.0434399619698524	0.082097016274929	0.0651640817523003	-0.000154766530613415	-0.00361530110239983	-0.00107488851062953
-0.0639865025877953	0.0988142415881157	0.154805645346642	-0.000475520384497941	-0.00419200723990798	-0.000649443012662232
-0.0414566099643707	0.160811841487885	0.168971985578537	0.000443848315626383	-0.0041992268525064	-0.000884262030012906
-0.0685137137770653	0.0340616144239903	0.0471589639782906	-0.000427190767368302	-0.00366828101687133	-0.000886858266312629
-0.0478342697024345	0.0917941257357597	0.113179184496403	0.000252247351454571	-0.00378013565205038	-0.00107318907976151
-0.0649659857153893	0.0367027260363102	0.0950674563646317	-0.000406389473937452	-0.00277695362456143	-0.000845013477373868
-0.031486127525568	0.103075586259365	0.110079050064087	0.000962707155849785	-0.00335535500198603	-0.00126670580357313
-0.0589344911277294	0.0720694288611412	0.137230172753334	0.00102229148615152	-0.00292659690603614	-0.00189084140583873
-0.0207879859954119	0.100782468914986	0.158247202634811	0.000814517959952354	-0.00325950235128403	-0.00140806997660547
-0.102810353040695	-0.00592189840972424	0.0356507711112499	-0.000836203806102276	-0.00221122172661126	-0.00195343396626413
-0.0246705748140812	0.0565365441143513	0.0828694999217987	0.000983752659521997	-0.00354845332913101	-0.000377443066099659
-0.0580284185707569	0.00874033104628325	0.128088548779488	0.0016860575415194	-0.00287737068720162	-0.00100557657424361
-0.0048146964982152	0.00149209657683969	0.127101019024849	0.00192729046102613	-0.00201236782595515	0.000230455450946465
-0.0441707894206047	0.0184567086398602	0.159697279334068	0.00231473124586046	-0.00238939095288515	-0.00121196452528238
-0.0041872076690197	0.0647797882556915	0.134439021348953	0.00265166815370321	-0.00265436456538737	-0.00135608506388962
-0.0269707683473825	0.0172070544213057	0.0619799979031086	0.00140994915273041	-0.00247993087396026	-0.000388594577088952
-0.0388756357133389	0.117570489645004	0.167662173509598	0.00216349097900093	-0.00296049565076828	-0.00135522801429033
-0.106817312538624	-0.0259434971958399	0.0613479688763618	-0.000770780665334314	-0.0018156903097406	-0.00162823777645826
-0.0304631013423204	0.0310804452747107	0.0660713389515877	0.0015005535678938	-0.00286148651503026	-0.000328233523759991
-0.0177017953246832	0.0717263445258141	0.172944113612175	0.0034404257312417	-0.00391244376078248	-0.000866289250552654
-0.190886229276657	-0.171616718173027	0.327215194702148	0.00494493031874299	-0.00497244484722614	-0.00176755164284259
-0.157129764556885	-0.111467577517033	0.113438993692398	0.00715263374149799	-0.00628605112433434	-0.000328542839270085
-0.136865735054016	-0.0676026865839958	-0.0133383274078369	0.00461743399500847	-0.00613120151683688	0.00111394550185651
-0.124854773283005	-0.0423228889703751	0.0231588650494814	0.0015850302297622	-0.0034368725027889	-0.00115585012827069
-0.044157586991787	0.065662756562233	0.243653148412704	0.00206725276075304	-0.00193984585348517	8.07245305622928E-05
-0.093876339495182	0.0687428191304207	0.143593996763229	0.000766190583817661	-0.00263788504526019	-0.0010550853330642
-0.110700979828835	0.0429047793149948	-0.00612746831029654	-0.00148488441482186	-0.00312829646281898	-0.00121483090333641
-0.0285143293440342	0.141443774104118	0.142739579081535	0.000180115501279943	-0.00380607601255178	-0.000698178075253963
-0.00782551243901253	0.231214016675949	0.0883512794971466	-0.000143631768878549	-0.00351174897514284	-0.00222469237633049
-0.0444413125514984	0.146645307540894	0.111521169543266	-0.00349479005672038	-0.00130242481827736	-0.0021174568682909
0.00402431236580014	0.238532170653343	-0.0421552546322346	-0.00587273389101028	-0.000797532848082483	-0.0024447136092931
0.0226097293198109	0.298422247171402	0.0897824168205261	-0.0039446959272027	-0.00212349579669535	-0.00249381549656391
-0.0741206482052803	0.294387131929398	0.17707496881485	-0.00236891768872738	-0.00473905401304364	-0.00294085894711316
-0.169997170567513	0.152110666036606	0.00604547373950481	-0.00166341569274664	-0.00452264165505767	-0.00199883035384119
-0.183799356222153	0.0442031994462013	-0.0168109238147736	-0.000288721901597455	-0.00624761870130897	-0.000435369147453457
-0.211385920643806	0.0865031480789185	0.0614504814147949	0.00176748528610915	-0.00800670683383942	1.43866391226766E-05
-0.237435042858124	-0.0604339763522148	0.00231120618991554	0.00228348071686924	-0.00583357783034444	-6.17977348156273E-05
-0.1624985486269	-0.0787998139858246	0.0115098403766751	0.00335761252790689	-0.00533218961209059	0.00101914734113961
-0.154177963733673	-0.0738901495933533	0.0847837775945663	0.00499440310522914	-0.00542453909292817	-0.000116081151645631
-0.149444088339806	-0.165873780846596	0.0378400981426239	0.0049953144043684	-0.00455498974770308	-5.05892203364056E-05
-0.187000349164009	-0.22174771130085	0.112782970070839	0.00638910941779613	-0.00438894284889102	1.44364048537682E-05
-0.119125194847584	-0.215656295418739	0.113702647387981	0.00660081580281258	-0.00387130561284721	0.000260841217823327
-0.063652478158474	-0.131093963980675	0.0840156301856041	0.00706874579191208	-0.00356853869743645	0.000222816132009029
-0.0938345938920975	-0.204669684171677	0.0936621800065041	0.00683817034587264	-0.00248046405613422	-0.000264164555119351
-0.0208986792713404	-0.112055078148842	0.141623258590698	0.00695025222375989	-0.00178873760160059	-1.35974175918818E-06
-0.0415081605315208	-0.192866027355194	0.0960426926612854	0.00558566302061081	-0.0006158507312648	-0.00161860301159322
0.0284354258328676	-0.0581946521997452	0.119562342762947	0.00527495145797729	-0.00203140266239643	-0.000473176885861903
-0.0856719315052032	-0.150588557124138	0.103229500353336	0.0036220271140337	-0.00102240976411849	-8.27636395115405E-05
-0.0139469746500254	-0.0359343439340591	0.11905200779438	0.00366228190250695	-0.0025027405936271	0.000808230484835804
-0.122958295047283	-0.0144425081089139	0.151786968111992	0.00562935369089246	-0.00474392948672175	-0.00071328814374283
-0.209200233221054	-0.108095400035381	0.121215149760246	0.00152842688839883	-0.00327738001942635	-0.00294051482342184
-0.131517082452774	0.0367162227630615	0.175291001796722	0.0016348228091374	-0.00403666775673628	-0.00158914527855814
-0.109103724360466	0.0701910704374313	0.0203868001699448	0.000823655456770211	-0.00622033327817917	-0.000609061389695853
-0.173230364918709	-0.00563380727544427	0.161475732922554	0.0013675995869562	-0.00355029362253845	0.000877884216606617
-0.14174784719944	0.151909217238426	0.169927135109901	4.63731303170789E-05	-0.00514774164184928	-0.000208371799089946
-0.198791697621346	0.0998182967305183	0.110095091164112	0.000226907213800587	-0.00519410893321037	-0.000961964193265885
-0.169390767812729	0.0488025434315205	0.120459944009781	3.81868921977002E-05	-0.00476167118176818	-0.0014084370341152
-0.167002901434898	0.0874158218502998	-0.000131675216834992	-0.00109159259591252	-0.00650858879089355	-0.000517635780852288
-0.168819546699524	0.158913880586624	0.128224864602089	0.00139291048981249	-0.00814284663647413	-0.000968681008089334
-0.311199963092804	-0.0228495951741934	0.0951250866055489	0.000774167128838599	-0.00606881082057953	-0.000169095263117924
-0.197076931595802	0.0173383485525846	-0.0250735934823751	0.00165155623108149	-0.00719959009438753	0.000240410299738869
-0.199964866042137	0.0713006407022476	0.112596571445465	0.00381783209741116	-0.00730608124285936	-0.000530886056367308
-0.171710655093193	0.0194324254989624	0.0375409349799156	0.00258152303285897	-0.00559446588158607	9.02921092347242E-05
-0.122236371040344	0.0336264967918396	0.0689388290047646	0.00105709512718022	-0.00461057806387544	-0.000730339263100177
-0.125443711876869	0.0892364010214806	0.166956707835197	0.00192973075900227	-0.00410015229135752	-0.00183568336069584
-0.196069046854973	0.0520173907279968	0.0553452633321285	-0.000835856015328318	-0.00346923037432134	-0.0020791192073375
-0.187533110380173	0.0426685065031052	0.0799008160829544	-0.00159394054207951	-0.00352685688994825	-0.00151199114043266
-0.112820670008659	0.127792552113533	0.0884123891592026	-0.000777521054260433	-0.00273196003399789	-0.000667732092551887
-0.0685397014021873	0.161436051130295	0.140252098441124	0.00120721652638167	-0.00347991893067956	-0.0016373242251575
-0.121029272675514	-0.0146621223539114	0.136634454131126	0.00122905464377254	-0.00203272560611367	-0.00157496216706932
-0.108017534017563	0.00248713837936521	0.106699034571648	0.00121751939877868	-0.00220421887934208	-0.00182038720231503
-0.0818508118391037	0.041020255535841	0.125395029783249	0.00112407747656107	-0.00331270811147988	-0.000240040113567375
-0.191863179206848	-0.00355727574788034	0.155115902423859	0.000634924857877195	-0.00346536329016089	-0.000920893857255578
-0.186058834195137	-0.0239258911460638	0.0406074747443199	0.000145334415719844	-0.00480855349451303	-0.000307309324853122
-0.202456757426262	0.0520792007446289	0.0500331595540047	0.00079688208643347	-0.00598276825621724	-0.00096716167172417
-0.198680713772774	0.0257050972431898	0.134952321648598	0.00172584818210453	-0.00691948039457202	-0.00164794863667339
-0.172824054956436	0.0705130249261856	0.211659908294678	0.0027174495626241	-0.00632446259260178	-0.000256575702223927
-0.151170417666435	0.110976062715054	0.254871755838394	0.00169737916439772	-0.00525519764050841	-0.000545054615940899
-0.137818932533264	0.0890635326504707	0.0557149164378643	-0.00257660448551178	-0.00315286312252283	-0.000417233386542648
-0.0581089332699776	0.177095130085945	0.24273319542408	-0.000962886377237737	-0.00340483128093183	-0.00168554345145822
-0.105260521173477	0.0745412558317184	0.14537838101387	-0.00168197322636843	-0.000983367674052715	-0.000921338156331331
-0.0121101196855307	0.147312566637993	0.190851658582687	0.000163339253049344	-0.00188901333604008	-0.000615207361988723
-0.101581454277039	0.0116462940350175	0.105304509401321	0.000929182046093047	-0.00261487066745758	-0.00122296810150146
-0.131903037428856	-0.0146847190335393	0.0556598827242851	0.00148015620652586	-0.00369787123054266	-0.000194283566088416
-0.119424633681774	0.0866539925336838	0.23584172129631	0.00515635823830962	-0.00624377746134996	-0.00227359589189291
-0.156375586986542	0.0286406185477972	0.153514310717583	0.00481800921261311	-0.00672415411099792	-0.00268876203335822
-0.210692167282104	-0.0608720891177654	0.00415122043341398	-0.000168010927154683	-0.00528079131618142	-0.00198418041691184
-0.145349904894829	0.0538012124598026	0.101425729691982	-0.00137143977917731	-0.00513436924666166	-0.00104707828722894
-0.00325728440657258	0.254372626543045	0.179751604795456	-0.00220807245932519	-0.00244087097235024	-0.000964771548751742
-0.0223363917320967	0.212461590766907	0.0900283306837082	-0.00571061205118895	-0.000731562671717256	-0.00342385587282479
0.0410966202616692	0.2446558624506	0.0682762116193771	-0.0059460592456162	-0.000462811527540907	-0.0030788485892117
0.0611671917140484	0.387706696987152	0.194893881678581	-0.00715953856706619	-0.00060832139570266	-0.00447677401825786
0.00719649670645595	0.38927498459816	0.15504452586174	-0.00913042202591896	-0.00336574134416878	-0.00341291888616979
0.00774363847449422	0.388506948947906	0.0128339659422636	-0.00826069433242083	-0.00441749254241586	-0.00137856893707067
-0.126613408327103	0.177008047699928	0.135665118694305	-0.00419099163264036	-0.00408680504187942	-0.000165940713486634
-0.123332023620605	0.252802222967148	0.237091720104218	-0.00361199979670346	-0.00457482459023595	-0.00568962283432484
-0.213248923420906	0.302584707736969	0.183551639318466	-0.00296496553346515	-0.00771474139764905	-0.00122742063831538
-0.417050242424011	0.100477144122124	0.01725391484797	-0.00390840508043766	-0.00994090083986521	0.000154020104673691
-0.455731183290482	0.0827532336115837	0.102287508547306	0.00195615529082716	-0.0147527568042278	-0.00115724815987051
-0.576589465141296	-0.123262263834476	-0.0151220308616757	0.00377096841111779	-0.0161506980657578	0.00186697661411017
-0.515763342380524	-0.175496280193329	-0.0131916096433997	0.00592525908723474	-0.0146186370402575	0.0028122803196311
-0.474989622831345	-0.225348323583603	0.132803469896317	0.0101756481453776	-0.0127668650820851	0.00196320470422506
-0.368440240621567	-0.227243706583977	0.152470797300339	0.00974417943507433	-0.00983927026391029	0.00171117694117129
-0.334836691617966	-0.179268449544907	0.220130622386932	0.00879874359816313	-0.00794301740825176	0.000128813378978521
-0.323030412197113	-0.212652131915092	0.152092799544334	0.00451407814398408	-0.00594046572223306	-8.48712879815139E-05
-0.26385286450386	-0.118291608989239	0.165047243237495	0.00360150937922299	-0.00569344637915492	-0.000374713912606239
-0.256159037351608	-0.108589932322502	0.193013310432434	0.00374991144053638	-0.00586591055616736	-0.00129837938584387
-0.23241825401783	-0.0887175723910332	0.141693860292435	0.00411050720140338	-0.00491777248680592	-0.00139222876168787
-0.224495649337769	-0.0992075726389885	0.160800606012344	0.00265422509983182	-0.00381493731401861	-0.000505731382872909
-0.199601992964745	-0.0964465141296387	0.180612698197365	0.00372722465544939	-0.00378214847296476	-0.00105518545024097
-0.161224529147148	-0.104528352618217	0.319697916507721	0.00484936917200685	-0.00349645665846765	-6.0856244090246E-05
-0.215033516287804	-0.175665944814682	0.227426171302795	0.00447483686730266	-0.00440059043467045	5.69450312468689E-05
-0.191734805703163	-0.157768309116364	0.206271097064018	0.00550303515046835	-0.00435336213558912	0.000389151915442199
-0.210979506373405	-0.169670209288597	0.253560751676559	0.00616240175440907	-0.00516536738723516	0.000830594915896654
-0.248284459114075	-0.182997807860374	0.222137629985809	0.00591246038675308	-0.00598655920475721	0.000902795058209449
-0.273058146238327	-0.180108860135078	0.183010876178741	0.00406987313181162	-0.00618983805179596	-0.000271191151114181
-0.25316795706749	-0.0622164942324162	0.216562584042549	0.00349809904582798	-0.00709826545789838	-0.000330425304127857
-0.34644404053688	-0.101932443678379	0.198167636990547	0.000858735176734626	-0.00456583453342319	-0.00162110547535121
-0.225006684660912	0.00536575214937329	0.167005240917206	0.00149185187183321	-0.00619834288954735	-0.000398493313696235
-0.311612129211426	-0.0484627671539783	0.353482991456985	0.00211226008832455	-0.0061241639778018	-0.000380802172003314
-0.242360860109329	0.010109324939549	0.333300173282623	0.00296066491864622	-0.00625863438472152	-0.000439823052147403
-0.289478957653046	-0.0148476520553231	0.237898871302605	0.00291388714686036	-0.00653210049495101	-0.00093344016931951
-0.33135512471199	-0.160652741789818	0.187914878129959	0.00240203901194036	-0.00519691873341799	-0.00197394378483295
-0.202992156147957	-0.126423105597496	0.375110507011414	0.00494800787419081	-0.00411198846995831	0.000261241453699768
-0.207450568675995	-0.169556498527527	0.338503748178482	0.0048802699893713	-0.00225077476352453	-0.000848199299070984
-0.101243279874325	0.0147675191983581	0.192697092890739	0.00194043107330799	-0.00228047580458224	-0.00328681222163141
-0.176003679633141	-0.040368314832449	0.351422071456909	0.000257658248301595	-0.000591934018302709	-0.000958405376877636
-0.245339930057526	-0.0301050934940577	0.4423828125	0.0030302731320262	-0.00504222745075822	-0.000373502320144325
-0.305580645799637	-0.102375917136669	0.446448743343353	0.00562382582575083	-0.00700992252677679	-0.00161289074458182
-0.368511170148849	-0.0964832529425621	0.312246769666672	0.00229691271670163	-0.00723528815433383	0.000473843654617667
-0.326214373111725	0.0724086761474609	0.379329681396484	-0.000807260337751359	-0.00686902366578579	-0.000124855709145777
-0.177215620875359	0.175345599651337	0.28374046087265	-0.00607483554631472	-0.00276360497809947	-0.0016189644811675
-0.065457783639431	0.272586762905121	0.640571534633636	-0.00694661121815443	0.00121217570267618	-0.00139694276731461
-0.351198941469193	0.188128143548965	0.690652370452881	-0.0014303942443803	-0.00566249107941985	-0.00490401173010468
-0.295925319194794	0.249102085828781	0.354574888944626	-0.00621975306421518	-0.00460528582334518	0.000728828192222863
-0.398864656686783	0.135671243071556	0.633894681930542	-0.00177119916770607	-0.00770521350204945	-0.00292764557525516
-0.423963844776154	0.129995450377464	0.580186784267426	-0.00233752583153546	-0.00831494573503733	-0.000287648610537872
-0.450079560279846	0.0494629628956318	0.613698482513428	0.00185388315003365	-0.0099404277279973	0.000177546171471477
-0.435364127159119	-0.0440213531255722	0.507328927516937	0.00131941051222384	-0.00585006689652801	-0.000495107378810644
-0.340977996587753	0.0015415825182572	0.567005574703217	0.00127916189376265	-0.00343228597193956	-0.00139996130019426
-0.293144404888153	0.0725029110908508	0.6004718542099	0.000467124045826495	-0.00368869677186012	-0.00100496725644916
-0.294887721538544	0.183018326759338	0.827189445495605	-0.00124915398191661	-0.00202986551448703	-0.00264159473590553
-0.494457900524139	0.228217020630836	0.49869829416275	-0.00699985539540648	-0.00915102008730173	-0.00204684073105454
-0.623434484004974	0.0377850793302059	0.684796988964081	0.000858869403600693	-0.0120215136557817	-0.000494829379022121
-0.42508390545845	-0.103208884596825	0.922174334526062	0.00490234326571226	-0.00448477361351252	0.000774161948356777
-0.340084612369537	-0.308813214302063	0.354617744684219	0.0111202141270041	-0.00754127372056246	-0.0026438485365361
-0.234307184815407	-0.388175219297409	0.843259990215302	0.0115724317729473	0.00208194484002888	0.000978806056082249
-0.138053223490715	-0.150361657142639	0.87771213054657	0.00581724988296628	0.00291682267561555	-0.00189146469347179
-0.179112285375595	0.143077194690704	0.827562212944031	-0.00284415110945702	-0.000132038694573566	-0.00224408996291459
-0.326015561819077	0.192395284771919	0.832156717777252	-0.00393160758540034	-0.003900364972651	-8.14453596831299E-05
-0.4627605676651	0.0467826649546623	0.668788015842438	-0.00211633229628205	-0.00806128978729248	0.00132760719861835
-0.573541939258575	-0.134614542126656	0.744895577430725	0.00360866542905569	-0.0111520867794752	0.00263025518506765
-0.543004810810089	-0.253418415784836	0.942578256130219	0.00895956996828318	-0.00887758284807205	0.00285049853846431
-0.309255301952362	-0.154641777276993	0.946363925933838	0.00527898827567697	-0.00060318794567138	0.00355245685204864
-0.312115132808685	0.0057859499938786	0.604009211063385	0.000140198273584247	-0.00226135668344796	-0.000499149144161493
-0.369507521390915	0.136070221662521	0.775169849395752	-0.00240561831742525	-0.0070745968259871	-0.00642741890624166
-0.385455131530762	0.110310390591621	0.931606233119965	-0.00225536501966417	-0.00371001195162535	0.000896728073712438
-0.368103742599487	0.140183180570602	0.62154096364975	-0.00328673585318029	-0.00650392565876246	0.000969256216194481
-0.523559629917145	0.0899082273244858	0.401830732822418	-0.00303685874678195	-0.0116316480562091	-0.00386695936322212
-0.592652916908264	-0.116112284362316	0.4392149746418	0.00350048532709479	-0.0147825516760349	-0.00187601731158793
-0.586413264274597	-0.339407801628113	0.67194789648056	0.00739360507577658	-0.0100518641993403	0.0025825563352555
-0.43907830119133	-0.0429709404706955	0.634737253189087	0.00249252980574965	-0.00725172366946936	-0.000753746542613953
-0.267766118049622	0.225889667868614	0.693114757537842	-0.00488137453794479	-0.00308270356617868	-0.00250422419048846
-0.245017394423485	0.403933316469193	0.804022967815399	-0.00820078141987324	-0.0014969544718042	-0.00354655110277236
-0.301371425390244	0.376826941967011	0.783502340316772	-0.00760937947779894	-0.00391929922625422	-0.00211683474481106
-0.440206259489059	0.369692146778107	0.826170384883881	-0.00655887508764863	-0.00719612929970026	-0.00262631732039154
-0.392097651958466	0.266903400421143	0.861795723438263	-0.00445933546870947	-0.00526648992672563	-0.00331479171290994
-0.466736346483231	0.203234806656837	0.56714278459549	-0.00274817319586873	-0.00934958644211292	-0.00130671495571733
-0.502471446990967	0.240996494889259	0.635529041290283	-0.00415811594575644	-0.00824686326086521	-0.00181801407597959
-0.393860280513763	0.394210398197174	0.692859530448914	-0.00782673712819815	-0.00616259593516588	-0.00132601452060044
-0.388620674610138	0.387546598911285	0.6141237616539	-0.00585527578368783	-0.0074164867401123	-0.00242808274924755
-0.459662467241287	0.296310484409332	0.647292733192444	-0.00528260692954063	-0.00802392978221178	-0.00153964629862458
-0.51221227645874	0.253927797079086	0.667132794857025	-0.00194408441893756	-0.0101929027587175	-0.00162298150826246
-0.468936502933502	0.123610086739063	0.585327804088593	-6.31616348982789E-05	-0.00990228168666363	-7.38406233722344E-05
-0.361935615539551	0.00100778939668089	0.598206520080566	0.00373617606237531	-0.00592413078993559	-0.000941544945817441
-0.272184103727341	-0.0519506186246872	0.554726123809814	0.00427286839112639	-0.00179838121403009	-0.00166248937603086
-0.224186643958092	0.0126213254407048	0.618514060974121	0.00426716823130846	-0.00206088158302009	-0.00311464304104447
-0.233943179249763	0.165934279561043	0.606078803539276	-0.00140111823566258	-0.00237241573631763	-0.00242326059378684
-0.321646511554718	0.519846796989441	0.692675113677979	-0.0105759743601084	-0.00426197331398726	-0.00240147253498435
-0.347900182008743	0.633406162261963	0.701606512069702	-0.0129983685910702	-0.0055095455609262	-0.0022587280254811
-0.245907202363014	0.560902774333954	0.650780737400055	-0.0116966124624014	-0.00399865116924047	-0.00328320730477571
-0.249537006020546	0.420249998569489	0.776522278785706	-0.00816728081554174	-0.00133643380831927	-0.00287868455052376
-0.272521525621414	0.321750491857529	0.764277875423431	-0.00397487869486213	-0.00357222883030772	-0.00110909156501293
-0.361091583967209	0.300995677709579	0.754767417907715	-0.00381195289082825	-0.00374634424224496	-0.00132727331947535
-0.417592585086823	0.406591892242432	0.816205561161041	-0.00685197254642844	-0.0060172313824296	-0.00198036688379943
-0.502401411533356	0.419369339942932	0.892533123493195	-0.00798427313566208	-0.00800576619803905	-0.00248116930015385
-0.531758427619934	0.526090741157532	0.831897974014282	-0.0109037281945348	-0.00879773963242769	-0.00489151244983077
-0.430999875068665	0.614679872989655	0.919649839401245	-0.0112120332196355	-0.00606838846579194	-0.00478607974946499
-0.488225251436234	0.552040755748749	0.972713232040405	-0.0111404247581959	-0.00758018670603633	-0.00321952998638153
-0.600399255752563	0.451237797737122	0.943841099739075	-0.00894308462738991	-0.0101814111694694	-0.00135604804381728
-0.538059115409851	0.605432391166687	0.411926001310349	-0.101702369749546	-0.0368479527533054	-0.00402341224253178
-1.15859997272491	1.77378249168396	-3.01646590232849	-0.221402853727341	-0.128987312316895	-0.0162190869450569
-1.09683406352997	2.21097731590271	-6.07521152496338	-0.174998596310616	-0.0940617993474007	-0.00995026901364326
-1.05535578727722	3.09547853469849	-7.41732025146484	-0.245402112603188	-0.126904621720314	-0.0164685640484095
-1.3857513666153	3.49875640869141	-8.25118541717529	-0.301155060529709	-0.174754589796066	-0.0246016718447208
-1.91145980358124	3.42435121536255	-9.33339214324951	-0.2752565741539	-0.211231201887131	-0.0211168043315411
-2.10814499855042	3.7234799861908	-9.75655746459961	-0.296057879924774	-0.247874617576599	-0.0292352810502052
-2.00418543815613	4.23893785476685	-10.755690574646	-0.329516470432281	-0.230876877903938	-0.0209999457001686
-1.87095594406128	4.82487869262695	-10.954345703125	-0.378863304853439	-0.238805040717125	-0.0272445231676102
-1.69490885734558	5.11363744735718	-11.4211330413818	-0.409230917692184	-0.215802446007729	-0.0280726999044418
-1.43902254104614	5.27342224121094	-12.2047939300537	-0.429112583398819	-0.190251216292381	-0.0271229073405266
-1.17495393753052	5.45744514465332	-13.0873785018921	-0.440176486968994	-0.174235552549362	-0.0300280079245567
-1.14382457733154	5.59141302108765	-13.9444046020508	-0.448587864637375	-0.173855572938919	-0.031908743083477
-1.27708256244659	5.31303453445435	-15.4175825119019	-0.433459520339966	-0.194238379597664	-0.0306395534425974
-1.34015464782715	4.91866779327393	-16.906177520752	-0.39548122882843	-0.220892935991287	-0.0299607999622822
-1.43739628791809	4.45081853866577	-17.7620429992676	-0.367749094963074	-0.233403086662292	-0.0276765059679747
-1.49583542346954	4.03273248672485	-18.7375526428223	-0.304295361042023	-0.221500709652901	-0.0234827529639006
-1.44001770019531	4.12253999710083	-21.0898723602295	-0.31693771481514	-0.229071691632271	-0.0230151526629925
-1.3823037147522	4.6626033782959	-22.6965942382813	-0.374741762876511	-0.245133921504021	-0.025416711345315
-1.42205321788788	5.11869287490845	-24.1294841766357	-0.413286656141281	-0.264511913061142	-0.0282813794910908
-1.41562569141388	5.07120800018311	-25.8893127441406	-0.419423699378967	-0.270815253257751	-0.0296335257589817
-1.13604247570038	4.86674499511719	-27.0089950561523	-0.408005446195602	-0.26697239279747	-0.0282391812652349
-0.907520771026611	4.77620983123779	-26.1688117980957	-0.396100342273712	-0.246345102787018	-0.0284002255648375
-0.48678320646286	4.71487045288086	-26.3440589904785	-0.344273656606674	-0.17388217151165	-0.0258996393531561
0.0854711309075356	5.37673616409302	-27.307991027832	-0.42686203122139	-0.144310817122459	-0.0308236572891474
0.349582433700562	5.96193408966064	-27.8228607177734	-0.481282413005829	-0.123316988348961	-0.0371712446212769
0.255331754684448	5.86645269393921	-27.4695091247559	-0.491010248661041	-0.132536306977272	-0.0366285294294357
0.176074504852295	5.41259050369263	-26.9929676055908	-0.471212953329086	-0.143998682498932	-0.0298411753028631
0.00213176710531116	5.11782169342041	-23.6323337554932	-0.466756910085678	-0.161230206489563	-0.0265121329575777
0.147096559405327	4.46802854537964	-22.6050701141357	-0.311839044094086	-0.0936405137181282	-0.0210143066942692
0.403902441263199	4.4465184211731	-21.2829246520996	-0.381385564804077	-0.086057610809803	-0.0247563868761063
0.334924310445786	4.44634246826172	-19.3060646057129	-0.36343514919281	-0.0781678631901741	-0.0246210116893053
0.129808828234673	4.62443733215332	-18.7387657165527	-0.351839482784271	-0.0790620297193527	-0.0251486804336309
-0.325510591268539	4.64667654037476	-19.2929592132568	-0.369779407978058	-0.105060018599033	-0.0272616483271122
-0.756015956401825	5.05771970748901	-22.4288902282715	-0.387351423501968	-0.141512468457222	-0.0295639578253031
-1.27257740497589	5.40742349624634	-26.5591602325439	-0.442320942878723	-0.227964878082275	-0.0337446667253971
-1.76570105552673	5.54791164398193	-29.5128631591797	-0.462640702724457	-0.274323582649231	-0.030106209218502
-1.98489308357239	6.14068269729614	-32.3102226257324	-0.51684582233429	-0.318475216627121	-0.0309855807572603
-1.86981523036957	7.08224153518677	-33.2618179321289	-0.604451358318329	-0.330432295799255	-0.0368806906044483
-1.58041965961456	7.95001602172852	-33.6738815307617	-0.653776466846466	-0.301360428333282	-0.0451558344066143
-1.0691260099411	8.27175426483154	-34.2452163696289	-0.7004035115242	-0.267488479614258	-0.0479620918631554
-0.358294785022736	7.82177686691284	-34.3575782775879	-0.657670795917511	-0.207324489951134	-0.0472784601151943
0.53254908323288	7.09266424179077	-33.6442527770996	-0.587304353713989	-0.125919580459595	-0.0446804687380791
1.33573591709137	6.44959545135498	-32.1347351074219	-0.538346588611603	-0.0329044163227081	-0.0418280065059662
2.22278833389282	6.35778522491455	-30.5853595733643	-0.51641708612442	0.0556762591004372	-0.0385528430342674
2.69306898117065	6.55626821517944	-29.2894763946533	-0.538229703903198	0.10447021573782	-0.0406841635704041
2.84719705581665	6.59641265869141	-28.3868713378906	-0.556460082530975	0.130304172635078	-0.0412666536867619
2.60376739501953	6.12975025177002	-27.3851795196533	-0.524752378463745	0.0938168838620186	-0.0428129136562347
2.27665615081787	5.46358680725098	-27.9290523529053	-0.441161185503006	0.103979744017124	-0.0400537624955177
2.1367666721344	5.08323764801025	-29.5974254608154	-0.425922572612762	0.0654015243053436	-0.0420326255261898
1.55756819248199	5.00678157806396	-28.8742256164551	-0.438535809516907	-0.0183502286672592	-0.0406919345259666
0.710529685020447	5.20296335220337	-27.1641483306885	-0.427724748849869	-0.0495798029005528	-0.0328564271330833
0.314700186252594	5.8035044670105	-26.9229831695557	-0.482253849506378	-0.107067212462425	-0.0338072180747986
-0.26677730679512	6.45213460922241	-24.1665172576904	-0.576879560947418	-0.175992622971535	-0.0398951694369316
-0.699325740337372	6.14362859725952	-21.3568534851074	-0.513702988624573	-0.165070459246635	-0.0343341305851936
-0.339514434337616	5.22230291366577	-24.5876293182373	-0.407828956842422	-0.10193906724453	-0.030581571161747
0.000703466415870935	4.80039358139038	-26.5635623931885	-0.441236615180969	-0.130920752882957	-0.0309980474412441
-0.334675490856171	4.58026266098022	-22.6098518371582	-0.414433598518372	-0.152044683694839	-0.0266540758311749
-0.727858066558838	4.88466691970825	-20.6711406707764	-0.377653002738953	-0.153901517391205	-0.0227848961949348
-0.997360527515411	5.60947132110596	-20.3021278381348	-0.456249803304672	-0.169973000884056	-0.0311052091419697
-1.37168431282043	6.32053995132446	-20.3475914001465	-0.519566535949707	-0.210023730993271	-0.0358211882412434
-1.71110689640045	7.02351760864258	-20.6450443267822	-0.603567719459534	-0.263226896524429	-0.0326546207070351
-2.12461400032043	7.06124114990234	-20.6989002227783	-0.605494558811188	-0.287976950407028	-0.0359629765152931
-2.19706463813782	7.13009452819824	-21.3758754730225	-0.598358809947968	-0.297414302825928	-0.0370364561676979
-2.18663883209229	7.02657079696655	-23.3856163024902	-0.601066112518311	-0.30930569767952	-0.0402839966118336
-2.40423560142517	6.95066118240356	-22.4558658599854	-0.6318638920784	-0.344251096248627	-0.0427243895828724
-2.59980726242065	7.21863794326782	-19.7804527282715	-0.597753882408142	-0.325893640518188	-0.0379335135221481
-2.26790881156921	6.92121648788452	-20.8609066009521	-0.497145384550095	-0.272020667791367	-0.0396656431257725
-1.74780058860779	6.51433324813843	-26.0816993713379	-0.531011462211609	-0.302113085985184	-0.0403193421661854
-1.80593585968018	5.9122462272644	-30.5078582763672	-0.460851579904556	-0.32579305768013	-0.0325796008110046
-1.79664206504822	5.05316781997681	-35.4266014099121	-0.379228085279465	-0.363398194313049	-0.0268248468637466
-1.6532369852066	4.43844842910767	-36.8507423400879	-0.396972179412842	-0.376010566949844	-0.0308386944234371
-1.17097270488739	4.54513597488403	-37.025390625	-0.367145359516144	-0.325473219156265	-0.0318457186222076
-0.465419083833694	5.21521854400635	-37.6273765563965	-0.383589416742325	-0.252125084400177	-0.0356214381754398
0.223523169755936	5.95834493637085	-40.8385429382324	-0.452745676040649	-0.205493122339249	-0.044081412255764
0.872422456741333	6.65297269821167	-42.4538154602051	-0.552845060825348	-0.178200766444206	-0.0460296608507633
1.36369967460632	6.75667715072632	-43.038932800293	-0.555344998836517	-0.146441102027893	-0.0468469895422459
1.90370285511017	6.42752170562744	-43.0689430236816	-0.519807934761047	-0.105667389929295	-0.0412935465574265
2.41717314720154	5.92078304290771	-43.7108535766602	-0.476507842540741	-0.0397757738828659	-0.0443410575389862
2.84519529342651	6.08246374130249	-42.0994873046875	-0.543346285820007	-0.0317321009933949	-0.0425341464579105
2.71319365501404	5.62250995635986	-37.2295761108398	-0.436472326517105	0.0197630673646927	-0.0392901748418808
2.89461898803711	5.62238645553589	-35.544059753418	-0.438618034124374	0.0761969238519669	-0.0367008000612259
2.88177800178528	6.10527372360229	-36.3592910766602	-0.495861351490021	0.0699034109711647	-0.0457238219678402
2.66625881195068	6.54347705841064	-39.3044090270996	-0.522789418697357	0.0477897934615612	-0.0519784837961197
1.91906309127808	7.03106880187988	-39.559871673584	-0.656859993934631	-0.0819784551858902	-0.0617688111960888
1.08396434783936	6.8514575958252	-36.571159362793	-0.554488956928253	-0.0994121134281158	-0.0456603914499283
0.202921316027641	7.43791484832764	-34.4458465576172	-0.645192921161652	-0.209628105163574	-0.0568385943770409
-0.799616932868958	8.01942825317383	-27.1587829589844	-0.774587094783783	-0.295711249113083	-0.0593130998313427
-1.5535786151886	8.31284713745117	-19.1296062469482	-0.700581848621368	-0.29479306936264	-0.0467513389885426
-2.10830855369568	7.65668773651123	-17.8884353637695	-0.560859680175781	-0.26582407951355	-0.0394792556762695
-2.00818419456482	6.69118118286133	-21.3639068603516	-0.548751354217529	-0.24929641187191	-0.0353316888213158
-2.56275963783264	6.52190780639648	-21.3068752288818	-0.611288905143738	-0.333514600992203	-0.0389171577990055
-2.67683005332947	7.30512857437134	-19.9114437103271	-0.631324648857117	-0.222393020987511	-0.0348834134638309
-3.08380007743835	8.70584583282471	-19.3928775787354	-0.75348424911499	-0.373972952365875	-0.0531044788658619
-4.03527641296387	9.64925575256348	-19.6684627532959	-0.785630881786346	-0.403117537498474	-0.0506407283246517
-4.55411529541016	10.1424055099487	-22.8399753570557	-0.860914051532745	-0.495112180709839	-0.0578304827213287
-4.98899030685425	10.6820755004883	-27.7320003509521	-0.890965044498444	-0.56633198261261	-0.0693875849246979
-5.41104984283447	11.1458225250244	-26.8987064361572	-1.03327023983002	-0.631905138492584	-0.0677072778344154
-5.91648387908936	10.9999895095825	-23.8083171844482	-0.958446741104126	-0.631621301174164	-0.0551373362541199
-5.67258262634277	10.5153427124023	-22.2987995147705	-0.869363903999329	-0.599659562110901	-0.0491878390312195
-5.05539560317993	9.43609046936035	-25.0967769622803	-0.756310939788818	-0.52599048614502	-0.0533671081066132
-4.41497325897217	8.71219062805176	-33.509822845459	-0.694830536842346	-0.567428052425385	-0.0649921223521233
-4.58191061019897	8.49224090576172	-36.0686950683594	-0.750382661819458	-0.603182017803192	-0.0659685432910919
-5.19193315505981	9.22974395751953	-33.2528419494629	-0.815347731113434	-0.641865253448486	-0.0623293854296207
-5.35809803009033	10.5888862609863	-27.7216148376465	-0.95845490694046	-0.646216094493866	-0.0627260953187943
-4.71563863754272	11.2739171981812	-21.5692443847656	-0.963512599468231	-0.537923336029053	-0.0629270449280739
-4.14727449417114	11.0899963378906	-20.76828956604	-0.926768600940704	-0.479898422956467	-0.0657752901315689
-3.55798292160034	10.5906562805176	-20.6794967651367	-0.900064766407013	-0.392221242189407	-0.0611424930393696
-3.24416184425354	10.3473262786865	-19.3856430053711	-0.893888115882874	-0.376394510269165	-0.0613962635397911
-3.34066987037659	10.5072917938232	-16.531213760376	-0.887580513954163	-0.383989542722702	-0.0616636574268341
-4.12468147277832	10.8969583511353	-17.8390102386475	-0.877413392066956	-0.435509771108627	-0.057801365852356
-5.03009033203125	11.6180458068848	-21.1938438415527	-0.960780084133148	-0.51543915271759	-0.056177843362093
-5.95221281051636	12.1776533126831	-23.8962726593018	-1.04811990261078	-0.663053691387177	-0.0626539960503578
-6.36577606201172	12.9139633178711	-26.2066650390625	-1.12154161930084	-0.655035018920898	-0.0606090649962425
-6.12852144241333	14.0647048950195	-28.2278442382813	-1.17520844936371	-0.671122670173645	-0.0754756629467011
-5.96852207183838	15.2584218978882	-26.1201248168945	-1.33140540122986	-0.683041930198669	-0.0826971232891083
-6.01616239547729	15.6392993927002	-23.8008708953857	-1.30933725833893	-0.689798474311829	-0.0871656388044357
-6.08414840698242	15.4050703048706	-22.8882522583008	-1.27690947055817	-0.679079294204712	-0.0813730955123901
-5.78151226043701	15.5111608505249	-24.9190368652344	-1.32144033908844	-0.66275417804718	-0.0858960449695587
-5.66735887527466	15.9849119186401	-21.9032325744629	-1.39737522602081	-0.633937835693359	-0.0917909517884254
-5.34272384643555	16.0552711486816	-21.0236625671387	-1.32241654396057	-0.566552042961121	-0.0857626348733902
-4.75425910949707	15.6631708145142	-21.3253040313721	-1.29990100860596	-0.506196260452271	-0.081234335899353
-4.77578163146973	16.2063179016113	-21.7217044830322	-1.41524517536163	-0.541992545127869	-0.0940620005130768
-5.29406929016113	16.56760597229	-22.1752891540527	-1.43908941745758	-0.582159817218781	-0.0978586748242378
-5.84100103378296	16.376049041748	-22.5401954650879	-1.386554479599	-0.58789473772049	-0.083482638001442
-5.62224149703979	16.4402389526367	-24.8547782897949	-1.34698677062988	-0.591996967792511	-0.0895578786730766
-5.87799739837646	16.3646030426025	-23.2660369873047	-1.44290292263031	-0.628389000892639	-0.091046005487442
-6.11486577987671	16.5035972595215	-24.5013103485107	-1.34724974632263	-0.64908242225647	-0.0871857702732086
-5.39721488952637	17.1352214813232	-27.5090961456299	-1.44843459129333	-0.561364233493805	-0.0842520892620087
-4.98026990890503	17.7695579528809	-27.5768547058105	-1.50404751300812	-0.584440886974335	-0.104099936783314
-4.97022438049316	17.6345252990723	-27.1864910125732	-1.51704216003418	-0.564855635166168	-0.105740658938885
-4.74497842788696	18.0491256713867	-25.3217697143555	-1.54730141162872	-0.540952205657959	-0.111898310482502
-4.37124156951904	17.9476852416992	-23.2103500366211	-1.5108300447464	-0.502753853797913	-0.114636018872261
-4.19591331481934	17.7460079193115	-21.8333644866943	-1.50038623809814	-0.478506743907928	-0.116351909935474
-3.87643551826477	17.6374988555908	-21.9225940704346	-1.45886504650116	-0.452057629823685	-0.117408148944378
-4.10879278182983	17.7908763885498	-22.446949005127	-1.4994889497757	-0.491410970687866	-0.11816318333149
-4.3485107421875	17.9709968566895	-22.1071166992188	-1.50623404979706	-0.508979260921478	-0.114403136074543
-4.18310594558716	18.4397792816162	-22.4300231933594	-1.53134596347809	-0.516764760017395	-0.115739412605762
-4.28237628936768	19.291898727417	-24.0659694671631	-1.63256013393402	-0.535664439201355	-0.117762766778469
-4.7968487739563	19.8191699981689	-25.6047286987305	-1.69539332389832	-0.601150333881378	-0.120833978056908
-5.39041233062744	19.8640441894531	-26.1231822967529	-1.6899973154068	-0.629556596279144	-0.115753561258316
-6.17432165145874	19.8420505523682	-28.0448551177979	-1.66631293296814	-0.705346822738647	-0.113630570471287
-7.08669424057007	20.0680103302002	-30.6880855560303	-1.66423761844635	-0.768081545829773	-0.114535227417946
-7.51668691635132	20.2477722167969	-35.1135101318359	-1.69477307796478	-0.828246653079987	-0.115264557301998
-7.80214834213257	20.6909255981445	-39.6387634277344	-1.7510153055191	-0.890025913715363	-0.126522824168205
-7.78776025772095	20.8832683563232	-44.2528381347656	-1.80030500888824	-0.896065533161163	-0.128157079219818
-7.27651786804199	21.1274490356445	-47.969352722168	-1.81441485881805	-0.87995308637619	-0.135640159249306
-6.20695447921753	20.5837020874023	-48.7057723999023	-1.80389809608459	-0.807691097259521	-0.131114467978477
-5.11531543731689	19.7481861114502	-45.9612159729004	-1.72101390361786	-0.699146568775177	-0.128026947379112
-3.87219834327698	17.9922847747803	-41.3450775146484	-1.54861843585968	-0.568644881248474	-0.116489075124264
-2.91878652572632	15.7274017333984	-31.971378326416	-1.3571765422821	-0.459920346736908	-0.102441422641277
-1.99161100387573	12.9801378250122	-23.166015625	-1.10976243019104	-0.271270841360092	-0.0751881822943687
-1.27962386608124	10.388858795166	-15.4106311798096	-0.880489110946655	-0.214819014072418	-0.0645219683647156
-1.01047444343567	7.68220376968384	-10.7616910934448	-0.653887689113617	-0.118420727550983	-0.0433689318597317
-0.893770158290863	5.22002458572388	-6.84124946594238	-0.465933918952942	-0.0965046808123589	-0.033355213701725
-0.849910974502563	2.88525700569153	-3.44312477111816	-0.258449494838715	-0.0565341264009476	-0.0204892531037331
-0.291827172040939	0.989700376987457	-0.682624876499176	-0.105907678604126	-0.00540310284122825	-0.0112695228308439
-0.194907456636429	-0.533140361309052	0.872100174427032	0.00413364730775356	0.00747502828016877	-0.00513839349150658
-0.354546338319778	-1.18909525871277	0.890757262706757	0.0226718541234732	0.00330436672084033	-0.0022391858510673
-0.747099637985229	-1.26542007923126	0.805218398571014	0.0244750510901213	-0.00550170661881566	-0.00127603719010949
-1.06749844551086	-1.03685975074768	0.892286598682404	0.0178081467747688	-0.0162544678896666	-5.07845106767491E-05
-1.11368584632874	-0.390061110258102	0.953520596027374	0.00759318983182311	-0.0229328405112028	8.78386999829672E-05
-1.13512551784515	-0.0656760036945343	0.903688669204712	-0.00406034104526043	-0.0210295785218477	-0.00157501175999641
-1.05360722541809	0.222683146595955	0.803962647914886	-0.0128240799531341	-0.0175737179815769	-0.00647849356755614
-0.904998779296875	0.537309467792511	0.776947557926178	-0.0184477735310793	-0.0165026094764471	-0.00882607698440552
-0.644099771976471	0.627581119537354	0.842708706855774	-0.0187475793063641	-0.0114682372659445	-0.00694955419749022
-0.494513630867004	0.653707802295685	0.936423063278198	-0.0174304153770208	-0.00700945034623146	-0.00838296487927437
-0.43489021062851	0.592754542827606	0.735838830471039	-0.0182990916073322	-0.00595282763242722	-0.00758189707994461
-0.378399908542633	0.395255565643311	0.539841771125793	-0.0155806550756097	-0.00440792134031653	-0.00915302615612745
-0.512718796730042	0.152206972241402	0.71945583820343	-0.0111337341368198	-0.00304374354891479	-0.00533759268000722
-0.674676418304443	0.123374335467815	0.669752061367035	-0.0102504687383771	-0.00865662284195423	-0.00561339408159256
-0.658848822116852	0.147766932845116	0.455419987440109	-0.0108427396044135	-0.0117171881720424	-0.00537261553108692
-0.547343373298645	0.252088278532028	0.482163846492767	-0.0109031079337001	-0.00972545612603426	-0.00509046949446201
-0.556158602237701	0.177033796906471	0.409938097000122	-0.0116747235879302	-0.00764475297182798	-0.00597279286012053
-0.471632778644562	0.39257338643074	0.43737131357193	-0.01071397960186	-0.00839085131883621	-0.00651100743561983
-0.467626065015793	0.455595910549164	0.40545266866684	-0.0133805554360151	-0.00860163662582636	-0.00731498328968883
-0.545495510101318	0.474776297807693	0.53636771440506	-0.0126389693468809	-0.0102258156985044	-0.0104662133380771
-0.471378326416016	0.377390086650848	0.377330094575882	-0.00919049698859453	-0.0084843197837472	-0.00379015412181616
-0.48111554980278	0.341232687234879	0.241188958287239	-0.0094847409054637	-0.00800215266644955	-0.00542945880442858
-0.398710608482361	0.322734862565994	0.346398949623108	-0.00878695398569107	-0.00506991939619184	-0.00684701465070248
-0.295269131660461	0.277726918458939	0.30091992020607	-0.00936446618288755	-0.00333132385276258	-0.00242673140019178
-0.44537553191185	0.162154138088226	0.245818138122559	-0.0089300824329257	-0.00592528562992811	-0.00164469669107348
-0.517925441265106	0.0943984836339951	0.359714269638062	-0.00472812540829182	-0.00807950738817453	-0.00284478394314647
-0.497420161962509	0.0223944615572691	0.264775276184082	-0.000994868576526642	-0.0102969603613019	-0.00331575237214565
-0.527393698692322	-0.171841591596603	0.202464193105698	0.000922841543797404	-0.0073339962400496	-0.00308899814262986
-0.398681342601776	-0.227297827601433	0.192267715930939	0.00168274343013763	-0.00228415965102613	-0.00479913782328367
-0.183455139398575	-0.134064227342606	0.195519670844078	0.001671900623478	-0.000162612763233483	-0.00486022792756557
-0.203556045889854	-0.217922776937485	0.328871548175812	0.0024120940361172	0.000576847174670547	-0.00580375641584396
-0.285181701183319	-0.258572906255722	0.509777128696442	0.00428547151386738	0.00115977984387428	-0.00448890263214707
-0.360009729862213	-0.0346340723335743	0.367334932088852	0.00181694410275668	-0.00339237414300442	-0.00364855048246682
-0.468550235033035	0.0412047132849693	0.357788592576981	-0.00303626479580998	-0.00726061454042792	-0.0048814108595252
-0.533285677433014	0.233117178082466	0.498643428087235	-0.00794720556586981	-0.0062086982652545	-0.00736759370192885
-0.520986318588257	0.390376538038254	0.218761786818504	-0.0119170630350709	-0.00910909194499254	-0.00694452924653888
-0.263872474431992	0.623603463172913	0.605553507804871	-0.0152975413948298	-0.000432216620538384	-0.00671377684921026
-0.361156404018402	0.530161023139954	0.356955707073212	-0.0171439368277788	-0.00317056989297271	-0.00784473866224289
-0.539873898029327	0.602153182029724	0.408363729715347	-0.0146177941933274	-0.010427120141685	-0.00864654127508402
-0.664242088794708	0.551334738731384	0.245277807116508	-0.0158421788364649	-0.0143328150734305	-0.00454320572316647
-0.788491129875183	0.404791623353958	0.0955420881509781	-0.0177529510110617	-0.0157671086490154	-0.00267028203234077
-0.648590743541718	0.369068622589111	0.13442550599575	-0.0172249712049961	-0.0128802880644798	-0.0029575286898762
-0.392100363969803	0.459590077400208	0.401511013507843	-0.011964219622314	-0.00416816817596555	-0.00352461170405149
-0.217607259750366	0.491323918104172	0.432344794273376	-0.0133285634219646	0.000353095820173621	-0.0073372614569962
-0.00523016229271889	0.626558840274811	0.317419350147247	-0.0160879846662283	0.00268790940754116	-0.0132328532636166
0.0422676093876362	0.799966812133789	0.231554910540581	-0.0243927352130413	0.00738024106249213	-0.0133580230176449
-0.0232711527496576	1.09042513370514	0.462309241294861	-0.0302500445395708	0.00311388773843646	-0.0210540983825922
-0.200966879725456	1.18445289134979	0.767436265945435	-0.0255306754261255	-0.000961331010330468	-0.0191565360873938
-0.649934709072113	0.774765372276306	0.963045120239258	-0.0169102307409048	-0.00798796024173498	-0.00114340335130692
-1.16718602180481	0.70121568441391	0.622750580310822	-0.0235277526080608	-0.0244043208658695	5.33692109456752E-05
-1.72408497333527	0.255676120519638	0.2566998898983	-0.00485150096938014	-0.0468986034393311	-0.00171125668566674
-1.72508811950684	-0.0118405297398567	0.504148185253143	0.00121805060189217	-0.0423836410045624	0.00306087289936841
-1.71303689479828	-0.324552923440933	0.849784731864929	0.0109488386660814	-0.0392343811690807	-0.000823053705971688
-0.891006112098694	-0.261891573667526	0.3365458548069	0.00404844572767615	-0.01698680780828	-0.00472962157800794
-0.159287676215172	-0.0989451557397842	0.733733952045441	0.000510190497152507	0.00953924097120762	-0.00662410305812955
0.216182619333267	-0.0574244782328606	0.899213969707489	0.00184873305261135	0.0179432164877653	-0.0139690972864628
0.251298606395721	-0.0200015418231487	0.793952822685242	-0.000128539904835634	0.016447726637125	-0.00504552898928523
0.271299540996552	-0.165230482816696	0.628427803516388	0.00201506051234901	0.0144146541133523	-0.00071852357359603
0.346277952194214	-0.04416823387146	0.384300172328949	-0.000940548896323889	0.0151375168934464	-0.00400843378156424
0.393495589494705	0.188608944416046	0.656364500522614	-0.00390532892197371	0.0177612062543631	-0.00265981606207788
0.176133319735527	0.215598925948143	0.731205463409424	-0.00450675841420889	0.0103018740192056	-0.00608555832877755
-0.193130224943161	0.104622483253479	0.426014512777328	-0.00660371221601963	0.0020806984975934	-0.00308032566681504
-0.511855602264404	0.00679233251139522	0.508984446525574	-0.00107797246892005	-0.0086065549403429	-0.00604769261553884
-0.801135718822479	-0.0983463376760483	0.306774258613586	-0.0018559453310445	-0.0130535028874874	-0.0077165151014924
-0.70157265663147	0.027719596400857	0.111333116889	-0.00441238470375538	-0.0138839511200786	-0.0064843762665987
-0.566282987594604	0.120469845831394	0.295301675796509	-0.00430259155109525	-0.00928272865712643	-0.00839667394757271
-0.449817836284637	0.222924992442131	0.235731199383736	-0.00943152979016304	-0.00621244218200445	-0.00617495132610202
-0.271770298480988	0.368109852075577	0.375195741653442	-0.0127901807427406	-0.00365448091179132	-0.00455963332206011
-0.335383534431458	0.18406380712986	0.09465042501688	-0.00602249894291162	-0.00609574001282454	-0.00216882233507931
-0.481602221727371	-0.243006899952888	0.236552178859711	0.00305882887914777	-0.00676909973844886	-0.000851558346766979
-0.466125190258026	-0.510547697544098	0.191797330975533	0.0093176793307066	-0.00713041750714183	-0.00033101110602729
-0.368386059999466	-0.662815153598785	0.144526228308678	0.0124375792220235	-0.00290365610271692	-0.00185166508890688
-0.228692054748535	-0.667576193809509	0.300200343132019	0.0120038697496057	0.000634610827546567	-0.00240430026315153
-0.29407200217247	-0.306331872940063	0.304762363433838	0.0061722113750875	-0.00279643363319337	-0.00563320890069008
-0.45880126953125	-0.113184072077274	0.286503493785858	0.00227507250383496	-0.00766173796728253	-0.0051896795630455
-0.488702386617661	-0.0720463693141937	0.334307551383972	-0.00177404133137316	-0.00931408256292343	-0.0030910677742213
-0.451424300670624	-0.0520390532910824	0.352762639522552	-0.00209372444078326	-0.00787284411489964	-0.00348015176132321
-0.285094082355499	-0.188879787921906	0.441620945930481	0.00120658800005913	-0.00207146257162094	-0.00263279094360769
-0.197410240769386	-0.635317862033844	0.280597150325775	0.00920772552490234	0.00282388972118497	-0.00232813879847527
0.0131359891965985	-0.738450646400452	0.282305628061295	0.0173081066459417	0.00583511171862483	-0.00125456554815173
0.060786060988903	-0.591278791427612	0.314384996891022	0.0135785499587655	0.00685175182297826	-0.0018504346953705
0.104263365268707	-0.441771149635315	0.319076150655746	0.00676811998710036	0.00851520616561174	-0.00328440614975989
0.177684217691422	-0.15031772851944	0.386983603239059	0.00044320328743197	0.0101652452722192	-0.00380262127146125
0.196973159909248	0.211575388908386	0.450207889080048	-0.00536326551809907	0.00854915753006935	-0.00493089109659195
0.0153464358299971	0.123628757894039	0.488685369491577	-0.00614133896306157	0.00603870395570993	-0.00405806675553322
-0.123886078596115	0.102450586855412	0.546076893806458	-0.00616549467667937	0.00284759933128953	-0.00359719758853316
-0.171903491020203	0.292149901390076	0.688783526420593	-0.00799292046576738	0.000683715043123811	-0.00558470375835896
-0.13210429251194	0.378871083259583	0.751516997814178	-0.00686453282833099	0.00163831980898976	-0.00835165567696095
-0.0859221145510674	0.224619448184967	0.714312255382538	-0.00773809151723981	0.00594812957569957	-0.00838053040206432
-0.0110991718247533	0.43372517824173	0.803573727607727	-0.0105118956416845	0.00648508407175541	-0.00659052236005664
-0.190829381346703	0.550882518291473	0.851029098033905	-0.015205254778266	0.00244448846206069	-0.00653640553355217
-0.400311321020126	1.02380967140198	-0.401052862405777	-0.119782507419586	-0.0347233302891254	-0.00659410189837217
-0.620733499526978	1.97783410549164	-2.93305158615112	-0.233866825699806	-0.0708773657679558	-0.00812613312155008
-0.688353717327118	2.56811356544495	-4.09417724609375	-0.25176677107811	-0.0712105333805084	-0.010982078500092
-0.710372984409332	2.79701995849609	-6.0765061378479	-0.264225900173187	-0.103148117661476	-0.0159262381494045
-1.20700097084045	2.74671339988709	-6.17620086669922	-0.255461782217026	-0.134833618998528	-0.015782929956913
-1.6706006526947	2.72154569625854	-6.4306058883667	-0.236353814601898	-0.158803179860115	-0.0131362909451127
-1.9774454832077	2.82184314727783	-5.73879098892212	-0.242674425244331	-0.174184411764145	-0.00683546112850308
-1.8930321931839	3.16781973838806	-5.16175842285156	-0.233889535069466	-0.172938585281372	-0.00494799902662635
-1.95071005821228	3.36807179450989	-4.79278659820557	-0.26917353272438	-0.163836747407913	-0.00203163828700781
-1.67052829265594	3.93361592292786	-6.75287055969238	-0.347578704357147	-0.137995511293411	-0.0117706563323736
-1.19687378406525	4.62627935409546	-9.0011157989502	-0.410790264606476	-0.137996926903725	-0.0230974201112986
-1.16102385520935	5.11585378646851	-10.4241571426392	-0.444644272327423	-0.127033099532127	-0.0288149919360876
-1.66284477710724	5.82783603668213	-11.944146156311	-0.495790719985962	-0.158163040876389	-0.0324400663375854
-2.18114733695984	6.47125959396362	-15.3263959884644	-0.53370589017868	-0.174675837159157	-0.034635704010725
-2.38132333755493	7.03142261505127	-20.3552265167236	-0.593459129333496	-0.259298950433731	-0.0398946925997734
-2.83789682388306	7.12754821777344	-24.5104961395264	-0.650206804275513	-0.386687457561493	-0.0440118461847305
-3.45582699775696	6.73073530197144	-24.6883659362793	-0.624059796333313	-0.450282037258148	-0.0344154685735703
-3.19763994216919	6.47844362258911	-24.7574863433838	-0.531091272830963	-0.422446578741074	-0.032227985560894
-2.26906657218933	6.8074779510498	-27.3866367340088	-0.522110760211945	-0.328111946582794	-0.0364424325525761
-1.35726523399353	6.88679981231689	-31.5551433563232	-0.589933633804321	-0.280123949050903	-0.0431203916668892
-0.869421064853668	6.85934114456177	-32.3818893432617	-0.602223753929138	-0.262696832418442	-0.0430798009037972
-0.435090303421021	6.60129070281982	-32.2981071472168	-0.582855701446533	-0.216869756579399	-0.0399536304175854
0.193904310464859	6.31995630264282	-29.5409545898438	-0.546204566955566	-0.163054123520851	-0.037256982177496
0.953200101852417	6.07448244094849	-30.3522033691406	-0.466759830713272	-0.0695714950561523	-0.0360645949840546
1.50082790851593	6.15528011322021	-33.393180847168	-0.528025984764099	-0.0462625473737717	-0.0382163189351559
1.6578871011734	6.18390798568726	-34.3412170410156	-0.524591684341431	-0.0496321246027946	-0.0352650731801987
1.61013007164001	6.33881759643555	-37.0365219116211	-0.518682539463043	-0.0367892608046532	-0.0328499637544155
1.20504367351532	6.9477391242981	-37.8621406555176	-0.611894965171814	-0.117209754884243	-0.0443744994699955
0.247011855244637	7.2818398475647	-38.6444091796875	-0.624115407466888	-0.165434166789055	-0.0501497238874435
-0.761651754379272	7.50435066223145	-39.8689117431641	-0.667394757270813	-0.282530188560486	-0.0505619384348392
-0.927618145942688	7.52608728408813	-42.4798545837402	-0.636311709880829	-0.318149477243423	-0.0541434325277805
-0.673325896263123	7.28862905502319	-41.6823959350586	-0.674371540546417	-0.318425446748734	-0.054171659052372
-0.436333864927292	7.01389360427856	-34.4816360473633	-0.673783302307129	-0.295684486627579	-0.0447644256055355
0.237964078783989	6.88749074935913	-29.2788677215576	-0.529918372631073	-0.156295076012611	-0.0387241616845131
0.670355260372162	7.57715225219727	-29.3405208587646	-0.570398509502411	-0.0815757364034653	-0.0436166748404503
0.799756050109863	8.45961761474609	-32.7742080688477	-0.728756189346313	-0.0858940333127975	-0.0535937622189522
0.473270326852798	9.1323299407959	-36.8910751342773	-0.788976788520813	-0.140722185373306	-0.0583575442433357
-0.260612785816193	9.5681324005127	-39.7146377563477	-0.836315035820007	-0.236858487129211	-0.0607475638389587
-1.02613317966461	10.1080942153931	-40.4957160949707	-0.893808543682098	-0.337288737297058	-0.0640641152858734
-1.53186941146851	10.7332286834717	-40.6100387573242	-0.937647819519043	-0.395976543426514	-0.070825383067131
-2.07399797439575	10.9393405914307	-37.0386657714844	-0.990887463092804	-0.426739722490311	-0.0711961314082146
-2.06680345535278	10.4645805358887	-32.6695861816406	-0.906880557537079	-0.386831969022751	-0.0665208846330643
-1.62040579319	9.56672763824463	-29.4654560089111	-0.862382411956787	-0.344197064638138	-0.0612733401358128
-1.07305777072906	8.50270175933838	-24.6225032806396	-0.733303189277649	-0.24321985244751	-0.0505622141063213
-0.247103586792946	7.7126202583313	-23.0490016937256	-0.605280578136444	-0.142881795763969	-0.0461545623838902
0.0200357958674431	7.63854694366455	-28.2255821228027	-0.549587905406952	-0.0791675373911858	-0.0451996736228466
-0.0456664189696312	7.90146636962891	-34.8639488220215	-0.641116678714752	-0.164942756295204	-0.0538081154227257
-0.502634942531586	8.70586776733398	-43.0981216430664	-0.714703261852264	-0.274920910596848	-0.0541395358741283
-1.52514517307281	9.79995822906494	-48.6994323730469	-0.851816654205322	-0.438479632139206	-0.0646624714136124
-2.3704617023468	10.9052019119263	-52.1052017211914	-0.953473806381226	-0.568835198879242	-0.077250674366951
-2.61553812026978	12.0155982971191	-53.995777130127	-1.01772499084473	-0.599996268749237	-0.0863466709852219
-2.46172070503235	12.1733236312866	-52.4220390319824	-1.07764995098114	-0.586969912052155	-0.0911542698740959
-1.42244863510132	11.4916620254517	-53.5765647888184	-0.948916792869568	-0.491162866353989	-0.0864661112427711
-0.0467228330671787	10.1657218933105	-54.8917236328125	-0.852500677108765	-0.382656872272491	-0.0792339518666267
1.68199026584625	8.60826015472412	-54.4135818481445	-0.714454770088196	-0.223763138055801	-0.0682447403669357
3.36448097229004	7.50776147842407	-51.2134246826172	-0.655811309814453	-0.066281758248806	-0.0574925243854523
4.85733461380005	6.85649490356445	-45.0355911254883	-0.586414694786072	0.121695041656494	-0.0501472167670727
6.14752864837646	6.84969043731689	-41.7101974487305	-0.542029321193695	0.288736283779144	-0.0449563004076481
6.24330425262451	7.16220569610596	-39.0409622192383	-0.615636706352234	0.28755134344101	-0.0516549497842789
5.38924837112427	6.56541776657104	-35.5020599365234	-0.590725004673004	0.255237430334091	-0.0463558174669743
3.42959451675415	6.23026275634766	-30.9025917053223	-0.57256019115448	0.0426129326224327	-0.0484685339033604
0.809763967990875	5.44072341918945	-23.3771781921387	-0.513171255588531	-0.0670332238078117	-0.0416002161800861
-1.53295588493347	5.90162658691406	-15.2189302444458	-0.571587979793549	-0.198255524039268	-0.0314766801893711
-2.38593816757202	6.77843999862671	-11.9276142120361	-0.548545956611633	-0.217083841562271	-0.0357643067836761
-2.74754071235657	7.49312210083008	-13.0894050598145	-0.584804952144623	-0.243471637368202	-0.0406627580523491
-3.87911987304688	8.11496925354004	-15.0249557495117	-0.664729297161102	-0.401119232177734	-0.0449047051370144
-6.07863712310791	8.67801952362061	-17.1412582397461	-0.752060353755951	-0.530244052410126	-0.0406447649002075
-6.84805154800415	10.7055158615112	-18.8360538482666	-0.962738633155823	-0.666375339031219	-0.0425348319113255
-7.0033016204834	11.7749347686768	-19.9294376373291	-0.956135272979736	-0.728947401046753	-0.065004862844944
-6.67185878753662	12.2662696838379	-27.5327606201172	-0.991135239601135	-0.722283780574799	-0.0723081305623055
-6.68996000289917	12.1443872451782	-35.048828125	-1.0825651884079	-0.822792291641235	-0.0774598866701126
-6.99003219604492	12.3328237533569	-36.2189903259277	-1.13977742195129	-0.842900156974792	-0.0754196792840958
-6.49911117553711	12.7540464401245	-36.3874359130859	-1.04816675186157	-0.805162847042084	-0.0770325660705566
-6.13079071044922	12.7477331161499	-37.656810760498	-1.08628737926483	-0.791365385055542	-0.0870442762970924
-5.34249544143677	13.4211044311523	-38.1732330322266	-1.188321352005	-0.714636206626892	-0.0778154954314232
-4.28720760345459	13.3232526779175	-33.5446815490723	-1.19709527492523	-0.636339426040649	-0.0800299718976021
-3.51042914390564	12.4508647918701	-26.4765434265137	-1.09346652030945	-0.49610897898674	-0.063778854906559
-2.97190141677856	11.7081565856934	-21.2215690612793	-0.985721111297607	-0.398282825946808	-0.0579232573509216
-2.71112251281738	10.8357105255127	-20.8244152069092	-0.857521653175354	-0.300300240516663	-0.0547861643135548
-3.11681628227234	9.85085010528564	-22.0897731781006	-0.838520050048828	-0.373812675476074	-0.0512884259223938
-4.11586761474609	9.33677959442139	-22.8699741363525	-0.817541420459747	-0.422844976186752	-0.0380569398403168
-5.26190757751465	9.73120498657227	-22.6077766418457	-0.875147998332977	-0.535927474498749	-0.0332858078181744
-6.0154070854187	10.3571872711182	-22.589334487915	-0.862182855606079	-0.613883137702942	-0.0353283621370792
-6.64988851547241	10.7818670272827	-25.0105991363525	-0.894250929355621	-0.629616856575012	-0.0346827432513237
-6.83446407318115	11.6137361526489	-29.1191940307617	-1.01154208183289	-0.682281136512756	-0.0388024970889091
-6.67208766937256	12.4926519393921	-32.7815132141113	-1.09330534934998	-0.706386864185333	-0.0430288501083851
-6.7792706489563	13.6618432998657	-36.9886817932129	-1.19237875938416	-0.669146597385406	-0.0481241121888161
-5.97756242752075	14.8203687667847	-41.2272987365723	-1.23493814468384	-0.622970461845398	-0.0669794306159019
-5.5177788734436	15.3326148986816	-46.2702827453613	-1.31397986412048	-0.642000555992126	-0.0800655633211136
-5.55951356887817	15.4146184921265	-49.8151168823242	-1.31743609905243	-0.673776865005493	-0.0861244052648544
-5.44262361526489	14.8053102493286	-50.7569694519043	-1.27736485004425	-0.699241101741791	-0.0880691409111023
-5.12080812454224	13.9032649993896	-48.9808578491211	-1.18052959442139	-0.661988854408264	-0.0806272029876709
-4.47723484039307	13.5754508972168	-50.2619819641113	-1.16169631481171	-0.637529313564301	-0.0722953900694847
-3.68203115463257	12.693642616272	-51.0147895812988	-1.07142913341522	-0.567913472652435	-0.0625416561961174
-2.52973699569702	11.6329526901245	-50.4532623291016	-0.980143904685974	-0.483905076980591	-0.0572616569697857
-1.62394332885742	10.9446725845337	-48.2243690490723	-0.946709811687469	-0.399589240550995	-0.0532157942652702
-0.92520534992218	10.1567068099976	-46.8058700561523	-0.761890053749084	-0.284790605306625	-0.0614664442837238
-0.485496670007706	10.1911296844482	-50.7814064025879	-0.828415215015411	-0.297568947076797	-0.0787557885050774
-1.14284384250641	10.4425420761108	-50.328010559082	-0.875682830810547	-0.366667419672012	-0.074816420674324
-1.54209923744202	10.3851928710938	-56.0355072021484	-0.793343782424927	-0.483646929264069	-0.0452832654118538
-2.24641633033752	10.8401117324829	-56.7080574035645	-0.940914690494537	-0.556186974048615	-0.0507560893893242
-1.98297095298767	10.6359052658081	-58.2606887817383	-0.853280782699585	-0.522592067718506	-0.0481863208115101
-1.07013463973999	10.2170400619507	-57.4384803771973	-0.836110949516296	-0.443984389305115	-0.0642233192920685
0.00114525808021426	9.80045127868652	-54.2118072509766	-0.803342223167419	-0.348743081092834	-0.0677546635270119
0.875581562519073	9.92926788330078	-52.4707489013672	-0.735102713108063	-0.265761822462082	-0.0829811692237854
1.75078761577606	10.7637691497803	-53.9305305480957	-0.792424499988556	-0.214926362037659	-0.0952941849827766
1.73787212371826	11.8996419906616	-56.6027603149414	-0.922173976898193	-0.26129162311554	-0.138692885637283
1.50277972221375	12.2272634506226	-57.2207107543945	-0.943674325942993	-0.279206693172455	-0.165653362870216
1.15624701976776	11.7370843887329	-55.1458015441895	-0.932172954082489	-0.258408784866333	-0.190499424934387
1.03110718727112	10.8107929229736	-52.1625671386719	-0.827585101127625	-0.185328960418701	-0.191877797245979
1.07729613780975	10.9474716186523	-50.4452095031738	-0.832727909088135	-0.20921391248703	-0.144695967435837
1.2642148733139	9.24149227142334	-38.9414482116699	-0.558421969413757	-0.0620618537068367	-0.0616116598248482
2.28078889846802	9.84296226501465	-39.1541557312012	-0.52583771944046	-0.102750539779663	-0.0977139547467232
2.45089077949524	9.05261611938477	-41.4623107910156	-0.374637752771378	-0.0281774699687958	-0.0970028266310692
1.74689543247223	8.08327388763428	-43.1040000915527	-0.216094195842743	0.00947539601475	-0.046791423112154
0.94863224029541	7.80111169815063	-46.3780670166016	-0.0547549054026604	0.0924370288848877	0.0373268835246563
-0.638975024223328	8.18678092956543	-51.3395004272461	0.0113610057160258	0.0588675178587437	0.05647187307477
-1.90015804767609	8.48297786712646	-53.2072906494141	0.0696179270744324	0.0829579383134842	0.0798531100153923
-2.76315402984619	8.92276191711426	-56.7942733764648	0.112287178635597	0.0878237038850784	0.0889386162161827
-2.96389603614807	8.57776927947998	-58.4450225830078	0.153051495552063	0.0956553965806961	0.0806503891944885
-2.38202428817749	7.34457778930664	-58.215259552002	0.227567315101624	0.11307979375124	0.0883430540561676
-1.51916217803955	5.70757579803467	-56.8768272399902	0.317774057388306	0.157527849078178	0.100730903446674
-0.736119568347931	3.82448244094849	-53.4367752075195	0.412884682416916	0.212463945150375	0.111063979566097
-0.125180542469025	2.38124823570251	-49.1686668395996	0.495307773351669	0.244707569479942	0.134615764021873
-0.0863292291760445	1.19891750812531	-43.4307518005371	0.549048721790314	0.238139376044273	0.165152221918106
-0.676228821277618	0.440916359424591	-37.132251739502	0.588053107261658	0.209618076682091	0.186248525977135
-1.52190661430359	-0.0971626713871956	-31.0083751678467	0.617346167564392	0.17772151529789	0.203933358192444
-3.00473666191101	-0.378752887248993	-25.4837970733643	0.626074314117432	0.146871849894524	0.192229345440865
-4.27800607681274	-0.354138433933258	-20.2638702392578	0.627619087696075	0.112473882734776	0.184408530592918
-5.00552368164063	-0.162358075380325	-15.317174911499	0.621361136436462	0.0918272063136101	0.189205288887024
-5.57418870925903	0.228502735495567	-10.5570154190063	0.589956223964691	0.0794158726930618	0.184669002890587
-6.10648584365845	0.698113083839417	-6.00243902206421	0.539964854717255	0.0638964623212814	0.168991208076477
-6.47205924987793	1.28717637062073	-1.76774764060974	0.486745685338974	0.0404146574437618	0.155877351760864
-6.71542930603027	1.45674419403076	1.489586353302	0.445320308208466	0.0139379482716322	0.148773640394211
-6.74845838546753	1.38968896865845	4.24117708206177	0.411399245262146	0.00533914938569069	0.134000211954117
-6.52643966674805	1.15696668624878	5.8573145866394	0.395267426967621	0.00343013624660671	0.12969771027565
-6.31101846694946	0.43545326590538	6.74988412857056	0.407496005296707	0.0283846892416477	0.130414023995399
-5.88367938995361	0.16016860306263	5.56456518173218	0.445436060428619	0.108623176813126	0.172803372144699
-5.54159641265869	-0.851863324642181	5.32578039169312	0.486909836530685	0.125360101461411	0.178920120000839
-4.88998985290527	-1.98548376560211	7.19683170318604	0.496081352233887	0.110235176980495	0.162781566381454
-4.41259765625	-3.20483827590942	6.73477458953857	0.561075270175934	0.0898011401295662	0.169625416398048
-4.37088060379028	-4.40177154541016	6.54818773269653	0.622239470481873	0.0774587020277977	0.158367291092873
-4.47377681732178	-4.95407676696777	6.85943841934204	0.660955190658569	0.084523543715477	0.16665506362915
-4.66346025466919	-5.50560998916626	7.73185968399048	0.695181727409363	0.101355291903019	0.144266113638878
-4.33733749389648	-5.92162847518921	9.75205993652344	0.697765409946442	0.10994528979063	0.128521785140038
-3.67863917350769	-5.94455337524414	11.2864303588867	0.695201098918915	0.131754443049431	0.116354145109653
-2.83752512931824	-6.02570152282715	12.6498050689697	0.697205185890198	0.167419344186783	0.105402313172817
-1.86823272705078	-5.95991468429565	13.9075841903687	0.686147928237915	0.20675565302372	0.110415250062943
-1.01410698890686	-5.7326340675354	14.89524269104	0.67219489812851	0.234397456049919	0.11872661113739
-0.5003901720047	-5.79065084457397	15.6673183441162	0.668744623661041	0.255411267280579	0.122042536735535
-0.376678049564362	-5.80860948562622	15.8458595275879	0.669716715812683	0.258872240781784	0.128509894013405
-0.388272941112518	-5.81492900848389	15.979700088501	0.669107139110565	0.248314559459686	0.125628426671028
-0.543453395366669	-5.91654586791992	16.0672912597656	0.658223867416382	0.230144128203392	0.122451692819595
-0.6362544298172	-5.90017414093018	16.0333366394043	0.652066648006439	0.21833273768425	0.119597189128399
-0.602123320102692	-6.14191246032715	15.565450668335	0.669819891452789	0.224061861634254	0.124680548906326
-0.451624482870102	-6.5271430015564	16.0245323181152	0.701526522636414	0.230071440339088	0.119279459118843
-0.185325026512146	-6.8379807472229	17.0251140594482	0.71592652797699	0.230311706662178	0.10903325676918
0.244001716375351	-6.88309144973755	18.2150039672852	0.72671777009964	0.239873975515366	0.0989013910293579
0.654174089431763	-6.84084272384644	19.1468620300293	0.71851909160614	0.250909745693207	0.0866668894886971
1.00636458396912	-6.58201789855957	20.0062923431396	0.69580215215683	0.256055474281311	0.0738299638032913
1.23782324790955	-6.3030047416687	20.4687881469727	0.660185277462006	0.258961379528046	0.060936763882637
1.40228712558746	-6.03204488754272	20.8115997314453	0.635680079460144	0.236865326762199	0.0573168098926544
1.48587346076965	-6.40281248092651	20.5389823913574	0.654846966266632	0.220979705452919	0.0677004233002663
[truncated: 4,201 more rows]
