# Supplementary material for: Dynamic Monitoring Reveals Motor Task Characteristics in Prehistoric Technical Gestures
Source: PLoS One. 2015 Aug 18;10(8):e0134570. doi: 10.1371/journal.pone.0134570 (PMC4540478; doi:10.1371/journal.pone.0134570)
Supplement: S1 Dataset — The zip file contains csv documents of the measurement data generated during the experiments. For each experiment exist two files, one of the measurements of the force sensor and one of the position sensor. They are labeled by the abbreviation “exp” followed by a number and the postfix “-force” for the force sensor and “-position” for the position sensor. The first row shows the legend of the document which states the arrangement of the quantities below. The quantities are listed in chronological order. Sample times of both sensors were 0.01 s. (ZIP) [file pone.0134570.s002.zip › exp32-position.csv]

Position X	Position Y (m)	Position Z (m)	Orientation roll (rad)	Orientation pitch (rad)	Orientation yaw (rad)
0.93910532	0.29072932	-0.03323232	-0.09542032	-0.39877332	-0.14731432
0.93946932	0.29061832	-0.03300432	-0.09341532	-0.39489832	-0.14705032
0.93939332	0.29043632	-0.03271732	-0.08988032	-0.39550732	-0.14716832
0.93979432	0.29036132	-0.03226632	-0.09029532	-0.39184632	-0.14566232
0.93974632	0.29027232	-0.03176332	-0.08811032	-0.39513432	-0.14473932
0.93964832	0.29014532	-0.03132032	-0.09753732	-0.39691132	-0.14355132
0.93993732	0.29018232	-0.03085832	-0.09333432	-0.39518732	-0.14158932
0.94007732	0.29018032	-0.03030532	-0.08671232	-0.39400732	-0.13938032
0.93995032	0.29009932	-0.02974232	-0.08605632	-0.39510732	-0.13795532
0.93992932	0.29009132	-0.02927332	-0.08705332	-0.39685832	-0.13661332
0.94017732	0.29015032	-0.02876832	-0.09089032	-0.39639332	-0.13540532
0.94015532	0.29016132	-0.02822132	-0.08491532	-0.39800232	-0.13457632
0.94037032	0.29023832	-0.02777732	-0.08832232	-0.39668532	-0.13273032
0.94031432	0.29024232	-0.02736932	-0.08806132	-0.39628732	-0.13193832
0.94057532	0.29035732	-0.02698232	-0.08843532	-0.39455232	-0.13068132
0.94048532	0.29032332	-0.02662932	-0.08767532	-0.39627832	-0.13003532
0.94038432	0.29030432	-0.02634932	-0.08813032	-0.39699932	-0.13009432
0.94079432	0.29043032	-0.02617132	-0.08338732	-0.39627632	-0.12976132
0.94137932	0.29060432	-0.02594832	-0.08155432	-0.39163432	-0.12912632
0.94127032	0.29057732	-0.02568732	-0.08668032	-0.39254832	-0.12961632
0.94132032	0.29058432	-0.02542732	-0.08554632	-0.39446732	-0.13016332
0.94149232	0.29066632	-0.02518732	-0.08319032	-0.39501232	-0.13003232
0.94180232	0.29079132	-0.02491832	-0.08116232	-0.39487032	-0.12963532
0.94205132	0.29092732	-0.02465432	-0.08227632	-0.39648932	-0.13024732
0.94234032	0.29109032	-0.02441832	-0.08524632	-0.39430832	-0.13005532
0.94286532	0.29133432	-0.02416332	-0.07887632	-0.39114032	-0.12953332
0.94322332	0.29156732	-0.02385032	-0.08818332	-0.39334732	-0.12984632
0.94312032	0.29165232	-0.02354132	-0.08686932	-0.39277232	-0.13045532
0.94374832	0.29201832	-0.02327432	-0.07888732	-0.38898132	-0.12896632
0.94445832	0.29243232	-0.02295032	-0.08180632	-0.38665532	-0.12897932
0.94458832	0.29266332	-0.02256032	-0.08357632	-0.39174132	-0.12923832
0.94522832	0.29312332	-0.02216532	-0.08155732	-0.38816832	-0.12783432
0.94547832	0.29346632	-0.02176232	-0.07829132	-0.39115632	-0.12760332
0.94620332	0.29403132	-0.02133632	-0.07016032	-0.38631732	-0.12617932
0.94642332	0.29444432	-0.02083032	-0.08816832	-0.38820032	-0.12686432
0.94671032	0.29492332	-0.02032132	-0.08205332	-0.39030032	-0.12630832
0.94739532	0.29556532	-0.01983232	-0.08495032	-0.38778332	-0.12554532
0.94769032	0.29611732	-0.01930132	-0.08261032	-0.38543832	-0.12405232
0.94809932	0.29677132	-0.01877532	-0.07587732	-0.38585232	-0.12239532
0.94821232	0.29736632	-0.01825032	-0.08706432	-0.38399632	-0.12077632
0.94879632	0.29812132	-0.01778332	-0.08055432	-0.38287432	-0.11822432
0.94861432	0.29867832	-0.01729832	-0.09594232	-0.38442432	-0.11785832
0.94929032	0.29945632	-0.01690632	-0.09271932	-0.37961332	-0.11588832
0.94916232	0.29999932	-0.01658232	-0.09120032	-0.38579632	-0.11670632
0.94972932	0.30074332	-0.01628632	-0.09818732	-0.38341032	-0.11711932
0.95053732	0.30160232	-0.01599732	-0.08722632	-0.38210132	-0.11694432
0.95090032	0.30230932	-0.01570232	-0.09750532	-0.38872332	-0.11828332
0.95164932	0.30318032	-0.01539532	-0.09943532	-0.38577232	-0.11817332
0.95271332	0.30420932	-0.01504732	-0.09313032	-0.38472132	-0.11716432
0.95314732	0.30503032	-0.01473632	-0.09853132	-0.38336832	-0.11787232
0.95399032	0.30599532	-0.01446732	-0.10162732	-0.38281332	-0.11849832
0.95479732	0.30692632	-0.01424532	-0.10100832	-0.38101232	-0.11915132
0.95579432	0.30792532	-0.01400532	-0.09326432	-0.37628232	-0.12042632
0.95701732	0.30898932	-0.01377932	-0.08564632	-0.36843232	-0.12162032
0.95770232	0.30991332	-0.01351032	-0.08618332	-0.37557432	-0.12336932
0.95854132	0.31092432	-0.01320032	-0.09987832	-0.37133132	-0.12538732
0.95993332	0.31212932	-0.01283832	-0.10302132	-0.36732832	-0.12670932
0.96074832	0.31319432	-0.01246332	-0.10446732	-0.36427132	-0.12809532
0.96176132	0.31434032	-0.01211032	-0.10115532	-0.36868432	-0.13054932
0.96296932	0.31555632	-0.01174132	-0.09530032	-0.36987132	-0.13303832
0.96372932	0.31666232	-0.01134232	-0.09877632	-0.37283832	-0.13620432
0.96512032	0.31802132	-0.01090732	-0.09094232	-0.36856632	-0.13900432
0.96572132	0.31914232	-0.01034532	-0.10282332	-0.38099332	-0.14345232
0.96726532	0.32065732	-0.00975732	-0.09851832	-0.37420432	-0.14424232
0.96868732	0.32218532	-0.00909032	-0.09066032	-0.37614232	-0.14651832
0.96982632	0.32368232	-0.00839732	-0.10221332	-0.36753932	-0.14798932
0.97086332	0.32518032	-0.00767832	-0.11209532	-0.37072932	-0.14890032
0.97188732	0.32671332	-0.00692732	-0.11607932	-0.36502532	-0.14973632
0.97263532	0.32817632	-0.00616632	-0.12151232	-0.37197632	-0.15153932
0.97391432	0.32986632	-0.00541432	-0.12006032	-0.36693932	-0.15169232
0.97490332	0.33145132	-0.00463132	-0.12282332	-0.37002632	-0.15189932
0.97669532	0.33334032	-0.00387432	-0.11239632	-0.37039532	-0.15204932
0.97807132	0.33509932	-0.00315032	-0.11436032	-0.37609532	-0.15274232
0.97962832	0.33691632	-0.00255432	-0.11925232	-0.36753732	-0.15300832
0.98077832	0.33859232	-0.00205832	-0.12267432	-0.36007332	-0.15341632
0.98216032	0.34034432	-0.00164532	-0.12473432	-0.36248932	-0.15472832
0.98353832	0.34206832	-0.00137632	-0.12105132	-0.36294032	-0.15678632
0.98508232	0.34382932	-0.00122732	-0.12449332	-0.36679932	-0.15983032
0.98604832	0.34538432	-0.00118332	-0.13314832	-0.37241132	-0.16358132
0.98784332	0.34721732	-0.00128232	-0.13333932	-0.37154632	-0.16710132
0.98927032	0.34890732	-0.00152032	-0.14434932	-0.37797632	-0.17176332
0.99080732	0.35061532	-0.00188932	-0.14962232	-0.38179032	-0.17726632
0.99256132	0.35242132	-0.00236232	-0.15313032	-0.36469432	-0.18129232
0.99421632	0.35419432	-0.00280432	-0.15822532	-0.36150232	-0.18685132
0.99645132	0.35618332	-0.00322132	-0.16066332	-0.35137632	-0.19099032
0.99879632	0.35819432	-0.00370632	-0.15709032	-0.35380432	-0.19611232
1.00109032	0.36019832	-0.00411032	-0.16295732	-0.35623032	-0.20023932
1.00366032	0.36234032	-0.00453332	-0.16465532	-0.35977132	-0.20432232
1.00587032	0.36439832	-0.00490432	-0.16513732	-0.36539232	-0.20676932
1.00848032	0.36662932	-0.00523532	-0.17101832	-0.36161832	-0.20652032
1.01066032	0.36874132	-0.00564732	-0.17364032	-0.36391832	-0.20683332
1.01259032	0.37074832	-0.00610932	-0.17763832	-0.36417932	-0.20584332
1.01483032	0.37284132	-0.00668332	-0.18318232	-0.35432232	-0.20390032
1.01697032	0.37478032	-0.00743932	-0.18356932	-0.36808032	-0.20566032
1.01873032	0.37647732	-0.00826232	-0.19053832	-0.36252432	-0.20549932
1.02121032	0.37837332	-0.00915332	-0.19475032	-0.36142832	-0.20692932
1.02422032	0.38042232	-0.01011632	-0.18970032	-0.36430232	-0.21085932
1.02734032	0.38252132	-0.01104832	-0.19289232	-0.35220032	-0.21339632
1.03041032	0.38462932	-0.01203232	-0.19361432	-0.35702732	-0.21983832
1.03345032	0.38677632	-0.01300432	-0.20142732	-0.36223832	-0.22639632
1.03640032	0.38891732	-0.01403632	-0.21152132	-0.35640932	-0.23222332
1.03937032	0.39106632	-0.01519432	-0.21825332	-0.35360232	-0.23905732
1.04184032	0.39302632	-0.01644032	-0.22303132	-0.35397632	-0.24652132
1.04430032	0.39493332	-0.01772332	-0.22728232	-0.35661332	-0.25477132
1.04636032	0.39662032	-0.01895232	-0.23326932	-0.35039732	-0.26042532
1.04928032	0.39864232	-0.02012032	-0.22885432	-0.34836732	-0.26618232
1.05195032	0.40064232	-0.02108332	-0.23039732	-0.34429532	-0.26945832
1.05424032	0.40260632	-0.02186932	-0.23000532	-0.33381532	-0.27069132
1.05719032	0.40490432	-0.02248932	-0.23451132	-0.33454132	-0.27154732
1.05965032	0.40702432	-0.02295632	-0.23622832	-0.32886532	-0.27065032
1.06136032	0.40882332	-0.02332832	-0.23950232	-0.33201332	-0.27013532
1.06394032	0.41098432	-0.02371632	-0.23717232	-0.33347332	-0.26938432
1.06586032	0.41291432	-0.02408732	-0.23120032	-0.32629132	-0.26544232
1.06762032	0.41476732	-0.02444732	-0.22895332	-0.32627132	-0.26313532
1.06958032	0.41671732	-0.02473332	-0.22310832	-0.32309732	-0.26083732
1.07185032	0.41874432	-0.02496732	-0.22055132	-0.32539632	-0.25996632
1.07376032	0.42054932	-0.02501932	-0.22410232	-0.32038432	-0.25925932
1.07634032	0.42249332	-0.02503132	-0.22010232	-0.31599132	-0.26116732
1.07822032	0.42404732	-0.02500132	-0.22922732	-0.31548432	-0.26442832
1.08043032	0.42566132	-0.02494632	-0.23302932	-0.31720332	-0.26929732
1.08306032	0.42741132	-0.02494332	-0.23875032	-0.31957432	-0.27669432
1.08472032	0.42875432	-0.02491532	-0.24356332	-0.31834932	-0.28380232
1.08667032	0.43012032	-0.02487832	-0.24874332	-0.31033832	-0.29031932
1.08906032	0.43155332	-0.02479632	-0.25394432	-0.30588032	-0.30006232
1.09075032	0.43260832	-0.02461632	-0.25896432	-0.29778632	-0.31127632
1.09308032	0.43382532	-0.02443732	-0.26544032	-0.28357432	-0.32374132
1.09500032	0.43498232	-0.02416332	-0.27198932	-0.27026432	-0.33617432
1.09771032	0.43656532	-0.02389132	-0.26444732	-0.26493232	-0.35134932
1.09934032	0.43799732	-0.02342532	-0.26829332	-0.25121032	-0.36057332
1.10157032	0.43987232	-0.02289232	-0.26001532	-0.24699132	-0.36974432
1.10333032	0.44171332	-0.02221732	-0.25423932	-0.23665432	-0.37486232
1.10520032	0.44363432	-0.02147532	-0.24942432	-0.23761732	-0.37949532
1.10766032	0.44576432	-0.02065732	-0.24147832	-0.23832232	-0.38258732
1.10922032	0.44745332	-0.01965432	-0.24506532	-0.23141932	-0.38368332
1.11136032	0.44943432	-0.01854232	-0.23962832	-0.23366132	-0.38554232
1.11343032	0.45147032	-0.01741132	-0.23026332	-0.22926632	-0.38604832
1.11466032	0.45330832	-0.01632832	-0.22819332	-0.22462932	-0.38521632
1.11555032	0.45505532	-0.01535032	-0.22968432	-0.22442132	-0.38501932
1.11694032	0.45701532	-0.01451632	-0.21618132	-0.22817732	-0.38660632
1.11815032	0.45887132	-0.01371532	-0.20925232	-0.23070632	-0.38888932
1.12005032	0.46082932	-0.01297132	-0.20177332	-0.24052032	-0.39593732
1.12185032	0.46266332	-0.01227932	-0.19978732	-0.24344832	-0.40545732
1.12284032	0.46419032	-0.01161432	-0.20612832	-0.23837032	-0.41357732
1.12329032	0.46543732	-0.01099332	-0.21225132	-0.23059532	-0.42157432
1.12487032	0.46694832	-0.01054932	-0.20503932	-0.22719732	-0.43256732
1.12624032	0.46815132	-0.01029832	-0.20711532	-0.22396332	-0.44548332
1.12691032	0.46890032	-0.01033032	-0.20210432	-0.20989332	-0.45824432
1.12895032	0.47003732	-0.01055632	-0.19644232	-0.20605732	-0.47528932
1.12989032	0.47057232	-0.01089732	-0.19756632	-0.19611132	-0.49321632
1.13155032	0.47130632	-0.01134132	-0.20094432	-0.19364132	-0.51187132
1.13327032	0.47191232	-0.01176932	-0.20617932	-0.19233332	-0.53096432
1.13529032	0.47239932	-0.01223432	-0.21146932	-0.19201932	-0.55015032
1.13753032	0.47276832	-0.01276232	-0.21908232	-0.19327632	-0.56841832
1.13999032	0.47311732	-0.01333332	-0.21952032	-0.19561932	-0.58725532
1.14211032	0.47317132	-0.01388832	-0.21609732	-0.20315232	-0.60470332
1.14429032	0.47310532	-0.01444132	-0.21065032	-0.20570632	-0.61997232
1.14685032	0.47299632	-0.01491432	-0.21626732	-0.21632432	-0.63700432
1.14989032	0.47281532	-0.01530232	-0.22584032	-0.22753832	-0.65377232
1.15221032	0.47213632	-0.01560132	-0.22216332	-0.24132332	-0.67071532
1.15422032	0.47110432	-0.01582432	-0.31627832	-0.32112132	-0.70573832
1.15420032	0.46924632	-0.01594132	-0.34555732	-0.32713132	-0.72097132
1.15543032	0.46791432	-0.01597532	-0.35304132	-0.31623932	-0.73003532
1.15682032	0.46665732	-0.01591832	-0.36667732	-0.30697632	-0.74012232
1.15849032	0.46552432	-0.01590832	-0.36004832	-0.29605932	-0.74869932
1.15904032	0.46393532	-0.01605932	-0.37690632	-0.29863332	-0.76349632
1.16083032	0.46296432	-0.01638732	-0.37005932	-0.28359132	-0.77415832
1.16134032	0.46162832	-0.01697532	-0.38096432	-0.26585032	-0.78486532
1.16207032	0.46068632	-0.01786132	-0.38782632	-0.27288032	-0.81056132
1.16031032	0.45914132	-0.01907032	-0.43547832	-0.30006832	-0.84716432
1.16139032	0.45910132	-0.02035132	-0.44494432	-0.25312032	-0.85623032
1.16003032	0.45827032	-0.02183732	-0.47611932	-0.26294132	-0.88835232
1.15985032	0.45815632	-0.02349732	-0.50122032	-0.24052032	-0.91079632
1.15943032	0.45811032	-0.02528232	-0.52537332	-0.22344932	-0.93633032
1.15931032	0.45857232	-0.02748032	-0.09052432	-0.20105032	-0.96058132
1.15912032	0.45905332	-0.02967032	-0.08234232	-0.19819432	-0.99126832
1.15880032	0.45983732	-0.03193732	-0.07161232	-0.19313732	-1.02280032
1.15763032	0.46063832	-0.03407332	-0.05880032	-0.18813632	-1.05419032
1.15680032	0.46187432	-0.03620232	-0.04765632	-0.18480932	-1.08531032
1.15615032	0.46334032	-0.03829432	-0.03931432	-0.17712632	-1.11539032
1.15610032	0.46507232	-0.04033132	-0.03766232	-0.17205032	-1.14621032
1.15614032	0.46682632	-0.04238832	-0.03621732	-0.16630232	-1.17669032
1.15628032	0.46860332	-0.04449632	-0.03803932	-0.16111932	-1.20504032
1.15698032	0.47072332	-0.04669532	-0.04072332	-0.15170132	-1.23204032
1.15676032	0.47264532	-0.04872532	-0.03980032	-0.14657532	-1.25904032
1.15696032	0.47483432	-0.05061632	-0.03995032	-0.13930832	-1.28428032
1.15739032	0.47710832	-0.05236632	-0.04105732	-0.13223932	-1.30940032
1.15771032	0.47924432	-0.05412932	-0.04249232	-0.12578132	-1.33298032
1.15847032	0.48142332	-0.05586432	-0.04409332	-0.11770132	-1.35590032
1.15974032	0.48362932	-0.05773232	-0.04818832	-0.11178732	-1.37830032
1.16053032	0.48549332	-0.05955832	-0.05166532	-0.10828532	-1.39830032
1.16083032	0.48700632	-0.06126932	-0.05521932	-0.11104332	-1.41740032
1.16163032	0.48858032	-0.06294332	-0.06166232	-0.11225632	-1.43421032
1.16227032	0.48988332	-0.06448732	-0.06879032	-0.10962532	-1.44940032
1.16434032	0.49161732	-0.06597132	-0.07603232	-0.10468732	-1.46211032
1.16597032	0.49303532	-0.06740532	-0.08492732	-0.10468632	-1.47526032
1.16747032	0.49428032	-0.06878132	-0.08930432	-0.10152132	-1.48619032
1.16920032	0.49554932	-0.07017432	-0.09529732	-0.10220132	-1.49678032
1.17087032	0.49675432	-0.07156332	-0.09643432	-0.10544532	-1.50677032
1.17255032	0.49793932	-0.07301232	-0.09792832	-0.10638232	-1.51666032
1.17362032	0.49889132	-0.07445732	-0.10115932	-0.10932132	-1.52593032
1.17368032	0.49938532	-0.07591332	-0.10109732	-0.11631532	-1.53595032
1.17547032	0.50056732	-0.07739532	-0.10421932	-0.11595232	-1.54337032
1.17708032	0.50167032	-0.07874532	-0.11009432	-0.11527532	-1.55082032
1.17779032	0.50245132	-0.07994932	-0.11122132	-0.11666732	-1.55866032
1.17885032	0.50340232	-0.08103632	-0.11223432	-0.12147732	-1.56696032
1.18106032	0.50480532	-0.08216032	-0.11521432	-0.11671032	-1.57085032
1.17918032	0.50442732	-0.08278032	-0.10750332	-0.10567932	-1.57114032
1.18341032	0.50657432	-0.08384832	-0.11987832	-0.11107832	-1.57737032
1.18413032	0.50718832	-0.08476032	-0.12374832	-0.10653932	-1.57906032
1.18256032	0.50683232	-0.08520932	-0.12018932	-0.10284132	-1.58104032
1.18764032	0.50929732	-0.08636232	-0.13525432	-0.09954032	-1.58114032
1.18156032	0.50702632	-0.08651032	-0.11598132	-0.10528632	-1.58474032
1.18955032	0.51078532	-0.08782332	-0.13911032	-0.08883032	-1.58134032
1.18404032	0.50875632	-0.08813032	-0.12212432	-0.09831132	-1.58971032
1.18659032	0.51013232	-0.08904932	-0.12778532	-0.08878232	-1.58625032
1.19037032	0.51201032	-0.09025532	-0.13874432	-0.07814732	-1.58407032
1.18705032	0.51086232	-0.09091332	-0.12838132	-0.08993032	-1.59095032
1.18710032	0.51117032	-0.09190632	-0.12632032	-0.08594932	-1.59227032
1.18811032	0.51187132	-0.09307732	-0.13025432	-0.08524132	-1.59462032
1.19027032	0.51310132	-0.09444132	-0.13460332	-0.07591232	-1.59506032
1.19150032	0.51395632	-0.09573732	-0.13348732	-0.07317732	-1.59640032
1.19136032	0.51420632	-0.09702932	-0.13312932	-0.07737732	-1.59958032
1.19158032	0.51462332	-0.09845032	-0.13445732	-0.07686332	-1.60284032
1.19266032	0.51542432	-0.09991832	-0.13324332	-0.07469932	-1.60426032
1.19369032	0.51620432	-0.10142732	-0.13503732	-0.06988932	-1.60588032
1.19593032	0.51755532	-0.10308732	-0.14535232	-0.06018332	-1.60758032
1.19716032	0.51852932	-0.10471532	-0.14218932	-0.05928032	-1.61056032
1.19797032	0.51932332	-0.10632032	-0.14167632	-0.05924632	-1.61349032
1.19677032	0.51927132	-0.10770232	-0.14450332	-0.06393532	-1.61872032
1.19801032	0.52028432	-0.10925032	-0.13912732	-0.06035932	-1.61986032
1.19858032	0.52101832	-0.11071532	-0.14056732	-0.05847232	-1.62208032
1.19736032	0.52101232	-0.11192632	-0.14186032	-0.06316232	-1.62554032
1.19876032	0.52213732	-0.11340532	-0.13939832	-0.05670232	-1.62743032
1.19802032	0.52232432	-0.11462532	-0.13486232	-0.05561332	-1.62916032
1.19855032	0.52311732	-0.11597432	-0.14020332	-0.05308032	-1.63266032
1.19776032	0.52335332	-0.11717932	-0.13494732	-0.05708332	-1.63559032
1.19888032	0.52445832	-0.11855232	-0.13810632	-0.04655132	-1.63706032
1.19811032	0.52470732	-0.11975232	-0.13466932	-0.05174132	-1.64124032
1.19899032	0.52566832	-0.12108132	-0.13277132	-0.04443732	-1.64389032
1.19860032	0.52609632	-0.12232932	-0.12936332	-0.04498032	-1.64810032
1.19881032	0.52674632	-0.12355632	-0.12975332	-0.04049632	-1.65125032
1.19819032	0.52701632	-0.12474832	-0.12571232	-0.03889032	-1.65403032
1.19730032	0.52711732	-0.12586532	-0.12548332	-0.04101832	-1.65684032
1.19684032	0.52739432	-0.12694432	-0.12107232	-0.03828632	-1.66009032
1.19717032	0.52801032	-0.12814832	-0.12371432	-0.03587832	-1.66248032
1.19631032	0.52807732	-0.12918932	-0.12006532	-0.03531632	-1.66494032
1.19581032	0.52827932	-0.13028332	-0.11856832	-0.03202132	-1.66660032
1.19528032	0.52843932	-0.13136832	-0.11652132	-0.03264832	-1.66893032
1.19458032	0.52851732	-0.13239732	-0.11334232	-0.03624832	-1.67149032
1.19415032	0.52869432	-0.13338632	-0.11173632	-0.03438732	-1.67345032
1.19411032	0.52902832	-0.13441432	-0.11111032	-0.03181232	-1.67383032
1.19312032	0.52886732	-0.13528632	-0.10828632	-0.03106532	-1.67552032
1.19334032	0.52919532	-0.13628932	-0.10914432	-0.02794532	-1.67579032
1.19309032	0.52929432	-0.13718632	-0.10984132	-0.02603132	-1.67579032
1.19396032	0.52988732	-0.13822032	-0.11237632	-0.02039832	-1.67512032
1.19189032	0.52917632	-0.13884332	-0.10603232	-0.02456532	-1.67662032
1.19114032	0.52903832	-0.13959932	-0.10336432	-0.02556332	-1.67706032
1.19181032	0.52949132	-0.14044332	-0.10641032	-0.02022032	-1.67655032
1.19117032	0.52939432	-0.14104932	-0.10286232	-0.02272832	-1.67751032
1.19104032	0.52950632	-0.14166732	-0.10520632	-0.01997432	-1.67701032
1.19022032	0.52938232	-0.14217032	-0.10235632	-0.02117232	-1.67911032
1.19055032	0.52972832	-0.14278932	-0.10106832	-0.01789232	-1.67894032
1.19026032	0.52976732	-0.14320632	-0.10004732	-0.01575432	-1.67925032
1.19081032	0.53015932	-0.14364732	-0.10443532	-0.00845732	-1.67662032
1.19053032	0.53014132	-0.14392232	-0.10183532	-0.00705932	-1.67545032
1.19094032	0.53041132	-0.14411632	-0.10467232	-0.00418132	-1.67478032
1.19092032	0.53047032	-0.14414432	-0.10502232	-0.00371932	-1.67431032
1.19046032	0.53034732	-0.14410132	-0.10349732	-0.00346532	-1.67388032
1.19078032	0.53058432	-0.14408232	-0.10414532	-0.00276332	-1.67414032
1.19068032	0.53064032	-0.14407532	-0.10512532	-0.00097232	-1.67437032
1.19103032	0.53097432	-0.14409832	-0.10161732	-0.00051432	-1.67475032
1.19157032	0.53137132	-0.14418932	-0.10494532	0.00171832	-1.67730032
1.19179032	0.53164532	-0.14423732	-0.10073232	0.00105332	-1.67825032
1.19106032	0.53143732	-0.14418632	-0.10028232	-0.00222632	-1.68136032
1.19198032	0.53196332	-0.14436332	-0.09924632	0.00016732	-1.68253032
1.19140032	0.53180032	-0.14437432	-0.09764632	-0.00533432	-1.68630032
1.19158032	0.53201732	-0.14457432	-0.09600532	-0.00673932	-1.68755032
1.19184032	0.53225932	-0.14487032	-0.09221832	-0.00484032	-1.68964032
1.19133032	0.53211432	-0.14508232	-0.08949232	-0.00917332	-1.69265032
1.19173032	0.53231032	-0.14541132	-0.08808432	-0.01206332	-1.69504032
1.19201032	0.53239432	-0.14575232	-0.08760632	-0.01505732	-1.69761032
1.19252032	0.53252132	-0.14616932	-0.08747032	-0.01491632	-1.69930032
1.19274032	0.53251332	-0.14658532	-0.08770732	-0.01182132	-1.69942032
1.19226032	0.53220832	-0.14696832	-0.08521932	-0.01841632	-1.70212032
1.19325032	0.53255332	-0.14756532	-0.08543932	-0.01452132	-1.70413032
1.19336032	0.53251332	-0.14810432	-0.08393732	-0.01773832	-1.70472032
1.19344032	0.53238632	-0.14858632	-0.08421332	-0.01969832	-1.70767032
1.19343032	0.53223232	-0.14913432	-0.08377932	-0.02184132	-1.70876032
1.19324032	0.53200332	-0.14963432	-0.08183932	-0.02213832	-1.70973032
1.19331032	0.53188832	-0.15016132	-0.07900632	-0.02224332	-1.71121032
1.19442032	0.53222732	-0.15092532	-0.08303032	-0.01773732	-1.71154032
1.19280032	0.53132632	-0.15137632	-0.07649932	-0.02126432	-1.71308032
1.19244032	0.53096332	-0.15198732	-0.07626832	-0.02188032	-1.71408032
1.19280032	0.53092432	-0.15275132	-0.07690832	-0.02400532	-1.71582032
1.19294032	0.53076832	-0.15344732	-0.07666132	-0.02075132	-1.71476032
1.19273032	0.53042732	-0.15408432	-0.07594732	-0.01966632	-1.71411032
1.19160032	0.52965132	-0.15456632	-0.07504432	-0.01952432	-1.71385032
1.19131032	0.52925632	-0.15519632	-0.07550832	-0.01778732	-1.71380032
1.19093032	0.52885032	-0.15588132	-0.07526832	-0.01791232	-1.71402032
1.19107032	0.52872432	-0.15664732	-0.07298232	-0.01671432	-1.71459032
1.19038032	0.52826332	-0.15731832	-0.07191732	-0.01739632	-1.71599032
1.18677032	0.52652032	-0.15770132	-0.06749732	-0.03134332	-1.71650032
1.19077032	0.52820632	-0.15903332	-0.07016832	-0.01800332	-1.71825032
1.18945032	0.52751132	-0.15970632	-0.06758332	-0.02245732	-1.71998032
1.19003032	0.52765832	-0.16058832	-0.06746132	-0.01823132	-1.72039032
1.19164032	0.52825532	-0.16163632	-0.07153832	-0.01625732	-1.72109032
1.19043032	0.52765932	-0.16225332	-0.06867232	-0.01791732	-1.72304032
1.19024032	0.52749132	-0.16294632	-0.06715532	-0.01937732	-1.72413032
1.19020032	0.52739432	-0.16362132	-0.06682932	-0.02031532	-1.72542032
1.18964032	0.52706932	-0.16419232	-0.06636832	-0.02147032	-1.72695032
1.19031032	0.52733832	-0.16495332	-0.06564032	-0.01797432	-1.72829032
1.18900032	0.52675332	-0.16535232	-0.06151032	-0.02026632	-1.72906032
1.19038032	0.52735932	-0.16610732	-0.06276332	-0.01841432	-1.73016032
1.19015032	0.52726432	-0.16659732	-0.05941932	-0.01850732	-1.73098032
1.19005032	0.52722332	-0.16697032	-0.05879532	-0.01731032	-1.73232032
1.19021032	0.52725732	-0.16734832	-0.05960032	-0.01788132	-1.73313032
1.18978032	0.52692632	-0.16745732	-0.06032032	-0.01731832	-1.73220032
1.19176032	0.52762532	-0.16777532	-0.06320332	-0.01234932	-1.73134032
1.19114032	0.52718832	-0.16762932	-0.06491932	-0.01497032	-1.73099032
1.19057032	0.52675932	-0.16728932	-0.06378532	-0.01784932	-1.72945032
1.19103032	0.52677032	-0.16699432	-0.06490232	-0.01596332	-1.72820032
1.19157032	0.52684632	-0.16657032	-0.06995432	-0.01363432	-1.72651032
1.19152032	0.52662732	-0.16596632	-0.06780132	-0.01406132	-1.72547032
1.19041032	0.52595832	-0.16515832	-0.06667332	-0.01851332	-1.72463032
1.19191032	0.52643132	-0.16464632	-0.07045332	-0.01478632	-1.72305032
1.19261032	0.52662732	-0.16392732	-0.07269632	-0.01530332	-1.72167032
1.19321032	0.52670232	-0.16313532	-0.07319032	-0.01425432	-1.72041032
1.19210032	0.52606132	-0.16207832	-0.07038732	-0.01953232	-1.71924032
1.19356032	0.52651732	-0.16129232	-0.07420432	-0.01204232	-1.71704032
1.19394032	0.52651532	-0.16033232	-0.07489432	-0.01152032	-1.71498032
1.19406032	0.52643532	-0.15939432	-0.07648632	-0.01174132	-1.71434032
1.19428032	0.52639232	-0.15844532	-0.07515532	-0.01299432	-1.71343032
1.19418032	0.52624432	-0.15749232	-0.07677332	-0.01477632	-1.71301032
1.19547032	0.52670732	-0.15678732	-0.07751432	-0.01223532	-1.71134032
1.19572032	0.52672032	-0.15598632	-0.07828932	-0.01348832	-1.71112032
1.19658032	0.52702032	-0.15536132	-0.07963232	-0.01299432	-1.71078032
1.19746032	0.52732432	-0.15484632	-0.08227332	-0.01316332	-1.71038032
1.19831032	0.52783932	-0.15478232	-0.08031732	-0.01585432	-1.71120032
1.19845032	0.52799332	-0.15554532	-0.08040132	-0.01960932	-1.71313032
1.19713032	0.52753632	-0.15642832	-0.07591332	-0.01999232	-1.71232032
1.19848032	0.52830232	-0.15785732	-0.07930932	-0.01822732	-1.71314032
1.19869032	0.52860032	-0.15942532	-0.07960932	-0.02106332	-1.71386032
1.19948032	0.52913432	-0.16126732	-0.08342532	-0.02183932	-1.71585032
1.19872032	0.52903932	-0.16316832	-0.08109632	-0.02703632	-1.71731032
1.20003032	0.52985932	-0.16548632	-0.08587032	-0.02713032	-1.71832032
1.19977032	0.53005232	-0.16773232	-0.08622032	-0.02347532	-1.71741032
1.20102032	0.53093832	-0.17028732	-0.09000432	-0.01960232	-1.71730032
1.20009032	0.53088832	-0.17256632	-0.08814032	-0.02021632	-1.71700032
1.19997032	0.53119932	-0.17493432	-0.08907832	-0.01053632	-1.71434032
1.19958032	0.53135432	-0.17712932	-0.09199632	-0.00753132	-1.71302032
1.20025032	0.53194132	-0.17952332	-0.09788532	0.00865732	-1.70486032
1.19922032	0.53172932	-0.18149732	-0.10164632	0.01799132	-1.69863032
1.19713032	0.53066232	-0.18191532	-0.10222432	0.02218832	-1.69395032
1.19873032	0.53102032	-0.18198732	-0.11187032	0.03208232	-1.69116032
1.19805032	0.53065232	-0.18186232	-0.11204532	0.02883932	-1.69086032
1.19826032	0.53101832	-0.18185432	-0.10913932	0.02784132	-1.68955032
1.19777032	0.53097432	-0.18148032	-0.10466732	0.02392232	-1.68859032
1.19810032	0.53120532	-0.18081732	-0.10327432	0.02244432	-1.68723032
1.19933032	0.53170332	-0.17974232	-0.10911432	0.01744832	-1.68722032
1.19967032	0.53169332	-0.17792832	-0.11196432	0.01075032	-1.68593032
1.19902032	0.53116432	-0.17548432	-0.11103832	-0.00268132	-1.68836032
1.20102032	0.53185932	-0.17327132	-0.11927732	-0.00298532	-1.68453032
1.20185032	0.53206632	-0.17070532	-0.11825132	-0.00403332	-1.68222032
1.19982032	0.53100632	-0.16765432	-0.11385932	-0.01217432	-1.68101032
1.20016032	0.53096032	-0.16470332	-0.11230232	-0.01824832	-1.67859032
1.20315032	0.53205032	-0.16200532	-0.11945332	-0.01326232	-1.67328032
1.20458032	0.53239132	-0.15897232	-0.12172432	-0.01289632	-1.66948032
1.20559032	0.53221532	-0.15249332	-0.12475832	-0.02258132	-1.66544032
1.20593032	0.53205532	-0.14936232	-0.12657432	-0.01409732	-1.65726032
1.20466032	0.53123532	-0.14610532	-0.12082832	-0.02817432	-1.65704032
1.20373032	0.53058832	-0.14299032	-0.11783032	-0.03804432	-1.65552032
1.20383032	0.53037632	-0.14010632	-0.11749732	-0.03884032	-1.65150032
1.20294032	0.52974832	-0.13722232	-0.11580132	-0.04651532	-1.65063032
1.20267032	0.52943532	-0.13459532	-0.11518932	-0.04659332	-1.64630032
1.20164032	0.52879832	-0.13200432	-0.11091432	-0.04981032	-1.64217032
1.20205032	0.52882432	-0.12976032	-0.11374632	-0.05049732	-1.63789032
1.19967032	0.52762432	-0.12734432	-0.10696232	-0.05947332	-1.63572032
1.20044032	0.52783932	-0.12543832	-0.11213332	-0.05444632	-1.63009032
1.19921032	0.52723832	-0.12351632	-0.11111632	-0.05835932	-1.62702032
1.20021032	0.52768232	-0.12196232	-0.11544232	-0.05733332	-1.62214032
1.19963032	0.52745032	-0.12024132	-0.11623732	-0.05719432	-1.61779032
1.19811032	0.52683532	-0.11858732	-0.11770732	-0.05944832	-1.61302032
1.19781032	0.52677532	-0.11709332	-0.12166432	-0.06171232	-1.60880032
1.19801032	0.52701032	-0.11579032	-0.12934832	-0.05643332	-1.60449032
1.19798032	0.52728432	-0.11465232	-0.12835732	-0.05231132	-1.59939032
1.19768032	0.52744732	-0.11358732	-0.12535232	-0.04525432	-1.59423032
1.19558032	0.52690032	-0.11236232	-0.12523632	-0.05362432	-1.59165032
1.19478032	0.52698832	-0.11125032	-0.12539632	-0.05923532	-1.58949032
1.19430032	0.52716132	-0.11021132	-0.12506532	-0.05536332	-1.58528032
1.19514032	0.52782632	-0.10929232	-0.13377632	-0.04810932	-1.57925032
1.19454032	0.52788932	-0.10815232	-0.13455532	-0.04269632	-1.57301032
1.19421032	0.52818632	-0.10710432	-0.13738132	-0.04350632	-1.56851032
1.19549032	0.52920632	-0.10626232	-0.14141932	-0.03466732	-1.56064032
1.19463032	0.52930232	-0.10530332	-0.14058232	-0.03446132	-1.55595032
1.19389032	0.52941932	-0.10417632	-0.14016332	-0.03770032	-1.55227032
1.19285032	0.52935132	-0.10298732	-0.13571832	-0.03906732	-1.54783032
1.19338032	0.52987332	-0.10193932	-0.14043632	-0.03360832	-1.54021032
1.19451032	0.53059032	-0.10089232	-0.14766632	-0.02764232	-1.53219032
1.19462032	0.53081032	-0.09969432	-0.15008032	-0.02674632	-1.52388032
1.19521032	0.53116532	-0.09851932	-0.15279632	-0.02021832	-1.51462032
1.19490032	0.53109932	-0.09724132	-0.15622332	-0.01988032	-1.50631032
1.19581032	0.53145532	-0.09599532	-0.16227232	-0.01805832	-1.49602032
1.19588032	0.53137932	-0.09459032	-0.16481932	-0.01398732	-1.48558032
1.19701032	0.53173732	-0.09320432	-0.17393732	-0.01137432	-1.47383032
1.19742032	0.53173232	-0.09168232	-0.17586032	-0.00481932	-1.46062032
1.19809032	0.53173932	-0.09012932	-0.17951332	-0.00794732	-1.44946032
1.19929032	0.53191532	-0.08855632	-0.18520532	-0.01205632	-1.43789032
1.20031032	0.53195632	-0.08686132	-0.18669432	-0.00208532	-1.42264032
1.20082032	0.53170632	-0.08503232	-0.18793132	-0.00832232	-1.41029032
1.20229032	0.53174632	-0.08320332	-0.19560732	-0.01531132	-1.39753032
1.20345032	0.53159232	-0.08122632	-0.20014432	-0.02229332	-1.38417032
1.20473032	0.53147932	-0.07923232	-0.20837432	-0.02293932	-1.36923032
1.20709032	0.53183832	-0.07722632	-0.22523732	-0.03150832	-1.35573032
1.20867032	0.53188632	-0.07516632	-0.23607632	-0.02744632	-1.33782032
1.20958032	0.53147532	-0.07305632	-0.59041832	-0.06719732	-1.33863032
1.21086032	0.53157132	-0.07090832	-0.57924632	-0.07504532	-1.32647032
1.21225032	0.53174232	-0.06880332	-0.57252732	-0.08776432	-1.31520032
1.21372032	0.53193832	-0.06662232	-0.56690932	-0.10397532	-1.30646032
1.21529032	0.53223532	-0.06443032	-0.55212932	-0.10656532	-1.29013032
1.21604032	0.53219432	-0.06228232	-0.54374232	-0.12558832	-1.28351032
1.21746032	0.53258832	-0.06016632	-0.53083432	-0.13487232	-1.27211032
1.21769032	0.53249332	-0.05802432	-0.52156832	-0.15622832	-1.26610032
1.21922032	0.53297032	-0.05595032	-0.50624232	-0.16114632	-1.25192032
1.22035032	0.53334232	-0.05390632	-0.48592732	-0.16807132	-1.23890032
1.22133032	0.53370832	-0.05193932	-0.46913432	-0.17341832	-1.22597032
1.22248032	0.53424832	-0.05002232	-0.34943732	-0.06551232	-1.16516032
1.22202032	0.53402932	-0.04809332	-0.35194632	-0.05231032	-1.14710032
1.22185032	0.53397232	-0.04625732	-0.35940132	-0.05092232	-1.13316032
1.22161032	0.53392932	-0.04454232	-0.36332832	-0.05015432	-1.11962032
1.22168032	0.53406832	-0.04290832	-0.38106232	-0.04633032	-1.10407032
1.22119032	0.53401732	-0.04132732	-0.37816732	-0.04544532	-1.09186032
1.22129032	0.53423332	-0.03993532	-0.37487732	-0.04242532	-1.07962032
1.22110032	0.53434432	-0.03862432	-0.38977132	-0.04524532	-1.06891032
1.22070032	0.53438132	-0.03742032	-0.38803832	-0.04195832	-1.05626032
1.21965032	0.53412932	-0.03634732	-0.39584832	-0.03744632	-1.04516032
1.22037032	0.53466332	-0.03540932	-0.39851432	-0.04086332	-1.03713032
1.21908032	0.53432432	-0.03449532	-0.39376932	-0.03775532	-1.02819032
1.21876032	0.53444632	-0.03365232	-0.38198032	-0.03777232	-1.02070032
1.21772032	0.53423332	-0.03294632	-0.38439032	-0.03542132	-1.01307032
1.21745032	0.53439332	-0.03233432	-0.37609932	-0.03502432	-1.00525032
1.21675032	0.53435232	-0.03178332	-0.38542532	-0.03296632	-0.99623832
1.21694032	0.53471332	-0.03133832	-0.38692232	-0.03438132	-0.99038332
1.21647032	0.53481032	-0.03091832	-0.38999332	-0.03356732	-0.98319732
1.21515032	0.53447632	-0.03042432	-0.39152132	-0.02911632	-0.97582332
1.21435032	0.53430732	-0.02989832	-0.39070732	-0.02501632	-0.96772232
1.21408032	0.53429832	-0.02931232	-0.37931632	-0.02567932	-0.96121032
1.21419032	0.53432832	-0.02862432	-0.38002332	-0.02438932	-0.95220432
1.21310032	0.53376132	-0.02770532	-0.37989932	-0.01912632	-0.94141732
1.21218032	0.53314532	-0.02675532	-0.37907032	-0.01436732	-0.92953032
1.21144032	0.53254732	-0.02578432	-0.38122632	-0.01311232	-0.91777432
1.20981032	0.53156732	-0.02478032	-0.38154932	-0.00595732	-0.90550532
1.20980032	0.53129332	-0.02387632	-0.38658632	-0.00500232	-0.89414932
1.20912032	0.53079532	-0.02296232	-0.38414232	-0.00163932	-0.88381732
1.20804032	0.53017132	-0.02219632	-0.38913132	-0.00195032	-0.87480732
1.20708032	0.52975832	-0.02163732	-0.38511932	0.00064932	-0.86730432
1.20653032	0.52961432	-0.02123632	-0.38316132	0.00316532	-0.86015032
1.20588032	0.52952932	-0.02101332	-0.38000032	0.00284432	-0.85600232
1.20538032	0.52963432	-0.02099732	-0.37785532	0.00525032	-0.85163332
1.20501032	0.52983932	-0.02110032	-0.37842832	0.00212332	-0.84843032
1.20471032	0.53009232	-0.02129032	-0.37380032	0.00303132	-0.84567032
1.20384032	0.53008932	-0.02142132	-0.37017332	0.00101632	-0.84404232
1.20316032	0.53012632	-0.02157932	-0.36949732	0.00214032	-0.84046132
1.20251032	0.53012932	-0.02168032	-0.37166432	-0.00065332	-0.83856832
1.20287032	0.53047832	-0.02181432	-0.36441832	-0.00018632	-0.83519532
1.20209032	0.53023332	-0.02185532	-0.37287832	-0.00098632	-0.82989232
1.20197032	0.53019832	-0.02195332	-0.36913832	-0.00246532	-0.82555732
1.20216032	0.53025532	-0.02202932	-0.36752432	-0.00561032	-0.82080032
1.20185032	0.53001532	-0.02205632	-0.37307432	-0.00585132	-0.81374232
1.20105032	0.52951232	-0.02209732	-0.38126632	-0.00499832	-0.80610132
1.20103032	0.52933432	-0.02220532	-0.38539332	-0.00512432	-0.79867732
1.20034032	0.52884632	-0.02232732	-0.39404732	-0.00690732	-0.79062632
1.19969032	0.52839432	-0.02252232	-0.39583532	-0.00849732	-0.78548632
1.19919032	0.52800432	-0.02276832	-0.39974032	-0.00965232	-0.77946232
1.19811032	0.52743832	-0.02305032	-0.40728932	-0.00751832	-0.77254732
1.19866032	0.52761732	-0.02341132	-0.40440332	-0.01215732	-0.76915332
1.19833032	0.52747032	-0.02378632	-0.39909832	-0.01844832	-0.76611032
1.19808032	0.52736732	-0.02412332	-0.39387032	-0.02320632	-0.76338332
1.19851032	0.52759132	-0.02441032	-0.38835232	-0.02784132	-0.76349632
1.19826032	0.52751232	-0.02461132	-0.38451432	-0.02690432	-0.75916832
1.19962032	0.52807332	-0.02488332	-0.38708332	-0.03209432	-0.75479532
1.19921032	0.52780032	-0.02508932	-0.38704332	-0.03191432	-0.74858932
1.19897032	0.52762532	-0.02524532	-0.38548532	-0.03914332	-0.74270832
1.20011032	0.52800432	-0.02531032	-0.38364032	-0.05018332	-0.74165932
1.19948032	0.52765132	-0.02525932	-0.37936632	-0.05151532	-0.73499732
1.19882032	0.52732332	-0.02514032	-0.38268132	-0.05733832	-0.72846532
1.19649032	0.52624632	-0.02489032	-0.37869132	-0.05858632	-0.72064732
1.19543032	0.52576632	-0.02465832	-0.36686932	-0.05946932	-0.71517532
1.19511032	0.52555932	-0.02441632	-0.35905732	-0.06675832	-0.71043332
1.19557032	0.52569232	-0.02408932	-0.35281932	-0.07341932	-0.70335632
1.19488032	0.52529332	-0.02371232	-0.35224132	-0.07543932	-0.69376832
1.19453032	0.52501232	-0.02328732	-0.34101832	-0.08288632	-0.68763232
1.19293032	0.52421132	-0.02282532	-0.34425532	-0.08077632	-0.67662432
1.19327032	0.52433932	-0.02238332	-0.33236332	-0.08722132	-0.66898832
1.19265032	0.52408532	-0.02192532	-0.32058032	-0.09120332	-0.66159732
1.19261032	0.52411532	-0.02147732	-0.32026032	-0.09677332	-0.65266732
1.19156032	0.52369332	-0.02102732	-0.31121232	-0.09927232	-0.64474432
1.19080032	0.52344232	-0.02062432	-0.30539332	-0.10103532	-0.63670832
1.19000032	0.52320732	-0.02018932	-0.29941932	-0.10337132	-0.62944132
1.18973032	0.52322432	-0.01973732	-0.29615832	-0.10722832	-0.62205232
1.18771032	0.52247532	-0.01922032	-0.29245232	-0.10575632	-0.61354032
1.18688032	0.52228732	-0.01869132	-0.29168232	-0.10910532	-0.60627132
1.18670032	0.52240632	-0.01813532	-0.28237032	-0.11616632	-0.60204932
1.18577032	0.52220732	-0.01753832	-0.28149232	-0.11525632	-0.59271832
1.18422032	0.52172232	-0.01690332	-0.27874332	-0.11416832	-0.58570732
1.18387032	0.52178032	-0.01635332	-0.27522432	-0.11821932	-0.57874532
1.18276032	0.52152032	-0.01573232	-0.26667232	-0.11834832	-0.57217032
1.18156032	0.52121032	-0.01514032	-0.26848732	-0.12005932	-0.56424632
1.18033032	0.52087132	-0.01452432	-0.26530532	-0.12013032	-0.55667232
1.17952032	0.52069432	-0.01391332	-0.26077332	-0.12281632	-0.55092532
1.17878032	0.52053732	-0.01323532	-0.26158032	-0.12628532	-0.54430632
1.17726032	0.52004132	-0.01260032	-0.25845632	-0.12436032	-0.53656532
1.17555032	0.51949332	-0.01196332	-0.26013932	-0.12497332	-0.52881532
1.17446032	0.51919232	-0.01132832	-0.25876432	-0.12818232	-0.52244932
1.17272032	0.51865732	-0.01071532	-0.25645432	-0.12966032	-0.51431332
1.17137032	0.51832832	-0.01002632	-0.25012032	-0.12982232	-0.50665232
1.17043032	0.51817632	-0.00933032	-0.24914132	-0.13388932	-0.49861632
1.16900032	0.51780532	-0.00855332	-0.25395032	-0.13530132	-0.49028332
1.16736032	0.51736532	-0.00774632	-0.25439832	-0.13933632	-0.48174432
1.16616032	0.51715432	-0.00690132	-0.25317832	-0.14417932	-0.47228232
1.16518032	0.51707432	-0.00605232	-0.24914132	-0.14692232	-0.46361132
1.16306032	0.51654432	-0.00517632	-0.24838632	-0.14852032	-0.45311432
1.16143032	0.51625932	-0.00428832	-0.24724532	-0.15213332	-0.44298432
1.15983032	0.51592532	-0.00333932	-0.24370832	-0.15733732	-0.43260532
1.15868032	0.51575632	-0.00230932	-0.24374432	-0.16425932	-0.42425232
1.15707032	0.51533732	-0.00132832	-0.24480432	-0.16913232	-0.41520432
1.15489032	0.51466732	-0.00029432	-0.24895432	-0.17041832	-0.40550632
1.15446032	0.51482932	0.00072032	-0.24986732	-0.17924532	-0.39844532
1.15264032	0.51441532	0.00167832	-0.25038332	-0.18346332	-0.38960832
1.15078032	0.51400432	0.00258032	-0.25178832	-0.18770232	-0.38182732
1.14963032	0.51387632	0.00349132	-0.24873132	-0.19288332	-0.37548132
1.14714032	0.51309732	0.00434532	-0.25392332	-0.19441332	-0.36736732
1.14587032	0.51281932	0.00512532	-0.25766632	-0.20175332	-0.36211932
1.14484032	0.51264832	0.00587032	-0.25994632	-0.20713132	-0.35696632
1.14244032	0.51180732	0.00653432	-0.26411132	-0.20708732	-0.35174632
1.14116032	0.51150532	0.00709132	-0.26194932	-0.20936732	-0.34744832
1.13981032	0.51118832	0.00758932	-0.26230432	-0.21342132	-0.34453132
1.13780032	0.51059532	0.00796732	-0.26247432	-0.21510832	-0.34006632
1.13677032	0.51041732	0.00834932	-0.25864732	-0.22103332	-0.33789832
1.13537032	0.51002132	0.00865232	-0.25988332	-0.22559132	-0.33539932
1.13342032	0.50934532	0.00892532	-0.26519732	-0.22743432	-0.33243332
1.13187032	0.50881732	0.00921132	-0.26011032	-0.22793032	-0.32975432
1.13006032	0.50812732	0.00942332	-0.26623932	-0.22817332	-0.32553332
1.12854032	0.50748132	0.00960532	-0.26330832	-0.22818932	-0.32356432
1.12624032	0.50647332	0.00978432	-0.26641932	-0.22455432	-0.31850532
1.12611032	0.50636732	0.00995532	-0.26007632	-0.23141932	-0.31675332
1.12476032	0.50571132	0.01009432	-0.26217232	-0.23737832	-0.31292732
1.12438032	0.50545832	0.01017132	-0.25655632	-0.24363432	-0.31110632
1.12283032	0.50463532	0.01017832	-0.25762732	-0.24345332	-0.30730032
1.12138032	0.50376532	0.01010632	-0.26076332	-0.24554832	-0.30420732
1.12091032	0.50327632	0.00996432	-0.25499732	-0.24935832	-0.30304432
1.11944032	0.50223332	0.00978532	-0.25948832	-0.25087532	-0.30039032
1.11920032	0.50169032	0.00965932	-0.25920732	-0.26245432	-0.29999132
1.11805032	0.50077132	0.00954132	-0.26315532	-0.26062632	-0.29765532
1.11706032	0.49993932	0.00945432	-0.26566332	-0.26566732	-0.29562532
1.11683032	0.49947132	0.00939632	-0.26712132	-0.27510832	-0.29405332
1.11631032	0.49889632	0.00938732	-0.26653532	-0.28080132	-0.29128532
1.11592032	0.49841732	0.00939932	-0.26753732	-0.29082732	-0.28797932
1.11450032	0.49751932	0.00943132	-0.27052632	-0.29189632	-0.28265532
1.11420032	0.49717932	0.00943332	-0.26899032	-0.29946332	-0.27953732
1.11351032	0.49666632	0.00943232	-0.26931532	-0.30391732	-0.27520332
1.11329032	0.49634932	0.00946532	-0.26454932	-0.30916332	-0.27134432
1.11335032	0.49615232	0.00951032	-0.25706432	-0.31801832	-0.26816632
1.11170032	0.49518932	0.00960332	-0.26329232	-0.31225432	-0.26082532
1.11166032	0.49494032	0.00977332	-0.25801032	-0.31592332	-0.25636032
1.11140032	0.49459032	0.00992932	-0.25791532	-0.31486932	-0.25080132
1.11199032	0.49464532	0.01017432	-0.25147532	-0.32313732	-0.24744132
1.11124032	0.49413332	0.01032932	-0.25456432	-0.31911532	-0.24166632
1.11062032	0.49367732	0.01046032	-0.25229932	-0.32145932	-0.23735532
1.11179032	0.49400732	0.01051932	-0.24252432	-0.33000432	-0.23533732
1.11123032	0.49358932	0.01050432	-0.24062532	-0.32851732	-0.23186632
1.11062032	0.49311632	0.01042632	-0.24142632	-0.33148932	-0.22982232
1.11088032	0.49294932	0.01024932	-0.23355432	-0.33178832	-0.22926532
1.11039032	0.49236832	0.01001632	-0.23860132	-0.32993132	-0.22869332
1.11029032	0.49186432	0.00970632	-0.24112432	-0.32465832	-0.23036232
1.11029032	0.49135532	0.00928232	-0.23954432	-0.33088932	-0.23411832
1.11063032	0.49097932	0.00879132	-0.23753732	-0.33219232	-0.23682432
1.11035032	0.49032732	0.00821932	-0.24129732	-0.32848232	-0.23945032
1.11106032	0.49008132	0.00763332	-0.23798132	-0.33182332	-0.24433732
1.11072032	0.48932332	0.00700432	-0.24178332	-0.32863632	-0.24777632
1.11130032	0.48894732	0.00633332	-0.24119232	-0.34073832	-0.25550932
1.11148032	0.48837832	0.00567432	-0.24433832	-0.33369732	-0.25918832
1.11142032	0.48770632	0.00502832	-0.24779732	-0.32803232	-0.26171732
1.11139032	0.48710032	0.00446532	-0.25135132	-0.32721032	-0.26407232
1.11134032	0.48651132	0.00391432	-0.25279432	-0.32382132	-0.26520632
1.11197032	0.48621532	0.00342232	-0.25132832	-0.32565632	-0.26591932
1.11215032	0.48571832	0.00293732	-0.25260332	-0.32505632	-0.26554732
1.11279032	0.48544432	0.00259532	-0.25323932	-0.32386532	-0.26432332
1.11288032	0.48498432	0.00216432	-0.25294732	-0.31953432	-0.26014932
1.11399032	0.48504932	0.00182032	-0.24840232	-0.32507232	-0.25716432
1.11476032	0.48501332	0.00144432	-0.24217232	-0.32622932	-0.25314732
1.11507032	0.48478832	0.00105832	-0.23915432	-0.32058732	-0.24786232
1.11561032	0.48465332	0.00071532	-0.23818732	-0.32278932	-0.24388132
1.11708032	0.48489732	0.00038132	-0.23434132	-0.33317432	-0.24245232
1.11765032	0.48475232	0.00005232	-0.23404832	-0.33289632	-0.23820832
1.11916032	0.48504332	-0.00032732	-0.22924732	-0.33186632	-0.23538732
1.11855032	0.48445432	-0.00076032	-0.23360532	-0.32134232	-0.23123232
1.11971032	0.48464932	-0.00123232	-0.23775232	-0.32339032	-0.22959832
1.12091032	0.48491532	-0.00173032	-0.23521532	-0.32301132	-0.22807032
1.12221032	0.48527832	-0.00234032	-0.23023932	-0.32380932	-0.22898732
1.12350032	0.48561132	-0.00292932	-0.22908632	-0.33221332	-0.22977532
1.12463032	0.48591232	-0.00346732	-0.23002332	-0.32540032	-0.22944832
1.12562032	0.48613732	-0.00395832	-0.23255832	-0.32507132	-0.22781232
1.12647032	0.48644732	-0.00439932	-0.22670332	-0.32442632	-0.22545132
1.12872032	0.48741632	-0.00476832	-0.21806932	-0.33429332	-0.22483732
1.12972032	0.48799732	-0.00506532	-0.21827432	-0.33323532	-0.22010432
1.13115032	0.48881432	-0.00529632	-0.21171332	-0.33378132	-0.21654532
1.13308032	0.48985732	-0.00549532	-0.20427732	-0.34026632	-0.21408632
1.13381032	0.49033032	-0.00576432	-0.20490132	-0.33629432	-0.21099332
1.13480032	0.49084332	-0.00608532	-0.20487832	-0.33653232	-0.21071032
1.13591032	0.49138332	-0.00649932	-0.20994632	-0.33815032	-0.21000132
1.13815032	0.49236232	-0.00695432	-0.20318032	-0.34780532	-0.21081332
1.13943032	0.49299532	-0.00729832	-0.20396332	-0.35019932	-0.21119432
1.14113032	0.49394532	-0.00765132	-0.19683832	-0.35095432	-0.20950932
1.14247032	0.49478632	-0.00788532	-0.19665732	-0.34999832	-0.20837532
1.14315032	0.49537932	-0.00803232	-0.21034832	-0.34828632	-0.20774032
1.14466032	0.49638132	-0.00814932	-0.20782432	-0.34886032	-0.20874032
1.14669032	0.49767532	-0.00832932	-0.20775632	-0.34942632	-0.20908132
1.14804032	0.49876732	-0.00856232	-0.20775832	-0.35318932	-0.21091132
1.14887032	0.49981532	-0.00882432	-0.21029232	-0.35173932	-0.21156032
1.15025032	0.50125632	-0.00899232	-0.20799032	-0.34654832	-0.20886832
1.15130032	0.50268332	-0.00916432	-0.20278132	-0.34694432	-0.20430232
1.15158032	0.50385732	-0.00926032	-0.19755732	-0.33861632	-0.19726432
1.15339032	0.50585432	-0.00926432	-0.18112232	-0.33864832	-0.19035832
1.15459032	0.50776032	-0.00919032	-0.17211332	-0.33855932	-0.18321632
1.15446032	0.50925032	-0.00905432	-0.16783732	-0.31853832	-0.17434232
1.15383032	0.51068132	-0.00887832	-0.16661032	-0.30023232	-0.16498632
1.15559032	0.51324132	-0.00868132	-0.14574632	-0.30064132	-0.15723832
1.15590032	0.51526232	-0.00838432	-0.12489732	-0.29041532	-0.14755732
1.15571032	0.51713532	-0.00803032	-0.11348932	-0.27690332	-0.13708132
1.15531032	0.51894032	-0.00745732	-0.11339832	-0.26304132	-0.12559932
1.15506032	0.52097032	-0.00674432	-0.11070332	-0.25563932	-0.11372132
1.15557032	0.52342832	-0.00596832	-0.08923332	-0.23980532	-0.10224232
1.15621032	0.52593132	-0.00518632	-0.07654332	-0.23310932	-0.09104932
1.15530032	0.52769232	-0.00432332	-0.08967432	-0.22718432	-0.08103032
1.15518032	0.52971532	-0.00363132	-0.08094132	-0.22535932	-0.07287332
1.15543032	0.53173032	-0.00297232	-0.06862732	-0.21959032	-0.06606232
1.15501032	0.53318032	-0.00244632	-0.06490732	-0.21086332	-0.05935732
1.15250032	0.53311232	-0.00205132	0.02608432	-0.66469932	-0.06202532
1.15279032	0.53447632	-0.00157432	0.03414832	-0.66002132	-0.05473632
1.15662032	0.53753632	-0.00101532	-0.06228632	-0.22951732	-0.04563532
1.15605032	0.53797832	-0.00044332	-0.06806332	-0.22972232	-0.04094632
1.15871032	0.53963532	0.00011032	-0.06786032	-0.24407032	-0.04078132
1.15881032	0.53984432	0.00058332	-0.07821532	-0.24310032	-0.04036932
1.15973032	0.54019232	0.00100532	-0.07889832	-0.24762732	-0.04379232
1.16023032	0.54011932	0.00125932	-0.09244232	-0.25002432	-0.04796932
1.16014032	0.53971132	0.00145532	-0.10260132	-0.24941432	-0.05377832
1.16051032	0.53957532	0.00157932	-0.10370432	-0.24875332	-0.05952332
1.16076032	0.53944632	0.00173232	-0.10695132	-0.24669232	-0.06407332
1.15981032	0.53885132	0.00180732	-0.11161432	-0.24133532	-0.06585232
1.15877032	0.53827532	0.00191232	-0.10812832	-0.23944832	-0.06861932
1.15813032	0.53781132	0.00198932	-0.10357932	-0.23887832	-0.07117732
1.15765032	0.53731832	0.00210232	-0.09443232	-0.23884232	-0.07559132
1.15662032	0.53655632	0.00218932	-0.08706932	-0.24101932	-0.07862032
1.15650032	0.53621932	0.00243032	-0.07797132	-0.24548632	-0.08120632
1.15457032	0.53510132	0.00279532	-0.07999632	-0.24013732	-0.08164632
1.15352032	0.53445732	0.00329532	-0.07611032	-0.24193432	-0.08147532
1.15268032	0.53399032	0.00391832	-0.07114632	-0.23803232	-0.07953332
1.14982032	0.53250732	0.00455132	-0.07322532	-0.23018332	-0.07445632
1.14766032	0.53127032	0.00510932	-0.07348832	-0.22078232	-0.07188232
1.14590032	0.53016532	0.00554532	-0.04944232	-0.21077332	-0.07469532
1.14286032	0.52843432	0.00587932	-0.05369632	-0.19828732	-0.07213232
1.14081032	0.52711432	0.00611232	-0.04988732	-0.18821832	-0.07342332
1.13684032	0.52444732	0.00618132	-0.00513532	-0.68677232	-0.09021232
1.13453032	0.52311532	0.00632432	-0.06296932	-0.17159632	-0.07645432
1.13298032	0.52159532	0.00628132	-0.04780332	-0.16880832	-0.08492032
1.12960032	0.51909032	0.00607732	-0.05593832	-0.16533732	-0.08839432
1.12641032	0.51662332	0.00578532	-0.04483732	-0.16387832	-0.09221532
1.12265032	0.51387632	0.00546732	-0.03073232	-0.16150632	-0.09515532
1.11933032	0.51131632	0.00525932	-0.01221732	-0.15951432	-0.09622632
1.11584032	0.50867532	0.00522432	0.00714732	-0.15672632	-0.09455232
1.11250032	0.50590332	0.00541532	0.02264532	-0.15427932	-0.09287732
1.11084032	0.50352932	0.00596632	0.02887532	-0.16170732	-0.09042032
1.10897032	0.50065032	0.00677532	0.02995532	-0.17674232	-0.08847832
1.10726032	0.49761332	0.00771732	0.01954532	-0.18370932	-0.08592732
1.10558032	0.49455732	0.00865732	0.01585732	-0.18709632	-0.08329032
1.10045032	0.48764432	0.01017232	0.01373332	-0.21319232	-0.07971632
1.09740032	0.48399832	0.01065632	0.02138632	-0.21546732	-0.07770232
1.09312032	0.47984032	0.01084032	0.03280832	-0.20723632	-0.07567132
1.08911032	0.47585032	0.01078232	0.04839832	-0.21271832	-0.07463132
1.08465032	0.47157132	0.01052232	0.05259232	-0.21092732	-0.07601632
1.08173032	0.46768832	0.01019732	0.05174232	-0.20383632	-0.07881132
1.07776032	0.46317832	0.00987932	0.05623732	-0.19310732	-0.08371832
1.07529032	0.45904932	0.00962932	0.04305132	-0.19120932	-0.09053032
1.07327032	0.45489332	0.00937732	0.02959732	-0.19377432	-0.09666332
1.06996032	0.45023632	0.00901832	0.03100532	-0.18985832	-0.10339032
1.06802032	0.44599832	0.00870532	0.01794632	-0.19317432	-0.10899632
1.06439032	0.44105932	0.00837632	0.03334432	-0.19383632	-0.11343732
1.06223032	0.43675232	0.00815632	0.02946332	-0.19412932	-0.11631932
1.05934032	0.43208132	0.00797732	0.03684932	-0.19200632	-0.11810032
1.05708032	0.42758832	0.00801732	0.03880232	-0.20019732	-0.11875432
1.05453032	0.42283732	0.00836332	0.03998932	-0.18778932	-0.11786932
1.05335032	0.41847132	0.00897632	0.03197232	-0.19663132	-0.11711732
1.05250032	0.41402532	0.00966432	0.00741432	-0.19480032	-0.11554832
1.04882032	0.40850132	0.01015732	0.01273532	-0.18886332	-0.11719032
1.04633032	0.40334732	0.01031732	-0.00302532	-0.17944232	-0.11767232
1.04362032	0.39823632	0.01014832	-0.00274132	-0.18866332	-0.12003232
1.04223032	0.39339032	0.00978932	-0.06961632	-0.52412132	-0.13615132
1.04013032	0.38854632	0.00913232	-0.07344332	-0.51444432	-0.13904832
1.03816032	0.38387932	0.00832332	-0.07560232	-0.50289332	-0.14339632
1.03685032	0.37922232	0.00744532	-0.07749432	-0.51911332	-0.15055132
1.03572032	0.37443832	0.00648432	-0.07415632	-0.51705432	-0.15763632
1.03385032	0.36922932	0.00542832	-0.07758132	-0.51056732	-0.16334732
1.03180032	0.36418532	0.00432932	-0.09017032	-0.49750832	-0.16817932
1.02932032	0.35919132	0.00319132	-0.08444632	-0.49256332	-0.17134332
1.02671032	0.35426532	0.00186932	-0.08637132	-0.48578332	-0.17582832
1.02369032	0.34929432	0.00009432	-0.09587332	-0.47704132	-0.18338432
1.02136032	0.34476832	-0.00219132	-0.10836532	-0.45750932	-0.19378132
1.01891032	0.34052832	-0.00512332	-0.12489032	-0.43121032	-0.20606132
1.01582032	0.33635532	-0.00855732	-0.15328332	-0.41042032	-0.21991332
1.01261032	0.33226232	-0.01254432	-0.18480432	-0.40101432	-0.24029632
1.00900032	0.32788332	-0.01671532	-0.20851332	-0.40833332	-0.26216832
1.00622032	0.32365932	-0.02086932	-0.21557832	-0.41273932	-0.28523532
1.00489032	0.31965532	-0.02494432	-0.20920332	-0.41246032	-0.30699532
1.00328032	0.31546232	-0.02902732	-0.21148432	-0.40022032	-0.32462332
1.00170032	0.31128232	-0.03303432	-0.20852632	-0.38716332	-0.34189732
1.00030032	0.30730332	-0.03694332	-0.21593032	-0.35811932	-0.35244132
0.99973832	0.30376732	-0.04100332	-0.21786832	-0.32743332	-0.36215332
0.99864532	0.30006532	-0.04501432	-0.20994432	-0.30536632	-0.37051432
0.99397232	0.29564232	-0.04874132	-0.26977532	-0.27012632	-0.37818232
0.99211432	0.29224232	-0.05265132	-0.29216732	-0.24803632	-0.38612732
0.99679232	0.29064532	-0.05680332	-0.17789732	-0.23565732	-0.39624532
0.98934332	0.28530032	-0.05988732	-0.30959032	-0.19924832	-0.39990332
0.98856632	0.28188032	-0.06323332	-0.30956432	-0.16574932	-0.40418632
0.98682732	0.27813232	-0.06676032	-0.03769632	-0.32624732	-0.44304832
0.98515132	0.27468632	-0.07003832	-0.03724532	-0.32880932	-0.45561232
0.98352732	0.27142032	-0.07334132	-0.03975932	-0.32129832	-0.46597932
0.98012332	0.26782432	-0.07647332	-0.03246332	-0.32256232	-0.47693432
0.97828432	0.26475032	-0.07955232	-0.03840132	-0.31723132	-0.48810732
0.97599232	0.26158832	-0.08245632	-0.03638432	-0.31687332	-0.49913732
0.97397932	0.25854932	-0.08534932	-0.03746032	-0.31229532	-0.50917132
0.97098732	0.25534532	-0.08803932	-0.03098732	-0.31722032	-0.52039532
0.96937332	0.25260332	-0.09083232	-0.02599632	-0.31048432	-0.52886232
0.96659732	0.24960332	-0.09338732	-0.01249032	-0.31077432	-0.53742232
0.96444832	0.24678132	-0.09581932	0.00143932	-0.31043732	-0.54369832
0.96164732	0.24376532	-0.09782432	0.02051232	-0.30984532	-0.54847232
0.95904332	0.24078132	-0.09950232	0.04111132	-0.30749332	-0.54871032
0.95567632	0.23761632	-0.10072932	0.06551932	-0.30652832	-0.54612632
0.95249732	0.23451932	-0.10155132	0.08578932	-0.30668632	-0.54308232
0.95021632	0.23166432	-0.10203732	0.09947532	-0.30095332	-0.54007532
0.94679632	0.22855432	-0.10192232	0.10805532	-0.29914332	-0.53719332
0.94565432	0.22598732	-0.10160932	0.09894332	-0.29184032	-0.53646332
0.94484832	0.22353332	-0.10102332	0.08337432	-0.28044332	-0.53639132
0.94421032	0.22115732	-0.10014932	0.06386032	-0.27474932	-0.53685032
0.94383732	0.21889032	-0.09914132	0.04183632	-0.26796932	-0.53815132
0.94301632	0.21664932	-0.09796632	0.02318032	-0.26349532	-0.53610632
0.94227332	0.21455532	-0.09685132	0.00278632	-0.26523032	-0.53563032
0.94354132	0.21300832	-0.09605032	-0.01996532	-0.25778732	-0.53163132
0.94260832	0.21108232	-0.09516032	-0.03903432	-0.26266532	-0.53161232
0.94147932	0.20923232	-0.09469532	-0.05741832	-0.27026632	-0.53521032
0.94177132	0.20779532	-0.09479932	-0.08120532	-0.26585732	-0.54009332
0.93995932	0.20604432	-0.09505032	-0.08872732	-0.26682432	-0.55096732
0.93835432	0.20449932	-0.09565732	-0.09578732	-0.26248832	-0.56491632
0.93737732	0.20341832	-0.09657232	-0.11055832	-0.24611932	-0.57996132
0.93544932	0.20237032	-0.09744732	-0.11848732	-0.23052532	-0.59478932
0.93357132	0.20151532	-0.09827032	-0.12037432	-0.20977432	-0.60595132
0.93112732	0.20058232	-0.09902332	-0.11691832	-0.20725232	-0.61673732
0.92949832	0.19981932	-0.09975932	-0.11701132	-0.20076332	-0.62561332
0.92777632	0.19912232	-0.10050332	-0.10691432	-0.20108632	-0.63408132
0.92696532	0.19876932	-0.10146932	-0.10884732	-0.19732132	-0.64226332
0.92524032	0.19836932	-0.10245732	-0.09849332	-0.19582332	-0.64894032
0.92392932	0.19821832	-0.10351032	-0.08785632	-0.19242932	-0.65518632
0.92220732	0.19817732	-0.10462532	-0.07961232	-0.18689732	-0.66025332
0.92066432	0.19839332	-0.10587532	-0.06971132	-0.18162432	-0.66611832
0.91869432	0.19862432	-0.10714232	-0.06081432	-0.18093332	-0.67330932
0.91703332	0.19900832	-0.10856132	-0.05761732	-0.18203732	-0.68103232
0.91476532	0.19937632	-0.10996032	-0.05100332	-0.17932332	-0.68923932
0.91254132	0.19983832	-0.11132632	-0.04909332	-0.17584132	-0.69522732
0.91045132	0.20039932	-0.11265732	-0.04825832	-0.16966532	-0.70212432
0.90803632	0.20097032	-0.11400532	-0.04182132	-0.16637332	-0.70749632
0.90526432	0.20158432	-0.11524732	-0.03372632	-0.16074332	-0.71241232
0.90324832	0.20243832	-0.11653132	-0.03068432	-0.15553132	-0.71735832
0.90106632	0.20328432	-0.11770032	-0.02644232	-0.15750032	-0.72395532
0.89925832	0.20422132	-0.11888632	-0.02271132	-0.15823532	-0.73113932
0.89820732	0.20530332	-0.12024232	-0.02056732	-0.15319832	-0.73697232
0.89576932	0.20624532	-0.12155632	-0.00629632	-0.15512732	-0.74371032
0.89424932	0.20751432	-0.12291432	-0.00084532	-0.14642932	-0.75006332
0.89206732	0.20854732	-0.12403832	0.00653432	-0.14473932	-0.75670932
0.89094432	0.20959232	-0.12511132	0.00580632	-0.13746232	-0.76244632
0.88971632	0.21038732	-0.12590032	0.00413932	-0.13435932	-0.76689432
0.88834832	0.21100932	-0.12646632	0.00599832	-0.13556132	-0.77152732
0.88738532	0.21167332	-0.12700632	0.00822432	-0.13618832	-0.77556832
0.88693732	0.21244532	-0.12764632	0.00952532	-0.12478332	-0.77821032
0.88637732	0.21320832	-0.12830632	0.01095732	-0.12395832	-0.78294932
0.88620232	0.21406232	-0.12910332	0.01541532	-0.11731932	-0.78809832
0.88564232	0.21472832	-0.12991832	0.01925332	-0.12438132	-0.79440032
0.88521732	0.21533332	-0.13075832	0.02089032	-0.12795832	-0.80019932
0.88455032	0.21576232	-0.13151032	0.02554232	-0.12911132	-0.80556132
0.88394132	0.21618932	-0.13231032	0.03199932	-0.12534132	-0.81051532
0.88436632	0.21689132	-0.13348532	0.02994432	-0.12959232	-0.81862832
0.88408832	0.21738632	-0.13457032	0.02785932	-0.13282432	-0.82530332
0.88511732	0.21784832	-0.13537332	0.02098032	-0.12535932	-0.82872132
0.88522332	0.21765732	-0.13561532	0.02207032	-0.12538332	-0.82926032
0.88407332	0.21700032	-0.13561332	0.02604632	-0.13121932	-0.83104332
0.88519232	0.21691032	-0.13607332	0.02403932	-0.12614432	-0.83129832
0.88485132	0.21650632	-0.13633932	0.02278832	-0.13107632	-0.83497032
0.88517132	0.21628432	-0.13681232	0.02132032	-0.12991032	-0.83792932
0.88445732	0.21579832	-0.13721032	0.02535632	-0.13522332	-0.84138332
0.88497432	0.21553632	-0.13783932	0.02355432	-0.13155632	-0.84390532
0.88510932	0.21504932	-0.13840932	0.02103932	-0.13249732	-0.84677432
0.88516232	0.21439732	-0.13895232	0.01569432	-0.13679532	-0.85012632
0.88519132	0.21371632	-0.13955732	0.01034832	-0.14139332	-0.85392732
0.88571032	0.21313932	-0.14025732	0.00317732	-0.14182232	-0.85648932
0.88622832	0.21249232	-0.14089832	-0.00282332	-0.14346232	-0.85820132
0.88683632	0.21196832	-0.14175432	-0.01231032	-0.14407032	-0.85973932
0.88719132	0.21154232	-0.14271032	-0.01649732	-0.14174732	-0.86162932
0.88809432	0.21118632	-0.14383132	-0.02282432	-0.13821732	-0.86342432
0.88788332	0.21036132	-0.14474532	-0.02228432	-0.14221032	-0.86334232
0.88837232	0.20924932	-0.14558032	-0.02272232	-0.13919732	-0.85895432
0.88849532	0.20770232	-0.14627932	-0.02356632	-0.14693032	-0.85503832
0.88985432	0.20611532	-0.14702832	-0.02578132	-0.14792232	-0.84887832
0.89027332	0.20378632	-0.14738832	-0.02396832	-0.14659632	-0.83895932
0.89097132	0.20105332	-0.14764932	-0.01904732	-0.14872732	-0.82501632
0.89250932	0.19799032	-0.14806932	-0.01983832	-0.14625932	-0.80906332
0.89443432	0.19472232	-0.14892532	-0.02872532	-0.15880632	-0.79866032
0.89534432	0.19108132	-0.14989932	-0.02980632	-0.15848532	-0.78575232
0.89685532	0.18706232	-0.15121732	-0.02808632	-0.16926632	-0.77590832
0.89820732	0.18288432	-0.15286532	-0.03639132	-0.17356632	-0.76820332
0.89887532	0.17870832	-0.15484032	-0.04113932	-0.17426032	-0.76240032
0.89939932	0.17428432	-0.15692432	-0.04718932	-0.17755332	-0.75553232
0.89909932	0.16985432	-0.15930932	-0.05316032	-0.17842232	-0.75059032
0.89801732	0.16512432	-0.16136832	-0.04704432	-0.16700832	-0.73947532
0.89880932	0.16029532	-0.16360432	-0.05701532	-0.15527832	-0.72978832
0.89839232	0.15476532	-0.16533332	-0.06252432	-0.15578532	-0.72104932
0.89791732	0.14895832	-0.16682932	-0.06375232	-0.14838532	-0.71123832
0.89628832	0.14304332	-0.16809132	-0.05967832	-0.14170232	-0.70428632
0.89521332	0.13713932	-0.16908732	-0.05226032	-0.13895332	-0.69850232
0.89337132	0.13120132	-0.17033132	-0.04994832	-0.13439832	-0.69687432
0.89098032	0.12557932	-0.17147732	-0.03628232	-0.12569032	-0.69552632
0.88659032	0.12036732	-0.17220432	-0.01070432	-0.11773532	-0.69583332
0.88327932	0.11556532	-0.17263932	0.02677732	-0.10746032	-0.69218432
0.88136432	0.11077932	-0.17250932	0.04659032	-0.09690132	-0.68640232
0.87877232	0.10644532	-0.17217032	0.04617632	-0.09508632	-0.68801732
0.87555432	0.10286432	-0.17173932	0.05772832	-0.09037932	-0.68843032
0.87407532	0.10008132	-0.17151032	0.07024032	-0.08708832	-0.68874032
0.87188132	0.09771032	-0.17073032	0.08451332	-0.08827032	-0.69138332
0.86982032	0.09604632	-0.16960332	0.09715832	-0.09336732	-0.69694732
0.86968632	0.09508832	-0.16850432	0.10505732	-0.09352232	-0.70245532
0.86724932	0.09448832	-0.16664232	0.12251732	-0.10698032	-0.71132932
0.86770132	0.09450632	-0.16495032	0.13546432	-0.10857732	-0.71606432
0.86650132	0.09489332	-0.16266732	0.14308032	-0.12145032	-0.72227232
0.86615232	0.09644132	-0.16090432	0.14285532	-0.13177532	-0.73058232
0.86603932	0.09916132	-0.15951032	0.15075532	-0.13473332	-0.74152132
0.86630332	0.10265032	-0.15807132	0.15389132	-0.14156632	-0.75201432
0.86680832	0.10657332	-0.15624532	0.15644432	-0.14750532	-0.76119532
0.86918032	0.11122832	-0.15441132	0.15188232	-0.15724032	-0.77223132
0.87167832	0.11635932	-0.15208532	0.14321632	-0.16667432	-0.78328132
0.87358532	0.12157532	-0.14931832	0.13710432	-0.17555032	-0.79221132
0.87775932	0.12728132	-0.14641232	0.12085132	-0.19220632	-0.80078432
0.87782432	0.13259332	-0.14261032	0.12195732	-0.20526232	-0.80498632
0.88049532	0.13850632	-0.13921132	0.11480532	-0.21360332	-0.80837032
0.88320832	0.14454232	-0.13575432	0.10646832	-0.21839332	-0.81045432
0.88366232	0.15032232	-0.13206632	0.10537832	-0.22623732	-0.81400732
0.88437732	0.15622932	-0.12872232	0.10537132	-0.23538732	-0.81651332
0.88592932	0.16239032	-0.12567332	0.10084032	-0.23582732	-0.82054532
0.88592132	0.16824232	-0.12280832	0.10323132	-0.23783232	-0.82439832
0.88564032	0.17391032	-0.12046132	0.10798732	-0.23401032	-0.82735432
0.88528232	0.17941032	-0.11870132	0.11585632	-0.22840032	-0.83088032
0.88466532	0.18470432	-0.11761832	0.12353332	-0.22461532	-0.83691032
0.88353932	0.18974732	-0.11718432	0.13290332	-0.21991632	-0.84394732
0.88282032	0.19474432	-0.11739232	0.14006432	-0.21341832	-0.85082032
0.88195632	0.19934032	-0.11804432	0.14249132	-0.20844532	-0.85829632
0.88153232	0.20354732	-0.11918732	0.13603732	-0.20689232	-0.86626432
0.88106632	0.20730132	-0.12068932	0.13180932	-0.20617132	-0.87421932
0.88137032	0.21086332	-0.12270632	0.12709832	-0.20269632	-0.88139332
0.88211032	0.21415532	-0.12502432	0.12002932	-0.20026832	-0.88758132
0.88174732	0.21673432	-0.12736132	0.11571132	-0.20270132	-0.89327732
0.88166232	0.21895332	-0.12986732	0.10486232	-0.20489832	-0.89919732
0.88235332	0.22089332	-0.13252132	0.09345332	-0.20726332	-0.90419432
0.88412032	0.22271632	-0.13530732	0.08104532	-0.20453032	-0.90687332
0.88454032	0.22391032	-0.13779932	0.07627732	-0.20516732	-0.90875532
0.88418332	0.22464632	-0.14002532	0.07202232	-0.20893032	-0.90911932
0.88372232	0.22467732	-0.14145932	0.07108132	-0.20932232	-0.90287532
0.88384932	0.22442932	-0.14247932	0.07470732	-0.20913132	-0.89541932
0.88419732	0.22401232	-0.14312132	0.07729832	-0.20740032	-0.88756332
0.88356532	0.22286432	-0.14316532	0.08238732	-0.21185532	-0.88063832
0.88476632	0.22231932	-0.14350732	0.08098132	-0.20667132	-0.87398332
0.88510032	0.22191032	-0.14384232	0.08090632	-0.20679032	-0.87219632
0.88509032	0.22173632	-0.14427832	0.08326032	-0.20487032	-0.87076632
0.88559732	0.22165332	-0.14475932	0.08208832	-0.20470032	-0.86913232
0.88564632	0.22130432	-0.14517332	0.08223532	-0.20355232	-0.86745932
0.88603532	0.22098232	-0.14570332	0.07525432	-0.20464832	-0.86789532
0.88721132	0.22075932	-0.14638032	0.06555032	-0.20409232	-0.86976432
0.88810132	0.22019632	-0.14693532	0.05702932	-0.20057232	-0.86826332
0.88865032	0.21925332	-0.14742732	0.05294732	-0.19929232	-0.86614032
0.89038232	0.21875932	-0.14845832	0.04675332	-0.19582332	-0.86588432
0.89093732	0.21789832	-0.14948532	0.04382132	-0.19588932	-0.86706932
0.89261932	0.21718932	-0.15094832	0.03963932	-0.19218132	-0.86772032
0.89251932	0.21583932	-0.15223432	0.04081732	-0.19470632	-0.86926332
0.89362632	0.21452332	-0.15361232	0.03781732	-0.19403332	-0.87094232
0.89452632	0.21278332	-0.15469632	0.03579232	-0.19669232	-0.86872332
0.89551132	0.21040132	-0.15545932	0.03703432	-0.19822232	-0.86166932
0.89669732	0.20793232	-0.15633232	0.03352032	-0.19618832	-0.85304132
0.89738332	0.20551632	-0.15733732	0.03108132	-0.19570432	-0.84715332
0.89845032	0.20306432	-0.15833432	0.03096932	-0.19403932	-0.84248632
0.89922432	0.20053932	-0.15931832	0.03118232	-0.19485932	-0.83940232
0.90027432	0.19768832	-0.15999932	0.04305332	-0.19253932	-0.83164932
0.90294832	0.19439132	-0.16070832	0.04263632	-0.19302832	-0.81921332
0.90578132	0.19059932	-0.16133032	0.04167732	-0.19590532	-0.80370632
0.90729032	0.18607332	-0.16196132	0.03207732	-0.20331132	-0.79181232
0.90794432	0.18177032	-0.16317432	0.01950632	-0.20730932	-0.78687132
0.90897132	0.17778632	-0.16461932	0.02184032	-0.20113932	-0.77968932
0.90901732	0.17364732	-0.16575832	0.02895432	-0.19666432	-0.77285932
0.90843132	0.16942132	-0.16660532	0.04050932	-0.19134832	-0.76361232
0.90946532	0.16558932	-0.16761332	0.03592132	-0.18631032	-0.75913132
0.90979532	0.16173132	-0.16861132	0.02904532	-0.19000132	-0.75819932
0.90970732	0.15799432	-0.16988732	0.02894332	-0.18926532	-0.75799432
0.90897932	0.15415132	-0.17095432	0.03228932	-0.19248732	-0.75941832
0.90794232	0.15036032	-0.17190232	0.03536832	-0.18723832	-0.76069632
0.90555732	0.14671332	-0.17206632	0.04365132	-0.18788132	-0.76380532
0.90682032	0.14358532	-0.17300432	0.04729332	-0.18167732	-0.76282032
0.90671732	0.13990632	-0.17338332	0.05668932	-0.17955032	-0.76104532
0.90660032	0.13604232	-0.17347532	0.05539932	-0.17695932	-0.75920232
0.90726832	0.13217632	-0.17360732	0.05034432	-0.17260032	-0.75389332
0.90716332	0.12813432	-0.17360832	0.05304332	-0.16816432	-0.74585732
0.90679832	0.12395532	-0.17342832	0.05199032	-0.16476732	-0.73616932
0.90566632	0.11968632	-0.17291732	0.06213032	-0.15796332	-0.72244332
0.90459232	0.11538032	-0.17229832	0.07150832	-0.14943332	-0.70812832
0.90413332	0.11124532	-0.17151132	0.08261132	-0.14193832	-0.69532032
0.90205432	0.10703332	-0.17006032	0.10368432	-0.13729532	-0.68069532
0.90151332	0.10310632	-0.16848732	0.12160132	-0.13101232	-0.66858932
0.90225032	0.09964932	-0.16674532	0.13480732	-0.12398132	-0.65778432
0.90128532	0.09662132	-0.16429332	0.14860232	-0.12740032	-0.65138932
0.90113232	0.09457532	-0.16185432	0.16057332	-0.13323832	-0.64565932
0.90273332	0.09356632	-0.15941932	0.17220932	-0.13616532	-0.64129832
0.90577532	0.09344932	-0.15666032	0.17749932	-0.14489632	-0.63742532
0.91096432	0.09417632	-0.15361432	0.17529532	-0.15175732	-0.63316132
0.91662032	0.09563532	-0.15020232	0.15953532	-0.16837432	-0.63021632
0.92098332	0.09780232	-0.14640532	0.14028132	-0.19221332	-0.63265132
0.92501532	0.10081332	-0.14257832	0.11389432	-0.21774332	-0.64052532
0.92774832	0.10448132	-0.13892832	0.09106832	-0.23531232	-0.65114532
0.92865232	0.10873232	-0.13547732	0.08189132	-0.25315532	-0.66392932
0.92931032	0.11347132	-0.13234032	0.07355932	-0.26518432	-0.67724432
0.92819832	0.11825832	-0.12916932	0.06924832	-0.27420932	-0.69194632
0.92870332	0.12330932	-0.12632032	0.05539932	-0.27646732	-0.70503632
0.92879332	0.12834732	-0.12347832	0.03861732	-0.27642632	-0.71646632
0.92811332	0.13329332	-0.12072232	0.02627932	-0.27813032	-0.72724832
0.92619832	0.13797932	-0.11802532	0.01702832	-0.27071032	-0.73560732
0.92517132	0.14270032	-0.11584132	0.01440132	-0.25810532	-0.74150532
0.92396332	0.14736032	-0.11409232	0.01676332	-0.24543832	-0.74685632
0.92187432	0.15182132	-0.11269732	0.02623932	-0.23016032	-0.75176232
0.91978732	0.15617232	-0.11183532	0.03686432	-0.21229632	-0.75657532
0.91780732	0.16045232	-0.11146932	0.04964432	-0.19949432	-0.76192432
0.91575632	0.16467732	-0.11162032	0.05810732	-0.19035832	-0.77113932
0.91404432	0.16894832	-0.11237732	0.07612232	-0.17370432	-0.77928932
0.91228732	0.17322832	-0.11382232	0.09148132	-0.16608332	-0.78965332
0.91126732	0.17773932	-0.11593432	0.10321032	-0.15603332	-0.80130532
0.91008832	0.18211732	-0.11843332	0.10534732	-0.15096032	-0.81461432
0.90920232	0.18629732	-0.12114632	0.10137932	-0.14811132	-0.82939432
0.90933032	0.19041932	-0.12408632	0.09106432	-0.14828932	-0.84306732
0.90954032	0.19430432	-0.12696632	0.08481432	-0.14809032	-0.85594632
0.90933732	0.19783232	-0.12975932	0.07622132	-0.15469832	-0.86855532
0.91022132	0.20126732	-0.13259932	0.06515432	-0.15079332	-0.87918032
0.91038932	0.20420232	-0.13525032	0.05343232	-0.15841232	-0.88992532
0.91144832	0.20703232	-0.13795832	0.04057532	-0.15779632	-0.89929132
0.91100032	0.20870932	-0.13973232	0.02020132	-0.16799932	-0.90382432
0.91103832	0.20946532	-0.14082632	0.01359332	-0.18218532	-0.90314232
0.91204932	0.21009532	-0.14167532	0.01502732	-0.17950232	-0.89770132
0.91263832	0.21031732	-0.14231032	0.01567132	-0.17925032	-0.89458132
0.91372332	0.21027132	-0.14293032	0.01195632	-0.17551132	-0.89207332
0.91362632	0.20976632	-0.14344932	0.01292332	-0.17768232	-0.89203332
0.91390732	0.20928532	-0.14418932	0.00723932	-0.18059932	-0.89361232
0.91505032	0.20882832	-0.14497632	0.00132332	-0.17791532	-0.89258732
0.91453832	0.20760832	-0.14525332	0.00023032	-0.18159732	-0.89083332
0.91590832	0.20665532	-0.14584532	-0.00491932	-0.18125632	-0.88858832
0.91687332	0.20548032	-0.14650032	-0.00742332	-0.18158932	-0.88529632
0.91747832	0.20412232	-0.14722232	-0.01087832	-0.18331532	-0.88473332
0.91973732	0.20305432	-0.14846932	-0.02077732	-0.18251432	-0.88451332
0.92156432	0.20158832	-0.14968232	-0.02598832	-0.18216732	-0.88132432
0.92271732	0.20001632	-0.15091532	-0.02919732	-0.18259132	-0.88002032
0.92344632	0.19814132	-0.15204232	-0.02640032	-0.18465032	-0.87795332
0.92496932	0.19656732	-0.15349232	-0.02806132	-0.18016932	-0.87732532
0.92634732	0.19486732	-0.15489832	-0.02857032	-0.17487432	-0.87612632
0.92665232	0.19253232	-0.15584332	-0.01925632	-0.17533732	-0.87154032
0.92836632	0.18983732	-0.15659532	-0.01501632	-0.17537832	-0.86069832
0.92918532	0.18675332	-0.15720832	-0.01215832	-0.17599832	-0.84787032
0.92820432	0.18338632	-0.15773832	-0.01131032	-0.18152332	-0.83836732
0.92911532	0.18051132	-0.15887632	-0.01927532	-0.17671632	-0.83044032
0.93059332	0.17774132	-0.16015332	-0.02555532	-0.17205732	-0.82391232
0.93095432	0.17463232	-0.16119232	-0.03051832	-0.16943032	-0.81711932
0.92925532	0.17174932	-0.16229132	-0.03915532	-0.17910332	-0.81678932
0.92984632	0.16981632	-0.16402332	-0.03770332	-0.16793032	-0.81340032
0.92811232	0.16766632	-0.16526632	-0.01867032	-0.16687232	-0.80789232
0.92626832	0.16547232	-0.16627732	-0.00181332	-0.17121732	-0.80354132
0.92480232	0.16342632	-0.16720832	0.01021032	-0.17206832	-0.80315632
0.92452532	0.16139532	-0.16798232	0.01729232	-0.16830432	-0.80401532
0.92415132	0.15928032	-0.16848332	0.01795232	-0.16936932	-0.80818732
0.92361232	0.15693932	-0.16872432	0.02127632	-0.17217632	-0.80898232
0.92330432	0.15409432	-0.16882332	0.02936732	-0.17651032	-0.80539832
0.92419432	0.15100932	-0.16925632	0.02285932	-0.17833832	-0.80300632
0.92495632	0.14750232	-0.16983032	0.02263232	-0.17441032	-0.79752532
0.92659332	0.14336632	-0.17059232	0.02301532	-0.17282632	-0.78817732
0.92860332	0.13877332	-0.17165632	0.01065232	-0.16998532	-0.77933232
0.92838132	0.13384232	-0.17264732	-0.00213432	-0.17169732	-0.77234532
0.92740432	0.12912732	-0.17388732	-0.00391932	-0.16748632	-0.76397732
0.92528332	0.12474132	-0.17514532	0.00459032	-0.15883032	-0.75514932
0.92457032	0.12096032	-0.17674032	0.00845132	-0.14946232	-0.74816532
0.92091132	0.11751232	-0.17777732	0.02871932	-0.14282932	-0.74320232
0.91929532	0.11509732	-0.17895132	0.04358532	-0.14042232	-0.73996732
0.91736532	0.11282532	-0.18008332	0.06408732	-0.13845232	-0.73659632
0.91534232	0.11056832	-0.18062332	0.07271332	-0.14055132	-0.73458432
0.91307432	0.10847032	-0.18059932	0.07811532	-0.14588732	-0.73212632
0.91208932	0.10700432	-0.18061032	0.08254732	-0.14626932	-0.73061732
0.91143032	0.10572632	-0.18020932	0.08418632	-0.14986032	-0.72794232
0.90904032	0.10450632	-0.17916432	0.08993832	-0.15755632	-0.72873632
0.90926532	0.10370832	-0.17825432	0.09067432	-0.16139932	-0.72936832
0.90991232	0.10298932	-0.17694832	0.09514632	-0.15800232	-0.72837432
0.91000232	0.10189232	-0.17476332	0.11433332	-0.15460432	-0.72337932
0.91035432	0.10014132	-0.17165832	0.15507432	-0.13963532	-0.70919232
0.91005332	0.09756632	-0.16729132	0.17936032	-0.12908032	-0.69165932
0.90970032	0.09513832	-0.16256832	0.16961232	-0.12735832	-0.67917532
0.90873932	0.09336932	-0.15795332	0.14639732	-0.13514132	-0.67165332
0.90965232	0.09275232	-0.15386032	0.12389132	-0.14433232	-0.66798832
0.91213432	0.09314832	-0.14998432	0.10335232	-0.15458832	-0.66746432
0.91448232	0.09429132	-0.14594532	0.08625032	-0.17088432	-0.66955532
0.91720632	0.09638032	-0.14198032	0.06310832	-0.19337232	-0.67704732
0.91869732	0.09929232	-0.13807132	0.05120232	-0.21738032	-0.68777432
0.92149132	0.10321032	-0.13458132	0.04203632	-0.22872332	-0.70008732
0.92286132	0.10765032	-0.13102732	0.04139332	-0.24288232	-0.71368132
0.92427232	0.11254432	-0.12758032	0.03953132	-0.25228432	-0.72822832
0.92665532	0.11784532	-0.12438632	0.03390732	-0.25656732	-0.74066332
0.92708132	0.12314632	-0.12103632	0.03169532	-0.26671632	-0.75320232
0.92847332	0.12883132	-0.11798332	0.02240232	-0.26886332	-0.76407132
0.92847732	0.13450332	-0.11501932	0.01593332	-0.27020432	-0.77403432
0.92966132	0.14060932	-0.11252932	0.00568332	-0.26319132	-0.78321732
0.92964432	0.14669932	-0.11035132	0.00488432	-0.25013732	-0.79120632
0.92897132	0.15286532	-0.10865632	0.01399332	-0.23445932	-0.79779432
0.92836032	0.15913132	-0.10755432	0.02440932	-0.21924432	-0.80650432
0.92749432	0.16535232	-0.10709832	0.04071732	-0.19444032	-0.81324332
0.92595032	0.17146232	-0.10725632	0.06532332	-0.17900432	-0.82146432
0.92194232	0.17703032	-0.10776432	0.09431832	-0.17236832	-0.83095032
0.91984232	0.18279432	-0.10904632	0.10936632	-0.15997232	-0.84031132
0.91702432	0.18814932	-0.11062532	0.11815132	-0.15187432	-0.85011532
0.91456232	0.19315732	-0.11251032	0.11822832	-0.14760032	-0.86106232
0.91253532	0.19790932	-0.11479132	0.11788232	-0.14137832	-0.87105632
0.91132932	0.20254132	-0.11756732	0.11728632	-0.13190732	-0.88236232
0.91047232	0.20706832	-0.12078132	0.12142332	-0.12881032	-0.89279832
0.90958732	0.21139132	-0.12435632	0.12350032	-0.12436232	-0.90498632
0.90937832	0.21569532	-0.12836132	0.12077032	-0.12550432	-0.91700032
0.90998232	0.21995132	-0.13267232	0.11826232	-0.12494832	-0.93021432
0.91001632	0.22392032	-0.13709832	0.10908332	-0.12486332	-0.94448932
0.90657232	0.22577332	-0.13963232	0.04621432	-0.14621632	-0.95176732
0.90618432	0.22645432	-0.14137632	0.04131832	-0.14900532	-0.94304832
0.90638932	0.22674132	-0.14261032	0.03828832	-0.15019332	-0.93645732
0.90626632	0.22688232	-0.14366032	0.03493232	-0.14913932	-0.93425032
0.90700332	0.22710432	-0.14465832	0.03350632	-0.14539232	-0.93297432
0.90538232	0.22676832	-0.14520232	0.04420132	-0.14781932	-0.93436532
0.90510832	0.22677632	-0.14602332	0.05425632	-0.14807032	-0.93647332
0.90404432	0.22647432	-0.14662232	0.06505632	-0.14988932	-0.93963432
0.90379032	0.22607332	-0.14719932	0.06969832	-0.15097332	-0.94335432
0.90356732	0.22538332	-0.14764532	0.06813132	-0.15326232	-0.94792032
0.90436132	0.22463732	-0.14813132	0.05777432	-0.15189132	-0.95309732
0.90497832	0.22366632	-0.14866032	0.04205432	-0.15469332	-0.95830732
0.90653932	0.22292332	-0.14957732	0.02204632	-0.15610932	-0.96325732
0.90763532	0.22225232	-0.15067332	0.00864432	-0.15294832	-0.96605332
0.90837832	0.22156532	-0.15189732	0.00632732	-0.14857932	-0.96433832
0.90935432	0.22123732	-0.15343132	0.00774232	-0.14335732	-0.96465232
0.90954832	0.22065032	-0.15472032	0.01256832	-0.13893332	-0.96346932
0.91028132	0.21891632	-0.15535132	0.03000032	-0.13662832	-0.95062632
0.91253532	0.21588532	-0.15547532	0.04814532	-0.13263132	-0.92804332
0.91416632	0.21166032	-0.15522932	0.03657532	-0.12836732	-0.90464132
0.91561932	0.20745832	-0.15543732	-0.00264732	-0.13193532	-0.88488232
0.91651532	0.20361632	-0.15648932	-0.03836032	-0.13671032	-0.87072432
0.91501632	0.20006232	-0.15799832	-0.04398032	-0.13776232	-0.85837332
0.91372332	0.19709832	-0.15993232	-0.03333632	-0.12690132	-0.84804032
0.91135432	0.19413932	-0.16162532	-0.01160932	-0.12893532	-0.84115032
0.91020432	0.19118732	-0.16298332	0.00978932	-0.12288832	-0.83283232
0.91011332	0.18804832	-0.16405532	0.02712232	-0.12216132	-0.82458432
0.90988632	0.18480132	-0.16497132	0.03111532	-0.12117432	-0.81975432
0.90878532	0.18139432	-0.16562732	0.03200632	-0.12639632	-0.81538332
0.90812632	0.17840632	-0.16656832	0.03008932	-0.12897432	-0.81226832
0.90675832	0.17576732	-0.16774132	0.03681032	-0.13642532	-0.80846232
0.90626032	0.17340432	-0.16903532	0.03988832	-0.13697632	-0.80933132
0.90430032	0.17083032	-0.17005832	0.05736832	-0.14349432	-0.80870332
0.90462032	0.16836132	-0.17118332	0.06251632	-0.14210332	-0.81065832
0.90464532	0.16537032	-0.17201132	0.06714932	-0.14611332	-0.80963132
0.90564132	0.16232432	-0.17302132	0.06049332	-0.14661432	-0.80937032
0.90437032	0.15892932	-0.17359232	0.05850032	-0.15255132	-0.81099632
0.90526532	0.15606232	-0.17484532	0.05203832	-0.15112732	-0.80807832
0.90599832	0.15313932	-0.17622032	0.05454932	-0.15727132	-0.80415732
0.90893932	0.14944332	-0.17770732	0.06133432	-0.15784032	-0.79309332
0.90916632	0.14503532	-0.17903432	0.05041832	-0.16219432	-0.78595932
0.91128132	0.14124732	-0.18124232	0.03522232	-0.15780532	-0.78349832
0.91197132	0.13740432	-0.18321932	0.02281032	-0.15278132	-0.78068532
0.91136132	0.13406832	-0.18512632	0.01326232	-0.15025632	-0.78079232
0.91594332	0.13121832	-0.18787032	-0.00675732	-0.16359732	-0.78236732
0.91422332	0.12867732	-0.19063732	0.03381232	-0.14148732	-0.77773532
0.91364032	0.12572432	-0.19287632	0.04954132	-0.13977132	-0.78184932
0.91223432	0.12226132	-0.19421732	0.05873032	-0.13872132	-0.78974232
0.90897732	0.11909632	-0.19504532	0.08190932	-0.13665532	-0.79881132
0.90740032	0.11628332	-0.19551132	0.10405432	-0.13165532	-0.80742232
0.90499832	0.11361732	-0.19515232	0.11622032	-0.13437532	-0.81979532
0.90431132	0.11198832	-0.19481332	0.11900732	-0.13462532	-0.83555032
0.90417432	0.11094332	-0.19406032	0.12720332	-0.13365832	-0.85169232
0.90409132	0.11012832	-0.19261032	0.13191932	-0.13720332	-0.86829632
0.90560532	0.10981332	-0.19075232	0.13210332	-0.13984532	-0.88293032
0.90827532	0.10995732	-0.18843632	0.12768632	-0.14383832	-0.89309032
0.91149032	0.11058132	-0.18549332	0.12021132	-0.15291832	-0.89992532
0.91299132	0.11168932	-0.18181632	0.11877832	-0.16129432	-0.90305232
0.91573532	0.11371032	-0.17791432	0.11655432	-0.17465232	-0.90469832
0.92103232	0.11654132	-0.17373232	0.10803532	-0.19013232	-0.90215032
0.92995532	0.11995632	-0.16895232	0.09340932	-0.19198532	-0.89198032
0.93077232	0.12239632	-0.16209732	0.06223032	-0.21263732	-0.88808932
0.93074932	0.12588932	-0.15542832	0.02306032	-0.25661332	-0.89769632
0.92884232	0.12992832	-0.14809632	-0.00607132	-0.28907532	-0.90683632
0.92700032	0.13462432	-0.14135232	-0.03573032	-0.30372332	-0.91941032
0.92612332	0.14011432	-0.13542732	-0.05761732	-0.31769132	-0.93537732
0.92675232	0.14661432	-0.13025632	-0.05909732	-0.31638732	-0.94894732
0.92637032	0.15310932	-0.12530432	-0.05791432	-0.30990232	-0.95698732
0.92510332	0.15904332	-0.12041632	-0.05672032	-0.29772332	-0.96354332
0.92333032	0.16427532	-0.11569732	-0.05634532	-0.28693132	-0.96637632
0.92159232	0.16892932	-0.11131532	-0.05684732	-0.27618032	-0.96675732
0.92043532	0.17335632	-0.10731132	-0.05200632	-0.26446832	-0.96212732
0.91848032	0.17734532	-0.10362332	-0.04121732	-0.24772032	-0.95591632
0.91628732	0.18108032	-0.10045932	-0.03067232	-0.23289832	-0.94938132
0.91360332	0.18459732	-0.09782232	-0.01401932	-0.21542732	-0.94316532
0.91083732	0.18815032	-0.09591632	0.00598932	-0.19344732	-0.93757632
0.90734632	0.19163332	-0.09480832	0.02606732	-0.18037132	-0.93517732
0.90401932	0.19522932	-0.09448132	0.04900732	-0.16567132	-0.93421632
0.90066332	0.19883832	-0.09491432	0.06392332	-0.15097332	-0.93536432
0.89663032	0.20224532	-0.09591232	0.08044532	-0.14317532	-0.93737032
0.89270132	0.20556832	-0.09751732	0.09615132	-0.13366032	-0.93816332
0.88992332	0.20897932	-0.09961332	0.09867132	-0.12448332	-0.93903432
0.88708132	0.21213732	-0.10200432	0.09790732	-0.11929532	-0.93773932
0.88450032	0.21510832	-0.10470532	0.09447732	-0.11450532	-0.93664632
0.88252832	0.21806832	-0.10782032	0.08990832	-0.10579932	-0.93517332
0.88085632	0.22090832	-0.11130532	0.08726132	-0.09820732	-0.93365432
0.87919832	0.22362632	-0.11503732	0.08709432	-0.09802232	-0.93290932
0.87847532	0.22659732	-0.11921732	0.08736732	-0.09134732	-0.93213332
0.87723432	0.22944332	-0.12358932	0.09119632	-0.08936332	-0.93304132
0.87652732	0.23232032	-0.12819632	0.09192032	-0.08941932	-0.93572832
0.87627232	0.23500432	-0.13295532	0.08261632	-0.09075632	-0.93926132
0.87422832	0.23640732	-0.13648432	0.04308732	-0.10254632	-0.93823932
0.87282732	0.23662232	-0.13872732	0.04103432	-0.11080532	-0.92465932
0.87186832	0.23563532	-0.14001532	0.04694232	-0.11742532	-0.90609632
0.87179932	0.23386732	-0.14070632	0.05180332	-0.11979932	-0.88522732
0.87208932	0.23171732	-0.14121232	0.04881832	-0.12358232	-0.86877532
0.87209932	0.22959432	-0.14181932	0.04456032	-0.12741032	-0.85702032
0.87198632	0.22778132	-0.14269532	0.04603032	-0.12505832	-0.84867232
0.87077132	0.22594032	-0.14352532	0.05580532	-0.12895632	-0.84258132
0.86943832	0.22402632	-0.14426332	0.07344732	-0.13274932	-0.83488732
0.86925032	0.22214632	-0.14515532	0.07917132	-0.13742332	-0.82908132
0.87016132	0.22038232	-0.14631832	0.06373532	-0.14637832	-0.82973932
0.87093332	0.21876132	-0.14766632	0.04822132	-0.14725532	-0.83087732
0.87097132	0.21750932	-0.14941032	0.04657132	-0.14956832	-0.83784232
0.87084932	0.21663532	-0.15157632	0.05607432	-0.14598032	-0.84429332
0.87007432	0.21554632	-0.15359132	0.06858132	-0.14435132	-0.85025932
0.86910432	0.21411832	-0.15528732	0.07648232	-0.14843532	-0.85671732
0.86885432	0.21219132	-0.15645632	0.07930432	-0.15061732	-0.85953732
0.86933732	0.20978332	-0.15718332	0.07334432	-0.14881332	-0.85904032
0.86961232	0.20704232	-0.15768432	0.06476532	-0.14928932	-0.85802332
0.87013932	0.20423432	-0.15825232	0.05294032	-0.14816432	-0.85834932
0.87013432	0.20134532	-0.15886032	0.04676632	-0.14778132	-0.85656932
0.86925032	0.19819032	-0.15950432	0.04433132	-0.15058432	-0.85427532
0.86939832	0.19542932	-0.16052032	0.04032532	-0.14799532	-0.85158032
0.86854632	0.19232632	-0.16138932	0.04545432	-0.14418232	-0.84594932
0.86817232	0.18933032	-0.16241632	0.04455632	-0.14039132	-0.84223132
0.86798732	0.18668632	-0.16363032	0.03712232	-0.13743932	-0.84339932
0.86864132	0.18414732	-0.16471432	0.03540232	-0.13363832	-0.84206732
0.86831232	0.18129032	-0.16545832	0.03613032	-0.12976132	-0.83901432
0.86750732	0.17863932	-0.16616032	0.03687932	-0.13129932	-0.83819132
0.86639532	0.17614132	-0.16688332	0.03563632	-0.13588432	-0.83756632
0.86533932	0.17406332	-0.16778732	0.04523332	-0.13644532	-0.83802932
0.86401332	0.17183032	-0.16841832	0.05273332	-0.14202932	-0.83777432
0.86391132	0.16934332	-0.16890332	0.05408632	-0.14369432	-0.83577432
0.86309232	0.16694632	-0.16936532	0.04614432	-0.14907232	-0.83786932
0.86343432	0.16460432	-0.16987732	0.04249832	-0.14990832	-0.83913832
0.86355732	0.16226732	-0.17051832	0.03735032	-0.15004832	-0.84006032
0.86305032	0.15982732	-0.17113032	0.03946732	-0.15501932	-0.84236632
0.86319532	0.15734832	-0.17179232	0.03927132	-0.15658132	-0.84374132
0.86283632	0.15487432	-0.17242832	0.03883132	-0.15962932	-0.84655132
0.86288232	0.15269932	-0.17317732	0.03688232	-0.15691732	-0.85022032
0.86253732	0.15055132	-0.17360132	0.04179832	-0.15467732	-0.85227432
0.86264732	0.14810232	-0.17390932	0.04110032	-0.15501632	-0.84955532
0.86422032	0.14574132	-0.17437032	0.02555132	-0.15225432	-0.84536032
0.86219132	0.14330232	-0.17449032	0.01727332	-0.16286032	-0.84600532
0.86261132	0.14150132	-0.17525032	0.02066032	-0.16173132	-0.84272232
0.86204632	0.13943032	-0.17579432	0.02914332	-0.16091732	-0.83625832
0.86125732	0.13729632	-0.17624332	0.03020032	-0.16285632	-0.83261832
0.86172132	0.13523232	-0.17695632	0.02821532	-0.15783432	-0.82660532
0.86104832	0.13328132	-0.17758632	0.04010532	-0.15729132	-0.81873832
0.86020232	0.13130832	-0.17805532	0.04150932	-0.15798132	-0.81102932
0.86054732	0.12958832	-0.17854532	0.03850232	-0.15497832	-0.80298732
0.86016232	0.12809432	-0.17884332	0.04470432	-0.15475132	-0.79306232
0.86014232	0.12632032	-0.17873632	0.06317132	-0.15038832	-0.77792332
0.85798232	0.12386832	-0.17794532	0.08762032	-0.15482632	-0.76263032
0.85813732	0.12122232	-0.17750632	0.09722132	-0.15098032	-0.74832432
0.85899832	0.11857932	-0.17723332	0.09924432	-0.14823532	-0.73678532
0.85878232	0.11553732	-0.17651832	0.10902132	-0.14752232	-0.72523432
0.86058932	0.11238932	-0.17583032	0.12143632	-0.13805232	-0.71151132
0.86330732	0.10844632	-0.17429332	0.14304632	-0.12896632	-0.69217732
0.86361732	0.10387232	-0.17159832	0.14688832	-0.12331632	-0.67094732
0.86357232	0.09966232	-0.16889932	0.14762932	-0.12070132	-0.65472632
0.86301932	0.09587632	-0.16617732	0.15359432	-0.11739832	-0.64267132
0.86423632	0.09283632	-0.16379232	0.15755332	-0.11546732	-0.63357732
0.86630632	0.09047232	-0.16157432	0.15596932	-0.11761032	-0.62834932
0.86849132	0.08864532	-0.15918332	0.15861232	-0.12206332	-0.62447432
0.87080832	0.08750632	-0.15682332	0.15372232	-0.13133632	-0.62553232
0.87440532	0.08741132	-0.15496732	0.14331332	-0.14126932	-0.63408632
0.87867932	0.08837632	-0.15349732	0.13556732	-0.15087232	-0.64772532
0.88199132	0.09011032	-0.15204332	0.13212232	-0.16175332	-0.66503432
0.88522032	0.09247032	-0.15052332	0.12365232	-0.17300332	-0.68334432
0.88831032	0.09532532	-0.14880432	0.10508432	-0.18502732	-0.70437132
0.89109532	0.09851832	-0.14676532	0.08488632	-0.19743632	-0.72245332
0.89388532	0.10201532	-0.14440032	0.05928732	-0.21266432	-0.73898032
0.89573632	0.10569132	-0.14151232	0.03597332	-0.22585332	-0.75233232
0.89653232	0.10950832	-0.13828432	0.02037732	-0.24050032	-0.76229032
0.89714232	0.11366732	-0.13493132	0.00727232	-0.25061032	-0.76856832
0.89800432	0.11826532	-0.13182332	-0.00162732	-0.25501532	-0.77300632
0.89882332	0.12338532	-0.12909032	-0.00897232	-0.25415132	-0.77982032
0.90016832	0.12912432	-0.12698732	-0.00809232	-0.24632932	-0.78797532
0.90093232	0.13533532	-0.12557732	0.00507832	-0.22787332	-0.79816632
0.90110832	0.14183032	-0.12473632	0.01356232	-0.20791132	-0.81086332
0.90082232	0.14852232	-0.12442832	0.02900932	-0.18685232	-0.82608832
0.89876232	0.15504032	-0.12430532	0.04565132	-0.16749132	-0.84149132
0.89527132	0.16127032	-0.12440832	0.06257432	-0.15706432	-0.85729232
0.89214532	0.16733232	-0.12481332	0.07297332	-0.14167732	-0.87245332
0.88756532	0.17285232	-0.12520532	0.08333632	-0.13197032	-0.88748032
0.88327032	0.17807032	-0.12587032	0.09050232	-0.12887732	-0.90036232
0.87926432	0.18292732	-0.12676032	0.09364932	-0.12602132	-0.91513932
0.87610832	0.18750332	-0.12793132	0.09230132	-0.11777432	-0.93036232
0.87309732	0.19157032	-0.12925932	0.08811332	-0.11644532	-0.94439632
0.87092332	0.19532332	-0.13084632	0.08075832	-0.11293332	-0.95727732
0.86809332	0.19842132	-0.13236032	0.07907432	-0.11615432	-0.96794832
0.86631532	0.20132732	-0.13414632	0.08345332	-0.11389532	-0.97529632
0.86427832	0.20378632	-0.13609232	0.08817832	-0.11567832	-0.98150832
0.86288632	0.20609632	-0.13838332	0.08959332	-0.11326432	-0.98796932
0.86108832	0.20788532	-0.14052932	0.08175032	-0.11940132	-0.99305932
0.85881232	0.20875632	-0.14216032	0.07573032	-0.12435532	-0.99316432
0.85845832	0.20918032	-0.14372432	0.07237932	-0.12110532	-0.98788232
0.85714132	0.20901332	-0.14498232	0.07771932	-0.12198832	-0.98357832
0.85638032	0.20899632	-0.14636732	0.08466032	-0.12132632	-0.98022932
0.85544732	0.20881532	-0.14773332	0.09301032	-0.12201132	-0.97800632
0.85500232	0.20862232	-0.14915332	0.10168732	-0.12332532	-0.97648032
0.85252632	0.20777832	-0.15009832	0.11199132	-0.13123332	-0.97776732
0.85182832	0.20703932	-0.15121132	0.11480132	-0.13432632	-0.97941132
0.85085032	0.20589732	-0.15207332	0.11349032	-0.13488932	-0.98010332
0.85013832	0.20448332	-0.15279232	0.10863132	-0.13385032	-0.97964832
0.85090332	0.20318232	-0.15381132	0.09684132	-0.12664632	-0.97764832
0.85002732	0.20116732	-0.15449932	0.09262532	-0.12204932	-0.97190532
0.85006432	0.19876432	-0.15547632	0.08627032	-0.11435732	-0.96013632
0.85006432	0.19620432	-0.15691232	0.07084332	-0.11099332	-0.95049432
0.84957332	0.19363832	-0.15871132	0.06001132	-0.10419032	-0.94155032
0.84853232	0.19100032	-0.16062632	0.05646332	-0.09971832	-0.93328632
0.84806832	0.18830032	-0.16254032	0.05719032	-0.09735632	-0.92418032
0.84689632	0.18544332	-0.16414632	0.05835332	-0.09204132	-0.91791532
0.84551232	0.18276432	-0.16555632	0.06281032	-0.09015532	-0.91649532
0.84348132	0.18007132	-0.16651532	0.07588332	-0.09336132	-0.91768032
0.84262132	0.17754232	-0.16731432	0.08581832	-0.09272432	-0.91789932
0.84152032	0.17503032	-0.16782832	0.08926932	-0.09610532	-0.91948632
0.84008032	0.17273032	-0.16810432	0.08889632	-0.10396332	-0.92224932
0.83879532	0.17060132	-0.16830832	0.08393132	-0.11046132	-0.92372332
0.83885332	0.16899432	-0.16878032	0.07517532	-0.11377632	-0.92539932
0.83912132	0.16754132	-0.16924232	0.06216732	-0.11547132	-0.93108632
0.83895532	0.16622032	-0.16968732	0.05540032	-0.11881832	-0.93708332
0.83848732	0.16492132	-0.17014732	0.05434032	-0.12283332	-0.94241632
0.83869932	0.16359932	-0.17076332	0.05531732	-0.12340532	-0.94507332
0.83790732	0.16165732	-0.17103832	0.06141532	-0.12801632	-0.94520532
0.83877732	0.15980232	-0.17162132	0.06271132	-0.12895532	-0.94316832
0.83875732	0.15717032	-0.17177932	0.06842632	-0.13105232	-0.93789832
0.83855832	0.15391832	-0.17172032	0.06786532	-0.13729832	-0.93089032
0.83920332	0.15081332	-0.17197732	0.06106532	-0.13801432	-0.92437232
0.84022232	0.14751232	-0.17225532	0.06064832	-0.13760732	-0.91493132
0.84089032	0.14404632	-0.17261232	0.05278732	-0.13816532	-0.90494932
0.84123032	0.14121232	-0.17326432	0.04784332	-0.13577132	-0.89760932
0.84062532	0.13854932	-0.17385632	0.05345632	-0.13543132	-0.89022932
0.84049332	0.13625332	-0.17453332	0.05631132	-0.13645732	-0.88491032
0.84072832	0.13441032	-0.17533832	0.05712432	-0.13538632	-0.88097932
0.84008332	0.13282532	-0.17585832	0.05645532	-0.13807632	-0.88076732
0.83897832	0.13141032	-0.17611132	0.06177232	-0.14291732	-0.88147232
0.83833332	0.12990632	-0.17613932	0.05973032	-0.14515032	-0.88115332
0.83833332	0.12829832	-0.17611232	0.05623132	-0.14784732	-0.88083132
0.83851032	0.12682832	-0.17626532	0.05135232	-0.14784832	-0.87978132
0.83949032	0.12544132	-0.17665232	0.05111432	-0.14324332	-0.87793432
0.83921432	0.12365132	-0.17663332	0.05323932	-0.14468732	-0.87551232
0.84025732	0.12195532	-0.17677432	0.04588932	-0.14004832	-0.87054232
0.83999032	0.12029432	-0.17668432	0.04513032	-0.13779832	-0.86456832
0.83837832	0.11870432	-0.17641832	0.05618932	-0.13820032	-0.85713032
0.83941232	0.11741832	-0.17660432	0.06357632	-0.12872132	-0.84560432
0.83972932	0.11529032	-0.17603432	0.09309732	-0.12258132	-0.82505432
0.84035832	0.11184532	-0.17481732	0.12931132	-0.11495432	-0.79428532
0.84186932	0.10721532	-0.17325432	0.15019632	-0.10868932	-0.75769532
0.84422632	0.10172932	-0.17164732	0.16292732	-0.10244232	-0.71660432
0.84529232	0.09550332	-0.16960532	0.15498332	-0.10073032	-0.67501732
0.84581132	0.08964332	-0.16792932	0.11984732	-0.09902832	-0.63991332
0.84624332	0.08485832	-0.16743332	0.08122132	-0.09695532	-0.61759432
0.84662032	0.08133432	-0.16814632	0.07638732	-0.09302232	-0.60704832
0.84709532	0.07878132	-0.16932732	0.09368432	-0.09056232	-0.60267932
0.84816232	0.07708432	-0.17013732	0.12254532	-0.08830232	-0.60094932
0.84887932	0.07577132	-0.16973432	0.15859332	-0.09293432	-0.59910432
0.85185032	0.07494232	-0.16892232	0.18000032	-0.09777632	-0.59989932
0.85550732	0.07454532	-0.16750132	0.19245332	-0.10817632	-0.60397532
0.86098632	0.07490932	-0.16597832	0.19464632	-0.12016632	-0.61371832
0.86623532	0.07589832	-0.16407332	0.19013432	-0.13473032	-0.62585032
0.87126732	0.07761232	-0.16199632	0.17933532	-0.15248332	-0.64090532
0.87673532	0.07999032	-0.15973732	0.16018132	-0.16725832	-0.65795332
0.88221532	0.08275432	-0.15682332	0.13508232	-0.18335232	-0.67347732
0.88494032	0.08550732	-0.15299932	0.10819132	-0.19945532	-0.68736432
0.88714632	0.08871232	-0.14897032	0.07413332	-0.21991232	-0.70298632
0.88751832	0.09226132	-0.14481432	0.04733432	-0.23584032	-0.71885332
0.88757232	0.09637532	-0.14087732	0.02844932	-0.25230032	-0.73302532
0.88759432	0.10100432	-0.13728432	0.02131932	-0.26653832	-0.74642532
0.88928832	0.10627532	-0.13430532	0.01584732	-0.26034132	-0.75607032
0.89057532	0.11193032	-0.13170032	0.01662432	-0.25609432	-0.76824532
0.89158832	0.11788132	-0.12960432	0.02806232	-0.24214032	-0.77786532
0.89271332	0.12411032	-0.12807732	0.04034732	-0.22685632	-0.78951932
0.89418532	0.13056532	-0.12717332	0.05513132	-0.20675132	-0.80314632
0.89336732	0.13680232	-0.12647932	0.07503732	-0.19507832	-0.81839332
0.89351332	0.14311432	-0.12627232	0.08077132	-0.17953432	-0.83487232
0.89233732	0.14903732	-0.12612232	0.09013732	-0.17525332	-0.84981532
0.89179932	0.15482232	-0.12623032	0.09202132	-0.16844332	-0.86353332
0.89119732	0.16040832	-0.12655932	0.09529732	-0.15680032	-0.87686832
0.89070432	0.16584832	-0.12716432	0.09947732	-0.14838532	-0.88980532
0.88980432	0.17110232	-0.12804032	0.10773132	-0.14172032	-0.90231732
0.88930932	0.17633932	-0.12931132	0.11185832	-0.13653932	-0.91531532
0.88779532	0.18123332	-0.13073732	0.12068832	-0.13315732	-0.92867232
0.88703932	0.18605932	-0.13255932	0.12589232	-0.13051332	-0.94340832
0.88717432	0.19084532	-0.13486732	0.12737632	-0.12280332	-0.95765832
0.88547432	0.19498332	-0.13713432	0.12814232	-0.12664632	-0.97231332
0.88436832	0.19873132	-0.13927932	0.10978132	-0.12856532	-0.98380532
0.88185432	0.20070532	-0.14057732	0.08793132	-0.13474132	-0.98454132
0.88106332	0.20140832	-0.14149832	0.08194832	-0.13849732	-0.97914732
0.88100732	0.20178932	-0.14258832	0.07784332	-0.13976532	-0.97485832
0.88048832	0.20214732	-0.14385732	0.08432732	-0.14166232	-0.97175532
0.87869532	0.20218932	-0.14510232	0.09840632	-0.14903132	-0.97032532
0.87865932	0.20232632	-0.14671432	0.11001932	-0.14812732	-0.96752632
0.87761532	0.20183932	-0.14817932	0.11936732	-0.14755932	-0.96632632
0.87784432	0.20124132	-0.14975132	0.11751032	-0.15033832	-0.96776232
0.87828232	0.20019732	-0.15115732	0.11006932	-0.15118732	-0.96886732
0.87954132	0.19884532	-0.15234632	0.09397232	-0.15035732	-0.96848232
0.88012532	0.19673732	-0.15305532	0.08763632	-0.14569832	-0.96086032
0.88003032	0.19394532	-0.15355532	0.08277832	-0.14314432	-0.95120332
0.88073632	0.19116132	-0.15452932	0.07458932	-0.13441132	-0.93969732
0.88050932	0.18817332	-0.15584532	0.06730132	-0.13322132	-0.93187632
0.87978732	0.18506032	-0.15736732	0.06494232	-0.12532832	-0.92393332
0.87866732	0.18151732	-0.15874532	0.05868532	-0.11034532	-0.91570432
0.87848032	0.17816032	-0.16037532	0.03650232	-0.10353032	-0.91437832
0.87631032	0.17450332	-0.16150132	0.03060932	-0.09661632	-0.91199432
0.87475032	0.17078032	-0.16245932	0.03359332	-0.08831932	-0.90591232
0.87458432	0.16699532	-0.16354532	0.03416032	-0.08246032	-0.89889932
0.87327732	0.16305932	-0.16444532	0.03533832	-0.08093432	-0.89562532
0.87164732	0.15911432	-0.16525632	0.04546932	-0.07359832	-0.89153032
0.87053332	0.15515732	-0.16600032	0.05757132	-0.07605232	-0.88886732
0.86908432	0.15100832	-0.16642032	0.06261832	-0.07472832	-0.88612832
0.86786332	0.14715532	-0.16689432	0.05630032	-0.08191932	-0.88722032
0.86781732	0.14399432	-0.16778232	0.04941932	-0.08312832	-0.88889832
0.86646332	0.14106632	-0.16853432	0.04979932	-0.08612432	-0.89242232
0.86678032	0.13858932	-0.16965032	0.04998432	-0.08966932	-0.89403532
0.86631932	0.13607132	-0.17053032	0.05336132	-0.09251432	-0.89479432
0.86453932	0.13361832	-0.17120132	0.06256732	-0.09601232	-0.89693232
0.86383032	0.13158332	-0.17201032	0.06721332	-0.09821432	-0.90165232
0.86280432	0.12961632	-0.17255632	0.06911332	-0.10440932	-0.90775532
0.86274732	0.12798732	-0.17300832	0.06378232	-0.10509432	-0.91519432
0.86219532	0.12645332	-0.17322732	0.05942532	-0.11028332	-0.92119532
0.86260832	0.12513832	-0.17355932	0.05188832	-0.11317232	-0.92746432
0.86279732	0.12384832	-0.17392032	0.04517132	-0.11230232	-0.93200732
0.86291132	0.12244432	-0.17424032	0.04096232	-0.11574532	-0.93554232
0.86377632	0.12102932	-0.17472432	0.03380532	-0.11482132	-0.93715532
0.86374732	0.11968532	-0.17523632	0.02726832	-0.11422632	-0.93865932
0.86364632	0.11858432	-0.17581132	0.02350632	-0.11501732	-0.93882832
0.86352332	0.11771832	-0.17632432	0.01798932	-0.11426732	-0.93766632
0.86291332	0.11711132	-0.17674032	0.01951032	-0.11593732	-0.93640232
0.86334632	0.11676032	-0.17717232	0.02033232	-0.11437232	-0.93218232
0.86337232	0.11621332	-0.17719932	0.02573632	-0.10867632	-0.92349732
0.86336232	0.11530332	-0.17762532	0.03194932	-0.10895032	-0.91077632
0.86348332	0.11386232	-0.17812132	0.03587932	-0.11117632	-0.89367432
0.86309032	0.11230532	-0.17869732	0.03611432	-0.11009132	-0.87444732
0.86225132	0.11080132	-0.17938432	0.03611632	-0.11077832	-0.85627732
0.86158132	0.10959132	-0.18007732	0.04279232	-0.10531832	-0.83375632
0.86088632	0.10851532	-0.18073232	0.04744932	-0.09698232	-0.81277732
0.85994532	0.10768932	-0.18153632	0.06348532	-0.09494632	-0.79195832
0.85964532	0.10713132	-0.18235932	0.07974232	-0.08761532	-0.77351732
0.85743532	0.10666832	-0.18252132	0.10402332	-0.08634432	-0.76002732
0.85502232	0.10643832	-0.18217632	0.12170332	-0.08937532	-0.74892632
0.85658732	0.10706632	-0.18222732	0.12430232	-0.09275032	-0.73895732
0.85606632	0.10783932	-0.18134932	0.13084932	-0.09807732	-0.73003632
0.85570032	0.10878032	-0.17981332	0.13892632	-0.10719532	-0.72122732
0.85559932	0.10960132	-0.17739232	0.15275832	-0.10791032	-0.71126032
0.85581432	0.11020132	-0.17420632	0.17053832	-0.10776532	-0.70151232
0.85605732	0.11045632	-0.17002632	0.18865332	-0.10806332	-0.69178632
0.85723032	0.11060032	-0.16502632	0.19667032	-0.10607532	-0.68198632
0.85824032	0.11066232	-0.15928632	0.19888632	-0.10859532	-0.67368332
0.85957032	0.11087132	-0.15319032	0.19063932	-0.10709132	-0.66509132
0.86035632	0.11132832	-0.14693832	0.17399332	-0.10739732	-0.66001932
0.86128932	0.11220032	-0.14089532	0.15524532	-0.11410532	-0.66162032
0.86295432	0.11360832	-0.13522032	0.13845832	-0.12273832	-0.66573832
0.86495732	0.11546432	-0.12996632	0.12759532	-0.12898532	-0.67317232
0.86705232	0.11769232	-0.12506532	0.12116532	-0.14395432	-0.68302832
0.87050232	0.12042932	-0.12065432	0.11587432	-0.15648732	-0.69447232
0.87294232	0.12327832	-0.11650332	0.11360832	-0.16843832	-0.70562432
0.87593032	0.12648132	-0.11290932	0.11296132	-0.17578132	-0.71699432
0.87873632	0.12996132	-0.11000532	0.11788332	-0.17664932	-0.72705632
0.88146532	0.13374332	-0.10794032	0.12866032	-0.17966032	-0.73671732
0.88558432	0.13812432	-0.10690632	0.14260332	-0.18254832	-0.74874932
0.88923032	0.14273732	-0.10664232	0.15632532	-0.18327732	-0.76192732
0.89445432	0.14782632	-0.10724932	0.16472632	-0.18728932	-0.77655532
0.90030132	0.15322532	-0.10860632	0.16858632	-0.19192532	-0.79201732
0.90639232	0.15891432	-0.11068132	0.17649432	-0.19217132	-0.80876132
0.91270832	0.16495132	-0.11354532	0.18025832	-0.19111232	-0.82569332
0.91959232	0.17137432	-0.11716732	0.18439932	-0.18417532	-0.84205832
0.92429532	0.17760432	-0.12118332	0.18977132	-0.18448932	-0.86115332
0.92986932	0.18390032	-0.12569132	0.18785632	-0.18248032	-0.87813832
0.93366532	0.18959732	-0.13019932	0.18112832	-0.19003732	-0.89468132
0.93860832	0.19513632	-0.13497032	0.16985532	-0.19484332	-0.90995032
0.94066632	0.19956332	-0.13933432	0.16094132	-0.20868932	-0.92248832
0.94379332	0.20371932	-0.14385632	0.14815432	-0.21089832	-0.93385632
0.94439432	0.20680432	-0.14793932	0.12883032	-0.21760332	-0.94207432
0.93994932	0.20746332	-0.14959832	0.10667532	-0.23089332	-0.93819132
0.93980932	0.20765732	-0.15119732	0.10498532	-0.22590732	-0.92528032
0.94033032	0.20701332	-0.15215832	0.09969532	-0.22175732	-0.91329532
0.93995332	0.20568032	-0.15259032	0.09966632	-0.22493732	-0.90248032
0.93962732	0.20423132	-0.15280732	0.10298532	-0.22555332	-0.89140432
0.93934132	0.20267732	-0.15306832	0.10934932	-0.22402032	-0.88527732
0.93936932	0.20115832	-0.15332132	0.11707132	-0.22325132	-0.87737132
0.93786832	0.19949432	-0.15347532	0.12764532	-0.22389232	-0.87396232
0.93831332	0.19829032	-0.15392132	0.12696432	-0.21850032	-0.87398332
0.93911832	0.19704932	-0.15436232	0.12180032	-0.21487532	-0.87564432
0.93995432	0.19549032	-0.15461532	0.11180432	-0.20699732	-0.87773532
0.94117032	0.19382132	-0.15497432	0.10058632	-0.20460132	-0.88006032
0.94279632	0.19200132	-0.15540232	0.09645332	-0.19696132	-0.87797732
0.94437332	0.18970332	-0.15575532	0.09800332	-0.19212132	-0.87405332
0.94531732	0.18710132	-0.15623132	0.09521532	-0.19124732	-0.87087232
0.94767832	0.18443532	-0.15705932	0.09000732	-0.18849032	-0.86696832
0.94934232	0.18125232	-0.15778832	0.09046932	-0.18737832	-0.85972132
0.95125732	0.17815232	-0.15887732	0.08524432	-0.18849832	-0.85701932
0.95165932	0.17518332	-0.16007532	0.07086632	-0.18674432	-0.86079732
0.95203532	0.17283032	-0.16160132	0.06142132	-0.18161532	-0.86711332
0.95299732	0.17052732	-0.16298532	0.05850332	-0.17759432	-0.87031532
0.95354132	0.16814732	-0.16413132	0.06008632	-0.17406332	-0.87253832
0.95144232	0.16620732	-0.16506832	0.07229432	-0.17440232	-0.87657632
0.95044832	0.16454732	-0.16583832	0.08682632	-0.17223532	-0.87758432
0.94993132	0.16293332	-0.16631232	0.09266332	-0.16996732	-0.87987832
0.94917032	0.16157132	-0.16660232	0.08925032	-0.17065632	-0.88489432
0.94910032	0.16009132	-0.16658632	0.08360332	-0.17247432	-0.88724732
0.95090232	0.15823932	-0.16642332	0.07756532	-0.16696432	-0.87970532
0.95156732	0.15580532	-0.16602932	0.06206032	-0.16577132	-0.87043032
0.95042332	0.15337932	-0.16589432	0.04597032	-0.17301632	-0.86497632
0.95158332	0.15126632	-0.16651632	0.04542332	-0.17253832	-0.85447532
0.95320032	0.14818032	-0.16693932	0.06468832	-0.15857932	-0.83458732
0.95414932	0.14390232	-0.16694832	0.07890832	-0.14888532	-0.80974332
0.95711132	0.13888632	-0.16736532	0.05659432	-0.14597332	-0.78999432
0.95883232	0.13353532	-0.16815332	0.02650332	-0.15430132	-0.77334832
0.95981632	0.12827732	-0.16947732	0.00872832	-0.16208332	-0.75832832
0.95860732	0.12310232	-0.17092332	0.01176732	-0.15845032	-0.74559532
0.95911532	0.11823732	-0.17284032	0.01927232	-0.15719532	-0.73547132
0.95984932	0.11336432	-0.17483732	0.04107232	-0.15086232	-0.72451132
0.95942532	0.10840032	-0.17650032	0.06994632	-0.14385032	-0.71514632
0.95965632	0.10338432	-0.17795232	0.09148032	-0.13832232	-0.70972132
0.96157832	0.09833432	-0.17918732	0.10218532	-0.13293632	-0.70611132
0.96188932	0.09282832	-0.17976932	0.11004232	-0.14053532	-0.70213232
0.96386932	0.08737732	-0.18062232	0.10927132	-0.14388532	-0.69783732
0.96491832	0.08185532	-0.18139932	0.11061432	-0.14859432	-0.69430032
0.96638832	0.07640332	-0.18255732	0.11784932	-0.15483232	-0.68993532
0.96770232	0.07084032	-0.18374632	0.13503632	-0.15430732	-0.68211132
0.96843332	0.06501032	-0.18463632	0.14546832	-0.16007632	-0.67421032
0.96895532	0.05915532	-0.18547532	0.14653032	-0.16061632	-0.66540932
0.96958632	0.05345232	-0.18625132	0.14953932	-0.15707732	-0.65650232
0.96917332	0.04789632	-0.18650832	0.15210932	-0.15195632	-0.64643632
0.96929932	0.04275232	-0.18662532	0.15055832	-0.14329532	-0.63864632
0.96865932	0.03804432	-0.18635932	0.15456732	-0.13911132	-0.63175632
0.96690032	0.03384232	-0.18563332	0.16551032	-0.13443032	-0.62753132
0.96572732	0.03027532	-0.18469432	0.18235232	-0.13259832	-0.62591632
0.96488732	0.02713032	-0.18337032	0.20077632	-0.12873432	-0.62652032
0.96404832	0.02453732	-0.18170332	0.21812932	-0.13171932	-0.62988232
0.96179132	0.02266032	-0.17964032	0.23330032	-0.13847132	-0.63625332
0.96104732	0.02164332	-0.17782732	0.24265832	-0.14589032	-0.64636932
0.96132632	0.02135832	-0.17593532	0.24514732	-0.15300032	-0.65755832
0.96240832	0.02198032	-0.17393232	0.23058232	-0.16598532	-0.67230432
0.96420632	0.02370032	-0.17201032	0.20058632	-0.18040932	-0.69273032
0.96481332	0.02637632	-0.16974432	0.16397032	-0.19839732	-0.71870532
0.96663332	0.03002632	-0.16754532	0.12162732	-0.21497932	-0.74585032
0.96834732	0.03437732	-0.16493232	0.08361332	-0.22838832	-0.77083332
0.96787132	0.03903932	-0.16158932	0.06256032	-0.24472432	-0.79186932
0.96861332	0.04419332	-0.15814232	0.04414332	-0.26086832	-0.81217332
0.96780532	0.04961932	-0.15434832	0.04041032	-0.26965732	-0.82499732
0.96681332	0.05525932	-0.15044232	0.04427132	-0.27890032	-0.83605432
0.96629232	0.06107332	-0.14669732	0.04763032	-0.27721532	-0.84510732
0.96676432	0.06706932	-0.14329232	0.05675532	-0.26679932	-0.84964632
0.96659032	0.07328832	-0.14012332	0.06379332	-0.25888532	-0.85647732
0.96622632	0.07966532	-0.13729332	0.07076632	-0.24651232	-0.86216532
0.96625432	0.08629532	-0.13491332	0.08052732	-0.22908632	-0.86740432
0.96674432	0.09325132	-0.13315932	0.09194732	-0.20455432	-0.87356232
0.96520632	0.10032132	-0.13174432	0.10724532	-0.18784832	-0.88093732
0.96351132	0.10766732	-0.13102132	0.12601332	-0.16707232	-0.88956332
0.96134332	0.11513832	-0.13082932	0.14347332	-0.14884632	-0.90075232
0.95930732	0.12278332	-0.13126932	0.15758832	-0.12711332	-0.91334932
0.95692732	0.13038032	-0.13223632	0.16734032	-0.11183132	-0.92744332
0.95359232	0.13772332	-0.13362832	0.17843032	-0.10214232	-0.94158332
0.95059332	0.14482632	-0.13547132	0.18278732	-0.10238232	-0.95412832
0.94903532	0.15177632	-0.13780832	0.18477832	-0.09889632	-0.96701032
0.94694832	0.15819332	-0.14023532	0.18386032	-0.09868732	-0.97819832
0.94607232	0.16438932	-0.14292032	0.16399432	-0.10291632	-0.98965532
0.94382332	0.16936432	-0.14494232	0.12692932	-0.11244632	-0.99498432
0.93995132	0.17234832	-0.14590932	0.08444232	-0.13375032	-0.99116032
0.93855132	0.17406832	-0.14658832	0.08133932	-0.13767032	-0.97611332
0.93788232	0.17544232	-0.14746532	0.08452332	-0.13892532	-0.96229532
0.93695932	0.17646532	-0.14854132	0.09232032	-0.14137132	-0.95082932
0.93635332	0.17713532	-0.14984432	0.09862932	-0.14359332	-0.94249832
0.93536332	0.17747032	-0.15112132	0.10487232	-0.14662232	-0.93714232
0.93480932	0.17764532	-0.15245432	0.10959032	-0.14825432	-0.93430132
0.93456932	0.17767732	-0.15382532	0.11174932	-0.14896032	-0.93254832
0.93413532	0.17755332	-0.15504232	0.11344332	-0.14983532	-0.93328732
0.93502732	0.17757032	-0.15636532	0.10965132	-0.14647032	-0.93549632
0.93501332	0.17725032	-0.15735632	0.11039932	-0.14459932	-0.93859132
0.93535732	0.17681532	-0.15827132	0.10936132	-0.14328232	-0.94188532
0.93609732	0.17623732	-0.15900432	0.10411132	-0.14060532	-0.94716232
0.93548332	0.17508032	-0.15928532	0.10097132	-0.14136632	-0.95193132
0.93718832	0.17398532	-0.15976832	0.08946032	-0.13868032	-0.95616132
0.93722732	0.17249732	-0.15996732	0.08253332	-0.13961832	-0.95892832
0.93773832	0.17102732	-0.16032232	0.07786432	-0.13770132	-0.96069232
0.93795432	0.16969232	-0.16090732	0.07371032	-0.13771132	-0.96210632
0.93747332	0.16838932	-0.16152332	0.07418732	-0.13930532	-0.96190232
0.93766232	0.16703132	-0.16221632	0.07428732	-0.13856932	-0.95840732
0.93736532	0.16523832	-0.16268732	0.07937132	-0.14172332	-0.95194432
0.93789532	0.16292632	-0.16304432	0.08330732	-0.13869432	-0.94033432
0.93848532	0.16044532	-0.16354032	0.06795532	-0.13883832	-0.93086232
0.93871632	0.15813932	-0.16426932	0.05523832	-0.13987332	-0.92286932
0.93854932	0.15544032	-0.16482632	0.05904132	-0.13910332	-0.90737432
0.93806832	0.15252132	-0.16551532	0.05376632	-0.13895232	-0.89119332
0.93758332	0.15001432	-0.16658032	0.04615232	-0.14027432	-0.88110232
0.93675232	0.14777832	-0.16780732	0.04916732	-0.13740632	-0.87240032
0.93632432	0.14562032	-0.16897832	0.05649132	-0.13836932	-0.86631232
0.93642332	0.14320332	-0.16985232	0.06508632	-0.13492632	-0.85776132
0.93628132	0.14068132	-0.17061032	0.06725432	-0.13277132	-0.85131932
0.93566332	0.13828832	-0.17142532	0.06724832	-0.13697032	-0.84640932
0.93446632	0.13658332	-0.17259132	0.07016632	-0.13982532	-0.84841232
0.93310932	0.13527232	-0.17373032	0.07918032	-0.14531932	-0.84877632
0.93098032	0.13404432	-0.17463732	0.09629432	-0.14756032	-0.84980732
0.93015432	0.13296532	-0.17551532	0.10521332	-0.15055132	-0.85178832
0.92972632	0.13170132	-0.17622332	0.11145032	-0.15277332	-0.85522932
0.92861932	0.13025932	-0.17669432	0.11221432	-0.15982132	-0.85919032
0.92893132	0.12891632	-0.17743632	0.10873832	-0.16480332	-0.86335232
0.92833832	0.12731832	-0.17798632	0.10490232	-0.17049932	-0.86531232
0.92758632	0.12558332	-0.17858132	0.10884632	-0.17469832	-0.86403732
0.92876732	0.12374932	-0.17946432	0.11123232	-0.16989132	-0.85921532
0.92835732	0.12156632	-0.18019432	0.11298032	-0.17127332	-0.85341032
0.92713332	0.11937832	-0.18087432	0.11876532	-0.17460632	-0.84789932
0.92735332	0.11710932	-0.18158832	0.12008932	-0.17147632	-0.84058932
0.92808432	0.11460932	-0.18201832	0.11435232	-0.16858732	-0.82955432
0.92915432	0.11216932	-0.18237632	0.10217832	-0.16415232	-0.81756632
0.92827132	0.11024232	-0.18268632	0.09385132	-0.16629232	-0.81051532
0.92668632	0.10923032	-0.18314132	0.09962832	-0.16520632	-0.80820732
0.92558932	0.10881132	-0.18353432	0.10860632	-0.16630832	-0.80934732
0.92519332	0.10843632	-0.18367632	0.11905232	-0.16431532	-0.80962632
0.92351632	0.10773932	-0.18321132	0.13503632	-0.17167232	-0.81051632
0.92290532	0.10696532	-0.18264032	0.13602232	-0.17331832	-0.81566832
0.92206832	0.10592932	-0.18174432	0.13812532	-0.17886632	-0.81544432
0.92147832	0.10453732	-0.18044532	0.13823732	-0.18201432	-0.81181032
0.92193932	0.10276632	-0.17881032	0.13456032	-0.17717432	-0.79863332
0.92355832	0.10046732	-0.17677732	0.13971632	-0.15968532	-0.77693932
0.92372632	0.09748732	-0.17408832	0.13507832	-0.14365832	-0.75084932
0.92241632	0.09398532	-0.17091232	0.13580632	-0.13024032	-0.72595032
0.92030232	0.09064632	-0.16789332	0.11893232	-0.12483532	-0.70684932
0.91846332	0.08793632	-0.16534732	0.11164732	-0.12226132	-0.69361932
0.91921932	0.08602232	-0.16345832	0.10854832	-0.11899832	-0.68347632
0.91973432	0.08483732	-0.16162932	0.11149032	-0.12194232	-0.67798432
0.92131932	0.08465732	-0.15991832	0.11566132	-0.13285332	-0.67974132
0.92581232	0.08553332	-0.15854132	0.11255732	-0.14165332	-0.68358832
0.93085832	0.08718532	-0.15698632	0.10528932	-0.15843832	-0.69147632
0.93665832	0.08969932	-0.15530432	0.09583332	-0.17908632	-0.70288332
0.94256232	0.09302032	-0.15349732	0.08411432	-0.20580632	-0.71775432
0.94885632	0.09715532	-0.15172232	0.06486132	-0.22760032	-0.73634132
0.95419332	0.10201332	-0.15001232	0.05271232	-0.24532332	-0.75783232
0.95924132	0.10767232	-0.14857232	0.04753232	-0.25648232	-0.77908132
0.96414732	0.11392032	-0.14735032	0.04160732	-0.26295032	-0.80086532
0.96906232	0.12055832	-0.14620232	0.03286632	-0.26762932	-0.82290932
0.97227932	0.12729932	-0.14486132	0.02862832	-0.26937332	-0.84286032
0.97570332	0.13421532	-0.14358232	0.01643632	-0.26653532	-0.86300332
0.97633232	0.14072332	-0.14191132	0.01044932	-0.27281132	-0.88064032
0.97846932	0.14737832	-0.14046332	0.00216532	-0.27027332	-0.89674732
0.97992232	0.15392032	-0.13922232	0.01060332	-0.25863932	-0.90722932
0.98014232	0.16020932	-0.13831532	0.02103332	-0.24375132	-0.91812532
0.97871132	0.16609832	-0.13769532	0.03966132	-0.22667932	-0.92730632
0.97618032	0.17154232	-0.13736232	0.05300232	-0.21221232	-0.93812032
0.97312132	0.17646632	-0.13736532	0.05953732	-0.19813132	-0.94947432
0.96893632	0.18053232	-0.13748632	0.05422932	-0.18961632	-0.95965132
0.96452332	0.18387632	-0.13783532	0.04763332	-0.18401732	-0.96639832
0.96033032	0.18668732	-0.13852032	0.04282532	-0.17289532	-0.96923332
0.95813832	0.18947832	-0.13996732	0.03809432	-0.16072232	-0.97138432
0.95618232	0.19218332	-0.14201132	0.03564232	-0.14697632	-0.97270932
0.95369932	0.19473932	-0.14462132	0.03441532	-0.14009232	-0.97642132
0.94987032	0.19626132	-0.14665132	0.01064432	-0.15025432	-0.97937132
0.94856632	0.19691732	-0.14858832	0.00638032	-0.15837232	-0.97292632
0.94641232	0.19718332	-0.15007932	0.01841132	-0.16287132	-0.96687532
0.94581132	0.19755632	-0.15153832	0.02663432	-0.16409532	-0.96235032
0.94475132	0.19753532	-0.15252432	0.03517032	-0.16490132	-0.95998332
0.94362632	0.19733932	-0.15321732	0.04330632	-0.16728932	-0.96048532
0.94385832	0.19735032	-0.15404432	0.04931632	-0.16639432	-0.96102732
0.94370132	0.19716832	-0.15469632	0.05062632	-0.16531132	-0.96361132
0.94367032	0.19683632	-0.15529132	0.04979632	-0.16925832	-0.96715932
0.94298532	0.19631732	-0.15567632	0.04700532	-0.17309932	-0.97184932
0.94376032	0.19606632	-0.15629432	0.04039632	-0.17312932	-0.97485432
0.94339532	0.19558732	-0.15675632	0.03805332	-0.17494732	-0.97881632
0.94304332	0.19505632	-0.15719532	0.03687432	-0.17890432	-0.98080532
0.94340332	0.19450332	-0.15774232	0.03325732	-0.18032332	-0.98224932
0.94275532	0.19357632	-0.15810932	0.03107632	-0.18651632	-0.98227732
0.94368932	0.19264132	-0.15869032	0.02608932	-0.18859032	-0.97978532
0.94503732	0.19145032	-0.15931632	0.02025732	-0.18975632	-0.97523132
0.94574832	0.18971932	-0.15983532	0.02357832	-0.19112132	-0.96646832
0.94809032	0.18751032	-0.16050232	0.03003532	-0.18701132	-0.95204732
0.95078332	0.18453032	-0.16111932	0.03969332	-0.18942532	-0.93270732
0.95576132	0.18074432	-0.16213432	0.04563332	-0.19486932	-0.90883232
0.95787432	0.17605232	-0.16304432	0.02602432	-0.20649232	-0.88905332
0.95754832	0.17139532	-0.16433432	-0.00044632	-0.21785532	-0.87653132
0.95812732	0.16759832	-0.16655132	-0.00615732	-0.21823332	-0.86861832
0.95774332	0.16425332	-0.16897232	0.00327532	-0.21416932	-0.86216032
0.95746532	0.16135632	-0.17130532	0.01883532	-0.19861732	-0.85862332
0.95572332	0.15822232	-0.17281332	0.04421332	-0.19527232	-0.85592632
0.95622532	0.15509132	-0.17382032	0.06082932	-0.18784832	-0.85452332
0.95600832	0.15148532	-0.17406632	0.06716332	-0.18917532	-0.85329932
0.95509132	0.14819932	-0.17426132	0.06048132	-0.19295832	-0.85829032
0.95509932	0.14555132	-0.17482032	0.05301632	-0.19486532	-0.86425632
0.95343132	0.14308932	-0.17525732	0.05410732	-0.20240332	-0.86957832
0.95227732	0.14111732	-0.17583232	0.05170932	-0.20400332	-0.87855332
0.95138032	0.13928532	-0.17624932	0.05538232	-0.20630132	-0.88537632
0.95186332	0.13756632	-0.17674232	0.05565532	-0.20331032	-0.89199632
0.95349732	0.13555732	-0.17716832	0.05771232	-0.20184532	-0.89442032
0.95499332	0.13292032	-0.17731932	0.05512432	-0.20039332	-0.89278132
0.95582932	0.12976532	-0.17739832	0.04773832	-0.20063432	-0.88862332
0.95771332	0.12640732	-0.17766532	0.04047332	-0.20019132	-0.88040532
0.95817232	0.12269532	-0.17787632	0.03286532	-0.20106932	-0.86952032
0.96009432	0.11893732	-0.17844932	0.04210432	-0.20370832	-0.85339032
0.96079832	0.11451732	-0.17881332	0.05270932	-0.20510332	-0.83373432
0.96217832	0.11022932	-0.17968832	0.04854932	-0.20895032	-0.81910432
0.96317732	0.10593432	-0.18068132	0.04835832	-0.21488732	-0.80736432
0.96374832	0.10175432	-0.18173632	0.04633232	-0.21378032	-0.79547732
0.96543032	0.09767532	-0.18287432	0.05033232	-0.21345632	-0.78281532
0.96683132	0.09342432	-0.18382932	0.05123532	-0.21333432	-0.76847532
0.96575332	0.08921832	-0.18451232	0.05634932	-0.21570732	-0.75713832
0.96602332	0.08548932	-0.18572232	0.05680132	-0.22043132	-0.74929032
0.96567332	0.08188132	-0.18684332	0.06604632	-0.21865032	-0.73984832
0.96456732	0.07812832	-0.18739932	0.07626332	-0.21997032	-0.73184932
0.96747532	0.07452732	-0.18814432	0.07719232	-0.21310132	-0.72417932
0.96768432	0.07051532	-0.18778032	0.08390332	-0.21193332	-0.71518632
0.96701832	0.06672932	-0.18696332	0.08469232	-0.21084232	-0.70884232
0.96676432	0.06337432	-0.18595132	0.08895732	-0.20618832	-0.70469332
0.96690332	0.06033932	-0.18458532	0.10195032	-0.19798432	-0.70061532
0.96717332	0.05725532	-0.18253732	0.12361232	-0.18679132	-0.69505732
0.96693232	0.05426332	-0.17994632	0.13466632	-0.18411132	-0.69305032
0.96594032	0.05164132	-0.17691832	0.14516732	-0.18372132	-0.69290432
0.96446732	0.04974232	-0.17369332	0.14977832	-0.18727932	-0.69677832
0.96409432	0.04893532	-0.17055732	0.15136032	-0.19784032	-0.70193732
0.96470932	0.04920932	-0.16722132	0.15290732	-0.21487432	-0.70737832
0.96767432	0.05057032	-0.16381432	0.15067432	-0.23583032	-0.71418032
0.97195732	0.05286232	-0.16006732	0.14483332	-0.25879332	-0.72034732
0.97578432	0.05587532	-0.15569632	0.13778332	-0.28140532	-0.72621532
0.97864432	0.05951332	-0.15078632	0.12901032	-0.30905932	-0.73224632
0.97988032	0.06369532	-0.14555132	0.11822032	-0.33304132	-0.73654532
0.98093332	0.06857532	-0.14056832	0.10847832	-0.34842532	-0.74116432
0.98175532	0.07415932	-0.13606032	0.10180832	-0.36354532	-0.74838532
0.98372632	0.08051632	-0.13234832	0.09991332	-0.36498632	-0.75605332
0.98682832	0.08767632	-0.12957932	0.10112032	-0.35636832	-0.76492732
0.99016032	0.09533832	-0.12757232	0.10095032	-0.34392532	-0.77845932
0.99271232	0.10332532	-0.12618132	0.10431032	-0.32404032	-0.79077132
0.99459332	0.11152032	-0.12531132	0.10695832	-0.30351832	-0.80713732
0.99637832	0.11982632	-0.12511832	0.10941632	-0.27494732	-0.82352132
0.99672432	0.12791532	-0.12539332	0.11575232	-0.24555832	-0.83921732
0.99551232	0.13569532	-0.12619932	0.12514932	-0.21904432	-0.85517532
0.99322432	0.14310232	-0.12755332	0.13475132	-0.19439232	-0.87246232
0.98919432	0.14989032	-0.12925632	0.14353032	-0.18215332	-0.88917832
0.98603032	0.15630732	-0.13152532	0.14749832	-0.17179832	-0.90473132
0.98293032	0.16214932	-0.13417632	0.14802532	-0.16386432	-0.91966832
0.98107332	0.16758632	-0.13736932	0.13727932	-0.15725332	-0.93355732
0.98014632	0.17258032	-0.14099332	0.12455232	-0.14834832	-0.94515132
0.97880632	0.17704432	-0.14492932	0.11629432	-0.14230332	-0.95591332
0.97668832	0.18089932	-0.14891132	0.08571432	-0.14272132	-0.96691332
0.97064032	0.18252432	-0.15123332	0.04374932	-0.17580132	-0.96982232
0.96751732	0.18317732	-0.15312932	0.04954032	-0.18694132	-0.95940532
0.96699132	0.18381232	-0.15483732	0.05495532	-0.18507332	-0.94864932
0.96554332	0.18400132	-0.15598632	0.06367732	-0.18727632	-0.94241432
0.96498832	0.18400332	-0.15676532	0.06674632	-0.18601232	-0.93798232
0.96478132	0.18390232	-0.15735332	0.07275532	-0.18595032	-0.93565132
0.96485732	0.18383032	-0.15781432	0.07941532	-0.18287332	-0.93515432
0.96382932	0.18349832	-0.15803232	0.08691332	-0.18621332	-0.93660032
0.96435932	0.18343832	-0.15849232	0.08746132	-0.18498632	-0.93979132
0.96355832	0.18308732	-0.15871732	0.08852632	-0.18841132	-0.94542532
0.96368232	0.18286932	-0.15908832	0.08589332	-0.18915532	-0.95123232
0.96357232	0.18249332	-0.15936732	0.08210232	-0.19118932	-0.95742632
0.96389032	0.18198632	-0.15967732	0.07514732	-0.19264532	-0.96195232
0.96404932	0.18135732	-0.16000932	0.06841532	-0.19505632	-0.96690432
0.96496832	0.18085732	-0.16064632	0.06320832	-0.19352132	-0.96876032
0.96573732	0.17998232	-0.16119732	0.06206432	-0.19191832	-0.96871932
0.96705732	0.17881432	-0.16181132	0.05708232	-0.18942232	-0.96710932
0.96807932	0.17750332	-0.16244732	0.04477532	-0.18956632	-0.96801432
0.96993432	0.17638832	-0.16318232	0.02973832	-0.18604532	-0.96730232
0.97131932	0.17502332	-0.16384932	0.01613532	-0.18540732	-0.96368332
0.97160232	0.17373432	-0.16456232	0.01881832	-0.18670132	-0.95696532
0.97390332	0.17191232	-0.16551432	0.02809232	-0.18555432	-0.94280432
0.97491432	0.16947132	-0.16644232	0.03566632	-0.19196632	-0.92878532
0.97519632	0.16704132	-0.16756732	0.03783132	-0.19801832	-0.91928832
0.97781232	0.16435432	-0.16867032	0.04779132	-0.19344132	-0.90466932
0.97930132	0.16075532	-0.16934632	0.05161532	-0.19520432	-0.88891832
0.98138432	0.15698732	-0.17011732	0.04607332	-0.19748432	-0.87382832
0.98288332	0.15323132	-0.17114532	0.02932932	-0.20400432	-0.86436332
0.98447532	0.14988232	-0.17256832	0.02098432	-0.20535932	-0.85594432
0.98475532	0.14648032	-0.17396632	0.03145232	-0.20907532	-0.84722332
0.98517032	0.14318232	-0.17538032	0.04686432	-0.20822332	-0.83848232
0.98549432	0.14001132	-0.17670732	0.05842832	-0.20163732	-0.83291132
0.98502632	0.13692432	-0.17772532	0.06644032	-0.20386532	-0.83237832
0.98510232	0.13400532	-0.17856032	0.07664432	-0.20187732	-0.83227532
0.98655332	0.13113032	-0.17928132	0.07757532	-0.19821932	-0.83261332
0.98497032	0.12811232	-0.17945532	0.07207432	-0.20711332	-0.83683032
0.98532432	0.12593032	-0.18010332	0.06606732	-0.20330732	-0.84538332
0.98501632	0.12377032	-0.18063232	0.06790032	-0.20394132	-0.85125132
0.98379232	0.12174632	-0.18099032	0.07425732	-0.20628032	-0.85905832
0.98438532	0.11974632	-0.18140932	0.07601932	-0.20155732	-0.86417932
0.98345432	0.11775532	-0.18163132	0.07749332	-0.20507632	-0.87149632
0.98287132	0.11594832	-0.18188632	0.07910332	-0.20575032	-0.87930532
0.98372332	0.11427632	-0.18227132	0.07392832	-0.20410532	-0.88507532
0.98343332	0.11252632	-0.18251332	0.06959832	-0.20715832	-0.88882732
0.98381232	0.11111832	-0.18284732	0.06483632	-0.20531832	-0.89231832
0.98322732	0.10997332	-0.18319432	0.06514532	-0.20901932	-0.89545232
0.98307832	0.10892932	-0.18384632	0.07268632	-0.20824032	-0.89570832
0.98370732	0.10764032	-0.18446332	0.07835632	-0.20362232	-0.89419032
0.98253832	0.10614632	-0.18463532	0.07925932	-0.20894532	-0.89328532
0.98373732	0.10496432	-0.18513032	0.07551132	-0.20559732	-0.89087932
0.98309532	0.10352732	-0.18516332	0.07577432	-0.20753932	-0.88613732
0.98319432	0.10207632	-0.18529032	0.08200132	-0.20881232	-0.87712232
0.98283632	0.10037332	-0.18527432	0.08559932	-0.21219832	-0.86750932
0.98328332	0.09891132	-0.18555332	0.08598432	-0.21244932	-0.85948632
0.98293332	0.09763332	-0.18591232	0.08372732	-0.21380632	-0.85291432
0.98447332	0.09621132	-0.18656232	0.09145932	-0.21231232	-0.84134332
0.98521532	0.09428132	-0.18688632	0.08930232	-0.21391832	-0.82519132
0.98464932	0.09235532	-0.18708032	0.07848132	-0.22003832	-0.81391332
0.98408632	0.09127732	-0.18754432	0.07097232	-0.22063132	-0.80483932
0.98417432	0.09079232	-0.18821232	0.07350332	-0.21249632	-0.79764832
0.98304332	0.09038332	-0.18840932	0.09189832	-0.21216632	-0.79179832
0.98269932	0.08964532	-0.18816232	0.10798732	-0.21001932	-0.78504032
0.98305232	0.08854632	-0.18752632	0.12155232	-0.20606532	-0.78039432
0.98111432	0.08734132	-0.18632332	0.13988232	-0.21019832	-0.77806532
0.98142432	0.08659632	-0.18541232	0.14685732	-0.21136332	-0.77874732
0.97901632	0.08588832	-0.18374732	0.16312432	-0.22115032	-0.77924232
0.97938532	0.08568032	-0.18214532	0.16871832	-0.22713232	-0.77977432
0.98087132	0.08566332	-0.18020532	0.17416832	-0.23210732	-0.77844632
0.98132332	0.08558332	-0.17737432	0.18173832	-0.23382632	-0.77389832
0.98120732	0.08560932	-0.17379232	0.18670332	-0.23109332	-0.76769632
0.98046732	0.08587732	-0.16944832	0.19217432	-0.22519232	-0.75945632
0.98179232	0.08639432	-0.16453132	0.18865432	-0.21607732	-0.74824532
0.98215932	0.08694632	-0.15885432	0.18432932	-0.21703632	-0.73497232
0.98231432	0.08789532	-0.15282332	0.18369032	-0.22555232	-0.71894332
0.98172832	0.08943732	-0.14647632	0.17723932	-0.24152232	-0.70642332
0.98265632	0.09181332	-0.14029432	0.15876332	-0.25672432	-0.69602732
0.98126032	0.09472832	-0.13390832	0.13726032	-0.27498832	-0.69089632
0.97787332	0.09817232	-0.12768232	0.11780132	-0.29465832	-0.68978532
0.97622632	0.10243332	-0.12228832	0.09469232	-0.30938132	-0.69176732
0.97451432	0.10731732	-0.11755532	0.08007432	-0.31916832	-0.69586132
0.97271532	0.11270132	-0.11359932	0.07463232	-0.32249932	-0.70123732
0.97387232	0.11895232	-0.11099432	0.07022232	-0.31153732	-0.71037532
0.97460032	0.12561432	-0.10932532	0.08026632	-0.29388332	-0.71811332
0.97548132	0.13264732	-0.10869032	0.09932832	-0.26907332	-0.72799632
0.97537532	0.13973732	-0.10878432	0.12247932	-0.24379332	-0.73982632
0.97460832	0.14681832	-0.10963832	0.14036732	-0.22103332	-0.75592532
0.97317132	0.15376732	-0.11121232	0.15623032	-0.20120632	-0.77358432
0.97052432	0.16037532	-0.11329432	0.17079232	-0.19175632	-0.79447832
0.96903832	0.16686232	-0.11615732	0.17815132	-0.17845232	-0.81359832
0.96815532	0.17304632	-0.11955732	0.17360832	-0.16868632	-0.83440332
0.96829332	0.17886432	-0.12343332	0.16785232	-0.16201832	-0.85122932
0.96789232	0.18417632	-0.12752932	0.16113232	-0.15774532	-0.86670432
0.96911332	0.18939432	-0.13215432	0.15180532	-0.15258532	-0.88181232
0.97118932	0.19441932	-0.13737132	0.14220432	-0.14990932	-0.89622132
0.97206032	0.19882632	-0.14271132	0.13309432	-0.15130432	-0.91126832
0.97147232	0.20255932	-0.14803032	0.12199132	-0.15197432	-0.92352432
0.96408532	0.20337032	-0.15070032	0.05664732	-0.18750132	-0.93022732
0.96315332	0.20388632	-0.15333932	0.05595532	-0.19158332	-0.91999332
0.96178532	0.20361732	-0.15507832	0.05899132	-0.19367332	-0.90992232
0.96040832	0.20308832	-0.15647332	0.06399732	-0.19357432	-0.90447532
0.96031432	0.20285232	-0.15777032	0.06739932	-0.19327232	-0.90313732
0.95995032	0.20245132	-0.15869932	0.07212832	-0.19064232	-0.90196532
0.95846432	0.20169332	-0.15916232	0.08601832	-0.19150432	-0.89930132
0.95735332	0.20110232	-0.15961432	0.09871032	-0.18957532	-0.89899932
0.95685532	0.20063132	-0.16003832	0.10240832	-0.19024632	-0.90219832
0.95713632	0.20017532	-0.16036932	0.10056032	-0.18905432	-0.90550032
0.95755232	0.19962232	-0.16057632	0.09502832	-0.18736232	-0.90978232
0.95869032	0.19892332	-0.16075232	0.08277832	-0.18575432	-0.91386632
0.95965632	0.19752032	-0.16071632	0.07882032	-0.18153032	-0.91126132
0.96104232	0.19494332	-0.16047532	0.08445532	-0.17352432	-0.89745932
0.96354232	0.19157932	-0.16058832	0.07852632	-0.16539032	-0.87870432
0.96470432	0.18738132	-0.16079132	0.06593932	-0.16578532	-0.86144032
0.96494232	0.18305532	-0.16137232	0.04608832	-0.15943332	-0.84733932
0.96575232	0.17883132	-0.16248232	0.02846032	-0.15551132	-0.83652432
0.96642832	0.17445232	-0.16369432	0.01476232	-0.15596532	-0.82742332
0.96707932	0.17030232	-0.16506332	0.01135932	-0.14892732	-0.81693832
0.96710632	0.16607732	-0.16637632	0.02144232	-0.14713132	-0.80557932
0.96739632	0.16218332	-0.16787732	0.02752532	-0.14495132	-0.79796232
0.96663832	0.15857132	-0.16935532	0.04561332	-0.13936532	-0.79386532
0.96577732	0.15527932	-0.17073732	0.06893532	-0.13764132	-0.79493332
0.96552632	0.15184332	-0.17167732	0.09006632	-0.13024932	-0.79592132
0.96500832	0.14850632	-0.17219632	0.10277432	-0.12943132	-0.79916532
0.96429232	0.14486832	-0.17201032	0.10324132	-0.13549632	-0.80518332
0.96371632	0.14179132	-0.17186532	0.09285932	-0.13495032	-0.81413432
0.96526532	0.13958532	-0.17217732	0.08359832	-0.13161932	-0.82358932
0.96562132	0.13707132	-0.17214932	0.08027732	-0.13492632	-0.83210032
0.96543732	0.13456932	-0.17221232	0.07589732	-0.14262832	-0.84127732
0.96564732	0.13212232	-0.17246932	0.07656232	-0.14917632	-0.85079032
0.96640832	0.12955032	-0.17271832	0.07750132	-0.15409932	-0.85620532
0.96852332	0.12688932	-0.17308632	0.07407732	-0.15154632	-0.85923032
0.97038932	0.12363932	-0.17316832	0.06831832	-0.15606132	-0.85672732
0.97172132	0.12028832	-0.17334832	0.05189632	-0.16253232	-0.85618132
0.97396132	0.11734632	-0.17413632	0.03142532	-0.16132832	-0.85704232
0.97589732	0.11462332	-0.17518232	0.01830232	-0.16418032	-0.85727332
0.97658532	0.11184932	-0.17623032	0.01896532	-0.16701432	-0.85683632
0.97701632	0.10947932	-0.17743432	0.02297932	-0.16889732	-0.85620532
0.97798332	0.10716832	-0.17858732	0.02654832	-0.16737332	-0.85790332
0.97957432	0.10458032	-0.17952732	0.02969732	-0.16524132	-0.85766532
0.98157732	0.10193432	-0.18032232	0.02004832	-0.16403932	-0.86042532
0.98525832	0.09938732	-0.18115632	0.00822632	-0.15701532	-0.86252532
0.98667732	0.09620432	-0.18147932	-0.00108232	-0.16611732	-0.86403732
0.98749432	0.09309732	-0.18203732	-0.00997432	-0.17502032	-0.86571632
0.98814132	0.09001132	-0.18274932	-0.01952932	-0.18121732	-0.86898332
0.98818632	0.08745532	-0.18376532	-0.02760132	-0.18453932	-0.87500332
0.99059632	0.08512732	-0.18524332	-0.02730032	-0.18180832	-0.87857932
0.99410332	0.08211132	-0.18650732	-0.02555532	-0.18013332	-0.87622832
0.99533032	0.07858132	-0.18739832	-0.03264432	-0.18875232	-0.87546532
0.99366832	0.07555432	-0.18821632	-0.04568832	-0.19456532	-0.87973432
0.99373232	0.07335932	-0.18970132	-0.05390432	-0.19175132	-0.88443832
0.99385232	0.07143732	-0.19122832	-0.05540932	-0.18942232	-0.88601032
0.99431332	0.06951632	-0.19271232	-0.05317232	-0.19376332	-0.88541432
0.99485632	0.06777132	-0.19412232	-0.05709132	-0.19462532	-0.88403132
0.99411032	0.06546832	-0.19611632	-0.04568832	-0.18985632	-0.87978732
0.99235932	0.06348832	-0.19709332	-0.04457632	-0.18905632	-0.87343732
0.99136732	0.06231332	-0.19786832	-0.04046432	-0.18327832	-0.87339832
0.98995632	0.06163432	-0.19807832	-0.01804832	-0.17767132	-0.86993532
0.98926832	0.06165932	-0.19791432	-0.00521432	-0.17728832	-0.87127232
0.98977632	0.06200432	-0.19719732	0.00129332	-0.17810532	-0.87199632
0.99076532	0.06253232	-0.19594132	0.00317632	-0.18183932	-0.87039832
0.99123632	0.06322232	-0.19407332	0.00915432	-0.18930732	-0.86610132
0.99009632	0.06400032	-0.19154732	0.01837532	-0.20124432	-0.85974032
0.98976732	0.06510932	-0.18885132	0.03045232	-0.21302532	-0.84983732
0.98899232	0.06662032	-0.18567432	0.04413232	-0.22746532	-0.83906532
0.98892032	0.06885732	-0.18218432	0.05387232	-0.24699032	-0.82852632
0.99060332	0.07123332	-0.17826132	0.06150232	-0.24361932	-0.81348832
0.99351732	0.07372032	-0.17389332	0.05521832	-0.25928532	-0.80007032
0.99236332	0.07642232	-0.16855332	0.06182432	-0.26505832	-0.78368332
0.99357032	0.07896932	-0.16329132	0.07003932	-0.27457532	-0.76767432
0.99436932	0.08158432	-0.15736532	0.06888032	-0.28168232	-0.75211932
0.98781232	0.08464932	-0.15058832	0.04315432	-0.31660532	-0.75369532
0.98488932	0.08955832	-0.14589632	0.02822132	-0.31130732	-0.76670832
0.98375932	0.09529232	-0.14228832	0.01827432	-0.31345632	-0.78648832
0.98351532	0.10148032	-0.13888432	0.01263932	-0.31407632	-0.80286532
0.98236132	0.10752232	-0.13519632	0.01412932	-0.31648132	-0.81274932
0.98119832	0.11322732	-0.13124432	0.01663132	-0.32128632	-0.81893432
0.98020932	0.11870232	-0.12707932	0.02089732	-0.32845632	-0.82136432
0.97828732	0.12385732	-0.12285832	0.02628432	-0.33066932	-0.82002432
0.97707732	0.12902232	-0.11907032	0.02815032	-0.32270032	-0.81808832
0.97519232	0.13404732	-0.11574832	0.03787732	-0.30802232	-0.81519432
0.97257832	0.13883832	-0.11307432	0.04656932	-0.28858132	-0.81346532
0.97021632	0.14358632	-0.11109632	0.05643132	-0.26689032	-0.81261832
0.96604932	0.14791432	-0.10961132	0.06808332	-0.24939632	-0.81153432
0.96204732	0.15211932	-0.10872932	0.07890832	-0.23038132	-0.81159632
0.95764132	0.15609332	-0.10828432	0.08795432	-0.21790232	-0.81277832
0.95344532	0.15988232	-0.10825632	0.09454632	-0.20585132	-0.81372032
0.94857332	0.16336132	-0.10852232	0.10004232	-0.20218532	-0.81509532
0.94535232	0.16689032	-0.10916632	0.10204032	-0.19574132	-0.81612232
0.94244532	0.17026232	-0.10991132	0.09553932	-0.19015932	-0.81783332
0.93972832	0.17346932	-0.11077332	0.09896332	-0.18935232	-0.81818032
0.93681432	0.17639732	-0.11158132	0.09624732	-0.19038432	-0.81923632
0.93563932	0.17941132	-0.11252732	0.09420332	-0.18713132	-0.81839932
0.93384932	0.18205132	-0.11325032	0.09459432	-0.19179432	-0.81683132
0.93256232	0.18448932	-0.11382032	0.09033232	-0.19615532	-0.81387732
0.93136632	0.18664332	-0.11419832	0.09206732	-0.19969232	-0.80912332
0.93164632	0.18874932	-0.11444232	0.08655332	-0.20206632	-0.80342132
0.93153832	0.19057632	-0.11432732	0.08361532	-0.20986132	-0.79646532
0.93211332	0.19246032	-0.11411232	0.08224332	-0.21112132	-0.78769932
0.93267232	0.19430732	-0.11382532	0.08179132	-0.21322732	-0.77837132
0.93250432	0.19596932	-0.11338632	0.08473832	-0.21910932	-0.76848432
0.93391232	0.19787532	-0.11313332	0.09011732	-0.21774432	-0.75610532
0.93543732	0.19976332	-0.11287332	0.09664832	-0.21903732	-0.74420532
0.93508732	0.20115332	-0.11239832	0.11071732	-0.22697532	-0.73133632
0.93637732	0.20275132	-0.11215332	0.12134232	-0.23171732	-0.71764632
0.93827732	0.20435632	-0.11187732	0.13220632	-0.23364532	-0.70349932
0.93904832	0.20563232	-0.11132132	0.14604832	-0.24414032	-0.68855232
0.94132732	0.20715332	-0.11078232	0.15679832	-0.24905032	-0.67086532
0.94369032	0.20859932	-0.11002832	0.16969532	-0.25265932	-0.65139332
0.94556232	0.20986132	-0.10903532	0.18231232	-0.26019232	-0.63177532
0.94762132	0.21113132	-0.10798032	0.19339132	-0.26534632	-0.60995432
0.94927532	0.21231032	-0.10684432	0.20525232	-0.26908532	-0.58682632
0.95090332	0.21353832	-0.10586232	0.21825832	-0.27253632	-0.56393532
0.95275932	0.21493532	-0.10515032	0.23156332	-0.27216532	-0.54062832
0.95450632	0.21647932	-0.10484032	0.24785132	-0.26998732	-0.51910632
0.95475232	0.21796132	-0.10481132	0.27689032	-0.26304032	-0.49562832
0.95403632	0.21953432	-0.10525232	0.31241132	-0.25781132	-0.47526932
0.95344632	0.22141332	-0.10614832	0.35031932	-0.24972332	-0.45653132
0.95211432	0.22335032	-0.10731532	0.39040032	-0.23912932	-0.43973032
0.95060832	0.22546932	-0.10872932	0.43103832	-0.22702132	-0.42419632
0.94851832	0.22757132	-0.11021032	0.46785832	-0.21250632	-0.40972532
0.94693732	0.22977332	-0.11167932	0.49861932	-0.20233632	-0.39857732
0.94613232	0.23211032	-0.11327232	0.52480832	-0.18956632	-0.38678632
0.94495232	0.23442232	-0.11507532	0.55262632	-0.17166932	-0.37624432
0.94423732	0.23692132	-0.11731032	0.58277032	-0.16294232	-0.37013132
0.94385332	0.23962132	-0.11985932	0.61657332	-0.15038232	-0.36523632
0.94167432	0.24194132	-0.12222832	0.65049432	-0.13728532	-0.36315232
0.93490532	0.24302732	-0.12386432	0.68577432	-0.11951732	-0.35878432
0.93283932	0.24517032	-0.12577232	0.71033232	-0.11520932	-0.35716832
0.93008932	0.24680832	-0.12721932	0.72956932	-0.11322332	-0.35502332
0.92904332	0.24862932	-0.12841032	0.73813432	-0.11118632	-0.35246432
0.92921132	0.25039832	-0.12939732	0.73982332	-0.10954632	-0.34849032
0.93203732	0.25264432	-0.13047632	0.73374832	-0.10993632	-0.34412032
0.93543732	0.25487132	-0.13137132	0.72117932	-0.11092532	-0.34098432
0.93974732	0.25723332	-0.13211532	0.70416732	-0.10830432	-0.33769532
0.94580132	0.26005832	-0.13281032	0.68198532	-0.10943632	-0.33288732
0.95085432	0.26256432	-0.13317432	0.65906732	-0.10896232	-0.32719632
0.95820132	0.26568332	-0.13376832	0.63300132	-0.11401732	-0.32195432
0.96410532	0.26840032	-0.13410632	0.60862932	-0.11557532	-0.31562432
0.96924132	0.27080432	-0.13432232	0.58513932	-0.11543332	-0.30977832
0.97349932	0.27291532	-0.13440932	0.56370632	-0.11391132	-0.30371132
0.97678032	0.27472432	-0.13443932	0.54514632	-0.10864032	-0.29870732
0.98086232	0.27674732	-0.13461332	0.52755632	-0.11188132	-0.29535532
0.98358632	0.27832532	-0.13471432	0.51383232	-0.11128632	-0.29218432
0.98632632	0.27982432	-0.13478632	0.50086032	-0.11030632	-0.28993932
0.98866232	0.28115532	-0.13485032	0.48828532	-0.10837132	-0.28774432
0.99187332	0.28263132	-0.13488832	0.47211332	-0.10918832	-0.28705532
0.99423532	0.28372132	-0.13465432	0.45239732	-0.10250832	-0.28611832
0.99836632	0.28522232	-0.13453532	0.42724332	-0.10477732	-0.28760032
1.00077032	0.28617932	-0.13411932	0.40206232	-0.10219732	-0.29042732
1.00341032	0.28718132	-0.13381132	0.37873732	-0.09472732	-0.29330332
1.00687032	0.28852632	-0.13361232	0.35429632	-0.09406832	-0.29749232
1.00873032	0.28953832	-0.13315832	0.33738832	-0.08891332	-0.30078732
1.01152032	0.29091432	-0.13266432	0.32067632	-0.08809732	-0.30148132
1.01404032	0.29225732	-0.13202632	0.30629832	-0.08121632	-0.30231632
1.01546032	0.29329732	-0.13116032	0.29440332	-0.07901032	-0.30250232
1.01700032	0.29435332	-0.13019532	0.28287832	-0.07429132	-0.30159632
1.01948032	0.29569732	-0.12922432	0.27008032	-0.07574332	-0.30152832
1.02098032	0.29672732	-0.12808532	0.25533432	-0.06787132	-0.30036332
1.02343032	0.29795032	-0.12685232	0.23681032	-0.06449832	-0.30028032
1.02581032	0.29905832	-0.12554832	0.21865832	-0.06459232	-0.30055432
1.02804032	0.30001832	-0.12422332	0.19723532	-0.06397032	-0.30120032
1.02964032	0.30076032	-0.12285832	0.17890232	-0.05896732	-0.30230532
1.03231032	0.30179232	-0.12175432	0.16115732	-0.05816232	-0.30328232
1.03348032	0.30225432	-0.12063632	0.14486132	-0.05521332	-0.30729432
1.03582032	0.30297632	-0.11984232	0.12655432	-0.05290932	-0.31294332
1.03785032	0.30353132	-0.11916332	0.10958232	-0.05291232	-0.32146732
1.04120032	0.30447632	-0.11856732	0.08530132	-0.05518232	-0.32958232
1.04415032	0.30528732	-0.11779532	0.05656132	-0.05390432	-0.33768932
1.04777032	0.30634732	-0.11702532	0.02487132	-0.05662632	-0.34385032
1.05054032	0.30726132	-0.11625032	0.00105532	-0.05767532	-0.34835232
1.05320032	0.30827832	-0.11554932	-0.01682832	-0.05571432	-0.35216132
1.05545032	0.30944632	-0.11481032	-0.02580032	-0.05889732	-0.35378932
1.05821032	0.31107732	-0.11416232	-0.02729732	-0.05853032	-0.35327232
1.06094032	0.31291332	-0.11329432	-0.02271832	-0.06577432	-0.35277432
1.06326032	0.31464932	-0.11203532	-0.01784832	-0.07218132	-0.35100432
1.06498032	0.31612132	-0.11043832	-0.01078532	-0.07677632	-0.34750032
1.06809032	0.31794832	-0.10872632	-0.01687432	-0.08372332	-0.34267732
1.07096032	0.31969732	-0.10680432	-0.02617132	-0.09065132	-0.33764432
1.07482032	0.32172232	-0.10485932	-0.04412032	-0.10503032	-0.33325832
1.07764032	0.32348732	-0.10261932	-0.05481232	-0.10713232	-0.32827132
1.08066032	0.32536932	-0.10038432	-0.06772832	-0.11280032	-0.32334232
1.08289032	0.32702332	-0.09804932	-0.08159532	-0.11369032	-0.31813432
1.08560032	0.32897232	-0.09583932	-0.09479332	-0.11592432	-0.31386232
1.08658032	0.33057432	-0.09354332	-0.09865932	-0.10725532	-0.30746932
1.08782032	0.33251132	-0.09135932	-0.10156732	-0.10012932	-0.30131632
1.08804032	0.33435732	-0.08920632	-0.09119432	-0.09023532	-0.29653532
1.08995032	0.33685532	-0.08729632	-0.09563632	-0.09335232	-0.29252632
1.08985032	0.33876432	-0.08543532	-0.07932332	-0.08851132	-0.28972232
1.09110032	0.34101332	-0.08375632	-0.07338732	-0.09322332	-0.28739332
1.09159032	0.34293932	-0.08216432	-0.06661932	-0.08760832	-0.28566532
1.09320032	0.34514432	-0.08069132	-0.06423932	-0.09365832	-0.28523632
1.09476032	0.34733232	-0.07917832	-0.06408632	-0.09392732	-0.28383332
1.09739032	0.34985132	-0.07758432	-0.07343232	-0.09967232	-0.28192532
1.09821032	0.35183232	-0.07566032	-0.07490032	-0.09447732	-0.27772032
1.09890032	0.35376532	-0.07367932	-0.07872732	-0.08908032	-0.27347732
1.09991032	0.35577732	-0.07170032	-0.08666532	-0.08658332	-0.26762932
1.10006032	0.35754532	-0.06970832	-0.08844632	-0.07968232	-0.26160032
1.10026032	0.35939732	-0.06780332	-0.09041132	-0.07278632	-0.25636532
1.09951032	0.36104732	-0.06599932	-0.09728132	-0.06494532	-0.25142832
1.09878032	0.36273532	-0.06450232	-0.09965632	-0.05821832	-0.24748432
1.09771032	0.36427432	-0.06324432	-0.09763332	-0.05169132	-0.24469632
1.09749032	0.36596832	-0.06239332	-0.09414432	-0.04884532	-0.24386632
1.09700032	0.36755232	-0.06183632	-0.09481232	-0.04561432	-0.24441532
1.09576032	0.36895632	-0.06148332	-0.09058432	-0.03778932	-0.24506832
1.09517032	0.37070932	-0.06129132	-0.08130632	-0.03191732	-0.24593432
1.09433032	0.37254732	-0.06105632	-0.07143632	-0.02320432	-0.24613932
1.09341032	0.37455932	-0.06073832	-0.06880532	-0.01604832	-0.24496032
1.09140032	0.37638032	-0.06023832	-0.06033932	-0.00535332	-0.24242032
1.09048032	0.37866132	-0.05961032	-0.05633232	0.00151032	-0.24016232
1.08993032	0.38107232	-0.05882132	-0.05496632	0.00850632	-0.23755432
1.08844032	0.38305732	-0.05782532	-0.05499632	0.01253232	-0.23447132
1.08772032	0.38520232	-0.05675632	-0.05942132	0.01706332	-0.23153232
1.08674032	0.38719432	-0.05568932	-0.06362932	0.02292432	-0.22806532
1.08550032	0.38900332	-0.05465632	-0.06948132	0.02774232	-0.22600332
1.08441032	0.39082232	-0.05374732	-0.07394932	0.03494832	-0.22441532
1.08344032	0.39262032	-0.05288732	-0.07818432	0.04193732	-0.22328332
1.08287032	0.39450832	-0.05213832	-0.08093632	0.04796832	-0.22321332
1.08069032	0.39568632	-0.05137732	-0.07940032	0.05721832	-0.22241332
1.07960032	0.39718632	-0.05071232	-0.07892632	0.06284732	-0.22195532
1.07831032	0.39853732	-0.05011632	-0.07712932	0.07324232	-0.21918632
1.07670032	0.39983132	-0.04965732	-0.07438432	0.08466132	-0.21392232
1.07460032	0.40102332	-0.04923332	-0.06210532	0.09673832	-0.20946032
1.07294032	0.40244232	-0.04879832	-0.05358532	0.10795632	-0.20220432
1.07088032	0.40369532	-0.04823932	-0.04226432	0.11946332	-0.19479832
1.06892032	0.40491132	-0.04753732	-0.03320032	0.13203932	-0.18711832
1.06820032	0.40645932	-0.04668332	-0.02708232	0.14193332	-0.17908432
1.06688032	0.40761432	-0.04564832	-0.02368632	0.15426432	-0.17142732
1.06656032	0.40896832	-0.04440932	-0.02208832	0.16668832	-0.16550632
1.06585032	0.41002932	-0.04302232	-0.02200932	0.17963832	-0.16086932
1.06564032	0.41111932	-0.04150332	-0.02647132	0.19054632	-0.15698732
1.06532032	0.41205032	-0.03995732	-0.02934832	0.20292132	-0.15614332
1.06462032	0.41280132	-0.03848332	-0.02773732	0.21396632	-0.15665532
1.06314032	0.41321632	-0.03702932	-0.02687332	0.22644832	-0.15750032
1.06338032	0.41420032	-0.03565532	-0.02762632	0.23468732	-0.15869732
1.06276032	0.41473932	-0.03427832	-0.02716832	0.24415332	-0.16119132
[truncated: 141 more rows]
