# Supplementary material for: Dynamic Monitoring Reveals Motor Task Characteristics in Prehistoric Technical Gestures
Source: PLoS One. 2015 Aug 18;10(8):e0134570. doi: 10.1371/journal.pone.0134570 (PMC4540478; doi:10.1371/journal.pone.0134570)
Supplement: S1 Dataset — The zip file contains csv documents of the measurement data generated during the experiments. For each experiment exist two files, one of the measurements of the force sensor and one of the position sensor. They are labeled by the abbreviation “exp” followed by a number and the postfix “-force” for the force sensor and “-position” for the position sensor. The first row shows the legend of the document which states the arrangement of the quantities below. The quantities are listed in chronological order. Sample times of both sensors were 0.01 s. (ZIP) [file pone.0134570.s002.zip › exp32-force.csv]

Force X (N)	Force Y (N)	Force Z (N)	Torque X (N-m)	Torque Y (N-m)	Torque Z (N-m)	Frequency = 1000	Averaging Level = 10	F/T Serial Number = FT14761	Time Started = 11.02.2014 13:20:17
0.00581144960597157	-0.00919265765696764	-0.0223700869828463	0.000721479475032538	0.000813254329841584	-0.00149216153658926
0.0146713862195611	0.0242652334272861	-0.00211223866790533	0.00128584890626371	0.000564422109164298	-0.000508260272908956
-4.85599775856826E-05	0.0841253325343132	0.05124531686306	0.00231308932416141	0.000574574631173164	-0.00105860584881157
0.00195924541912973	0.0898438543081284	0.0594631731510162	0.0018704627873376	0.00110145309008658	-0.000996913062408566
0.00723343994468451	0.0718525052070618	0.0295787435024977	0.00202830182388425	0.000969279673881829	-0.00108706031460315
0.0188302993774414	0.0222431253641844	0.0503403358161449	0.00120521686039865	0.000665546685922891	-0.000643980572931468
0.0135818030685186	0.03458047285676	0.0162344072014093	0.00115675735287368	0.00103153137024492	-0.00111690547782928
0.022182347252965	0.0756701827049255	0.0561121925711632	0.00226868805475533	0.00124113040510565	-0.00107009673956782
0.0311977006494999	0.103664264082909	0.0250236224383116	0.00225280760787427	0.000732292421162128	-0.000807569012977183
0.0223593730479479	0.0288043171167374	0.00390160805545747	0.00195068458560854	0.00146031391341239	-0.00096743943868205
0.024153858423233	0.00462934607639909	0.00350529886782169	0.000823746551759541	0.00193337828386575	-0.0011522542918101
0.0741526260972023	0.0555923208594322	0.0830288827419281	0.00188106286805123	0.00136743416078389	-0.0011208982905373
0.0949486270546913	0.0853178650140762	0.035943578928709	0.00223757210187614	0.00205212412402034	-0.00124698458239436
0.0844803899526596	0.0577411018311977	0.0428055934607983	0.00141632871236652	0.00240650167688727	-0.000611600000411272
0.0807616114616394	0.0661858394742012	0.0742580443620682	0.00182134553324431	0.00239777308888733	-0.0010343169560656
0.11600324511528	0.0769779086112976	0.100858718156815	0.00115719437599182	0.00302581512369215	-0.00132454186677933
0.0837083160877228	0.0643449798226357	0.0143889021128416	0.00133819039911032	0.00257233530282974	-0.00176422891672701
0.100713655352592	0.0853827446699142	0.0236665979027748	0.00245383754372597	0.00287573621608317	-0.00144670845475048
0.0832432955503464	0.0282456278800964	0.0575802735984325	0.00129528949037194	0.00302131893113256	-0.0014351139543578
0.0963727459311485	0.0804783031344414	0.0933821573853493	0.00220986898057163	0.00237728259526193	-0.00169771909713745
0.0984290540218353	0.122364193201065	0.135752230882645	0.00303575117141008	0.00172813190147281	-0.000914255157113075
0.0196088030934334	-0.0277537293732166	0.0201295129954815	0.00025334837846458	0.00240921881049871	-0.00088043708819896
-0.0349893569946289	-0.00797351822257042	0.0597788207232952	0.000920424645300955	0.00280410470440984	-0.0014080269029364
0.0823779031634331	0.0300980992615223	0.0297969058156013	0.00108788989018649	0.00166458182502538	-0.000727468053810298
0.0127918673679233	0.0556008741259575	0.0214853566139936	0.00157990877050906	0.000880113278981298	-0.00150977284647524
0.0241769962012768	0.0264747552573681	0.00705464649945498	0.000761736708227545	0.00190288131125271	-0.000859726336784661
0.0124769732356071	0.0425587221980095	0.0130970040336251	0.00162905408069491	0.000462350726593286	-0.00161750195547938
0.0370009206235409	0.0647180527448654	0.028773782774806	0.00205399561673403	0.000883313303347677	-0.000334676238708198
-0.0257964599877596	0.0488455109298229	0.0242876224219799	0.000960308301728219	0.000984610756859183	-0.00130698829889297
0.0144786080345511	0.0472239106893539	0.00498136691749096	-7.57372690713964E-05	0.00148687453474849	-0.000375666335457936
-0.0126231266185641	0.0749462097883224	0.0140122268348932	0.000583869055844843	0.000739349750801921	-0.000661277794279158
-0.0281823985278606	0.0818661451339722	0.0453287959098816	0.00145085901021957	-0.000301526510156691	-0.000949222652707249
-0.0282986462116241	0.0379546172916889	0.0444035455584526	-8.89389048097655E-05	0.000425002886913717	-0.000961824436672032
0.000893957796506584	0.0764711052179337	0.0340829156339169	0.00150658341590315	0.000107673746242654	-0.00156573334243149
-0.0232119709253311	0.0568227805197239	0.0180911533534527	0.000731405103579164	0.00163240311667323	-0.00039940420538187
0.0322594493627548	0.111563622951508	0.0689894780516624	0.0022393218241632	0.000444863428128883	-0.00112370087299496
-0.012837621383369	0.0353114083409309	0.0107420766726136	0.000663325830828398	0.000763330550398678	-0.00101243378594518
0.00201782444491982	0.0519168451428413	-0.0061221681535244	0.000925237371120602	0.00132367457263172	-0.00107157474849373
0.0371747091412544	0.0501381196081638	0.0587505996227264	0.000715509930159897	0.00121109513565898	-0.000661784841213375
0.00919562391936779	0.0480334758758545	0.0478110313415527	0.00173247477505356	0.000534057326149195	-0.00158222473692149
0.0246404260396957	0.0948684141039848	0.0237643998116255	0.00204434245824814	0.00052857369882986	-0.000265432841842994
-0.0157079566270113	0.0412107929587364	0.0733910799026489	0.00228979252278805	0.000338383892085403	-0.00124501821119338
-0.00937909167259932	0.0740082636475563	-0.0116173895075917	0.00120070658158511	0.000835763872601092	-0.000560023356229067
0.0342343375086784	0.116596542298794	0.0340967811644077	0.00179272703826427	-0.000108474036096595	-0.0013257764512673
-0.0307998694479465	0.0310329701751471	0.0136207155883312	-0.000342768820701167	0.000972222769632936	-0.000855581776704639
-0.012022715061903	0.100954063236713	0.0761008113622665	0.000903207052033395	0.000175294451764785	-0.001313945511356
-0.0167331714183092	0.113546311855316	0.0795157328248024	0.000502889684867114	0.000917163619305938	-0.0010686838068068
-0.0011435286141932	0.0930315777659416	0.0502886734902859	-3.66860331268981E-05	0.00021540149464272	-0.00178689614403993
0.0179451536387205	0.108325578272343	0.0311463195830584	0.000750428938772529	6.04460547037888E-06	-0.000361474609235302
-0.0200399588793516	0.0894612446427345	-0.0155278230085969	0.000412982888519764	0.00095656665507704	-0.00135197013150901
-0.0159349795430899	0.0787305384874344	-0.0121153220534325	-9.10923881747294E-06	0.000636370910797268	-0.000989036750979722
0.0457711666822433	0.0897544026374817	-0.0149421058595181	0.00154414738062769	0.00173454184550792	-0.000444008357590064
0.0554588064551353	0.116756595671177	0.046994611620903	0.0018732335884124	0.00135530985426158	-0.000918935518711805
0.0847068056464195	0.0418018586933613	0.0687553584575653	0.00192401220556349	0.0025261992122978	-0.000200083595700562
0.0458097197115421	-0.0155517095699906	0.106245458126068	0.00263260398060083	0.00269266893155873	-0.00138298922684044
0.0979356542229652	0.0320578776299953	0.0661324560642242	0.00324761611409485	0.00283954804763198	-0.000280697247944772
0.0494568347930908	-0.0114225158467889	0.0749799385666847	0.00293229124508798	0.00258319335989654	-0.000779564201366156
0.0785573124885559	-0.0144135616719723	0.0491520762443542	0.00326693896204233	0.00200294842943549	-0.000503178918734193
0.0239840261638165	-0.0203438829630613	0.0669004619121552	0.00375895295292139	0.00271415803581476	-0.000886878231540322
0.0787023603916168	-0.0190566666424274	0.0966741889715195	0.00323007791303098	0.00142951554153115	-0.000371027999790385
0.0191766209900379	-0.00394482864066958	0.100888423621655	0.00344666931778193	0.00119220011401922	-0.000833638245239854
0.0189055223017931	0.0200349986553192	0.0735450834035873	0.00271041924133897	0.00107819470576942	-0.000647894514258951
-0.0483160465955734	-0.00765088107436895	0.0848266184329987	0.00214066728949547	0.000921551429200917	-0.000487390701891854
0.0270981118083	0.0957836955785751	0.0375552363693714	0.00232759956270456	-0.000478049187222496	-0.00057229504454881
-0.078190878033638	-0.00870282482355833	0.0439445003867149	0.000323672516969964	-0.000359670637408271	-0.000800928275566548
0.00187543930951506	0.0978215783834457	0.0627850890159607	0.00170583138242364	-0.00116285309195518	-0.000708375649992377
-0.01591563411057	0.0766605734825134	0.0743514224886894	0.00182252912782133	-5.25892282894347E-05	0.000149878600495867
-0.0373821519315243	0.0423022136092186	0.0667936578392982	0.00186249683611095	0.000162651791470125	-0.000464601092971861
-0.00319918268360198	0.0773433819413185	0.0643931850790977	0.0023327439557761	-2.36743690038566E-05	-0.00114007794763893
-0.00450032018125057	0.00935816206037998	0.0277780331671238	0.000691925291903317	0.000656003830954432	-0.000612094707321376
0.0107515333220363	0.0780279561877251	0.0581402815878391	0.00164426083210856	4.6274912165245E-05	-0.000324981228914112
0.0442656241357327	0.114215336740017	0.135609909892082	0.00330008310265839	0.000988928135484457	-0.0012187612010166
0.024354251101613	0.0333243049681187	0.0680811777710915	0.00087349268142134	0.000963780155871063	-0.000979913515038788
-0.0146753480657935	0.031637117266655	0.018751373514533	0.000291839969577268	0.00156114448327571	-0.00077691359911114
0.00430469773709774	0.09880331158638	0.0602940991520882	0.00221174070611596	0.000839983811601996	-0.00131200684700161
0.0312434807419777	0.0636975541710854	0.0576426573097706	-9.38917364692315E-05	0.0011358552146703	-0.000592742813751101
0.0334282703697681	0.0822674110531807	0.117300570011139	0.000258384825428948	0.00133846863172948	-0.00216233148239553
0.0243677943944931	0.123525746166706	0.11928254365921	0.00113767979200929	0.000639033212792128	-0.000778024608734995
-0.00906451046466827	0.0820438116788864	0.0106552476063371	0.000709563435520977	0.00100433430634439	-0.00111598602961749
0.0625502541661263	0.10272166877985	0.076412670314312	0.000878921651747078	0.00101667968556285	-0.000754013133700937
0.0283850412815809	0.122302874922752	0.107753962278366	0.00182741030585021	0.000606443791184574	-0.00120901840273291
0.0021805907599628	0.00624085310846567	0.0419120974838734	0.000818935106508434	0.00135136675089598	-0.00101548654492944
0.0333135724067688	0.0982403755187988	0.0848467573523521	0.00111037434544414	0.0011382483644411	-0.000741988653317094
0.0195504799485207	0.0426608808338642	0.0627966821193695	0.00107042118906975	0.00215785461477935	-0.000392384128645062
0.000830346602015197	0.0831660255789757	0.115955926477909	0.00154931470751762	0.00169269286561757	-0.00108261348214
0.0257326997816563	0.0565659254789352	0.0669999197125435	0.0010949638672173	0.00108934671152383	-0.00037845567567274
0.00423071952536702	0.0471431128680706	0.089095875620842	0.000546086172107607	0.00202250224538147	-0.000940054887905717
0.0182099137455225	0.0552733056247234	0.0844522044062614	0.00019197778601665	0.00159772287588567	-0.000892086769454181
0.00301684392616153	0.108898349106312	0.0990793704986572	0.000700025469996035	0.00172600382938981	-0.00188253237865865
0.0461729057133198	0.125970005989075	0.0847034007310867	0.00109791080467403	0.00118404242675751	-0.000680890865623951
0.0506434254348278	0.105682916939259	0.0883357226848602	0.000614146410953254	0.00159997772425413	-0.000371156464098021
0.0369304567575455	0.0917101800441742	0.14647912979126	0.00182449945714325	0.000911756069399416	-0.000747678685002029
0.0675611719489098	0.0691226124763489	0.121488362550735	0.00134730059653521	0.00130192108917981	-0.00115569052286446
0.0500687807798386	0.0793513655662537	0.116508789360523	0.00106464989949018	0.0017176364781335	-0.00114241510163993
0.0597017928957939	0.0885594040155411	0.056414719671011	0.00168751308228821	0.00172681722324342	-0.00120320520363748
0.0416833199560642	0.0341762453317642	0.0443760901689529	0.0021394956856966	0.00157898396719247	-0.00143566820770502
0.0693397670984268	0.0554751865565777	0.0947907119989395	0.00139040010981262	0.00177623622585088	-0.000694215181283653
0.0780862271785736	0.0351343154907227	0.0745331048965454	0.00105994602199644	0.00215524667873979	-0.00145233632065356
0.0532187074422836	0.0227216426283121	0.0389744751155376	0.00144374114461243	0.00252634426578879	-0.000992384972050786
0.0668217241764069	0.0593234598636627	0.0707240328192711	0.00225486024282873	0.00228415592573583	-0.00136062188539654
0.0226884819567204	0.0363160669803619	0.0728085786104202	0.00131416809745133	0.00328846089541912	-0.000848602619953454
0.0832606852054596	0.0373886227607727	0.025377070531249	0.000934674462769181	0.00269287615083158	-0.000726401107385755
0.0651259198784828	0.0471187904477119	0.102006167173386	0.000706388964317739	0.00258980412036181	-0.00018551672110334
0.090506486594677	0.101636111736298	0.0756457671523094	0.00214491202495992	0.00246636802330613	-0.00169485993683338
0.0882772728800774	0.0675932914018631	0.0566396303474903	0.00148818420711905	0.00188950158189982	-0.00104611553251743
0.0736194476485252	0.0249483846127987	0.0643988326191902	0.00159842299763113	0.0023895415943116	-0.000388488493626937
0.117440365254879	0.129587098956108	0.132011383771896	0.0024787459988147	0.00188562262337655	-0.00136486650444567
0.0414268486201763	0.0500168949365616	0.0876163467764854	0.00107945827767253	0.00229566008783877	-0.00186861748807132
0.0767437368631363	0.0693108886480331	0.058198556303978	0.0016437629237771	0.00221622129902244	-0.00190290517639369
0.0497568771243095	0.0614517517387867	0.122032791376114	0.00129555491730571	0.00266069523058832	-0.00151881924830377
0.0999855771660805	0.113267973065376	0.0917651653289795	0.00132640695665032	0.00236798031255603	-0.00139087543357164
0.0675163418054581	0.131807416677475	0.106758534908295	0.000666853855364025	0.00132892513647676	-0.000885271292645484
0.0680450797080994	0.0924373120069504	0.045305397361517	0.00019092604634352	0.00150701170787215	-0.000601822568569332
0.0424211956560612	0.113450042903423	-0.0125704584643245	0.000113581896584947	0.00197753496468067	-0.000220711837755516
-0.00601570401340723	0.116652585566044	0.0189124941825867	0.000189658690942451	0.0012882862938568	-0.00125778769142926
0.0392199382185936	0.15353088080883	0.0218942817300558	-0.000926893495488912	8.19187116576359E-05	-0.000908489804714918
0.0291620511561632	0.180432483553886	-0.0300301630049944	-0.00129183265380561	0.000403065496357158	-0.00142528384458274
0.0110244359821081	0.172117412090302	-0.0471114851534367	-0.00197106087580323	0.00031680305255577	-0.00206406228244305
0.04379977658391	0.171212524175644	-0.0210705734789371	-0.00230622757226229	0.00145342655014247	-0.00182492507155985
0.0574346147477627	0.149720892310143	-0.0424869135022163	-0.00141567981336266	0.00130439142230898	-0.00133506825659424
0.0886360183358192	0.127121865749359	0.0723404511809349	-0.000453916843980551	0.000760754279326648	-0.00145416660234332
0.102314345538616	0.0747802034020424	0.0113452589139342	0.000158051363541745	0.00146024487912655	-0.000658819160889834
0.133681327104568	0.11065386980772	0.0460040830075741	0.00144171889405698	0.00105520139914006	0.000139588039019145
0.0579952150583267	-0.0205325204879045	0.0602270253002644	0.00087112165056169	0.00239609321579337	-0.00077209307346493
0.0817766636610031	-0.0490305945277214	0.000182014278834686	0.00220496580004692	0.00303371134214103	-0.000153754735947587
0.138252601027489	-0.0138665484264493	0.137357458472252	0.00405715499073267	0.00337206106632948	-0.000143575045512989
0.130722895264626	-0.128958433866501	0.0645643249154091	0.00334889860823751	0.00431333342567086	-0.000556939688976854
0.147995352745056	-0.107601590454578	0.10540422052145	0.00467810267582536	0.00432886509224772	-0.000756856345105916
0.184413015842438	-0.0670273154973984	0.135676085948944	0.0055840746499598	0.00405495334416628	-9.14962001843378E-05
0.119394600391388	-0.14121963083744	0.139633014798164	0.00526003027334809	0.0054288087412715	-0.000207210556254722
0.153981849551201	-0.083278514444828	0.105199046432972	0.00477684708312154	0.00442136917263269	-0.00065213575726375
0.131464287638664	-0.0772152915596962	0.0471494682133198	0.00459662638604641	0.00461649196222425	-0.000145553567563184
0.181806236505508	-0.00434825988486409	0.126962721347809	0.00511335209012032	0.00207539228722453	-0.000764767581131309
0.149229645729065	0.00777551392093301	0.169050231575966	0.00469220755621791	0.00177980726584792	-0.000607037567533553
0.0734927281737328	-0.0513731837272644	0.101941056549549	0.00370130175724626	0.00202967063523829	-0.000487516168504953
0.0225123874843121	-0.0865817964076996	0.0244089812040329	0.00184208515565842	0.00207639741711318	0.00023330953263212
0.0238978154957294	-0.105099871754646	0.0361854135990143	0.00245819101110101	0.000452964886790141	0.00122095295228064
0.000813663878943771	-0.0349949039518833	0.125074401497841	0.00293189869262278	-0.00165804335847497	-0.00026992941275239
-0.0462743006646633	-0.0693953111767769	0.0358977019786835	0.00177693064324558	-0.00114667240995914	0.00011063260899391
-0.0134282158687711	-0.0126267559826374	0.0111702866852283	0.00184099446050823	-0.0019774332176894	-0.000606076850090176
0.00843221228569746	0.00564159452915192	0.0153133664280176	0.00183576205745339	-0.00179136800579727	-0.000370875030057505
-0.0510700792074203	-0.0362649112939835	0.0409587249159813	0.00117881514597684	-0.00225564115680754	-0.000843429297674447
-0.0704411417245865	-0.0569785460829735	-0.100228495895863	-0.00055378203978762	-0.000949496286921203	-0.00059453264111653
0.0167670361697674	0.0732068493962288	-0.00786504056304693	0.000783200666774064	-0.00124468829017133	-0.000329948001308367
0.0227562729269266	0.0596654005348682	0.027353148907423	0.000899764301721007	-0.00149413419421762	-0.000402253761421889
-0.0205840449780226	-0.0461076721549034	-0.00944630149751902	-0.00114986882545054	0.000454381544841453	-0.000109802662336733
0.0191984418779612	0.0736103877425194	0.13077250123024	0.000436495989561081	-0.000951557653024793	-0.000199997230083682
-0.0653048828244209	-0.0459375530481339	0.0696882084012032	-0.00116308592259884	0.0002817549102474	-0.00101648655254394
0.0266368165612221	0.0248405430465937	0.0786666944622993	0.000520701403729618	-0.00078398099867627	0.000119167692901101
0.013462508097291	-0.005273655988276	0.0963331013917923	3.69758454326075E-05	-0.000619922240730375	-0.000237947417190298
0.0468259304761887	0.0371836647391319	0.00978640001267195	0.000279250059975311	0.000348530651535839	-0.00016764500469435
0.019579641520977	0.0214812494814396	0.00757907563820481	0.000518027867656201	7.45384822948836E-05	-0.00139718840364367
-0.0567440241575241	-0.0260387640446424	-0.0819850042462349	-0.00108309427741915	0.000661367841530591	-0.00123550719581544
0.0410837717354298	0.0534108281135559	0.00961913447827101	-0.000991093227639794	-0.00133827119134367	-0.000946247309911996
-0.0130834570154548	0.0879404172301292	0.0171711500734091	-0.00133561552502215	-0.00251101702451706	-0.00124689505901188
-0.0411789380013943	0.0612956620752811	0.0022934265434742	-0.00236283335834742	-0.00232525356113911	-0.000892137584742159
-0.0259176157414913	0.116849452257156	0.117377914488316	-0.000322393199894577	-0.00297263916581869	-0.00114299333654344
-0.0222772527486086	0.049020778387785	0.0366185307502747	-0.00250770035199821	-0.000681731384247541	-0.000380658777430654
0.0185409802943468	0.0817870497703552	0.0318857431411743	-0.0011428992729634	-0.000134526228066534	-0.00157598534133285
0.0335300154983997	0.057761125266552	0.0386226698756218	-0.00151828431989998	0.000539072032552212	-0.000411606568377465
0.0227280855178833	-0.0239169076085091	-0.0115118259564042	-0.00124096858780831	0.000817467865999788	-0.00106298306491226
0.0465834997594357	0.0155826965346932	-0.00618085358291864	0.000483882991829887	0.00013018811296206	-0.000744635995943099
0.00923629198223352	-0.0507094785571098	0.0564798042178154	0.000712569162715226	3.94861381209921E-05	-0.00163239485118538
0.0284729860723019	-0.0773952975869179	-0.026954285800457	0.0019765452016145	-7.54410721128806E-05	-0.000259079242823645
-0.00141549820546061	-0.114451639354229	-0.0701906532049179	0.00281262653879821	-0.000466545752715319	-9.95993468677625E-05
-0.0407882370054722	-0.148288920521736	0.00889090076088905	0.00400938838720322	-0.00106198445428163	-0.000190107588423416
-0.0719649866223335	-0.172772645950317	0.035199761390686	0.00465403823181987	-0.00134610885288566	-0.000181343129952438
-0.0976022034883499	-0.226308375597	-0.0152626223862171	0.00522117735818028	-0.00259585911408067	0.00145881320349872
-0.158036753535271	-0.330600142478943	-0.0268901474773884	0.00538582168519497	-0.00333569571375847	0.000667601882014424
-0.0986442640423775	-0.25055342912674	-0.0229694619774818	0.00608583725988865	-0.0046239597722888	0.00133507105056196
-0.168599471449852	-0.278465300798416	-0.0933397486805916	0.00490672420710325	-0.00399090023711324	0.00070446461904794
-0.123473294079304	-0.173970431089401	0.0169343147426844	0.00543431052938104	-0.0052808066830039	-4.54336222901475E-05
-0.194553419947624	-0.161452516913414	-0.00744951190426946	0.00376407522708178	-0.0040767272002995	-9.88905667327344E-05
-0.115100391209126	-0.109993532299995	0.0352101102471352	0.00283400900661945	-0.00414894707500935	0.000369376386515796
-0.100455686450005	-0.117136009037495	0.0732960030436516	0.00161767215467989	-0.00338037917390466	0.000545201939530671
-0.0476843751966953	-0.0256559122353792	0.0730878859758377	0.00130185391753912	-0.00271990709006786	0.000596416182816029
-0.0501016341149807	-0.0886755138635635	0.0691575855016708	0.000398224306991324	-0.000708143634255975	0.000328654510667548
-0.0227661728858948	-0.0205594040453434	-0.00284525752067566	0.00102706591133028	-0.000306240777717903	-0.000431569758802652
0.00339797511696815	-0.0168592650443316	0.0486966408789158	0.000712888140697032	-0.000355191703420132	-2.4834163923515E-05
-0.0443290695548058	-0.0134479692205787	0.0341547317802906	9.04957705643028E-05	-0.000639260048046708	-6.9176953729766E-06
-0.0132234683260322	0.0825508311390877	0.0730152279138565	0.00187575572635978	-0.00263329735025764	-0.00161013670731336
-0.0528348609805107	0.020042622461915	0.00790167786180973	0.00143805996049196	-0.0021447567269206	-0.00192206108476967
-0.089367963373661	-0.0166511051356792	-0.00215296796523035	0.00150706025306135	-0.00268839136697352	-0.00135522906202823
-0.124268360435963	-0.0593252591788769	-0.051605299115181	0.00112552498467267	-0.00250831665471196	-0.000779010995756835
-0.0904853492975235	-0.0789112076163292	0.0138780735433102	0.00182565546128899	-0.0032386570237577	-0.000212409853702411
-0.093289814889431	-0.109915561974049	-0.0119850914925337	0.00285166851244867	-0.00298830238170922	0.000315068871714175
-0.0933207720518112	-0.183910757303238	-0.0212202779948711	0.00302824540995061	-0.00343229551799595	0.00101970345713198
-0.142774477601051	-0.180107325315475	0.0290854182094336	0.00421536806970835	-0.0040309838950634	-0.000242710870224983
-0.157729297876358	-0.16789510846138	0.0251417327672243	0.00484387576580048	-0.0045003853738308	-0.000375468924175948
-0.16163432598114	-0.162668392062187	-0.0465483888983727	0.00390839297324419	-0.00356998946517706	0.000301599240629002
-0.140268102288246	-0.177812665700912	-0.0286692399531603	0.0034004426561296	-0.00463204085826874	-9.12296854949091E-06
-0.180980741977692	-0.175542861223221	-0.0465518981218338	0.00339592876844108	-0.00542166968807578	-0.000187157405889593
-0.159119978547096	-0.16002881526947	-0.0157423336058855	0.00412748474627733	-0.00610053027048707	6.12288931733929E-05
-0.157972931861877	-0.166501715779305	-0.0342769399285316	0.00483234832063317	-0.00607069861143827	0.00107069790828973
-0.148304536938667	-0.18860037624836	-0.030388567596674	0.00337983784265816	-0.00519705191254616	0.000846879906021059
-0.0972925573587418	-0.1937016248703	-0.0370127260684967	0.00345424469560385	-0.00238147680647671	0.000447033293312415
-0.0199914593249559	-0.163196533918381	0.0312855057418346	0.00426031881943345	-0.00166535377502441	-0.000191461876966059
0.0302723105996847	-0.139916926622391	-0.0213521178811789	0.00403113616630435	0.000462905270978808	0.000436798494774848
0.0502294413745403	-0.176130414009094	-0.115647591650486	0.00311997439712286	0.00169562723021954	-0.000307674810755998
0.0935216620564461	-0.14616534113884	-0.0816282704472542	0.00312682520598173	0.000957796873990446	0.000319516460876912
0.0855913832783699	-0.0998204201459885	-0.0543882474303246	0.00392676843330264	0.000663359998725355	-0.000218029919778928
0.0635489448904991	-0.0933607667684555	-0.0656846836209297	0.00291611603461206	0.000533506507053971	0.00043490988900885
0.0372621566057205	-0.0979725793004036	-0.143401280045509	0.00198914133943617	0.000826681265607476	-0.000522109505254775
0.00804280862212181	-0.0705022513866425	-0.126197978854179	0.00236708810552955	-0.000234402308706194	-0.00070414348738268
0.00221816636621952	-0.0920186042785645	-0.0693555697798729	0.00235281744971871	-0.00110305892303586	-0.000890731462277472
-0.00452943611890078	-0.110736668109894	-0.109369978308678	0.00214778049848974	-0.0016873850254342	-0.000526377116329968
-0.0418305657804012	-0.0909674465656281	-0.0752867087721825	0.00219128443859518	-0.0028571009170264	-0.000645141233690083
-0.0687651857733727	-0.0633822754025459	-0.0913708433508873	0.00152532488573343	-0.0033979257568717	0.000243625021539629
-0.146659940481186	-0.0648211911320686	-0.121141687035561	0.000292828626697883	-0.00471038091927767	0.000811039877589792
-0.113582015037537	-0.0225545726716518	-0.0979600176215172	0.000942444079555571	-0.00587208569049835	0.000390813162084669
-0.176823332905769	-0.0612230487167835	-0.115450486540794	-0.000167757520102896	-0.00528383860364556	-0.00047520810039714
-0.146415010094643	-0.0466001071035862	-0.142964318394661	-0.000339860853273422	-0.00549195194616914	0.000408172345487401
-0.109560467302799	0.0719154477119446	-0.0709604844450951	0.0007705147145316	-0.00585821084678173	-0.000600101135205477
-0.100753754377365	-0.00901537854224443	-0.0880216360092163	0.000570867967326194	-0.0044293561950326	-0.000317737052682787
-0.0740421712398529	0.0271743200719357	-0.0035048290155828	0.000841473753098398	-0.00302294362336397	-0.00104693719185889
-0.0334674753248692	-0.0245283599942923	-0.0953194797039032	0.000299537961836904	-0.00222628773190081	-0.000363363331416622
-0.059116717427969	-0.0128342527896166	-0.0879563093185425	0.000293059507384896	-0.001997648505494	6.95830676704645E-05
-0.0499840453267097	0.0363608412444592	-0.00893627293407917	0.00138678518123925	-0.00314486748538911	-1.99957503355108E-05
-0.0859923884272575	0.0273072384297848	-0.012640037573874	0.00186261360067874	-0.00397179089486599	-0.000474436092190444
-0.0914124250411987	0.0153659833595157	-0.0714115053415298	0.000528437667526305	-0.00476970104500651	3.06595211441163E-05
-0.0294997654855251	0.0698695257306099	0.00118761626072228	0.00142315146513283	-0.00422424031421542	-0.000807318196166307
-0.104450687766075	-0.00350022781640291	-0.00443300511687994	0.00164188502822071	-0.00393631029874086	-0.00034378474811092
-0.0442970469594002	0.0217703375965357	-0.0918976590037346	0.00122108915820718	-0.00316102942451835	0.000211029459023848
-0.0187738090753555	0.0824653133749962	0.0151472976431251	0.0020029351580888	-0.00293103861622512	-0.000891525531187654
-0.0350116156041622	0.0145754590630531	-0.112514510750771	0.000773465202655643	-0.00240826630033553	-0.000446227350039408
-0.0592032037675381	0.0529808066785336	-0.0762979090213776	0.00117238541133702	-0.00230265385471284	-0.00142328988295048
-0.0306100752204657	0.03199153393507	-0.0704010501503944	-0.000216550441109575	-0.00308401742950082	-0.000289626535959542
-0.0537562184035778	0.120809309184551	-0.025804378092289	0.000725448131561279	-0.00490288576111197	-0.00117995892651379
-0.164859443902969	0.026874203234911	-0.138421356678009	-0.000596420373767614	-0.0046302736736834	-0.000293645396595821
-0.102404549717903	0.135095566511154	-0.0727559328079224	-0.000111479370389134	-0.00600313255563378	-0.000316963501973078
-0.0742261484265327	0.192352131009102	-0.0190682634711266	-0.000184693286428228	-0.00678987195715308	-0.0012300971429795
-0.135363727807999	0.0608699657022953	-0.143104583024979	-0.0020727152004838	-0.00502897659316659	-0.000759447342716157
-0.0746807381510735	0.0888582989573479	-0.130816295742989	-0.00248132715933025	-0.00481917848810554	-0.000110974797280505
-0.0522086620330811	0.187870845198631	-0.00999397318810225	0.000416177121223882	-0.00566512625664473	-0.000837488973047584
-0.0688859224319458	0.0662661865353584	-0.146608740091324	-0.00220766919665039	-0.00371814845129848	-0.000604321714490652
-0.0772214755415916	0.0644654184579849	-0.106371022760868	-0.000913025753106922	-0.0037801587022841	-0.000630246475338936
-0.050377331674099	0.131279185414314	-0.140829652547836	-0.00044270561193116	-0.00361501891165972	-0.000629171321634203
-0.0149510959163308	0.126904636621475	-0.187429428100586	-0.000587012153118849	-0.0035429997369647	-0.00100392592139542
-0.0659891441464424	0.0607808008790016	-0.14612190425396	-0.00148120289668441	-0.00213138642720878	-0.000351669819792733
-0.0141754783689976	0.150486350059509	-0.16421514749527	0.000887742440681905	-0.00349597330205143	-0.00116866931784898
-0.0626759454607964	0.0792237967252731	-0.200509384274483	-0.00113663217052817	-0.00360293430276215	-0.00147786259185523
-0.0624980106949806	0.10616734623909	-0.0899620428681374	-0.000534952385351062	-0.00448775198310614	-0.00236093532294035
-0.0874652341008186	0.0601155161857605	-0.0628298744559288	-0.000679637480061501	-0.00609827926382422	-0.000769368140026927
-0.0749277099967003	0.0347554609179497	-0.066579207777977	-0.000703932018950582	-0.00504220928996801	-0.000798805791418999
-0.0574537515640259	0.0344987921416759	-0.0696755051612854	0.00033932740916498	-0.00487774703651667	-0.000779236725065857
-0.0229012593626976	0.00426571164280176	-0.0973959490656853	0.000343923748005182	-0.00426638917997479	0.000607858470175415
-0.0184748135507107	0.011711273342371	-0.066296860575676	0.00149906752631068	-0.00396027928218246	0.000848702155053616
-0.000707519240677357	-0.057828638702631	-0.152921348810196	0.000698089192155749	-0.00193910207599401	0.000899203994777054
0.0625067576766014	-0.044408917427063	-0.0713802129030228	0.00302755576558411	-0.00236816890537739	0.000789095181971788
0.0401097685098648	-0.0719940364360809	-0.118649952113628	0.00311464350670576	-0.000910066068172455	0.000548250041902065
0.0982844084501266	0.0235361512750387	-0.0975654274225235	0.00374226830899715	-0.00132065312936902	-0.0010684581939131
0.0685721710324287	-0.077490396797657	-0.0875400677323341	0.00277808541432023	-3.76928994683112E-07	-0.00197335751727223
0.134083241224289	-0.0415950790047646	-0.115783326327801	0.00173244427423924	0.000670565816108137	-0.00085079506970942
0.101071320474148	0.0497083477675915	-0.0277411676943302	0.00227873679250479	0.000496601453050971	-0.00192026887089014
0.15764032304287	0.0833809524774551	-0.152228623628616	0.00148437602911144	-0.000352567003574222	-0.000521208567079157
0.124063096940517	0.0329164080321789	-0.126201957464218	2.77488670690218E-05	-0.0001354263513349	-0.00127153238281608
0.142050921916962	0.0651945024728775	-0.110068336129189	3.72221365978476E-05	-0.00127520179376006	-0.000648093351628631
0.127649620175362	0.0362452417612076	-0.045883122831583	-0.000380120880436152	-0.00105186970904469	-0.000282962661003694
0.100421451032162	0.0423742830753326	0.0127471452578902	0.00124125834554434	-0.00139020092319697	-0.00091741158394143
0.0845252647995949	0.0192278251051903	-0.0178511776030064	0.00176591414492577	-0.000632447598036379	-0.000558135274332017
0.048854973167181	-0.0856949537992477	0.00412108330056071	0.00233807088807225	-0.00162125355564058	-0.000292229087790474
0.0841567367315292	-0.0648323372006416	0.0540379136800766	0.00504258461296558	-0.00280418433248997	8.0011086538434E-05
0.0650972574949265	-0.155924931168556	0.0147768137976527	0.00469121290370822	-0.00172402942553163	0.000303177832392976
0.0463255904614925	-0.185967519879341	0.0337848588824272	0.00737359700724483	-0.00127452216111124	0.000762725714594126
0.0631639957427979	-0.171429172158241	0.0614110939204693	0.00810755044221878	-0.000765221891924739	0.000417623959947377
0.113027900457382	-0.141913890838623	0.109111703932285	0.00818910077214241	-0.000433648412581533	0.000869556155521423
0.0550426542758942	-0.170511707663536	0.0645272582769394	0.00645675649866462	-0.000128056111861952	0.00022087428078521
0.0460854172706604	-0.0764094069600105	0.0247408449649811	0.00599318323656917	-0.000773938372731209	-0.0002310783311259
0.0395189747214317	-0.00555595057085156	0.0875838100910187	0.00418881885707378	-0.00180025456938893	-0.000315407698508352
-0.0039316494949162	0.0615627765655518	0.0275518596172333	0.00193126394879073	-0.00242148200049996	-0.000312803138513118
0.0081546064466238	0.222847521305084	0.096124179661274	0.000763252668548375	-0.00246830307878554	-0.00102256913669407
0.0315970368683338	0.246707007288933	0.0159373953938484	-0.00120380101725459	-0.00275495089590549	-0.000875562662258744
0.0107427472248673	0.280965894460678	0.0403267629444599	-0.00270771561190486	-0.00345571688376367	-0.00111266155727208
0.0192292034626007	0.279034525156021	-0.0291792117059231	-0.00326328538358212	-0.00311340647749603	-0.0013091106666252
0.0143135264515877	0.272527784109116	-0.023387124761939	-0.00384951825253665	-0.00300081935711205	-0.00238586240448058
0.0422705560922623	0.301688849925995	0.0541214942932129	-0.00378362857736647	-0.00267606787383556	-0.00180763332173228
0.00941034406423569	0.281901329755783	-0.0416031889617443	-0.00303503614850342	-0.00242717936635017	-0.00159124366473407
0.0346167758107185	0.250483602285385	0.0329892411828041	-0.00241390289738774	-0.00219374941661954	-0.00124948134180158
0.0244649089872837	0.269475817680359	0.0989440307021141	-0.000705684709828347	-0.00198225141502917	-0.000970549299381673
0.0323115438222885	0.171590477228165	-0.00251257722266018	0.000160544164828025	-0.00209739757701755	-0.0015600232873112
0.0608615279197693	0.178724393248558	0.0638974979519844	0.000982534955255687	-0.00141912570688874	-0.00151919107884169
0.0800581648945808	0.130790457129478	0.00377424689941108	0.00190537702292204	-0.00125291408039629	-0.00104250130243599
0.0537262186408043	0.0935920625925064	0.0348565205931664	0.00164513429626822	-0.000998476520180702	-0.00157237611711025
0.0631379038095474	0.161991491913795	0.0796770229935646	0.00342390406876802	-0.00231054564937949	-0.00173387245740741
0.0243278443813324	0.0557789131999016	0.0297386404126883	0.00164452800527215	-0.00138627749402076	-0.00127589784096926
0.00511358166113496	0.105681419372559	0.0893194749951363	0.0018288636347279	-0.00204587541520596	-0.000951308873482049
-0.0103757018223405	0.108665853738785	0.129267528653145	0.00266874115914106	-0.00292240432463586	-0.00118904607370496
-0.0205433294177055	0.131511390209198	0.15445351600647	0.00219283089973032	-0.00419895350933075	-0.0012256030458957
-0.0248978994786739	0.117190353572369	0.122559688985348	0.000851874996442348	-0.00326894130557776	-0.00101928121875972
0.00863110367208719	0.0935613065958023	0.139796212315559	0.000841773115098476	-0.00218942319042981	-0.000447737489594147
0.0667601376771927	0.111357659101486	0.14411686360836	0.00222054030746222	-0.00225699786096811	0.000704612641129643
-0.00865630526095629	-0.0384008102118969	0.0919196307659149	0.0017951363697648	5.72083954466507E-05	0.000665660772938281
0.0669143050909042	-0.00891828536987305	0.159252107143402	0.00333956745453179	-0.000327979505527765	0.000833337486255914
0.0564581230282784	-0.030277207493782	0.12049151211977	0.00470550777390599	0.000225490162847564	0.00135359412524849
0.0454562045633793	-0.00842230394482613	0.150518700480461	0.0045039146207273	0.000275242928182706	0.00126860733143985
0.0347105488181114	0.0378999002277851	0.115752518177032	0.00371400034055114	-0.00153436639811844	0.000430955638876185
-0.0137185379862785	0.0930992364883423	0.0805683210492134	0.00180042837746441	-0.00344806909561157	-0.00113901100121439
-0.0834083408117294	0.135247379541397	0.105261266231537	0.000882214459124953	-0.00454764161258936	-0.00176641729194671
-0.124953128397465	0.232389360666275	0.125986903905869	-0.00102174712810665	-0.0061524803750217	-0.00312156858853996
-0.148580431938171	0.188269168138504	0.0552664436399937	-0.0017495509237051	-0.00634468486532569	-0.00288139120675623
-0.145294189453125	0.164500668644905	0.05758136510849	-0.000487783428980038	-0.00839639734476805	-0.00114535051397979
-0.130541652441025	0.102205343544483	0.144949615001678	0.000808705401141196	-0.0082242526113987	-0.000277261948212981
-0.130942299962044	0.00131820538081229	0.0879990756511688	0.00211306079290807	-0.00699139898642898	0.00115892966277897
-0.0908119902014732	-0.0450484789907932	0.142595827579498	0.00430427491664886	-0.00431466428562999	0.00170839810743928
0.0457569845020771	-0.0810714811086655	0.0685348957777023	0.00531049072742462	-0.0027009064797312	0.00149650685489178
0.0635509714484215	-0.0829189419746399	0.102013602852821	0.00670015485957265	-0.00125719665084034	0.000814953062217683
0.10925181210041	-0.0900241434574127	0.104717783629894	0.00792511086910963	-9.72208435996436E-05	0.000501431000884622
0.0670974403619766	-0.151350468397141	0.0659754872322083	0.00687653245404363	4.13475900131743E-05	-0.000318496226100251
0.0168887805193663	-0.0944669470191002	0.0951481834053993	0.00585982576012611	-0.00147671974264085	-0.000981271965429187
0.0255116038024426	-0.0754288509488106	0.13848377764225	0.0048894640058279	-0.00243076705373824	-0.00145805929787457
0.015668174251914	-0.0347450487315655	0.0829076543450356	0.00322027155198157	-0.00284323398955166	-0.000768644036725163
0.00261617661453784	0.0332867950201035	0.134631916880608	0.00244289077818394	-0.00172471860423684	-0.00129064789507538
0.062793992459774	0.0549849383533001	0.12034896761179	0.00137202301993966	-0.00114573386963457	-0.000661866564769298
0.031551118940115	0.0412375666201115	0.123254969716072	0.00112129910849035	-0.000600225990638137	-0.000201715738512576
0.0363165363669395	0.0750775635242462	0.140870749950409	0.00101450516376644	0.000332243856973946	-0.000434498942922801
0.0408396907150745	0.111752510070801	0.193352192640305	0.00222537922672927	-0.000667302228976041	-0.000195426153368317
0.022669080644846	0.0241612885147333	0.128617152571678	0.00237836292944849	-0.00145406671799719	-0.000177661990164779
-0.0511474087834358	0.0396618619561195	0.11931149661541	0.0028646164573729	-0.00159250455908477	-0.000379062723368406
-0.0326381698250771	0.0903823003172874	0.16038466989994	0.00349786062724888	-0.0036790284793824	-0.00131236528977752
-0.113456659018993	0.0159499272704124	0.152813762426376	0.00266245263628662	-0.00421474268659949	-0.00042370893061161
-0.149311706423759	0.00321311433799565	0.0536221340298653	0.00298271072097123	-0.00415038876235485	-0.000967525411397219
-0.110571414232254	0.102960005402565	0.106279753148556	0.0044301557354629	-0.0059820394963026	-0.000741168565582484
-0.137898921966553	-0.0158610008656979	0.140464022755623	0.00319475284777582	-0.00467927055433393	-0.000637427903711796
-0.0189252141863108	0.0935892015695572	0.184541687369347	0.00351149635389447	-0.00376684777438641	-0.000160489435074851
-0.118595033884048	-0.026539808139205	0.0443470813333988	0.00217514927498996	-0.00219026696868241	-0.000504365307278931
-0.0332084558904171	0.0841106623411179	0.126493394374847	0.00226956862024963	-0.00264528300613165	2.766515899566E-05
-0.0876491889357567	0.0491920821368694	0.134911835193634	0.00187271053437144	-0.00211275671608746	-0.000327473535435274
-0.0406819246709347	0.107692867517471	0.135834664106369	0.00215629674494267	-0.00291313044726849	-0.000575257232412696
-0.118457227945328	0.10161928832531	0.0788465663790703	0.00146480661351234	-0.00357699254527688	-0.00140508287586272
-0.120212808251381	0.0793300792574883	-0.00286284112371504	-0.000286956521449611	-0.00370458490215242	-0.000336301513016224
-0.0894956961274147	0.161494001746178	0.0369713641703129	-0.000332502240780741	-0.00499470252543688	-0.00092635490000248
-0.174525007605553	0.19336524605751	0.0714415013790131	0.000122893776278943	-0.00570249324664474	-0.00152259669266641
-0.157716050744057	0.168870061635971	-0.000465679942863062	-0.00142666231840849	-0.00666280230507255	-0.000817459425888956
-0.232932448387146	0.163342401385307	0.0595035366714001	-0.0019153319299221	-0.00769798876717687	-0.00131706928368658
-0.185763046145439	0.227810621261597	0.0737029761075974	-0.000969393353443593	-0.00762872025370598	-0.00133364740759134
-0.166163370013237	0.238843381404877	0.0864653065800667	-0.00116109801456332	-0.00676807574927807	-0.0010939440689981
-0.102760747075081	0.213768675923347	0.0821587964892387	-0.0015781061956659	-0.0050758901052177	-0.000504791678395122
-0.0673480182886124	0.198012337088585	0.0235068313777447	-0.00158430403098464	-0.00389733561314642	-0.00122082920279354
-0.0494043342769146	0.17115892469883	0.0940379202365875	-0.00127224391326308	-0.00233271671459079	-0.00119210942648351
0.0112414034083486	0.210868269205093	0.12624092400074	-0.00110411015339196	-0.00191242143046111	-0.00165857619140297
-0.00477144634351134	0.14910326898098	0.0568184852600098	-0.00131972192320973	-0.000804823532234877	-0.00162530073430389
0.0149238305166364	0.135380581021309	0.0982907339930534	0.000118960291729309	-0.000450298306532204	-0.00189971132203937
0.0853736475110054	0.16246785223484	0.1407281011343	0.000802905240561813	-0.000469165330287069	-0.000473728752695024
0.0718532204627991	0.0889937654137611	0.169392615556717	0.00127412925940007	9.00223531061783E-05	-0.00136688235215843
0.0782134309411049	0.0344922281801701	0.162826851010323	0.00201792875304818	0.000596405880060047	-0.00179109023883939
0.094634085893631	-0.00251837400719523	0.206230744719505	0.00293951923958957	0.00166990514844656	-0.000895772944204509
0.120897337794304	-0.0249853916466236	0.175761997699738	0.00368951656855643	0.00176168291363865	-0.000146402890095487
0.13995423913002	-0.0177555866539478	0.235205009579659	0.00548013485968113	0.00208991020917892	-0.000665496569126844
0.109574884176254	-0.131403714418411	0.202367261052132	0.00440634181722999	0.00316165597178042	0.00042268872493878
0.0945997685194016	-0.0580309927463531	0.238502830266953	0.00614417158067226	0.00272253109142184	3.86448700737674E-05
0.033977784216404	-0.122124135494232	0.188214272260666	0.00450113462284207	0.00233133276924491	0.000265624199528247
0.0967720374464989	-0.012724632397294	0.286433666944504	0.00658366177231073	0.000173930791788734	-0.000157145608682185
0.0505671463906765	-0.0578952208161354	0.184627592563629	0.00467327423393726	0.00116731354501098	-0.000284800102235749
0.00224276562221348	-0.0689910873770714	0.192208230495453	0.0036086137406528	0.000429803592851385	-0.000657653261441737
0.0109460949897766	0.0309694316238165	0.198411837220192	0.00365949841216207	-3.8284979382297E-05	0.000281080574495718
-0.0145996594801545	-0.0264252498745918	0.141150608658791	0.00153547280933708	-0.001088478253223	-0.000404615770094097
-0.0640844106674194	0.0488237626850605	0.174619182944298	0.00105695868842304	-0.00227286899462342	-0.000832115474622697
-0.08081915974617	0.00476193055510521	0.0945792496204376	5.39138964086305E-05	-0.00243105343542993	-0.000327174289850518
-0.0419839173555374	0.0951680243015289	0.177245602011681	0.000819992332253605	-0.00281756860204041	-7.371050742222E-05
-0.0945939496159554	0.084686279296875	0.108245268464088	0.000802299124188721	-0.00316707766614854	-0.000847740273457021
-0.111777536571026	0.0989348366856575	0.0323888100683689	-0.000487126788357273	-0.00222364696674049	-0.000610362039878964
-0.041311502456665	0.186375722289085	0.178139820694923	0.00124292774125934	-0.00290916697122157	-0.000780931964982301
-0.0889798104763031	0.108577862381935	0.174760267138481	0.000769401318393648	-0.00256950571201742	-0.00158796145115048
-0.0196121390908957	0.109473668038845	0.157806813716888	0.00114972703158855	-0.00202500121667981	-0.000957038428168744
-0.0844122767448425	0.0367333069443703	0.205189451575279	0.00145238358527422	-0.000439118826761842	-0.000724869430996478
0.0123429968953133	0.052666962146759	0.194656550884247	0.00236621079966426	-0.00148549117147923	-0.000862171465996653
-0.0352789536118507	0.00587818305939436	0.194291427731514	0.00237369816750288	-5.72312201256864E-05	-0.000791816622950137
0.0398190133273602	0.0651490166783333	0.17306412756443	0.0030849736649543	-0.00023076131765265	-0.000307643000269309
-0.0214892569929361	0.00106245919596404	0.116070561110973	0.0025535156019032	-0.000538578489795327	-0.000601694511715323
-0.042711965739727	0.0109691899269819	0.182053908705711	0.00336914043873549	-0.00124443823006004	-0.000898950383998454
-0.0758790373802185	-0.0173616893589497	0.144820615649223	0.0013644287828356	-0.000943826977163553	-0.000730747706256807
-0.022146824747324	0.0579759627580643	0.198591217398643	0.0036207907833159	-0.0021489190403372	-0.00040511236875318
-0.0972380861639977	-0.00352503173053265	0.12746262550354	0.00254631950519979	-0.00235975417308509	-0.000515567138791084
-0.0653507113456726	0.0046754227951169	0.109565362334251	0.00165026972535998	-0.00241599185392261	-0.00043407257180661
-0.0570845082402229	0.0250356364995241	0.145433947443962	0.00159219419583678	-0.00242048618383706	-0.00106818357016891
-0.0579473115503788	0.0572240464389324	0.148198828101158	0.00159627676475793	-0.00219162134453654	-0.000361993297701702
-0.0695802494883537	0.0484895445406437	0.161701083183289	0.00153634091839194	-0.00161742221098393	-0.000669333792757243
-0.0303984209895134	0.0599941946566105	0.101265542209148	0.00115436164196581	-0.00144193274900317	-0.000770995626226068
-0.0478132627904415	0.0682976171374321	0.123691990971565	0.00113860447891057	-0.00176868599373847	-0.0013709586346522
-0.0315957739949226	0.100965417921543	0.158117711544037	0.00170688901562244	-0.00206901039928198	-0.000921344442758709
-0.0650724396109581	0.0464301332831383	0.153710633516312	0.000774665386416018	-0.00119816523510963	-0.00134923320729285
-0.0249862018972635	0.125711873173714	0.166460946202278	0.00166996440384537	-0.00206177681684494	-0.00080655881902203
-0.0656140595674515	0.0629106983542442	0.156304836273193	0.0012197105679661	-0.00097778916824609	-0.000253865437116474
-0.039141658693552	0.120614662766457	0.197859823703766	0.00163473887369037	-0.00212708744220436	-0.0014553387882188
-0.0617163367569447	0.0778389498591423	0.170701622962952	0.00139676826074719	-0.00211336137726903	-0.00100144266616553
-0.0117041571065784	0.0638051554560661	0.0914644971489906	0.000905901892110705	-0.00148810271639377	-0.000146175065310672
-0.0200189501047134	0.0808577090501785	0.175411403179169	0.00177752180024981	-0.0024445743765682	-0.000653594790492207
-0.109581924974918	0.0462445244193077	0.126578569412231	-0.000414307287428528	-0.000518213026225567	-0.00174830283503979
-0.0493372790515423	0.037363089621067	0.0969057008624077	0.00112873176112771	-0.00189759954810143	-0.000873809272889048
-0.0878023132681847	0.053902056068182	0.153442218899727	0.00156806001905352	-0.00215019565075636	-0.00111803435720503
-0.0451154634356499	0.0512425117194653	0.105427615344524	0.000950918882153928	-0.00125932856462896	-0.000856067345011979
-0.061060544103384	0.0498748831450939	0.101361587643623	0.00169112428557128	-0.00185113691259176	-0.000818909786175936
-0.0535642877221107	0.0657504796981812	0.123518168926239	0.00221592467278242	-0.00197676732204854	-0.000797267013695091
-0.0341965891420841	0.0730305388569832	0.162982046604156	0.00220433482900262	-0.00222766515798867	-0.000853335775900632
-0.0208769608289003	0.0448700711131096	0.104993231594563	0.00153219630010426	-0.00105910748243332	-6.41923470539041E-05
-0.0227161254733801	0.0565833076834679	0.156639859080315	0.000713535584509373	-0.00115694792475551	-0.000267157214693725
-0.0146548468619585	0.082830049097538	0.165870279073715	0.00117329205386341	-0.00128428684547544	-0.000384654966183007
-0.0377126038074493	0.101869754493237	0.176586240530014	0.00254133227281272	-0.00194220710545778	-0.00114073709119111
-0.0537934638559818	0.0345687419176102	0.0838501900434494	0.00076757522765547	-0.00100272544659674	-0.00101864023599774
-0.0420581884682179	0.041538268327713	0.159344285726547	0.00254283659160137	-0.00127939227968454	-0.000929788569919765
-0.0441470742225647	0.0532317124307156	0.107250563800335	0.00173345825169235	-0.000648613146040589	-0.00141008757054806
-0.0523460991680622	0.00811125338077545	0.146574959158897	0.00203968887217343	-0.00072855525650084	-0.00122818478848785
0.00707772932946682	0.0459712669253349	0.142373234033585	0.00266400282271206	-0.0010874040890485	-0.000646160624455661
-0.0273105800151825	0.00674239359796047	0.187895506620407	0.00161160586867481	-0.00105973146855831	-6.14490636507981E-05
0.00895724073052406	0.0562785267829895	0.189996361732483	0.00177003489807248	-0.00141933211125433	-0.0010348993819207
0.0380583852529526	0.0647125840187073	0.165609702467918	0.000999601907096803	-0.00104067847132683	0.000262557994574308
-0.0263373348861933	0.0576461777091026	0.202548667788506	0.00197033840231597	-0.000797947403043509	-0.000967734318692237
0.0258505120873451	0.0768496990203857	0.145855307579041	0.0019861611071974	-0.000254456652328372	-0.000437658396549523
-0.0129989283159375	0.00428452529013157	0.116620302200317	0.00162218289915472	-0.000102200858236756	-0.00126892444677651
-0.019075620919466	0.0608957372605801	0.172170430421829	0.00234133284538984	-0.000315167941153049	-0.000730469648260623
-0.00515326298773289	0.0657298564910889	0.197591751813889	0.001961536007002	-0.000653382041491568	-0.000476174987852573
-0.0732495039701462	-0.014883435331285	0.119597695767879	0.00159640971105546	-0.000347025546943769	-0.001029540784657
0.00558396987617016	0.0621258355677128	0.166389882564545	0.00145495636388659	-0.00118740717880428	-0.000230843332246877
-0.030075591057539	0.105378597974777	0.168158143758774	0.00291460426524282	-0.00154163048136979	-0.00101927551440895
-0.0740522816777229	0.0258429571986198	0.148829072713852	0.0017244778573513	-0.0017216025153175	-0.000608270231168717
-0.0416311360895634	0.12750743329525	0.166378483176231	0.0024983158800751	-0.00243977969512343	-0.000538354855962098
-0.0900403708219528	0.0196995735168457	0.081969179213047	0.000772816827520728	-0.0027342913672328	-0.000379115110263228
-0.10616410523653	0.0890383571386337	0.146477580070496	0.00116597081068903	-0.002458106726408	-0.000268412783043459
-0.107453063130379	0.0253334119915962	0.156451821327209	0.000804627547040582	-0.00317818485200405	-0.000888845417648554
-0.102839834988117	0.0529830567538738	0.133670210838318	0.000990278669632971	-0.00287022488191724	-0.000304956163745373
-0.0925189703702927	0.089043416082859	0.205471709370613	0.00207429938018322	-0.00358063541352749	-0.00109201378654689
-0.130208343267441	-0.0302289053797722	0.108184292912483	0.00123907974921167	-0.00321380631066859	-0.000382964382879436
-0.0624811612069607	0.150226041674614	0.18949382007122	0.0033356414642185	-0.00409954180940986	-0.00127110502216965
-0.082388699054718	0.0734503343701363	0.180820554494858	0.00328764435835183	-0.00304445717483759	-0.00105877767782658
-0.07366893440485	0.0323840864002705	0.118881978094578	0.00232107820920646	-0.00230450392700732	-0.000638290366623551
-0.0491259954869747	0.0918896570801735	0.145858556032181	0.00280954479239881	-0.00257233832962811	-0.000947744410950691
-0.0921587124466896	0.0306199863553047	0.126642718911171	0.00154179509263486	-0.0018845871090889	-0.00065999326761812
-0.0151520520448685	0.104012608528137	0.131945922970772	0.00145784032065421	-0.00268172635696828	-0.000898885249625891
-0.0535190999507904	0.116962261497974	0.213288575410843	0.00165875267703086	-0.00255933403968811	-0.000531519181095064
-0.108346410095692	-0.0212174970656633	0.128006935119629	0.00173972535412759	-0.00179513834882528	-0.00119301793165505
-0.129216760396957	-0.0713822394609451	0.13516740500927	0.00110526196658611	-0.00150176847819239	-0.00061823840951547
-0.0733864083886147	0.0403647162020206	0.153313845396042	0.00168687338009477	-0.00188487453851849	-0.000773846346419305
0.0045380312949419	0.150936767458916	0.212031021714211	0.00371979083865881	-0.0017997904215008	-0.000743462587706745
-0.0996011272072792	-0.0462089739739895	0.124602630734444	0.00192581082228571	-0.000341379520250484	-0.00131504854653031
-0.0377388559281826	-0.000691954279318452	0.124075539410114	0.00198084115982056	-0.000753823725972325	-0.000670990266371518
-0.0240326654165983	0.0722762495279312	0.198557645082474	0.00344441132619977	-0.00163439195603132	-0.000528126955032349
-0.0320839434862137	-0.0125863691791892	0.136333078145981	0.00189471303019673	-0.00129061553161591	-0.000215372056118213
-0.0336511582136154	0.0503790602087975	0.174735367298126	0.00238825380802155	-0.000874910678248852	0.00013117742491886
-0.00420599756762385	0.10281503200531	0.23881858587265	0.00359771284274757	-0.00163223431445658	-0.00102233851794153
-0.0420990623533726	0.00297937728464603	0.134938612580299	0.00123307283502072	-0.0013360264711082	3.55142765329219E-05
-0.0158111974596977	0.0822004675865173	0.179938182234764	0.00282250344753265	-0.00127574754878879	-0.000124557438539341
-0.0405189916491508	0.0142249763011932	0.188542395830154	0.00193610531277955	-0.00121286616194993	-0.000417065835790709
-0.0466956831514835	0.0780560374259949	0.241989344358444	0.0031292880885303	-0.00200386834330857	-0.000923025945667177
-0.0357335098087788	-0.0151152703911066	0.148988112807274	0.00194294319953769	-0.000892172974999994	2.0617770132958E-05
-0.0112068308517337	0.0397083088755608	0.164407312870026	0.00268392846919596	-0.00116590224206448	-0.000940983474720269
-0.0656360611319542	-0.00773535668849945	0.148883566260338	0.00177930062636733	0.000434524292359129	-0.000234674313105643
-0.0348598621785641	0.0560480430722237	0.168592065572739	0.0031292091589421	-0.00103409751318395	-0.000922556908335537
-0.0250218231230974	0.056074496358633	0.184274718165398	0.00270900642499328	-0.00126296828966588	-0.000135005888296291
-0.0504919588565826	0.065079540014267	0.12708680331707	0.00206954148598015	-0.00216187699697912	-0.00043060359894298
-0.0809000954031944	0.0496238805353642	0.148740917444229	0.00133401248604059	-0.00191142503172159	-0.000944037979934365
-0.0351676121354103	0.0887357592582703	0.113961741328239	0.00155065837316215	-0.00201328145340085	-0.000604608620051295
-0.0712952613830566	0.0184359941631556	0.10547036677599	0.000511340971570462	-0.00121411075815558	-0.00118122261483222
-0.0877954810857773	0.0804880857467651	0.144822299480438	0.00168316683266312	-0.00168640888296068	-0.00119926186744124
-0.05946359410882	0.0733714401721954	0.182977899909019	0.000813850783742964	-0.00163270102348179	-0.000805684423539788
-0.0649450272321701	0.132633328437805	0.129225641489029	0.00113963172771037	-0.00169866485521197	-0.00013280674465932
-0.0657660886645317	0.109073452651501	0.107902817428112	0.000635470205452293	-0.00273865018971264	-0.000567596929613501
-0.10785773396492	0.106327950954437	0.159282848238945	0.000937224307563156	-0.00280833034776151	-0.000374832772649825
-0.11846574395895	0.0530128218233585	0.109387814998627	0.00134093873202801	-0.00264359172433615	-0.00123290007468313
-0.0322829820215702	0.0910176560282707	0.126396998763084	0.00149114208761603	-0.00314422091469169	-0.000362692313501611
-0.0899078473448753	0.0788747668266296	0.158108785748482	0.00215135281905532	-0.0022898674942553	-0.00114784657489508
-0.0914609730243683	0.0256490428000689	0.0993226394057274	0.00170744420029223	-0.00176967331208289	0.000124054888146929
-0.0547877922654152	0.0977071076631546	0.11611419916153	0.00138481904286891	-0.0019098644843325	0.000274962978437543
-0.0718569085001946	0.0523700155317783	0.200775355100632	0.00203783391043544	-0.00270852446556091	-0.000499025394674391
-0.065535768866539	0.0943827927112579	0.12890462577343	0.00162946956697851	-0.0023291704710573	0.000421563687268645
-0.051887720823288	0.0678844973444939	0.10468102991581	0.000987066770903766	-0.00182312377728522	-0.000614266318734735
-0.0583496689796448	0.0880517512559891	0.135643556714058	0.00187937577720731	-0.00205464311875403	-0.000626457156613469
-0.0748357549309731	0.0333152115345001	0.153064340353012	0.00129505794029683	-0.00125822215341032	-0.000774402113165706
-0.0226619318127632	0.0758295133709908	0.114585369825363	0.000993415946140885	-0.000992550747469068	-0.000975182862021029
-0.102846547961235	0.0750808119773865	0.157030448317528	0.00204637879505754	-0.00182796316221356	-0.000692972505930811
-0.00258026458323002	0.0709331557154655	0.132362961769104	0.000760710681788623	-0.00191730377264321	-0.00114625960122794
-0.0479599088430405	0.0652291178703308	0.112037003040314	0.00116761063691229	-0.00180713029112667	0.000247138581471518
-0.0750631466507912	0.0927295610308647	0.175415098667145	0.00293704168871045	-0.00230242288671434	-0.00064070604275912
-0.106117874383926	0.00856791064143181	0.121388621628284	0.00158802524674684	-0.00125893822405487	-0.000134252273710445
-0.0809678286314011	0.0318825617432594	0.150048837065697	0.00273088924586773	-0.00216770893894136	-0.000885746150743216
-0.0655233487486839	0.0423245802521706	0.0480986423790455	0.001632074941881	-0.00207682163454592	-0.00028083217330277
-0.0160173289477825	0.0190613735467196	0.114915154874325	0.00253096572123468	-0.00155828637070954	-9.02175597730093E-05
-0.0476180799305439	0.020422887057066	0.172600090503693	0.00239746365696192	-0.00124781019985676	-0.0010653022909537
0.00653761206194758	0.0742252916097641	0.180936589837074	0.00223299185745418	-0.00143683922942728	-0.000718342897016555
-0.0165976230055094	0.0479375720024109	0.109845757484436	0.00142206309828907	-0.000509950681589544	-0.000330630457028747
-0.0206539612263441	0.0397007614374161	0.120969630777836	0.00206724856980145	-7.44534336263314E-05	-0.00128731888253242
-0.0084221176803112	0.0376543812453747	0.123338855803013	0.00170145556330681	-0.000198573994566686	-0.000288847018964589
-0.0419882126152515	0.0264219362288713	0.179576262831688	0.00160579406656325	-0.00111587368883193	-0.000501400965731591
-0.037769041955471	0.0695234313607216	0.153040155768394	0.00203650142066181	-0.00137806008569896	-0.000228667311603203
-0.0267510246485472	0.110578835010529	0.210156321525574	0.00266391201876104	-0.00221466459333897	-0.000384132988983765
-0.00618237908929586	0.123844303190708	0.146515160799026	0.00311494921334088	-0.00323147303424776	-0.000942936865612864
-0.0835205912590027	-0.0320401452481747	0.088530957698822	0.00153636920731515	-0.00197839923202991	-0.000835525919683278
-0.086785227060318	-0.0104290749877691	0.074964165687561	0.00154411268886179	-0.00145232968498021	-0.000650383182801306
-0.0160878710448742	0.0900401473045349	0.193372800946236	0.00239492463879287	-0.00213614804670215	-0.000641772581730038
-0.0449194423854351	0.0571929551661015	0.159362956881523	0.00196092505939305	-0.00174833310302347	-0.00136029033455998
-0.0629637688398361	0.0315636061131954	0.0985684022307396	0.000245453702518716	-0.000974807888269424	9.12961331778206E-05
-0.0287539940327406	0.111709624528885	0.120950549840927	0.00128941971343011	-0.001136603532359	0.000188745965715498
-0.0343783423304558	0.1341842263937	0.163268089294434	0.00255713518708944	-0.00158197118435055	-0.00108557788189501
0.0139686465263367	0.132566824555397	0.1331407725811	0.00215331092476845	-0.00225570006296039	-0.00103497225791216
-0.107012391090393	-0.0397445522248745	0.0873008146882057	0.000440831383457407	-0.000701328215654939	-0.000819847162347287
-0.0148334540426731	0.085632786154747	0.0832917615771294	0.00229088682681322	-0.00236702035181224	7.19985691830516E-05
-0.0913374945521355	0.00740266591310501	0.0964525118470192	8.29533382784575E-05	-0.00136850937269628	-0.00136441213544458
-0.0298998523503542	0.0993488281965256	0.109236881136894	0.00169160997029394	-0.0020044157281518	-0.000333220086758956
-0.059893399477005	0.0167969297617674	0.152755066752434	0.00125169428065419	-0.00223595905117691	-0.000472907326184213
-0.00884379539638758	0.106598518788815	0.112683616578579	0.00105635810177773	-0.00206411816179752	-6.09386870564776E-06
-0.0552981235086918	0.0798981636762619	0.110810689628124	0.00265752128325403	-0.0020848847925663	-0.000849136558827013
-0.0629039034247398	0.0670081898570061	0.0834691449999809	0.00139207043685019	-0.00216317921876907	-0.000816413608845323
-0.0766260474920273	-0.00408182758837938	0.131694108247757	0.00152102974243462	-0.00180166051723063	-0.000732786022126675
-0.0287400372326374	0.0594156496226788	0.179994478821754	0.00225059851072729	-0.00119513249956071	-0.00044545644777827
-0.0457444116473198	0.0484077632427216	0.157986834645271	0.00182565196882933	-0.00087738735601306	-0.000597462058067322
0.00437950482591987	0.0716517418622971	0.145233690738678	0.00241864146664739	-0.00047711466322653	-7.71433842601255E-05
-0.0230687037110329	0.0629743188619614	0.193834945559502	0.00193931406829506	-0.000861089385580271	-0.000972304143942893
-0.00937873218208551	0.0660406649112701	0.0875272378325462	0.00175266771111637	-0.00010101205407409	0.000152463515405543
-0.0351221933960915	0.0672774538397789	0.155024439096451	0.0018980847671628	-0.00115277117583901	-0.0013155882479623
-0.0411567352712154	0.0441812574863434	0.144384920597076	0.00138262228574604	-0.00116005667950958	-0.000471637235023081
-0.0600093342363834	0.0674740374088287	0.103981778025627	0.00063610466895625	-0.000898724130820483	-0.000427654129453003
-0.00407025311142206	0.071245975792408	0.0859723016619682	0.00101968296803534	-0.00199133669957519	0.0005305873346515
-0.0295195691287518	0.115908198058605	0.0980329364538193	0.00202267407439649	-0.00212853378616273	-0.00124200759455562
-0.088639922440052	0.0403022617101669	0.099821075797081	0.000713875808287412	-0.00153650552965701	-0.000666953506879509
-0.0325735509395599	0.129465460777283	0.138829588890076	0.00161286804359406	-0.00287559535354376	-0.000143504104926251
-0.0378805547952652	0.13212463259697	0.211076378822327	0.00329122482798994	-0.00299597531557083	-0.000823417736683041
-0.0864045321941376	0.0503121018409729	0.103769727051258	0.000848233932629228	-0.00183563900645822	-0.000431458320235834
-0.0475605726242065	0.116349272429943	0.099537268280983	0.00138158863410354	-0.00253421370871365	-0.000225896685151383
-0.0782097205519676	0.051076352596283	0.158012256026268	0.000934657116886228	-0.00250717531889677	-0.00147202936932445
-0.0277540870010853	0.10442440956831	0.0885162651538849	0.00146055640652776	-0.00169177132192999	-0.000980746350251138
-0.0478579141199589	0.0558960139751434	0.158762156963348	0.00180988176725805	-0.00172748626209795	-0.00113188789691776
-0.036850668489933	0.0485166646540165	0.15774841606617	0.0024428020697087	-0.00205354811623693	-0.00015443775919266
-0.0593147836625576	-0.0198468565940857	0.136748760938644	0.00183666753582656	-0.00159933988470584	-0.000706679886206985
-0.0280765555799007	0.0347722955048084	0.118202567100525	0.00173237128183246	-0.0022496972233057	-0.000147858037962578
-0.0932773649692535	-0.0461941063404083	0.0790829807519913	0.000814338331110775	-0.00171005225274712	-0.000795507454313338
-0.00224553979933262	0.0327792689204216	0.139121830463409	0.00138090015389025	-0.00164241518359631	0.000407167623052374
0.0157151911407709	0.058895755559206	0.150555104017258	0.00275160348974168	-0.00122286379337311	-0.000316177232889459
-0.000250381563091651	-0.0384430922567844	0.085450567305088	0.0029779695905745	-0.000542508438229561	9.64492282946594E-05
0.0517040304839611	-0.00235374481417239	0.134858787059784	0.00421390123665333	-0.000472767016617581	0.000174980683368631
-0.0105123724788427	-0.0817113071680069	0.130567237734795	0.00399552471935749	0.000712327833753079	-9.03138788999058E-05
0.0324291996657848	0.00565871223807335	0.165743365883827	0.00454064318910241	0.000494704232551157	-6.22879306320101E-05
-0.0351094268262386	-0.0952757149934769	0.214081764221191	0.00362053699791431	0.000228728109505028	-0.000959827157203108
0.0234598927199841	-0.00259877927601337	0.0970958396792412	0.00246852985583246	-7.01355093042366E-05	0.000675000657793134
-0.00479836063459516	0.052474107593298	0.181441470980644	0.0032510906457901	-0.0012434390373528	-0.000473521999083459
-0.0754587799310684	-0.0120437331497669	0.133223131299019	0.00216475152410567	-0.00131993251852691	-0.00115634163375944
-0.0226080045104027	0.105615094304085	0.14351561665535	0.0014591597719118	-0.00163418217562139	-0.000116308168799151
-0.0547493435442448	0.051598284393549	0.157494887709618	0.00108339346479625	-0.00167940952815115	-0.000850997923407704
-0.0231180880218744	0.0846566632390022	0.170750111341476	0.00173340761102736	-0.00188488594722003	-0.000518437416758388
-0.0638214275240898	0.0967823937535286	0.156483754515648	0.00103890348691493	-0.00171945861075073	-0.000632360228337348
-0.0523980744183064	0.0742617249488831	0.139483273029327	0.00116440211422741	-0.00263738259673119	-0.000623713654931635
-0.0926918312907219	0.0805903449654579	0.0907286405563354	0.000363273138646036	-0.00301940343342721	-0.000951930414885283
-0.0559769384562969	0.146911114454269	0.127802237868309	0.00180465274024755	-0.00308110564947128	-0.00144773442298174
-0.117461428046227	0.0536493770778179	0.124592177569866	-0.000453060114523396	-0.00231468467973173	-0.000921160273719579
-0.0978068932890892	0.0872787758708	0.103105373680592	0.000676436757203192	-0.0032255919650197	-0.000530010729562491
-0.0633170381188393	0.084222324192524	0.111952804028988	0.000600612896960229	-0.00317789381369948	-0.000310179690131918
-0.114783272147179	0.0363241732120514	0.117229640483856	0.000398318748921156	-0.00275651854462922	-0.00113486044574529
-0.0824785381555557	0.0196286756545305	0.0902823954820633	0.00104880740400404	-0.00212481175549328	7.30762476450764E-05
-0.0560445971786976	0.0773641765117645	0.141174703836441	0.00222744303755462	-0.00174602482002228	-0.000998756964690983
-0.0273426175117493	0.04016188159585	0.118295155465603	0.00163414364214987	-0.00175737799145281	-0.000234289196669124
-0.0944563969969749	0.0305080786347389	0.0668954774737358	0.00271720252931118	-0.00167251366656274	-0.000686179962940514
-0.0119800437241793	0.0796920880675316	0.166689470410347	0.00259740999899805	-0.00217207241803408	-0.000134610541863367
-0.0816515237092972	-0.00907614827156067	0.145088464021683	0.00196716957725585	-0.00189099390991032	-0.000728826096747071
-0.053859643638134	0.0904557183384895	0.172908276319504	0.00335188629105687	-0.0027850407641381	-0.00124714523553848
-0.0582646280527115	0.0100320531055331	0.122790656983852	0.00155419658403844	-0.00196629762649536	-0.000511004705913365
-0.0446365885436535	0.0211428757756948	0.0782909989356995	0.00108042918145657	-0.00214438093826175	-0.000133185210870579
-0.0472994707524776	0.0277801044285297	0.150123044848442	0.00278567476198077	-0.00178560090716928	-0.000541124201845378
-0.0342443101108074	-0.0166356284171343	0.0967859029769897	0.00275646313093603	-0.0016536662587896	0.00041418508044444
-0.0265557430684567	0.0417557545006275	0.136295035481453	0.00343046989291906	-0.00291603477671742	0.000257325329585001
-0.0563101433217525	0.0246227160096169	0.216988384723663	0.00434589805081487	-0.00258342013694346	-0.000772431143559515
-0.129472985863686	-0.0507917441427708	0.127262204885483	0.00139158184174448	-0.000420490687247366	-0.000933741161134094
-0.0614351667463779	-0.010367545299232	0.0871391147375107	0.00127643754240125	-0.000387933512683958	-1.32350096464506E-05
-0.0371670573949814	-0.00384034309536219	0.138602703809738	0.00132127606775612	-0.00128912646323442	0.000528833654243499
0.0133342165499926	0.122278332710266	0.169078692793846	0.00311965588480234	-0.00196305057033896	-0.00111544458195567
-0.0569694861769676	-0.0425074882805347	0.0759173706173897	0.00120840687304735	-0.000189523183507845	-0.000819148845039308
-0.00113316392526031	0.0378025323152542	0.122524164617062	0.00252098380587995	-0.00123878999147564	0.00055878987768665
-0.0261033810675144	0.0866025984287262	0.222185626626015	0.0043068234808743	-0.00206743320450187	-0.00123191217426211
-0.120700009167194	-0.02137784473598	0.114932969212532	0.00111831841059029	-0.00109167920891196	-0.00155505014117807
-0.0400814451277256	0.073202908039093	0.0945183709263802	0.000811771838925779	-0.00219149421900511	0.000149661078467034
-0.0643045157194138	0.188169851899147	0.173855036497116	0.0015191463753581	-0.00382167985662818	-0.000957768934313208
-0.144858047366142	0.0442494228482246	0.159706234931946	-0.000462956813862547	-0.00406270241364837	-0.00142521446105093
-0.150315701961517	0.0650179907679558	0.114261858165264	-0.00157009833492339	-0.00410209875553846	-0.00106970872730017
-0.109592206776142	0.125426590442657	0.10995414853096	0.00036718204501085	-0.00469194492325187	-7.47032172512263E-05
-0.0728001669049263	0.150202706456184	0.192625999450684	0.00270378263667226	-0.00480943778529763	-0.00107197102624923
-0.126725345849991	-0.0112149622291327	0.0828093066811562	0.00254256092011929	-0.00335863721556962	-0.000185600045369938
-0.132781282067299	-0.0249431822448969	0.148537114262581	0.00327295740135014	-0.0028177909553051	-5.52403762412723E-05
-0.0565437451004982	0.0224327780306339	0.133468255400658	0.00466846395283937	-0.00354278762824833	-0.000172883330378681
-0.10267248749733	-0.00584658700972795	0.0742757767438889	0.00211117719300091	-0.00257663778029382	-0.000239407061599195
-0.106505505740643	0.0739049389958382	0.15712471306324	0.00155174382962286	-0.00366067187860608	-0.00113395100925118
-0.0769936963915825	0.0764619559049606	0.0636715814471245	5.99980266997591E-05	-0.00338094495236874	-0.000436703296145424
-0.102571777999401	0.0817569047212601	0.0731307864189148	-0.000183200187166221	-0.0032824520021677	-0.00122634542640299
-0.0962265357375145	0.0263290926814079	0.100103914737701	0.00157379917800426	-0.00322331278584898	-0.00050195399671793
-0.0644874274730682	0.0852789208292961	0.160285830497742	0.00365879875607789	-0.0028392483945936	-0.00139874452725053
-0.0363209322094917	0.0481793619692326	0.203395068645477	0.00403135735541582	-0.00234288140200078	-0.000544174341484904
-0.0353724509477615	0.021885285153985	0.199520885944366	0.00502039724960923	-0.00306339957751334	-0.000218429617234506
-0.121945664286613	-0.0320181585848331	0.0970708653330803	0.00179671682417393	-0.00154321570880711	-0.000953502429183573
-0.0479054301977158	0.0264691691845655	0.122100561857224	0.00187004019971937	-0.00264991261065006	-8.00062753114617E-06
-0.0185875333845615	0.122689798474312	0.210610389709473	0.00240740412846208	-0.00288654188625515	-0.00078027875861153
-0.0768480524420738	0.0465227290987968	0.23389658331871	0.002356031909585	-0.00246914569288492	-0.00179071363527328
-0.0326603725552559	-0.0668791458010674	0.154018819332123	0.00186932669021189	-0.000853137753438205	-0.000104592822026461
0.00370040955021977	0.00332187069579959	0.167450979351997	0.003602743614465	-8.5468651377596E-05	0.000598416838329285
-0.0338008031249046	-0.0673184990882874	0.204120352864265	0.0044200262054801	-0.000552266603335738	-5.22216832905542E-05
-0.0508612990379334	-0.0937511846423149	0.173237517476082	0.00388691574335098	-0.000902076193597168	-0.000130114014609717
-0.106417946517467	-0.0728473141789436	0.115131385624409	0.00296861585229635	-0.00170830462593585	-0.000401865836465731
-0.145964175462723	-0.0439518913626671	0.127530723810196	0.00287146936170757	-0.00191238627303392	-0.000623331172391772
-0.0289876349270344	0.0688077956438065	0.122229151427746	0.00319647532887757	-0.0028881651815027	0.000541138753760606
-0.0408783815801144	0.0572735331952572	0.247957587242126	0.00402643624693155	-0.00308677600696683	-0.00126360391732305
-0.0813461020588875	0.00109078735113144	0.109560333192348	0.00176231609657407	-0.00057197647402063	-0.000391052599297836
-0.0129464631900191	0.0866482332348824	0.18133981525898	0.00375364767387509	-0.00191498058848083	-0.000450649269623682
-0.0788389295339584	0.0795297995209694	0.152199789881706	0.00270115793682635	-0.0017046999419108	0.000102219761174638
-0.0716728419065475	0.138655632734299	0.0586801432073116	0.000966546998824924	-0.00235963566228747	0.000176772024133243
-0.166843965649605	0.0684029683470726	0.0845641642808914	-3.54194780811667E-05	-0.00357764563523233	-0.000839848769828677
-0.145899161696434	0.149193227291107	0.0756140649318695	-0.000855064019560814	-0.00534239364787936	-0.00141357607208192
-0.188117071986198	0.196260794997215	0.170306190848351	-0.00028423682670109	-0.00542497402057052	-0.00123848975636065
-0.187195315957069	0.192593052983284	0.069150447845459	-0.000861999287735671	-0.00536341872066259	-0.000872024858836085
-0.2071822732687	0.159473389387131	0.0907705277204514	-0.00130279047880322	-0.0051930658519268	-0.00104454020038247
-0.167775332927704	0.239278823137283	0.126438498497009	-0.00059974571922794	-0.00477065332233906	-0.00116013828665018
-0.164470136165619	0.188082501292229	0.0456943847239017	-0.00205735396593809	-0.00383254280313849	-0.000211644961382262
-0.150559067726135	0.240106031298637	0.12267067283392	-0.000242138077737764	-0.00534610776230693	-0.00117370684165508
-0.172275960445404	0.157599613070488	0.0896495059132576	-0.000866592512466013	-0.00403958512470126	-0.00215726811438799
-0.148938342928886	0.182125464081764	0.133311465382576	0.000200061302166432	-0.00472273956984282	-0.00166941795032471
-0.0833355337381363	0.151710942387581	0.160276129841805	0.00194688024930656	-0.00370498234406114	-0.000452968088211492
-0.0976832062005997	0.0929768979549408	0.169743895530701	0.00346937589347363	-0.00296841561794281	8.17908221506514E-05
-0.112706772983074	-0.0116597134619951	0.0646307617425919	0.00144691322930157	-0.00155953981447965	-5.98014703427907E-05
-0.0286039169877768	0.0776097625494003	0.168202564120293	0.00491924537345767	-0.00280158268287778	1.98437046492472E-05
-0.0560379214584827	-0.0213372576981783	0.136893078684807	0.00423132767900825	-0.00174645008519292	0.00043392795487307
-0.0744916051626205	0.0511649698019028	0.196286156773567	0.00638754433020949	-0.000509453704580665	-0.0004820613830816
-0.0353132225573063	-0.0146595230326056	0.160488665103912	0.00422895094379783	-0.0011037333169952	-0.000364788953447714
-0.0608323700726032	0.0175752863287926	0.166740909218788	0.00346289156004786	-0.000989760155789554	0.000184760501724668
-0.0518363229930401	0.172247961163521	0.0816080272197723	0.00316120241768658	-0.00215915148146451	-0.00167581508867443
-0.0657031685113907	0.232183665037155	0.182720094919205	0.0022602304816246	-0.00371679640375078	-0.00323829194530845
-0.0904008373618126	0.247489929199219	-0.00603944482281804	-0.000975368777289987	-0.00454675918444991	-0.00188875058665872
-0.184602409601212	0.111224435269833	0.0218895617872477	-0.00106736400630325	-0.00496938452124596	-0.000839169602841139
-0.20987756550312	0.0792360901832581	0.0334185808897018	-0.000755734567064792	-0.00480195553973317	5.83970067964401E-05
-0.13111238181591	0.221095979213715	0.236499458551407	0.00162374856881797	-0.00667131505906582	-0.000482449890114367
-0.0922642648220062	0.178625077009201	0.288423448801041	0.0011446513235569	-0.00459974259138107	0.000109129403426778
-0.139683485031128	0.0938495919108391	0.233512118458748	-0.001381223089993	-0.00133585487492383	0.000497229397296906
-0.0585576817393303	0.171628996729851	0.233503133058548	-0.0012307824799791	-0.00112713035196066	0.000974434602539986
0.0554552003741264	0.22903847694397	0.261869132518768	-0.00167239457368851	-0.000289545627310872	0.000369084184058011
0.084029532968998	0.291976600885391	0.134047716856003	-0.00306106614880264	0.000876148114912212	-0.00168677349574864
0.149710595607758	0.260980933904648	0.106727920472622	-0.0021959338337183	0.00142731505911797	-0.00213727494701743
0.205354690551758	0.281058698892593	0.117311298847198	-0.00112754153087735	0.00356359523721039	-0.00206445180810988
0.0688416287302971	0.0499468445777893	0.0211325213313103	-0.00158681243192405	0.00494412751868367	-0.00208748178556561
0.11598888784647	0.0518441870808601	0.118171952664852	0.00229581561870873	0.0054537346586585	-0.000443879282101989
0.0821143612265587	-0.118698492646217	0.184391871094704	0.00428080884739757	0.00562750268727541	0.000513544538989663
0.130434811115265	-0.0801341235637665	0.325606346130371	0.0058754226192832	0.00561251817271113	0.000447157712187618
0.234852477908134	0.049970880150795	0.381265908479691	0.0058346283622086	0.0055247531272471	0.00123534398153424
0.258262932300568	0.117315128445625	0.330335766077042	0.00674954103305936	0.00429976265877485	-0.00149910093750805
0.188245818018913	0.00341661856509745	0.141129299998283	0.00415361858904362	0.00488197105005383	-0.00164691626559943
0.212060898542404	0.128817230463028	0.184179499745369	0.00302363047376275	0.00473353266716003	-0.00236649485304952
0.102803416550159	0.0291812345385551	0.163310170173645	0.00237379479222	0.00367570831440389	-0.00376505218446255
0.121851563453674	0.0684776082634926	0.183223888278008	0.00270133325830102	0.00212021986953914	-0.00272924569435418
0.0448478981852531	0.0460256822407246	0.230461567640305	0.00289375963620842	0.000682449084706604	-0.000678839394822717
0.00906458217650652	0.0638720169663429	0.248049005866051	0.00194262119475752	-0.000248009891947731	0.000604322121944278
-0.0650520995259285	0.0395530089735985	0.223592787981033	8.45603863126598E-05	-0.000152596767293289	0.000574902165681124
0.00240875338204205	0.0909603759646416	0.256068617105484	0.000811433768831193	-0.00188055576290935	0.000111383131297771
0.0628011673688889	0.135764494538307	0.207882925868034	-9.72832785919309E-05	-0.00220789550803602	0.000182518939254805
0.138456553220749	0.229224398732185	0.269667208194733	-0.000931667862460017	-0.000295867066597566	-0.000346868269843981
0.12891411781311	0.286442220211029	0.280080109834671	-0.00149485620204359	-0.000289163464913145	-0.00191353377886117
0.0796587988734245	0.248380810022354	0.314733743667603	-0.00403378577902913	0.00231422204524279	-0.00321890483610332
0.446773588657379	0.267717629671097	-0.0217473618686199	-0.00183038599789143	0.0106358453631401	-0.00202920055016875
0.347517162561417	0.252361088991165	0.108029223978519	-0.0038080730009824	0.0057357489131391	-0.00148079625796527
0.253118395805359	0.266078352928162	0.248227670788765	-0.00261153653264046	0.00456961011514068	-0.000143006822327152
0.143253237009048	0.299175709486008	0.40081587433815	-0.00244539836421609	-0.00114924926310778	-0.00182894256431609
0.11738209426403	0.228961735963821	0.416992098093033	-1.57045851665316E-05	0.00444874493405223	-0.0018604981014505
0.110159009695053	0.131094977259636	0.421946823596954	0.00133022130466998	0.00259365863166749	-0.00357390916906297
0.182870179414749	0.113969355821609	0.533219754695892	0.00764615787193179	0.00527019007131457	-0.000895273580681533
0.146142423152924	0.0966969728469849	0.577144920825958	0.0085026640444994	0.00452772760763764	-0.00335725070908666
0.129203274846077	0.0479483492672443	0.469949245452881	0.00787356123328209	0.00436684163287282	-0.00207037921063602
0.153993532061577	0.144336357712746	0.408052295446396	0.0091502433642745	0.00269949971698225	-0.00121807819232345
0.0694639310240746	0.17110937833786	0.412932187318802	0.00755878072232008	0.00211087358184159	-0.000908835965674371
0.0420292690396309	0.0994296073913574	0.342228144407272	0.00420966185629368	0.00165129895322025	0.000439238297985867
0.0154102705419064	0.17700956761837	0.440719395875931	0.00416511623188853	0.000813358637969941	0.000554879487026483
0.0184994153678417	0.211286902427673	0.459408193826675	0.00337669136933982	0.000269963318714872	-0.000704655249137431
0.0627580285072327	0.334649562835693	0.535378575325012	0.00239234720356762	6.11920622759499E-05	-0.00249340292066336
0.0707491561770439	0.414442092180252	0.508052587509155	0.00172729755286127	0.000690051761921495	-0.00476384488865733
0.0632566586136818	0.366502434015274	0.323545217514038	-0.00128772424068302	0.000326351437252015	-0.00510038807988167
0.033895704895258	0.416632145643234	0.321861624717712	-0.00374019169248641	0.000644108455162495	-0.00356690702028573
0.106484159827232	0.540616035461426	0.479338079690933	-0.00539530115202069	-0.000353903888026252	-0.000205251519219019
0.153938949108124	0.666724801063538	0.436415195465088	-0.00831816624850035	-0.00150027615018189	0.00015002692816779
0.124390594661236	0.444577485322952	0.432377576828003	-0.00531251961365342	0.00342827616259456	-0.00210428657010198
0.19474071264267	0.443891048431396	0.361672282218933	-0.00285932375118136	0.00535680167376995	-0.00182972359471023
0.11330845952034	0.498365581035614	0.189516007900238	-0.00500972243025899	0.0019644582644105	-0.00273469556123018
0.0304036401212215	0.527300119400024	0.194228768348694	-0.00554177816957235	-0.00305805983953178	-0.00442410074174404
-0.123287379741669	0.431660205125809	0.216302886605263	-0.00621716398745775	-0.00535813299939036	-0.00372087419964373
-0.170746445655823	0.407715529203415	0.35098922252655	-0.00228716363199055	-0.00641940766945481	-0.00211320468224585
-0.28964701294899	0.300261586904526	0.374561876058578	-0.00311517505906522	-0.00801330711692572	0.000472729036118835
-0.252506613731384	0.295944690704346	0.498697757720947	0.00338479853235185	-0.00984181836247444	-0.00201693992130458
-0.339275270700455	0.0703752934932709	0.462979406118393	0.00291559146717191	-0.00603137398138642	-0.00123532174620777
-0.237572073936462	0.0864043682813644	0.394603997468948	0.00291448645293713	-0.00376813719049096	0.00147904781624675
-0.132410421967506	0.164832144975662	0.429225414991379	0.00670022936537862	-0.00423052720725536	-0.000656608142890036
-0.105640448629856	0.0635803118348122	0.272664934396744	0.00406727334484458	-0.00172463268972933	-0.00338976318016648
-0.047581035643816	0.0988882631063461	0.45392844080925	0.00617286982014775	-0.000476608896860853	-0.00117078423500061
0.0737368389964104	0.151199012994766	0.44565686583519	0.00506962882354856	1.63607310241787E-05	-0.00103519111871719
0.0742991417646408	0.212098956108093	0.598136484622955	0.00431854696944356	0.00109154707752168	-0.00179372751154006
0.0511961169540882	0.159862712025642	0.563483059406281	0.0017358431359753	0.0031312343198806	-0.000643577717710286
0.174112513661385	0.256602376699448	0.507848501205444	0.0031655584461987	0.0033697176259011	-0.00205069757066667
0.119392946362495	0.278068333864212	0.587576389312744	0.000872752745635808	0.00522172031924129	-0.00213727029040456
0.144088357686996	0.32653683423996	0.632626712322235	-0.000589069444686174	0.00598838645964861	-0.00132444663904607
0.145147740840912	0.423445910215378	0.746356308460236	-0.000680997560266405	0.00607831869274378	-0.00218952517025173
0.025938306003809	0.380275130271912	0.850547969341278	-0.00359188206493855	0.00662626465782523	-0.00208383449353278
-0.00598954176530242	0.528787672519684	0.850789904594421	-0.00358604593202472	0.00328566436655819	-0.00109088968019933
-0.141655892133713	0.546961963176727	0.713438391685486	-0.00669443886727095	-0.000811283884104341	-0.00286073284223676
-0.346899300813675	0.669475972652435	0.838067352771759	-0.00804935861378908	-0.00573796778917313	-0.00322316982783377
-0.418847441673279	0.79402768611908	0.969082355499268	-0.0109011651948094	-0.00866710115224123	-0.00406586704775691
-0.434272885322571	0.828016638755798	1.00694036483765	-0.0133639937266707	-0.00940482784062624	-0.00495838979259133
-0.402381002902985	0.904277384281158	1.11209940910339	-0.013278353959322	-0.00806140433996916	-0.00767689617350698
-0.393485873937607	0.959920942783356	1.20768868923187	-0.0130596421658993	-0.00667562615126371	-0.00529227638617158
-0.37021878361702	0.872428357601166	1.1336110830307	-0.0126828625798225	-0.00556438276544213	-0.00430989498272538
-0.389845222234726	0.836125791072845	1.09753453731537	-0.012329975143075	-0.00647751661017537	-0.00350456312298775
-0.44605678319931	0.875923633575439	1.07663059234619	-0.0106998467817903	-0.00648495834320784	-0.00385838700458407
-0.44421449303627	0.883614897727966	1.04125440120697	-0.0114314490929246	-0.00620296318084002	-0.00156425056047738
-0.513875663280487	0.891544163227081	1.14073252677917	-0.0107665685936809	-0.00698404014110565	-0.00403151847422123
-0.540406048297882	0.884618937969208	1.23042368888855	-0.0115604810416698	-0.00551336631178856	-0.00602072244510055
-0.519060552120209	0.864044606685638	1.42905795574188	-0.0127326650545001	-0.00345233362168074	-0.0054432824254036
-0.413218528032303	0.960231781005859	1.48588716983795	-0.0111374547705054	-0.00146041566040367	-0.00416541704908013
-0.521532475948334	0.808023810386658	1.35689878463745	-0.0112709393724799	-0.00144189596176147	-0.00294824433512986
-0.500619947910309	0.895136773586273	1.31882286071777	-0.0102813588455319	-0.00345044117420912	-0.00103248923551291
-0.61414110660553	0.893088579177856	1.22781431674957	-0.00992925651371479	-0.00638686399906874	-0.00224911118857563
-0.633514285087585	0.896246612071991	1.09254491329193	-0.0109056318178773	-0.00750066619366407	-0.000396661867853254
-0.745586276054382	0.872092545032501	1.15844249725342	-0.0111780501902103	-0.00709066493436694	-0.00180325622204691
-0.630167067050934	0.932638585567474	1.40698564052582	-0.00895025115460157	-0.00615790113806725	-0.0049199378117919
-0.639854907989502	0.886821985244751	1.60315668582916	-0.0080300085246563	-0.00459531927481294	-0.0045175445266068
-0.719936370849609	0.683745503425598	1.52814674377441	-0.0086252223700285	-0.00355212413705885	-0.00393043365329504
-0.747988641262054	0.699754953384399	1.45361912250519	-0.00695585226640105	-0.00612467713654041	-0.00326917646452785
-0.798585414886475	0.721240043640137	1.24603581428528	-0.00760446302592754	-0.00880071893334389	-0.00259065697900951
-0.790413320064545	0.802689611911774	1.17209899425507	-0.0071824686601758	-0.00974256359040737	-0.00273989234119654
-0.837419331073761	0.818239271640778	1.20915520191193	-0.00793692097067833	-0.0113803390413523	-0.00261582294479012
-0.78751403093338	0.884837031364441	1.30715048313141	-0.00833664648234844	-0.00875993259251118	-0.00376488082110882
-0.783549129962921	0.79536896944046	1.3833087682724	-0.00854440126568079	-0.00658152019605041	-0.00213506328873336
-0.710501074790955	0.934745252132416	1.4551454782486	-0.00720786210149527	-0.00607713405042887	-0.00264884624630213
-0.764338910579681	0.888208091259003	1.4212259054184	-0.00822611898183823	-0.00613974640145898	-0.00390180991962552
-0.772024929523468	0.85409027338028	1.34676349163055	-0.0101134842261672	-0.00701882224529982	-0.00450589461252093
-0.825900554656982	0.847487568855286	1.36971759796143	-0.0116428313776851	-0.00750382849946618	-0.00408255215734243
-0.809623718261719	0.956537365913391	1.42276763916016	-0.0117154400795698	-0.00880399066954851	-0.00504209008067846
-0.793657124042511	1.04683828353882	1.46044027805328	-0.012271492742002	-0.0092415064573288	-0.00484620267525315
-0.776188552379608	1.18576312065125	1.47776007652283	-0.0126947658136487	-0.0109540177509189	-0.00562882050871849
-0.866680502891541	1.03683233261108	1.32411634922028	-0.0148472394794226	-0.0103219486773014	-0.00599591247737408
-0.748766362667084	1.10310053825378	1.32111763954163	-0.0150207821279764	-0.00773595226928592	-0.00586226209998131
-0.707253634929657	1.23345768451691	1.44040668010712	-0.015024003572762	-0.00675297668203712	-0.00472248531877995
-0.706574499607086	1.21543049812317	1.49311304092407	-0.0162404291331768	-0.00552029814571142	-0.00544342491775751
-0.706360995769501	1.29151082038879	1.55457901954651	-0.0169533547013998	-0.00506927166134119	-0.00645359139889479
-0.699934065341949	1.29517757892609	1.66797435283661	-0.0173376742750406	-0.00443624518811703	-0.0067537403665483
-0.687226355075836	1.28926718235016	1.55521309375763	-0.0171889327466488	-0.00424844166263938	-0.00433080876246095
-0.733956217765808	1.27123486995697	1.50030934810638	-0.0163590759038925	-0.00526086427271366	-0.0052017318084836
-0.739644825458527	1.24827766418457	1.513423204422	-0.0165193900465965	-0.00572429737076163	-0.00529204215854406
-0.729751944541931	1.29007256031036	1.451500415802	-0.0161656346172094	-0.00557682057842612	-0.00464666401967406
-0.778219997882843	1.25832998752594	1.44955313205719	-0.0180613771080971	-0.00574426399543881	-0.00485135149210691
-0.775693714618683	1.30040383338928	1.49089014530182	-0.0179017782211304	-0.00722784595564008	-0.00623210659250617
-0.812346756458282	1.31143867969513	1.41518926620483	-0.0184000916779041	-0.00788350962102413	-0.00595221389085054
-0.865845918655396	1.31432032585144	1.38940989971161	-0.0175782516598701	-0.00949395820498466	-0.00632362812757492
-0.846030175685883	1.2799277305603	1.35365343093872	-0.0182237178087235	-0.00981571525335312	-0.00579038728028536
-0.859756946563721	1.29091322422028	1.3451851606369	-0.0178776029497385	-0.00988185033202171	-0.00592538714408875
-0.934899687767029	1.17203223705292	1.29004788398743	-0.0194203928112984	-0.00941008422523737	-0.00519808428362012
-0.950435221195221	1.2184579372406	1.28664374351501	-0.0190365090966225	-0.0102334599941969	-0.00593432690948248
-0.874688148498535	1.28083097934723	1.31168556213379	-0.0192796420305967	-0.0114743886515498	-0.00516279833391309
-0.897882163524628	1.34602582454681	1.43177032470703	-0.0173897482454777	-0.0121383303776383	-0.00624549342319369
-0.958335816860199	1.27448928356171	1.27823758125305	-0.0202349927276373	-0.0106933666393161	-0.00705598620697856
-0.900818109512329	1.28936052322388	1.33043348789215	-0.0186751820147038	-0.0119480304419994	-0.00590736046433449
-0.88135427236557	1.37873196601868	1.45860075950623	-0.0166741404682398	-0.0116180935874581	-0.00626008724793792
-0.951799690723419	1.25646448135376	1.33493208885193	-0.0190515406429768	-0.0105319572612643	-0.00640412699431181
-0.85597163438797	1.40741491317749	1.42038154602051	-0.0186169426888227	-0.011329778470099	-0.00525805819779634
-0.878302872180939	1.40115475654602	1.46072638034821	-0.018796456977725	-0.0104294335469604	-0.00612297281622887
-0.889756798744202	1.35622107982635	1.39982688426971	-0.0198604147881269	-0.0101708704605699	-0.00650964630767703
-0.894473969936371	1.34123420715332	1.41835486888885	-0.0199576430022717	-0.0100607732310891	-0.00713543919846416
-0.804511725902557	1.42778241634369	1.47524321079254	-0.0189180988818407	-0.00932433735579252	-0.00634588673710823
-0.770502209663391	1.4845495223999	1.56307804584503	-0.0183741133660078	-0.00812322180718184	-0.00642865709960461
-0.855003893375397	1.29808783531189	1.48380625247955	-0.0204350128769875	-0.00675426656380296	-0.00671640736982226
-0.743671476840973	1.47473073005676	1.57403612136841	-0.0198164861649275	-0.00756708905100822	-0.0056913523003459
-0.746628701686859	1.50125169754028	1.56318426132202	-0.0187324974685907	-0.00865478906780481	-0.00655471673235297
-0.785502016544342	1.40108466148376	1.46327567100525	-0.020728750154376	-0.00749079417437315	-0.00740373320877552
-0.749596476554871	1.43935191631317	1.47602069377899	-0.0203878078609705	-0.00759942922741175	-0.0069290935061872
-0.804837226867676	1.42545855045319	1.49719405174255	-0.0205745212733746	-0.00692630279809237	-0.00712397834286094
-0.820106565952301	1.39404499530792	1.46021521091461	-0.0212198439985514	-0.00699983397498727	-0.00625923927873373
-0.774989187717438	1.49871432781219	1.55414485931396	-0.0193115342408419	-0.00862366613000631	-0.0069077298976481
-0.79795640707016	1.47466909885406	1.5595965385437	-0.0189304500818253	-0.00938229169696569	-0.00745958043262362
-0.797414004802704	1.45340168476105	1.54235470294952	-0.0185264386236668	-0.00997557491064072	-0.00726957805454731
-0.90917444229126	1.3467208147049	1.47414910793304	-0.0195175819098949	-0.00912075210362673	-0.00663034711033106
-0.910685658454895	1.32216477394104	1.3635721206665	-0.0210669655352831	-0.00896876957267523	-0.00627297768369317
-0.844627797603607	1.38880145549774	1.41270053386688	-0.0200986098498106	-0.00861291866749525	-0.0061738844960928
-0.801093101501465	1.42531955242157	1.50168240070343	-0.0194795355200768	-0.00860304106026888	-0.00672613177448511
-0.820926427841187	1.40790188312531	1.54956471920013	-0.0198141261935234	-0.00891896802932024	-0.00704472837969661
-0.872852146625519	1.3427232503891	1.4570951461792	-0.0205562636256218	-0.00834749918431044	-0.00692127458751202
-0.791712284088135	1.43796193599701	1.42180418968201	-0.0204974077641964	-0.00916790775954723	-0.00636870227754116
-0.846796572208405	1.49189805984497	1.46907365322113	-0.0191952846944332	-0.00982560869306326	-0.00623611267656088
-0.8505899310112	1.41173875331879	1.55708861351013	-0.019056411460042	-0.0106470510363579	-0.00644165882840753
-0.828008949756622	1.48909556865692	1.50495326519012	-0.01899728551507	-0.0104086250066757	-0.00657706987112761
-0.83108001947403	1.49588060379028	1.54566252231598	-0.01859893463552	-0.010009340941906	-0.00726557802408934
-0.878227353096008	1.46204137802124	1.52723252773285	-0.019402451813221	-0.00977777317166328	-0.00736854691058397
-0.862817168235779	1.40132200717926	1.42395985126495	-0.0204467475414276	-0.00971447210758924	-0.00568628637120128
-0.871468842029572	1.46230614185333	1.53511834144592	-0.019061679020524	-0.0102764265611768	-0.0067333746701479
-0.936129033565521	1.39645171165466	1.40608143806458	-0.021331986412406	-0.00904109980911016	-0.00648153107613325
-0.858884274959564	1.50007891654968	1.44535708427429	-0.0196390450000763	-0.010770040564239	-0.00560366036370397
-0.920601665973663	1.43517482280731	1.50344598293304	-0.0207131113857031	-0.00990610849112272	-0.00719278585165739
-0.871771275997162	1.45135533809662	1.49857127666473	-0.020659102126956	-0.010942168533802	-0.00656820461153984
-0.917250871658325	1.41186845302582	1.49751627445221	-0.0217707976698875	-0.00890583079308271	-0.00665980577468872
-0.875496983528137	1.55862891674042	1.52848207950592	-0.0201370269060135	-0.0106595177203417	-0.00655784271657467
-0.938874065876007	1.4466187953949	1.57556581497192	-0.0215484760701656	-0.00996675435453653	-0.00687228934839368
-0.934542059898376	1.50259876251221	1.54504799842834	-0.0210295766592026	-0.0110510876402259	-0.00686485087499022
-0.925009489059448	1.44891726970673	1.45369243621826	-0.0214572288095951	-0.0105343339964747	-0.00666972296312451
-0.941766202449799	1.50452196598053	1.56752860546112	-0.0194378327578306	-0.0116991549730301	-0.00659045809879899
-0.907894015312195	1.47186863422394	1.53666818141937	-0.0208811517804861	-0.0100547699257731	-0.00650268653407693
-0.904302477836609	1.50429439544678	1.56866085529327	-0.0198956597596407	-0.0106005854904652	-0.00700776977464557
-0.938764274120331	1.4330598115921	1.58023393154144	-0.0209516696631908	-0.0096426960080862	-0.00666133733466268
-0.930268287658691	1.48465013504028	1.58955192565918	-0.0204560309648514	-0.0100102536380291	-0.00694109173491597
-0.930514514446259	1.4970269203186	1.51391303539276	-0.0214093197137117	-0.00980539992451668	-0.00653361389413476
-0.977156162261963	1.44843649864197	1.52253246307373	-0.0215575490146875	-0.01119090244174	-0.00685594277456403
-0.940443098545074	1.51625669002533	1.47474801540375	-0.0212866570800543	-0.0119626810774207	-0.00677437521517277
-0.939640700817108	1.46338379383087	1.49207842350006	-0.0216484628617764	-0.0119052957743406	-0.00665754219517112
-0.949741303920746	1.49544417858124	1.49706542491913	-0.0212252605706453	-0.0126058263704181	-0.0070827635936439
-0.916200518608093	1.4674437046051	1.42730867862701	-0.0213996190577745	-0.0114583587273955	-0.00654602097347379
-0.918778419494629	1.44812631607056	1.40176022052765	-0.0209092143923044	-0.011081418953836	-0.00650031911209226
-0.857646942138672	1.52213418483734	1.35667407512665	-0.0208709910511971	-0.0114403199404478	-0.00542179960757494
-0.91767281293869	1.43741083145142	1.44660294055939	-0.0208380464464426	-0.0112543972209096	-0.00714840833097696
-0.903889298439026	1.48588156700134	1.36766469478607	-0.020573228597641	-0.0117123192176223	-0.00678419414907694
-0.930811524391174	1.4401251077652	1.34948015213013	-0.0211036968976259	-0.0107605205848813	-0.00659234682098031
-0.853333950042725	1.44014394283295	1.40271186828613	-0.0214809719473124	-0.0105528896674514	-0.00661440286785364
-0.867809116840363	1.45872163772583	1.36095488071442	-0.0201082769781351	-0.00954446010291576	-0.00701795564964414
-0.822008371353149	1.4982967376709	1.3330409526825	-0.0202428549528122	-0.00935373827815056	-0.00585177773609757
-0.823470532894135	1.45567429065704	1.35375654697418	-0.0215019676834345	-0.00894412584602833	-0.0057106944732368
-0.828613758087158	1.4676673412323	1.38975250720978	-0.0219647996127605	-0.0089825140312314	-0.00670214835554361
-0.854806125164032	1.51746535301208	1.40363562107086	-0.0212894231081009	-0.0101400585845113	-0.00737422332167625
-0.839042186737061	1.50346803665161	1.31540238857269	-0.0217949990183115	-0.00968908984214067	-0.00669435923919082
-0.822749972343445	1.5773594379425	1.4525511264801	-0.0203819684684277	-0.0100444760173559	-0.00749217765405774
-0.905108213424683	1.41895949840546	1.35721051692963	-0.0227493718266487	-0.00855242647230625	-0.00641056476160884
-0.816012024879456	1.52572429180145	1.38554537296295	-0.0211507864296436	-0.00912951771169901	-0.00654305145144463
-0.845314681529999	1.519211769104	1.42500984668732	-0.0219619479030371	-0.00954160839319229	-0.00739384861662984
-0.86687034368515	1.48596239089966	1.41591572761536	-0.0221988335251808	-0.00932306982576847	-0.00732504762709141
-0.863998711109161	1.49530303478241	1.37778198719025	-0.0219903662800789	-0.00984171032905579	-0.00780888553708792
-0.859425187110901	1.51096618175507	1.37926208972931	-0.0215547755360603	-0.00916042644530535	-0.00603834772482514
-0.854059040546417	1.5333114862442	1.4326286315918	-0.0216035209596157	-0.0102972621098161	-0.00683273933827877
-0.902809381484985	1.47121512889862	1.33128952980042	-0.0223908983170986	-0.00904595758765936	-0.00658118026331067
-0.842680394649506	1.58019649982452	1.43306028842926	-0.0211404021829367	-0.0108530437573791	-0.0069884005934
-0.881154298782349	1.49840819835663	1.46838140487671	-0.0216426961123943	-0.0108206234872341	-0.00749380327761173
-0.927444517612457	1.47646820545197	1.40936422348022	-0.0223028156906366	-0.0102220959961414	-0.00676708435639739
-0.886610627174377	1.55681300163269	1.47926127910614	-0.0219497811049223	-0.0119913835078478	-0.00688683241605759
-0.958723187446594	1.44843316078186	1.31718981266022	-0.0232677962630987	-0.0116373943164945	-0.00702348491176963
-0.963522791862488	1.55181884765625	1.39634346961975	-0.0222225673496723	-0.0136554855853319	-0.00765309995040298
-0.968526601791382	1.51806282997131	1.36026465892792	-0.0234879031777382	-0.0121932988986373	-0.00737666478380561
-0.99557626247406	1.524742603302	1.39954948425293	-0.022902199998498	-0.0117482040077448	-0.00742565840482712
-0.908941864967346	1.59968280792236	1.38673412799835	-0.0220144614577293	-0.0124481404200196	-0.00670142332091928
-0.94453752040863	1.50540494918823	1.37705647945404	-0.022879945114255	-0.0110417595133185	-0.00639504985883832
-0.918428540229797	1.5914181470871	1.43987786769867	-0.0217241421341896	-0.0115121928974986	-0.00706985732540488
-0.927239716053009	1.55481350421906	1.4430148601532	-0.0221906695514917	-0.0112572191283107	-0.00654097320511937
-0.964616000652313	1.52240812778473	1.43137276172638	-0.0220040902495384	-0.0110135395079851	-0.00738030998036265
-0.94500207901001	1.5316401720047	1.46573269367218	-0.0222141817212105	-0.0117189707234502	-0.00716380588710308
-0.965473592281342	1.53784501552582	1.47952568531036	-0.0222444329410791	-0.0119440350681543	-0.00781731493771076
-0.924271404743195	1.59857153892517	1.48739075660706	-0.0217522922903299	-0.0124103352427483	-0.00706181768327951
-0.958665192127228	1.54120290279388	1.46191155910492	-0.0224257595837116	-0.0119511764496565	-0.00774013483896852
-0.957400441169739	1.5799732208252	1.43892979621887	-0.0227848645299673	-0.0117388013750315	-0.00741030322387815
-0.979304909706116	1.55104863643646	1.4346479177475	-0.0222336575388908	-0.0113095259293914	-0.00720999529585242
-0.954928159713745	1.58290779590607	1.47893786430359	-0.0224146042019129	-0.0111311729997396	-0.00765143614262342
-0.987920761108398	1.53473234176636	1.47411680221558	-0.0228945687413216	-0.0105080241337419	-0.00767343351617455
-0.917983651161194	1.52163934707642	1.48201239109039	-0.022272627800703	-0.00910081434994936	-0.00612994562834501
-0.936011433601379	1.53676569461823	1.50956881046295	-0.0225791446864605	-0.00896691717207432	-0.0073056654073298
-0.910614252090454	1.54794716835022	1.52636682987213	-0.0221534837037325	-0.00868213921785355	-0.00657385913655162
-0.949431300163269	1.52179574966431	1.57551097869873	-0.0215859469026327	-0.00911842472851276	-0.00726612890139222
-0.937243759632111	1.5850738286972	1.59234845638275	-0.0219783559441566	-0.00958661083132029	-0.00738229742273688
-0.930522322654724	1.55693399906158	1.57965099811554	-0.0221691764891148	-0.0108861783519387	-0.00754782697185874
-0.925731122493744	1.56662309169769	1.57487034797668	-0.0213491898030043	-0.0111218374222517	-0.0069240159355104
-0.955727159976959	1.57317352294922	1.56490182876587	-0.0223528668284416	-0.0109503604471684	-0.00703780353069305
-1.00726521015167	1.53806924819946	1.51601934432983	-0.0229602791368961	-0.0108994180336595	-0.0070796050131321
-0.98335212469101	1.54786205291748	1.50360977649689	-0.0226775929331779	-0.0121797388419509	-0.00718481605872512
-0.986130118370056	1.50729084014893	1.46157956123352	-0.0232848580926657	-0.0109062623232603	-0.0080166719853878
-0.866291522979736	1.59032320976257	1.57426524162292	-0.022130511701107	-0.0112788556143641	-0.00655551580712199
-0.954078018665314	1.55235862731934	1.55667889118195	-0.0220783464610577	-0.010642278008163	-0.00702108489349484
-0.946853041648865	1.51776623725891	1.48210561275482	-0.0232742056250572	-0.0103870704770088	-0.00700994348153472
-0.930837213993073	1.57717680931091	1.46259582042694	-0.0215459857136011	-0.0115122329443693	-0.00755614647641778
-0.947969973087311	1.5127546787262	1.42238616943359	-0.0229591261595488	-0.0114238699898124	-0.00752306310459971
-0.945172011852264	1.5284982919693	1.45448446273804	-0.0212626345455647	-0.0117234662175179	-0.00764361536130309
-0.914527118206024	1.55152571201324	1.38341677188873	-0.0221313666552305	-0.0118948165327311	-0.00710052158683538
-0.925933241844177	1.52620875835419	1.34337472915649	-0.0226551610976458	-0.0114586735144258	-0.00682753510773182
-0.894834935665131	1.53434336185455	1.28769898414612	-0.0231997761875391	-0.0118885887786746	-0.00732828723266721
-0.915769338607788	1.51980435848236	1.31333947181702	-0.0228286106139421	-0.0113723343238235	-0.00699720857664943
-0.923804998397827	1.53339803218842	1.30551218986511	-0.022252244874835	-0.0113542126491666	-0.00731676211580634
-0.931666016578674	1.57230353355408	1.28704154491425	-0.0219949390739203	-0.0111187864094973	-0.00685243355110288
-0.930579781532288	1.5151538848877	1.33150100708008	-0.0227934997528791	-0.011558324098587	-0.00752227008342743
-0.925955593585968	1.53227066993713	1.2436648607254	-0.0221294313669205	-0.0120075549930334	-0.00678429706022143
-0.891125082969666	1.55163264274597	1.26339364051819	-0.0211498439311981	-0.0133993690833449	-0.0074112182483077
-0.926737666130066	1.50625491142273	1.21416831016541	-0.0219599194824696	-0.0129681956022978	-0.00714793195948005
-0.933542788028717	1.47969961166382	1.11285936832428	-0.0223527047783136	-0.012242772616446	-0.00652819499373436
-0.887353777885437	1.55112385749817	1.13258290290833	-0.0215604864060879	-0.012949169613421	-0.00734572717919946
-0.889084219932556	1.5168821811676	1.08856344223022	-0.0221395790576935	-0.0126681188121438	-0.00717631261795759
-0.869497776031494	1.51864099502563	1.09284329414368	-0.0229420550167561	-0.0117304176092148	-0.00730489194393158
-0.843504011631012	1.5192459821701	1.06691813468933	-0.023199325427413	-0.0111728776246309	-0.00724500743672252
-0.834791541099548	1.48997366428375	1.08930969238281	-0.0230473466217518	-0.010459472425282	-0.00725396629422903
-0.799095511436462	1.55131196975708	1.08995115756989	-0.0224043652415276	-0.0103125488385558	-0.00723109487444162
-0.756044805049896	1.57873904705048	1.17285966873169	-0.0220614578574896	-0.00926926918327808	-0.00688746152445674
-0.813192784786224	1.50821816921234	1.1458615064621	-0.0234601274132729	-0.00853066798299551	-0.00724079925566912
-0.793508350849152	1.58095753192902	1.16034626960754	-0.023084620013833	-0.00863792095333338	-0.00800157152116299
-0.755294382572174	1.60063540935516	1.22658717632294	-0.0229315739125013	-0.00864098407328129	-0.00821562297642231
-0.726615011692047	1.61409568786621	1.31676542758942	-0.0231079440563917	-0.00659171817824245	-0.00736637134104967
-0.707395136356354	1.61543548107147	1.35629308223724	-0.0230858381837606	-0.00498660746961832	-0.00729559548199177
-0.695285022258759	1.58974611759186	1.39091563224792	-0.0231208130717278	-0.00466387672349811	-0.00697119580581784
-0.668795764446259	1.60263109207153	1.47498309612274	-0.0223969407379627	-0.00413177441805601	-0.00717925699427724
-0.742299020290375	1.56427431106567	1.5158212184906	-0.0231193359941244	-0.00502757960930467	-0.00667628319934011
-0.77684086561203	1.59952902793884	1.59872758388519	-0.0220702402293682	-0.00566776841878891	-0.00684685260057449
-0.50672060251236	1.27401673793793	-3.08420991897583	-0.0739121660590172	0.0138789154589176	-0.00832869950681925
-0.944562256336212	1.51917266845703	-0.314612865447998	-0.0190623831003904	0.0134786050766706	-0.00513581233099103
-1.01487708091736	1.57963538169861	0.868384540081024	-0.0171577222645283	-0.0286042205989361	-0.0103540746495128
-0.931727766990662	1.58275508880615	0.729589700698853	-0.0166352652013302	-0.0393452420830727	-0.00550943799316883
-0.857158780097961	1.62793958187103	1.76050841808319	-0.0246858317404985	-0.0122756538912654	-0.00292257149703801
-0.813643872737885	1.62522459030151	2.10330176353455	-0.0246595069766045	-0.00634482549503446	-0.00409372430294752
-0.811452567577362	1.62673938274384	2.21732974052429	-0.0247159209102392	-0.00679852161556482	-0.00466755079105496
-0.864643216133118	1.61411452293396	2.0771484375	-0.0238707363605499	-0.00958795566111803	-0.00429155444726348
-0.906146705150604	1.55333065986633	1.85334181785583	-0.023188142105937	-0.0121666174381971	-0.00543519482016563
-0.929074168205261	1.57278966903687	1.67371237277985	-0.0234157238155603	-0.014292698353529	-0.00524956127628684
-0.956835865974426	1.55397856235504	1.64837265014648	-0.0227957107126713	-0.0149782299995422	-0.00555544486269355
-0.890712857246399	1.55030572414398	1.60065257549286	-0.0225180871784687	-0.0146233439445496	-0.00481680501252413
-0.920260429382324	1.49574196338654	1.60857439041138	-0.0237266179174185	-0.0130340363830328	-0.00491534452885389
-0.876250863075256	1.56792306900024	1.58693718910217	-0.0223914626985788	-0.01298419944942	-0.0042382120154798
-0.856799900531769	1.53787136077881	1.46136248111725	-0.023407481610775	-0.0135648595169187	-0.00472874054685235
-0.861384212970734	1.565638422966	1.39985549449921	-0.0232225116342306	-0.0139419212937355	-0.00449201744049788
-0.867841601371765	1.51904594898224	1.34792602062225	-0.0234054140746593	-0.0149150174111128	-0.00461216876283288
-0.897339224815369	1.45025777816772	1.23028016090393	-0.0253927763551474	-0.0142594976350665	-0.00536570884287357
-0.819549202919006	1.5706844329834	1.32356858253479	-0.0226777493953705	-0.0143702207133174	-0.00494360737502575
-0.819795846939087	1.50052106380463	1.19959998130798	-0.0247429590672255	-0.0131331281736493	-0.00435614585876465
-0.789429187774658	1.53171288967133	1.22619032859802	-0.024379376322031	-0.0133291259407997	-0.00432533863931894
-0.765883982181549	1.54040396213531	1.29889333248138	-0.023401565849781	-0.0135255670174956	-0.00536350626498461
-0.77378648519516	1.5215904712677	1.25278651714325	-0.0249188058078289	-0.0125728519633412	-0.00462577538564801
-0.773796737194061	1.50126159191132	1.18854331970215	-0.0249106325209141	-0.0120969042181969	-0.0050178999081254
-0.779624700546265	1.52349650859833	1.13572227954865	-0.0244877506047487	-0.011805796995759	-0.00460074748843908
-0.788318693637848	1.5277761220932	1.18887281417847	-0.024325443431735	-0.0137184262275696	-0.00526886759325862
-0.823442399501801	1.49434113502502	1.11297786235809	-0.0253290757536888	-0.0125456433743238	-0.00479330215603113
-0.760546207427979	1.52788591384888	1.20796096324921	-0.0239579454064369	-0.0127152465283871	-0.00567786209285259
-0.772748112678528	1.50278544425964	1.20657670497894	-0.0243440121412277	-0.0110286455601454	-0.00501161348074675
-0.768719971179962	1.54903924465179	1.34048926830292	-0.0236954800784588	-0.0118006151169538	-0.00445664953440428
-0.803126394748688	1.50700902938843	1.25950348377228	-0.0250412635505199	-0.012204653583467	-0.00380252511240542
-0.845681428909302	1.52698945999146	1.29286670684814	-0.0238773636519909	-0.0136735662817955	-0.00538575928658247
-0.82609236240387	1.46360087394714	1.21986830234528	-0.0242965035140514	-0.0142620075494051	-0.00563590275123715
-0.825127601623535	1.49222540855408	1.26408398151398	-0.0235470943152905	-0.013921121135354	-0.00576769560575485
-0.829914748668671	1.51598942279816	1.33733975887299	-0.0231151264160872	-0.0127100516110659	-0.00528265722095966
-0.791650652885437	1.50680208206177	1.41583704948425	-0.0226126834750175	-0.0117317186668515	-0.00469907000660896
-0.808000385761261	1.40819847583771	1.42828381061554	-0.0223346557468176	-0.011408232152462	-0.00389947043731809
-0.764047503471375	1.45023798942566	1.43628311157227	-0.021831788122654	-0.012149446643889	-0.00311323697678745
-0.806993663311005	1.4024144411087	1.39244294166565	-0.0207727421075106	-0.0115517778322101	-0.00486601749435067
-0.80448842048645	1.32926452159882	1.28097987174988	-0.0208499599248171	-0.0130222588777542	-0.00547208404168487
-0.837031066417694	1.39543533325195	1.39253687858582	-0.0203544478863478	-0.0129547473043203	-0.00504371337592602
-0.785908341407776	1.34771430492401	1.3577378988266	-0.0215512737631798	-0.0123878261074424	-0.00488821463659406
-0.768198549747467	1.31592547893524	1.43455564975739	-0.0202324744313955	-0.0113622983917594	-0.00541490688920021
-0.739680409431458	1.38095474243164	1.46408200263977	-0.0190288834273815	-0.0113219460472465	-0.00437135901302099
-0.728885531425476	1.28481876850128	1.36251723766327	-0.0207827538251877	-0.00988166406750679	-0.00374716590158641
-0.706460177898407	1.34099125862122	1.47716438770294	-0.0190101452171803	-0.00958756729960442	-0.00377236749045551
-0.697420239448547	1.27733671665192	1.39524507522583	-0.0192279648035765	-0.00940155144780874	-0.00385019578970969
-0.725414097309113	1.25444102287292	1.37711477279663	-0.018850140273571	-0.00954712927341461	-0.00342511245980859
-0.713865160942078	1.25582575798035	1.39254593849182	-0.0182035602629185	-0.00950490031391382	-0.00428522517904639
-0.710868954658508	1.21969437599182	1.42365682125092	-0.0175529886037111	-0.00933099444955587	-0.00411411514505744
-0.657295286655426	1.24243092536926	1.48734605312347	-0.0178700741380453	-0.00931260269135237	-0.00305848009884357
-0.63083815574646	1.19291985034943	1.48573863506317	-0.0172859933227301	-0.00849078968167305	-0.00370718725025654
-0.655046582221985	1.21125543117523	1.466761469841	-0.0161873996257782	-0.00749541027471423	-0.00489792041480541
-0.60373729467392	1.1482058763504	1.4608656167984	-0.0165424272418022	-0.00833282899111509	-0.0035136160440743
-0.606812417507172	1.16066777706146	1.46930003166199	-0.016528844833374	-0.00826318934559822	-0.00345041113905609
-0.635099411010742	1.09689366817474	1.37645983695984	-0.0177356209605932	-0.00773202115669847	-0.00314720370806754
-0.586899876594543	1.17624497413635	1.47421526908875	-0.0166165493428707	-0.0079419631510973	-0.00366800278425217
-0.546550691127777	1.16382002830505	1.41225850582123	-0.0164156947284937	-0.0076584480702877	-0.00252965791150928
-0.595862329006195	1.12968170642853	1.49399197101593	-0.0166056361049414	-0.00710845040157437	-0.00241482607088983
-0.564922869205475	1.17333841323853	1.45127642154694	-0.0163577850908041	-0.00702483765780926	-0.00261805253103375
-0.573548913002014	1.12796676158905	1.50201749801636	-0.0160395223647356	-0.00817790068686008	-0.00396420294418931
-0.575305759906769	1.12770473957062	1.36098742485046	-0.0174905899912119	-0.00797715969383717	-0.00366304419003427
-0.53240829706192	1.12925219535828	1.38542950153351	-0.0180633589625359	-0.00724521186202765	-0.00496366480365396
-0.490449488162994	1.16561007499695	1.46013176441193	-0.0180033352226019	-0.00747225759550929	-0.00515704276040196
-0.389197170734406	1.19544208049774	1.45375525951385	-0.0167130548506975	-0.00623161997646093	-0.0048848339356482
-0.403120636940002	1.17564070224762	1.48193264007568	-0.0168649386614561	-0.00481394305825233	-0.00369146373122931
-0.398427665233612	1.13307130336761	1.33208787441254	-0.0179869141429663	-0.00521363550797105	-0.00293777347542346
-0.404112249612808	1.15485513210297	1.37777590751648	-0.0181054007261992	-0.00631752610206604	-0.0044139800593257
-0.365639925003052	1.19917988777161	1.29799997806549	-0.0186183303594589	-0.00608176924288273	-0.00369082647375762
-0.380380660295486	1.16159689426422	1.2772912979126	-0.0187327601015568	-0.00492596067488194	-0.00418623257428408
-0.297330617904663	1.15146911144257	1.3126927614212	-0.0179439689964056	-0.00484574818983674	-0.00329979625530541
-0.265802085399628	1.11563754081726	1.21452236175537	-0.0180237106978893	-0.00452049216255546	-0.00383577984757721
-0.281359165906906	1.10365223884583	1.24415147304535	-0.0167170204222202	-0.00466562481597066	-0.00519028399139643
-0.250878781080246	1.15800881385803	1.19075179100037	-0.0161343738436699	-0.00473772408440709	-0.00422147754579782
-0.300862461328506	1.070680975914	1.17146146297455	-0.0173789318650961	-0.00463137915357947	-0.00385910179466009
-0.224751591682434	1.15328311920166	1.20657920837402	-0.0167184248566628	-0.0053303437307477	-0.00344050745479763
-0.257501363754272	1.15468287467957	1.25243711471558	-0.0158164631575346	-0.0058821914717555	-0.00462054181843996
-0.294995456933975	1.07218766212463	1.24677157402039	-0.0163337141275406	-0.00585990445688367	-0.00412171753123403
-0.253095358610153	1.04306757450104	1.14080905914307	-0.0172773692756891	-0.00531106442213058	-0.00315608712844551
-0.271388202905655	1.04856204986572	1.15556204319	-0.0163443554192781	-0.00555288745090365	-0.00382442190311849
-0.201767057180405	1.04223883152008	1.06333374977112	-0.0164339859038591	-0.0059301988221705	-0.00271465978585184
-0.246333479881287	1.01133704185486	1.03330636024475	-0.0168625265359879	-0.00534789217635989	-0.0033771104644984
-0.161908179521561	1.06698620319366	1.1027135848999	-0.0153285628184676	-0.00566322449594736	-0.00436946796253324
-0.182573616504669	0.994489789009094	1.15054714679718	-0.014527571387589	-0.0052530700340867	-0.00379620096646249
-0.220808550715446	0.91248220205307	0.992294788360596	-0.0164072383195162	-0.00343101471662521	-0.00364589411765337
-0.236762866377831	0.926338016986847	1.01831579208374	-0.0174159947782755	-0.00256700161844492	-0.00427220389246941
-0.214401260018349	0.943024635314941	1.0972501039505	-0.0154410256072879	-0.00357230636291206	-0.00358929531648755
-0.177587375044823	1.02615928649902	1.1407812833786	-0.0143839428201318	-0.00506792869418859	-0.00324200140312314
-0.188927203416824	0.957524061203003	0.987716794013977	-0.0152650279924273	-0.00346990651451051	-0.0028752014040947
-0.110457606613636	1.00547707080841	1.02531206607819	-0.0135190980508924	-0.00383178098127246	-0.00304205389693379
-0.126696586608887	0.945835590362549	1.08520770072937	-0.0148993721231818	-0.00282505434006453	-0.00300784525461495
0.0173318274319172	0.966601848602295	1.0794415473938	-0.0134450113400817	-0.0015164939686656	-0.00253468379378319
0.110122621059418	0.865887522697449	1.16159462928772	-0.0109487203881145	0.00204383209347725	-0.00415795762091875
0.165702357888222	0.732464194297791	1.00986957550049	-0.0122326072305441	0.00586948078125715	-0.00363739882595837
0.296834647655487	0.83100152015686	1.10864698886871	-0.00895500276237726	0.00521080428734422	-0.00298290443606675
0.228838786482811	0.846899449825287	1.12563121318817	-0.0083297761157155	0.00379701913334429	-0.00325216050259769
0.107327580451965	0.754613697528839	1.05952489376068	-0.010203548707068	0.0040693199262023	-0.00203814613632858
0.070605494081974	0.864531278610229	1.07584452629089	-0.00941477902233601	0.000619826605543494	-0.00215668044984341
-0.0532749742269516	0.797195792198181	1.01126706600189	-0.011046526953578	-0.00118832103908062	-0.0019173501059413
-0.18958991765976	0.771345376968384	1.00995576381683	-0.0125220883637667	-0.00247400882653892	-0.00317385699599981
-0.167226329445839	0.851946532726288	1.00258779525757	-0.0129494955763221	-0.00465677632018924	-0.00207512150518596
-0.183691993355751	0.980917870998383	1.14240074157715	-0.0118744811043143	-0.00665598548948765	-0.00280746840871871
-0.242302462458611	0.928646326065063	1.0199328660965	-0.0142476204782724	-0.00748258968815207	-0.00394030008465052
-0.194720640778542	1.04694008827209	1.00788772106171	-0.0170809663832188	-0.00730837089940906	-0.00365783390589058
-0.249711215496063	1.01438546180725	0.937308371067047	-0.0164392944425344	-0.00863872282207012	-0.00323307747021317
-0.263177484273911	0.954127073287964	0.905036091804504	-0.0166293866932392	-0.00738157657906413	-0.00443539069965482
-0.229202315211296	0.928211331367493	0.940492451190948	-0.0153472544625401	-0.00684120412915945	-0.00368592003360391
-0.193473741412163	0.819972097873688	0.898781597614288	-0.0158470459282398	-0.00413184612989426	-0.00386333651840687
-0.0566150285303593	0.779258668422699	0.933321475982666	-0.0129543300718069	-0.00242313253693283	-0.00305677112191916
0.0484827943146229	0.800247967243195	0.932890772819519	-0.00972139555960894	-0.00100801978260279	-0.00259005185216665
0.0913941040635109	0.736925959587097	0.893291532993317	-0.0100659532472491	0.000765748147387058	-0.00169252825435251
0.129875808954239	0.842325866222382	0.930362224578857	-0.0076019586995244	0.000584426918067038	-0.00185734732076526
0.0488297380506992	0.665140748023987	0.829437673091888	-0.00911856070160866	0.00114561524242163	-0.00198417948558927
0.125617057085037	0.792813003063202	0.846917688846588	-0.00787702295929194	0.000128499261336401	-0.00137464446015656
0.097584180533886	0.795280337333679	0.927549421787262	-0.00724430801346898	-0.00127638981211931	-0.00269942567683756
0.0181878637522459	0.692652702331543	0.906567573547363	-0.00916461739689112	-0.00121623440645635	-0.00196590344421566
0.0182087235152721	0.731131434440613	0.848264634609222	-0.00884297210723162	-0.00141225033439696	-0.00104274228215218
-0.00628236914053559	0.744067668914795	1.00230646133423	-0.008825758472085	-0.00142258394043893	-0.00233356701210141
0.0411002039909363	0.762405097484589	0.804130256175995	-0.0115774972364306	-0.00201909290626645	-0.00202315463684499
0.0608590804040432	0.893258988857269	0.896751224994659	-0.0108779734000564	-0.00246238242834806	-0.00285445898771286
0.0261640008538961	0.816719114780426	0.786877036094666	-0.0126519091427326	-0.00185367849189788	-0.00301872240379453
0.0397578366100788	0.848882257938385	0.88492876291275	-0.0121389692649245	-0.00134675262961537	-0.00405226135626435
0.0165524668991566	0.741332173347473	0.833157062530518	-0.012876508757472	-0.000742629636079073	-0.00429756287485361
0.155106693506241	0.816711902618408	0.880329251289368	-0.0113569675013423	-0.00175357947591692	-0.00232400302775204
0.11340256780386	0.870786964893341	0.946081697940826	-0.00857205875217915	-0.00213902303948998	-0.00424151355400682
0.0358156971633434	0.774264097213745	0.967453360557556	-0.00915065873414278	-0.000883586530108005	-0.00217416207306087
0.0725654065608978	0.655366837978363	0.906292498111725	-0.00974204298108816	-0.000496987777296454	-0.00137415470089763
0.113446570932865	0.735654830932617	0.919291377067566	-0.0075048515573144	-0.00108392373658717	-0.00261864648200572
0.0466664806008339	0.581671118736267	0.825997829437256	-0.00947777647525072	0.00116503250319511	-0.00227057165466249
0.0918146967887878	0.641932666301727	0.817768573760986	-0.00952528044581413	0.0015745391137898	-0.00238652154803276
0.112196527421474	0.617099583148956	0.876402080059052	-0.00768450880423188	0.00163362547755241	-0.00229674787260592
0.194348827004433	0.680071115493774	0.899167776107788	-0.00756029039621353	0.00187191471923143	-0.00230852328240871
0.174888864159584	0.701483130455017	0.97107595205307	-0.00672288099303842	0.00161094346549362	-0.00345470616593957
0.191246822476387	0.720535039901733	0.944147109985352	-0.00498356204479933	0.00178427307400852	-0.00440380210056901
0.165617391467094	0.608793318271637	0.823950886726379	-0.00659198826178908	0.0026462902314961	-0.00334176071919501
0.197776451706886	0.688829183578491	0.849472343921661	-0.00658947508782148	0.00171668734401464	-0.00317820650525391
0.173103928565979	0.645940065383911	0.86040985584259	-0.00656433636322618	0.00100930407643318	-0.00210212636739016
0.147506415843964	0.699980854988098	0.895024478435516	-0.00613824836909771	0.00100981374271214	-0.00229816348291934
0.0886788964271545	0.578215301036835	0.858711302280426	-0.00816859304904938	0.000830078264698386	-0.00245981011539698
0.146647825837135	0.684925973415375	0.795281946659088	-0.00818692427128553	0.000918604782782495	-0.00105511525180191
0.104118533432484	0.646791756153107	0.855054914951324	-0.00775914778932929	0.000542919966392219	-0.00283083110116422
0.156426519155502	0.699708580970764	0.78025871515274	-0.00841562915593386	-0.00108973041642457	-0.0025488578248769
0.118164397776127	0.636759996414185	0.804154098033905	-0.00942349620163441	-0.000841860251966864	-0.00191069836728275
0.124637998640537	0.628316164016724	0.783965170383453	-0.0086427628993988	-0.000318037957185879	-0.00222263298928738
0.117388375103474	0.633544087409973	0.808036983013153	-0.00876061152666807	-0.000258428830420598	-0.00128608488012105
0.113668315112591	0.632211804389954	0.753221154212952	-0.00779726495966315	-0.000326137349475175	-0.00175748986657709
0.13782924413681	0.632285833358765	0.740168750286102	-0.00771949952468276	-0.000620652514044195	-0.00150737247895449
0.133500263094902	0.585002422332764	0.665188670158386	-0.00859610736370087	-4.16947004850954E-05	-0.00114460254553705
0.149027720093727	0.623407661914825	0.767285346984863	-0.00728885876014829	-0.000328738824464381	-0.00168209418188781
0.201649725437164	0.569238305091858	0.737871110439301	-0.00618949485942721	-0.00018823248683475	-0.00092594837769866
0.142342984676361	0.508793771266937	0.659969866275787	-0.00696164788678288	0.000312604708597064	-0.00173373648431152
0.124996058642864	0.550190150737762	0.6589275598526	-0.00662601552903652	-0.000661782047245651	-0.00142763392068446
0.142418295145035	0.586032271385193	0.649722278118134	-0.00637829396873713	-0.000934113224502653	-0.00105641770642251
0.0292549505829811	0.467813581228256	0.570784389972687	-0.00791182648390532	0.000787130906246603	-0.0018336942885071
0.131462350487709	0.516297161579132	0.624265789985657	-0.00685177417472005	-0.000148556369822472	-0.00134907790925354
0.144807249307632	0.542082071304321	0.651009678840637	-0.00557037815451622	-0.000723269185982645	-0.00110176391899586
0.107224240899086	0.462648034095764	0.550001204013824	-0.00674695894122124	-0.000300845393212512	-0.00108622247353196
0.143863931298256	0.464169353246689	0.568390905857086	-0.00644222227856517	-0.000224887509830296	-0.00113271130248904
0.120104983448982	0.483539968729019	0.610899448394775	-0.00667285174131393	-0.00132266758009791	-0.00110955932177603
0.139490440487862	0.543427526950836	0.653029561042786	-0.00534670939669013	-0.00155535037629306	-0.0021857877727598
0.15483270585537	0.4816535115242	0.595860600471497	-0.00459830556064844	-0.001654296182096	-0.00103242229670286
0.127320855855942	0.445433586835861	0.611596405506134	-0.00568828685209155	-0.000646847998723388	-0.000703473633620888
0.163667172193527	0.464321106672287	0.671714425086975	-0.00408221269026399	-0.000435586553066969	-0.00157944287639111
0.1417006701231	0.405526667833328	0.548287630081177	-0.00477189477533102	9.06569548533298E-05	-0.000902654661331326
0.156981810927391	0.409787565469742	0.586312532424927	-0.00488444045186043	-0.000502374896313995	-0.0002787503763102
0.161780014634132	0.423059076070786	0.553222119808197	-0.00368059379979968	-0.000207458680961281	-0.000591199321206659
0.177071914076805	0.419413208961487	0.531164288520813	-0.00377156538888812	-0.000855192833114415	-0.000345292122801766
0.0843383893370628	0.314274549484253	0.483986973762512	-0.00472196890041232	0.000194749896763824	-0.00146148982457817
0.202556386590004	0.434332489967346	0.522153258323669	-0.00370210176333785	-0.000663354760035872	-0.0023021821398288
0.147259026765823	0.365305364131927	0.454929023981094	-0.00393079174682498	-0.000807808770332485	-0.00152894679922611
0.186135917901993	0.394798099994659	0.545584142208099	-0.00235155643895268	-0.00179554475471377	-0.000237297499552369
0.10202694684267	0.288043826818466	0.463935226202011	-0.00402210559695959	-0.00113541714381427	0.000525328447110951
0.129800513386726	0.371787875890732	0.454049468040466	-0.00393144553527236	-0.00257359049282968	0.00097822688985616
0.105425156652927	0.355099827051163	0.498558431863785	-0.00439177034422755	-0.00219909963198006	7.01078533893451E-05
0.0808424800634384	0.390383958816528	0.528851568698883	-0.00484906323254108	-0.00242077908478677	-0.000493238738272339
0.11829936504364	0.471235603094101	0.488967567682266	-0.0033675970043987	-0.00311411079019308	-0.00177257356699556
0.114299990236759	0.401744574308395	0.392127513885498	-0.00446678698062897	-0.00333409290760756	-0.00139609049074352
0.0945363193750381	0.431531637907028	0.380962878465652	-0.00579592632129788	-0.00309885293245316	-0.00103966274764389
0.0683799833059311	0.438632220029831	0.392762511968613	-0.00569530390202999	-0.00253783538937569	-0.000562974310014397
0.103429466485977	0.402818918228149	0.335905432701111	-0.00682032527402043	-0.00276444596238434	-0.000456868234323338
0.114777252078056	0.458815932273865	0.310620337724686	-0.00567128788679838	-0.00245356210507452	-0.000459961942397058
0.113907031714916	0.486636072397232	0.289592534303665	-0.00589006766676903	-0.00310057890601456	-0.00113278639037162
0.0732049122452736	0.493292659521103	0.310541212558746	-0.00586500111967325	-0.00289158197119832	-0.00109363603405654
0.156023770570755	0.519002676010132	0.325976967811584	-0.00578247383236885	-0.00346114626154304	-0.00172699941322207
0.133178487420082	0.42949166893959	0.291039377450943	-0.00598710495978594	-0.00227060960605741	-0.00145434576552361
0.129603818058968	0.442076921463013	0.362233728170395	-0.00541454879567027	-0.0025214406196028	-0.00215698988176882
0.127673700451851	0.363088488578796	0.225196570158005	-0.00541511131450534	-0.00239227875135839	-0.000573397497646511
0.125301644206047	0.352729588747025	0.256677776575089	-0.00534286815673113	-0.00204688287340105	-0.00105193071067333
0.132906869053841	0.347557842731476	0.275810837745667	-0.00467958021908998	-0.00251487549394369	-0.00159397092647851
0.125666037201881	0.364871144294739	0.248892024159431	-0.00340348016470671	-0.00332623370923102	-0.000713463348802179
0.0892848744988441	0.294357895851135	0.11893967539072	-0.00272112688980997	-0.00225431215949357	-0.0005658840527758
0.114808775484562	0.377601772546768	0.218902707099915	-0.0011871651513502	-0.00296076550148427	9.61041860136902E-06
0.0609216503798962	0.290173918008804	0.25626215338707	-0.00216142227873206	-0.00323184253647923	0.000376509531633928
0.088478609919548	0.358281791210175	0.267094016075134	-0.00201891479082406	-0.00434717070311308	-0.000841529457829893
0.0183207392692566	0.26515120267868	0.257144778966904	-0.00282715423963964	-0.00455594062805176	-0.000790092803072184
-0.000418010517023504	0.310054212808609	0.198870658874512	-0.00363775272853673	-0.00548529624938965	-0.000697168987244368
0.0534619353711605	0.424132406711578	0.263847023248672	-0.00339484284631908	-0.00679481541737914	-0.000573932658880949
-0.00478505156934261	0.27047660946846	0.151195377111435	-0.00479780556634068	-0.00477703660726547	-0.0011607859050855
0.0728458538651466	0.290560334920883	0.163127824664116	-0.00319759687408805	-0.00493574608117342	0.000850467709824443
0.103969112038612	0.321261823177338	0.189353138208389	-0.000409106753068045	-0.0053496677428484	-6.15769604337402E-05
0.0794372707605362	0.17776757478714	0.35958144068718	-2.18709592445521E-05	-0.00348069868050516	0.000347367429640144
0.0584530532360077	0.172937706112862	0.260009586811066	-0.00142424216028303	-0.00153532577678561	-0.000628440699074417
0.0637263283133507	0.15929701924324	0.294575452804565	-0.000695875845849514	-0.00215024151839316	-7.50098770367913E-05
0.124751061201096	0.238833546638489	0.223884269595146	-0.00116597453597933	-0.00275838142260909	0.000448807491920888
0.123764954507351	0.31687319278717	0.3482805788517	6.80537559674121E-05	-0.00212680594995618	-0.00071280327392742
0.153786644339561	0.336866766214371	0.278728604316711	-0.000401452736696228	-0.00279257539659739	-0.000809602439403534
0.0991464480757713	0.213907420635223	0.220837414264679	-0.00263718422502279	-0.00106541195418686	-0.000994706526398659
0.130639374256134	0.204801589250565	0.16061732172966	-0.00336632481776178	-0.000473703083116561	-0.00133103760890663
0.208927765488625	0.295862168073654	0.194536685943604	-0.00272240955382586	-0.000811056874226779	-0.000274210993666202
0.195377245545387	0.328799784183502	0.250812351703644	0.000335513206664473	-0.00131958967540413	-0.00127947330474854
0.197523087263107	0.323474228382111	0.241444483399391	-0.000254551792750135	-0.00174999760929495	-0.00119245867244899
0.191349506378174	0.248536348342896	0.282754004001617	-0.000921930768527091	-0.00189391151070595	-6.57750424579717E-05
0.151519060134888	0.247652128338814	0.228295609354973	-0.0015034299576655	-0.00137265678495169	0.000541477813385427
0.0783798918128014	0.190714851021767	0.128552377223969	-0.00383716821670532	-0.00131364597473294	-0.00116018368862569
0.107876971364021	0.288183450698853	0.172075420618057	-0.00309532601386309	-0.00225683464668691	-0.00106765888631344
0.137162610888481	0.336910843849182	0.152514517307281	-0.00304140243679285	-0.00301832472905517	0.000118821328214835
0.0946611911058426	0.35900741815567	0.171118453145027	-0.00283403741195798	-0.0042386231943965	-0.00100944936275482
0.0749826803803444	0.327280253171921	0.116886906325817	-0.00382478395476937	-0.00424301065504551	-0.000425818347139284
0.103790879249573	0.402155697345734	0.190401166677475	-0.00488906027749181	-0.00510353548452258	-0.000885164656210691
0.0231939945369959	0.338226646184921	0.0363732613623142	-0.00748979020863771	-0.0046283844858408	-0.00159330596216023
0.0430314056575298	0.32971253991127	0.0733484923839569	-0.00693836575374007	-0.00488540716469288	4.98182234878186E-05
0.127061307430267	0.457921773195267	0.132200330495834	-0.00540161738172174	-0.00545508321374655	-0.000307742884615436
0.0478608347475529	0.347535222768784	0.0759496763348579	-0.00549413496628404	-0.00503908656537533	-0.000682442216202617
0.0688441097736359	0.358533948659897	0.116181716322899	-0.00444246409460902	-0.00443378835916519	-0.00057216634741053
0.121083825826645	0.350626051425934	0.0889720171689987	-0.00468776049092412	-0.00393748236820102	0.000466721714474261
0.0874459818005562	0.290225625038147	0.0835477188229561	-0.00316866859793663	-0.00365094863809645	-0.000545323709957302
0.132653757929802	0.356036365032196	0.158575445413589	-0.00235625635832548	-0.00438405992463231	-0.000682238314766437
0.0435425639152527	0.261460602283478	0.143876224756241	-0.00256544863805175	-0.00441964296624064	-0.000275592523394153
0.10076130926609	0.297114372253418	0.24084660410881	-0.00112711626570672	-0.00409049680456519	0.000112112051283475
0.0522134378552437	0.225321441888809	0.140758141875267	-0.00114884984213859	-0.00284636975266039	0.000119466691103298
0.117474384605885	0.176885634660721	0.175052046775818	0.00118173286318779	-0.00125951389782131	0.000141027587233111
0.193254575133324	0.170202121138573	0.179702654480934	0.0008952358039096	2.4555009076721E-05	0.000655669835396111
0.158472150564194	0.21024788916111	0.194481432437897	0.00157561060041189	-0.000954516406636685	-0.000518492539413273
0.206078991293907	0.242929726839066	0.128206640481949	0.00174161745235324	-0.00165296194609255	0.0003778726386372
0.131379127502441	0.160177946090698	0.132250756025314	0.000873794488143176	-0.00083446130156517	-0.000138870629598387
0.164181664586067	0.194046840071678	0.104329392313957	0.000828665855806321	-0.00204131728969514	0.000893990334589034
0.139397755265236	0.213678881525993	0.249965474009514	0.00158191425725818	-0.00147045683115721	-0.000185019947821274
0.108195431530476	0.194456487894058	0.245685547590256	0.000953202019445598	-0.00344912125729024	-0.000857037433888763
0.0746315345168114	0.199202373623848	0.136353209614754	-0.000840991211589426	-0.00371619709767401	0.0005828887806274
0.0860143154859543	0.236123293638229	0.224690720438957	-0.000100181561720092	-0.00447120936587453	8.81894302438013E-05
0.0472055859863758	0.192087158560753	0.2126155346632	-0.0018083406612277	-0.00388484168797731	0.00094427220756188
0.04944122210145	0.253875553607941	0.176028698682785	-0.000957934942562133	-0.00462693022564054	-0.000323122250847518
0.0322391092777252	0.229447662830353	0.168967336416245	-0.00245250761508942	-0.00447258725762367	0.000360387843102217
0.00419512530788779	0.266152203083038	0.198977842926979	-0.00228622741997242	-0.00504046585410833	0.000198543959413655
0.0372801199555397	0.274415731430054	0.233382284641266	-0.002699991222471	-0.00447832699865103	0.000499864458106458
0.0738917961716652	0.324826180934906	0.215481981635094	-0.00170023110695183	-0.00501066772267222	-0.0010018227621913
0.0280931610614061	0.214917048811913	0.196257531642914	-0.00323172844946384	-0.00395246734842658	-0.000610577408224344
0.0604957304894924	0.242569491267204	0.172842428088188	-0.00317895691841841	-0.00433313101530075	0.000463865406345576
0.0474790297448635	0.222990140318871	0.18731090426445	-0.002827072981745	-0.00387897505424917	-0.000127969600725919
0.136582836508751	0.172704771161079	0.130018219351768	0.000668904278427362	-0.00210069632157683	0.000869299052283168
0.145557060837746	0.125149622559547	0.134298011660576	0.00257492926903069	-0.000950875750277191	-0.000103337493783329
0.171347007155418	0.118896268308163	0.203554913401604	0.00178306736052036	-0.000669164990540594	-4.40089679614175E-05
0.103096842765808	0.0842002183198929	0.265113532543182	0.00193295569624752	-0.00127211888320744	-0.000849229749292135
0.130140632390976	0.159871712327003	0.282971084117889	0.00105877011083066	-0.00224627135321498	0.00063331623096019
0.089234434068203	0.199092417955399	0.265042811632156	-0.00201893853954971	-0.00367303611710668	0.00107408000621945
0.0782068446278572	0.248433962464333	0.109237648546696	-0.000996949267573655	-0.00632348423823714	0.000692735891789198
-0.00112139200791717	0.245566129684448	0.0981509238481522	-0.00168540899176151	-0.00853392854332924	0.000772109953686595
-0.117711737751961	0.182670101523399	0.0791833326220512	-0.0036063774023205	-0.00720949843525887	-3.69198387488723E-05
0.0317460410296917	0.238726228475571	0.0583859644830227	-0.00226331851445138	-0.00555159198120236	0.00135415978729725
0.113317035138607	0.233035027980804	0.208397433161736	0.00017390726134181	-0.00351157900877297	-3.65243722626474E-05
0.139283359050751	0.152376905083656	0.166746363043785	-0.00154124619439244	-0.000633199990261346	0.0012784207938239
0.186788648366928	0.198274061083794	0.298960775136948	0.000170093670021743	-0.000681498262565583	0.00138926599174738
0.172975614666939	0.139104619622231	0.180500894784927	-0.00319334678351879	-0.000254456332186237	0.000475827313493937
0.215390026569366	0.299177765846252	0.202785328030586	-0.00283744232729077	-0.00068780203582719	-3.87433174182661E-05
0.181131333112717	0.304399371147156	0.173463866114616	-0.00523916492238641	-0.00131259171757847	0.00012502443860285
0.177758097648621	0.354251265525818	0.307698756456375	-0.00344331935048103	-0.00311189843341708	-0.00141327024903148
0.144161686301231	0.252610772848129	0.227461293339729	-0.00357381184585392	0.000201936767552979	-0.00237082713283598
0.311573803424835	0.360491007566452	0.1767967492342	-0.000626395049039274	0.00290691945701838	-0.000502756389323622
0.37074077129364	0.218353569507599	0.128449469804764	-2.96282742056064E-05	0.00613594567403197	-0.000829013937618583
0.356138736009598	0.131998747587204	0.04583740234375	-0.000694283691700548	0.00499254558235407	-0.000950963411014527
0.305800557136536	0.203343629837036	0.175575152039528	0.000446169084170833	0.00291773420758545	-0.000953069422394037
0.20167088508606	0.206784799695015	0.278957396745682	-0.000573436438571662	0.0010284767486155	0.000291312811896205
0.193560361862183	0.211087688803673	0.26425576210022	-0.0017238964792341	0.00121110340114683	0.000527619500644505
0.209732249379158	0.235699608922005	0.320039868354797	-0.00160272780340165	-0.000746833509765565	-0.00144590844865888
0.236568510532379	0.149954259395599	0.166351020336151	-0.00169895554427058	0.000454495544545352	5.98682090640068E-05
0.267921954393387	0.144464299082756	0.0998466163873672	-0.000122133191325702	0.0010030313860625	-0.000449550425400957
0.25958463549614	0.0626168251037598	0.0370106846094131	0.00153212284203619	0.00175732816569507	-0.000546056253369898
0.306174159049988	0.100943721830845	0.067285418510437	0.00345663959160447	0.00153542519547045	0.000732756569050252
0.207332193851471	-0.0277264919131994	0.0667929649353027	0.000791140249930322	0.000899868493434042	0.00166682887356728
0.21242481470108	0.144053936004639	0.135347202420235	0.00160700501874089	-0.0018177010351792	0.00166925007943064
0.0938659235835075	0.113318301737309	0.106910914182663	-0.000588003138545901	-0.00323195103555918	0.000796267471741885
0.118160419166088	0.169176861643791	0.0324616171419621	-0.00256735482253134	-0.00569331413134933	0.00224613700993359
0.0368543453514576	0.248208537697792	-0.0758726671338081	-0.00336580420844257	-0.00903017167001963	0.000309862109133974
-0.0652258917689323	0.198500752449036	-0.162548571825027	-0.00422338023781776	-0.0103736193850636	-0.00106471055187285
-0.0295788124203682	0.185507401823997	-0.291115820407867	-0.00348757882602513	-0.0108079053461552	0.00100501778069884
-0.0218896623700857	0.213406607508659	-0.253171473741531	-0.000602337240707129	-0.0125414170324802	0.000565394875593483
-0.128819584846497	0.0936165601015091	-0.257436037063599	-8.24639428174123E-05	-0.0109368711709976	0.000456519104773179
-0.0757595077157021	0.0534130483865738	-0.264669150114059	0.000259341293713078	-0.0120225306600332	0.00279791280627251
-0.0767726376652718	0.113534115254879	-0.313752800226212	0.000389087799703702	-0.0119128478690982	0.0032498671207577
-0.0586381554603577	0.0107939084991813	-0.36308017373085	-0.00332974386401474	-0.0100241061300039	0.00299036223441362
0.0551119446754456	0.304441779851913	-0.336265683174133	-0.00484558753669262	-0.00945524126291275	0.0015358948148787
0.0887565910816193	0.308995455503464	-0.300849914550781	-0.00939348619431257	-0.0074148210696876	-0.000644272251520306
0.194226175546646	0.462794274091721	-0.274865537881851	-0.0106360372155905	-0.00635000457987189	-0.000892623560503125
0.264459073543549	0.407940924167633	-0.240500897169113	-0.0104667330160737	-0.00170516467187554	-0.00171353027690202
0.425450801849365	0.363903492689133	-0.187237098813057	-0.00692437589168549	0.00341845420189202	-0.00318496767431498
0.48806369304657	0.320254504680634	-0.175348252058029	-0.00422301655635238	0.00473474618047476	-0.00268562766723335
0.448255091905594	0.221234083175659	-0.135055750608444	-0.00141211436130106	0.00287079671397805	-0.00192985963076353
0.292643189430237	0.170503288507462	-0.0674460753798485	-0.00287010590545833	-5.43505375389941E-05	-0.00299544422887266
0.265510022640228	0.254879862070084	-0.0487010255455971	-0.00345974881201983	-0.00353002361953259	-0.000214127489016391
0.147660329937935	0.20355299115181	-0.164393827319145	-0.00366653432138264	-0.00525867566466331	0.000148286242620088
0.194977179169655	0.167688965797424	-0.18610592186451	-0.0013908778782934	-0.00437578419223428	-0.000405964092351496
0.355035156011581	0.231853231787682	-0.0628480315208435	0.000318699778290465	-0.000628890411462635	-0.00129373243544251
0.415053099393845	0.143645718693733	-0.123127572238445	-0.00109277584124357	0.00452574947848916	0.00133496464695781
0.49101322889328	0.199580386281013	0.0282275006175041	0.000298176455544308	0.00510829454287887	0.000602050742600113
0.399582892656326	0.0671015158295631	-0.173322036862373	-0.00228800182230771	0.00657244259491563	2.74429821729427E-05
0.377197861671448	0.184800952672958	-0.237242162227631	-0.00358256045728922	0.00190254370681942	-3.94439994124696E-05
0.3504399061203	0.305966556072235	-0.27503302693367	-0.00574005441740155	0.000116498231363948	-0.000434447982115671
0.337961316108704	0.470468670129776	-0.219667494297028	-0.00758623238652945	-0.00124516629148275	-0.00172017747536302
0.333519279956818	0.55115270614624	-0.129771381616592	-0.0101427212357521	-0.00277531449683011	-0.00275790202431381
0.302946269512177	0.48335063457489	-0.0541496984660625	-0.00905541609972715	-0.00195533432997763	-0.000707113707903773
0.210116535425186	0.472092419862747	-0.091742143034935	-0.00990150216966867	-0.00312170805409551	0.00183935055974871
0.123449623584747	0.424203008413315	-0.159258931875229	-0.00799164641648531	-0.00721349427476525	0.000850414275191724
0.037000048905611	0.314796030521393	-0.24519008398056	-0.00718786520883441	-0.00893960427492857	0.000307900772895664
0.0523521974682808	0.24531053006649	-0.226600393652916	-0.00251477956771851	-0.00941861048340797	-0.00224887602962554
0.0487104691565037	0.00745984679087996	-0.272242784500122	0.00263883825391531	-0.00653686979785562	-0.00191679352428764
0.06331916898489	-0.154181495308876	-0.242017835378647	0.00503094447776675	-0.00481663830578327	-0.00427653640508652
0.13044598698616	-0.189176470041275	-0.210961923003197	0.00678692664951086	-0.00351443840190768	-0.000523644383065403
0.108681663870811	-0.186192139983177	-0.0206614956259727	0.00994138512760401	-0.00465198745951056	0.00129246944561601
0.00246127671562135	-0.175249025225639	-0.0759095549583435	0.00868320278823376	-0.00877237785607576	0.0033592046238482
-0.0919672772288322	-0.162797123193741	-0.120284929871559	0.00715695647522807	-0.0107404282316566	0.00670024193823338
-0.154100462794304	-0.0872167870402336	-0.205389350652695	0.00547403283417225	-0.0131245516240597	0.0084564071148634
-0.198424383997917	-0.126731738448143	-0.304254800081253	0.00259421369992197	-0.0112796006724238	0.00630832370370626
-0.0259891282767057	0.0421564728021622	-0.139172285795212	0.00205517304129899	-0.00909434072673321	0.0047086188569665
-0.0286337547004223	0.0414097420871258	-0.222551435232162	-0.000222723669139668	-0.00588186364620924	-0.000505893665831536
0.138235613703728	0.23380321264267	-0.193464741110802	-0.00184587540570647	-0.00498691434040666	-0.00223571108654141
0.210994690656662	0.312477469444275	-0.15464061498642	-0.00484472373500466	-0.00149403477553278	-0.0030392415355891
0.306021004915237	0.408954828977585	-0.2128776460886	-0.00834248866885901	0.000146261198096909	-0.0033256895840168
0.307611346244812	0.544303596019745	-0.337863564491272	-0.0125081902369857	0.00232449313625693	-0.00414205528795719
0.216007500886917	0.547106385231018	-0.190805435180664	-0.0158586520701647	0.00167397491168231	-0.00396431284025311
0.0601360090076923	0.545202374458313	-0.242454513907433	-0.0138988988474011	-0.00502624781802297	0.00187978032045066
-0.0840931236743927	0.390637069940567	-0.284818291664124	-0.00964556261897087	-0.00981397181749344	0.00716660125181079
-0.24593523144722	0.215272128582001	-0.110044993460178	-0.00200592610053718	-0.0146478144451976	0.00484325736761093
-0.299002081155777	-0.041246373206377	-0.280668586492538	0.000676123832818121	-0.0126048754900694	0.00293057668022811
-0.229151085019112	-0.037026010453701	-0.164239749312401	0.00379862007685006	-0.0122605338692665	0.000971277593635023
-0.186146795749664	-0.10625658929348	-0.120659396052361	0.00508808111771941	-0.0112283956259489	1.41866839840077E-05
-0.0938596129417419	-0.141528189182281	-0.0983824953436852	0.00780125008895993	-0.00933287665247917	-0.000118209507490974
-0.0524722933769226	-0.171133205294609	-0.14697952568531	0.00867891404777765	-0.00580825423821807	-0.000856346974615008
0.036768514662981	-0.168669551610947	-0.138746067881584	0.00688031921163201	-0.00292049162089825	-0.00049920758465305
0.0794736370444298	-0.123442813754082	-0.2249925583601	0.00489384448155761	-0.00208550132811069	0.00304709048941731
0.0973013788461685	-0.103987418115139	-0.122164003551006	0.0053318259306252	-0.00345697137527168	0.00640744064003229
-0.0085822269320488	0.014973122626543	-0.062576100230217	0.00379329128190875	-0.00624103145673871	0.0069390325807035
-0.154362931847572	0.0540215149521828	-0.127735689282417	0.000125813457998447	-0.00958485808223486	0.00566896144300699
-0.303426027297974	0.139882698655128	-0.0580070577561855	-0.00223915721289814	-0.013368746265769	0.00236468692310154
-0.392010360956192	0.199259057641029	-0.0379238128662109	-0.00343111041001976	-0.0140061993151903	-0.000826398667413741
-0.312682062387466	0.310565054416656	0.0461071170866489	-0.00274204229936004	-0.0132724996656179	-0.00333734811283648
-0.230217352509499	0.288279861211777	0.028821025043726	-0.00350496778264642	-0.0122439861297607	-0.000493032857775688
-0.294045090675354	0.295738756656647	0.127778187394142	-0.00191227323375642	-0.0134708387777209	0.000150425854371861
-0.38328155875206	0.277622520923615	0.154597401618958	-0.00689419591799378	-0.0115251010283828	-0.00100295874290168
-0.242392346262932	0.323060005903244	-0.0848687440156937	-0.00740065192803741	-0.0101994415745139	0.00478948932141066
-0.0864729508757591	0.329504132270813	-0.264845103025436	-0.00662976270541549	-0.010291769169271	0.00283643766306341
0.161349534988403	0.283832788467407	-0.274565666913986	-0.00461750291287899	-0.0012067249044776	0.000470593891805038
0.340687811374664	0.211494773626328	-0.0353798568248749	-0.00261190021410584	0.00677045620977879	-0.00306419539265335
0.418452709913254	0.240615680813789	0.131228819489479	-0.00350063643418252	0.00899262074381113	-0.00119107298087329
0.335576564073563	0.440304458141327	0.124354161322117	-0.00809399597346783	0.00685055134817958	-0.00397740909829736
0.214784160256386	0.669439733028412	0.104123920202255	-0.0151469064876437	0.00185366650111973	-0.0061520398594439
0.0564898028969765	0.839165091514587	0.134011760354042	-0.0232423841953278	0.000448035571025684	-0.00757874874398112
0.0534157156944275	1.05144882202148	0.39496436715126	-0.0245749000459909	0.000685723265632987	-0.00697988457977772
-0.127825364470482	0.937870383262634	0.407859027385712	-0.0162388514727354	-0.00601717503741384	-0.00432735867798328
-0.483401477336884	0.698907732963562	0.384786278009415	-0.0147023033350706	-0.0152257829904556	-0.0032581293489784
-0.659217298030853	0.684870064258575	0.221858516335487	-0.0131891816854477	-0.0220102891325951	0.00362308672629297
-0.942242622375488	0.079161711037159	0.295117974281311	0.00319250230677426	-0.0292015094310045	0.00724078994244337
-0.96823114156723	-0.131317898631096	0.175794288516045	0.00503712194040418	-0.0273882448673248	0.0100790895521641
-0.881559014320374	-0.219847962260246	0.113440215587616	0.0106150051578879	-0.0258356817066669	0.00562113849446177
-0.584563076496124	-0.25901535153389	0.231138825416565	0.0101608047261834	-0.0143098467960954	0.00189267017412931
-0.246486306190491	-0.116020940244198	0.265535414218903	0.00828527007251978	-0.00811067037284374	0.00168650969862938
-0.408850789070129	-0.0914560928940773	0.661246120929718	0.00615812232717872	-0.00673632230609655	0.00138669647276402
-0.166457399725914	-0.0367620848119259	0.154866456985474	0.00438028993085027	-0.00519710732623935	-0.00331884738989174
-0.0167637970298529	0.0982097014784813	0.412621706724167	0.000419458316173404	0.00183625018689781	0.00225793104618788
-0.529404520988464	-0.0275123491883278	0.979812145233154	0.00475149741396308	-0.0101983388885856	-0.00159794348292053
-0.606826066970825	-0.162896707653999	0.348683148622513	0.00799615774303675	-0.0171380918473005	0.00456618936732411
-0.75779801607132	-0.139955371618271	0.429571270942688	0.00555270398035645	-0.0180267002433538	0.00738268624991179
-0.727792322635651	-0.163060039281845	0.418740153312683	0.00604103598743677	-0.0171365793794394	0.00688127987086773
-0.300801962614059	0.0983486399054527	0.500000476837158	0.000713339424692094	-0.00709160510450602	0.00364274927414954
0.18874654173851	0.38579648733139	0.534846186637878	-0.00624631298705935	0.00643925182521343	-0.000487486890051514
0.363729745149612	0.39884939789772	0.669537365436554	-0.00588428042829037	0.013318476267159	-0.0029368803370744
0.296204209327698	0.449508965015411	0.604589223861694	-0.00545957498252392	0.0099285002797842	-0.0016159254591912
-0.0366191603243351	0.119475476443768	0.690886676311493	0.000852908473461866	0.00276063033379614	-0.000101900128356647
-0.295644909143448	-0.0874294117093086	0.650586247444153	0.00237942114472389	-0.00372713664546609	0.0017929106252268
-0.442383646965027	-0.0468902960419655	0.687010169029236	0.00561619969084859	-0.00920358393341303	0.000609507551416755
-0.48501980304718	-0.0999743044376373	0.646054804325104	0.0042667631059885	-0.00893115531653166	0.000795000756625086
-0.50568425655365	-0.0791951566934586	0.741173982620239	0.00565708288922906	-0.00926541350781918	-0.000881901476532221
-0.42084613442421	-0.0327952057123184	0.672163844108582	0.00677118916064501	-0.00782692898064852	3.41047598340083E-05
-0.462150812149048	-0.248177513480186	0.626455187797546	0.0088772363960743	-0.00507884612306952	0.000760601367801428
-0.328079223632813	-0.365375429391861	0.703628897666931	0.0139452964067459	-0.00325785158202052	0.00110903393942863
-0.136288955807686	-0.437716424465179	0.738969922065735	0.0169950146228075	-8.98295256774873E-05	0.00231850938871503
-0.0303458999842405	-0.427909910678864	0.700012564659119	0.0144394161179662	0.00449249800294638	0.00218596472404897
0.0682942792773247	-0.208860069513321	0.858318746089935	0.0103268679231405	0.00648070359602571	0.00151598930824548
0.0884581208229065	0.00596933998167515	0.888532400131226	0.00416121631860733	0.00554628763347864	0.00469117518514395
-0.0065421792678535	0.111139535903931	0.991611242294312	-0.000928709807340056	0.00310589279979467	0.00597944250330329
-0.0955038368701935	0.320908844470978	1.06094932556152	-0.0041922265663743	0.00173405976966023	0.00723846675828099
-0.219017446041107	0.342727899551392	0.987857758998871	-0.00409869896247983	-0.00425803335383534	0.00520984828472137
-0.433776259422302	0.10821621119976	1.01844000816345	-0.00042758442577906	-0.00474939495325089	0.00604332378134131
-0.488910228013992	0.0421671345829964	0.802984535694122	0.00390096288174391	-0.00910418387502432	0.00200367625802755
-0.701483070850372	-0.149100765585899	0.90474808216095	0.00773431360721588	-0.0112360632047057	0.00175673142075539
-0.653611540794373	-0.072077602148056	0.79604035615921	0.00635645678266883	-0.0123800551518798	0.00108579429797828
-0.725241839885712	0.0483821555972099	0.764939844608307	0.00378051493316889	-0.014020855538547	-0.00118336756713688
-0.668759703636169	0.209423527121544	0.752505242824554	-0.000912168121431023	-0.0124389287084341	0.000692554691340774
-0.533918559551239	0.461717784404755	0.626178741455078	-0.00894884206354618	-0.0108597362414002	-0.00302092987112701
-0.419948399066925	0.76894748210907	0.773478209972382	-0.0155610796064138	-0.0102197406813502	-0.00405344367027283
-0.30710831284523	0.886289298534393	0.813135802745819	-0.0196783151477575	-0.00739795388653874	-0.00337460055015981
-0.253739029169083	0.972769975662231	0.827770829200745	-0.0229910835623741	-0.00455024372786283	-0.00327427941374481
-0.171694576740265	0.861265301704407	1.00822722911835	-0.0192128326743841	-0.000736861780751497	-0.00338165299035609
-0.0786641389131546	0.71406626701355	1.01724183559418	-0.0126998303458095	0.00324523495510221	-0.00317345443181694
-0.17458687722683	0.274715662002563	0.950742781162262	-0.000288313633063808	0.000485500291688368	-0.00230073556303978
-0.450138807296753	-0.0692832544445992	0.866040110588074	0.0089238379150629	-0.00781931634992361	-0.000381358055165038
-0.684033632278442	-0.0666513219475746	0.735016047954559	0.0079565467312932	-0.0144439125433564	0.0015256127808243
-0.68077540397644	0.0472173765301704	0.83639270067215	0.0061712977476418	-0.0150189213454723	0.00168480072170496
-0.628157019615173	0.254737764596939	0.886703729629517	0.00011804852692876	-0.0126899667084217	-0.000677274365443736
-0.416669815778732	0.401609927415848	0.835999548435211	-0.00536374421790242	-0.00718229170888662	-0.00257505895569921
-0.182124838232994	0.541393160820007	0.862464964389801	-0.00581027148291469	-0.000338654121151194	-0.00105113454628736
-0.152689173817635	0.569747269153595	0.897774517536163	-0.00766111351549625	0.000379610428353772	-0.00207081227563322
-0.244713976979256	0.631887972354889	0.924057126045227	-0.00950463861227036	-0.00282133859582245	-0.00211069267243147
-0.413365513086319	0.567396581172943	1.04467082023621	-0.00848188437521458	-0.00754603696987033	-0.00022075000742916
-0.334906458854675	0.663729250431061	0.797725379467011	-0.00977533496916294	-0.0089586153626442	-0.00115147873293608
-0.16846527159214	0.621527791023254	0.996629476547241	-0.010101892054081	-0.000951631169300526	-0.000808891141787171
-0.0116774495691061	0.658573150634766	0.947531640529633	-0.00927602406591177	0.00328125804662704	-0.000501115166116506
-0.0337142050266266	0.460101097822189	0.959588706493378	-0.00489131640642881	0.00379636883735657	-0.00169421057216823
-0.126539349555969	0.354313731193542	0.892131388187408	-0.00463675102218986	0.00179397000465542	-0.000846515991725028
-0.323345214128494	0.403515547513962	1.0277601480484	-0.00363262393511832	-0.00327235460281372	-0.00319537939503789
-0.487669676542282	0.323882162570953	0.979609727859497	-0.00265952851623297	-0.00784616265445948	0.000703391619026661
-0.642968475818634	0.249460637569427	1.10293889045715	-0.0013354440452531	-0.0113100642338395	0.00153352459892631
-0.781396448612213	0.299485325813293	1.02237641811371	-0.00182574067730457	-0.0159026179462671	0.000708839390426874
-0.749247252941132	0.126821085810661	0.821864128112793	0.00184404966421425	-0.0159041285514832	0.00159812555648386
-0.347396075725555	0.495704650878906	0.919017255306244	-0.0068164337426424	-0.00468498049303889	-0.00316492188721895
-0.0853215306997299	0.569773197174072	1.1018853187561	-0.00822656601667404	0.0031104285735637	-0.00376716069877148
-0.235588699579239	0.418924808502197	1.00420916080475	-0.00503706047311425	-0.000983330537565053	0.000310597766656429
-0.432309150695801	0.210546672344208	0.976700127124786	0.00140507007017732	-0.00687892828136683	0.00306867877952755
-0.455335944890976	-0.0129640158265829	0.875607371330261	0.00483782216906548	-0.00658329157158732	0.00389859662391245
-0.338668793439865	0.00881832186132669	0.929287433624268	0.00507118087261915	-0.00474914535880089	0.0019620347302407
-0.332525312900543	0.154814377427101	0.940153658390045	0.00228510540910065	-0.00311651267111301	0.00121088023297489
-0.398173779249191	0.326153963804245	0.952382266521454	-0.0026488162111491	-0.00472337147220969	3.65936080015672E-06
-0.53341668844223	0.458609014749527	1.01988506317139	-0.00638001039624214	-0.00849173124879599	-0.000533875601831824
-0.650036811828613	0.495674312114716	0.94661009311676	-0.0066141514107585	-0.0122067295014858	-0.000152572014485486
-0.70461094379425	0.365844309329987	0.930517792701721	-0.00531719764694572	-0.0127095086500049	-0.000125763472169638
-0.60651957988739	0.327035009860992	0.892297506332397	-0.000770116690546274	-0.0116494260728359	0.000472127983812243
-0.632859885692596	0.188902333378792	0.828318238258362	-0.000266961113084108	-0.00992454960942268	0.000580773106776178
-0.5607088804245	0.402886271476746	0.929740130901337	-0.00422277906909585	-0.00945350900292397	-0.000133275243570097
-0.534389615058899	0.611773490905762	0.911827266216278	-0.01149089820683	-0.00797048769891262	0.000555232807528228
-0.509490013122559	0.771423101425171	1.00214016437531	-0.0127397058531642	-0.0097968028858304	-0.000181076931767166
-0.463948249816895	0.719411313533783	0.665588319301605	-0.0379054062068462	-0.0236510224640369	-0.000228956472710706
-0.770510613918304	1.61651134490967	-1.1796635389328	-0.19370599091053	-0.118471436202526	-0.0055574350990355
-1.18488419055939	1.83930468559265	-2.24132204055786	-0.143567636609077	-0.103299498558044	-0.00289537548087537
-1.48663234710693	2.16372895240784	-2.48761510848999	-0.14430570602417	-0.123700626194477	-0.0050561367534101
-1.55129039287567	2.32620072364807	-3.07661104202271	-0.160823926329613	-0.130552053451538	-0.00695023825392127
-1.53978312015533	2.61779546737671	-3.69891452789307	-0.192783072590828	-0.139645770192146	-0.0103396689519286
-1.61447155475616	2.89080953598022	-4.58743810653687	-0.214981332421303	-0.147857174277306	-0.0113346250727773
-1.5628023147583	3.45272898674011	-5.43395662307739	-0.256967931985855	-0.152917489409447	-0.0120173757895827
-1.54318785667419	4.14718103408813	-6.40337085723877	-0.314969837665558	-0.158150479197502	-0.0139563269913197
-1.64803087711334	4.7878155708313	-7.71174287796021	-0.378021776676178	-0.170546919107437	-0.0175087004899979
-1.940873503685	5.25352811813354	-9.45609188079834	-0.424185663461685	-0.205146476626396	-0.0213540643453598
-2.34102296829224	5.33062267303467	-11.9937238693237	-0.408854842185974	-0.24396750330925	-0.0210500825196505
-2.78247785568237	5.54413318634033	-14.3727931976318	-0.445186644792557	-0.307858854532242	-0.0220591239631176
-3.06181454658508	5.87076950073242	-16.401086807251	-0.470307797193527	-0.351962238550186	-0.0238907355815172
-3.13515949249268	6.19872617721558	-19.173397064209	-0.464296132326126	-0.347336530685425	-0.021342970430851
-3.23904061317444	7.14355373382568	-21.6758003234863	-0.57205730676651	-0.387178301811218	-0.0277442559599876
-3.3658242225647	7.86163663864136	-24.1959419250488	-0.64521050453186	-0.428898423910141	-0.032387051731348
-3.67362117767334	8.26001930236816	-25.8049640655518	-0.703072428703308	-0.472217559814453	-0.0356884375214577
-3.80769753456116	8.9526891708374	-26.285680770874	-0.764344215393066	-0.494747042655945	-0.0380330383777618
-3.56193208694458	9.06115436553955	-28.2839088439941	-0.716801702976227	-0.435256361961365	-0.0425653755664825
-3.10509133338928	9.34399890899658	-29.5564785003662	-0.831996977329254	-0.465340882539749	-0.0480241142213345
-3.0019383430481	9.24219512939453	-29.9175643920898	-0.775067746639252	-0.434287369251251	-0.0466228798031807
-3.54709982872009	9.52595615386963	-28.0873432159424	-0.850546181201935	-0.505223751068115	-0.050497367978096
-4.39085912704468	10.4698762893677	-26.8921241760254	-0.873144328594208	-0.514328896999359	-0.0487376488745213
-5.16587162017822	10.4249143600464	-25.4548454284668	-0.866204738616943	-0.585076689720154	-0.0534473173320293
-6.33891725540161	11.0908994674683	-26.2724227905273	-0.914390683174133	-0.714756667613983	-0.055119477212429
-7.19376087188721	11.3547945022583	-27.501033782959	-0.971952378749847	-0.706042528152466	-0.0465747974812984
-7.52885150909424	11.5663909912109	-27.847843170166	-0.921796023845673	-0.812267303466797	-0.0353687480092049
-8.36488151550293	11.8566513061523	-28.3240242004395	-0.985504150390625	-0.863619089126587	-0.0314277075231075
-8.80604267120361	13.2698497772217	-30.3086967468262	-1.09098541736603	-0.868042707443237	-0.0353565290570259
-9.01609420776367	15.2295570373535	-29.8782520294189	-1.24903345108032	-0.910524189472198	-0.0366695933043957
-9.60900211334229	17.805233001709	-32.0907745361328	-1.54773688316345	-1.02523863315582	-0.0489810854196548
-10.8841743469238	19.5732975006104	-36.8790435791016	-1.70419299602509	-1.07701635360718	-0.0466145910322666
-12.2791309356689	20.5260791778564	-39.820484161377	-1.7931159734726	-1.25150954723358	-0.0525613613426685
-13.9544286727905	21.0632743835449	-40.6967735290527	-1.85315477848053	-1.3494439125061	-0.0539922602474689
-15.2560834884644	22.2956390380859	-45.0261421203613	-1.93484616279602	-1.48139846324921	-0.0629536285996437
-15.9632244110107	23.5087814331055	-46.199779510498	-2.04752349853516	-1.51172876358032	-0.0795740410685539
-16.1594009399414	24.9162540435791	-52.2937774658203	-2.09408903121948	-1.59176158905029	-0.0820191949605942
-16.0825347900391	25.7321376800537	-57.4265594482422	-2.21857452392578	-1.61845469474792	-0.0959276482462883
-15.4969997406006	26.0696086883545	-61.8542823791504	-2.22669219970703	-1.62513637542725	-0.102603852748871
-15.4323511123657	26.1763000488281	-58.4243431091309	-2.30267524719238	-1.6246474981308	-0.10024818778038
-15.4940824508667	26.0911159515381	-52.5907325744629	-2.25232338905334	-1.59280121326447	-0.100923620164394
-14.9918642044067	25.0081100463867	-51.4778594970703	-2.0923969745636	-1.49044179916382	-0.100997067987919
-14.3613729476929	24.0703506469727	-49.3373947143555	-2.0643367767334	-1.45055043697357	-0.103002913296223
-13.4944591522217	22.2006378173828	-43.9327278137207	-1.91721773147583	-1.35073935985565	-0.091056153178215
-12.1666345596313	19.5566921234131	-36.4941520690918	-1.65151000022888	-1.21089601516724	-0.0794244334101677
-10.249228477478	16.4554996490479	-30.4758567810059	-1.41833448410034	-1.02639544010162	-0.0671924725174904
-8.10094833374023	12.8523721694946	-22.5537223815918	-1.1039571762085	-0.807253003120422	-0.0591071732342243
-5.85176944732666	9.17902755737305	-14.0131225585938	-0.782913327217102	-0.570220708847046	-0.045888178050518
-3.79804277420044	5.89655113220215	-5.36678028106689	-0.513425409793854	-0.34597060084343	-0.0331281796097755
-1.91449308395386	3.97856545448303	0.0159905776381493	-0.257026463747025	-0.118129916489124	-0.0215581655502319
-0.701509177684784	2.64773321151733	1.55342817306519	-0.0881521552801132	-0.00973268784582615	-0.0151959052309394
-0.593907058238983	1.36716604232788	1.60933089256287	-0.0306436307728291	-0.00353779294528067	-0.00918135792016983
-0.908766746520996	0.743463575839996	1.38096404075623	-0.0429378636181355	-0.0168345104902983	-0.00548925064504147
-1.05391383171082	0.835269749164581	1.29813265800476	-0.0379080325365067	-0.0194664411246777	-0.00482784863561392
-1.16311812400818	0.539177477359772	1.62457048892975	-0.0112053835764527	-0.0176130849868059	-0.00293743750080466
-1.46126592159271	0.139525800943375	1.59302115440369	-0.00113564461935312	-0.0237955655902624	-0.000929694215301424
-1.47559154033661	0.0579704120755196	1.16185736656189	-0.000344641041010618	-0.024444717913866	0.00241839233785868
-1.36170506477356	-0.00777793629094958	1.39190804958344	0.00468681659549475	-0.0211260374635458	-0.000312927062623203
-1.14638543128967	0.28656542301178	1.0120404958725	-0.00509209092706442	-0.0194663517177105	-0.00359675451181829
-1.07078814506531	0.506298840045929	1.11704063415527	-0.00983469095081091	-0.018437447026372	-0.00424883747473359
-1.00366103649139	0.510399341583252	1.06687152385712	-0.00981781724840403	-0.0167547892779112	7.36995789338835E-05
-0.958079397678375	0.762530863285065	0.679460763931274	-0.0157333314418793	-0.0180225595831871	-0.00581603311002254
-0.989224135875702	0.634694874286652	0.956762731075287	-0.0135432472452521	-0.0176095236092806	-0.00386879639700055
-1.00576388835907	0.642561793327332	0.668245732784271	-0.014667340554297	-0.0191403925418854	-0.00387207022868097
-0.943983018398285	0.691214680671692	0.599449992179871	-0.0144439488649368	-0.0198932308703661	-0.00387852778658271
-0.882560849189758	0.781263828277588	0.40540623664856	-0.0170137658715248	-0.0192016810178757	-0.00583247188478708
-0.512628555297852	0.878484070301056	0.39021560549736	-0.0194416679441929	-0.0112744309008121	-0.00707796541973948
-0.0548421777784824	0.954886317253113	-0.00889451988041401	-0.0230614561587572	0.000599232385866344	-0.00703733088448644
0.143216550350189	0.962877631187439	0.339714765548706	-0.021904731169343	0.00693230843171477	-0.0093609020113945
-0.075516052544117	0.743247151374817	0.325505614280701	-0.0161898396909237	0.00189599068835378	-0.00485979253426194
-0.268958956003189	0.571993112564087	-0.00120018178131431	-0.013219153508544	-0.00619214540347457	-0.00219997344538569
-0.351752609014511	0.302089482545853	0.210757449269295	-0.0072281314060092	-0.00702768377959728	-0.00285420846194029
-0.206256985664368	0.317716628313065	0.257940649986267	-0.0061783161945641	-0.00185192155186087	-0.00505890278145671
-0.0701354071497917	0.30578550696373	0.36168172955513	-0.00596957607194781	0.00269115553237498	-0.00535740191116929
-0.102814227342606	0.269440352916718	0.37638247013092	-0.00446678139269352	0.00125992950052023	-0.00338391936384141
-0.258918642997742	0.276104331016541	0.539316296577454	-0.00190545758232474	-0.00389285525307059	-0.00269755441695452
-0.488086044788361	-0.00424964167177677	0.46598082780838	-0.000780331087298691	-0.00744926556944847	-0.001126988674514
-0.461363285779953	-0.110926285386086	0.647598922252655	0.00438412418588996	-0.00597313605248928	-0.00185772927943617
-0.288587629795074	-0.0902596414089203	0.700914084911346	0.00566757656633854	-0.000939526711590588	-0.00234496663324535
-0.249683111906052	0.119844362139702	0.875012338161469	0.000841051922179759	0.000435145717347041	-0.00306254671886563
-0.437757402658463	0.391421467065811	0.605054378509521	-0.0555527992546558	-0.028022414073348	-0.0052984575740993
-0.774201154708862	2.41817045211792	-4.39298915863037	-0.288202553987503	-0.136923536658287	-0.0292657911777496
-0.813513517379761	3.11730170249939	-7.93648195266724	-0.236185073852539	-0.121433846652508	-0.0224702693521976
-0.954674422740936	4.14788150787354	-8.2922945022583	-0.388164758682251	-0.154891893267632	-0.0365279875695705
-0.9086993932724	4.41752767562866	-7.94449090957642	-0.370351523160934	-0.123199693858624	-0.0335541740059853
-0.906192660331726	4.73358488082886	-8.20633792877197	-0.345081150531769	-0.125085040926933	-0.031434889882803
-1.02516388893127	5.09537839889526	-10.1715316772461	-0.346607178449631	-0.128923550248146	-0.0329174883663654
-1.26039123535156	5.54476404190063	-11.814058303833	-0.434470176696777	-0.19483856856823	-0.043445035815239
-1.2920743227005	6.45107746124268	-12.3472461700439	-0.516430616378784	-0.205758512020111	-0.0458883494138718
-1.32409048080444	7.41845321655273	-12.9270172119141	-0.587497174739838	-0.211023181676865	-0.0505419559776783
-1.25588011741638	8.25495624542236	-14.7477960586548	-0.65343713760376	-0.218885615468025	-0.0549012050032616
-1.06310951709747	9.33029556274414	-17.0834922790527	-0.759337306022644	-0.219375863671303	-0.061240442097187
-1.217280626297	10.1876373291016	-18.871301651001	-0.884296596050262	-0.246695339679718	-0.0716136544942856
-1.54870188236237	10.7480020523071	-19.7837715148926	-0.873228430747986	-0.267468899488449	-0.0711487308144569
-2.14035487174988	11.4054021835327	-22.2629890441895	-0.913822412490845	-0.327717810869217	-0.0681304559111595
-2.83659768104553	12.6641044616699	-25.1122646331787	-1.05014872550964	-0.417407006025314	-0.0806834176182747
-3.34137892723084	13.4699649810791	-30.0940227508545	-1.10830652713776	-0.493625730276108	-0.0835538059473038
-3.72244453430176	14.3331413269043	-34.3793449401855	-1.21663773059845	-0.574782431125641	-0.0901587754487991
-3.46250438690186	15.1484127044678	-39.155216217041	-1.25123357772827	-0.569644868373871	-0.0909958109259605
-2.62090611457825	16.3554840087891	-43.0116729736328	-1.41836726665497	-0.55791711807251	-0.105693235993385
-2.24928879737854	17.5919666290283	-42.9166107177734	-1.52155566215515	-0.528034389019012	-0.110423155128956
-2.36822891235352	18.7936191558838	-44.315128326416	-1.5224517583847	-0.514145076274872	-0.115293845534325
-2.69145750999451	19.933084487915	-48.9084663391113	-1.67013108730316	-0.563569188117981	-0.126555413007736
-2.83676552772522	20.2836952209473	-51.939151763916	-1.68576419353485	-0.593694150447845	-0.12737637758255
-3.13331270217896	19.527099609375	-54.6064033508301	-1.63147699832916	-0.651475608348846	-0.118425868451595
-3.45280694961548	18.9967994689941	-52.7058486938477	-1.66500878334045	-0.697544515132904	-0.115370854735374
-4.02625179290771	18.9085960388184	-45.8098297119141	-1.6104907989502	-0.729234218597412	-0.11656691133976
-5.15548849105835	19.9533920288086	-41.3034515380859	-1.71807563304901	-0.737370014190674	-0.121719121932983
-5.48941278457642	20.7658863067627	-40.7311973571777	-1.71369552612305	-0.708603739738464	-0.123849421739578
-5.13921117782593	21.2550258636475	-47.1582794189453	-1.73278307914734	-0.720800578594208	-0.137218654155731
-5.14103364944458	22.5323848724365	-54.0037269592285	-1.93185329437256	-0.799705326557159	-0.145459890365601
-5.71509742736816	23.4729652404785	-57.4639854431152	-1.97716999053955	-0.848107278347015	-0.150742381811142
-6.76048707962036	25.4491806030273	-59.2910308837891	-2.17196774482727	-0.994523108005524	-0.160780727863312
-7.36646938323975	27.6528358459473	-64.0690765380859	-2.30255389213562	-1.03717792034149	-0.172066807746887
-7.01623439788818	29.5729808807373	-67.9846878051758	-2.46427917480469	-1.02747929096222	-0.183763265609741
-6.51183414459229	31.5112400054932	-73.7062377929688	-2.65557479858398	-1.01899993419647	-0.196298584342003
-5.1268949508667	33.176399230957	-77.7689437866211	-2.80494356155396	-0.944257318973541	-0.215355783700943
-3.92229056358337	34.1232833862305	-85.0802383422852	-2.87369418144226	-0.835593044757843	-0.222756072878838
-2.835932970047	33.1498527526855	-87.6438980102539	-2.83489203453064	-0.753652274608612	-0.214729204773903
-2.61113476753235	32.5875663757324	-90.5425262451172	-2.80642008781433	-0.767891883850098	-0.211425870656967
-2.63598132133484	30.5539512634277	-87.0023574829102	-2.59815859794617	-0.767620742321014	-0.187948420643806
-1.99971985816956	29.2254161834717	-86.5633010864258	-2.48506760597229	-0.696918547153473	-0.185157969594002
-1.48264455795288	28.408992767334	-82.9083404541016	-2.4014835357666	-0.633500635623932	-0.188614383339882
-1.10111486911774	27.0691318511963	-76.8048248291016	-2.32335638999939	-0.547491788864136	-0.178508952260017
-0.839903891086578	25.9354381561279	-69.3056335449219	-2.20132970809937	-0.486570477485657	-0.169023245573044
-1.67012453079224	24.6334590911865	-59.3048057556152	-2.12043166160584	-0.511177778244019	-0.16290719807148
-2.8433039188385	22.3122501373291	-49.9305458068848	-1.86301553249359	-0.459767401218414	-0.141896769404411
-3.46086359024048	19.4126968383789	-40.4851036071777	-1.69094288349152	-0.530972599983215	-0.12649692595005
-4.64015960693359	15.93958568573	-28.3650817871094	-1.37922978401184	-0.54239422082901	-0.0969966650009155
-4.29004144668579	12.2241868972778	-18.7010059356689	-1.03930854797363	-0.446690380573273	-0.071355439722538
-3.54732489585876	8.55195140838623	-11.0754356384277	-0.731136739253998	-0.286450237035751	-0.0566077269613743
-2.21080565452576	5.76017665863037	-5.11696338653564	-0.470880717039108	-0.168236777186394	-0.0449020899832249
-1.2509503364563	3.56645679473877	-2.18722438812256	-0.251127392053604	-0.0828305035829544	-0.0298735816031694
-1.07769227027893	1.57387340068817	0.506244778633118	-0.101720340549946	-0.0397900715470314	-0.0108298221603036
-1.08273029327393	0.438142836093903	1.91726517677307	-0.00935353618115187	-0.0173848830163479	0.000818307744339108
-1.08063697814941	0.322112798690796	1.81396269798279	-0.00780255533754826	-0.0179599057883024	0.00156601553317159
-0.905042052268982	0.826933801174164	1.90333259105682	-0.0211425591260195	-0.0145381195470691	-0.00224620010703802
-0.845125794410706	1.21895003318787	1.9766411781311	-0.0308302324265242	-0.0130421482026577	-0.00561885442584753
-0.744168758392334	1.32759726047516	1.79279732704163	-0.0329069569706917	-0.0128263151273131	-0.00788848195225
-0.483387410640717	1.36742699146271	1.53661632537842	-0.0320119075477123	-0.00618739845231175	-0.0119830127805471
-0.0708639621734619	1.41940212249756	1.26373755931854	-0.0321204736828804	0.00246122688986361	-0.0107856309041381
0.0838479325175285	1.20443558692932	1.08475995063782	-0.0266281943768263	0.00522195640951395	-0.00736177433282137
0.0530886612832546	0.885607361793518	0.826760709285736	-0.0200053118169308	0.00427166279405355	-0.00443160766735673
0.0728926807641983	0.623778760433197	0.697186052799225	-0.0130658755078912	0.00580688798800111	-0.0045891422778368
0.0626235902309418	0.578840911388397	0.694921016693115	-0.0120606953278184	0.00515459384769201	-0.00513291731476784
-0.220824137330055	0.554105401039124	0.548774003982544	-0.0106508983299136	-0.0016842958284542	-0.00594930769875646
-0.404480397701263	0.478978991508484	0.341009438037872	-0.00989268906414509	-0.0080524142831564	-0.00548538379371166
-0.439431667327881	0.455560714006424	0.26379656791687	-0.0094804223626852	-0.00841584056615829	-0.00841960683465004
-0.488454282283783	0.659323692321777	0.291958391666412	-0.0129605904221535	-0.0100377853959799	-0.00812067370861769
-0.584953486919403	0.714387059211731	0.30350136756897	-0.0169496592134237	-0.0123776327818632	-0.00592719065025449
-0.704594910144806	0.776643812656403	0.306844800710678	-0.0190814007073641	-0.0145614426583052	-0.00565786147490144
-0.756465077400208	0.885024607181549	0.415219217538834	-0.0195005517452955	-0.017432626336813	-0.00453836796805263
-0.871080756187439	0.862976670265198	0.278856128454208	-0.0200497172772884	-0.0198369063436985	-0.00507364887744188
-0.862079322338104	0.908115386962891	0.326839208602905	-0.020903630182147	-0.0190900154411793	-0.00566824758425355
-0.769917249679565	1.01164925098419	0.423737525939941	-0.0242041293531656	-0.0177390687167645	-0.00753134163096547
-0.812859714031219	0.902347266674042	0.422774732112885	-0.021883100271225	-0.0176067054271698	-0.0057293321006
-0.787354946136475	0.554262161254883	0.423583716154099	-0.0140557363629341	-0.0170292071998119	-0.00267449230886996
-0.731778264045715	0.254090666770935	0.524460852146149	-0.00544687965884805	-0.0143225360661745	-0.00142396776936948
-0.611517250537872	0.0772936344146729	0.560397982597351	-0.000566390110179782	-0.0114076985046268	-0.002149089705199
-0.541451454162598	0.0728487148880959	0.600174009799957	-0.00200148997828364	-0.00855107232928276	-0.00235537113621831
-0.424272358417511	0.127071261405945	0.721609115600586	0.000428802130045369	-0.00747798243537545	-0.00242452160455287
-0.334704399108887	-0.0525849051773548	0.703200459480286	0.000915412907488644	-0.00364634883590043	-0.00203839829191566
-0.173605173826218	0.144701823592186	0.661269068717957	-0.00317434128373861	0.00026159145636484	-0.00175787147600204
-0.153328403830528	0.31560429930687	0.697625517845154	-0.0170517563819885	-0.00333734229207039	-0.0033379893284291
-0.0617511384189129	1.53449928760529	-1.99069261550903	-0.244820564985275	-0.0309055130928755	-0.0288653075695038
0.177365526556969	2.65177202224731	-3.26058173179626	-0.289355456829071	-0.0667141601443291	-0.0374560654163361
-0.169894218444824	3.36396336555481	-4.87386751174927	-0.261974215507507	-0.114291146397591	-0.0333398953080177
-0.739149153232574	3.55969619750977	-5.9164023399353	-0.285672694444656	-0.126177668571472	-0.0315447002649307
-0.581905424594879	4.08209323883057	-7.1340503692627	-0.331409871578217	-0.1340401917696	-0.0369240529835224
-0.152835965156555	4.64224863052368	-9.03000640869141	-0.326477766036987	-0.119226962327957	-0.0390457808971405
0.294237703084946	5.32875394821167	-10.988431930542	-0.398740172386169	-0.0748467296361923	-0.0421393215656281
0.698598742485046	6.42660427093506	-12.2735109329224	-0.529478371143341	-0.0529948510229588	-0.0543841905891895
0.904544591903687	7.87886905670166	-12.346155166626	-0.65832245349884	-0.0440765917301178	-0.0674009919166565
0.730653166770935	8.7923698425293	-13.0945043563843	-0.691824018955231	-0.043569777160883	-0.0709976702928543
0.494203567504883	9.53619956970215	-14.0268592834473	-0.770742893218994	-0.0665331929922104	-0.0789392292499542
0.453885853290558	10.2605762481689	-17.12624168396	-0.78669273853302	-0.108722493052483	-0.0819519609212875
0.224090084433556	11.02232837677	-18.8743877410889	-0.92604649066925	-0.16330398619175	-0.0923726633191109
0.134713396430016	12.3578462600708	-22.2513656616211	-0.982936799526215	-0.180849432945251	-0.094514936208725
-0.400662958621979	13.7591495513916	-26.1322841644287	-1.11297428607941	-0.253140985965729	-0.103699550032616
-1.07274985313416	15.5444869995117	-29.9701461791992	-1.26156675815582	-0.36024609208107	-0.120167873799801
-1.58512783050537	16.3317718505859	-35.6494483947754	-1.32727408409119	-0.427203863859177	-0.11579854041338
-1.60010099411011	17.2708778381348	-41.6226196289063	-1.42588770389557	-0.498513132333755	-0.118074543774128
-1.19435179233551	18.4081382751465	-44.4053344726563	-1.57987153530121	-0.481861233711243	-0.124905727803707
-0.710045039653778	20.0489978790283	-42.1484718322754	-1.69575762748718	-0.432890623807907	-0.138501212000847
-0.419260919094086	21.7474784851074	-40.5106163024902	-1.79854226112366	-0.37469619512558	-0.143875017762184
-0.545061349868774	23.0766906738281	-41.3443565368652	-1.87538957595825	-0.357194662094116	-0.153944507241249
-0.958547592163086	24.1070518493652	-45.3492851257324	-1.95636379718781	-0.378406137228012	-0.159475460648537
-1.11646807193756	24.5914726257324	-47.8982772827148	-2.08980226516724	-0.446344882249832	-0.16298933327198
-1.0828241109848	24.9676952362061	-51.5902290344238	-2.06044507026672	-0.438294887542725	-0.165354400873184
-0.71138072013855	25.9666900634766	-61.0219268798828	-2.08922791481018	-0.400313913822174	-0.173075750470161
-0.614282429218292	27.7478790283203	-64.6447982788086	-2.37809872627258	-0.50732034444809	-0.189922332763672
-1.55498433113098	29.5703048706055	-68.077392578125	-2.48125720024109	-0.542361557483673	-0.19182026386261
-2.349534034729	32.2923164367676	-71.0116271972656	-2.6914598941803	-0.637156546115875	-0.215295597910881
-2.42887878417969	34.0492820739746	-74.6836166381836	-2.88147521018982	-0.687849879264832	-0.231785997748375
-2.1155858039856	34.7008361816406	-76.9221038818359	-2.92513489723206	-0.638688445091248	-0.229835137724876
-0.983882963657379	34.6464767456055	-79.7109909057617	-2.93619251251221	-0.591540992259979	-0.232163920998573
0.318845480680466	34.2632179260254	-78.6732711791992	-2.91570401191711	-0.499233096837997	-0.231853038072586
0.794316351413727	33.6859092712402	-72.2166290283203	-2.87031412124634	-0.439570635557175	-0.231262996792793
1.53196263313293	32.8375625610352	-70.8942108154297	-2.73335981369019	-0.292836725711823	-0.227648332715034
1.39437651634216	32.5177879333496	-71.6475219726563	-2.80173921585083	-0.368136554956436	-0.22805717587471
-0.340061068534851	32.0960960388184	-67.5705184936523	-2.71893763542175	-0.461632251739502	-0.208693951368332
-2.20341300964355	31.39430809021	-69.1290512084961	-2.6373496055603	-0.594602465629578	-0.196458071470261
-3.6987316608429	31.3511428833008	-74.8551712036133	-2.62518906593323	-0.716871738433838	-0.204732835292816
-5.48549222946167	31.9546127319336	-79.8907318115234	-2.7115466594696	-0.913070619106293	-0.201852932572365
-7.14982748031616	33.1865615844727	-86.8166275024414	-2.79986000061035	-1.08843457698822	-0.203321576118469
-8.08650875091553	35.5255889892578	-94.4224395751953	-2.99107599258423	-1.21040618419647	-0.219763398170471
-7.36887216567993	37.7539291381836	-102.427093505859	-3.19205760955811	-1.21635138988495	-0.239456087350845
-5.96565198898315	39.620288848877	-107.362449645996	-3.34660410881042	-1.13911378383636	-0.267066597938538
-5.35719776153564	41.0178298950195	-113.44563293457	-3.42013740539551	-1.13148987293243	-0.270981431007385
-3.69588994979858	41.4217987060547	-114.739143371582	-3.40118670463562	-1.01513504981995	-0.276901960372925
-1.48272836208344	40.873291015625	-110.477462768555	-3.35365438461304	-0.781208753585815	-0.285964816808701
1.01257169246674	39.436107635498	-106.711090087891	-3.22509455680847	-0.530517578125	-0.270403504371643
2.50631880760193	36.5868453979492	-95.4354705810547	-3.02974891662598	-0.353994995355606	-0.25508126616478
3.7052640914917	32.3945083618164	-84.8537521362305	-2.67322540283203	-0.161199346184731	-0.228404566645622
4.73275756835938	27.7697715759277	-73.8795166015625	-2.3625922203064	-0.0466140396893024	-0.194560915231705
4.7905650138855	22.1355686187744	-59.6071739196777	-1.90528070926666	0.0466053634881973	-0.160276427865028
3.62111020088196	16.1532669067383	-42.1639404296875	-1.45044612884521	0.0233877282589674	-0.119370929896832
1.51563394069672	10.3263559341431	-22.5512619018555	-0.97907418012619	-0.105560310184956	-0.0746553987264633
-0.400887906551361	5.81400728225708	-6.83695936203003	-0.512098014354706	-0.0604299195110798	-0.031178180128336
-1.18207406997681	3.3936870098114	-1.21182703971863	-0.221720308065414	-0.0383548401296139	-0.0211628284305334
-1.32749509811401	1.89771044254303	0.836236238479614	-0.0817030519247055	-0.0191506668925285	-0.014928188174963
-1.5820540189743	0.950440883636475	1.65515685081482	-0.0262698568403721	-0.0279409997165203	-0.00767146656289697
-1.76355445384979	0.706237256526947	1.64951956272125	-0.0207110252231359	-0.0333288982510567	-0.00273940130136907
-1.6992279291153	0.703080415725708	1.74626743793488	-0.0212219133973122	-0.0317931026220322	-0.00521239032968879
-1.28904223442078	0.958223581314087	1.69932579994202	-0.0254840739071369	-0.0226461701095104	-0.00930450018495321
-0.95713073015213	1.1665472984314	1.61481535434723	-0.0305504780262709	-0.0130485193803906	-0.0104337511584163
-0.815501272678375	1.1670264005661	1.4352924823761	-0.0315852984786034	-0.00976937357336283	-0.00874100252985954
-0.691468715667725	1.13278746604919	1.26305294036865	-0.028189392760396	-0.0110078891739249	-0.0067087160423398
-0.631272554397583	0.937691986560822	1.04701828956604	-0.0218965504318476	-0.00857770070433617	-0.00499971676617861
-0.495437890291214	0.77152693271637	0.893108487129211	-0.0184599868953228	-0.00562547706067562	-0.00478668743744493
-0.324384689331055	0.864464521408081	0.854038000106812	-0.0199172589927912	-0.00167639332357794	-0.00648313714191318
-0.0854322016239166	1.06752002239227	0.783199846744537	-0.0238534044474363	0.0042012925259769	-0.00612585712224245
-0.109137579798698	1.050297498703	0.726536810398102	-0.0260371323674917	0.00476404977962375	-0.00723740505054593
-0.343264907598495	1.08074009418488	0.62693452835083	-0.0263708662241697	-0.00234655267558992	-0.00805330183357
-0.657990992069244	0.981944382190704	0.505456507205963	-0.023643871769309	-0.0123353060334921	-0.00758907804265618
-0.884833037853241	0.997871160507202	0.449659466743469	-0.0235255043953657	-0.0199097264558077	-0.0082486541941762
-0.99751490354538	0.873195052146912	0.304991185665131	-0.0212020501494408	-0.0222892239689827	-0.00705440528690815
-0.943418264389038	0.767964959144592	0.229114353656769	-0.0183461774140596	-0.0197193436324596	-0.0080877598375082
-0.592246532440186	0.813155889511108	0.201901346445084	-0.0201709624379873	-0.0126767726615071	-0.0095642227679491
-0.222917377948761	0.921201407909393	0.104530498385429	-0.0232944898307323	-0.00189830712042749	-0.00892370939254761
-0.105351179838181	0.89909839630127	0.29026985168457	-0.0215542893856764	0.00072653911774978	-0.00603980477899313
-0.176379904150963	0.72800225019455	0.154341369867325	-0.018504723906517	-0.00241617229767144	-0.00394635740667582
-0.267668843269348	0.585627019405365	0.198233559727669	-0.0156024685129523	-0.00434956513345242	-0.00301973801106215
-0.388604074716568	0.536918878555298	0.323364973068237	-0.0142514556646347	-0.00602983217686415	-0.00517719471827149
-0.490324109792709	0.604741334915161	0.335813105106354	-0.0141134699806571	-0.00900295842438936	-0.0062484834343195
-0.673673272132874	0.515273988246918	0.342050224542618	-0.0141335697844625	-0.0127903455868363	-0.00645604357123375
-0.709744930267334	0.520790278911591	0.504344463348389	-0.0122183514758945	-0.015314131975174	-0.00445506209507585
-0.593689441680908	0.527438342571259	0.523106694221497	-0.0140317538753152	-0.011086093261838	-0.00477822404354811
-0.443361729383469	0.610829055309296	0.634234964847565	-0.0152344731613994	-0.00643434654921293	-0.00539091927930713
-0.3226637840271	0.62099426984787	0.749215662479401	-0.0140724163502455	-0.00325555168092251	-0.00458008935675025
-0.345173418521881	2.71733260154724	-2.37010359764099	-0.499947041273117	-0.165082052350044	-0.0477628000080585
-0.599471271038055	5.48481321334839	-7.74157333374023	-0.523562908172607	-0.175577014684677	-0.0512693040072918
-0.501029133796692	6.48721981048584	-10.6936159133911	-0.502041339874268	-0.126188367605209	-0.0507254786789417
-0.236036106944084	7.41926956176758	-13.2991790771484	-0.606017351150513	-0.151402905583382	-0.0608173236250877
0.182035803794861	8.16741466522217	-16.5250396728516	-0.66814923286438	-0.142625868320465	-0.0698338598012924
0.663416981697083	8.90574741363525	-19.3499431610107	-0.716582775115967	-0.123228251934052	-0.0759362801909447
1.16059696674347	9.65086078643799	-21.4789161682129	-0.779598474502563	-0.0943244099617004	-0.0817098543047905
1.90776371955872	10.701189994812	-22.6282005310059	-0.85563600063324	-0.037035346031189	-0.0850623473525047
2.72864508628845	11.4872121810913	-23.6977653503418	-0.928912401199341	0.0350277870893478	-0.0872852727770805
3.59865880012512	12.138072013855	-25.2343215942383	-0.972857594490051	0.104194864630699	-0.0870852693915367
4.55376195907593	12.5375947952271	-27.8298721313477	-1.00613296031952	0.17413641512394	-0.0875517651438713
5.35347604751587	12.964282989502	-31.5577602386475	-1.03694021701813	0.22717359662056	-0.0907325744628906
6.13212633132935	13.503080368042	-36.2197341918945	-1.08317840099335	0.268018424510956	-0.0987632572650909
6.59875869750977	14.220178604126	-41.3112602233887	-1.15580070018768	0.261453598737717	-0.106065720319748
6.25748014450073	15.3702335357666	-45.6832580566406	-1.27002608776093	0.183358550071716	-0.111879378557205
5.81887006759644	16.0144100189209	-51.9518699645996	-1.26094138622284	0.140419349074364	-0.101284079253674
5.11567449569702	17.0210762023926	-58.287525177002	-1.47005820274353	-0.0396103449165821	-0.119713626801968
4.19543266296387	17.8723773956299	-55.7670364379883	-1.64616572856903	-0.165728956460953	-0.128920406103134
2.72401928901672	17.8220252990723	-47.8973922729492	-1.54403984546661	-0.206627860665321	-0.117801986634731
1.92888855934143	17.9683780670166	-41.1162338256836	-1.44923150539398	-0.219952315092087	-0.111731685698032
0.191245943307877	18.886251449585	-38.2978820800781	-1.48449158668518	-0.230287626385689	-0.118305549025536
-0.829776287078857	20.1640586853027	-40.4473190307617	-1.62602400779724	-0.271007001399994	-0.124042056500912
-1.49679028987885	21.5956859588623	-45.5445747375488	-1.77724850177765	-0.395220637321472	-0.134913176298141
-2.10329127311707	23.7087936401367	-52.7358131408691	-1.95478940010071	-0.471519887447357	-0.150043621659279
-2.02115726470947	26.0501327514648	-59.5173645019531	-2.22783994674683	-0.584450006484985	-0.170373514294624
-2.32696437835693	27.8452968597412	-62.0868606567383	-2.37890124320984	-0.64267510175705	-0.173980861902237
-3.19051909446716	29.0255737304688	-62.7083282470703	-2.43997764587402	-0.703723907470703	-0.17521795630455
-3.29369235038757	28.6527061462402	-61.995288848877	-2.35861444473267	-0.718988955020905	-0.167693048715591
-3.2284722328186	29.3189811706543	-65.9047393798828	-2.46200180053711	-0.705967009067535	-0.192283928394318
-2.96044659614563	30.7535839080811	-68.9288024902344	-2.5562436580658	-0.71141505241394	-0.20275029540062
-2.3569962978363	32.7095603942871	-74.8683090209961	-2.71681928634644	-0.692852377891541	-0.219297125935555
-1.56530499458313	35.5379867553711	-80.8507537841797	-2.98637938499451	-0.677149713039398	-0.246088042855263
-0.692095875740051	37.6438865661621	-86.7310562133789	-3.15912985801697	-0.661507904529572	-0.263835996389389
-0.139540195465088	38.4863700866699	-90.2232513427734	-3.27494835853577	-0.648462295532227	-0.279129832983017
0.83765184879303	38.9796142578125	-92.1401596069336	-3.27532839775085	-0.589966356754303	-0.278474241495132
1.89091908931732	39.2494964599609	-95.359245300293	-3.2724301815033	-0.519554376602173	-0.281814485788345
2.58834958076477	40.0311965942383	-100.331619262695	-3.35645961761475	-0.466427564620972	-0.287792563438416
2.67992663383484	41.2842140197754	-104.55542755127	-3.44783997535706	-0.465005099773407	-0.301968216896057
2.37734961509705	42.6280212402344	-106.462524414063	-3.62268662452698	-0.516836762428284	-0.317979693412781
0.925596058368683	40.4879531860352	-84.1868743896484	-3.44865345954895	-0.555863380432129	-0.308737277984619
-0.0961297228932381	40.5130004882813	-84.0247039794922	-3.26237487792969	-0.523555994033813	-0.2923464179039
-1.56233012676239	40.8344955444336	-93.8228302001953	-3.36951470375061	-0.68749862909317	-0.327522933483124
-3.071702003479	39.9174537658691	-99.2761001586914	-3.26169276237488	-0.839971005916595	-0.376797944307327
-3.17642641067505	40.2025604248047	-109.812782287598	-3.24039769172668	-0.909835457801819	-0.453666090965271
-2.24306774139404	43.3457374572754	-104.200370788574	-3.3801908493042	-0.695126056671143	-0.539084494113922
-8.10009860992432	42.0226669311523	-82.1875991821289	-1.73722243309021	-0.448373347520828	-0.167435362935066
-10.6040439605713	49.0916862487793	-107.669403076172	-1.67644274234772	-0.22668881714344	-0.182820588350296
-8.65130805969238	47.9522476196289	-114.30778503418	-1.36509597301483	-0.00462042074650526	-0.15687383711338
-4.70322465896606	46.8857116699219	-116.890998840332	-1.26604759693146	0.278492361307144	-0.152812510728836
-0.451982200145721	44.085262298584	-110.34041595459	-1.15744888782501	0.490427494049072	-0.134642452001572
3.20407819747925	38.0965270996094	-95.1398010253906	-0.951707065105438	0.641128182411194	-0.0753731206059456
5.31807327270508	31.9717216491699	-84.9209823608398	-0.774675667285919	0.66678774356842	-0.066368006169796
5.87770223617554	24.3102645874023	-70.5169982910156	-0.576635897159576	0.619878768920898	-0.0788118615746498
5.64791488647461	15.5780143737793	-54.8292236328125	-0.253891468048096	0.524321138858795	-0.0679963529109955
5.4664626121521	7.77837371826172	-41.4045219421387	0.0452050305902958	0.473281025886536	-0.0385035797953606
4.77932167053223	1.98539340496063	-28.9891681671143	0.248066291213036	0.45336639881134	-0.0267069470137358
3.50238728523254	-1.47029745578766	-18.6698703765869	0.343044012784958	0.405514538288116	-0.0375824756920338
1.92700469493866	-3.06826996803284	-8.80110740661621	0.379245400428772	0.281172901391983	-0.0458969697356224
0.197994962334633	-3.08660268783569	-1.14149332046509	0.344368815422058	0.135235369205475	-0.0317524336278439
-1.73560202121735	-2.27935457229614	2.85898351669312	0.249848663806915	-0.0299607906490564	-0.00371593679301441
-3.65611171722412	-0.112595565617085	6.15045499801636	0.13302119076252	-0.13238699734211	0.0063046021386981
-4.30894660949707	1.03678107261658	7.76775932312012	0.159362718462944	-0.146318286657333	-7.35133653506637E-05
-3.84914326667786	1.08705615997314	9.76846408843994	0.110457234084606	-0.207193374633789	0.0409411154687405
-3.34229469299316	1.86108183860779	4.88702869415283	-0.0358689166605473	-0.164500504732132	0.00180801434908062
-1.80362844467163	2.2238073348999	1.28019273281097	-0.049614205956459	-0.0465075634419918	-0.0116531187668443
-0.365178853273392	1.44458484649658	1.11369752883911	-0.0412697643041611	-0.012450385838747	-0.0156024722382426
0.12549763917923	1.07559180259705	0.800934970378876	-0.0170973036438227	0.00401275651529431	-0.0150771411135793
-0.199845522642136	0.677899897098541	0.400178015232086	-0.00950539577752352	-0.0100893741473556	-0.00355054903775454
-0.47200745344162	0.315769344568253	0.0440696254372597	-0.00349587248638272	-0.0186963640153408	0.0025507565587759
-0.301343530416489	0.295315474271774	-0.0797959044575691	-0.00122330605518073	-0.0156811103224754	-0.000312961405143142
-0.000612788659054786	0.344195753335953	0.104613445699215	-0.00308552803471684	-0.00392402103170753	-0.00357832480221987
0.152451828122139	0.617510378360748	0.104164734482765	-0.00983293261379004	-0.000579791027121246	-0.00401985831558704
-0.086234487593174	0.899616301059723	0.111827947199345	-0.0172340646386147	-0.00665563018992543	-0.00408168788999319
-0.318389683961868	1.07505595684052	0.189308866858482	-0.0211497060954571	-0.0139328520745039	-0.00439323531463742
-0.367304921150208	1.31691229343414	0.248961314558983	-0.0248459782451391	-0.0160733871161938	-0.00498421769589186
-0.407093346118927	1.49119675159454	0.233673259615898	-0.0300713814795017	-0.0168365370482206	-0.00762665225192904
-0.393817216157913	1.63770914077759	0.211236104369164	-0.0324617959558964	-0.017069960013032	-0.00669026328250766
-0.438288956880569	1.44209671020508	0.186550006270409	-0.0309899225831032	-0.016970494762063	-0.00618493882939219
-0.234823852777481	1.42049479484558	0.21940553188324	-0.0272303894162178	-0.012586404569447	-0.00568245397880673
-0.152713537216187	1.18889570236206	0.156989946961403	-0.0230232607573271	-0.00828223396092653	-0.00529302377253771
-0.0942474380135536	1.07593858242035	0.27614551782608	-0.0166645273566246	-0.00769735546782613	-0.00430095382034779
-0.220667168498039	0.896948397159576	0.293115109205246	-0.0165273416787386	-0.00881875492632389	-0.00205923779867589
-0.357820510864258	0.814851343631744	0.427906602621078	-0.0122153516858816	-0.0139834769070148	-0.00113620911724865
-0.506397008895874	0.758568227291107	0.39733299612999	-0.0150873512029648	-0.014328776858747	-0.00128595728892833
-0.605191648006439	0.815285742282867	0.436369299888611	-0.013036722317338	-0.019428763538599	-0.00173178117256612
-0.819480717182159	0.592359900474548	0.509698212146759	-0.00927235931158066	-0.022642569616437	-0.00302115920931101
-0.83608067035675	0.61118221282959	0.591295719146729	-0.00964237377047539	-0.0235371664166451	-0.002964046318084
-0.807609796524048	0.742533802986145	0.775849640369415	-0.0103776482865214	-0.0241528116166592	-0.00478054815903306
-0.870069563388824	0.660808622837067	0.795713424682617	-0.0135353617370129	-0.0223759766668081	-0.0030799878295511
-0.87724232673645	0.546089887619019	0.701782166957855	-0.00967296864837408	-0.0246116723865271	0.000595600868109614
-0.902580976486206	0.430083006620407	0.749390304088593	-0.00434145564213395	-0.0252661686390638	0.00129933014977723
-0.979692876338959	0.782088398933411	-1.22521591186523	-0.234910532832146	-0.159899741411209	-0.0020847509149462
-1.45594394207001	2.41675662994385	-7.31867837905884	-0.290175974369049	-0.236149087548256	-0.012601550668478
-1.82211565971375	2.98656892776489	-8.68416404724121	-0.334839820861816	-0.259941101074219	-0.00249333470128477
-2.32838034629822	3.61406183242798	-6.85064268112183	-0.324957519769669	-0.272848546504974	-0.0101511823013425
-2.77534294128418	3.72925543785095	-5.91954517364502	-0.278215914964676	-0.241347447037697	-0.00641095777973533
-2.89415097236633	4.03028774261475	-6.86207008361816	-0.305138170719147	-0.274067461490631	-0.0155378086492419
-2.62360715866089	4.43758106231689	-10.0024003982544	-0.272933691740036	-0.251575648784637	-0.0179081708192825
-2.82982707023621	4.51433897018433	-11.0413341522217	-0.385856062173843	-0.303962469100952	-0.0188643131405115
-3.50101327896118	4.66519165039063	-11.1871013641357	-0.36669185757637	-0.359104961156845	-0.0138867488130927
-4.13967275619507	5.18681049346924	-11.5457782745361	-0.388262122869492	-0.385895311832428	-0.00784170627593994
-4.09470796585083	6.81232595443726	-14.4200143814087	-0.485385775566101	-0.406920284032822	-0.0177719574421644
-4.15513849258423	8.84390735626221	-16.6197376251221	-0.683759927749634	-0.430700123310089	-0.0346544347703457
-4.50621700286865	10.2568473815918	-19.755184173584	-0.800329208374023	-0.436717301607132	-0.0464298687875271
-4.89782762527466	12.1736402511597	-23.3420639038086	-1.02004373073578	-0.532648265361786	-0.0504555553197861
-5.50492763519287	13.4644966125488	-28.1639022827148	-1.12854444980621	-0.586782872676849	-0.0469561479985714
-5.880615234375	14.2443199157715	-34.389518737793	-1.20905983448029	-0.684573411941528	-0.0467042364180088
-6.19394254684448	15.4601316452026	-37.0626182556152	-1.36125659942627	-0.771137177944183	-0.0573734380304813
-6.36545705795288	16.5568866729736	-38.0329971313477	-1.39665126800537	-0.768373668193817	-0.0624621026217937
-6.56364488601685	17.1679248809814	-39.1654281616211	-1.46537220478058	-0.766348719596863	-0.065063551068306
-6.405846118927	17.7844905853271	-40.7406311035156	-1.49947428703308	-0.740857541561127	-0.0718072503805161
-6.25695371627808	18.009744644165	-40.8026695251465	-1.55142259597778	-0.767556965351105	-0.0773081928491592
-5.71892547607422	17.4035148620605	-41.5377922058105	-1.42146110534668	-0.677582144737244	-0.0691358149051666
-4.99098062515259	17.6990432739258	-45.083122253418	-1.49949467182159	-0.664016723632813	-0.0772291645407677
-5.44259595870972	18.5902252197266	-46.2598724365234	-1.59693741798401	-0.713011980056763	-0.079516239464283
-6.68686056137085	19.3324775695801	-48.1767082214355	-1.58843410015106	-0.780899107456207	-0.0809568390250206
-7.61193943023682	20.3978137969971	-57.0349884033203	-1.70360124111176	-0.887536108493805	-0.0873451679944992
-8.46006488800049	21.2506008148193	-59.842342376709	-1.87977492809296	-1.04232919216156	-0.092024639248848
-9.71577167510986	21.0556163787842	-59.6314735412598	-1.76465177536011	-1.13938069343567	-0.0926633253693581
-10.1598310470581	21.4737014770508	-64.264045715332	-1.83138108253479	-1.22835755348206	-0.0989096984267235
-9.86830997467041	21.5716991424561	-65.3838424682617	-1.80478942394257	-1.19580161571503	-0.110497757792473
-8.90577411651611	22.596097946167	-67.7985992431641	-1.91718506813049	-1.12637639045715	-0.110151037573814
-7.77881669998169	23.3632373809814	-68.8941116333008	-2.01186537742615	-1.06704151630402	-0.109238907694817
-7.73841238021851	23.6219005584717	-66.2839660644531	-2.00868940353394	-1.06116044521332	-0.115990400314331
-7.9683256149292	23.9793567657471	-72.4647674560547	-1.99448990821838	-1.02202904224396	-0.120556637644768
-8.56663131713867	24.6854228973389	-74.7025299072266	-2.16410326957703	-1.19013142585754	-0.129162460565567
-9.26360988616943	24.5784816741943	-75.7637329101563	-2.06856656074524	-1.19228291511536	-0.125053316354752
-8.77062225341797	25.9650917053223	-81.2980499267578	-2.22401165962219	-1.21874713897705	-0.128948509693146
-7.96420001983643	26.8931922912598	-83.6663284301758	-2.29051518440247	-1.1752382516861	-0.131097972393036
-7.23005437850952	27.134090423584	-88.0677871704102	-2.29098606109619	-1.11579203605652	-0.142087265849113
-6.66124868392944	26.9021625518799	-95.7417221069336	-2.27009129524231	-1.129514336586	-0.14942729473114
-5.9204797744751	25.389368057251	-99.970947265625	-2.19257307052612	-1.11945474147797	-0.136484697461128
-5.39563179016113	24.7862739562988	-98.9623870849609	-2.11832332611084	-1.08154499530792	-0.138504832983017
-4.87235355377197	24.4939365386963	-97.5915908813477	-2.08507299423218	-0.99919193983078	-0.143937960267067
-3.68283152580261	25.3889007568359	-101.769355773926	-2.10569047927856	-0.878370344638824	-0.151666462421417
-2.53516983985901	27.2485046386719	-104.220474243164	-2.37337684631348	-0.871623158454895	-0.175350978970528
-2.4429018497467	27.1370582580566	-102.940536499023	-2.30148601531982	-0.836591243743896	-0.169700980186462
-1.78935861587524	27.5873470306396	-106.346260070801	-2.37651991844177	-0.805909335613251	-0.176925510168076
-1.35930979251862	27.3808784484863	-107.068229675293	-2.30690360069275	-0.755398392677307	-0.178467229008675
-1.00017023086548	27.6474685668945	-110.603981018066	-2.36527156829834	-0.731152355670929	-0.172880083322525
-0.297563850879669	27.080696105957	-111.840370178223	-2.29314684867859	-0.681544959545136	-0.17290124297142
0.583392679691315	27.0917739868164	-112.649490356445	-2.32933402061462	-0.640886723995209	-0.179916858673096
1.52070605754852	26.6942825317383	-112.026359558105	-2.28365254402161	-0.542734801769257	-0.180918484926224
0.902654707431793	26.5833683013916	-99.3174514770508	-2.35179042816162	-0.599613010883331	-0.170096218585968
-0.210557073354721	25.9379539489746	-85.1075210571289	-2.18414807319641	-0.586354970932007	-0.15965424478054
-0.206266507506371	25.1572418212891	-75.0118942260742	-2.10712695121765	-0.543456673622131	-0.159508511424065
0.746698081493378	24.269868850708	-70.6642379760742	-2.05266523361206	-0.418322592973709	-0.165211006999016
1.27617311477661	22.6699733734131	-63.3458976745605	-1.93226623535156	-0.372290223836899	-0.151348516345024
1.29810380935669	19.9023838043213	-57.5767288208008	-1.70814907550812	-0.306290358304977	-0.129880636930466
1.22271358966827	15.9403028488159	-45.615406036377	-1.45692777633667	-0.285628199577332	-0.116946525871754
0.0280736293643713	12.520471572876	-30.5595397949219	-1.06799590587616	-0.227490484714508	-0.0971834808588028
-1.50349235534668	9.38044834136963	-20.4703063964844	-0.76959103345871	-0.196101054549217	-0.0715786144137383
-2.48595213890076	6.38214921951294	-13.7034559249878	-0.528240501880646	-0.232222601771355	-0.0456551089882851
-2.7328405380249	4.32363367080688	-10.3055114746094	-0.334316402673721	-0.219978034496307	-0.0264934170991182
-2.72798371315002	3.03362131118774	-6.30835962295532	-0.209448039531708	-0.226685389876366	-0.0180148556828499
-2.28522038459778	2.50909757614136	-3.08389091491699	-0.184315592050552	-0.165566682815552	-0.0176125932484865
-1.69002854824066	2.33901500701904	-0.63779628276825	-0.142885878682137	-0.112596333026886	-0.0168476793915033
-1.22564458847046	1.72783768177032	1.69436991214752	-0.0546245910227299	-0.0338684655725956	-0.0108784614130855
-0.720677018165588	1.39549338817596	1.65609836578369	-0.0384211987257004	-0.0149201098829508	-0.0098326038569212
-0.359295725822449	1.41018068790436	1.56180512905121	-0.0355795547366142	-0.00586229795590043	-0.00761936185881495
-0.0698588192462921	1.25485455989838	1.42867720127106	-0.0323074422776699	0.00172923738136888	-0.0029614488594234
0.105164080858231	0.882938086986542	1.33711159229279	-0.0226385202258825	0.00753511535003781	-0.00359550886787474
0.170229732990265	0.521807432174683	1.23148238658905	-0.012200073339045	0.00903628394007683	-0.00464601907879114
0.0575133189558983	0.242592185735703	1.12287902832031	-0.00311336014419794	0.00596359465271235	-0.00476716132834554
-0.159662485122681	0.0922258421778679	1.08432471752167	-0.00168636615853757	0.00258230115287006	-0.00588613701984286
-0.284092783927917	0.235104441642761	1.02631306648254	-0.00636249082162976	-0.00057495228247717	-0.0071106618270278
-0.390548884868622	0.672553777694702	1.02222168445587	-0.0151752270758152	-0.00342722912319005	-0.00787467323243618
-0.490940511226654	1.05844497680664	0.983080208301544	-0.0255102664232254	-0.00787576381117105	-0.00904797483235598
-0.567230701446533	1.42107212543488	0.917536735534668	-0.0359264612197876	-0.0118866320699453	-0.00972826592624187
-0.666379511356354	1.65015506744385	0.975818037986755	-0.0415949448943138	-0.015289724804461	-0.0110485665500164
-0.71410870552063	1.67226731777191	0.820564985275269	-0.0414841063320637	-0.018101841211319	-0.0100622028112411
-0.658006548881531	1.40183138847351	0.69535368680954	-0.0340715385973454	-0.0176417008042336	-0.00734097883105278
-0.586014986038208	0.958093106746674	0.556148111820221	-0.0245213489979506	-0.013299722224474	-0.00884263310581446
-0.409587293863297	0.73479551076889	0.472276389598846	-0.0167642049491405	-0.0108994748443365	-0.00846125930547714
-0.358182907104492	0.437963783740997	0.38144114613533	-0.0127545045688748	-0.00690380437299609	-0.00690765865147114
-0.121895432472229	0.445239216089249	0.352095693349838	-0.00961677357554436	-0.00290915300138295	-0.00585363293066621
-0.104292064905167	0.476022630929947	0.340361833572388	-0.0129167241975665	-0.00157194747589529	-0.00575666083022952
-0.174100562930107	0.455850064754486	0.291658699512482	-0.0137387663125992	-0.00451754778623581	-0.00409330008551478
-0.373033970594406	0.36062416434288	0.349323809146881	-0.0114089353010058	-0.00880846194922924	-0.00288142403587699
-0.463616400957108	0.206075146794319	0.34331414103508	-0.00713192811235785	-0.0108864353969693	-0.00243759667500854
-0.407105982303619	0.0174148175865412	0.270424067974091	-0.000918777019251138	-0.010477333329618	-0.00312387058511376
-0.280827194452286	-0.0959619879722595	0.317907303571701	0.00219579902477562	-0.00559285189956427	-0.00404319912195206
-0.217186242341995	-0.0317620486021042	0.345571279525757	-0.00078443787060678	-0.00245273113250732	-0.00354958511888981
-0.228685066103935	0.169115468859673	0.408683717250824	-0.00465575186535716	-0.00450548017397523	-0.00553991505876184
-0.319126963615417	0.375558137893677	0.384792000055313	-0.00877982750535011	-0.00736508425325155	-0.00376236787997186
-0.408676952123642	0.604891955852509	0.559232771396637	-0.0133536094799638	-0.00982525758445263	-0.00373023026622832
-0.485505253076553	1.16728818416595	-0.864401578903198	-0.115779109299183	-0.0567176043987274	-0.00846985634416342
-0.567656099796295	2.69867038726807	-4.12687110900879	-0.283745884895325	-0.114275358617306	-0.0138311320915818
-0.760477423667908	3.50614261627197	-6.28552150726318	-0.326255291700363	-0.0723451375961304	-0.0133960312232375
-0.91784542798996	4.2388219833374	-8.20148849487305	-0.343476980924606	-0.104921333491802	-0.02035828307271
-1.03323817253113	5.05010080337524	-10.4156188964844	-0.417466223239899	-0.101019777357578	-0.0214402563869953
-1.24725127220154	5.94436979293823	-13.3627042770386	-0.500065505504608	-0.180157631635666	-0.0273026563227177
-1.24586725234985	6.59497165679932	-16.0780811309814	-0.53887665271759	-0.158595010638237	-0.0236345697194338
-0.68654328584671	7.80999279022217	-19.0469455718994	-0.64508056640625	-0.12989853322506	-0.0263903271406889
0.00525260576978326	8.91808795928955	-21.690315246582	-0.751553237438202	-0.115430012345314	-0.0327976979315281
0.63993239402771	9.36664009094238	-23.8686237335205	-0.779373824596405	-0.0566648431122303	-0.034409437328577
1.00066840648651	9.71592903137207	-25.7387256622314	-0.819512069225311	-0.0609356015920639	-0.0409102439880371
0.955559372901917	9.64819049835205	-28.2102451324463	-0.807311594486237	-0.0463031344115734	-0.0446298606693745
0.383368283510208	10.0291404724121	-28.8162631988525	-0.892089784145355	-0.195368722081184	-0.0532663650810719
-1.00280857086182	9.74843120574951	-26.0674495697021	-0.821494519710541	-0.249885022640228	-0.0408031791448593
-1.88749086856842	9.72214031219482	-27.4805736541748	-0.746107637882233	-0.239085331559181	-0.0411408618092537
-2.44083118438721	11.0211448669434	-32.7562980651855	-0.92855030298233	-0.347124367952347	-0.0483111590147018
-3.3111515045166	12.5107898712158	-39.1489524841309	-1.06757700443268	-0.429826468229294	-0.0504534170031548
-5.0586314201355	13.9799299240112	-42.9597244262695	-1.22482478618622	-0.636651694774628	-0.0538072101771832
-6.92374181747437	15.3657207489014	-49.5611267089844	-1.2936669588089	-0.781806588172913	-0.0594946481287479
-8.2568359375	17.1395893096924	-58.6617202758789	-1.48153901100159	-0.992820739746094	-0.0696200802922249
-9.25827884674072	17.5870494842529	-65.7254028320313	-1.51429438591003	-1.13598132133484	-0.0790356546640396
-9.79270458221436	16.8267250061035	-67.0489120483398	-1.48289573192596	-1.24770569801331	-0.082538053393364
-9.03307247161865	15.6192436218262	-68.4537048339844	-1.27520799636841	-1.14208030700684	-0.0742137208580971
-7.37854385375977	15.3333511352539	-69.4698181152344	-1.31373035907745	-1.01842844486237	-0.0787896737456322
-6.18528747558594	15.5442056655884	-66.5233383178711	-1.29907190799713	-0.855927407741547	-0.0785454288125038
-5.36742067337036	16.4340496063232	-66.7999725341797	-1.39139425754547	-0.80434262752533	-0.0835802629590034
-5.10628747940063	16.6976146697998	-70.8000564575195	-1.39196217060089	-0.778648555278778	-0.0926554277539253
-5.30662107467651	16.5832214355469	-76.139274597168	-1.43676066398621	-0.860669851303101	-0.102557860314846
-5.57646417617798	15.6682987213135	-80.3568725585938	-1.34669411182404	-0.915275156497955	-0.0966382473707199
-5.4176664352417	15.0833711624146	-83.3864898681641	-1.31820642948151	-0.948062896728516	-0.0923612713813782
-4.89875888824463	15.3324031829834	-81.6244964599609	-1.33997023105621	-0.914408564567566	-0.0910252779722214
-4.08717393875122	15.4525489807129	-83.039665222168	-1.33034634590149	-0.850904285907745	-0.0951380953192711
-3.61585259437561	15.5423774719238	-81.8049697875977	-1.36802613735199	-0.813677310943604	-0.100498169660568
-3.25327944755554	15.2794103622437	-79.8971405029297	-1.32569181919098	-0.781270444393158	-0.0980840623378754
-2.98600244522095	15.1281652450562	-82.2848663330078	-1.25234723091125	-0.757002711296082	-0.100895650684834
-3.45886731147766	14.8728075027466	-82.1382675170898	-1.34237349033356	-0.831620395183563	-0.101390421390533
-4.39835262298584	14.8726978302002	-81.9635848999023	-1.19573247432709	-0.813042938709259	-0.0950218290090561
-4.92252445220947	15.6162557601929	-87.7774429321289	-1.30733549594879	-0.944772779941559	-0.103522144258022
-5.93327617645264	16.9183673858643	-90.9897918701172	-1.40778160095215	-1.07367861270905	-0.112027026712894
-6.66787385940552	17.9623355865479	-94.0262222290039	-1.49785673618317	-1.17573750019073	-0.122656799852848
-6.22425651550293	19.0940971374512	-98.9285659790039	-1.60483741760254	-1.18279540538788	-0.129406914114952
-5.00056838989258	20.4045104980469	-103.378776550293	-1.68633115291595	-1.09015321731567	-0.141189455986023
-3.41081523895264	21.74245262146	-105.339424133301	-1.87107539176941	-0.997347176074982	-0.14159095287323
-1.71138751506805	21.9581851959229	-105.661811828613	-1.87878894805908	-0.834144234657288	-0.143367737531662
0.0237177368253469	21.7207813262939	-103.636749267578	-1.86149883270264	-0.670138657093048	-0.148722529411316
1.19424057006836	20.6850261688232	-103.253448486328	-1.75082743167877	-0.536515295505524	-0.140006393194199
1.69862484931946	19.7558841705322	-104.603408813477	-1.69313180446625	-0.515323400497437	-0.132434174418449
1.83288192749023	18.6430931091309	-105.128639221191	-1.59596693515778	-0.51225608587265	-0.122294820845127
1.6517139673233	18.1017913818359	-106.539039611816	-1.5304126739502	-0.516782701015472	-0.118580639362335
1.58536088466644	17.1647758483887	-107.494468688965	-1.4726527929306	-0.550376176834106	-0.121455796062946
1.25104916095734	16.5423431396484	-105.022064208984	-1.40939950942993	-0.537565350532532	-0.116662949323654
1.19988584518433	15.9605379104614	-101.157524108887	-1.39273595809937	-0.5506352186203	-0.10893526673317
1.4120112657547	15.0488796234131	-89.4061889648438	-1.40557432174683	-0.537455141544342	-0.0961807370185852
0.926266372203827	14.0210380554199	-69.0279541015625	-1.29323709011078	-0.414964616298676	-0.102743357419968
0.639196634292603	13.0111284255981	-48.2312622070313	-1.1521897315979	-0.330864459276199	-0.0845884308218956
0.229433655738831	11.0790014266968	-31.3173389434814	-0.987379908561707	-0.199159219861031	-0.0692603811621666
-0.978497087955475	9.50242042541504	-16.544584274292	-0.798169910907745	-0.153253391385078	-0.0669325366616249
-3.0677056312561	8.46728897094727	-8.76438999176025	-0.627945423126221	-0.210823386907578	-0.0578232705593109
-5.04132318496704	7.39066362380981	-5.39235687255859	-0.493012338876724	-0.313872039318085	-0.0399826057255268
-5.82825088500977	6.04094552993774	-4.11102628707886	-0.409390717744827	-0.352077484130859	-0.0291272941976786
-5.02235794067383	4.7056245803833	-3.30360579490662	-0.385053694248199	-0.341825664043427	-0.0252047944813967
-4.36808490753174	4.1444149017334	-3.77737474441528	-0.395778596401215	-0.39874279499054	-0.0207238253206015
-4.18557453155518	3.84019327163696	-2.77386975288391	-0.376362055540085	-0.378501415252686	-0.0108850970864296
-3.84375810623169	3.55868601799011	-1.36467218399048	-0.314609050750732	-0.312751650810242	-0.00924965832382441
-2.79386329650879	3.27986478805542	-0.192603752017021	-0.277911722660065	-0.217117741703987	-0.0150049701333046
-1.60274744033813	2.40268874168396	0.920799970626831	-0.167839363217354	-0.122810564935207	-0.0118045331910253
-0.582907319068909	1.79187500476837	1.50256204605103	-0.103362888097763	-0.0467341877520084	-0.0112270545214415
0.0876503586769104	1.27480173110962	1.68216097354889	-0.034964382648468	0.0031410651281476	-0.00586783979088068
0.364874660968781	0.92919135093689	1.47392427921295	-0.0230956356972456	0.0124022094532847	-0.00240932777523994
0.281844645738602	1.11607694625854	1.04857039451599	-0.086874894797802	-0.0277826879173517	-0.00593310827389359
-0.0296345558017492	1.04027581214905	1.02564823627472	-0.0399742648005486	-0.00901690497994423	-0.00440905848518014
-0.430571347475052	0.82384181022644	1.25683856010437	-0.020752502605319	-0.00646281987428665	-0.00716998567804694
-0.573422491550446	0.785334527492523	0.99518346786499	-0.0174751970916986	-0.00932177621871233	-0.00878273230046034
-0.685235977172852	0.747991859912872	0.889208972454071	-0.0171338673681021	-0.00952533073723316	-0.0109525006264448
-0.755479574203491	0.816308856010437	0.79537969827652	-0.0196928922086954	-0.0117746731266379	-0.00964698567986488
-0.750231802463531	0.933964729309082	0.764694154262543	-0.0211891960352659	-0.014607678167522	-0.00860810931771994
-0.894200265407562	1.0262256860733	0.493785172700882	-0.0258293896913528	-0.0189122706651688	-0.00756242405623198
-0.952470242977142	1.04490673542023	0.486656844615936	-0.0276034604758024	-0.0219203028827906	-0.00777069432660937
-0.924232184886932	1.13697075843811	0.49810403585434	-0.0282135661691427	-0.0230656620115042	-0.00746378628537059
-0.828441083431244	1.08384251594543	0.425735592842102	-0.0282435026019812	-0.0194773301482201	-0.00693509820848703
-0.649200320243835	0.828102111816406	0.36781832575798	-0.0217299591749907	-0.01401062682271	-0.00672535551711917
-0.471524387598038	0.56293398141861	0.302189379930496	-0.0144120026379824	-0.00923419371247292	-0.00431913323700428
-0.462066054344177	0.451186299324036	0.274348348379135	-0.0114467162638903	-0.00918963551521301	-0.0036155276466161
-0.456958204507828	0.467866510152817	0.292224436998367	-0.0110563468188047	-0.0101245865225792	-0.00377365294843912
-0.375699311494827	0.517069816589355	0.366689294576645	-0.0132249509915709	-0.00863957684487104	-0.00453273905441165
-0.338877767324448	0.64259660243988	0.410127490758896	-0.016193401068449	-0.00627918960526586	-0.00609627552330494
-0.353663831949234	0.68626081943512	0.523986458778381	-0.0152195766568184	-0.0087013877928257	-0.00655212113633752
-0.462000817060471	0.592857539653778	0.465773969888687	-0.0159814767539501	-0.0106724919751287	-0.00670778984203935
-0.47073295712471	0.562640011310577	0.446726322174072	-0.0147625720128417	-0.0118210855871439	-0.0052193165756762
-0.428779900074005	0.540869832038879	0.467244863510132	-0.0133635737001896	-0.0110518923029304	-0.00566383684054017
-0.219357162714005	0.566235959529877	0.453370094299316	-0.0130741987377405	-0.00590769713744521	-0.00525688380002975
0.0423186644911766	0.718583166599274	0.412420719861984	-0.0205101054161787	0.000372467940906063	-0.00586521485820413
-0.106132365763187	1.63391768932343	-2.12663841247559	-0.198303386569023	-0.106062196195126	-0.010749064385891
-0.661620199680328	3.00676941871643	-4.63942718505859	-0.371355384588242	-0.170571714639664	-0.0167210716754198
-0.697049677371979	4.32288646697998	-6.45233869552612	-0.423719435930252	-0.0717270597815514	-0.0174453649669886
0.103219546377659	5.0768141746521	-8.724365234375	-0.402068257331848	-0.0289575625211	-0.0291928686201572
0.769434988498688	6.43262386322021	-11.2200040817261	-0.526711404323578	0.00328682456165552	-0.040205180644989
0.79718804359436	7.41753816604614	-14.3738079071045	-0.612404465675354	-0.00567671377211809	-0.0447639897465706
0.581075072288513	8.39919757843018	-17.1854877471924	-0.705523073673248	-0.0670922845602036	-0.0461515188217163
0.318034768104553	9.23834991455078	-19.0791893005371	-0.746679127216339	-0.0853744000196457	-0.0471654124557972
0.150636166334152	9.95249462127686	-21.7275466918945	-0.799452543258667	-0.094440795481205	-0.0458546876907349
0.389373064041138	10.7686882019043	-25.6333560943604	-0.913884997367859	-0.144499629735947	-0.0552269890904427
0.694793045520782	11.4755744934082	-29.2380599975586	-0.977897584438324	-0.159719556570053	-0.0625441446900368
0.407285869121552	12.296311378479	-29.8190937042236	-1.08708548545837	-0.219851315021515	-0.0742208957672119
-0.381390392780304	12.5868234634399	-28.8640575408936	-1.07598280906677	-0.22177255153656	-0.0697683617472649
-1.10317695140839	13.0377368927002	-28.0737800598145	-1.05697858333588	-0.276225537061691	-0.0697648972272873
-1.43883502483368	13.7936067581177	-28.3174152374268	-1.11774003505707	-0.318759948015213	-0.0648419037461281
-2.33754515647888	14.5602893829346	-29.3128528594971	-1.21042311191559	-0.420957416296005	-0.0569544620811939
-3.56073641777039	15.183500289917	-30.5567989349365	-1.21740245819092	-0.443433880805969	-0.0548988282680511
-3.92778706550598	16.3432102203369	-35.4317512512207	-1.35731053352356	-0.445016980171204	-0.055642481893301
-4.08774900436401	17.2030982971191	-41.3561935424805	-1.52312457561493	-0.542155742645264	-0.0710018277168274
-5.14305877685547	17.5083713531494	-41.530158996582	-1.52178990840912	-0.687602639198303	-0.0720647871494293
-6.08556413650513	18.1449813842773	-41.3785438537598	-1.54812049865723	-0.676203548908234	-0.0725708305835724
-5.87753582000732	18.9520130157471	-44.7782783508301	-1.60382866859436	-0.741141557693481	-0.0899755656719208
-6.29929351806641	19.4096736907959	-45.067985534668	-1.65853559970856	-0.77109968662262	-0.0909320563077927
-7.14247989654541	19.1216659545898	-44.2174415588379	-1.62214851379395	-0.83405476808548	-0.0847793892025948
-7.35369539260864	18.730375289917	-44.621036529541	-1.55166482925415	-0.865250647068024	-0.0849767103791237
-8.03287792205811	18.9333190917969	-48.1432151794434	-1.56203937530518	-0.939799070358276	-0.094824492931366
-8.86008834838867	19.2369651794434	-52.9830360412598	-1.5928989648819	-1.05191695690155	-0.0978703126311302
-9.50852203369141	19.21311378479	-57.0672454833984	-1.57811284065247	-1.14390587806702	-0.0966480672359467
-9.65509510040283	20.5426540374756	-61.0711288452148	-1.75279033184052	-1.22213935852051	-0.107376284897327
-9.75228214263916	21.6648635864258	-64.3102111816406	-1.8166960477829	-1.2427191734314	-0.113925449550152
-9.94045066833496	22.2301807403564	-69.1559524536133	-1.85960221290588	-1.26413512229919	-0.114020481705666
-9.77608489990234	22.9024467468262	-74.7821731567383	-1.92761409282684	-1.28543639183044	-0.120264515280724
-9.24225521087646	23.0563659667969	-79.2756881713867	-1.93201375007629	-1.26500284671783	-0.120347663760185
-8.56125926971436	23.0151863098145	-83.4972457885742	-1.94351637363434	-1.23288297653198	-0.119855627417564
-7.91891145706177	23.1812210083008	-86.8315582275391	-1.96436047554016	-1.20666265487671	-0.121223755180836
-7.37368154525757	23.4156055450439	-89.365119934082	-1.9925194978714	-1.18217301368713	-0.125648930668831
-6.63060283660889	23.399995803833	-92.6635818481445	-1.98144280910492	-1.12438952922821	-0.131332203745842
-5.77943801879883	23.1035575866699	-95.5024642944336	-1.98913335800171	-1.0908727645874	-0.135474652051926
-4.66692733764648	22.2717418670654	-98.1922912597656	-1.90100204944611	-0.997109174728394	-0.135341078042984
-3.26721620559692	21.8748912811279	-103.983489990234	-1.8228462934494	-0.887563347816467	-0.130768045783043
-2.02105784416199	21.8530464172363	-111.531440734863	-1.86852622032166	-0.836078703403473	-0.133632957935333
-1.07507491111755	21.9531097412109	-117.917907714844	-1.85122430324554	-0.783181965351105	-0.139253616333008
-0.35039946436882	22.2169437408447	-123.569808959961	-1.90551233291626	-0.756477892398834	-0.142735779285431
-0.0271274205297232	21.8998756408691	-125.535598754883	-1.91225445270538	-0.77414870262146	-0.144658043980598
-0.244574904441833	19.9470844268799	-115.339736938477	-1.71842908859253	-0.727255046367645	-0.134275510907173
-0.618455111980438	18.8820285797119	-108.754096984863	-1.6422210931778	-0.709930777549744	-0.114163085818291
-0.508880078792572	18.5121803283691	-101.654136657715	-1.57655847072601	-0.651530742645264	-0.107912100851536
-0.603288054466248	17.8449592590332	-92.9285736083984	-1.50305342674255	-0.560507595539093	-0.109987661242485
-0.508843660354614	17.1887168884277	-89.531494140625	-1.43229985237122	-0.465038806200027	-0.105389937758446
-0.906165421009064	16.025390625	-84.1287841796875	-1.39503383636475	-0.505927085876465	-0.105508863925934
-2.95212006568909	15.025577545166	-74.6897048950195	-1.24980747699738	-0.578176617622375	-0.101454094052315
-4.45228910446167	13.476318359375	-65.8989715576172	-1.1405154466629	-0.720540702342987	-0.0999616011977196
-5.51020240783691	12.0278282165527	-62.1778678894043	-0.988037824630737	-0.739783704280853	-0.116968750953674
-5.02951812744141	9.82968616485596	-58.3887634277344	-0.824277818202972	-0.728056192398071	-0.121679283678532
-3.65137839317322	7.54541540145874	-53.3585319519043	-0.608354091644287	-0.577168524265289	-0.119110859930515
-1.8964182138443	5.37424802780151	-46.9763221740723	-0.428976863622665	-0.389335751533508	-0.115277707576752
-0.362199425697327	4.10844802856445	-37.296703338623	-0.344518631696701	-0.204978555440903	-0.110063694417477
0.610865116119385	3.56371474266052	-25.7203750610352	-0.346049785614014	-0.106117606163025	-0.117790699005127
0.795751690864563	3.10057544708252	-16.8447093963623	-0.314869582653046	-0.0455108992755413	-0.0722231566905975
0.580095052719116	1.7421098947525	-8.64327526092529	-0.197549745440483	-0.0169427637010813	-0.0249165575951338
0.103268787264824	0.388821691274643	-1.87168037891388	-0.0899820476770401	-0.015628419816494	-0.00564969424158335
-0.155862808227539	-0.154723897576332	0.58824360370636	-0.01464977953583	-0.00782391708344221	0.000171573614352383
-0.442559331655502	-0.0485694296658039	0.960096120834351	-0.0059956843033433	-0.00749879376962781	7.40032774046995E-05
-0.850247621536255	0.310620993375778	0.961432337760925	-0.013410828076303	-0.0178562924265862	-0.00348456157371402
-1.37479376792908	0.573722839355469	0.989553213119507	-0.0201847795397043	-0.0308123622089624	-0.00555364601314068
-1.79806458950043	0.655953943729401	0.950911164283752	-0.0208968389779329	-0.0428795553743839	-0.00659201387315989
-2.15764737129211	0.548269033432007	0.843222618103027	-0.0209400877356529	-0.0498681180179119	-0.00575280282646418
-2.17449164390564	0.649991512298584	0.76699036359787	-0.0208156686276197	-0.0508710108697414	-0.00514947343617678
-1.99356067180634	0.678046882152557	0.58957040309906	-0.0211474150419235	-0.0455050207674503	-0.00387247046455741
-1.71372783184052	0.7361159324646	0.556369245052338	-0.0195573829114437	-0.0386578515172005	-0.00350924022495747
-1.45586240291595	0.811544835567474	0.400401830673218	-0.0218456611037254	-0.0332355350255966	-0.00489701516926289
-1.34048545360565	1.02797758579254	0.27962252497673	-0.0253908429294825	-0.0320722497999668	-0.00705942139029503
-1.27284562587738	1.20116472244263	0.252298057079315	-0.0285133719444275	-0.0316081531345844	-0.00811314396560192
-1.33809757232666	1.38539969921112	0.284392327070236	-0.0344007164239883	-0.0329176709055901	-0.00882608350366354
-1.35102534294128	1.52269911766052	0.301102042198181	-0.0376956053078175	-0.0354430675506592	-0.00869305338710546
-1.31829261779785	1.50726115703583	0.381010055541992	-0.0367092601954937	-0.0350841023027897	-0.00634928932413459
-1.1143536567688	1.41047346591949	0.304596662521362	-0.0348325446248055	-0.0293467007577419	-0.00602335762232542
-0.715908348560333	1.46091139316559	0.352848410606384	-0.0339828170835972	-0.0207243952900171	-0.00649219565093517
-0.436874181032181	1.45638990402222	0.451137483119965	-0.0348444432020187	-0.0117413252592087	-0.00983087159693241
-0.208860695362091	1.38195073604584	0.376210570335388	-0.0330723933875561	-0.00641269888728857	-0.0102640148252249
-0.176847606897354	1.24898731708527	0.389912724494934	-0.0277955252677202	-0.00525941094383597	-0.0116687398403883
-0.235084593296051	0.906294345855713	0.396567463874817	-0.0216373838484287	-0.00763933220878243	-0.00890271458774805
-0.229325011372566	0.48458269238472	0.332819074392319	-0.0120504582300782	-0.00783169083297253	-0.00520837912335992
0.063500352203846	0.230489820241928	0.403325408697128	-0.00594750931486487	-0.000377396936528385	-0.00528594292700291
0.401384502649307	0.130102634429932	0.46737065911293	-0.00382818793877959	0.00794966053217649	-0.00412652082741261
0.704469978809357	0.148901030421257	0.461763858795166	-0.00358393555507064	0.0161052886396647	-0.00475670769810677
0.902192354202271	0.217862576246262	0.538820564746857	-0.00701536471024156	0.0216999407857656	-0.00394872715696692
0.938042819499969	0.305990695953369	0.453595757484436	-0.0240875575691462	0.0169552210718393	-0.00438892282545567
0.412518471479416	2.63936614990234	-5.00713539123535	-0.448714643716812	-0.206984013319016	-0.0302943177521229
0.000112341185740661	4.69474124908447	-12.6908092498779	-0.455259501934052	-0.127646073698997	-0.0204777177423239
-0.184654653072357	5.2865309715271	-14.6214284896851	-0.502228617668152	-0.129486173391342	-0.031979039311409
0.409346580505371	6.1210765838623	-15.2044734954834	-0.534520924091339	-0.0779406130313873	-0.0429881028831005
1.21657657623291	6.81200885772705	-15.7189893722534	-0.579629898071289	-0.0408009625971317	-0.0533592812716961
2.07182097434998	7.51925134658813	-15.0120611190796	-0.622985124588013	0.0757341608405113	-0.0573492497205734
2.68214654922485	8.38873100280762	-13.3548460006714	-0.679572701454163	0.094059132039547	-0.0714827105402946
3.12672591209412	9.00923728942871	-13.4387893676758	-0.680875062942505	0.160275772213936	-0.0613826736807823
3.16182279586792	9.91135787963867	-15.0149993896484	-0.77481472492218	0.173994705080986	-0.0678083598613739
2.9209840297699	10.5292539596558	-17.4211521148682	-0.857330739498138	0.118121080100536	-0.0720708668231964
2.53875970840454	10.9089250564575	-19.9589805603027	-0.907514572143555	0.0668660625815392	-0.0782014429569244
2.31082582473755	11.4329452514648	-22.9533309936523	-0.919455826282501	0.0471292957663536	-0.0813065692782402
2.13245415687561	12.2691354751587	-24.0745906829834	-1.06250846385956	-0.0249937400221825	-0.0973248854279518
1.80186986923218	12.5611543655396	-24.0010204315186	-1.03951156139374	-0.0695967748761177	-0.0906698331236839
1.58162105083466	12.7951774597168	-24.403356552124	-1.02837586402893	-0.0381407216191292	-0.0897417441010475
1.37391436100006	13.7629289627075	-24.6465358734131	-1.15994489192963	-0.0968085080385208	-0.107046023011208
0.763390898704529	14.8905735015869	-24.3046798706055	-1.23570990562439	-0.139252558350563	-0.115480355918407
-0.137775391340256	15.9945392608643	-26.3766975402832	-1.27034616470337	-0.181065320968628	-0.110224261879921
-0.835597455501556	16.638355255127	-33.0213584899902	-1.25167226791382	-0.361733108758926	-0.121178545057774
-1.11501598358154	17.6906795501709	-42.9154167175293	-1.44034790992737	-0.371908515691757	-0.120963841676712
-0.530025720596313	18.7900047302246	-50.1714210510254	-1.62656712532043	-0.446080207824707	-0.140928760170937
-0.097997672855854	19.7790203094482	-52.6488494873047	-1.59490942955017	-0.370738238096237	-0.149638190865517
0.932937920093536	21.2722682952881	-58.6175765991211	-1.74813628196716	-0.351515144109726	-0.154603362083435
1.66682136058807	23.4063987731934	-61.7378730773926	-1.98661434650421	-0.350750535726547	-0.176547363400459
2.29746747016907	24.3319320678711	-62.0845489501953	-1.98037993907928	-0.269897222518921	-0.176870465278625
3.77536344528198	24.9753513336182	-65.8530426025391	-2.03488707542419	-0.132793709635735	-0.175769329071045
5.32068967819214	25.3371715545654	-65.9778900146484	-2.174880027771	-0.066375657916069	-0.18701659142971
5.62543153762817	24.5788383483887	-58.7755317687988	-2.10036945343018	0.0564465634524822	-0.179279968142509
5.8426775932312	24.0314559936523	-52.6428489685059	-1.97527468204498	0.127554625272751	-0.167792737483978
6.50243759155273	24.5135936737061	-53.903938293457	-1.95907294750214	0.241654708981514	-0.171963408589363
6.41334772109985	25.5042057037354	-52.1848983764648	-2.22686696052551	0.125912949442863	-0.192470073699951
4.5429425239563	24.3319053649902	-44.0795211791992	-2.08150362968445	-0.0603508576750755	-0.177245020866394
1.10208141803741	23.1776962280273	-37.1602821350098	-1.9424854516983	-0.223746508359909	-0.148471385240555
-1.11867022514343	23.4096698760986	-35.1085968017578	-1.94643104076385	-0.270043849945068	-0.149203836917877
-2.31399893760681	24.9226913452148	-37.4311981201172	-2.0864851474762	-0.414342850446701	-0.170907065272331
-3.70411562919617	26.4223861694336	-36.5789680480957	-2.18576526641846	-0.570252776145935	-0.182397276163101
-5.83008146286011	26.9596557617188	-37.0166854858398	-2.22856879234314	-0.697916209697723	-0.169349253177643
-7.13996696472168	29.95166015625	-43.1152229309082	-2.53815913200378	-0.877895951271057	-0.197976112365723
-7.79217720031738	32.1973419189453	-44.0282325744629	-2.74712753295898	-0.961969017982483	-0.223332405090332
-8.54640769958496	33.9760398864746	-45.8248634338379	-2.85335898399353	-1.0624076128006	-0.229590147733688
-8.69561386108398	35.52001953125	-49.889030456543	-2.96448802947998	-1.10541784763336	-0.240647003054619
-8.44504833221436	36.1536102294922	-54.0403022766113	-3.07469034194946	-1.14173662662506	-0.25201940536499
-8.9483528137207	36.129768371582	-53.0316352844238	-3.05234718322754	-1.16034138202667	-0.251349031925201
-9.45337677001953	37.0363273620605	-53.6287231445313	-3.11498713493347	-1.19563233852386	-0.255528390407562
-9.76478576660156	37.5666007995605	-56.1225051879883	-3.162269115448	-1.23152422904968	-0.266641080379486
-9.95086669921875	38.4718627929688	-57.1652984619141	-3.24033164978027	-1.26307535171509	-0.271719843149185
-9.91536235809326	39.2604866027832	-56.8421440124512	-3.31407475471497	-1.2580543756485	-0.272479355335236
-9.40174865722656	39.9179878234863	-56.9766006469727	-3.34283828735352	-1.20627951622009	-0.279700666666031
-8.71402645111084	39.9376182556152	-57.1493110656738	-3.33847951889038	-1.1882838010788	-0.287105590105057
-8.16302871704102	40.4316635131836	-56.4277610778809	-3.3870108127594	-1.08729839324951	-0.297309935092926
-7.9074649810791	39.7863922119141	-53.2013778686523	-3.33956384658813	-1.05377471446991	-0.289761364459991
-7.65367698669434	38.6016387939453	-50.7910995483398	-3.22892546653748	-0.994480013847351	-0.27303084731102
-7.11583185195923	36.3466682434082	-47.7290115356445	-3.06841063499451	-0.938664555549622	-0.263566166162491
-6.47522401809692	32.8089485168457	-42.1547813415527	-2.75089597702026	-0.832414031028748	-0.240228086709976
-5.23938465118408	27.9436168670654	-36.7633094787598	-2.34787964820862	-0.712089598178864	-0.210665762424469
-4.78562831878662	22.2069778442383	-27.5715084075928	-1.87654256820679	-0.595578670501709	-0.174155443906784
-3.97744727134705	16.4752578735352	-18.5663547515869	-1.36934685707092	-0.443353831768036	-0.133172109723091
-2.8123300075531	11.9565372467041	-11.8699073791504	-0.942171394824982	-0.314765423536301	-0.093766838312149
[truncated: 1,051 more rows]
