# Supplementary material for: Dynamic Monitoring Reveals Motor Task Characteristics in Prehistoric Technical Gestures
Source: PLoS One. 2015 Aug 18;10(8):e0134570. doi: 10.1371/journal.pone.0134570 (PMC4540478; doi:10.1371/journal.pone.0134570)
Supplement: S1 Dataset — The zip file contains csv documents of the measurement data generated during the experiments. For each experiment exist two files, one of the measurements of the force sensor and one of the position sensor. They are labeled by the abbreviation “exp” followed by a number and the postfix “-force” for the force sensor and “-position” for the position sensor. The first row shows the legend of the document which states the arrangement of the quantities below. The quantities are listed in chronological order. Sample times of both sensors were 0.01 s. (ZIP) [file pone.0134570.s002.zip › exp31-position.csv]

Position X	Position Y (m)	Position Z (m)	Orientation roll (rad)	Orientation pitch (rad)	Orientation yaw (rad)
0.87236332	0.26353032	-0.02731932	-0.00722932	-0.16987032	-0.09333232
0.87249332	0.26361532	-0.02738132	-0.00635132	-0.16955032	-0.09346932
0.87282132	0.26383932	-0.02743132	-0.00857532	-0.16917532	-0.09366832
0.87231532	0.26372932	-0.02753632	-0.00591232	-0.16412632	-0.09373932
0.87293632	0.26392532	-0.02764332	-0.00706832	-0.16945732	-0.09400732
0.87287032	0.26390832	-0.02774732	-0.00693032	-0.16742232	-0.09481232
0.87305632	0.26392432	-0.02789632	-0.00713632	-0.16933232	-0.09567432
0.87349532	0.26407332	-0.02803632	-0.00839732	-0.17311732	-0.09598832
0.87369132	0.26421832	-0.02808732	-0.00718032	-0.17144532	-0.09575032
0.87391632	0.26431332	-0.02813232	-0.00777432	-0.17123532	-0.09588132
0.87405332	0.26437832	-0.02814932	-0.00610132	-0.16934932	-0.09551732
0.87428332	0.26448932	-0.02812932	-0.00672432	-0.16995132	-0.09532632
0.87466232	0.26462732	-0.02807032	-0.00826032	-0.17201432	-0.09515332
0.87488932	0.26474432	-0.02802632	-0.00945132	-0.17275332	-0.09531732
0.87503732	0.26482532	-0.02799932	-0.00873532	-0.17149332	-0.09526532
0.87524232	0.26488432	-0.02799332	-0.00992932	-0.17087832	-0.09553932
0.87544132	0.26497432	-0.02796132	-0.00716332	-0.16932132	-0.09591132
0.87571832	0.26510632	-0.02789232	-0.00621732	-0.17043132	-0.09635332
0.87618232	0.26531832	-0.02776432	-0.00983532	-0.17113432	-0.09606532
0.87622632	0.26542132	-0.02761932	-0.00611732	-0.16960132	-0.09594632
0.87664432	0.26564032	-0.02744332	-0.00797732	-0.17100232	-0.09553632
0.87713832	0.26589632	-0.02723632	-0.01075132	-0.17324032	-0.09492332
0.87698432	0.26596932	-0.02700332	-0.00603432	-0.16885232	-0.09513232
0.87734632	0.26623232	-0.02677532	-0.00887632	-0.16933932	-0.09448032
0.87773032	0.26647832	-0.02651832	-0.00830132	-0.17124632	-0.09401332
0.87817832	0.26678932	-0.02630032	-0.01151632	-0.17095932	-0.09361332
0.87801532	0.26692432	-0.02603932	-0.00824532	-0.16678632	-0.09341832
0.87840132	0.26722132	-0.02580832	-0.00580232	-0.16491732	-0.09252432
0.87864132	0.26749332	-0.02555532	-0.00267132	-0.16575232	-0.09188432
0.87896832	0.26776732	-0.02533832	-0.00639232	-0.16537632	-0.09147532
0.87924332	0.26801532	-0.02514032	-0.00862932	-0.16299732	-0.09122632
0.87988632	0.26838132	-0.02497632	-0.00780932	-0.16672832	-0.09119532
0.88029532	0.26866832	-0.02481632	-0.00583732	-0.16654232	-0.09091032
0.88077232	0.26898732	-0.02464932	-0.01268932	-0.16456232	-0.09033632
0.88138132	0.26934532	-0.02451832	-0.01120132	-0.16663732	-0.09036032
0.88154532	0.26956932	-0.02439932	-0.01203632	-0.16165432	-0.09003132
0.88241132	0.26998032	-0.02428632	-0.01602932	-0.16730032	-0.08975732
0.88296132	0.27031532	-0.02420232	-0.01746332	-0.16613532	-0.08955932
0.88363232	0.27068632	-0.02412532	-0.01971532	-0.16909732	-0.08949132
0.88388432	0.27092232	-0.02406732	-0.01390132	-0.16561632	-0.08923532
0.88491632	0.27138932	-0.02398832	-0.02268832	-0.17077332	-0.08923032
0.88523332	0.27163832	-0.02391332	-0.01761832	-0.16899232	-0.08988632
0.88605032	0.27206332	-0.02379932	-0.02316032	-0.17101332	-0.09008432
0.88679932	0.27250132	-0.02368032	-0.02495332	-0.17549532	-0.09002432
0.88729732	0.27289832	-0.02354932	-0.02849132	-0.17436632	-0.08905332
0.88789232	0.27338232	-0.02340832	-0.02708032	-0.17219632	-0.08844632
0.88836132	0.27383932	-0.02328832	-0.03210132	-0.17319832	-0.08716732
0.88860132	0.27423932	-0.02323132	-0.03105332	-0.17226532	-0.08639132
0.88900632	0.27468432	-0.02317332	-0.02535532	-0.17112132	-0.08628632
0.88955932	0.27514832	-0.02317132	-0.03188032	-0.17085232	-0.08605832
0.89022132	0.27566032	-0.02316332	-0.03517732	-0.17404532	-0.08619532
0.89094432	0.27619932	-0.02309332	-0.03121132	-0.17248832	-0.08678332
0.89141632	0.27672332	-0.02296732	-0.03702332	-0.17050332	-0.08559132
0.89204432	0.27731732	-0.02284432	-0.03928832	-0.17347432	-0.08561132
0.89206832	0.27775432	-0.02274932	-0.03796732	-0.16811432	-0.08420132
0.89265032	0.27836432	-0.02269032	-0.04180632	-0.17035532	-0.08324232
0.89300732	0.27889932	-0.02268932	-0.04082132	-0.16921832	-0.08301632
0.89320932	0.27936032	-0.02276632	-0.03589732	-0.16409032	-0.08321632
0.89357732	0.27982432	-0.02283532	-0.04111232	-0.16193632	-0.08331632
0.89402832	0.28027932	-0.02292132	-0.03431732	-0.16231032	-0.08445932
0.89457732	0.28075032	-0.02303532	-0.03413332	-0.16246732	-0.08467632
0.89514632	0.28119132	-0.02313732	-0.03847432	-0.16253232	-0.08528532
0.89551932	0.28153832	-0.02329732	-0.03254932	-0.16063232	-0.08613432
0.89578332	0.28178332	-0.02347932	-0.04032932	-0.15930232	-0.08690332
0.89627732	0.28206632	-0.02368232	-0.03512032	-0.15980132	-0.08890032
0.89655332	0.28227232	-0.02387932	-0.03878632	-0.15840932	-0.09033532
0.89712732	0.28260832	-0.02406432	-0.03596132	-0.16139332	-0.09168132
0.89759332	0.28295632	-0.02415332	-0.03382732	-0.16105432	-0.09185432
0.89819932	0.28340232	-0.02419632	-0.03695932	-0.16179732	-0.09109132
0.89849232	0.28383132	-0.02416532	-0.03399432	-0.16145332	-0.09019332
0.89894232	0.28436332	-0.02414832	-0.03379932	-0.16158432	-0.08840032
0.89925632	0.28488232	-0.02413232	-0.03051432	-0.15922232	-0.08682232
0.89992132	0.28552832	-0.02409932	-0.03211932	-0.15916732	-0.08443732
0.90008532	0.28602232	-0.02407232	-0.03042632	-0.15820732	-0.08364932
0.90050832	0.28662232	-0.02405732	-0.03258632	-0.15848432	-0.08251332
0.90090732	0.28722032	-0.02405132	-0.03701332	-0.15830132	-0.08205132
0.90128132	0.28787032	-0.02405132	-0.04267432	-0.15500332	-0.08131032
0.90151432	0.28852132	-0.02405432	-0.04182832	-0.14941432	-0.08101032
0.90164032	0.28916032	-0.02402332	-0.04484732	-0.14609632	-0.08110932
0.90203032	0.28992332	-0.02397432	-0.04485932	-0.14411732	-0.08072432
0.90211032	0.29058232	-0.02390832	-0.04488332	-0.14115232	-0.08110132
0.90286632	0.29146332	-0.02381032	-0.04484432	-0.14163132	-0.08096632
0.90287232	0.29211332	-0.02365432	-0.04766432	-0.13512132	-0.08112732
0.90363932	0.29299532	-0.02353232	-0.05019532	-0.13619032	-0.08085732
0.90394132	0.29370832	-0.02342732	-0.05023532	-0.13203432	-0.08011132
0.90426332	0.29441332	-0.02339532	-0.05183332	-0.13128732	-0.08012132
0.90482332	0.29519732	-0.02338432	-0.05265332	-0.12711332	-0.08008632
0.90537632	0.29595832	-0.02340232	-0.05181632	-0.12536532	-0.08089132
0.90620132	0.29683132	-0.02346332	-0.05677232	-0.12505432	-0.08157332
0.90688832	0.29767432	-0.02355732	-0.05559432	-0.12498532	-0.08320332
0.90767132	0.29858032	-0.02368832	-0.05036232	-0.12312332	-0.08484132
0.90808732	0.29936632	-0.02385132	-0.04889832	-0.12020232	-0.08601032
0.90877732	0.30025232	-0.02396532	-0.05065732	-0.11737832	-0.08687332
0.90925432	0.30107632	-0.02414132	-0.05328832	-0.11529632	-0.08731932
0.90994032	0.30196532	-0.02431432	-0.05407632	-0.11259732	-0.08828132
0.91059632	0.30286432	-0.02446832	-0.05623632	-0.11084632	-0.08873532
0.91140632	0.30385032	-0.02451932	-0.05838232	-0.10882932	-0.08876032
0.91198532	0.30478032	-0.02451832	-0.05838032	-0.10863232	-0.08792932
0.91271632	0.30577632	-0.02445432	-0.05669432	-0.10656332	-0.08656632
0.91361232	0.30682432	-0.02432332	-0.05712532	-0.10558732	-0.08442632
0.91429132	0.30776132	-0.02415132	-0.05183632	-0.10340432	-0.08245832
0.91527032	0.30873832	-0.02398232	-0.05657432	-0.10302332	-0.07921032
0.91645132	0.30968432	-0.02383632	-0.05440432	-0.10457132	-0.07720832
0.91764032	0.31055932	-0.02363232	-0.05624132	-0.10631732	-0.07526832
0.91887432	0.31138432	-0.02346932	-0.05725532	-0.10844732	-0.07253632
0.92033632	0.31222932	-0.02338532	-0.06071332	-0.11251932	-0.07002832
0.92131832	0.31285032	-0.02331132	-0.06149532	-0.11454132	-0.06819232
0.92272332	0.31353832	-0.02329432	-0.06028832	-0.11651132	-0.06635232
0.92442032	0.31425532	-0.02333632	-0.06842732	-0.12204932	-0.06382232
0.92599132	0.31486732	-0.02340332	-0.06912932	-0.12555132	-0.06261432
0.92776632	0.31549532	-0.02352232	-0.07370732	-0.13197932	-0.06168632
0.92944932	0.31607532	-0.02366932	-0.07988432	-0.13709832	-0.06080832
0.93101532	0.31661032	-0.02385832	-0.08562732	-0.14176132	-0.05930032
0.93250532	0.31716632	-0.02413432	-0.08662632	-0.14644432	-0.05819632
0.93430032	0.31789932	-0.02443832	-0.08682432	-0.15214032	-0.05623832
0.93584032	0.31861832	-0.02475232	-0.08512532	-0.15805032	-0.05372332
0.93693732	0.31927232	-0.02501832	-0.08965832	-0.16076832	-0.04969632
0.93825932	0.32010732	-0.02530332	-0.08852832	-0.16421732	-0.04617932
0.93956232	0.32101432	-0.02557232	-0.09411632	-0.16938532	-0.04196332
0.94069732	0.32196032	-0.02588232	-0.09116332	-0.16966232	-0.03776032
0.94168332	0.32288732	-0.02614832	-0.08893932	-0.16623932	-0.03324032
0.94276732	0.32388632	-0.02634932	-0.08737432	-0.16457732	-0.02979132
0.94416232	0.32501532	-0.02646732	-0.08002632	-0.17023532	-0.02720632
0.94528832	0.32612532	-0.02646032	-0.08504432	-0.17202232	-0.02464732
0.94732532	0.32763232	-0.02639732	-0.07912732	-0.17746832	-0.02398632
0.94769332	0.32863132	-0.02614232	-0.08986632	-0.17195332	-0.02100332
0.94783032	0.32962632	-0.02581232	-0.11331132	-0.16542532	-0.01556632
0.95133932	0.33188232	-0.02560532	-0.09285332	-0.17760432	-0.01892032
0.95124232	0.33301332	-0.02515832	-0.10754832	-0.17183732	-0.01403032
0.95359632	0.33505932	-0.02473532	-0.10606432	-0.17182032	-0.01186132
0.95319432	0.33624332	-0.02416132	-0.08902532	-0.16266532	-0.01026132
0.95550832	0.33842232	-0.02358032	-0.11521532	-0.16744932	-0.00272832
0.95683032	0.34024832	-0.02283732	-0.10703132	-0.17158132	0.00123732
0.95538432	0.34109432	-0.02204332	-0.11987832	-0.15760332	0.01111232
0.95739132	0.34313232	-0.02131832	-0.10851132	-0.15947532	0.01744432
0.95815332	0.34469432	-0.02051632	-0.10303432	-0.15857232	0.02255332
0.96015532	0.34669032	-0.01973232	-0.09437532	-0.16110732	0.02867032
0.96104432	0.34821832	-0.01884632	-0.09258432	-0.15345832	0.03394332
0.96287832	0.35001132	-0.01792632	-0.08650732	-0.15951732	0.03681632
0.96441132	0.35163932	-0.01692332	-0.08993132	-0.15765232	0.03938432
0.96549232	0.35319132	-0.01587632	-0.09695932	-0.15949732	0.04405532
0.96726332	0.35505632	-0.01489032	-0.09600032	-0.16543632	0.04772632
0.96849632	0.35666432	-0.01387532	-0.09719332	-0.16900932	0.05193032
0.96917132	0.35804832	-0.01289932	-0.09989032	-0.16995032	0.05542132
0.97002632	0.35944932	-0.01205832	-0.09873132	-0.17382732	0.06026832
0.97072832	0.36076432	-0.01132832	-0.09678332	-0.16976032	0.06306732
0.97204732	0.36226132	-0.01068432	-0.09057832	-0.17061832	0.06620032
0.97318632	0.36365532	-0.01018932	-0.08777832	-0.17518832	0.06881332
0.97358332	0.36475432	-0.00985032	-0.08973632	-0.17459532	0.07124432
0.97506532	0.36620332	-0.00969532	-0.08788732	-0.17805432	0.07201332
0.97560932	0.36722032	-0.00966232	-0.08624232	-0.17698132	0.07146032
0.97615232	0.36814832	-0.00973732	-0.08902332	-0.17976632	0.07040632
0.97740532	0.36920732	-0.01000432	-0.08969332	-0.18642132	0.06717232
0.97784832	0.36988332	-0.01039632	-0.08746132	-0.18426132	0.06356432
0.97865032	0.37057832	-0.01090332	-0.09163632	-0.18532932	0.05971632
0.97973332	0.37127932	-0.01148132	-0.08663932	-0.18528732	0.05387132
0.97978432	0.37153432	-0.01211832	-0.09439232	-0.18195532	0.04929232
0.98063232	0.37202632	-0.01279632	-0.09538532	-0.18209032	0.04322732
0.98080932	0.37219032	-0.01350832	-0.10004732	-0.17916632	0.03844832
0.98165432	0.37253832	-0.01413232	-0.09736332	-0.18129432	0.03234532
0.98267532	0.37295732	-0.01468332	-0.09197732	-0.18237132	0.02841232
0.98370832	0.37341432	-0.01503632	-0.09466232	-0.18494732	0.02580432
0.98450732	0.37385032	-0.01527232	-0.09549732	-0.18832232	0.02518332
0.98545832	0.37436532	-0.01541632	-0.09725932	-0.19479732	0.02645532
0.98655832	0.37488132	-0.01544532	-0.10194532	-0.20384632	0.02704132
0.98786332	0.37545632	-0.01542932	-0.10594732	-0.21187532	0.02716232
0.98950932	0.37613732	-0.01538732	-0.10897932	-0.22340932	0.02762432
0.99035832	0.37650732	-0.01529332	-0.11542432	-0.22974332	0.02934632
0.99174532	0.37713232	-0.01517332	-0.11684832	-0.23688632	0.03085832
0.99199832	0.37736632	-0.01497232	-0.12895832	-0.24206232	0.03565532
0.99273232	0.37789532	-0.01476632	-0.13365732	-0.24381132	0.03873032
0.99463432	0.37891732	-0.01458932	-0.12902932	-0.25813532	0.04183932
0.99500132	0.37938432	-0.01442232	-0.13730432	-0.26103432	0.04585632
0.99602732	0.38016132	-0.01437732	-0.13048532	-0.27042132	0.04871032
0.99582032	0.38050932	-0.01441832	-0.13091232	-0.27284332	0.05226132
0.99540232	0.38084332	-0.01455532	-0.13026532	-0.27198332	0.05623132
0.99582532	0.38149232	-0.01482732	-0.12304132	-0.28595832	0.05770732
0.99561632	0.38191132	-0.01517132	-0.11586132	-0.29521732	0.05814432
0.99520732	0.38223432	-0.01554532	-0.11153232	-0.29767032	0.05886632
0.99559232	0.38283832	-0.01592532	-0.10717632	-0.30991632	0.05604232
0.99480632	0.38296132	-0.01632832	-0.10545832	-0.31022532	0.05324332
0.99406632	0.38309532	-0.01680332	-0.11002032	-0.30685932	0.05009932
0.99396732	0.38341532	-0.01737332	-0.10585432	-0.31425432	0.04506832
0.99320732	0.38341732	-0.01803832	-0.11169332	-0.32000332	0.03924632
0.99322432	0.38364632	-0.01882432	-0.10345932	-0.33056832	0.03067832
0.99313532	0.38375432	-0.01967532	-0.10650832	-0.32903032	0.02465132
0.99312532	0.38378532	-0.02063532	-0.10125332	-0.33386232	0.01867032
0.99286732	0.38356632	-0.02163632	-0.09625532	-0.33683332	0.01192932
0.99233632	0.38312632	-0.02260532	-0.08646432	-0.33652532	0.00534232
0.99250432	0.38288232	-0.02350432	-0.08084932	-0.36223332	-0.00038932
0.99122732	0.38201232	-0.02412632	-0.13141032	-0.34381332	-0.00411232
0.99211032	0.38200532	-0.02474332	-0.08186432	-0.36322732	-0.01003532
0.99367732	0.38246332	-0.02519532	-0.12129932	-0.38258432	-0.01311332
0.99306032	0.38230232	-0.02554832	-0.08499332	-0.33425132	-0.00897632
0.99215432	0.38218532	-0.02566532	-0.08610532	-0.32734432	-0.00846032
0.99359232	0.38318232	-0.02573332	-0.06550432	-0.34085832	-0.00587632
0.99445332	0.38392432	-0.02568532	-0.05480932	-0.41240832	-0.00387232
0.99463332	0.38478332	-0.02556732	-0.09213032	-0.36650032	0.00265632
0.99459332	0.38555932	-0.02556532	-0.08451332	-0.40280032	0.00602232
0.99531132	0.38682032	-0.02562332	-0.07473632	-0.39560832	0.01123532
0.99519732	0.38782632	-0.02566732	-0.07907932	-0.36449832	0.01803732
0.99500232	0.38881432	-0.02570032	-0.06585332	-0.37533232	0.02120632
0.99431732	0.38960032	-0.02568932	-0.06878832	-0.36319832	0.02395832
0.99371532	0.39035632	-0.02568732	-0.06031732	-0.37195332	0.02464632
0.99238232	0.39070832	-0.02571832	-0.06858932	-0.36712932	0.02485532
0.99128732	0.39107532	-0.02588932	-0.07218932	-0.37616432	0.02250932
0.99110332	0.39168932	-0.02623132	-0.04999832	-0.35598532	0.01912032
0.98954732	0.39149132	-0.02660132	-0.09251632	-0.42540332	0.00796432
0.99140132	0.39255932	-0.02726432	-0.08901032	-0.38919132	0.00520432
0.98980932	0.39200932	-0.02778132	-0.08841132	-0.42545132	-0.00862732
0.99036032	0.39225132	-0.02858432	-0.09091832	-0.39656732	-0.01589032
0.98913332	0.39167732	-0.02927932	-0.12944832	-0.42306332	-0.03051532
0.98971032	0.39174032	-0.03012932	-0.12447832	-0.41058132	-0.03993532
0.98930232	0.39130332	-0.03092132	-0.13727932	-0.41029232	-0.04993132
0.98952232	0.39101032	-0.03162932	-0.13381832	-0.40075132	-0.05507032
0.98924332	0.39043932	-0.03218932	-0.14697332	-0.40472032	-0.06029032
0.98949532	0.38996932	-0.03265632	-0.14832032	-0.39360132	-0.06246832
0.99038732	0.38962032	-0.03302232	-0.14832832	-0.39576032	-0.06612132
0.99094632	0.38905132	-0.03330632	-0.14758732	-0.38483132	-0.06876932
0.99123632	0.38836232	-0.03356432	-0.14654132	-0.38170532	-0.07119132
0.99161032	0.38774232	-0.03384532	-0.14095832	-0.37395332	-0.07290332
0.99154032	0.38695232	-0.03412332	-0.12808432	-0.38826832	-0.07614532
0.99088832	0.38596032	-0.03438932	-0.13401632	-0.39477832	-0.07707632
0.99060332	0.38518732	-0.03471532	-0.13308132	-0.39091032	-0.07610532
0.99013032	0.38445832	-0.03526432	-0.00103732	-0.33125032	-0.07161032
0.98983132	0.38364932	-0.03587932	0.00211532	-0.34173032	-0.07126032
0.99032632	0.38291332	-0.03659632	-0.12236132	-0.39940132	-0.07720932
0.98989932	0.38168832	-0.03748432	-0.13513132	-0.41499932	-0.08279432
0.99088032	0.38091232	-0.03852132	-0.12903132	-0.41436232	-0.08680132
0.99130332	0.37981432	-0.03964332	-0.13657832	-0.42554232	-0.09304932
0.99211732	0.37873132	-0.04086932	-0.13786932	-0.43273732	-0.09717732
0.99321332	0.37760932	-0.04211132	-0.13345532	-0.43200832	-0.09936732
0.99390132	0.37617232	-0.04336532	-0.14173732	-0.44093832	-0.10170532
0.99569232	0.37510432	-0.04480532	-0.13610832	-0.43123932	-0.10069732
0.99676832	0.37389732	-0.04649732	-0.03845232	-0.27571332	-0.08757032
0.99611132	0.37202332	-0.04827532	-0.00193432	-0.27499532	-0.08775532
0.99391332	0.36988032	-0.05016532	0.03322032	-0.26225732	-0.08565732
0.99321232	0.36813132	-0.05197932	0.05561832	-0.25705232	-0.08170132
0.99282132	0.36612832	-0.05339032	0.06831432	-0.24449632	-0.07799932
0.99404332	0.36441832	-0.05441232	0.06750232	-0.24867532	-0.07296432
0.99578332	0.36291232	-0.05510932	0.06786532	-0.25705232	-0.06784532
0.99655032	0.36096232	-0.05557632	0.07224332	-0.25614732	-0.06239632
0.99739932	0.35878332	-0.05593632	0.08013832	-0.25416432	-0.05895932
0.99726332	0.35632832	-0.05614332	0.09358332	-0.26438732	-0.05320532
0.99753032	0.35415232	-0.05628232	0.11006832	-0.26240632	-0.04535432
0.99612532	0.35141532	-0.05634832	0.13586732	-0.24765832	-0.03720732
0.99499832	0.34878732	-0.05670432	0.16424732	-0.24124632	-0.02724232
0.99336732	0.34606732	-0.05727232	0.19689632	-0.23073632	-0.02342832
0.99542732	0.34433632	-0.05788932	0.20679632	-0.24889832	-0.01391732
0.99585932	0.34183232	-0.05802232	0.21321632	-0.23159432	-0.01422532
0.99567832	0.33906532	-0.05792032	0.21628132	-0.22896032	-0.00928132
0.99435332	0.33597232	-0.05766432	0.22418432	-0.22323532	-0.00606632
0.99189132	0.33261832	-0.05721932	0.23293532	-0.19523232	-0.00782132
0.99252132	0.33038632	-0.05696332	0.23313332	-0.19221532	-0.00111532
0.99245032	0.32802832	-0.05731432	0.24924532	-0.19618432	0.00453832
0.99040932	0.32538032	-0.05769532	0.26441032	-0.19310232	0.00473132
0.98957732	0.32312332	-0.05877632	0.27514032	-0.18538732	0.00103232
0.98965432	0.32084832	-0.06035432	0.27720632	-0.17484632	-0.00637032
0.99044532	0.31858432	-0.06242032	0.27927032	-0.17043032	-0.01913432
0.99066032	0.31607332	-0.06461132	0.27983232	-0.16323032	-0.03319732
0.99095532	0.31353232	-0.06686732	0.27305532	-0.16452932	-0.04774732
0.99243832	0.31131632	-0.06915132	0.26062032	-0.16281532	-0.06537032
0.99577832	0.30944532	-0.07134932	0.23610632	-0.16600632	-0.08391732
0.99802532	0.30705832	-0.07323532	0.21389132	-0.16760632	-0.10077532
0.99862832	0.30422932	-0.07477832	0.19814232	-0.16721832	-0.11487132
0.99923332	0.30163132	-0.07596732	0.18841632	-0.16692732	-0.12366932
1.00111032	0.29957532	-0.07684832	0.17576332	-0.17671032	-0.12911432
1.00235032	0.29747732	-0.07729132	0.16509232	-0.18353432	-0.13090032
1.00329032	0.29532732	-0.07746132	0.15552432	-0.17914632	-0.13079832
1.00498032	0.29339532	-0.07744432	0.13923232	-0.18022932	-0.12989932
1.00679032	0.29144832	-0.07747032	0.12018032	-0.17885432	-0.13068732
1.00847032	0.28939132	-0.07762332	0.10491932	-0.17517432	-0.13329132
1.01011032	0.28736032	-0.07816432	0.09278432	-0.17549032	-0.14069532
1.01023032	0.28517032	-0.07896832	0.09228232	-0.17571632	-0.15153632
1.00976032	0.28322032	-0.08002332	0.09447032	-0.17430632	-0.16362232
1.00814032	0.28138932	-0.08115432	0.10399132	-0.15951532	-0.17717932
1.00713032	0.28004032	-0.08250532	0.11026232	-0.14715632	-0.19007032
1.00570032	0.27871032	-0.08382032	0.11373232	-0.12953832	-0.20240332
1.00545032	0.27759032	-0.08493632	0.11160132	-0.11623932	-0.21326832
1.00454032	0.27612032	-0.08563932	0.11160432	-0.10331432	-0.22207232
1.00556032	0.27488132	-0.08592432	0.10737332	-0.09875032	-0.22732832
1.00696032	0.27338932	-0.08567532	0.09990232	-0.09736132	-0.22916332
1.00890032	0.27186332	-0.08492632	0.09150832	-0.10364932	-0.22946032
1.01008032	0.27011232	-0.08391132	0.07598232	-0.10540732	-0.22896432
1.01146032	0.26859632	-0.08294632	0.06257332	-0.10847532	-0.22843632
1.01217032	0.26723632	-0.08206332	0.05148632	-0.11489332	-0.22874032
1.01219032	0.26578332	-0.08132332	0.05048632	-0.11407132	-0.22895332
1.01272032	0.26455532	-0.08075432	0.05198832	-0.11403132	-0.23016532
1.01367032	0.26347032	-0.08026932	0.05799932	-0.12029132	-0.23051432
1.01404032	0.26230032	-0.07972832	0.06532832	-0.12621732	-0.23182532
1.01468032	0.26123132	-0.07920532	0.07036032	-0.13050832	-0.23346232
1.01535032	0.26027232	-0.07874732	0.07370532	-0.13787432	-0.23667632
1.01572032	0.25931632	-0.07822732	0.07412432	-0.13937632	-0.24058232
1.01650032	0.25850932	-0.07769432	0.07520732	-0.13749432	-0.24493132
1.01736032	0.25775732	-0.07714532	0.07301632	-0.14329532	-0.24926632
1.01824032	0.25697032	-0.07655832	0.07440632	-0.14817532	-0.25257532
1.01937032	0.25633632	-0.07589332	0.07261732	-0.15415632	-0.25389132
1.02066032	0.25576832	-0.07515332	0.07525232	-0.16213432	-0.25459632
1.02154032	0.25509232	-0.07449132	0.07605332	-0.16589932	-0.25581932
1.02213032	0.25447032	-0.07377532	0.07735832	-0.16729432	-0.25651832
1.02275032	0.25391532	-0.07312832	0.07605332	-0.16992732	-0.25738032
1.02329032	0.25343532	-0.07253232	0.07411832	-0.17055532	-0.26063332
1.02377032	0.25297632	-0.07202432	0.06891832	-0.16869632	-0.26289432
1.02380032	0.25246532	-0.07149732	0.06728032	-0.16416432	-0.26474532
1.02441032	0.25214632	-0.07111832	0.06591532	-0.16866632	-0.26773832
1.02507032	0.25189532	-0.07087232	0.06082532	-0.17052832	-0.27055932
1.02519032	0.25155832	-0.07069732	0.06248732	-0.17014232	-0.27266132
1.02502032	0.25116732	-0.07061032	0.06523632	-0.17135932	-0.27458632
1.02494032	0.25081432	-0.07061432	0.06760432	-0.17349732	-0.27593832
1.02518032	0.25054532	-0.07068532	0.06883232	-0.16996032	-0.27728232
1.02554032	0.25026932	-0.07075932	0.06807532	-0.17263132	-0.27937832
1.02525032	0.24979732	-0.07080532	0.07098732	-0.17626532	-0.28177732
1.02519032	0.24938832	-0.07088632	0.06927232	-0.16962932	-0.28382732
1.02533032	0.24900032	-0.07102432	0.06340732	-0.17364832	-0.28734632
1.02544032	0.24861832	-0.07128532	0.05894032	-0.18149132	-0.29079732
1.02582032	0.24833832	-0.07167132	0.05402232	-0.17289032	-0.29379932
1.02495032	0.24777832	-0.07208032	0.05563132	-0.17312032	-0.29748632
1.02483032	0.24747632	-0.07256332	0.05766632	-0.17235932	-0.29977232
1.02455032	0.24715732	-0.07302832	0.05877332	-0.17446632	-0.30167932
1.02354032	0.24666732	-0.07338132	0.06415032	-0.16972532	-0.30436632
1.02357032	0.24642732	-0.07371332	0.06527832	-0.17568232	-0.30577932
1.02401032	0.24625832	-0.07399032	0.05955432	-0.17541532	-0.30753932
1.02370032	0.24586432	-0.07410732	0.05945332	-0.17886532	-0.30939432
1.02394032	0.24561032	-0.07421532	0.05556632	-0.18099532	-0.31017532
1.02387032	0.24527632	-0.07430532	0.05191832	-0.18289332	-0.31015932
1.02387032	0.24500732	-0.07441432	0.05122532	-0.18610032	-0.30965632
1.02304032	0.24461732	-0.07453932	0.05287632	-0.18328732	-0.30875432
1.02303032	0.24452932	-0.07483232	0.05286432	-0.18640132	-0.30850232
1.02261032	0.24437532	-0.07516932	0.05580332	-0.18388132	-0.30869732
1.02220032	0.24428132	-0.07560432	0.05457132	-0.18367232	-0.30887932
1.02194032	0.24426832	-0.07604532	0.05458032	-0.18341532	-0.30972832
1.02135032	0.24423332	-0.07647632	0.05605632	-0.18746232	-0.31089932
1.02116032	0.24441332	-0.07695732	0.05539932	-0.18439132	-0.31123632
1.02016032	0.24444232	-0.07732532	0.05834532	-0.18038532	-0.31198932
1.01952032	0.24462232	-0.07765532	0.06380932	-0.18188332	-0.31347032
1.01946032	0.24505332	-0.07802232	0.06243132	-0.18237932	-0.31345032
1.01880032	0.24536332	-0.07825832	0.06250932	-0.18234232	-0.31409032
1.01840032	0.24579332	-0.07845932	0.06222132	-0.18107632	-0.31430232
1.01720032	0.24607832	-0.07858832	0.06468232	-0.18004132	-0.31525132
1.01674032	0.24658132	-0.07876332	0.06403632	-0.18185032	-0.31536732
1.01585032	0.24698832	-0.07891532	0.06813332	-0.18153432	-0.31615232
1.01508032	0.24744032	-0.07909432	0.06876532	-0.17907432	-0.31595232
1.01501032	0.24804132	-0.07936332	0.06948432	-0.17477232	-0.31650732
1.01425032	0.24845532	-0.07962232	0.07338932	-0.17305532	-0.31703932
1.01314032	0.24877332	-0.07989932	0.07820132	-0.17329732	-0.31870732
1.01257032	0.24919832	-0.08025132	0.07837532	-0.17062932	-0.31972832
1.01233032	0.24966032	-0.08066532	0.08039832	-0.17109632	-0.32073732
1.01167032	0.25002332	-0.08105032	0.08238832	-0.16708132	-0.32310032
1.01165032	0.25047232	-0.08146732	0.07979332	-0.17117232	-0.32517632
1.01079032	0.25066032	-0.08176832	0.08067132	-0.17136832	-0.32771132
1.01053032	0.25095032	-0.08203432	0.07764832	-0.16712832	-0.32862632
1.01010032	0.25114932	-0.08221832	0.07569632	-0.16665432	-0.32915332
1.00936032	0.25123432	-0.08227832	0.07277032	-0.16278732	-0.33046132
1.00917032	0.25141532	-0.08228732	0.07009532	-0.16052432	-0.32989432
1.00893032	0.25154232	-0.08223932	0.06656432	-0.16112332	-0.33025932
1.00858032	0.25162332	-0.08214532	0.06482032	-0.16288532	-0.33003332
1.00812032	0.25164432	-0.08204132	0.06164432	-0.16131732	-0.33028632
1.00805032	0.25178232	-0.08194032	0.05747932	-0.15747032	-0.33041232
1.00745032	0.25176132	-0.08176732	0.05477232	-0.15434532	-0.33049532
1.00745032	0.25190632	-0.08161932	0.05335832	-0.15049332	-0.33170032
1.00724032	0.25197232	-0.08128532	0.05115932	-0.15566832	-0.33219532
1.00738032	0.25212532	-0.08090232	0.04349532	-0.15413232	-0.33237132
1.00715032	0.25220832	-0.08042332	0.04136132	-0.15138932	-0.33246132
1.00702032	0.25231232	-0.07995432	0.03807032	-0.14684332	-0.33221332
1.00709032	0.25245132	-0.07942832	0.03388532	-0.14626732	-0.33242932
1.00699032	0.25255632	-0.07886332	0.03217532	-0.14551532	-0.33216432
1.00660032	0.25255832	-0.07824332	0.03093032	-0.14084632	-0.33070432
1.00654032	0.25265332	-0.07760532	0.03345732	-0.13679032	-0.32960132
1.00668032	0.25278232	-0.07700332	0.02872732	-0.14198232	-0.32896432
1.00675032	0.25292332	-0.07637232	0.02821632	-0.13804532	-0.32865732
1.00665032	0.25298732	-0.07578632	0.02576432	-0.13471832	-0.32883032
1.00668032	0.25309132	-0.07520332	0.02331932	-0.13055132	-0.32877632
1.00667032	0.25321432	-0.07462332	0.01794132	-0.12742832	-0.32890532
1.00627032	0.25320732	-0.07401432	0.01969632	-0.12405132	-0.32899032
1.00724032	0.25358332	-0.07346332	0.01162132	-0.12497632	-0.32841032
1.00649032	0.25348332	-0.07273632	0.01521332	-0.11691332	-0.32699632
1.00678032	0.25367932	-0.07206632	0.01388532	-0.11991232	-0.32673032
1.00644032	0.25373132	-0.07138732	0.01361332	-0.11459732	-0.32516932
1.00731032	0.25410132	-0.07081032	0.00520232	-0.11377132	-0.32468632
1.00617032	0.25397932	-0.07015332	0.00870932	-0.10186332	-0.32287732
1.00654032	0.25424232	-0.06966032	0.00343732	-0.10059932	-0.32280132
1.00719032	0.25458732	-0.06914732	-0.00253432	-0.10449632	-0.32290632
1.00731032	0.25483832	-0.06864432	-0.00438732	-0.10573732	-0.32282932
1.00711032	0.25503532	-0.06815532	-0.00446932	-0.09988932	-0.32214732
1.00730032	0.25536032	-0.06767332	-0.00604832	-0.09730932	-0.32224532
1.00692032	0.25557132	-0.06718032	-0.00462732	-0.09270732	-0.32205432
1.00690032	0.25591132	-0.06672732	-0.00288432	-0.09297432	-0.32218632
1.00704032	0.25630632	-0.06626032	-0.00396232	-0.08496532	-0.32134232
1.00718032	0.25669532	-0.06576132	-0.00345232	-0.08628632	-0.32163932
1.00740032	0.25710132	-0.06517932	-0.00452732	-0.08289332	-0.32041232
1.00807032	0.25761032	-0.06455732	-0.00824432	-0.08661432	-0.32041532
1.00840032	0.25805432	-0.06391232	-0.01050532	-0.08215432	-0.31801632
1.00855032	0.25846232	-0.06331932	-0.01262632	-0.08141432	-0.31767832
1.00818032	0.25875032	-0.06271732	-0.01531532	-0.07891132	-0.31646632
1.00864032	0.25922832	-0.06226732	-0.01559832	-0.07534832	-0.31580932
1.00885032	0.25966332	-0.06184832	-0.01469732	-0.07188732	-0.31530332
1.00872032	0.26000732	-0.06150432	-0.01255532	-0.06975932	-0.31534932
1.00909032	0.26049332	-0.06121132	-0.01327932	-0.07034532	-0.31525932
1.00964032	0.26101932	-0.06095932	-0.01608632	-0.07278332	-0.31521532
1.00987032	0.26148832	-0.06068432	-0.01518632	-0.06915732	-0.31550932
1.00988032	0.26185932	-0.06041332	-0.01664332	-0.06495232	-0.31597832
1.01094032	0.26250232	-0.06021132	-0.02422332	-0.07030032	-0.31643032
1.01101032	0.26290132	-0.05998032	-0.02130332	-0.06867732	-0.31687032
1.01140032	0.26337832	-0.05979432	-0.02548132	-0.06684932	-0.31703132
1.01132032	0.26375032	-0.05958732	-0.02115532	-0.06547532	-0.31759732
1.01167032	0.26421132	-0.05939132	-0.02472632	-0.06593032	-0.31753132
1.01144032	0.26458632	-0.05915932	-0.01916732	-0.06133432	-0.31708732
1.01157032	0.26504632	-0.05895232	-0.01980532	-0.05969632	-0.31675932
1.01142032	0.26545032	-0.05871732	-0.02037832	-0.05555732	-0.31572632
1.01212032	0.26608432	-0.05850832	-0.02333832	-0.05606132	-0.31509132
1.01249032	0.26666332	-0.05825032	-0.02538432	-0.05572132	-0.31516732
1.01275032	0.26722932	-0.05797532	-0.02607732	-0.05507632	-0.31435032
1.01275032	0.26776332	-0.05771532	-0.02539932	-0.05339232	-0.31425032
1.01316032	0.26849832	-0.05751232	-0.02712932	-0.05305232	-0.31404232
1.01338032	0.26924132	-0.05730932	-0.02866932	-0.05254232	-0.31425432
1.01371032	0.27004432	-0.05709632	-0.02990232	-0.05000332	-0.31372832
1.01385032	0.27084632	-0.05685732	-0.02778832	-0.04884232	-0.31346932
1.01415032	0.27173632	-0.05659132	-0.02814432	-0.04728032	-0.31321932
1.01438032	0.27266232	-0.05628832	-0.02579332	-0.04348832	-0.31265532
1.01446032	0.27352832	-0.05595432	-0.02412532	-0.04486232	-0.31202332
1.01525032	0.27466632	-0.05562632	-0.02585832	-0.04535032	-0.31163132
1.01533032	0.27562732	-0.05527332	-0.02480732	-0.04379932	-0.31161532
1.01598032	0.27678232	-0.05492732	-0.02065532	-0.04389532	-0.31208532
1.01717032	0.27815232	-0.05459232	-0.02583032	-0.04713032	-0.31124532
1.01805032	0.27946032	-0.05421232	-0.02365432	-0.04805932	-0.31215532
1.01862032	0.28074532	-0.05382232	-0.02314132	-0.04643232	-0.31211132
1.01974032	0.28219632	-0.05344832	-0.02397032	-0.04976232	-0.31366532
1.02040032	0.28356332	-0.05304432	-0.02342332	-0.05021032	-0.31423432
1.02125032	0.28496432	-0.05261832	-0.02357332	-0.04958832	-0.31551632
1.02174032	0.28626332	-0.05207732	-0.01994932	-0.04956932	-0.31693832
1.02308032	0.28775132	-0.05145332	-0.02045232	-0.05259632	-0.31935932
1.02486032	0.28935232	-0.05075232	-0.02586632	-0.05923932	-0.32109132
1.02660032	0.29088732	-0.04994332	-0.03080632	-0.06133332	-0.32390832
1.02838032	0.29242732	-0.04903932	-0.03367132	-0.06508632	-0.32582232
1.03092032	0.29420732	-0.04794632	-0.03793032	-0.07323632	-0.32887532
1.03246032	0.29569232	-0.04675032	-0.03989032	-0.07480232	-0.33047032
1.03462032	0.29737332	-0.04540532	-0.04079632	-0.08183232	-0.33262932
1.03595032	0.29886032	-0.04392732	-0.03950032	-0.08195532	-0.33370632
1.03856032	0.30072132	-0.04239232	-0.04398932	-0.08777632	-0.33493432
1.04045032	0.30232932	-0.04075432	-0.04447132	-0.09379932	-0.33601032
1.04184032	0.30375832	-0.03905832	-0.04038132	-0.09488532	-0.33670732
1.04361032	0.30526232	-0.03725632	-0.04057732	-0.09931032	-0.33798432
1.04665032	0.30714532	-0.03541132	-0.04424532	-0.11002632	-0.33955132
1.04832032	0.30869032	-0.03338632	-0.04003232	-0.11049032	-0.34004232
1.05110032	0.31060332	-0.03126732	-0.03536632	-0.11746932	-0.33988632
1.05372032	0.31248132	-0.02902932	-0.03705332	-0.12851232	-0.33931532
1.05546032	0.31415332	-0.02672832	-0.02687532	-0.13228332	-0.33851232
1.05845032	0.31621732	-0.02440432	-0.03029732	-0.13969932	-0.33680632
1.06012032	0.31785832	-0.02209432	-0.01822132	-0.14690132	-0.33704832
1.06305032	0.31981832	-0.01982732	-0.01844132	-0.16045832	-0.33725332
1.06616032	0.32176532	-0.01755032	-0.02703532	-0.17222932	-0.33801932
1.06888032	0.32361232	-0.01532732	-0.02124132	-0.18474432	-0.34016032
1.07219032	0.32567132	-0.01307032	-0.02943032	-0.19305032	-0.34067532
1.07467032	0.32747432	-0.01080432	-0.02469632	-0.20696732	-0.34262632
1.07774032	0.32945632	-0.00855632	-0.03046432	-0.20981332	-0.34317032
1.08039032	0.33127232	-0.00631632	-0.02182232	-0.21840932	-0.34517632
1.08355032	0.33322832	-0.00403032	-0.02492432	-0.22644632	-0.34626332
1.08730032	0.33540032	-0.00169732	-0.03966732	-0.24263332	-0.34752432
1.09059032	0.33748732	0.00061232	-0.05037232	-0.26110832	-0.34958532
1.09410032	0.33965832	0.00291932	-0.04633032	-0.27778732	-0.35126232
1.09701032	0.34162532	0.00533432	-0.16066032	-0.28783932	-0.35251632
1.10001032	0.34374932	0.00756432	-0.15792932	-0.27530932	-0.35173632
1.10266032	0.34585732	0.00977432	-0.16953432	-0.26102832	-0.35145932
1.10550032	0.34795732	0.01196032	-0.18365532	-0.25570532	-0.35304132
1.10880032	0.35021732	0.01398632	-0.19494632	-0.24889332	-0.35456932
1.11127032	0.35221532	0.01581132	-0.21265932	-0.24463332	-0.35824032
1.11447032	0.35444432	0.01738632	-0.22818732	-0.25501532	-0.36480032
1.11711032	0.35644032	0.01870332	-0.25453232	-0.25662132	-0.37064032
1.12013032	0.35855132	0.01989532	-0.27831832	-0.26115032	-0.37836432
1.12409032	0.36102532	0.02090132	-0.30095932	-0.26610432	-0.38668432
1.12729032	0.36330732	0.02178932	-0.32973632	-0.26793132	-0.39503132
1.13093032	0.36585932	0.02255632	-0.35209132	-0.27401232	-0.40500432
1.13461032	0.36856532	0.02319232	-0.37158832	-0.28299132	-0.41470932
1.13722032	0.37103432	0.02374932	-0.38936132	-0.28567432	-0.42280232
1.14010032	0.37359432	0.02426232	-0.40185032	-0.29180232	-0.43149132
1.14329032	0.37623432	0.02474132	-0.41146432	-0.29865632	-0.43887232
1.14509032	0.37841432	0.02516732	-0.42181732	-0.30670032	-0.44719532
1.14748032	0.38079232	0.02554032	-0.42831532	-0.31488932	-0.45428032
1.15002032	0.38326132	0.02585832	-0.43279232	-0.31787932	-0.46096132
1.15191032	0.38551032	0.02599332	-0.43551932	-0.32457932	-0.46964832
1.15325032	0.38759932	0.02595032	-0.43925732	-0.32986932	-0.47921832
1.15503032	0.38978232	0.02570032	-0.44299032	-0.33317732	-0.49042632
1.15646032	0.39199832	0.02530932	-0.44989432	-0.33384232	-0.50211532
1.15818032	0.39446732	0.02485132	-0.45866132	-0.33719132	-0.51512132
1.15899032	0.39674132	0.02437132	-0.46958032	-0.33734832	-0.52611732
1.15976032	0.39905432	0.02370532	-0.46925832	-0.33551032	-0.53705932
1.15952032	0.40107132	0.02297632	-0.46882232	-0.33522632	-0.54795132
1.16044032	0.40349032	0.02235432	-0.46856632	-0.32697332	-0.55497732
1.16131032	0.40585932	0.02178332	-0.47779632	-0.32842732	-0.56611332
1.16203032	0.40814132	0.02122732	-0.49426432	-0.32722132	-0.57495432
1.16340032	0.41058732	0.02069832	-0.51343632	-0.32721032	-0.58330232
1.16403032	0.41274332	0.02013532	-0.53302032	-0.32864532	-0.59272832
1.16468032	0.41479732	0.01934932	-0.54414432	-0.32418432	-0.60095232
1.16503032	0.41670432	0.01828732	-0.54539532	-0.32339132	-0.61075632
1.16452032	0.41838832	0.01689932	-0.54567832	-0.31992132	-0.62082532
1.16364032	0.42004632	0.01513532	-0.53576532	-0.31956332	-0.63540632
1.16276032	0.42185032	0.01298232	-0.52346232	-0.31272232	-0.64856532
1.16114032	0.42358232	0.01056432	-0.50929632	-0.30713832	-0.66326432
1.15946032	0.42550532	0.00801332	-0.49076432	-0.30259632	-0.67924632
1.15840032	0.42775132	0.00562132	-0.47637532	-0.29517232	-0.69263932
1.15775032	0.43013332	0.00348832	-0.46975732	-0.29154832	-0.70614932
1.15721032	0.43243232	0.00162032	-0.47197332	-0.28106732	-0.71399032
1.15742032	0.43484432	-0.00008032	-0.47923732	-0.27775132	-0.72403832
1.15800032	0.43723632	-0.00169732	-0.48347132	-0.27297632	-0.73110732
1.15816032	0.43942132	-0.00312932	-0.49160232	-0.26992032	-0.73880032
1.15827032	0.44155432	-0.00453632	-0.49478832	-0.26250832	-0.74236032
1.15785032	0.44352632	-0.00594532	-0.49372532	-0.25738132	-0.74632032
1.15699032	0.44536232	-0.00733232	-0.49292032	-0.25142832	-0.74984532
1.15679032	0.44751532	-0.00880032	-0.48921132	-0.24162332	-0.75163832
1.15650032	0.44963732	-0.01035232	-0.48919632	-0.25145532	-0.76292032
1.15657032	0.45192932	-0.01192832	-0.48733032	-0.24229132	-0.76697032
1.15657032	0.45425232	-0.01354732	-0.48583232	-0.24268832	-0.77568932
1.15655032	0.45655032	-0.01508932	-0.48410032	-0.23914932	-0.78327032
1.15570032	0.45847732	-0.01654632	-0.47912632	-0.22669132	-0.78658932
1.15645032	0.46096632	-0.01786632	-0.47229332	-0.21955032	-0.79154332
1.17304032	0.46986432	-0.01944632	-0.32110032	-0.23916532	-0.80280232
1.15624032	0.46501832	-0.02025832	-0.46105732	-0.23294032	-0.80609732
1.15652032	0.46680932	-0.02121232	-0.46031832	-0.20193932	-0.80231232
1.15966032	0.46959532	-0.02195632	-0.46210532	-0.20765632	-0.81004332
1.16222032	0.47226932	-0.02259432	-0.47236932	-0.22556132	-0.82243632
1.16174032	0.47380432	-0.02336132	-0.47655632	-0.20468832	-0.81745932
1.16247032	0.47569232	-0.02432932	-0.48463332	-0.22038732	-0.83101432
1.16488032	0.47851632	-0.02528232	-0.48325932	-0.21253132	-0.84019232
1.16646032	0.48119532	-0.02631632	-0.48770932	-0.22169832	-0.85233732
1.16603032	0.48304332	-0.02749732	-0.49832232	-0.22059432	-0.86293832
1.16660032	0.48533732	-0.02874432	-0.50223632	-0.21330532	-0.87246832
1.16715032	0.48754832	-0.02987432	-0.50483832	-0.21589332	-0.88551332
1.16799032	0.48980732	-0.03079932	-0.50567332	-0.20727132	-0.89208532
1.16936032	0.49211132	-0.03160932	-0.51214232	-0.21111432	-0.90216932
1.17022032	0.49406332	-0.03227032	-0.52009932	-0.21131032	-0.91125532
1.17066032	0.49565732	-0.03277232	-0.52301432	-0.20503732	-0.91559932
1.17170032	0.49733632	-0.03310032	-0.52709532	-0.20739032	-0.92153732
1.17340032	0.49908732	-0.03325332	-0.53430432	-0.21128232	-0.92790932
1.17414032	0.50026032	-0.03324232	-0.54348332	-0.21209832	-0.93084832
1.17570032	0.50160732	-0.03308632	-0.55080632	-0.21706332	-0.93613532
1.17671032	0.50269532	-0.03279532	-0.55483532	-0.21791332	-0.93685332
1.17864032	0.50416532	-0.03242932	-0.55231132	-0.21806832	-0.93753732
1.17907032	0.50488832	-0.03199532	-0.55604232	-0.22331332	-0.94048332
1.18007032	0.50576932	-0.03159332	-0.55640232	-0.22494232	-0.94168332
1.18166032	0.50679932	-0.03118832	-0.55831432	-0.22578532	-0.94415432
1.18312032	0.50775632	-0.03081932	-0.56317332	-0.23531032	-0.95145932
1.18383032	0.50839632	-0.03048932	-0.56561432	-0.23321332	-0.95465432
1.18553032	0.50947432	-0.03024332	-0.56674232	-0.23423032	-0.96109232
1.18658032	0.51029132	-0.03006132	-0.57083632	-0.23794532	-0.96942832
1.18782032	0.51124532	-0.02992232	-0.57753032	-0.23782432	-0.97751532
1.18900032	0.51223532	-0.02993332	-0.58371432	-0.24216432	-0.98974732
1.19011032	0.51330232	-0.03004932	-0.58790532	-0.23504332	-0.99709832
1.19066032	0.51422432	-0.03030032	-0.59377532	-0.23199432	-1.00817032
1.19108032	0.51517132	-0.03066932	-0.59229532	-0.23100832	-1.02056032
1.19126032	0.51601732	-0.03099132	-0.58849532	-0.22828232	-1.03163032
1.19221032	0.51718432	-0.03131532	-0.57917032	-0.21336032	-1.03431032
1.19178032	0.51759232	-0.03159032	-0.57834332	-0.21311732	-1.04393032
1.19236032	0.51833832	-0.03180832	-0.57754032	-0.20762132	-1.04952032
1.19269032	0.51881432	-0.03198232	-0.57195432	-0.20832232	-1.05633032
1.19302032	0.51917332	-0.03218932	-0.56730232	-0.20133832	-1.05761032
1.19395032	0.51966132	-0.03239732	-0.56039432	-0.19583332	-1.06058032
1.19387032	0.51964532	-0.03267632	-0.55233032	-0.19065232	-1.06346032
1.19416032	0.51970432	-0.03299932	-0.54725332	-0.18650432	-1.06676032
1.19524032	0.52011432	-0.03325732	-0.54066132	-0.18266432	-1.07010032
1.19637032	0.52058932	-0.03337432	-0.53720132	-0.17937332	-1.07116032
1.19739032	0.52099432	-0.03356632	-0.53491332	-0.17771332	-1.07395032
1.19843032	0.52136332	-0.03388332	-0.53128332	-0.17821232	-1.07933032
1.19997032	0.52191132	-0.03435232	-0.52676732	-0.17193632	-1.08241032
1.20112032	0.52236732	-0.03477732	-0.53208332	-0.17704032	-1.09204032
1.20310032	0.52327632	-0.03506032	-0.52905432	-0.18377332	-1.10030032
1.20408032	0.52372432	-0.03517232	-0.53161932	-0.18147132	-1.10249032
1.20552032	0.52432232	-0.03537932	-0.53296032	-0.16904532	-1.10015032
1.20741032	0.52498332	-0.03559032	-0.53132232	-0.17488132	-1.10692032
1.20918032	0.52543432	-0.03576332	-0.53268432	-0.17789732	-1.10985032
1.21114032	0.52581432	-0.03598232	-0.53729132	-0.18252732	-1.11525032
1.21323032	0.52622432	-0.03615032	-0.54052732	-0.18551632	-1.11881032
1.21421032	0.52613732	-0.03621432	-0.55084332	-0.19711232	-1.12564032
1.21612032	0.52636832	-0.03625732	-0.54626732	-0.19609132	-1.12531032
1.21818032	0.52658832	-0.03625032	-0.55211432	-0.20373432	-1.12779032
1.21983032	0.52658132	-0.03622132	-0.56248132	-0.20468932	-1.12715032
1.22178032	0.52666132	-0.03629432	-0.56933632	-0.20939832	-1.12875032
1.22377032	0.52678332	-0.03648932	-0.57741732	-0.22056632	-1.13708032
1.22519032	0.52675532	-0.03676632	-0.58090432	-0.22129132	-1.14285032
1.22631032	0.52682632	-0.03724332	-0.58500132	-0.21926832	-1.15000032
1.22794032	0.52745632	-0.03783532	-0.57900832	-0.21745732	-1.15618032
1.22786032	0.52757332	-0.03848632	-0.57731032	-0.21502832	-1.16484032
1.22931032	0.52849632	-0.03931632	-0.56874532	-0.21292632	-1.17495032
1.22916032	0.52881932	-0.04016832	-0.57538232	-0.21182832	-1.18838032
1.22927032	0.52941432	-0.04114832	-0.58330832	-0.21070532	-1.20529032
1.22963032	0.53035032	-0.04233432	-0.58274932	-0.20511632	-1.22110032
1.22994032	0.53152632	-0.04364032	-0.58333532	-0.19735432	-1.23832032
1.22954032	0.53265332	-0.04496232	-0.57468632	-0.18338232	-1.25060032
1.22891032	0.53377832	-0.04637232	-0.56935632	-0.17527832	-1.26479032
1.22793032	0.53462432	-0.04782932	-0.56952932	-0.17618032	-1.28117032
1.22827032	0.53586732	-0.04933432	-0.56798632	-0.16848932	-1.29005032
1.22742032	0.53631732	-0.05074432	-0.56890332	-0.16643232	-1.29991032
1.22711032	0.53675232	-0.05214632	-0.56990332	-0.16229932	-1.30672032
1.22711032	0.53713832	-0.05346832	-0.57304632	-0.15647132	-1.31199032
1.22634032	0.53701832	-0.05463932	-0.57280532	-0.15717932	-1.31891032
1.22678032	0.53723132	-0.05570032	-0.57124132	-0.15232332	-1.32082032
1.22596032	0.53671932	-0.05663132	-0.57216432	-0.16014732	-1.32780032
1.22639032	0.53661332	-0.05756432	-0.57025632	-0.15800332	-1.32769032
1.22621032	0.53620632	-0.05837532	-0.57032332	-0.15220732	-1.32525032
1.22690032	0.53618832	-0.05919332	-0.56629832	-0.14821432	-1.32246032
1.22652032	0.53572632	-0.05990932	-0.56572832	-0.14961532	-1.32288032
1.22585032	0.53521932	-0.06066332	-0.56573432	-0.14979032	-1.32427032
1.22610032	0.53521732	-0.06152132	-0.55845432	-0.14764832	-1.32633032
1.22636032	0.53540032	-0.06242232	-0.55291032	-0.14069532	-1.32759032
1.22541032	0.53524832	-0.06329632	-0.54672332	-0.14391032	-1.33530032
1.22509032	0.53554432	-0.06431932	-0.53776032	-0.13811932	-1.34019032
1.22518032	0.53612132	-0.06541132	-0.51783732	-0.13294632	-1.34558032
1.22532032	0.53676032	-0.06654632	-0.50473132	-0.13221832	-1.35412032
1.22527032	0.53730432	-0.06770132	-0.50419232	-0.12325932	-1.36034032
1.22589032	0.53820232	-0.06884132	-0.49108032	-0.12483132	-1.37020032
1.22644032	0.53919232	-0.07003032	-0.48395832	-0.11605632	-1.37748032
1.22620032	0.53993832	-0.07116332	-0.47945232	-0.10638432	-1.38554032
1.22482032	0.54027132	-0.07228332	-0.48536732	-0.10903932	-1.39963032
1.22478032	0.54128632	-0.07351132	-0.47428632	-0.10438032	-1.41056032
1.22337032	0.54170032	-0.07464832	-0.45564432	-0.11173932	-1.42683032
1.22248032	0.54235632	-0.07583032	-0.46991832	-0.10740532	-1.43869032
1.22110032	0.54266532	-0.07697532	-0.46710732	-0.10574832	-1.45264032
1.22077032	0.54347132	-0.07816832	-0.46154332	-0.09771432	-1.46050032
1.22060032	0.54439532	-0.07939532	-0.46218932	-0.09017632	-1.46986032
1.22039032	0.54535732	-0.08059932	-0.43797532	-0.08472832	-1.47766032
1.21839032	0.54558132	-0.08163332	-0.41414332	-0.08653632	-1.48944032
1.21738032	0.54616032	-0.08267032	-0.43251532	-0.08366932	-1.49944032
1.21624032	0.54655432	-0.08358532	-0.43665532	-0.07728332	-1.50935032
1.21593032	0.54732332	-0.08443332	-0.43889832	-0.06212432	-1.51157032
1.21425032	0.54756632	-0.08523032	-0.42095332	-0.06190332	-1.52051032
1.21195032	0.54752132	-0.08604732	-0.38445332	-0.06726732	-1.52977032
1.21061032	0.54780532	-0.08696332	-0.36822432	-0.06122532	-1.53638032
1.21040032	0.54858032	-0.08797132	-0.37119232	-0.05701432	-1.54428032
1.20939032	0.54891032	-0.08902332	-0.37220932	-0.05428132	-1.55332032
1.20982032	0.54988632	-0.09020932	-0.37416932	-0.04309632	-1.55669032
1.20960032	0.55059032	-0.09138832	-0.38039932	-0.04588432	-1.56638032
1.20856032	0.55095032	-0.09245732	-0.37787132	-0.04680032	-1.57296032
1.20706032	0.55098732	-0.09343332	-0.36559532	-0.04805432	-1.57983032
1.20449032	0.55028532	-0.09439432	-0.34523832	-0.05599032	-1.58681032
1.20632032	0.55142332	-0.09565232	-0.35818432	-0.04729332	-1.58929032
1.20552032	0.55138732	-0.09671532	-0.35354132	-0.04835732	-1.59365032
1.20632032	0.55221132	-0.09799032	-0.34911132	-0.04557332	-1.59521032
1.20485032	0.55206332	-0.09912032	-0.32667232	-0.05469032	-1.60024032
1.20388032	0.55195332	-0.10028932	-0.31861832	-0.05913932	-1.60236032
1.20238032	0.55154232	-0.10147332	-0.31162632	-0.06143032	-1.60502032
1.20124032	0.55126732	-0.10278332	-0.30346632	-0.07014932	-1.60950032
1.20194032	0.55182632	-0.10427232	-0.29730632	-0.06410332	-1.60526032
1.20214032	0.55204932	-0.10563932	-0.29515932	-0.06515732	-1.60476032
1.20279032	0.55240332	-0.10701932	-0.29496532	-0.06242832	-1.60207032
1.20274032	0.55236332	-0.10836932	-0.29243132	-0.06519032	-1.60189032
1.20377032	0.55273732	-0.10986932	-0.29042932	-0.06833032	-1.59972032
1.20256032	0.55199132	-0.11114432	-0.27947732	-0.07456432	-1.59960032
1.20252032	0.55180432	-0.11261332	-0.27582132	-0.08122232	-1.60117032
1.20378032	0.55219932	-0.11430532	-0.28243132	-0.07956132	-1.59963032
1.20403032	0.55215332	-0.11591332	-0.27927532	-0.08415632	-1.59860032
1.20166032	0.55082632	-0.11717332	-0.26295132	-0.09187332	-1.59797032
1.20118032	0.55037332	-0.11855832	-0.25347232	-0.09501932	-1.59532032
1.20286032	0.55090032	-0.12009932	-0.25763132	-0.09161632	-1.59082032
1.20230032	0.55039632	-0.12130332	-0.25085232	-0.09394332	-1.58869032
1.20090032	0.54953032	-0.12227232	-0.23976932	-0.10201332	-1.58837032
1.20034032	0.54900532	-0.12326632	-0.23613332	-0.10808632	-1.58796032
1.20282032	0.54986932	-0.12451032	-0.24750732	-0.10996332	-1.58659032
1.20390032	0.55013832	-0.12541532	-0.24909732	-0.10479732	-1.58188032
1.19924032	0.54791132	-0.12574232	-0.22660632	-0.11653732	-1.58529032
1.20284032	0.54949432	-0.12695832	-0.23976832	-0.11199432	-1.58238032
1.20074032	0.54849332	-0.12730532	-0.22980932	-0.10766932	-1.58040032
1.20399032	0.54990632	-0.12833032	-0.24374232	-0.11109132	-1.58294032
1.19862032	0.54748632	-0.12817932	-0.22144932	-0.11361132	-1.58424032
1.20468032	0.55026832	-0.12928732	-0.24443132	-0.09795732	-1.57732032
1.20396032	0.54996532	-0.12961532	-0.24230832	-0.10632432	-1.58218032
1.19976032	0.54807932	-0.12939632	-0.22459032	-0.11013732	-1.58497032
1.19779032	0.54718632	-0.12937632	-0.21686032	-0.10681732	-1.58312032
1.20075032	0.54853632	-0.12983732	-0.22708232	-0.09641732	-1.57899032
1.20312032	0.54961932	-0.13026232	-0.23809732	-0.08852732	-1.57633032
1.20370032	0.54984432	-0.13034732	-0.24051032	-0.08400032	-1.57425032
1.20189032	0.54894332	-0.13009432	-0.23291332	-0.08652332	-1.57441032
1.19973032	0.54786732	-0.12972432	-0.22286332	-0.08983732	-1.57674032
1.19839032	0.54709132	-0.12946032	-0.21892732	-0.09856532	-1.58016032
1.19899032	0.54723832	-0.12936332	-0.22031032	-0.10136732	-1.58047032
1.20232032	0.54864432	-0.12939232	-0.23333032	-0.08916232	-1.57366032
1.19983032	0.54734532	-0.12859632	-0.22482932	-0.08668332	-1.57115032
1.20032032	0.54738732	-0.12814632	-0.22680432	-0.09381832	-1.57565032
1.20109032	0.54755232	-0.12760432	-0.22864832	-0.08054532	-1.56690032
1.19784032	0.54585832	-0.12673632	-0.21412432	-0.09887232	-1.57525032
1.20185032	0.54747632	-0.12661632	-0.22855232	-0.07794432	-1.56538032
1.19803032	0.54550132	-0.12577132	-0.21516232	-0.08955032	-1.57039032
1.19923032	0.54580632	-0.12549932	-0.21746632	-0.09124832	-1.57071032
1.20187032	0.54676332	-0.12533132	-0.22610232	-0.07615132	-1.56374032
1.19912032	0.54522032	-0.12471632	-0.21497532	-0.08377632	-1.56774032
1.19807032	0.54440032	-0.12448332	-0.21348732	-0.08889832	-1.57003032
1.19813032	0.54400432	-0.12443432	-0.21421032	-0.08720532	-1.56943032
1.19882032	0.54393132	-0.12455032	-0.21696632	-0.08387632	-1.56789032
1.20009032	0.54405632	-0.12482532	-0.22021832	-0.08021132	-1.56466032
1.20342032	0.54509732	-0.12545832	-0.23317432	-0.07101532	-1.56113032
1.20306032	0.54446332	-0.12575832	-0.22972732	-0.07148132	-1.56158032
1.19972032	0.54247432	-0.12583732	-0.21778132	-0.08166232	-1.56323032
1.20464032	0.54419132	-0.12686132	-0.23436832	-0.06578932	-1.55794032
1.20120032	0.54218632	-0.12713332	-0.22235932	-0.07641832	-1.56165032
1.20454032	0.54327632	-0.12809532	-0.23532032	-0.06687332	-1.55729032
1.20258032	0.54203432	-0.12858932	-0.22908832	-0.07249432	-1.56005032
1.20489032	0.54274332	-0.12943832	-0.23595432	-0.06329632	-1.55603032
1.20161032	0.54097032	-0.12967132	-0.22244332	-0.07174432	-1.55866032
1.20404032	0.54178132	-0.13040032	-0.23212032	-0.06879532	-1.55745032
1.20324032	0.54121232	-0.13074432	-0.22869132	-0.06763332	-1.55783032
1.20116032	0.54013432	-0.13084232	-0.22636632	-0.07142132	-1.56090032
1.20216032	0.54047832	-0.13111232	-0.23082532	-0.06800032	-1.56056032
1.20246032	0.54055032	-0.13116532	-0.23157732	-0.06596232	-1.56042032
1.20143032	0.54005332	-0.13096832	-0.22841332	-0.06565032	-1.56145032
1.20188032	0.54022632	-0.13078532	-0.23079632	-0.06156232	-1.55985032
1.20447032	0.54139032	-0.13074532	-0.23893432	-0.05171732	-1.55616032
1.20370032	0.54104832	-0.13025832	-0.23821232	-0.05425832	-1.55855032
1.20211032	0.54033132	-0.12967632	-0.23199732	-0.05711032	-1.56068032
1.20403032	0.54116232	-0.12944332	-0.23712832	-0.05049232	-1.55731032
1.20358032	0.54092132	-0.12893532	-0.23822932	-0.05098732	-1.55933032
1.20230032	0.54029332	-0.12846132	-0.23271132	-0.05527032	-1.56236032
1.20388032	0.54093332	-0.12825232	-0.23757432	-0.05274032	-1.55982032
1.20468032	0.54116232	-0.12796332	-0.24077532	-0.05241532	-1.55956032
1.20288032	0.54018332	-0.12750932	-0.23274032	-0.06108732	-1.56253032
1.20263032	0.53988432	-0.12732032	-0.22972432	-0.06343232	-1.56352032
1.20148032	0.53917532	-0.12712432	-0.22377532	-0.06881332	-1.56477032
1.20091032	0.53877732	-0.12707332	-0.21840832	-0.07299632	-1.56456032
1.20230032	0.53922332	-0.12730332	-0.21995832	-0.06775632	-1.56217032
1.20431032	0.53998832	-0.12770932	-0.22495032	-0.06638932	-1.55999032
1.20553032	0.54037232	-0.12815732	-0.23127932	-0.06863332	-1.56037032
1.20275032	0.53896632	-0.12830232	-0.21568532	-0.07725432	-1.56435032
1.20466032	0.53971732	-0.12904732	-0.22385032	-0.07255632	-1.56137032
1.20245032	0.53859632	-0.12956432	-0.21589332	-0.08223532	-1.56617032
1.20542032	0.53984732	-0.13073232	-0.22655632	-0.07644632	-1.56405032
1.20651032	0.54027932	-0.13183632	-0.23041332	-0.07133832	-1.56197032
1.20589032	0.53999832	-0.13287632	-0.22668132	-0.07488332	-1.56405032
1.20626032	0.54020532	-0.13414332	-0.22652232	-0.07359132	-1.56389032
1.20755032	0.54089732	-0.13558232	-0.23013332	-0.07003432	-1.56570032
1.20743032	0.54096932	-0.13694932	-0.22942632	-0.07247432	-1.56745032
1.20834032	0.54159132	-0.13852732	-0.23395032	-0.06600132	-1.56798032
1.20724032	0.54132932	-0.13998132	-0.23077132	-0.06919532	-1.57176032
1.20788032	0.54189932	-0.14185132	-0.23028632	-0.06997932	-1.57347032
1.21028032	0.54325732	-0.14402532	-0.24150332	-0.04783732	-1.56707032
1.21079032	0.54385232	-0.14621632	-0.24561432	-0.04768132	-1.57033032
1.20904032	0.54349832	-0.14828932	-0.23814332	-0.04844732	-1.57220032
1.20934032	0.54412132	-0.15071332	-0.23787832	-0.05485532	-1.57675032
1.20881032	0.54436632	-0.15326332	-0.23827632	-0.06103132	-1.58335032
1.20752032	0.54435632	-0.15592332	-0.23146832	-0.06369832	-1.58545032
1.20838032	0.54531532	-0.15905232	-0.23760332	-0.06727832	-1.58940032
1.20897032	0.54622832	-0.16235232	-0.24003932	-0.06000532	-1.58983032
1.20901032	0.54687432	-0.16559032	-0.24111132	-0.06070632	-1.59315032
1.21040032	0.54826132	-0.16914532	-0.24657232	-0.05548932	-1.59589032
1.20942032	0.54853432	-0.17246732	-0.24792232	-0.05536632	-1.59701032
1.20993032	0.54937132	-0.17590632	-0.62552232	0.24399032	-1.45989032
1.20724032	0.54863632	-0.17679532	-0.24422232	-0.02248432	-1.58072032
1.20794032	0.54867832	-0.17685532	-0.24385832	-0.02094932	-1.58101032
1.20745032	0.54856032	-0.17682332	-0.24112932	-0.02064232	-1.57919032
1.20564032	0.54813632	-0.17656232	-0.23279232	-0.02965632	-1.58116032
1.20298032	0.54722932	-0.17584232	-0.21353932	-0.04077332	-1.58619032
1.20540032	0.54839032	-0.17501132	-0.21977732	-0.04631932	-1.58833032
1.20605032	0.54842432	-0.17315432	-0.22979532	-0.05219832	-1.59094032
1.20676032	0.54841332	-0.17077332	-0.23650732	-0.05480332	-1.59139032
1.20800032	0.54864932	-0.16816532	-0.24005732	-0.04919832	-1.58878032
1.20789032	0.54820632	-0.16525632	-0.24070132	-0.05371332	-1.58769032
1.20756032	0.54744832	-0.16227632	-0.24369032	-0.05669932	-1.58554032
1.20678032	0.54636232	-0.15913632	-0.24224532	-0.06113832	-1.58142032
1.20515032	0.54480732	-0.15581832	-0.23581332	-0.07017032	-1.57984032
1.20680032	0.54470032	-0.15290232	-0.24359632	-0.06787232	-1.57385032
1.20709032	0.54396332	-0.14986932	-0.24464832	-0.06666232	-1.56835032
1.20801032	0.54345632	-0.14687832	-0.25154032	-0.06151432	-1.56181032
1.21060032	0.54367432	-0.14404432	-0.25953332	-0.05421132	-1.55435032
1.20660032	0.54096232	-0.14044932	-0.24256832	-0.07808132	-1.55908032
1.20434032	0.53905832	-0.13718332	-0.23673132	-0.08797632	-1.55565032
1.20514032	0.53854532	-0.13437032	-0.23911832	-0.08089432	-1.54692032
1.20320032	0.53684032	-0.13145432	-0.23164632	-0.08906332	-1.54432032
1.20408032	0.53636832	-0.12909632	-0.23199832	-0.08408932	-1.53858032
1.20386032	0.53544732	-0.12670032	-0.23177532	-0.08556732	-1.53487032
1.20448032	0.53495132	-0.12458732	-0.23385432	-0.08086432	-1.53092032
1.20357032	0.53384932	-0.12245832	-0.23137432	-0.08158232	-1.52747032
1.20348032	0.53318032	-0.12054932	-0.23236432	-0.08112632	-1.52480032
1.20245032	0.53213532	-0.11866032	-0.23052432	-0.08320232	-1.52160032
1.20051032	0.53081332	-0.11687832	-0.22411932	-0.09001032	-1.52102032
1.20010032	0.53024032	-0.11541732	-0.22819532	-0.08669532	-1.52033032
1.20040032	0.53001632	-0.11421232	-0.23293532	-0.08516532	-1.51963032
1.20033032	0.52968132	-0.11304632	-0.23130732	-0.08152632	-1.51789032
1.19957032	0.52911432	-0.11189632	-0.22727532	-0.08497832	-1.51824032
1.19864032	0.52850632	-0.11082032	-0.22600232	-0.08543832	-1.51865032
1.19919032	0.52858932	-0.10998432	-0.22657632	-0.07809032	-1.51668032
1.19843032	0.52811632	-0.10918932	-0.22784532	-0.08031032	-1.51801032
1.19775032	0.52771032	-0.10853932	-0.22735532	-0.08206632	-1.51987032
1.19757032	0.52757132	-0.10811032	-0.22526632	-0.08219432	-1.52065032
1.19753032	0.52753032	-0.10783732	-0.22427032	-0.07937132	-1.52014032
1.19726032	0.52742932	-0.10765832	-0.22466132	-0.07782832	-1.52098032
1.19660032	0.52720432	-0.10745332	-0.22304332	-0.07879432	-1.52310032
1.19552032	0.52685932	-0.10724332	-0.22279332	-0.07863132	-1.52536032
1.19561032	0.52701732	-0.10724232	-0.22384832	-0.07696332	-1.52596032
1.19519032	0.52696232	-0.10719132	-0.22534732	-0.07631632	-1.52781032
1.19467032	0.52688432	-0.10716932	-0.22843432	-0.07553032	-1.52977032
1.19451032	0.52698332	-0.10720132	-0.22923632	-0.07458232	-1.53122032
1.19439032	0.52706132	-0.10726232	-0.23042432	-0.07061332	-1.53133032
1.19353032	0.52685632	-0.10726932	-0.23334932	-0.07396232	-1.53343032
1.19343032	0.52692032	-0.10736932	-0.23283932	-0.07160632	-1.53381032
1.19378032	0.52716832	-0.10740032	-0.24100132	-0.06898732	-1.53478032
1.19255032	0.52669832	-0.10727632	-0.23980132	-0.07340332	-1.53694032
1.19222032	0.52669432	-0.10723332	-0.24339632	-0.07231432	-1.53809032
1.19175032	0.52660532	-0.10718632	-0.24145832	-0.07352332	-1.53807032
1.19121032	0.52655532	-0.10714832	-0.24565632	-0.07387832	-1.53957032
1.19098032	0.52658332	-0.10712132	-0.24399632	-0.07270032	-1.53952032
1.19107032	0.52675932	-0.10710732	-0.24645132	-0.07285032	-1.53944032
1.19170032	0.52716932	-0.10710232	-0.25169632	-0.06740232	-1.53879032
1.19174032	0.52727932	-0.10705232	-0.25139232	-0.06722132	-1.53866032
1.19134032	0.52718532	-0.10698832	-0.25108532	-0.07020532	-1.53805032
1.19072032	0.52701232	-0.10695932	-0.24747732	-0.07242832	-1.53830032
1.19113032	0.52724232	-0.10715932	-0.25004532	-0.06991732	-1.53536032
1.19141032	0.52732032	-0.10747732	-0.25283432	-0.07165932	-1.53307032
1.19091032	0.52693732	-0.10770332	-0.25109932	-0.07860032	-1.53192032
1.19142032	0.52693832	-0.10799932	-0.25709832	-0.07613832	-1.52948032
1.19180032	0.52684332	-0.10823932	-0.26129532	-0.07671932	-1.52603032
1.19300032	0.52707832	-0.10851832	-0.27148732	-0.07766132	-1.52244032
1.19329032	0.52693832	-0.10868932	-0.27388132	-0.07941132	-1.51957032
1.19208032	0.52613032	-0.10872732	-0.27071132	-0.08913132	-1.51837032
1.19328032	0.52631432	-0.10891932	-0.27713932	-0.08902532	-1.51430032
1.19381032	0.52618032	-0.10898532	-0.27988632	-0.09106032	-1.50969032
1.19444032	0.52609432	-0.10901732	-0.28535332	-0.09411432	-1.50703032
1.19553032	0.52622932	-0.10904232	-0.29046032	-0.09669832	-1.50307032
1.19704032	0.52659632	-0.10905932	-0.30047632	-0.09220732	-1.49617032
1.19635032	0.52603732	-0.10879032	-0.29778432	-0.09859232	-1.49168032
1.19617032	0.52566132	-0.10850032	-0.29779832	-0.10433532	-1.48800032
1.19715032	0.52572132	-0.10826632	-0.30457332	-0.10117632	-1.48117032
1.19618032	0.52488932	-0.10781232	-0.30469032	-0.10862032	-1.47834032
1.19697032	0.52487932	-0.10747232	-0.31345532	-0.10607032	-1.47132032
1.19631032	0.52427832	-0.10694632	-0.30851432	-0.10952232	-1.46720032
1.19547032	0.52357132	-0.10639832	-0.30645432	-0.11700932	-1.46346032
1.19509032	0.52300732	-0.10591632	-0.30771932	-0.12139432	-1.45853032
1.19560032	0.52279832	-0.10547432	-0.31362732	-0.12422232	-1.45233032
1.19519032	0.52228932	-0.10496232	-0.31090532	-0.12905232	-1.44735032
1.19530032	0.52205832	-0.10449232	-0.32033232	-0.13068132	-1.44034032
1.19490032	0.52154432	-0.10397332	-0.31507032	-0.13331532	-1.43354032
1.19473032	0.52108232	-0.10351132	-0.31730432	-0.13809032	-1.42766032
1.19443032	0.52051432	-0.10303332	-0.31630632	-0.14546232	-1.42242032
1.19482032	0.52025132	-0.10255832	-0.32075432	-0.15014132	-1.41589032
1.19397032	0.51949932	-0.10194832	-0.31917932	-0.15818132	-1.41070032
1.19244032	0.51853332	-0.10141332	-0.31140432	-0.16618032	-1.40525032
1.19307032	0.51851132	-0.10113232	-0.31268832	-0.16946732	-1.39989032
1.19252032	0.51793232	-0.10085532	-0.31142932	-0.17695832	-1.39348032
1.19164032	0.51717632	-0.10056932	-0.30756832	-0.18551832	-1.38761032
1.19171032	0.51681832	-0.10040432	-0.30758932	-0.19044232	-1.38092032
1.19051032	0.51595932	-0.10025332	-0.29950832	-0.19952132	-1.37512032
1.18979032	0.51529332	-0.10004932	-0.29285932	-0.20679532	-1.36761032
1.18912032	0.51460332	-0.09981032	-0.29342632	-0.21247332	-1.36195032
1.18843032	0.51387532	-0.09956932	-0.29385932	-0.22053632	-1.35690032
1.18818032	0.51327432	-0.09932632	-0.29429432	-0.22489332	-1.35002032
1.18815032	0.51270032	-0.09903032	-0.29281432	-0.22990532	-1.34337032
1.18895032	0.51245032	-0.09877132	-0.30599432	-0.22741032	-1.33612032
1.18920032	0.51196132	-0.09847532	-0.31590032	-0.22736732	-1.32930032
1.18736032	0.51062832	-0.09806332	-0.30666432	-0.23581132	-1.32323032
1.18810032	0.51043632	-0.09783232	-0.31835132	-0.23272132	-1.31545032
1.18820032	0.51000532	-0.09753132	-0.31692132	-0.23323932	-1.30713032
1.18616032	0.50871032	-0.09710632	-0.31719832	-0.24211232	-1.30398032
1.18630032	0.50842632	-0.09685032	-0.31806032	-0.23956532	-1.29500032
1.18466032	0.50747532	-0.09653232	-0.30698832	-0.24571032	-1.28824032
1.18279032	0.50643232	-0.09617232	-0.29813232	-0.25255332	-1.28228032
1.18213032	0.50574332	-0.09563632	-0.28916832	-0.25625632	-1.27460032
1.18329032	0.50567132	-0.09504132	-0.30557132	-0.25428832	-1.26614032
1.18313032	0.50528732	-0.09436132	-0.31282432	-0.25362132	-1.25775032
1.18097032	0.50459032	-0.09383832	-0.30339732	-0.25276032	-1.25067032
1.17803032	0.50384432	-0.09340932	-0.28926332	-0.25480132	-1.24607032
1.17560032	0.50326432	-0.09302432	-0.28239732	-0.25445332	-1.24031032
1.17147032	0.50196832	-0.09256932	-0.26837932	-0.26057032	-1.23811032
1.16923032	0.50158032	-0.09242132	-0.26026132	-0.25723732	-1.23357032
1.16693032	0.50117732	-0.09237532	-0.25683332	-0.25438032	-1.23105032
1.16468032	0.50073232	-0.09234332	-0.25460032	-0.25337432	-1.22902032
1.16244032	0.50032432	-0.09234432	-0.25168732	-0.24992532	-1.22619032
1.16140032	0.50043632	-0.09251632	-0.25447532	-0.24307132	-1.22231032
1.15947032	0.50010332	-0.09257632	-0.25618532	-0.23946232	-1.21960032
1.15828032	0.50000232	-0.09270032	-0.25320132	-0.23184932	-1.21460032
1.15677032	0.49968732	-0.09275832	-0.25375432	-0.22985032	-1.21160032
1.15612032	0.49961232	-0.09287332	-0.25854232	-0.22568132	-1.20677032
1.15420032	0.49896832	-0.09287232	-0.25699332	-0.22711832	-1.20219032
1.15273032	0.49851732	-0.09289332	-0.25309132	-0.22891732	-1.19806032
1.15203032	0.49841132	-0.09294632	-0.25227932	-0.22668232	-1.19256032
1.15044032	0.49802432	-0.09298432	-0.24759932	-0.22677232	-1.18848032
1.14976032	0.49794532	-0.09308032	-0.24729932	-0.22638532	-1.18438032
1.14853032	0.49758132	-0.09313732	-0.24345432	-0.22971932	-1.18178032
1.14838032	0.49766132	-0.09325532	-0.24408632	-0.22872232	-1.17922032
1.14849032	0.49779532	-0.09336732	-0.24891732	-0.22594932	-1.17643032
1.14820032	0.49771632	-0.09336232	-0.24587332	-0.22882432	-1.17618032
1.14840032	0.49786832	-0.09336332	-0.24895632	-0.22831232	-1.17573032
1.14928032	0.49847832	-0.09340432	-0.25336832	-0.22490132	-1.17377032
1.14798032	0.49843632	-0.09352532	-0.24048832	-0.22961732	-1.17356032
1.14649032	0.49842732	-0.09368732	-0.22763632	-0.23523032	-1.17464032
1.14480032	0.49823032	-0.09370432	-0.21256032	-0.24668032	-1.17634032
1.14472032	0.49841932	-0.09369532	-0.20503032	-0.24702132	-1.17415032
1.14459032	0.49843532	-0.09370532	-0.19812732	-0.25092532	-1.17313032
1.14419032	0.49814332	-0.09358132	-0.19664432	-0.25749332	-1.17169032
1.14526032	0.49835832	-0.09348832	-0.19665632	-0.25614632	-1.16700032
1.14514032	0.49793332	-0.09322232	-0.19704832	-0.26058132	-1.16537032
1.14508032	0.49750232	-0.09285632	-0.19717132	-0.26488932	-1.16294032
1.14611032	0.49744932	-0.09246732	-0.19981532	-0.26141032	-1.15749032
1.14643032	0.49692132	-0.09188032	-0.20257632	-0.26393432	-1.15206032
1.14599032	0.49588132	-0.09111232	-0.19997132	-0.26654232	-1.14668032
1.14723032	0.49547032	-0.09038232	-0.20385632	-0.26074432	-1.13613032
1.14737032	0.49447132	-0.08948032	-0.20336632	-0.26181932	-1.12585032
1.14783032	0.49348732	-0.08851932	-0.20549032	-0.26277032	-1.11468032
1.14702032	0.49192932	-0.08739632	-0.19799732	-0.26933032	-1.10253032
1.14610032	0.49033232	-0.08620832	-0.19363332	-0.27679232	-1.09021032
1.14602032	0.48920432	-0.08496832	-0.18811532	-0.27623532	-1.07527032
1.14588032	0.48818832	-0.08377532	-0.18621732	-0.27882032	-1.06250032
1.14444032	0.48674432	-0.08246732	-0.17697932	-0.28321232	-1.05037032
1.14375032	0.48575932	-0.08125632	-0.17232432	-0.28566032	-1.03896032
1.14248032	0.48468232	-0.08009032	-0.16224032	-0.29063232	-1.02874032
1.14142032	0.48377632	-0.07887432	-0.15327332	-0.29257832	-1.01823032
1.13974032	0.48271832	-0.07767232	-0.14030432	-0.29649032	-1.00778032
1.13899032	0.48209732	-0.07650832	-0.12958632	-0.29338932	-0.99692932
1.13713032	0.48107332	-0.07526832	-0.11742732	-0.30046632	-0.98774432
1.13599032	0.48038932	-0.07404632	-0.10405932	-0.29811332	-0.97588832
1.13472032	0.47971332	-0.07278832	-0.09353032	-0.29553232	-0.96314932
1.13365032	0.47914232	-0.07155432	-0.07993032	-0.29141432	-0.95096732
1.13260032	0.47853432	-0.07026432	-0.06937732	-0.28303832	-0.93812832
1.13143032	0.47777232	-0.06888632	-0.06100232	-0.28241832	-0.92773332
1.13087032	0.47719132	-0.06752932	-0.05713032	-0.27306232	-0.91587732
1.12944032	0.47628632	-0.06623832	-0.05300732	-0.27208032	-0.90777532
1.12832032	0.47556832	-0.06504732	-0.04702732	-0.27191732	-0.90145732
1.12706032	0.47493632	-0.06395332	-0.04138432	-0.26183632	-0.89383532
1.12502032	0.47400932	-0.06287732	-0.03182732	-0.26175232	-0.88809332
1.12416032	0.47360932	-0.06194732	-0.02156632	-0.25062632	-0.88064032
1.12340032	0.47323032	-0.06103032	-0.01917532	-0.26100232	-0.87855632
1.12148032	0.47236432	-0.06004632	-0.01008832	-0.24509932	-0.86981732
1.12094032	0.47190032	-0.05918332	-0.00799832	-0.24127132	-0.86193732
1.11991032	0.47122332	-0.05825732	-0.00844732	-0.24713032	-0.86158332
1.11905032	0.47073632	-0.05739332	-0.00749732	-0.24745132	-0.85759532
1.11970032	0.47098932	-0.05682832	-0.00881132	-0.23549532	-0.85177432
1.11872032	0.47057032	-0.05635432	-0.00304832	-0.22688732	-0.84786432
1.11617032	0.46951032	-0.05588232	0.00525232	-0.23189032	-0.84671232
1.11407032	0.46871132	-0.05547132	0.01332232	-0.23608332	-0.84451632
1.11242032	0.46821132	-0.05513332	0.02017632	-0.23805332	-0.84215632
1.11371032	0.46897132	-0.05511932	0.02086832	-0.24043232	-0.84125932
1.11300032	0.46899032	-0.05519532	0.03038332	-0.23708832	-0.84064332
1.11342032	0.46955332	-0.05548032	0.03820832	-0.22804832	-0.83757132
1.11146032	0.46910332	-0.05567432	0.05135732	-0.23516632	-0.83532632
1.11081032	0.46904132	-0.05589132	0.05824532	-0.24262532	-0.83273632
1.10944032	0.46842432	-0.05596032	0.06164632	-0.24412232	-0.82943332
1.10831032	0.46768632	-0.05596232	0.06168032	-0.24720532	-0.82567132
1.10820032	0.46727532	-0.05594432	0.05934332	-0.24275532	-0.82259632
1.10804032	0.46674532	-0.05590232	0.05767632	-0.24612932	-0.82078332
1.10933032	0.46690532	-0.05596332	0.05313532	-0.25126132	-0.81753232
1.11004032	0.46690132	-0.05605532	0.04824632	-0.26113532	-0.81411332
1.10998032	0.46659132	-0.05622132	0.04779032	-0.26334932	-0.80832232
1.10999032	0.46630232	-0.05637832	0.04642232	-0.26402032	-0.80358132
1.11013032	0.46612932	-0.05654632	0.04767832	-0.26652632	-0.79888732
1.10996032	0.46579632	-0.05669432	0.05034232	-0.27162132	-0.79428432
1.10918032	0.46495832	-0.05677932	0.05486932	-0.27022632	-0.78771932
1.10985032	0.46453032	-0.05689732	0.05486532	-0.27629532	-0.77884232
1.11033032	0.46401332	-0.05700032	0.05485932	-0.28264332	-0.77212532
1.11089032	0.46357832	-0.05706032	0.05338532	-0.28499932	-0.76401932
1.11087032	0.46301132	-0.05707832	0.05587332	-0.29498732	-0.75821432
1.11126032	0.46274532	-0.05707532	0.05908632	-0.29428732	-0.75000332
1.11220032	0.46279232	-0.05705532	0.05919132	-0.29740032	-0.74262932
1.11161032	0.46221532	-0.05695932	0.06514832	-0.30426732	-0.73680232
1.11210032	0.46213932	-0.05697232	0.07140132	-0.30456132	-0.73006832
1.11254032	0.46199832	-0.05697332	0.07581632	-0.30895132	-0.72389432
1.11227032	0.46143732	-0.05692632	0.08203532	-0.30978632	-0.71733932
1.11312032	0.46124232	-0.05680132	0.08289732	-0.30852332	-0.71079632
1.11365032	0.46091832	-0.05658932	0.08106732	-0.31158232	-0.70614432
1.11338032	0.46046732	-0.05637632	0.08685432	-0.31303632	-0.69995232
1.11385032	0.46047732	-0.05620832	0.09412932	-0.31309832	-0.69340132
1.11289032	0.45990932	-0.05598232	0.10436332	-0.31630832	-0.68652132
1.11379032	0.46004832	-0.05573332	0.11052832	-0.30972332	-0.67615232
1.11418032	0.45986332	-0.05527932	0.11596332	-0.31039532	-0.66868232
1.11419032	0.45937932	-0.05471732	0.11881032	-0.30746732	-0.65930032
1.11437032	0.45884232	-0.05411832	0.11729932	-0.30801432	-0.65095032
1.11483032	0.45839232	-0.05344732	0.11517032	-0.30132332	-0.64280332
1.11638032	0.45839332	-0.05280932	0.10922932	-0.30163332	-0.63438632
1.11677032	0.45808032	-0.05223932	0.10758132	-0.29336832	-0.62680532
1.11697032	0.45784332	-0.05180732	0.11212032	-0.29020532	-0.61762432
1.11706032	0.45767832	-0.05149032	0.11985932	-0.28297532	-0.60848132
1.11697032	0.45744432	-0.05106832	0.12619332	-0.28311532	-0.60040032
1.11713032	0.45722232	-0.05051432	0.13066332	-0.27717332	-0.59106932
1.11757032	0.45708232	-0.04988132	0.12963832	-0.27137032	-0.58202832
1.11833032	0.45707732	-0.04925032	0.12757932	-0.26197132	-0.57405132
1.11826032	0.45683632	-0.04868332	0.12960332	-0.25678532	-0.56733932
1.11850032	0.45684532	-0.04825732	0.13289332	-0.25060732	-0.56060132
1.11884032	0.45697932	-0.04787532	0.13530732	-0.24130132	-0.55308832
1.11888032	0.45701232	-0.04744632	0.13778132	-0.23530432	-0.54661832
1.11984032	0.45729032	-0.04693432	0.13499932	-0.22809032	-0.53945232
1.12142032	0.45762432	-0.04625132	0.12319532	-0.22441232	-0.53272632
1.12206032	0.45742732	-0.04536332	0.10975732	-0.21733732	-0.52567032
1.12333032	0.45750432	-0.04448232	0.09404932	-0.21050232	-0.51903832
1.12429032	0.45744632	-0.04363732	0.07739132	-0.19839432	-0.51050232
1.12558032	0.45759832	-0.04289232	0.06135432	-0.18981532	-0.50342532
1.12641032	0.45770132	-0.04229732	0.05223632	-0.18463832	-0.49613032
1.12707032	0.45792132	-0.04174132	0.04277832	-0.17607732	-0.48756632
1.12774032	0.45816032	-0.04114332	0.03580732	-0.17042932	-0.48026632
1.12811032	0.45818132	-0.04052332	0.02798532	-0.16309032	-0.47236832
1.12965032	0.45860232	-0.03986732	0.01433032	-0.15930832	-0.46486232
1.12986032	0.45852132	-0.03923232	0.00436532	-0.15446532	-0.45956932
1.13128032	0.45911932	-0.03871132	-0.00650332	-0.14887032	-0.45305632
1.13165032	0.45954532	-0.03839932	-0.00634732	-0.14460332	-0.44756932
1.13138032	0.45987832	-0.03825832	-0.00010432	-0.14131832	-0.44274032
1.13042032	0.45993632	-0.03821432	0.01117932	-0.13755632	-0.43831032
1.13098032	0.46047932	-0.03820832	0.01521132	-0.13417432	-0.43354232
1.13109032	0.46081232	-0.03817232	0.01762632	-0.13075732	-0.43086632
1.13147032	0.46135332	-0.03813432	0.01892532	-0.12690732	-0.42804432
1.13206032	0.46216132	-0.03823032	0.02449532	-0.12545232	-0.42696432
1.13152032	0.46257732	-0.03862032	0.03849932	-0.12326532	-0.42550932
1.13143032	0.46292232	-0.03928332	0.05237232	-0.12343932	-0.42578732
1.13106032	0.46299632	-0.03999832	0.06632832	-0.12403732	-0.42756832
1.13169032	0.46349432	-0.04076232	0.07918132	-0.12744732	-0.42864032
1.13192032	0.46392032	-0.04149932	0.09419832	-0.13000632	-0.43053132
1.13231032	0.46441832	-0.04225432	0.11032332	-0.12975432	-0.43156932
1.13190032	0.46459432	-0.04297332	0.12802632	-0.12850832	-0.43248732
1.13224032	0.46503332	-0.04378032	0.14525432	-0.13283832	-0.43511532
1.13301032	0.46563732	-0.04467932	0.16445432	-0.13463432	-0.43571532
1.13457032	0.46643632	-0.04552832	0.17770332	-0.13828532	-0.43649132
1.13382032	0.46624332	-0.04624332	0.19626832	-0.13637232	-0.43699032
1.13461032	0.46683532	-0.04703032	0.21375932	-0.14122332	-0.43729632
1.13517032	0.46746032	-0.04772132	0.23514932	-0.13869432	-0.43731132
1.13586032	0.46838232	-0.04843932	0.25755432	-0.13708432	-0.43637932
1.13625032	0.46951032	-0.04930632	0.28505032	-0.13625132	-0.43724632
1.13598032	0.47050732	-0.05032132	0.31961732	-0.13625732	-0.43801932
1.13524032	0.47087532	-0.05113032	0.34766432	-0.13563032	-0.43691332
1.13531032	0.47097732	-0.05147832	0.36012432	-0.13958532	-0.43619532
1.13626032	0.47116232	-0.05158632	0.36810232	-0.14114632	-0.43382932
1.13677032	0.47118432	-0.05150632	0.37794332	-0.14218932	-0.43179832
1.13832032	0.47176832	-0.05137732	0.38475232	-0.14466932	-0.42849832
1.13959032	0.47233332	-0.05103532	0.39082432	-0.14769432	-0.42142832
1.14116032	0.47305432	-0.05028332	0.39202132	-0.14877632	-0.41582332
1.14246032	0.47367832	-0.04926432	0.38670732	-0.14828232	-0.40890132
1.14517032	0.47483432	-0.04819332	0.37713332	-0.15479032	-0.40103632
1.14686032	0.47541532	-0.04701532	0.36608332	-0.15319432	-0.39296532
1.14912032	0.47619532	-0.04596532	0.35427732	-0.15596332	-0.38363332
1.15108032	0.47696632	-0.04507832	0.34684832	-0.15614732	-0.37426332
1.15164032	0.47738832	-0.04428632	0.34519432	-0.15578832	-0.36684132
1.15266032	0.47786932	-0.04301632	-0.71596532	-0.54712632	-0.43680532
1.15250032	0.47876932	-0.04250032	0.34723732	-0.15332832	-0.35112932
1.15373032	0.47978332	-0.04135332	0.34066332	-0.15120332	-0.34297632
1.15434032	0.48042032	-0.03994932	0.33182532	-0.15044132	-0.33524932
1.15683032	0.48166532	-0.03848132	0.31539132	-0.15233932	-0.32714132
1.15781032	0.48206132	-0.03680732	0.29384132	-0.15036332	-0.32056532
1.15873032	0.48240532	-0.03510232	0.27041032	-0.14818332	-0.31293232
1.16025032	0.48310032	-0.03348232	0.24832732	-0.14798132	-0.30695132
1.16096032	0.48365432	-0.03206232	0.22583632	-0.14458132	-0.30145132
1.16149032	0.48427532	-0.03100732	0.21158132	-0.14341732	-0.29752132
1.16154032	0.48492032	-0.03021232	0.20239832	-0.13991632	-0.29381432
1.15959032	0.48477932	-0.02958432	0.19843432	-0.13571632	-0.29161432
1.15910032	0.48503532	-0.02924332	0.19652532	-0.13669232	-0.28838732
1.15931032	0.48533732	-0.02909832	0.19079632	-0.13930432	-0.28594532
1.15904032	0.48523332	-0.02904532	0.18515232	-0.14063532	-0.28511732
1.15839032	0.48494232	-0.02909032	0.18026832	-0.14059832	-0.28439232
1.15705032	0.48433632	-0.02929832	0.17703832	-0.14090832	-0.28506032
1.15685032	0.48406332	-0.02976432	0.17144732	-0.14593232	-0.28828232
1.15737032	0.48406732	-0.03064832	0.17252432	-0.15660032	-0.29052832
1.15576032	0.48332332	-0.03177532	0.18816432	-0.16078232	-0.29457032
1.15436032	0.48288132	-0.03316532	0.20967332	-0.16861932	-0.29833032
1.15329032	0.48271332	-0.03459132	0.22867832	-0.17459532	-0.30128132
1.15299032	0.48273332	-0.03564732	0.24141032	-0.18207932	-0.30287132
1.15239032	0.48237032	-0.03619232	0.23778632	-0.18297432	-0.30541832
1.15231032	0.48198832	-0.03646632	0.23127832	-0.18404532	-0.30607132
1.15380032	0.48229932	-0.03685932	0.21998332	-0.18937832	-0.30779732
1.15400032	0.48225032	-0.03761232	0.22069932	-0.19299832	-0.31118932
1.15246032	0.48164032	-0.03879432	0.23853232	-0.19549132	-0.31539832
1.15163032	0.48130632	-0.04010032	0.25564632	-0.19799632	-0.31929632
1.15034032	0.48068232	-0.04117032	0.27132332	-0.19996232	-0.32340232
1.15163032	0.48103332	-0.04207732	0.27438932	-0.20726732	-0.32580032
1.15156032	0.48071532	-0.04269632	0.27366632	-0.20992232	-0.32842032
1.15334032	0.48110732	-0.04332032	0.26716732	-0.21912032	-0.32939032
1.15422032	0.48098732	-0.04370032	0.25749032	-0.22157332	-0.33186032
1.15570032	0.48079932	-0.04370332	0.23896632	-0.22189332	-0.33707332
1.15760032	0.48033232	-0.04353532	0.20874032	-0.22285332	-0.34621832
1.15999032	0.47996732	-0.04367732	0.18475732	-0.23158932	-0.35507732
1.16227032	0.47964632	-0.04401332	0.16516132	-0.24019032	-0.36322032
1.16532032	0.47953332	-0.04429532	0.14021132	-0.24914132	-0.37352432
1.16649032	0.47873332	-0.04451532	0.12213932	-0.26089832	-0.38338732
1.16795032	0.47829632	-0.04472432	0.10454432	-0.26507232	-0.38753332
1.16922032	0.47802132	-0.04481932	0.09108632	-0.27487532	-0.39016232
1.17078032	0.47798732	-0.04485132	0.07541132	-0.28068132	-0.39200632
1.17132032	0.47759132	-0.04486632	0.06458132	-0.28046932	-0.39289732
1.17224032	0.47747532	-0.04518232	0.05912132	-0.27939232	-0.39438332
1.17196032	0.47707232	-0.04570932	0.06415232	-0.27656732	-0.39613132
1.17012032	0.47628732	-0.04635032	0.08586532	-0.26685632	-0.39629732
1.16932032	0.47602532	-0.04713232	0.10761432	-0.27244032	-0.39603432
1.16730032	0.47525432	-0.04778932	0.13945932	-0.27126732	-0.39440932
1.16577032	0.47464132	-0.04827232	0.17066732	-0.26861332	-0.38895532
1.16447032	0.47410832	-0.04821932	0.19292232	-0.26240732	-0.38137332
1.16383032	0.47360532	-0.04757532	0.20436332	-0.26412432	-0.37288932
1.16348032	0.47295232	-0.04657732	0.20692732	-0.26483932	-0.36321632
1.16338032	0.47227832	-0.04539732	0.20531932	-0.25756732	-0.35516632
1.16404032	0.47185832	-0.04420232	0.19872732	-0.25770632	-0.34718132
1.16468032	0.47142732	-0.04309232	0.19113232	-0.26043132	-0.34019632
1.16511032	0.47094232	-0.04210732	0.18478932	-0.25533232	-0.33493832
1.16510032	0.47035632	-0.04126732	0.18319232	-0.25231532	-0.32988232
1.16526032	0.46991932	-0.04048432	0.17926032	-0.24792432	-0.32408932
1.16518032	0.46939332	-0.03973332	0.17802332	-0.24165532	-0.31936232
1.16596032	0.46919832	-0.03898032	0.17266632	-0.24111332	-0.31465932
1.16532032	0.46846032	-0.03820332	0.16950932	-0.23252432	-0.30997032
1.16483032	0.46781732	-0.03741932	0.16516132	-0.22468332	-0.30446532
1.16409032	0.46716332	-0.03677532	0.16352032	-0.22079232	-0.30160032
1.16353032	0.46665532	-0.03627632	0.16449232	-0.21568132	-0.29721232
1.16256032	0.46604232	-0.03581832	0.16337032	-0.20547132	-0.29346032
1.16087032	0.46514432	-0.03539732	0.16731732	-0.20075432	-0.28970732
1.15986032	0.46446532	-0.03498732	0.16540632	-0.19343532	-0.28774832
1.15990032	0.46419032	-0.03461732	0.16163532	-0.19065432	-0.28413332
1.15920032	0.46367632	-0.03420032	0.15930232	-0.18527532	-0.28102732
1.15822032	0.46313732	-0.03383032	0.16030032	-0.17902332	-0.27611432
1.15660032	0.46237832	-0.03353632	0.16382032	-0.17183332	-0.27269632
1.15583032	0.46207532	-0.03324532	0.16810432	-0.16903932	-0.26927932
1.15347032	0.46123932	-0.03294732	0.17733932	-0.15972032	-0.26436632
1.15302032	0.46108732	-0.03263932	0.17879032	-0.15956432	-0.26076732
1.15121032	0.46038632	-0.03218232	0.18101932	-0.14969632	-0.25520932
1.14972032	0.45986732	-0.03172832	0.18171432	-0.14445932	-0.25176832
1.14924032	0.45968232	-0.03115532	0.17699332	-0.13950032	-0.24568432
1.14782032	0.45914332	-0.03051332	0.17113132	-0.13264232	-0.24196432
1.14683032	0.45902832	-0.03009932	0.16934532	-0.12799132	-0.23948832
1.14427032	0.45843332	-0.02996032	0.17857332	-0.11899132	-0.23642332
1.14068032	0.45756532	-0.02997432	0.19592932	-0.10815332	-0.23353832
1.13876032	0.45741532	-0.03006532	0.20836932	-0.10206532	-0.23035432
1.13622032	0.45689232	-0.03017832	0.21951932	-0.09203632	-0.22805232
1.13423032	0.45662232	-0.03043932	0.23047532	-0.08685032	-0.22572732
1.13207032	0.45615532	-0.03071532	0.23991232	-0.08324932	-0.22435132
1.13085032	0.45594332	-0.03092032	0.24016532	-0.07936932	-0.22428232
1.12930032	0.45565632	-0.03120932	0.24232032	-0.07529332	-0.22448732
1.12801032	0.45554332	-0.03166432	0.24234332	-0.07045632	-0.22630832
1.12780032	0.45584332	-0.03222532	0.24137832	-0.06821832	-0.22689432
1.12577032	0.45552532	-0.03273732	0.24575832	-0.05959832	-0.22784232
1.12475032	0.45567332	-0.03329732	0.24865932	-0.05782132	-0.22811232
1.12282032	0.45537432	-0.03386532	0.25378632	-0.05177632	-0.22890932
1.12079032	0.45503632	-0.03444132	0.26013932	-0.04714832	-0.22950532
1.11833032	0.45450532	-0.03499232	0.26739532	-0.04082532	-0.23060432
1.11601032	0.45409032	-0.03563032	0.27450632	-0.03653032	-0.23050432
1.11459032	0.45414832	-0.03629832	0.28013532	-0.03287332	-0.23134732
1.11308032	0.45429432	-0.03696432	0.28625132	-0.02492332	-0.23195432
1.11023032	0.45384032	-0.03743332	0.29093932	-0.01873732	-0.23100832
1.10970032	0.45425132	-0.03763032	0.28432132	-0.01421032	-0.23034132
1.10728032	0.45379332	-0.03769132	0.28061632	-0.00702132	-0.22847432
1.10965032	0.45522332	-0.03794832	0.26808632	-0.00804132	-0.22705732
1.10763032	0.45477532	-0.03837832	0.26969332	-0.00370132	-0.22567632
1.10457032	0.45386732	-0.03896632	0.27933632	0.00012532	-0.22615032
1.10639032	0.45509332	-0.03996932	0.28445632	-0.00161332	-0.22712432
1.10422032	0.45466732	-0.04109732	0.29830932	-0.00074032	-0.22897732
1.10421032	0.45500732	-0.04238232	0.31006732	-0.00520232	-0.23079332
1.10236032	0.45444432	-0.04370032	0.32542732	-0.01042532	-0.23391632
1.10432032	0.45548632	-0.04523232	0.32941232	-0.01731932	-0.23947232
1.10440032	0.45561432	-0.04687632	0.33649232	-0.02352732	-0.24570432
1.10375032	0.45528132	-0.04843832	0.34102832	-0.02651532	-0.25446832
1.10441032	0.45539832	-0.04998932	0.34004532	-0.02991032	-0.26198532
1.10399032	0.45522032	-0.05141132	0.34300932	-0.03179232	-0.26851432
1.10430032	0.45562132	-0.05277032	0.34841332	-0.03138832	-0.27402932
1.10499032	0.45643332	-0.05403632	0.35615832	-0.03150132	-0.27599032
1.09980032	0.45498832	-0.05489832	0.37460632	-0.02341932	-0.27736832
1.10002032	0.45586132	-0.05580832	0.38412932	-0.02185332	-0.27753332
1.12805032	0.46809232	-0.05827132	0.36850932	-0.07704832	-0.23779732
1.09757032	0.45605432	-0.05714532	0.40551832	-0.01533832	-0.27569132
1.09319032	0.45497832	-0.05777832	0.42897932	-0.00981032	-0.27367432
1.08910032	0.45384732	-0.05804332	-0.83650032	-0.71625632	-0.41369132
1.08589032	0.45396132	-0.05911732	-0.87378232	-0.71830432	-0.41127532
1.08223032	0.45420032	-0.06028032	-0.91701732	-0.72364132	-0.41297832
1.07130032	0.45140032	-0.06094132	-0.96249332	-0.74038832	-0.41479332
1.06618032	0.45076232	-0.06160432	-0.99275532	-0.75611132	-0.41743532
1.06377032	0.45107332	-0.06210932	-1.01387032	-0.76547132	-0.41968432
1.06087032	0.45101832	-0.06236732	-1.02941032	-0.77724832	-0.41987132
1.05376032	0.44900632	-0.06216232	-1.04649032	-0.78567532	-0.41896932
1.05934032	0.45213832	-0.06280532	-1.03961032	-0.79286632	-0.39370432
1.05227032	0.44960632	-0.06251832	-1.05534032	-0.79901532	-0.39634232
1.05087032	0.44930732	-0.06247932	-1.06051032	-0.80393232	-0.39489032
1.04802032	0.44816432	-0.06226932	-1.06195032	-0.80900532	-0.39076332
1.05225032	0.44980432	-0.06238232	-1.05351032	-0.80629532	-0.38675632
1.05499032	0.45060732	-0.06232732	-1.04064032	-0.80472032	-0.38176832
1.06143032	0.45274132	-0.06233832	-1.02038032	-0.79950032	-0.37464532
1.05547032	0.44937432	-0.06124332	-1.01491032	-0.79966332	-0.39448032
1.06076032	0.45064332	-0.06074732	-0.98595632	-0.79362432	-0.38959332
1.06408032	0.45091032	-0.06013132	-0.96068532	-0.79049932	-0.38737732
1.06843032	0.45172032	-0.05966932	-0.93237032	-0.78176232	-0.37663932
1.07250032	0.45223232	-0.05912932	-0.90505832	-0.76573032	-0.36506832
1.07394032	0.45136332	-0.05831832	-0.87878532	-0.75429732	-0.35580032
1.08397032	0.45396432	-0.05792932	-0.84061232	-0.73405832	-0.34376832
1.08773032	0.45397832	-0.05713032	-0.80948232	-0.71816132	-0.33503832
1.09134032	0.45390732	-0.05658632	-0.78481332	-0.71631132	-0.33032332
1.09320032	0.45343532	-0.05613832	-0.76862332	-0.70063232	-0.32489332
1.09721032	0.45461832	-0.05653632	0.44032032	-0.04403632	-0.21461232
1.10015032	0.45511832	-0.05642632	0.43353532	-0.05392032	-0.21598332
1.10016032	0.45403932	-0.05581132	-0.74393132	-0.67851832	-0.32009332
1.10313032	0.45475232	-0.05592732	-0.74083532	-0.67025532	-0.32180332
1.10386032	0.45454032	-0.05602632	-0.74152532	-0.66783132	-0.32415432
1.10534032	0.45512732	-0.05679732	0.42951432	-0.06732832	-0.22698232
1.10356032	0.45354332	-0.05643232	-0.75620232	-0.66160032	-0.33216332
1.10399032	0.45336632	-0.05667632	-0.76103032	-0.65919632	-0.33388032
1.10525032	0.45361032	-0.05690632	-0.76462532	-0.65671532	-0.33428132
1.10553032	0.45363032	-0.05701532	-0.76975932	-0.65416832	-0.33569232
1.10498032	0.45381532	-0.05761332	0.45356832	-0.06737832	-0.23636332
1.10387032	0.45306232	-0.05706932	-0.78518332	-0.66188932	-0.33991632
1.10171032	0.45232132	-0.05684232	-0.79513232	-0.66793032	-0.34194432
1.10185032	0.45243932	-0.05646632	-0.79503632	-0.67014932	-0.34215932
1.10186032	0.45240532	-0.05579932	-0.78830832	-0.67421132	-0.33967532
1.10133032	0.45192832	-0.05481432	-0.77561332	-0.68194032	-0.33538032
1.10453032	0.45337732	-0.05438832	0.44137232	-0.04944032	-0.22413232
1.10341032	0.45244732	-0.05312932	0.43082432	-0.04425932	-0.21909632
1.10430032	0.45233532	-0.05208632	0.42002732	-0.04451532	-0.21287432
1.10400032	0.45192132	-0.05139332	0.41903332	-0.04104432	-0.20727432
1.10246032	0.45122432	-0.05091932	0.42810532	-0.03954232	-0.20176032
1.10007032	0.45028432	-0.05029432	0.43775432	-0.03478732	-0.19604632
1.09877032	0.44976132	-0.04955032	0.44268132	-0.03288632	-0.19000132
1.09847032	0.44963732	-0.04888232	0.44187132	-0.03038432	-0.18477132
1.09558032	0.44787532	-0.04762932	-0.71368532	-0.71702932	-0.27838832
1.09636032	0.44848232	-0.04758232	0.44100632	-0.02134632	-0.17751432
1.09956032	0.44954932	-0.04714132	0.43196432	-0.02555032	-0.17432332
1.09873032	0.44834332	-0.04611232	-0.68869132	-0.71804732	-0.26621332
1.09891032	0.44853832	-0.04625032	0.42815132	-0.02599132	-0.17102432
1.09870032	0.44804332	-0.04590932	0.42911432	-0.02519332	-0.16894632
1.09959032	0.44795832	-0.04564732	0.42797532	-0.02495632	-0.16712032
1.10186032	0.44837432	-0.04547332	0.42627932	-0.03140132	-0.16531732
1.10230032	0.44777632	-0.04514832	0.42231932	-0.03318532	-0.16322732
1.10152032	0.44651632	-0.04479932	0.42133632	-0.03355832	-0.16196732
1.10255032	0.44596332	-0.04459232	0.41657932	-0.03833932	-0.15982732
1.10492032	0.44590532	-0.04448032	0.41104432	-0.05016632	-0.15985332
1.10575032	0.44519332	-0.04428932	0.40704932	-0.05432732	-0.15973532
1.10511032	0.44401032	-0.04385732	0.40157032	-0.05615332	-0.15889132
1.10647032	0.44372532	-0.04350432	0.39445232	-0.06661232	-0.15853232
1.10798032	0.44343232	-0.04332432	0.39060032	-0.06957432	-0.15625032
1.10963032	0.44324032	-0.04309732	0.38534532	-0.07380632	-0.15418032
1.10963032	0.44260132	-0.04274632	0.38245632	-0.07929432	-0.15350432
1.11140032	0.44273532	-0.04250532	0.37694732	-0.08222932	-0.15273332
1.11189032	0.44254932	-0.04214432	0.37388832	-0.08067432	-0.15070932
1.11279032	0.44268332	-0.04174132	0.37174032	-0.08200532	-0.14900332
1.11367032	0.44302532	-0.04122932	0.36994132	-0.08056832	-0.14496532
1.11225032	0.44264832	-0.04090232	0.37682832	-0.07377832	-0.14109632
1.10847032	0.44140532	-0.04072532	0.39277432	-0.06669832	-0.13681032
1.10619032	0.44066332	-0.04074532	0.40863132	-0.06295032	-0.13317832
1.10613032	0.44062232	-0.04091232	0.41872032	-0.06414432	-0.13028532
1.10585032	0.44029732	-0.04105132	0.42572832	-0.06383332	-0.12629432
1.10554032	0.43984032	-0.04110332	0.42913032	-0.06393332	-0.12409532
1.10584032	0.43958132	-0.04113032	0.42985132	-0.06429332	-0.12095432
1.10547032	0.43912532	-0.04113132	0.43042632	-0.06487232	-0.11779132
1.10480032	0.43874832	-0.04122232	0.43397532	-0.06621032	-0.11265832
1.10508032	0.43884932	-0.04134632	0.43658832	-0.06649732	-0.10802432
1.10356032	0.43824032	-0.04139732	0.44091932	-0.06456432	-0.10358332
1.10257032	0.43780732	-0.04135932	0.44236532	-0.06220632	-0.10059732
1.10486032	0.43858332	-0.04129932	0.43533532	-0.06379432	-0.09617132
1.10527032	0.43851032	-0.04114432	0.42674532	-0.06529632	-0.09418032
1.10499032	0.43806732	-0.04108532	0.42230432	-0.06503832	-0.09333532
1.10554032	0.43782832	-0.04103032	0.41385032	-0.07055432	-0.09241632
1.10658032	0.43765032	-0.04109932	0.40545332	-0.07567932	-0.09236332
1.10654032	0.43696632	-0.04120732	0.39427132	-0.08011532	-0.09323132
1.10744032	0.43663832	-0.04144132	0.38086832	-0.08784632	-0.09571432
1.11051032	0.43710332	-0.04190532	0.36247732	-0.09873132	-0.09949032
1.11049032	0.43618432	-0.04243232	0.34861332	-0.10446832	-0.10584532
1.11284032	0.43605532	-0.04320232	0.33041232	-0.11978432	-0.11323932
1.11491032	0.43562932	-0.04405332	0.31468132	-0.13265132	-0.12342432
1.11688032	0.43518332	-0.04503632	0.30065732	-0.14255632	-0.13227732
1.11840032	0.43468232	-0.04589232	0.28966032	-0.15686032	-0.14015032
1.11958032	0.43419932	-0.04671832	0.27865832	-0.16796532	-0.14598532
1.12124032	0.43402432	-0.04723532	0.26614032	-0.17934732	-0.15020732
1.12211032	0.43388932	-0.04741232	0.25367432	-0.18744832	-0.15180932
1.12406032	0.43437332	-0.04745932	0.24077432	-0.19673032	-0.15001632
1.12317032	0.43383732	-0.04735932	0.23625532	-0.19411032	-0.14848632
1.12313032	0.43370432	-0.04725332	0.23157232	-0.19245132	-0.14532432
1.12447032	0.43411732	-0.04717432	0.22393132	-0.19805332	-0.14251932
1.12518032	0.43429732	-0.04716532	0.21940932	-0.20254732	-0.14030732
1.12464032	0.43398532	-0.04716632	0.21854132	-0.19896732	-0.13865232
1.12518032	0.43410132	-0.04734432	0.21498432	-0.19866832	-0.13810532
1.12543032	0.43414132	-0.04753132	0.21275232	-0.20025932	-0.13908532
1.12579032	0.43419032	-0.04774032	0.20829532	-0.19852432	-0.14067132
1.12514032	0.43385432	-0.04800032	0.20573132	-0.19325732	-0.14272632
1.12535032	0.43381432	-0.04836932	0.20253632	-0.19452132	-0.14571632
1.12504032	0.43359232	-0.04875632	0.20117432	-0.18961332	-0.14840232
1.12511032	0.43349132	-0.04916132	0.19986632	-0.18541232	-0.15140432
1.12464032	0.43324632	-0.04952232	0.20188532	-0.18203232	-0.15210132
1.12372032	0.43285632	-0.04981132	0.20367332	-0.17677032	-0.15344532
1.12298032	0.43251432	-0.04995732	0.20432532	-0.17091332	-0.15474332
1.12365032	0.43269632	-0.05006932	0.19979632	-0.17256132	-0.15524932
1.12324032	0.43237932	-0.05008032	0.19655632	-0.16812432	-0.15591632
1.12286032	0.43204332	-0.04998032	0.18894932	-0.16357332	-0.15692632
1.12283032	0.43186532	-0.04983132	0.17830332	-0.16096532	-0.15826032
1.12224032	0.43154432	-0.04975932	0.17701432	-0.15827532	-0.15897832
1.12212032	0.43142632	-0.04972632	0.17296932	-0.15821232	-0.15912032
1.12157032	0.43118632	-0.04965132	0.17085232	-0.15392032	-0.15849732
1.12124032	0.43110432	-0.04960432	0.17089632	-0.15160432	-0.15833832
1.12013032	0.43075532	-0.04953532	0.17500032	-0.14636832	-0.15732632
1.11912032	0.43051632	-0.04956932	0.18021332	-0.14326532	-0.15645732
1.11884032	0.43052532	-0.04975632	0.18134732	-0.14075232	-0.15754832
1.11859032	0.43061732	-0.04986932	0.18252332	-0.13914532	-0.15793432
1.11793032	0.43049232	-0.04987932	0.18408232	-0.13902532	-0.15798632
1.11699032	0.43023632	-0.04986432	0.18756132	-0.13726132	-0.15766132
1.11664032	0.43023032	-0.04986932	0.19067432	-0.13522632	-0.15749132
1.11483032	0.42968032	-0.04978732	0.19780732	-0.13297632	-0.15619232
1.11514032	0.42993732	-0.04976132	0.20233832	-0.13597132	-0.15491432
1.11368032	0.42945332	-0.04963332	0.21000032	-0.13421132	-0.15328232
1.11373032	0.42950132	-0.04939432	0.21204032	-0.13561032	-0.15146032
1.11307032	0.42925232	-0.04907532	0.21482032	-0.13544932	-0.14928332
1.11367032	0.42946732	-0.04872432	0.21224532	-0.13731832	-0.14656832
1.11313032	0.42925832	-0.04830432	0.21041832	-0.13431432	-0.14562432
1.11231032	0.42895232	-0.04793032	0.21153132	-0.13261732	-0.14373032
1.11140032	0.42866932	-0.04762532	0.21476032	-0.12949932	-0.14203732
1.11111032	0.42862532	-0.04745632	0.21497232	-0.12741532	-0.13986532
1.10914032	0.42796432	-0.04722632	0.21905532	-0.12222032	-0.13977332
1.10826032	0.42778032	-0.04714732	0.22211632	-0.11926232	-0.13871232
1.10787032	0.42779832	-0.04709932	0.22473232	-0.11629232	-0.13809032
1.10718032	0.42766432	-0.04699732	0.22690432	-0.11396332	-0.13849932
1.10630032	0.42744032	-0.04684532	0.22529532	-0.11053132	-0.13785432
1.10545032	0.42721532	-0.04666332	0.22306032	-0.10535032	-0.13805732
1.10489032	0.42714232	-0.04656332	0.22152932	-0.10281532	-0.13772832
1.10472032	0.42724632	-0.04654132	0.21976232	-0.09992732	-0.13812032
1.10340032	0.42690232	-0.04656232	0.22183932	-0.09434332	-0.13881732
1.10254032	0.42674732	-0.04661532	0.22354332	-0.08987932	-0.14010332
1.10169032	0.42658732	-0.04666232	0.22507232	-0.08796732	-0.14021332
1.10115032	0.42655332	-0.04674432	0.22425432	-0.08318132	-0.14064232
1.09993032	0.42630232	-0.04678932	0.22588532	-0.07940132	-0.14147832
1.09915032	0.42622332	-0.04680532	0.22660932	-0.07730232	-0.14189532
1.09926032	0.42649832	-0.04682532	0.22527632	-0.07563432	-0.14228032
1.09892032	0.42656432	-0.04684532	0.22191632	-0.07324432	-0.14310632
1.09829032	0.42653432	-0.04684032	0.22105132	-0.07037032	-0.14378532
1.09717032	0.42622432	-0.04684432	0.22125932	-0.06642132	-0.14465132
1.09722032	0.42638332	-0.04690532	0.21792832	-0.06477632	-0.14570732
1.09625032	0.42620832	-0.04694232	0.22146632	-0.06263032	-0.14665032
1.09583032	0.42629232	-0.04700432	0.22385732	-0.06130132	-0.14647932
1.09547032	0.42637832	-0.04704532	0.22633032	-0.06122032	-0.14663932
1.09468032	0.42616732	-0.04703032	0.22853032	-0.05894332	-0.14641932
1.09376032	0.42586032	-0.04686732	0.22679232	-0.05533132	-0.14680432
1.09401032	0.42595532	-0.04665832	0.22291632	-0.05642132	-0.14671332
1.09404032	0.42591332	-0.04644832	0.22085832	-0.05620732	-0.14714732
1.09362032	0.42563032	-0.04616332	0.21670932	-0.05586432	-0.14809732
1.09399032	0.42564032	-0.04583332	0.20900232	-0.05496132	-0.14766432
1.09362032	0.42542632	-0.04550532	0.20549832	-0.05425732	-0.14807132
1.09368032	0.42536732	-0.04517932	0.20264232	-0.05406032	-0.14775032
1.09385032	0.42534032	-0.04484832	0.19944532	-0.05432732	-0.14664232
1.09355032	0.42511332	-0.04454432	0.19891732	-0.05309432	-0.14586032
1.09336032	0.42489932	-0.04423832	0.19636732	-0.05251932	-0.14576532
1.09291032	0.42458232	-0.04394732	0.19612332	-0.05316032	-0.14604632
1.09354032	0.42467532	-0.04379032	0.19561332	-0.05462932	-0.14614532
1.09264032	0.42414932	-0.04350632	0.19846632	-0.05328332	-0.14699132
1.09344032	0.42426832	-0.04329032	0.19484732	-0.05558832	-0.14693032
1.09324032	0.42395932	-0.04288132	0.19231732	-0.05454332	-0.14631432
1.09359032	0.42385632	-0.04242032	0.19100732	-0.05623932	-0.14459732
1.09376032	0.42369732	-0.04192832	0.18786432	-0.05558432	-0.14314432
1.09414032	0.42362532	-0.04140432	0.18612432	-0.05901732	-0.14167732
1.09433032	0.42344832	-0.04088932	0.18238332	-0.05978032	-0.14059132
1.09492032	0.42340132	-0.04035632	0.17747532	-0.06430332	-0.13898832
1.09500032	0.42313332	-0.03980432	0.17417932	-0.06321232	-0.13782432
1.09498032	0.42277532	-0.03927032	0.17090632	-0.06660232	-0.13672432
1.09577032	0.42267332	-0.03879532	0.16416732	-0.07140032	-0.13503932
1.09697032	0.42271232	-0.03841532	0.15321432	-0.07820632	-0.13424832
1.09728032	0.42233432	-0.03802732	0.14745932	-0.07939632	-0.13419432
1.09753032	0.42192032	-0.03763532	0.13839332	-0.08327432	-0.13607532
1.09833032	0.42172932	-0.03734032	0.12856832	-0.08862432	-0.13589132
1.09922032	0.42170532	-0.03712732	0.11955132	-0.09044232	-0.13688132
1.09962032	0.42164632	-0.03697132	0.11280132	-0.09245532	-0.13746632
1.09957032	0.42158632	-0.03691232	0.11004432	-0.09152432	-0.13782532
1.09885032	0.42134432	-0.03688632	0.11162732	-0.08865932	-0.13829432
1.09725032	0.42086132	-0.03687132	0.11960832	-0.08232632	-0.13810232
1.09691032	0.42094032	-0.03696432	0.12275932	-0.08172332	-0.13845632
1.09578032	0.42066232	-0.03709432	0.13224832	-0.07878932	-0.13917432
1.09481032	0.42042232	-0.03727832	0.13682432	-0.07396332	-0.14002032
1.09421032	0.42028132	-0.03745332	0.14214132	-0.07385532	-0.14045932
1.09274032	0.41981432	-0.03763032	0.15226332	-0.06996832	-0.14123032
1.09273032	0.41986432	-0.03792232	0.15669232	-0.07024232	-0.14175232
1.09224032	0.41969032	-0.03814632	0.16177632	-0.07082832	-0.14269232
1.09120032	0.41931132	-0.03836432	0.16881632	-0.06874932	-0.14425732
1.09049032	0.41905432	-0.03858732	0.17606232	-0.06770732	-0.14451132
1.09000032	0.41889932	-0.03875432	0.18183732	-0.06785532	-0.14517532
1.08975032	0.41887532	-0.03895532	0.18681932	-0.06804032	-0.14598132
1.08885032	0.41859732	-0.03914932	0.19230432	-0.06471132	-0.14546032
1.08863032	0.41854232	-0.03934732	0.19795932	-0.06636432	-0.14611932
1.08759032	0.41816032	-0.03951032	0.20478732	-0.06370332	-0.14619032
1.08761032	0.41815732	-0.03966132	0.20888032	-0.06620432	-0.14642032
1.08769032	0.41811532	-0.03980132	0.20919532	-0.06752032	-0.14729832
1.08726032	0.41775332	-0.03989232	0.21187532	-0.06908532	-0.14917132
1.08738032	0.41758932	-0.03998632	0.21185032	-0.07182832	-0.14979132
1.08712032	0.41726032	-0.04006732	0.21414932	-0.07354932	-0.15119432
1.08679032	0.41691732	-0.04021832	0.21345132	-0.07570032	-0.15159832
1.08612032	0.41644732	-0.04040032	0.21700332	-0.07676632	-0.15371732
1.08732032	0.41673832	-0.04073532	0.21323832	-0.08164032	-0.15572132
1.08716032	0.41659432	-0.04116332	0.21235432	-0.08118232	-0.15911732
1.08617032	0.41618832	-0.04162332	0.21300432	-0.08023132	-0.16359232
1.08593032	0.41617632	-0.04210932	0.21073432	-0.07789832	-0.16700932
1.08647032	0.41658932	-0.04281932	0.21183932	-0.07846332	-0.17041232
1.08588032	0.41664132	-0.04366132	0.21840932	-0.07980132	-0.17379432
1.08590032	0.41687432	-0.04452932	0.22341232	-0.07858332	-0.17557932
1.08476032	0.41653032	-0.04525832	0.22725032	-0.07670532	-0.17876732
1.08433032	0.41638832	-0.04595232	0.22887532	-0.07539132	-0.18108432
1.08533032	0.41670632	-0.04664032	0.22405232	-0.07984732	-0.18438132
1.08600032	0.41677932	-0.04723632	0.21554632	-0.08240132	-0.18646032
1.08665032	0.41665932	-0.04768332	0.20672232	-0.08636132	-0.18856132
1.08728032	0.41643832	-0.04798432	0.19603732	-0.08988732	-0.18959832
1.08841032	0.41634132	-0.04819832	0.18189732	-0.09490332	-0.19029232
1.09084032	0.41670132	-0.04838132	0.16478232	-0.10492732	-0.19032132
1.09188032	0.41664232	-0.04853432	0.15005732	-0.11152032	-0.19060432
1.09181032	0.41656832	-0.04881532	0.14715332	-0.11430932	-0.19127932
1.09195032	0.41659132	-0.04922532	0.14360732	-0.11888532	-0.19141432
1.09296032	0.41662332	-0.04964032	0.13446332	-0.12403632	-0.19315932
1.09353032	0.41660532	-0.05013932	0.12794532	-0.12718332	-0.19422332
1.09375032	0.41670132	-0.05053032	0.12509032	-0.12787532	-0.19418832
1.09320032	0.41668732	-0.05090532	0.12746932	-0.12726932	-0.19392332
1.09298032	0.41686932	-0.05126932	0.12891232	-0.12671232	-0.19250032
1.09217032	0.41683732	-0.05145832	0.12976732	-0.12442832	-0.19092032
1.09277032	0.41726232	-0.05163432	0.12435932	-0.12757932	-0.18930032
1.09265032	0.41723832	-0.05168032	0.12115732	-0.12604932	-0.18863432
1.09300032	0.41728332	-0.05161732	0.11307532	-0.12832132	-0.18830932
1.09331032	0.41714132	-0.05151632	0.10280432	-0.13013932	-0.18669532
1.09408032	0.41711632	-0.05137132	0.08854932	-0.13255532	-0.18675532
1.09414032	0.41679432	-0.05118932	0.07701132	-0.13724532	-0.18688032
1.09533032	0.41692332	-0.05116532	0.06494132	-0.14431032	-0.18674732
1.09656032	0.41710932	-0.05127632	0.05289732	-0.15043232	-0.18712632
1.09663032	0.41688032	-0.05147632	0.04751832	-0.15439532	-0.18875232
1.09697032	0.41675132	-0.05178032	0.04254332	-0.15849632	-0.19102132
1.09769032	0.41688332	-0.05214332	0.03570332	-0.16254932	-0.19285232
1.09741032	0.41670832	-0.05247032	0.03546332	-0.16194132	-0.19462432
1.09751032	0.41676232	-0.05273632	0.03180532	-0.16435532	-0.19510832
1.09740032	0.41677332	-0.05296532	0.02921432	-0.16582532	-0.19543032
1.09844032	0.41723932	-0.05317232	0.02072832	-0.16987332	-0.19463032
1.09803032	0.41714632	-0.05325732	0.02145232	-0.16884232	-0.19490332
1.09827032	0.41728332	-0.05338732	0.01660132	-0.17097232	-0.19467432
1.09751032	0.41701932	-0.05353932	0.01374332	-0.16543832	-0.19518432
1.09760032	0.41707132	-0.05378832	0.01210032	-0.16616632	-0.19698832
1.09710032	0.41686632	-0.05403432	0.01346232	-0.16422932	-0.19894932
1.09694032	0.41680632	-0.05434732	0.01507232	-0.16389432	-0.20152032
1.09641032	0.41663132	-0.05463532	0.01487332	-0.16159532	-0.20366832
1.09623032	0.41661632	-0.05497432	0.01537832	-0.16165232	-0.20598032
1.09565032	0.41650532	-0.05532132	0.01375132	-0.15584332	-0.20799532
1.09499032	0.41636632	-0.05564532	0.01815832	-0.15442732	-0.21065632
1.09516032	0.41655632	-0.05599532	0.01472432	-0.15408432	-0.21298732
1.09456032	0.41643732	-0.05625432	0.01677732	-0.15277932	-0.21556432
1.09372032	0.41620432	-0.05640732	0.01699932	-0.14760032	-0.21769232
1.09308032	0.41599232	-0.05644432	0.01957632	-0.14488232	-0.21849032
1.09288032	0.41590632	-0.05642832	0.01928832	-0.14374732	-0.21891632
1.09236032	0.41564732	-0.05629232	0.02035232	-0.14211432	-0.21871332
1.09207032	0.41545632	-0.05611332	0.01714832	-0.14056032	-0.21842532
1.09208032	0.41531532	-0.05585332	0.01779832	-0.14021332	-0.21738532
1.09215032	0.41523532	-0.05559432	0.01418032	-0.13862432	-0.21683932
1.09134032	0.41481532	-0.05527632	0.01788132	-0.13854932	-0.21594032
1.09109032	0.41462532	-0.05496232	0.01674632	-0.13694132	-0.21477932
1.09120032	0.41462932	-0.05466432	0.01423732	-0.13773332	-0.21376832
1.09055032	0.41436132	-0.05431332	0.01377232	-0.13564032	-0.21300132
1.09045032	0.41433332	-0.05401932	0.01378232	-0.13418332	-0.21273232
1.08950032	0.41399932	-0.05367532	0.01608632	-0.13068432	-0.21180132
1.08929032	0.41392432	-0.05334832	0.01473232	-0.12935732	-0.21147532
1.08841032	0.41358632	-0.05296432	0.01614432	-0.12536432	-0.21125732
1.08806032	0.41340632	-0.05257732	0.01887532	-0.12442832	-0.21126532
1.08787032	0.41323132	-0.05217532	0.01831032	-0.12424032	-0.20937932
1.08696032	0.41276832	-0.05166832	0.02320832	-0.12311832	-0.20873832
1.08659032	0.41250332	-0.05120132	0.02309232	-0.12265132	-0.20790032
1.08639032	0.41227232	-0.05071732	0.02260332	-0.12564632	-0.20746132
1.08629032	0.41204932	-0.05029032	0.02083732	-0.12336532	-0.20738232
1.08522032	0.41145432	-0.04982432	0.02511132	-0.12064332	-0.20782032
1.08492032	0.41115632	-0.04937132	0.02527032	-0.12124732	-0.20800732
1.08484032	0.41109132	-0.04897732	0.02725332	-0.12382832	-0.20850732
1.08429032	0.41081732	-0.04855732	0.03600732	-0.12553732	-0.20820632
1.08382032	0.41033332	-0.04799032	0.04009532	-0.12840732	-0.20715332
1.08282032	0.40960832	-0.04736832	0.04880632	-0.12950532	-0.20582132
1.08318032	0.40943932	-0.04674032	0.04998732	-0.13350432	-0.20451332
1.08342032	0.40918132	-0.04609032	0.04894832	-0.13938332	-0.20339032
1.08366032	0.40879632	-0.04533132	0.05229032	-0.14475132	-0.20293232
1.08328032	0.40814332	-0.04446532	0.04943732	-0.14466432	-0.20173632
1.08301032	0.40755132	-0.04360932	0.04544032	-0.14415232	-0.20017732
1.08339032	0.40723932	-0.04279832	0.03388532	-0.14660232	-0.19892932
1.08292032	0.40665232	-0.04202432	0.03133032	-0.14434832	-0.19775932
1.08215032	0.40598432	-0.04128732	0.02868832	-0.14249832	-0.19645732
1.08169032	0.40548132	-0.04060432	0.02337132	-0.14182632	-0.19432532
1.08046032	0.40475532	-0.03994132	0.02357532	-0.13814332	-0.19315632
1.07955032	0.40419232	-0.03938832	0.02578832	-0.13556932	-0.19175032
1.07801032	0.40339032	-0.03896532	0.02818732	-0.13133132	-0.19088432
1.07748032	0.40294032	-0.03869232	0.02845432	-0.13016532	-0.19137932
1.07634032	0.40222332	-0.03845532	0.02918232	-0.12729532	-0.19309232
1.07577032	0.40164932	-0.03826832	0.02662032	-0.12698932	-0.19375532
1.07600032	0.40136232	-0.03815332	0.02143732	-0.12881832	-0.19535332
1.07451032	0.40043632	-0.03792532	0.02351632	-0.12614732	-0.19752632
1.07423032	0.40003732	-0.03769632	0.02206732	-0.12813832	-0.19920332
1.07398032	0.39975332	-0.03745632	0.01950032	-0.12820832	-0.19965932
1.07266032	0.39910532	-0.03723032	0.02583832	-0.12554132	-0.20120932
1.07200032	0.39872132	-0.03697532	0.02819032	-0.12722832	-0.20091032
1.07171032	0.39850132	-0.03668332	0.02950232	-0.12855432	-0.20125032
1.07082032	0.39804032	-0.03631532	0.03232432	-0.12773832	-0.20124232
1.06991032	0.39755032	-0.03588632	0.03207132	-0.12664632	-0.20098432
1.06962032	0.39726932	-0.03541232	0.03591932	-0.12783332	-0.20066732
1.06892032	0.39682932	-0.03485432	0.03818032	-0.12835132	-0.19996032
1.06875032	0.39653632	-0.03419532	0.03687732	-0.13116432	-0.19886932
1.06956032	0.39658132	-0.03356232	0.03170432	-0.13755032	-0.19682232
1.06923032	0.39621032	-0.03285132	0.03179432	-0.14042732	-0.19604932
1.06872032	0.39576832	-0.03214532	0.03337732	-0.14143832	-0.19409032
1.06873032	0.39551032	-0.03152032	0.02815932	-0.14538532	-0.19256132
1.06840032	0.39512232	-0.03090732	0.03099732	-0.14739132	-0.19224032
1.06816032	0.39480832	-0.03032032	0.02946032	-0.15051932	-0.19145732
1.06761032	0.39444132	-0.02981232	0.03081332	-0.15095232	-0.19110732
1.06666032	0.39397132	-0.02938432	0.03237332	-0.14884632	-0.19113732
1.06654032	0.39386432	-0.02901832	0.02955232	-0.15149832	-0.19102132
1.06624032	0.39373532	-0.02869432	0.02797332	-0.15176832	-0.19130832
1.06579032	0.39363032	-0.02840732	0.02987032	-0.15272132	-0.19145032
1.06486032	0.39342332	-0.02811732	0.03234732	-0.15570032	-0.19133932
1.06459032	0.39355432	-0.02783432	0.03059032	-0.15484532	-0.19027432
1.06352032	0.39345032	-0.02753632	0.03715232	-0.15323032	-0.18895332
1.06266032	0.39351032	-0.02720632	0.04123932	-0.15177032	-0.18585432
1.06155032	0.39354832	-0.02686132	0.05069232	-0.15259332	-0.18339032
1.05978032	0.39338832	-0.02649532	0.06363932	-0.14745132	-0.17959832
1.05928032	0.39371032	-0.02610332	0.06943732	-0.15369132	-0.17567732
1.05734032	0.39352932	-0.02572932	0.08094432	-0.14880732	-0.17219432
1.05603032	0.39358932	-0.02544932	0.08814732	-0.14892332	-0.16899132
1.05463032	0.39365532	-0.02526732	0.09622132	-0.14634532	-0.16494532
1.05337032	0.39375632	-0.02511332	0.10567732	-0.14619132	-0.16266332
1.05195032	0.39381932	-0.02498732	0.11318932	-0.14258132	-0.16072932
1.05027032	0.39385132	-0.02495932	0.12211632	-0.14004032	-0.15887132
1.04858032	0.39392832	-0.02504232	0.13324832	-0.13565832	-0.15670132
1.04757032	0.39427432	-0.02530332	0.14386032	-0.13711332	-0.15444932
1.04579032	0.39434032	-0.02555232	0.15659732	-0.13321332	-0.15214032
1.04474032	0.39462532	-0.02583832	0.16632632	-0.13518232	-0.15101732
1.04297032	0.39457132	-0.02625132	0.17569032	-0.13309132	-0.15088832
1.04174032	0.39467732	-0.02655932	0.18200932	-0.13215632	-0.15158132
1.04053032	0.39466132	-0.02671032	0.18064532	-0.13143032	-0.15211632
1.03954032	0.39459032	-0.02683832	0.17883832	-0.13044932	-0.15272032
1.03957032	0.39489532	-0.02697532	0.17299232	-0.13438532	-0.15277332
1.03928032	0.39499032	-0.02712532	0.16937832	-0.13615232	-0.15326732
1.03864032	0.39485632	-0.02735732	0.16673232	-0.13929832	-0.15452232
1.03826032	0.39477532	-0.02769232	0.16477432	-0.14065032	-0.15601032
1.03757032	0.39450332	-0.02811032	0.16178932	-0.14123432	-0.15696132
1.03723032	0.39427732	-0.02857232	0.15938032	-0.14538732	-0.15969932
1.03751032	0.39421832	-0.02915532	0.15359232	-0.14924532	-0.16209732
1.03710032	0.39385732	-0.02969832	0.15087332	-0.15203532	-0.16547432
1.03657032	0.39342732	-0.03025232	0.14727432	-0.15128332	-0.16797332
1.03711032	0.39337132	-0.03081732	0.14086232	-0.15593632	-0.17059532
1.03680032	0.39296032	-0.03129832	0.13680732	-0.15806532	-0.17285932
1.03600032	0.39233932	-0.03170232	0.13239232	-0.15853932	-0.17488932
1.03582032	0.39188532	-0.03202232	0.12818332	-0.16022532	-0.17642132
1.03558032	0.39133532	-0.03232332	0.12489032	-0.16345132	-0.17695332
1.03567032	0.39089632	-0.03260832	0.11968732	-0.16807132	-0.17795132
1.03487032	0.39009732	-0.03283432	0.11845032	-0.16740132	-0.17765632
1.03416032	0.38930232	-0.03303132	0.11825232	-0.16742332	-0.17717632
1.03356032	0.38851632	-0.03324332	0.11813532	-0.16952932	-0.17707832
1.03325032	0.38778932	-0.03342532	0.11602732	-0.17233532	-0.17614832
1.03221032	0.38670732	-0.03352432	0.11441832	-0.16976332	-0.17593732
1.03232032	0.38595232	-0.03365532	0.10731932	-0.17488332	-0.17634332
1.03190032	0.38492032	-0.03378532	0.10199232	-0.17443032	-0.17706532
1.03195032	0.38399932	-0.03393932	0.09576432	-0.17932532	-0.17756532
1.03104032	0.38265732	-0.03411132	0.09410232	-0.17967832	-0.17792832
1.03084032	0.38155432	-0.03432432	0.08816532	-0.18276532	-0.17810632
1.03058032	0.38037432	-0.03462132	0.08545132	-0.18545832	-0.17821232
1.03001032	0.37895032	-0.03494432	0.08215332	-0.18685732	-0.17862232
1.02935032	0.37743732	-0.03529132	0.07851232	-0.18776732	-0.17950432
1.02820032	0.37569432	-0.03567132	0.07886232	-0.18695532	-0.18002732
1.02837032	0.37433332	-0.03605432	0.07356832	-0.19471832	-0.18123532
1.02889032	0.37302332	-0.03645532	0.06661332	-0.20543632	-0.18139932
1.02948032	0.37169232	-0.03684632	0.05566732	-0.21250632	-0.18131732
1.02962032	0.37011332	-0.03720232	0.04621432	-0.21693932	-0.18292532
1.03052032	0.36874032	-0.03759932	0.03192032	-0.22923332	-0.18456032
1.03035032	0.36692532	-0.03799632	0.02989832	-0.23473332	-0.18629332
1.03117032	0.36527532	-0.03831232	-0.21741932	-0.41444632	-0.20622632
1.03139032	0.36376632	-0.03888032	0.00954032	-0.24646932	-0.18983432
1.03200032	0.36218332	-0.03918632	-0.20382432	-0.39142832	-0.20698332
1.03164032	0.36048432	-0.03952532	-0.20522432	-0.38631532	-0.20725332
1.03158032	0.35899332	-0.03989832	-0.20038532	-0.37050732	-0.20478732
1.03109032	0.35739432	-0.04021432	-0.20006332	-0.37479232	-0.20386432
1.03100032	0.35606732	-0.04065632	-0.00233932	-0.27858932	-0.19172932
1.02999032	0.35429932	-0.04090632	0.00754532	-0.27190032	-0.18845532
1.02901032	0.35256532	-0.04107132	0.01522632	-0.26580032	-0.18459132
1.02834032	0.35090932	-0.04117532	0.02397932	-0.26729132	-0.18076132
1.02743032	0.34919032	-0.04122232	0.03333532	-0.25975232	-0.17668232
1.02699032	0.34763232	-0.04126632	0.03798032	-0.26114732	-0.17270632
1.02604032	0.34598532	-0.04137532	0.04609632	-0.26495432	-0.16942832
1.02481032	0.34430132	-0.04163032	0.05419432	-0.25853732	-0.16788332
1.02216032	0.34220132	-0.04200032	0.07276732	-0.24074932	-0.16667032
1.02044032	0.34057432	-0.04255032	0.08625332	-0.23176632	-0.16726032
1.01819032	0.33888632	-0.04315832	0.10131532	-0.22794032	-0.16791132
1.01639032	0.33743932	-0.04379732	0.11463132	-0.21451532	-0.16887032
1.01462032	0.33598032	-0.04447332	0.12663332	-0.20825632	-0.16865032
1.01278032	0.33439732	-0.04516632	0.13804832	-0.19956732	-0.16922432
1.01187032	0.33296132	-0.04585932	0.14716832	-0.19406232	-0.16953832
1.01101032	0.33136032	-0.04651732	0.15396732	-0.19378332	-0.17110332
1.01082032	0.32979732	-0.04724632	0.15670732	-0.19583832	-0.17190132
1.01087032	0.32814632	-0.04794832	0.15791932	-0.20550732	-0.17352532
1.01057032	0.32627632	-0.04859032	0.15972932	-0.20511632	-0.17493432
1.01093032	0.32453632	-0.04931232	0.15795632	-0.21155532	-0.17679032
1.01126032	0.32270932	-0.05015132	0.15670832	-0.21600532	-0.17934032
1.01193032	0.32097232	-0.05113432	0.15516432	-0.21764432	-0.18165932
1.01255032	0.31921532	-0.05218432	0.15329832	-0.22444532	-0.18400432
1.01304032	0.31746532	-0.05327432	0.15451932	-0.23427032	-0.18684732
1.01300032	0.31565832	-0.05436032	0.15622232	-0.24364932	-0.18976532
1.01262032	0.31376732	-0.05543232	0.16056232	-0.23935232	-0.19115132
1.01270032	0.31205232	-0.05644532	0.16143832	-0.24663632	-0.19326132
1.01286032	0.31035032	-0.05733832	0.16250632	-0.25095632	-0.19484232
1.01303032	0.30861132	-0.05806832	0.16180132	-0.24902732	-0.19513432
1.01457032	0.30722032	-0.05868632	0.15454832	-0.25995632	-0.19603932
1.01518032	0.30549332	-0.05914032	0.15141832	-0.27631132	-0.19615932
1.01586032	0.30379032	-0.05946832	0.15029232	-0.27889632	-0.19466032
1.01664032	0.30215432	-0.05968632	0.14969432	-0.28583932	-0.19272432
1.01742032	0.30061732	-0.05984632	0.14821132	-0.28849032	-0.18971432
1.01882032	0.29918432	-0.05985032	0.14466532	-0.29201132	-0.18603132
1.01962032	0.29756332	-0.05983832	0.14163932	-0.29729132	-0.18249232
1.01980032	0.29593532	-0.05973032	0.14127632	-0.30100032	-0.17819532
1.01987032	0.29442932	-0.05964032	0.14244832	-0.30447332	-0.17442132
1.02020032	0.29305232	-0.05966032	0.14307632	-0.30307232	-0.17087132
1.01881032	0.29117232	-0.05962232	0.14995032	-0.31297632	-0.16792132
1.01947032	0.29001332	-0.05973332	0.15271532	-0.30759632	-0.16396132
1.01873032	0.28852432	-0.05978132	0.15986732	-0.31110632	-0.16109632
1.01775032	0.28699632	-0.05983632	0.16668432	-0.31567232	-0.15821832
1.01837032	0.28584232	-0.05999732	0.17018132	-0.30992432	-0.15568232
1.01819032	0.28448732	-0.05998332	0.17225832	-0.30879332	-0.15354632
1.01769032	0.28304832	-0.05993232	0.17576032	-0.31361232	-0.15201332
1.01727032	0.28160532	-0.05981932	0.17768532	-0.32179532	-0.15051732
1.01739032	0.28027032	-0.05973932	0.17914532	-0.31648232	-0.14902532
1.01778032	0.27908032	-0.05954632	0.17776132	-0.31590932	-0.14725432
1.01776032	0.27781032	-0.05925532	0.17586632	-0.31470832	-0.14577332
1.01772032	0.27657832	-0.05892632	0.17341832	-0.31311632	-0.14421432
1.01769032	0.27541832	-0.05849932	0.17285032	-0.31467732	-0.14229732
1.01707032	0.27412632	-0.05789332	0.17154932	-0.31395432	-0.14009432
1.01687032	0.27295832	-0.05722532	0.17133532	-0.31292132	-0.13779532
1.01729032	0.27198232	-0.05653832	0.16769132	-0.30921532	-0.13580132
1.01751032	0.27094432	-0.05577832	0.16719632	-0.30347032	-0.13374632
1.01768032	0.26987632	-0.05487032	0.16547832	-0.30745232	-0.13080732
1.01875032	0.26903232	-0.05391832	0.16012032	-0.30546632	-0.12959332
1.01932032	0.26803832	-0.05290332	0.15587232	-0.30498232	-0.12805132
1.02026032	0.26714932	-0.05189132	0.14895632	-0.30725832	-0.12635132
1.02035032	0.26605732	-0.05085932	0.14376532	-0.31123232	-0.12565532
1.02032032	0.26497232	-0.04995132	0.13980832	-0.31508432	-0.12495532
1.02094032	0.26418532	-0.04914332	0.13378032	-0.31107932	-0.12525132
1.02115032	0.26330232	-0.04832932	0.13018032	-0.30987832	-0.12544432
1.02003032	0.26215132	-0.04749732	0.13232132	-0.32243032	-0.12712132
1.01998032	0.26141432	-0.04672232	0.13473332	-0.31487332	-0.12585832
1.01950032	0.26065432	-0.04600532	0.14066332	-0.30871332	-0.12424632
1.01843032	0.25981532	-0.04553032	0.15392332	-0.31028832	-0.12329532
1.01694032	0.25889932	-0.04514732	0.17410432	-0.30785032	-0.12261232
1.01535032	0.25803132	-0.04468732	0.19031032	-0.30779132	-0.12035232
1.01465032	0.25740932	-0.04425032	0.20309532	-0.30462832	-0.11998132
1.01307032	0.25658432	-0.04368532	0.21153732	-0.30585532	-0.11862232
1.01248032	0.25611732	-0.04326832	0.21630632	-0.30556032	-0.11814232
1.01131032	0.25558732	-0.04302432	0.22091732	-0.30426232	-0.11803832
1.01011032	0.25513732	-0.04289832	0.22307332	-0.30117032	-0.11981132
1.00991032	0.25495932	-0.04300732	0.22166032	-0.29494532	-0.12283632
1.00905032	0.25459632	-0.04332832	0.22133632	-0.28780532	-0.12714732
1.00799032	0.25411832	-0.04386932	0.22052332	-0.28389232	-0.13270432
1.00789032	0.25375132	-0.04465732	0.21851932	-0.27851032	-0.13886332
1.00782032	0.25327532	-0.04554132	0.21191932	-0.27966632	-0.14720132
1.00801032	0.25274632	-0.04643232	0.20519032	-0.27637232	-0.15470632
1.00809032	0.25213532	-0.04728632	0.19437632	-0.27722032	-0.16262732
1.00871032	0.25159332	-0.04812432	0.17987732	-0.28077732	-0.17009032
1.00897032	0.25089732	-0.04892932	0.16626832	-0.28431932	-0.17620132
1.00969032	0.25030532	-0.04978132	0.15258732	-0.28287332	-0.18294932
1.01012032	0.24958532	-0.05076532	0.14223232	-0.28859632	-0.18973232
1.01003032	0.24884732	-0.05149432	0.13020432	-0.29060232	-0.19499332
1.01072032	0.24830732	-0.05220132	0.11733732	-0.28717332	-0.19931532
1.01134032	0.24772232	-0.05299132	0.10599232	-0.28773532	-0.20406632
1.01161032	0.24703132	-0.05380832	0.09926732	-0.28808132	-0.20801732
1.01170032	0.24628232	-0.05470432	0.09465332	-0.28484532	-0.21099932
1.01134032	0.24534832	-0.05558232	0.09740332	-0.28895532	-0.21427932
1.01111032	0.24442332	-0.05649632	0.09804832	-0.29079332	-0.21633832
1.01090032	0.24352832	-0.05741432	0.10140732	-0.28817632	-0.21646232
1.01011032	0.24246932	-0.05829732	0.11192332	-0.27962432	-0.21482832
1.01005032	0.24159832	-0.05907632	0.11608432	-0.27369232	-0.21265132
1.00950032	0.24059132	-0.05961632	0.11752832	-0.26711632	-0.20975932
1.00932032	0.23960232	-0.05992732	0.11246932	-0.26312532	-0.20667232
1.01001032	0.23873132	-0.06012432	0.09810632	-0.25599832	-0.20518032
1.01062032	0.23768432	-0.06022032	0.07907532	-0.25878932	-0.20548732
1.01171032	0.23668632	-0.06039432	0.05081532	-0.26306032	-0.20845232
1.01336032	0.23574232	-0.06078432	0.02144232	-0.26665832	-0.21301932
1.01446032	0.23456532	-0.06142932	-0.00648232	-0.27664632	-0.22079932
1.01688032	0.23362832	-0.06241532	-0.03682332	-0.27304632	-0.22751932
1.01826032	0.23242332	-0.06354432	-0.05999032	-0.28124232	-0.23702432
1.01907032	0.23111732	-0.06479032	-0.06795032	-0.28792432	-0.24779232
1.01902032	0.22975932	-0.06599432	-0.06446832	-0.30039232	-0.25957532
1.02042032	0.22875232	-0.06729532	-0.08584232	-0.30375732	-0.27004232
1.02157032	0.22769732	-0.06869732	-0.10563932	-0.30717532	-0.28222332
1.02276032	0.22675232	-0.07020532	-0.12053832	-0.31028932	-0.29434332
1.02389032	0.22587532	-0.07170232	-0.13574932	-0.30581632	-0.30652332
1.02406032	0.22491732	-0.07321132	-0.14535332	-0.30879932	-0.31834032
1.02514032	0.22421532	-0.07472532	-0.15501532	-0.30240232	-0.32872732
1.02499032	0.22325932	-0.07623932	-0.16057332	-0.30669832	-0.33852732
1.02508032	0.22233232	-0.07771332	-0.15989232	-0.30529732	-0.34609432
1.02559032	0.22159732	-0.07896932	-0.15582132	-0.30036532	-0.35071132
1.02559032	0.22072432	-0.08002632	-0.15841532	-0.31172332	-0.35663232
1.02660032	0.21998732	-0.08104032	-0.16148532	-0.31031832	-0.36059132
1.02696032	0.21915332	-0.08183332	-0.16944432	-0.31840232	-0.36489932
1.02815032	0.21854132	-0.08268832	-0.17338132	-0.31796732	-0.36772732
1.02889032	0.21791832	-0.08349832	-0.17717832	-0.31952332	-0.37031732
1.02993032	0.21737632	-0.08439132	-0.18475532	-0.31602532	-0.37332132
1.03014032	0.21681732	-0.08529032	-0.18491432	-0.31373332	-0.37621932
1.03082032	0.21638932	-0.08640632	-0.19508932	-0.30866532	-0.38097932
1.03061032	0.21579632	-0.08770232	-0.21148832	-0.30514932	-0.38777032
1.03077032	0.21537832	-0.08917532	-0.19707432	-0.29919432	-0.39419632
1.03088032	0.21503032	-0.09071132	-0.19883232	-0.28571332	-0.40099432
1.03024032	0.21461932	-0.09222432	-0.20147832	-0.27527232	-0.40775332
1.02964032	0.21431932	-0.09372832	-0.20236032	-0.26638932	-0.41423632
1.02910032	0.21412132	-0.09523432	-0.18981632	-0.25073932	-0.41895732
1.02792032	0.21384432	-0.09667632	-0.19184332	-0.24304432	-0.42479432
1.02691032	0.21368432	-0.09804732	-0.18015432	-0.23042432	-0.42810632
1.02543032	0.21342432	-0.09921632	-0.16715432	-0.22404532	-0.43094232
1.02360032	0.21312232	-0.10019332	-0.13582832	-0.22366532	-0.43248532
1.02233032	0.21285632	-0.10090032	-0.12075932	-0.21995932	-0.43179532
1.02171032	0.21267132	-0.10131632	-0.12164532	-0.21152432	-0.42903532
1.01991032	0.21221532	-0.10135332	-0.09592232	-0.21707632	-0.42593932
1.01919032	0.21191032	-0.10121132	-0.08089932	-0.20766332	-0.41895932
1.01881032	0.21165832	-0.10081832	-0.07707332	-0.20709132	-0.41352432
1.01873032	0.21148432	-0.10025832	-0.07507732	-0.20602732	-0.40680332
1.01897032	0.21142432	-0.09957932	-0.07226032	-0.20326632	-0.39826532
1.01856032	0.21133732	-0.09874032	-0.06667132	-0.20135632	-0.39068232
1.01906032	0.21158032	-0.09797632	-0.07091132	-0.19257832	-0.38266232
1.01835032	0.21171632	-0.09711532	-0.06874432	-0.19459832	-0.37586132
1.01705032	0.21190332	-0.09628232	-0.05882332	-0.19117732	-0.36883432
1.01678032	0.21243632	-0.09565632	-0.05699832	-0.18797332	-0.36359032
1.01574032	0.21297032	-0.09505532	-0.04830932	-0.18142532	-0.35796432
1.01553032	0.21377932	-0.09468532	-0.04701032	-0.16852332	-0.35367932
1.01515032	0.21464532	-0.09437432	-0.04739432	-0.16699632	-0.35098032
1.01461032	0.21553532	-0.09408432	-0.03908232	-0.16020232	-0.34808832
1.01378032	0.21640332	-0.09378532	-0.02896832	-0.15243732	-0.34548732
1.01293032	0.21730032	-0.09344932	-0.02082332	-0.13098332	-0.34058432
1.01282032	0.21837732	-0.09312432	-0.02004032	-0.13257232	-0.33977432
1.01240032	0.21941732	-0.09278932	-0.01533432	-0.12911532	-0.33794332
1.01149032	0.22032832	-0.09243632	-0.00599932	-0.11670332	-0.33636932
1.01226032	0.22164432	-0.09223332	-0.01185132	-0.11446432	-0.33681032
1.01258032	0.22282332	-0.09205332	-0.01586432	-0.11869032	-0.33830432
1.01247032	0.22392432	-0.09183832	-0.01391732	-0.11715032	-0.34044032
1.01317032	0.22521132	-0.09171932	-0.01300232	-0.11426632	-0.34274132
1.01297032	0.22633332	-0.09154932	-0.01357832	-0.10489032	-0.34439132
1.01301032	0.22752732	-0.09141332	-0.01069332	-0.10646832	-0.34760732
1.01340032	0.22885232	-0.09125232	-0.00906032	-0.10525832	-0.35002532
1.01398032	0.23023832	-0.09102932	-0.01158832	-0.10160532	-0.35248932
1.01398032	0.23141532	-0.09065932	-0.00835232	-0.10023432	-0.35558632
1.01462032	0.23269932	-0.09020532	-0.01029232	-0.09845432	-0.35840832
1.01506032	0.23387232	-0.08957732	-0.00915432	-0.09984632	-0.36136032
1.01629032	0.23520032	-0.08890132	-0.01992832	-0.10149132	-0.36333132
1.01650032	0.23627732	-0.08798232	-0.01895732	-0.09366532	-0.36441932
1.01742032	0.23750732	-0.08709432	-0.02515432	-0.09235432	-0.36598432
1.01862032	0.23883432	-0.08620032	-0.03241132	-0.09751432	-0.36813232
1.01907032	0.23997532	-0.08520832	-0.03356232	-0.09476132	-0.36825932
1.01973032	0.24119232	-0.08417732	-0.03846532	-0.09422132	-0.37000832
1.02088032	0.24252632	-0.08315132	-0.04557332	-0.09363532	-0.37053932
1.02121032	0.24368132	-0.08202632	-0.04620232	-0.09061932	-0.37115932
1.02203032	0.24494232	-0.08091232	-0.05254032	-0.09048632	-0.37157732
1.02255032	0.24612932	-0.07975432	-0.05221832	-0.09125132	-0.37346832
1.02324032	0.24740332	-0.07861632	-0.05354832	-0.08784332	-0.37368332
1.02371032	0.24870732	-0.07745032	-0.05901132	-0.08487432	-0.37413232
1.02326032	0.24984032	-0.07625732	-0.05778432	-0.07713832	-0.37419132
1.02411032	0.25134032	-0.07516832	-0.06376732	-0.08015532	-0.37527432
1.02429032	0.25270932	-0.07403732	-0.06702332	-0.07471632	-0.37498132
1.02464032	0.25414932	-0.07293732	-0.06903532	-0.07372132	-0.37615432
1.02478032	0.25555732	-0.07183932	-0.07261632	-0.07217332	-0.37630032
1.02501032	0.25699232	-0.07079232	-0.07431432	-0.07307532	-0.37746932
1.02484032	0.25835232	-0.06973032	-0.06850932	-0.06799832	-0.37766232
1.02479032	0.25975432	-0.06876032	-0.06581132	-0.06572232	-0.37943032
1.02472032	0.26121832	-0.06788532	-0.06806632	-0.06402032	-0.38103432
1.02450032	0.26268932	-0.06704132	-0.06293232	-0.06077632	-0.38324132
1.02488032	0.26435532	-0.06629532	-0.06633632	-0.06436632	-0.38507932
1.02479032	0.26595432	-0.06553432	-0.06585432	-0.06119132	-0.38690032
1.02451032	0.26757832	-0.06475632	-0.06249532	-0.05676432	-0.38860732
1.02547032	0.26950232	-0.06407132	-0.06913932	-0.06500832	-0.39135832
1.02503032	0.27111532	-0.06333032	-0.05933632	-0.06030232	-0.39304032
1.02442032	0.27266432	-0.06255132	-0.05696032	-0.05676532	-0.39443632
1.02455032	0.27439932	-0.06177632	-0.05579232	-0.05580832	-0.39629432
1.02386032	0.27585432	-0.06093832	-0.04763032	-0.05774932	-0.39864132
1.02460032	0.27775132	-0.06018532	-0.05281732	-0.05618632	-0.39927332
1.02383032	0.27919732	-0.05933032	-0.04631932	-0.05543132	-0.40090632
1.02397032	0.28094232	-0.05853832	-0.04801832	-0.05438132	-0.40160732
1.02363032	0.28251132	-0.05774432	-0.04370432	-0.05454032	-0.40291832
1.02382032	0.28423732	-0.05696432	-0.04121932	-0.05367832	-0.40383132
1.02370032	0.28582032	-0.05624232	-0.04167032	-0.05683532	-0.40502732
1.02296032	0.28722632	-0.05548632	-0.03819032	-0.05298332	-0.40563432
1.02254032	0.28871832	-0.05474232	-0.03613932	-0.05161932	-0.40662932
1.02202032	0.29014432	-0.05406632	-0.03781932	-0.05032832	-0.40699332
1.02159032	0.29159232	-0.05340132	-0.03723132	-0.04785432	-0.40768532
1.02146032	0.29308432	-0.05274032	-0.03840732	-0.04826632	-0.40800932
1.02171032	0.29464432	-0.05207332	-0.04079632	-0.04784632	-0.40820032
1.02113032	0.29586232	-0.05135632	-0.03654932	-0.04870532	-0.40885232
1.02089032	0.29713532	-0.05064532	-0.03795032	-0.04932932	-0.40856132
1.02018032	0.29820432	-0.04998932	-0.03791332	-0.04861532	-0.40815632
1.02032032	0.29948532	-0.04944032	-0.04021632	-0.04940632	-0.40863832
1.01988032	0.30061532	-0.04891032	-0.04023232	-0.04735332	-0.40885832
1.01881032	0.30160132	-0.04847832	-0.04154232	-0.04354332	-0.40824732
1.01775032	0.30260532	-0.04804232	-0.03621232	-0.03810432	-0.40840232
1.01741032	0.30383532	-0.04774232	-0.03668232	-0.03624432	-0.40810532
1.01645032	0.30486532	-0.04746932	-0.03529932	-0.03136232	-0.40823932
1.01486032	0.30567932	-0.04725432	-0.03041432	-0.02399832	-0.40829332
1.01361032	0.30652232	-0.04708132	-0.02713632	-0.01869832	-0.40857232
1.01232032	0.30721632	-0.04690932	-0.02514532	-0.01337432	-0.40759732
1.01138032	0.30789432	-0.04675132	-0.02381132	-0.01091332	-0.40726632
1.01056032	0.30846032	-0.04661132	-0.02279032	-0.00931332	-0.40622432
1.00969032	0.30896632	-0.04646832	-0.01954932	-0.00777032	-0.40491332
1.00906032	0.30929532	-0.04634832	-0.01839732	-0.00838332	-0.40345132
1.00839032	0.30944132	-0.04635132	-0.01695532	-0.00914032	-0.40266232
1.00825032	0.30979532	-0.04649732	-0.02427232	-0.00727432	-0.40141732
1.00769032	0.30998832	-0.04674832	-0.02265432	-0.01002832	-0.40165732
1.00709032	0.31021632	-0.04712132	-0.02120332	-0.00818732	-0.40243732
1.00686032	0.31053832	-0.04756932	-0.02163532	-0.01056732	-0.40275332
1.00581032	0.31058132	-0.04807632	-0.01810332	-0.00871532	-0.40391232
1.00526032	0.31070532	-0.04867132	-0.01575732	-0.00762032	-0.40520332
1.00453032	0.31076832	-0.04936632	-0.01566532	-0.00636132	-0.40583832
1.00423032	0.31090632	-0.05018332	-0.01371932	-0.00870932	-0.40775132
1.00332032	0.31078232	-0.05106532	-0.01014932	-0.00790332	-0.40949332
1.00290032	0.31068032	-0.05199332	-0.00741532	-0.01035332	-0.41123932
1.00252032	0.31043932	-0.05298632	-0.00653332	-0.01109232	-0.41341932
1.00266032	0.31017232	-0.05400332	-0.00886632	-0.01386632	-0.41573132
1.00302032	0.30986532	-0.05506832	-0.01452632	-0.01744532	-0.41908532
1.00336032	0.30941432	-0.05614132	-0.02052032	-0.02236132	-0.42284632
1.00379032	0.30896232	-0.05719432	-0.02723232	-0.02775732	-0.42583032
1.00336032	0.30836632	-0.05828632	-0.02558232	-0.03067532	-0.42990832
1.00342032	0.30792032	-0.05940532	-0.02608032	-0.03094732	-0.43235432
1.00344032	0.30739632	-0.06044332	-0.02926132	-0.03432332	-0.43435432
1.00363032	0.30691332	-0.06146032	-0.03289732	-0.03599032	-0.43695832
1.00408032	0.30655232	-0.06253432	-0.03760632	-0.04093432	-0.44068632
1.00380032	0.30587232	-0.06354632	-0.04066832	-0.04027732	-0.44384432
1.00455032	0.30544132	-0.06455832	-0.04971632	-0.04289932	-0.44680532
1.00454032	0.30475932	-0.06549332	-0.05510532	-0.04664532	-0.45098332
1.00512032	0.30421932	-0.06641532	-0.06631332	-0.04700932	-0.45390332
1.00549032	0.30361632	-0.06727632	-0.07148832	-0.05032632	-0.45714532
1.00597032	0.30307932	-0.06820532	-0.07950132	-0.05253532	-0.46120332
1.00611032	0.30243032	-0.06907732	-0.08115332	-0.05430132	-0.46532532
1.00633032	0.30180832	-0.07000232	-0.08782232	-0.05597232	-0.46915032
1.00685032	0.30128232	-0.07094332	-0.09803832	-0.06022332	-0.47340232
1.00670032	0.30058632	-0.07176932	-0.09898832	-0.06316532	-0.47684132
1.00747032	0.30021332	-0.07266932	-0.10888332	-0.06682232	-0.47988732
1.00668032	0.29945532	-0.07343632	-0.10316832	-0.06150732	-0.48132632
1.00616032	0.29883532	-0.07418332	-0.10053732	-0.05923532	-0.48325332
1.00598032	0.29837532	-0.07497932	-0.09841932	-0.05918532	-0.48555732
1.00497032	0.29777032	-0.07573732	-0.09401132	-0.05370532	-0.48837632
1.00427032	0.29729832	-0.07653832	-0.09004632	-0.04812032	-0.49125032
1.00411032	0.29693232	-0.07732232	-0.09138532	-0.04491432	-0.49436632
1.00324032	0.29633632	-0.07797532	-0.09032732	-0.03782632	-0.49740132
1.00367032	0.29610532	-0.07875632	-0.09677632	-0.03743732	-0.50133032
1.00309032	0.29558232	-0.07947032	-0.09821332	-0.03377132	-0.50497632
1.00315032	0.29524632	-0.08032632	-0.10006132	-0.02952232	-0.51004932
1.00335032	0.29489232	-0.08119132	-0.10555432	-0.02967432	-0.51406032
1.00320032	0.29440932	-0.08201432	-0.11025632	-0.03098132	-0.51832032
1.00379032	0.29419532	-0.08287532	-0.11784332	-0.03488732	-0.52201932
1.00314032	0.29369732	-0.08365532	-0.11163732	-0.03097632	-0.52501232
1.00304032	0.29359732	-0.08443732	-0.10877932	-0.03229932	-0.52733132
1.00297032	0.29367132	-0.08520132	-0.10181332	-0.03941132	-0.52924832
1.00315032	0.29327632	-0.08596332	-0.10033732	-0.03880932	-0.52991332
1.00364032	0.29266432	-0.08695232	-0.10126232	-0.04300332	-0.53198232
1.00438032	0.29230132	-0.08788032	-0.10062032	-0.05216632	-0.53528432
1.00470032	0.29211432	-0.08870632	-0.09612532	-0.05930632	-0.53749632
1.00581032	0.29184532	-0.08962632	-0.09898432	-0.07023532	-0.54069232
1.00607032	0.29118432	-0.09059532	-0.10082432	-0.07137332	-0.54381332
1.00627032	0.29076132	-0.09160432	-0.10059432	-0.07836032	-0.54867032
1.00614032	0.29037632	-0.09256032	-0.10249932	-0.07565532	-0.55203532
1.00589032	0.28993632	-0.09353332	-0.10376832	-0.07521832	-0.55669232
1.00563032	0.28950432	-0.09446632	-0.10538432	-0.07551332	-0.56186332
1.00548032	0.28904332	-0.09540432	-0.10923132	-0.07615332	-0.56644932
1.00548032	0.28854332	-0.09639932	-0.11470632	-0.07568632	-0.57175732
1.00507032	0.28793132	-0.09724432	-0.11025132	-0.07675232	-0.57678432
1.00545032	0.28718032	-0.09811332	-0.11649032	-0.07682532	-0.57979832
1.00617032	0.28629032	-0.09901732	-0.12009032	-0.08439632	-0.58438532
1.00575032	0.28515632	-0.09971332	-0.11590732	-0.08344232	-0.58582232
1.00473032	0.28383932	-0.10024232	-0.10543332	-0.08120332	-0.58780232
1.00481032	0.28275232	-0.10069632	-0.10597932	-0.07997932	-0.58817532
1.00484032	0.28151032	-0.10100332	-0.10626532	-0.08450232	-0.58918232
1.00469032	0.28003732	-0.10121132	-0.10747632	-0.08536832	-0.58962432
1.00499032	0.27857832	-0.10128932	-0.11139532	-0.08324332	-0.58939432
1.00519032	0.27699932	-0.10133732	-0.11525332	-0.08545432	-0.58983132
1.00470032	0.27519732	-0.10127932	-0.11351332	-0.08681432	-0.59017232
1.00527032	0.27366432	-0.10129832	-0.12118432	-0.09161532	-0.59042732
1.00460032	0.27182032	-0.10115332	-0.11904732	-0.08923432	-0.58921432
1.00395032	0.26998632	-0.10105632	-0.11384332	-0.08478832	-0.58692032
1.00359032	0.26821832	-0.10105132	-0.10819332	-0.08669232	-0.58710432
1.00315032	0.26640632	-0.10104832	-0.10703132	-0.08402432	-0.58644732
1.00334032	0.26472832	-0.10116932	-0.11132832	-0.08768732	-0.58583432
1.00304032	0.26291732	-0.10130432	-0.10919132	-0.08541132	-0.58629832
1.00255032	0.26105432	-0.10147232	-0.10791732	-0.08247632	-0.58569032
1.00263032	0.25937032	-0.10176332	-0.11212732	-0.08436932	-0.58623432
1.00315032	0.25785332	-0.10225032	-0.11748632	-0.08929032	-0.58785632
1.00259032	0.25603832	-0.10268132	-0.11242932	-0.08620432	-0.58812432
1.00308032	0.25454732	-0.10336532	-0.12055532	-0.08606632	-0.58946032
1.00269032	0.25283632	-0.10400732	-0.11691532	-0.08519932	-0.59065632
1.00322032	0.25137332	-0.10480232	-0.12364332	-0.08632432	-0.59249732
1.00317032	0.24981832	-0.10560832	-0.11606832	-0.09181432	-0.59502232
1.00331032	0.24833432	-0.10649432	-0.12128932	-0.09733832	-0.59843932
1.00294032	0.24674032	-0.10738232	-0.11534532	-0.09018732	-0.59988432
1.00367032	0.24538032	-0.10841332	-0.11886832	-0.09358732	-0.60185832
1.00393032	0.24386832	-0.10936332	-0.12099132	-0.09854432	-0.60468732
1.00396032	0.24231332	-0.11032032	-0.11685732	-0.09378032	-0.60580832
1.00511032	0.24092732	-0.11134832	-0.12504432	-0.10448232	-0.60910432
1.00496032	0.23921032	-0.11220032	-0.11565532	-0.11454632	-0.61136732
1.00482032	0.23748732	-0.11292132	-0.10953632	-0.10929932	-0.61110032
1.00596032	0.23606632	-0.11372432	-0.11749832	-0.12710432	-0.61436832
1.00648032	0.23440132	-0.11449232	-0.11349032	-0.12403632	-0.61400232
1.00748032	0.23277332	-0.11525932	-0.11398532	-0.12848232	-0.61463732
1.00803032	0.23105832	-0.11588232	-0.11306232	-0.13936232	-0.61662632
1.00890032	0.22936832	-0.11651132	-0.11278032	-0.14216932	-0.61630532
1.00932032	0.22761132	-0.11713632	-0.11128332	-0.15008532	-0.61836032
1.00903032	0.22584232	-0.11761332	-0.10567032	-0.14761432	-0.61835732
1.01034032	0.22438432	-0.11820832	-0.10757332	-0.15480432	-0.61942632
1.01091032	0.22258732	-0.11873432	-0.11322732	-0.16276632	-0.62210332
1.01121032	0.22078832	-0.11921432	-0.11371332	-0.16673232	-0.62309732
1.01130032	0.21902232	-0.11949332	-0.10697532	-0.16553432	-0.62236732
1.01258032	0.21738632	-0.11973132	-0.10582032	-0.16402232	-0.61984332
1.01238032	0.21538432	-0.11982532	-0.10296932	-0.17020732	-0.61941232
1.01285032	0.21370932	-0.12004532	-0.10923132	-0.16625332	-0.61810632
1.01277032	0.21200632	-0.12015932	-0.10294832	-0.16962932	-0.61686332
1.01303032	0.21030432	-0.12043232	-0.10724132	-0.17156532	-0.61750632
1.01300032	0.20860632	-0.12067332	-0.10479432	-0.16840732	-0.61664332
1.01296032	0.20692232	-0.12089632	-0.10972432	-0.17227532	-0.61796232
1.01293032	0.20528332	-0.12111332	-0.10890932	-0.17165932	-0.61729832
1.01330032	0.20375532	-0.12136832	-0.11429032	-0.16582932	-0.61712432
1.01290032	0.20217332	-0.12160232	-0.11465132	-0.16294832	-0.61763732
1.01252032	0.20064132	-0.12185332	-0.11621832	-0.15999032	-0.61765732
1.01187032	0.19912432	-0.12213432	-0.11262832	-0.16416832	-0.61995432
1.01158032	0.19768632	-0.12241632	-0.11379932	-0.16212632	-0.62075732
1.01093032	0.19618032	-0.12267432	-0.11662232	-0.15856032	-0.62034632
1.01076032	0.19477332	-0.12293332	-0.11368332	-0.15990232	-0.62068032
1.01025032	0.19337332	-0.12316132	-0.11622332	-0.15460732	-0.62075632
1.00868032	0.19179732	-0.12334032	-0.10175232	-0.16036232	-0.62148432
1.00810032	0.19045832	-0.12370032	-0.10267732	-0.15777132	-0.62234032
1.00802032	0.18924932	-0.12412732	-0.10325032	-0.14606732	-0.62163532
1.00746032	0.18797532	-0.12455832	-0.09783332	-0.15207032	-0.62477732
1.00685032	0.18672632	-0.12498232	-0.09731032	-0.15434132	-0.62664232
1.00657032	0.18554832	-0.12552032	-0.09657932	-0.14995632	-0.62838432
1.00560032	0.18425032	-0.12598232	-0.09234932	-0.15199232	-0.63108732
1.00600032	0.18322332	-0.12663832	-0.09903732	-0.14382832	-0.63196532
1.00539032	0.18202832	-0.12719932	-0.08952732	-0.14603032	-0.63457932
1.00502032	0.18089832	-0.12777832	-0.08732432	-0.14815732	-0.63706232
1.00510032	0.17985232	-0.12841032	-0.09099532	-0.14421732	-0.63851832
1.00492032	0.17879332	-0.12901232	-0.08871132	-0.14055132	-0.64023232
1.00378032	0.17760532	-0.12947732	-0.08055832	-0.15026632	-0.64337432
1.00419032	0.17670932	-0.13017732	-0.08178332	-0.14927132	-0.64537232
1.00385032	0.17573132	-0.13075532	-0.07997632	-0.14580732	-0.64721432
1.00348032	0.17478832	-0.13131532	-0.07842432	-0.14712132	-0.64962832
1.00352032	0.17393032	-0.13189632	-0.07940232	-0.14471332	-0.65291732
1.00355032	0.17309032	-0.13247532	-0.08009532	-0.14209032	-0.65426932
1.00385032	0.17232532	-0.13310332	-0.07913032	-0.14016832	-0.65701432
1.00367032	0.17152232	-0.13360432	-0.08206932	-0.14272732	-0.66057932
1.00410032	0.17087732	-0.13419532	-0.08135132	-0.14161132	-0.66404932
1.00433032	0.17024332	-0.13468632	-0.08087932	-0.13412332	-0.66593732
1.00400032	0.16958732	-0.13509632	-0.07746432	-0.14216332	-0.66893132
1.00383032	0.16897732	-0.13544232	-0.07338232	-0.14501232	-0.67155332
1.00338032	0.16838132	-0.13571032	-0.06916432	-0.14614932	-0.67392932
1.00429032	0.16800532	-0.13606832	-0.07412132	-0.14180032	-0.67409432
1.00443032	0.16748332	-0.13627032	-0.06956232	-0.14137032	-0.67676232
1.00490032	0.16701332	-0.13643732	-0.06884432	-0.14063432	-0.67728232
1.00558032	0.16655632	-0.13663832	-0.07241332	-0.14329532	-0.67943732
1.00530032	0.16596732	-0.13661432	-0.06853132	-0.14303532	-0.67992432
1.00551032	0.16544532	-0.13660432	-0.06716032	-0.14544832	-0.68053832
1.00534032	0.16488632	-0.13646332	-0.06206632	-0.14689832	-0.68114932
1.00558032	0.16444732	-0.13629732	-0.06074632	-0.14911432	-0.68142532
1.00658032	0.16414332	-0.13621832	-0.06502032	-0.14336932	-0.68033732
1.00677032	0.16377032	-0.13606832	-0.06315032	-0.14338832	-0.68120232
1.00611032	0.16329532	-0.13590032	-0.06202332	-0.15519032	-0.68411132
1.00692032	0.16305432	-0.13603532	-0.06441232	-0.15202632	-0.68698132
1.00681032	0.16272732	-0.13614232	-0.06301032	-0.15016532	-0.69052132
1.00677032	0.16247132	-0.13629032	-0.05891632	-0.14954032	-0.69352432
1.00680032	0.16225632	-0.13631232	-0.05441232	-0.14840732	-0.69584032
1.00739032	0.16208232	-0.13630632	-0.05385232	-0.14759832	-0.69862432
1.00799032	0.16186932	-0.13613132	-0.04931532	-0.14760632	-0.69885632
1.00862032	0.16160332	-0.13577332	-0.04505632	-0.14983932	-0.69993032
1.00902032	0.16129332	-0.13531332	-0.04195832	-0.15910232	-0.70074532
1.00959032	0.16101132	-0.13480732	-0.03472632	-0.16066732	-0.70044932
1.01155032	0.16103632	-0.13440932	-0.03477532	-0.15914732	-0.69910132
1.01251032	0.16093432	-0.13378932	-0.03311532	-0.16147032	-0.69856532
1.01308032	0.16079632	-0.13314432	-0.03056132	-0.16487332	-0.69930932
1.01354032	0.16063232	-0.13255532	-0.02703632	-0.16664632	-0.69943632
1.01336032	0.16037132	-0.13197032	-0.02299232	-0.16687832	-0.70001732
1.01365032	0.16013332	-0.13142432	-0.01857532	-0.16170932	-0.69966332
1.01437032	0.15981232	-0.13085532	-0.01701532	-0.15704032	-0.69754932
1.01539032	0.15936132	-0.13017832	-0.01784632	-0.15000632	-0.69481132
1.01621032	0.15867832	-0.12927032	-0.02095132	-0.14882232	-0.69249632
1.01694032	0.15782432	-0.12819632	-0.02102732	-0.15270232	-0.68941932
1.02016032	0.15720932	-0.12722732	-0.03453632	-0.14419932	-0.68516132
1.02210032	0.15636332	-0.12592532	-0.05580532	-0.14403932	-0.68130532
1.02315032	0.15564432	-0.12470532	-0.06830432	-0.14285432	-0.67908332
1.02359032	0.15513532	-0.12352432	-0.07318232	-0.14670632	-0.67798832
1.02586032	0.15496732	-0.12259232	-0.09577332	-0.13765832	-0.67547232
1.02562032	0.15446832	-0.12150732	-0.09657832	-0.13909032	-0.67557932
1.02704032	0.15423432	-0.12064932	-0.11043332	-0.13654932	-0.67501832
1.02761032	0.15386132	-0.11965432	-0.10994132	-0.13812432	-0.67604832
1.03038032	0.15362532	-0.11895132	-0.14372832	-0.13387132	-0.67746932
1.03259032	0.15325432	-0.11813832	-0.15412332	-0.13517532	-0.67835432
1.03503032	0.15292732	-0.11717432	-0.18142532	-0.14239932	-0.67912132
1.03703032	0.15252532	-0.11615832	-0.19306632	-0.15866232	-0.68124032
1.03858032	0.15205832	-0.11514832	-0.22314732	-0.17634032	-0.68561332
1.04041032	0.15175332	-0.11414732	-0.23853932	-0.19819032	-0.68956332
1.04254032	0.15166632	-0.11316532	-0.25966532	-0.21440532	-0.69334332
1.04362032	0.15158632	-0.11220132	-0.27498332	-0.23391432	-0.69813132
1.04412032	0.15155332	-0.11137432	-0.28964532	-0.24855332	-0.70221232
1.04419032	0.15144332	-0.11071832	-0.29664132	-0.25268532	-0.70460832
1.04416032	0.15139432	-0.11023932	-0.29260432	-0.25697832	-0.70637032
1.04371032	0.15129532	-0.10976732	-0.29343932	-0.25397132	-0.70816232
1.04395032	0.15138632	-0.10949632	-0.28237232	-0.25214232	-0.70827532
1.04348032	0.15134532	-0.10926332	-0.28099032	-0.25082832	-0.71221432
1.04311032	0.15133332	-0.10919932	-0.28000532	-0.24892732	-0.71561832
1.04174032	0.15122332	-0.10921932	-0.27924732	-0.24959832	-0.72123032
1.04155032	0.15134632	-0.10943032	-0.27629832	-0.24853132	-0.72578832
1.04125032	0.15156432	-0.10962332	-0.27616232	-0.24497432	-0.72908932
1.04086032	0.15190232	-0.10987432	-0.26802332	-0.24066832	-0.73064932
1.04047032	0.15227932	-0.11007532	-0.26494432	-0.23795032	-0.73261632
1.03994032	0.15267032	-0.11031032	-0.26285732	-0.23433532	-0.73402732
1.03914032	0.15304532	-0.11060332	-0.25697932	-0.22833832	-0.73453932
1.03840032	0.15345832	-0.11098232	-0.24678232	-0.22617732	-0.73398532
1.03808032	0.15394632	-0.11146832	-0.23063532	-0.21544532	-0.73226332
1.03680032	0.15429132	-0.11185632	-0.22650232	-0.21230332	-0.73276732
1.03628032	0.15477432	-0.11228632	-0.21373632	-0.20227232	-0.73196732
1.03492032	0.15516932	-0.11259632	-0.20764532	-0.19769732	-0.73255232
1.03450032	0.15578432	-0.11302832	-0.20041132	-0.18562632	-0.73109432
1.03286032	0.15630732	-0.11342832	-0.19268632	-0.17342232	-0.73029232
1.03112032	0.15686932	-0.11385232	-0.17365632	-0.15701732	-0.72768032
1.02921032	0.15735032	-0.11426332	-0.15642132	-0.15002432	-0.72688332
1.02692032	0.15763332	-0.11455332	-0.14689032	-0.14512032	-0.72633732
1.02577032	0.15794832	-0.11492232	-0.14467032	-0.13614832	-0.72574332
1.02476032	0.15813032	-0.11530032	-0.14690332	-0.12946832	-0.72529032
1.02407032	0.15825932	-0.11573832	-0.14992232	-0.12943832	-0.72608432
1.02352032	0.15834032	-0.11620632	-0.14428732	-0.12347632	-0.72563332
1.02279032	0.15833732	-0.11667932	-0.13643532	-0.12412332	-0.72635532
1.02277032	0.15842632	-0.11726932	-0.13986632	-0.11971232	-0.72621832
1.02236032	0.15842532	-0.11788832	-0.13324032	-0.11408932	-0.72524332
1.02177032	0.15839332	-0.11860532	-0.12707032	-0.12185632	-0.72689032
1.02134032	0.15840932	-0.11937632	-0.11995832	-0.12029932	-0.72870232
1.02084032	0.15843732	-0.12016532	-0.11661332	-0.12146332	-0.73033732
1.02076032	0.15851332	-0.12100632	-0.12401932	-0.11722432	-0.73425332
1.01973032	0.15848732	-0.12178332	-0.11298932	-0.11880832	-0.73622432
1.01935032	0.15854932	-0.12265332	-0.11347632	-0.11843132	-0.73964832
1.01933032	0.15870532	-0.12361132	-0.11499132	-0.11384432	-0.74351632
1.01859032	0.15874332	-0.12445632	-0.10910532	-0.11327132	-0.74709232
1.01839032	0.15885832	-0.12539032	-0.11377632	-0.10578532	-0.74991732
1.01766032	0.15890632	-0.12629832	-0.11135432	-0.11082232	-0.75447432
1.01811032	0.15911232	-0.12731732	-0.11236932	-0.10417032	-0.75750832
1.01701032	0.15904832	-0.12817632	-0.10242332	-0.11191432	-0.76217432
1.01707032	0.15917932	-0.12903932	-0.10526732	-0.10738432	-0.76447632
1.01631032	0.15920532	-0.12979532	-0.09842232	-0.11307032	-0.76801332
1.01715032	0.15946532	-0.13066332	-0.11066332	-0.10820832	-0.77087532
1.01700032	0.15958732	-0.13133332	-0.10680132	-0.09669332	-0.77083832
1.01517032	0.15938532	-0.13175832	-0.08657832	-0.11690132	-0.77671532
[truncated: 3,233 more rows]
