# Supplementary material for: Dynamic Monitoring Reveals Motor Task Characteristics in Prehistoric Technical Gestures
Source: PLoS One. 2015 Aug 18;10(8):e0134570. doi: 10.1371/journal.pone.0134570 (PMC4540478; doi:10.1371/journal.pone.0134570)
Supplement: S1 Dataset — The zip file contains csv documents of the measurement data generated during the experiments. For each experiment exist two files, one of the measurements of the force sensor and one of the position sensor. They are labeled by the abbreviation “exp” followed by a number and the postfix “-force” for the force sensor and “-position” for the position sensor. The first row shows the legend of the document which states the arrangement of the quantities below. The quantities are listed in chronological order. Sample times of both sensors were 0.01 s. (ZIP) [file pone.0134570.s002.zip › exp31-force.csv]

Force X (N)	Force Y (N)	Force Z (N)	Torque X (N-m)	Torque Y (N-m)	Torque Z (N-m)	Frequency = 1000	Averaging Level = 10	F/T Serial Number = FT14761	Time Started = 11.02.2014 13:18:15
0.0327821001410484	0.0836486965417862	-0.0165831185877323	0.00011137288674945	0.000834201637189835	-0.000421650009229779
-0.0315590761601925	0.032114215195179	-0.102920547127724	-0.00080442545004189	0.0018263430101797	-0.00149931642226875
0.0117646064609289	0.0172663535922766	-0.0819964334368706	-0.000416418246459216	0.00131545145995915	-0.000425491161877289
0.040063988417387	0.122401311993599	-0.050067599862814	0.000249734206590801	0.000379773759050295	-0.00119714706670493
-0.0444958060979843	-0.00540177617222071	-0.107604950666428	-0.000311325246002525	0.00218994822353125	-0.000991147011518478
0.0023281374014914	0.0445737056434155	-0.140410244464874	-0.000723754114005715	0.0014285616343841	0.000229631317779422
0.0383738577365875	0.0864391550421715	-0.0454754196107388	0.000485967437271029	0.000583248736802489	-0.00104209396522492
-0.014579901471734	0.0547080375254154	-0.0476540438830853	3.08536582451779E-05	0.00106695957947522	-0.000407169107347727
0.0140768410637975	0.023689603433013	-0.0905807614326477	-0.000234553182963282	0.000887792091816664	-0.000431107997428626
0.0409462638199329	0.0969749763607979	-0.0403632670640945	0.00138704164419323	0.000404251564759761	-0.00104352319613099
0.0353864207863808	0.0981761664152145	-0.0298798996955156	-0.000407907908083871	0.000696612056344748	-0.000597047270275652
0.0454796589910984	0.0962665677070618	-0.014448101632297	0.00110649305861443	0.000128617524751462	-0.00106277188751847
-0.0387469120323658	-0.0272228457033634	-0.0771006345748901	-0.000874944089446217	0.000741393130738288	-0.00124227872584015
0.0457343459129334	0.07884781062603	-0.0722317695617676	0.00125794229097664	0.000773630978073925	-0.00018068180361297
0.0101621821522713	-0.00836767442524433	-0.0502032712101936	0.000102267222246155	0.00140102102886885	-0.00078567280434072
0.0425575226545334	0.0559508726000786	0.0117398360744119	0.000967006024438888	0.000135803129523993	-0.00102077308110893
-0.00894825346767902	0.0172244850546122	-0.115513280034065	0.000202291179448366	0.00116437918040901	-0.00100054265931249
0.0256963334977627	0.0674621090292931	-0.0675891414284706	0.000967948115430772	0.000620080623775721	-0.000625650922302157
-0.0189797934144735	-0.00361316464841366	-0.130019083619118	-0.000638432276900858	0.00147352169733495	-0.00060586811741814
0.0238659773021936	0.0500893443822861	-0.0963449627161026	0.000929040892515332	0.000659946002997458	-0.00147931114770472
0.0479860566556454	0.0842621847987175	-0.0727143734693527	0.000741991854738444	0.000265426991973072	-0.000214410829357803
-0.0128373214974999	0.0598515160381794	-0.00771984504535794	-6.54987816233188E-05	0.00155680172611028	-0.000865799724124372
0.0106489676982164	0.025265509262681	-0.0625920966267586	-0.000350408634403721	0.00116106972564012	-0.00153486779890954
0.0667193830013275	0.0481088273227215	-0.07811189442873	-0.000257303850958124	0.00115209026262164	0.000257438630796969
0.0408872403204441	0.0492733269929886	-0.0325659140944481	0.000437894224887714	0.000676063122227788	-0.00078691984526813
0.0189924743026495	0.0444193221628666	-0.0581136234104633	0.000537877262104303	0.000574763747863472	-0.00121431774459779
0.0460969507694244	0.0574707947671413	-0.0675806105136871	0.000566119619179517	0.00134011218324304	-0.000546176102943718
0.00813926570117474	-0.0294826589524746	-0.0630803555250168	-0.000177170179085806	0.00189945881720632	-0.000900083046872169
0.0821176469326019	0.0855519324541092	-0.0365129560232162	0.0010479751508683	0.000938653887715191	-0.000471829494927078
0.0151865584775805	-0.00585507601499558	-0.0851730033755302	-0.000360242702299729	0.00107311678584665	-0.000900558137800545
0.00321072060614824	0.028636746108532	-0.000445439334725961	0.00146099040284753	0.00113925384357572	-0.00140916300006211
0.0279281083494425	0.058537058532238	-0.0488924048841	0.000779071589931846	0.000931565242353827	-0.00133914186153561
-0.00334797403775156	0.0310049597173929	-0.0541579462587833	-4.50978950539138E-05	0.000685082806739956	-0.00143023335840553
0.0105389235541224	0.0113262720406055	-0.0732623860239983	-0.000183790034498088	0.000992550863884389	-0.00033363961847499
0.0374922640621662	0.0745913162827492	-0.0469112098217011	0.000325841770973057	0.000215025997022167	-0.000323744112392887
0.051402822136879	0.0941303223371506	-0.0567441433668137	0.00130977493245155	0.00036722284858115	-0.00151656661182642
0.0412651188671589	0.0983996167778969	-0.0321086458861828	0.00125553668476641	7.42845877539366E-05	-0.000896423123776913
0.0109524410218	0.00765770766884089	-0.0725147649645805	-0.00013565739209298	0.000863198016304523	-0.0006988086970523
0.0160675384104252	0.0937512144446373	-0.0555343255400658	0.000384688057238236	0.00156847748439759	-0.000539295200724155
-0.00173560238908976	-0.00707231322303414	-0.0857224389910698	-0.000168906088219956	0.0023062324617058	-0.000583804270718247
0.0900848656892776	0.038764201104641	-0.0456501357257366	0.0010026937816292	0.000697652518283576	2.64974187302869E-05
-0.011278566904366	0.017495496198535	-0.0508285574615002	6.25253960606642E-05	0.00193409249186516	-0.000759004324208945
0.0239282976835966	0.0942269936203957	-0.015950545668602	0.00080213270848617	0.000775863009039313	-0.000555733102373779
0.0117069305852056	0.0506973266601563	-0.0642607659101486	0.000431470165494829	0.00129076046869159	-0.000351425434928387
0.00977847259491682	0.0973193868994713	-0.0116867236793041	0.0011614536633715	0.00108325725886971	-0.000459405739093199
0.0379366725683212	0.0507472977042198	-0.0281037297099829	0.000447735743364319	0.000780326488893479	-0.000871608208399266
0.000354192918166518	0.0185974985361099	-0.055421307682991	0.00013732397928834	0.000408242805860937	-0.000583283486776054
0.0742135494947433	0.0931620225310326	-0.0339814536273479	0.000466734141809866	0.000711319036781788	9.22134713619016E-05
-0.0016209416789934	0.0330140665173531	-0.0504988469183445	0.000102275749668479	0.000758093723561615	-0.000975295028183609
0.00374385248869658	0.0425798408687115	-0.151377245783806	0.00058166473172605	0.00153696304187179	-0.000209885532967746
0.027823792770505	0.0652152001857758	-0.129063218832016	0.000335607503075153	0.00129789113998413	-0.000540284090675414
-0.0251928921788931	-0.0174669399857521	-0.120548695325851	-0.000525295559782535	0.00130489794537425	-0.000969052664004266
0.0366383083164692	0.0349505431950092	-0.106879390776157	0.000405582482926548	0.000152909153257497	-0.000590084353461862
0.00382942683063447	0.0112538421526551	-0.0633831545710564	0.000163274497026578	0.000832606514450163	-0.000870660762302578
-0.0123800439760089	0.00948767084628344	-0.13358972966671	7.51744300941937E-05	0.000977177638560534	-0.000701955461408943
-0.0300027839839458	0.0255998428910971	-0.0888181030750275	0.00148810585960746	0.000327482062857598	-0.000978945288807154
-0.0109667489305139	-0.0176717061549425	-0.129015386104584	0.00153663288801908	4.83803196402732E-05	-1.33902840389055E-05
-0.0528860203921795	-0.0544236227869987	-0.151292517781258	0.000992092420347035	-8.93573014764115E-05	-0.000217758715734817
-0.0293812360614538	-0.039150707423687	-0.124482825398445	0.00206976616755128	-0.000244261871557683	6.51153750368394E-05
-0.0898661613464355	-0.0657973065972328	-0.094799742102623	0.00281835650093853	-0.000982870813459158	0.000358169549144804
-0.0557021908462048	-0.105314575135708	-0.168040886521339	0.00201740534976125	-0.00141520274337381	8.00735506345518E-05
-0.0389271229505539	-0.0316752605140209	-0.171678736805916	0.00218599615618587	-0.00220499467104673	-0.00046417600242421
-0.103596515953541	-0.0479801073670387	-0.143599212169647	0.00169503595679998	-0.000802681199274957	0.00012230132415425
-0.0594723522663116	0.0405227802693844	-0.0986965969204903	0.00101704709231853	-0.00160647404845804	-0.00104439503047615
-0.0254466999322176	0.0629526749253273	-0.082181490957737	0.000354675517883152	-0.00100555748213083	-0.000654816394671798
-0.0142223378643394	0.037451945245266	-0.113701522350311	-0.000984373851679266	0.000429551640991122	-0.000418507988797501
0.0075869862921536	0.0455605164170265	-0.139957174658775	-0.00105521199293435	0.00151533342432231	-0.00012904436152894
0.025705736130476	0.0391190201044083	-0.0646722763776779	-0.00122343492694199	0.00155989802442491	-0.000749800528865308
0.0457764007151127	0.118113532662392	-0.0561181046068668	-0.000608855800237507	0.00149558635894209	-0.000563488691113889
0.0245876740664244	0.108047381043434	-0.102995537221432	-0.00122799735981971	0.00121812813449651	-0.0015471443766728
-0.0107950950041413	0.10530598461628	-0.0718515813350677	-0.000777414417825639	0.000683422316797078	-0.00205629714764655
0.0110463201999664	0.065778411924839	-0.131499037146568	-0.00229458301328123	0.000180071641807444	-0.00076571898534894
-0.0058904024772346	0.0834160521626472	-0.108990527689457	-0.00114940223284066	-0.000889016198925674	-0.000921206024941057
0.0546632595360279	0.078211709856987	-0.0970198810100555	-0.0023362054489553	-0.000691890541929752	-0.000331657793140039
0.00614954764023423	0.0813239142298698	-0.11921751499176	-0.00260803056880832	-2.38989159697667E-05	-0.000645178719423711
0.0327664837241173	0.085309699177742	-0.0863121747970581	-0.000634667056147009	-0.000372158683603629	-0.000787176482845098
0.0371146500110626	0.120706759393215	-0.0896409451961517	-0.00113761227112263	0.000394337519537658	-0.00166578951757401
0.0146046364679933	0.0443852320313454	-0.134368658065796	-0.00098729261662811	0.00043265099520795	-0.000760529888793826
0.0108603304252028	0.0636970400810242	-0.111404925584793	-0.000506876851432025	0.000261971144936979	-0.00131947512272745
0.0082452679052949	0.0439854525029659	-0.151729464530945	-0.000374854367692024	2.03840882022632E-05	-0.00055574148427695
0.00176781346090138	0.0984384715557098	-0.0813715159893036	-0.00103375257458538	-0.000439317955169827	-0.00166086235549301
0.00507920980453491	0.0917586460709572	-0.147519156336784	-0.00259105511941016	2.16355329030193E-05	-0.00184117094613612
-0.0215832181274891	0.170274198055267	-0.0882051438093185	-0.00269790575839579	-0.00119279406499118	-0.00175866286735982
0.0262475647032261	0.213260278105736	-0.0694758221507072	-0.00313321850262582	-0.00105447217356414	-0.00244682934135199
-0.00540782324969769	0.202362194657326	-0.0489535927772522	-0.00322904973290861	-0.00141079712193459	-0.00210454547777772
0.0184251926839352	0.210583999752998	-0.0799701437354088	-0.00378136127255857	-0.00029793701833114	-0.0018130176467821
0.0286459717899561	0.158944830298424	-0.0824558362364769	-0.00322527904063463	-0.000105290491774213	-0.00218404061160982
0.0319963619112968	0.147719696164131	0.0167693700641394	-0.00330581795424223	0.00103816029150039	-0.00165180885232985
0.0623579509556293	0.181008607149124	-0.00551086850464344	-0.00320592289790511	0.00141547259408981	-0.0011628083884716
0.0805171579122543	0.146527752280235	-0.0292788315564394	-0.0028695382643491	0.00151465402450413	-0.00190242216922343
0.0964965373277664	0.130672618746758	-0.0291977040469646	-0.00242100725881755	0.00189167924690992	-0.00147493032272905
0.0362768843770027	0.0868929699063301	-0.0980052649974823	-0.00225437735207379	0.00207650731317699	-0.00213888031430542
0.0682828202843666	0.109044097363949	-0.0269771423190832	-0.00140136922709644	0.000714492052793503	-0.00239690393209457
0.0462756156921387	0.067326195538044	-0.0483057722449303	-0.000251314952038229	6.29433707217686E-05	-0.00209220801480114
0.0141264237463474	0.0392029210925102	-0.0395332463085651	0.000502048002090305	-0.00129146804101765	-0.00201033661141992
0.0194623079150915	0.0249584019184113	-0.0186810623854399	0.000469709164462984	-0.0010412911651656	-0.0014151920331642
0.00753996707499027	0.0365227237343788	-0.0986743122339249	-0.00063283764757216	-0.0015814210055396	-0.00123038003221154
0.0350792221724987	0.0665047243237495	-0.0988965481519699	-0.00110477290581912	-0.0012657199986279	-0.00121247419156134
0.040072787553072	0.0995326712727547	-0.121282637119293	-0.00149800535291433	-0.00108269799966365	-0.00115919089876115
0.0824621841311455	0.121195077896118	-0.0898112282156944	-0.00160376611165702	-0.00128438044339418	-0.00149133917875588
0.0623139627277851	0.121260702610016	-0.0934025347232819	-0.00174165389034897	-0.000732550281099975	-0.00212025712244213
0.0907625034451485	0.126192510128021	-0.0284837447106838	-0.000370224850485101	-0.00113247998524457	-0.00340220681391656
0.0534915514290333	0.102015286684036	-0.0920760184526443	-0.00104326265864074	-0.00043310210458003	-0.00245833955705166
0.0866823941469193	0.075524315237999	-0.114177763462067	-0.00230962224304676	0.000394248898373917	-0.00240378268063068
0.106547735631466	0.0874660313129425	-0.0970079377293587	-0.00132837751880288	0.000965225859545171	-0.00163252744823694
0.143837749958038	0.0756649672985077	-0.113005518913269	-0.00117743480950594	0.00172713084612042	-0.00185578444506973
0.131173729896545	0.00497150467708707	-0.153267577290535	-0.00228641275316477	0.00264862552285194	-0.00151842168997973
0.208196118474007	0.0395728461444378	-0.0865684449672699	-0.00112036208156496	0.00299932435154915	-0.00116282573435456
0.195791527628899	0.0475979596376419	-0.0361248180270195	0.000111742214357946	0.00288633676245809	-0.0021210100967437
0.215506449341774	0.0194911416620016	-0.00903478171676397	3.28386977344053E-06	0.00360598997212946	-0.00235183257609606
0.208129748702049	0.0154539244249463	-0.0181594993919134	0.000725076883099973	0.00336639489978552	-0.00182670948561281
0.199896171689034	0.0882183462381363	0.0396940782666206	0.00177271524444222	0.00255274446681142	-0.0025001703761518
0.201368317008018	0.0586477071046829	-0.0185967199504375	0.000326370151014999	0.00268925935961306	-0.00210168166086078
0.247540846467018	0.0369318872690201	-0.0237823147326708	-0.00111315783578902	0.0031421547755599	-0.00180324260145426
0.221658974885941	0.077015146613121	-0.0363745763897896	-0.000637346820440143	0.00395649159327149	-0.00219113822095096
0.214718163013458	0.0952494740486145	-0.03983024507761	-0.00085537025006488	0.00306121655739844	-0.00298820389434695
0.214715346693993	0.0594210773706436	-0.0112831881269813	-0.00131724157836288	0.0037551261484623	-0.00198701210319996
0.231009379029274	0.161410510540009	0.0566121935844421	0.000151073865708895	0.00207994203083217	-0.00314169307239354
0.159554407000542	0.0437395013868809	-0.0424477495253086	-0.00165767595171928	0.00268581323325634	-0.00226995325647295
0.175659790635109	0.0946068838238716	0.0185609851032496	-0.00206205807626247	0.00214910670183599	-0.00267369532957673
0.174732282757759	0.0826756581664085	0.01750498265028	-0.00153234112076461	0.00227607972919941	-0.00178517715539783
0.167577609419823	0.00801459420472384	0.050667691975832	-0.00106522429268807	0.003120934125036	-0.00267821154557168
0.224403589963913	0.06051080301404	0.122334159910679	0.000631251255981624	0.00345495389774442	-0.0026670852676034
0.247129306197166	0.00703129405155778	0.0442188195884228	0.00131186423823237	0.00487213162705302	-0.00184904539491981
0.289531797170639	-0.043001864105463	0.0984891057014465	0.0017542727291584	0.0054263761267066	-0.00208833743818104
0.257822334766388	-0.0621377602219582	0.13759383559227	0.00250369007699192	0.00576968630775809	-0.00188543112017214
0.25472217798233	-0.0212938524782658	0.11587106436491	0.00264478055760264	0.00564015377312899	-0.00205629854463041
0.276762545108795	-0.0025139085482806	0.118785753846169	0.00235783332027495	0.00483622215688229	-0.00136232934892178
0.216735944151878	-0.0298472121357918	0.105571493506432	0.00125475774984807	0.00462318398058414	-0.00226080929860473
0.235033363103867	0.0348641648888588	0.113899610936642	0.0021133057307452	0.00468950439244509	-0.00177149171940982
0.193753272294998	0.00539546879008412	0.0359002314507961	0.000939619960263371	0.00470590405166149	-0.00273729837499559
0.218172028660774	0.0389325022697449	0.0703874304890633	0.00172066758386791	0.00348171964287758	-0.00220064539462328
0.164828985929489	0.0393014512956142	0.0458544306457043	0.000105110615550075	0.00282328063622117	-0.00204032333567739
0.116437137126923	0.0606921203434467	0.0281350631266832	0.000502828508615494	0.00159979786258191	-0.00229641958139837
0.0659642890095711	0.0836201384663582	0.0475351139903069	-0.000818546512164176	0.00101903709582984	-0.00231140083633363
0.0209930241107941	0.15163454413414	-0.0195862203836441	-0.00127672380767763	-0.000254935293924063	-0.0023392615839839
0.0110389087349176	0.166282787919044	-0.0946972221136093	-0.00324836978688836	-0.00134448078460991	-0.00290463794954121
-0.0175135545432568	0.178887143731117	-0.0530176945030689	-0.00394697673618793	-0.00340116745792329	-0.00274037546478212
-0.0419870875775814	0.233418375253677	-0.0457054600119591	-0.00462396815419197	-0.00390589633025229	-0.00285313162021339
-0.0510427579283714	0.223283797502518	-0.0224946271628141	-0.00317681976594031	-0.00368044641800225	-0.00294877961277962
-0.0763230472803116	0.200431451201439	-0.0324061699211597	-0.00279918359592557	-0.00318253296427429	-0.0022015105932951
-0.0477722994983196	0.214825138449669	0.0070856511592865	-0.00275731342844665	-0.00299930688925087	-0.00216697296127677
-0.013099811039865	0.158871412277222	-0.0908826515078545	-0.00228344416245818	-0.00196160608902574	-0.00236649136058986
-0.0260664559900761	0.100232787430286	-0.11139965057373	-0.00219839089550078	-0.00144643557723612	-0.00278914696536958
0.0220271479338408	0.152254283428192	-0.0177092663943768	-0.00112781720235944	-0.00199837028048933	-0.00337798544205725
0.00200930330902338	0.115190997719765	-0.0438978336751461	-0.00104290479794145	-0.00125845766160637	-0.00324355135671794
0.00578712671995163	0.122362285852432	-0.039568018168211	-0.00174822006374598	-0.00132260716054589	-0.00358756189234555
0.0340754836797714	0.126436784863472	-0.0353419035673141	-0.00184764107689261	-0.00118754932191223	-0.00331867439672351
-0.00649763038381934	0.0794723629951477	0.0174475945532322	-0.00115270621608943	-0.00153602357022464	-0.00348091567866504
0.0836230367422104	0.0978212580084801	0.0573814958333969	-0.000369019428035244	-0.000543513859156519	-0.00270962947979569
0.0813946276903152	0.0383482463657856	0.019849918782711	0.000680256809573621	0.00055382598657161	-0.00271515594795346
0.135432437062263	0.0195719134062529	0.0250669252127409	0.00167668075300753	0.000745806959457695	-0.00208123447373509
0.106689356267452	-0.0356842465698719	0.0562611408531666	0.00184570217970759	0.00224782899022102	-0.00231568166054785
0.120932392776012	-0.0300195049494505	-0.0191674157977104	0.00252839759923518	0.0022590197622776	-0.00339270755648613
0.130448624491692	-0.00484974915161729	0.0202975198626518	0.00270248344168067	0.00146530056372285	-0.00356894754804671
0.0797332674264908	-0.00656486349180341	-0.026129350066185	0.00230950582772493	0.000867467781063169	-0.00267913821153343
0.0855946019291878	0.00381961977109313	-0.0461312793195248	0.00126491475384682	-0.000241294197621755	-0.00185808702372015
0.00836796779185534	-0.00228500296361744	0.0232387632131577	0.0013283722801134	-0.00010652686614776	-0.00240500620566309
0.0316337272524834	0.046283558011055	-0.0143181113526225	3.06371748592937E-06	-0.000662817619740963	-0.00162042176816612
0.0125723807141185	0.00831522420048714	-0.0137279247865081	-0.000533368962351233	-0.000298810773529112	-0.00217760051600635
0.0542936138808727	0.103131152689457	0.0160677507519722	0.000672448019031435	-0.000957832613494247	-0.00134156830608845
-0.0284524876624346	-0.035274937748909	-0.036573052406311	-0.000782877265010029	0.00017441606905777	-0.00184997927863151
0.0673658400774002	0.040702298283577	-0.00202942523173988	0.000111787740024738	-0.000168782426044345	-0.000769200851209462
0.0627856701612473	0.0539333820343018	0.0142652280628681	0.00111376901622862	-1.00923971331213E-05	-0.00211729132570326
0.0584772862493992	-0.00404128478839993	0.0319682210683823	0.0011979165719822	-4.34301655332092E-05	-0.00200838618911803
0.0373903401196003	-0.0376807637512684	-0.0214810371398926	0.00122812401968986	-0.000163577395142056	-0.00134922936558723
0.0662748143076897	-0.0174328722059727	0.0728847607970238	0.00304169068112969	-0.000100075019872747	-0.00192097260151058
0.0465478785336018	-0.140374034643173	-0.0228250827640295	0.00261186342686415	0.000880474632140249	-0.00163553445599973
0.0753561034798622	-0.0944798812270164	0.0440382547676563	0.00363273755647242	0.00144870590884238	-0.00193043937906623
0.0863883942365646	-0.0986010432243347	0.0401563532650471	0.00395500799641013	0.00140990829095244	-0.00190078420564532
0.0722751542925835	-0.0402974300086498	0.0577319525182247	0.00400561699643731	0.00149392464663833	-0.00238009844906628
0.0162078365683556	-0.0944669619202614	0.0292200483381748	0.00215595751069486	0.000747920013964176	-0.00230501312762499
0.0785312727093697	0.0181689336895943	0.0218806825578213	0.00274926051497459	-0.000180223243660294	-0.0027564880438149
0.00543444417417049	-0.0651545003056526	0.00087336846627295	0.000276359292911366	-0.000156079258886166	-0.0023198090493679
0.0514906793832779	0.0319259539246559	-0.0125459339469671	0.00122675194870681	-0.00118147057946771	-0.00174502201844007
-0.0187821518629789	0.03264020383358	-0.09215347468853	9.93897265288979E-05	-0.00169048947282135	-0.00226992671377957
-0.0499963834881783	0.0318541675806046	-0.0793445780873299	-0.000471782317617908	-0.00270892260596156	-0.00277958461083472
-0.0245520379394293	0.0766245052218437	-0.125398695468903	-0.00161625957116485	-0.00382019113749266	-0.00200787396170199
-0.0377270914614201	0.0606185384094715	-0.134126856923103	-0.00214195903390646	-0.00365359289571643	-0.00228713755495846
0.0154458582401276	0.154423236846924	-0.0890839695930481	-0.000927540648262948	-0.00513741699978709	-0.00257359375245869
-0.0376406461000443	0.0878501310944557	-0.107293799519539	-0.00126958603505045	-0.00512595707550645	-0.00247847265563905
-0.110843941569328	-0.0289372522383928	-0.116159543395042	-0.00195272115524858	-0.00309585873037577	-0.0027214833535254
-0.038845207542181	0.0602828525006771	-0.0451718680560589	0.000403559883125126	-0.0043373997323215	-0.00215172814205289
-0.0538301840424538	-0.0320141948759556	-0.0618513152003288	4.90825477754697E-05	-0.00361451460048556	-0.0023628082126379
-0.0339525751769543	-0.0482313930988312	-0.04139269515872	0.0015432903310284	-0.00380317121744156	-0.00302036828361452
-0.050809521228075	-0.0828576982021332	-0.139252305030823	0.00170228036586195	-0.00354545097798109	-0.00172708288300782
-0.0738517865538597	-0.137963593006134	-0.108024649322033	0.00255621667020023	-0.00381685048341751	-0.00169790256768465
-0.0907840952277184	-0.197604298591614	-0.146185949444771	0.00393597176298499	-0.00348270311951637	-0.00138435570988804
-0.0730162709951401	-0.20305660367012	-0.09937684237957	0.00512906024232507	-0.00492135249078274	-0.00014384301903192
-0.161977156996727	-0.26690536737442	-0.082955040037632	0.00520250108093023	-0.00473523652181029	-9.8341355624143E-05
-0.164976567029953	-0.247428447008133	-0.0838801488280296	0.00326463300734758	-0.00619118520990014	-0.000776227680034935
-0.12220299243927	-0.121707916259766	-0.0444592237472534	0.00338323344476521	-0.00680365320295095	-0.0011160122230649
-0.11314257979393	-0.0526091828942299	-0.117353022098541	0.000545355433132499	-0.00643106363713741	-0.000956531555857509
-0.13484762609005	-0.00172566424589604	-0.15321059525013	-7.91407364886254E-05	-0.00543613452464342	-0.00107125577051193
-0.10541595518589	-0.00626014266163111	-0.0799266695976257	-0.0022331397049129	-0.00509574636816978	-0.00148671213537455
-0.035306841135025	0.0110397199168801	-0.140144392848015	-0.00256246724165976	-0.00488660065457225	-0.00141554907895625
-0.0816346034407616	-0.0397159531712532	-0.192304015159607	-0.00223592319525778	-0.00409635622054338	-0.00139907724224031
-0.0408431440591812	-0.0513067878782749	-0.151603028178215	-0.000851888267789036	-0.00500175869092345	-0.00117871782276779
-0.0782492533326149	-0.0307227410376072	-0.119997777044773	0.000792681938037276	-0.00464615458622575	-0.00141698878724128
-0.107151359319687	-0.0303801540285349	-0.178413033485413	-5.16163381689694E-05	-0.0052752667106688	-0.00112737051676959
-0.092959962785244	-0.037435881793499	-0.194949969649315	-0.000915052078198642	-0.00620693201199174	-0.00190864084288478
-0.126560002565384	-0.0281365290284157	-0.280158162117004	-0.00218229787424207	-0.00618313951417804	-0.00149406667333096
-0.176217347383499	0.00292251282371581	-0.209262892603874	-0.00164397968910635	-0.0078374994918704	-0.00265981117263436
-0.18945786356926	0.0950300917029381	-0.225813820958138	-0.0018008864717558	-0.00931308325380087	-0.00150712952017784
-0.273772329092026	-0.0284875873476267	-0.266909778118134	-0.00316779618151486	-0.00915020611137152	-0.00131263036746532
-0.202223166823387	0.00799100194126368	-0.170708507299423	-0.00227644061669707	-0.0101581821218133	-0.000738218834158033
-0.186110883951187	-0.00693329656496644	-0.210924625396729	-0.00333532155491412	-0.00879529863595963	-0.000371860078303143
-0.161840379238129	0.008990035392344	-0.18854384124279	-0.00362391909584403	-0.00804791878908873	-0.000663596205413342
-0.114500410854816	0.0974774733185768	-0.22354719042778	-0.00354813574813306	-0.00702549982815981	-0.000424259080318734
-0.17513370513916	0.0988037660717964	-0.189102053642273	-0.0061732167378068	-0.0066787376999855	-0.00209716102108359
-0.209047973155975	0.110977321863174	-0.285757780075073	-0.00768709974363446	-0.0073988726362586	-0.00272754859179258
-0.184687152504921	0.234217941761017	-0.262826979160309	-0.00830498989671469	-0.00961440708488226	-0.00183891772758216
-0.288075238466263	0.239711105823517	-0.189354881644249	-0.00797727797180414	-0.0127996392548084	-0.00263140327297151
-0.339198678731918	0.215158298611641	-0.210019797086716	-0.00900971330702305	-0.0132761793211102	-0.00177127181086689
-0.268188267946243	0.302180588245392	-0.0806823149323463	-0.00805610325187445	-0.0130959050729871	-0.000452360021881759
-0.280623883008957	0.170700564980507	-0.0900784134864807	-0.00991651322692633	-0.0102576604112983	-0.000307208712911233
-0.161753833293915	0.300029069185257	-0.120680250227451	-0.0103561813011765	-0.00839659851044416	0.000171215404407121
-0.15793976187706	0.312843859195709	-0.0824403241276741	-0.0103128803893924	-0.00763358548283577	-0.00164606655016541
-0.158072829246521	0.322976022958755	-0.105293609201908	-0.0116878040134907	-0.00618545664474368	-0.00168732344172895
-0.150917261838913	0.393926650285721	-0.0136892721056938	-0.0107945017516613	-0.00792640168219805	-0.00178931222762913
-0.157156363129616	0.419844657182693	0.0575050748884678	-0.00965361762791872	-0.00901977997273207	-0.00235148193314672
-0.234564989805222	0.317891240119934	0.0652135461568832	-0.00901779532432556	-0.0108303120359778	-0.00185248220805079
-0.319017916917801	0.173185780644417	0.127699583768845	-0.00861264765262604	-0.00966791994869709	-0.00020356840104796
-0.21273609995842	0.128716886043549	0.192243576049805	-0.00606356048956513	-0.00806528329849243	0.0027292026206851
-0.167036786675453	0.106083601713181	0.214422941207886	-0.00506777176633477	-0.00633446732535958	0.00129098328761756
-0.137627512216568	0.052304282784462	0.182323560118675	-0.00512543739750981	-0.00425990065559745	0.000480939779663458
-0.0640313550829887	0.190299406647682	0.283501446247101	-0.00322976103052497	-0.00400847569108009	-0.00151049345731735
-0.126241400837898	0.108059875667095	0.155463591217995	-0.00464216852560639	-0.00230307900346816	-0.00123953248839825
-0.0387610457837582	0.23712220788002	0.249922960996628	-0.00295650819316506	-0.00272749457508326	-0.00193048524670303
-0.0506317242980003	0.151345238089561	0.164493814110756	-0.00527283316478133	-0.000666141510009766	-0.00113204936496913
0.051312267780304	0.137544244527817	0.207126051187515	-0.00400234013795853	-0.000268938427325338	-0.00134460802655667
0.0647105872631073	0.110623277723789	0.259494721889496	-0.00417364621534944	0.00260556093417108	-0.00109988683834672
0.176577597856522	0.198289304971695	0.245474338531494	-0.00477507477626204	0.00235531618818641	-0.00026528793387115
0.153289869427681	0.162919580936432	0.21457739174366	-0.00653704674914479	0.00266425032168627	-0.000919794198125601
0.178866520524025	0.268791884183884	0.284461706876755	-0.00669601187109947	0.00299357739277184	-0.00141931453254074
0.183714613318443	0.338485687971115	0.296879261732101	-0.00746040744706988	0.00224852445535362	-0.00179752998519689
0.169194474816322	0.366685271263123	0.378717422485352	-0.00996193382889032	0.00109487224835902	-0.00297046196646988
0.126665681600571	0.392358511686325	0.376487791538239	-0.00981642957776785	0.00115843990352005	-0.00221381080336869
0.140131548047066	0.39991506934166	0.476935029029846	-0.00976076722145081	0.000998916104435921	-0.00234905770048499
0.167472362518311	0.389398634433746	0.557962775230408	-0.00904957577586174	0.00192549871280789	-0.00312230177223682
0.249784648418427	0.395263701677322	0.591515719890594	-0.00634442875161767	0.00416011223569512	-0.00257581588812172
0.330075323581696	0.398591130971909	0.705714643001556	-0.00446591200307012	0.00740627339109778	-0.00366902118548751
0.41639432311058	0.358563840389252	0.726214468479156	-0.00515916664153337	0.0107056712731719	-0.00448179384693503
0.519158244132996	0.393095254898071	0.852826833724976	-0.00402441760525107	0.0140582118183374	-0.00553818885236979
0.570620477199554	0.408460319042206	0.938202261924744	-0.00367063819430768	0.0171392560005188	-0.00625169416889548
0.573023080825806	0.418056309223175	0.940255463123322	-0.00186722481157631	0.0197243932634592	-0.00632155733183026
0.595667064189911	0.322894364595413	1.00931084156036	0.000191439728951082	0.0199021212756634	-0.00668745115399361
0.560825705528259	0.234728500247002	1.07650172710419	0.00350015633739531	0.0199921112507582	-0.00600348087027669
0.496449649333954	0.150453984737396	1.11724424362183	0.0052412049844861	0.0191719923168421	-0.00625524716451764
0.490259200334549	0.152282789349556	1.178018450737	0.00833587441593409	0.0182762295007706	-0.00479015149176121
0.456550627946854	0.171720266342163	1.20552492141724	0.00928671471774578	0.0177787914872169	-0.00552064925432205
0.415753185749054	0.187895938754082	1.07279372215271	0.00641773268580437	0.0171875543892384	-0.00620359042659402
0.364468544721603	0.249653220176697	1.16730856895447	0.00515861064195633	0.0159360282123089	-0.00707171950489283
0.306070595979691	0.31696879863739	1.07335209846497	0.00352084101177752	0.0151241486892104	-0.00737464008852839
0.282483339309692	0.377372801303864	1.05862081050873	0.00198688544332981	0.0133331399410963	-0.00785022508352995
0.302038073539734	0.438261955976486	1.15308177471161	0.000751541461795568	0.0133200380951166	-0.00793429370969534
0.285420566797256	0.498142778873444	1.10056257247925	0.000461502932012081	0.0112249748781323	-0.0084651755169034
0.240108072757721	0.496003687381744	0.994424879550934	0.000353959680069238	0.0114042498171329	-0.0079553285613656
0.234306663274765	0.459437549114227	1.01636075973511	0.000782523769885302	0.00912082102149725	-0.00787118729203939
0.149018555879593	0.445940911769867	1.10868453979492	0.00265002599917352	0.00811347737908363	-0.00828794110566378
0.135622143745422	0.415044009685516	1.09034991264343	0.00311365909874439	0.00761518813669682	-0.00755805755034089
0.0721554160118103	0.335920095443726	0.922591507434845	0.00116614368744195	0.00783966481685638	-0.0073543805629015
0.123148001730442	0.430638462305069	0.897291302680969	0.000500771682709455	0.00599759304895997	-0.00586194405332208
0.0906727537512779	0.530486583709717	0.880061566829681	0.000618095393292606	0.00419960217550397	-0.00678432080894709
0.0635092258453369	0.563022792339325	0.94885927438736	-0.000622617430053651	0.00288677169010043	-0.00748084206134081
-0.0139056006446481	0.479760676622391	0.767334580421448	-0.00363636133261025	0.00357745122164488	-0.00749909225851297
0.0561077184975147	0.574353456497192	0.732311427593231	-0.00317643373273313	0.00134816742502153	-0.00708113936707377
0.0203507915139198	0.568597793579102	0.768170773983002	-0.00199135928414762	3.07424998027273E-05	-0.00746131362393498
-0.0160006508231163	0.503165304660797	0.662933349609375	-0.0027261080686003	0.000986310304142535	-0.00731140794232488
-0.0224447026848793	0.53983199596405	0.684391498565674	-0.00255307788029313	-0.000394457165384665	-0.00739715294912457
-0.0468330681324005	0.445112317800522	0.587282299995422	-0.00403715437278152	0.000384665036108345	-0.00707377260550857
0.0168595649302006	0.537144601345062	0.545873582363129	-0.00394942844286561	-0.000519586319569498	-0.00570695288479328
0.00678056525066495	0.547124266624451	0.551662445068359	-0.00346570834517479	-0.00110683520324528	-0.00642112782225013
0.00267327995970845	0.540210545063019	0.501016199588776	-0.00247126957401633	-0.000471525214379653	-0.00671359291300178
0.0185313243418932	0.494310945272446	0.496459394693375	-0.00339836254715919	-0.000560784013941884	-0.00669917790219188
-0.0599795877933502	0.525534391403198	0.536030411720276	-0.00225220294669271	-0.000736831745598465	-0.00725998962298036
-0.018986726179719	0.51566880941391	0.562791705131531	-0.00230450136587024	-0.00201529404148459	-0.0073007526807487
-0.0889154449105263	0.478740572929382	0.467213809490204	-0.0034035521093756	-0.00213430682197213	-0.00836839526891708
-0.0526439473032951	0.454725533723831	0.470174431800842	-0.00301285716705024	-0.00181715725921094	-0.00695446226745844
-0.0364445373415947	0.470681399106979	0.520349085330963	-0.000756154127884656	-0.00187842978630215	-0.00702721858397126
-0.0157340299338102	0.325542122125626	0.489005744457245	-0.00139641598798335	-6.44592437311076E-05	-0.00585357751697302
0.0983973443508148	0.459448903799057	0.671352565288544	0.00205141375772655	-0.000620129168964922	-0.00595351262018085
0.106476560235023	0.302759915590286	0.615992963314056	-0.00026602522120811	0.000988175394013524	-0.00446284282952547
0.152918741106987	0.427814483642578	0.70573353767395	0.00151538010686636	0.00175691687036306	-0.0051944856531918
0.107893601059914	0.365589261054993	0.69862025976181	-0.00134839816018939	0.00134664610959589	-0.00527724483981729
0.130947574973106	0.371455907821655	0.680004060268402	-0.00247301231138408	0.00172367435880005	-0.00496572116389871
0.13923516869545	0.441904813051224	0.695102989673615	-0.00241902377456427	0.000545363698620349	-0.00403939466923475
0.103772275149822	0.40762335062027	0.606145083904266	-0.00459792092442513	0.000851200777105987	-0.00419112201780081
0.0587018914520741	0.440669268369675	0.647607386112213	-0.00478863064199686	0.000439205934526399	-0.00614624796435237
0.0369170419871807	0.371049910783768	0.563535094261169	-0.00424725282937288	0.00108910095877945	-0.00491670798510313
0.0339442901313305	0.31905460357666	0.612510979175568	-0.00418554013594985	0.00125853926874697	-0.00527394050732255
0.0768067985773087	0.457484751939774	0.660275518894196	-0.00288565596565604	7.4874194979202E-05	-0.00493315421044827
0.00267237378284335	0.355172723531723	0.658136427402496	-0.0043106796219945	0.000800649868324399	-0.00464634783565998
0.0047731501981616	0.402028858661652	0.654668152332306	-0.00556164467707276	0.00134003406856209	-0.00591176142916083
-0.000608657603152096	0.459070950746536	0.510970592498779	-0.00695682922378182	0.000885246961843222	-0.00683659920468926
0.0692233070731163	0.517178952693939	0.522325158119202	-0.00620386423543096	5.46251139894594E-05	-0.00523321283981204
0.0845167189836502	0.584555268287659	0.488356173038483	-0.00580320786684752	-0.00106223195325583	-0.00572126684710383
0.00595039734616876	0.493787080049515	0.418262600898743	-0.00610758736729622	-2.40264271269552E-05	-0.00582042336463928
0.00338033400475979	0.433168232440948	0.448973953723907	-0.00514650763943791	0.000798360211774707	-0.00517356814816594
0.0987996235489845	0.52645468711853	0.408666253089905	-0.00355937564745545	0.000696539296768606	-0.00565387681126595
0.108460493385792	0.526638805866241	0.472007662057877	-0.00306030153296888	0.000675742165185511	-0.00664949277415872
0.0345556400716305	0.545010983943939	0.440993577241898	-0.00316946627572179	0.00123752758372575	-0.00713305547833443
0.0144348973408341	0.456272184848785	0.446924567222595	-0.00411657709628344	0.00129782920703292	-0.00821482110768557
0.0205920971930027	0.404528617858887	0.240327030420303	-0.00509419525042176	0.000917441910132766	-0.0072052301838994
-0.00877008773386478	0.317881643772125	0.121459476649761	-0.00501629104837775	0.000823710870463401	-0.00623518042266369
0.0560152195394039	0.327814817428589	0.215256348252296	-0.00397897604852915	0.000474641885375604	-0.0041885762475431
0.0909943878650665	0.354326754808426	0.249605089426041	-0.00266414345242083	-0.000172548287082464	-0.00548325711861253
0.019705755636096	0.440945237874985	0.399982541799545	-0.000301517895422876	0.000215038540773094	-0.00673945574089885
0.000448198115918785	0.299584895372391	0.270993262529373	-0.00211231200955808	0.000358503893949091	-0.0055696158669889
0.0588176697492599	0.338577330112457	0.253988265991211	-0.000657567870803177	-0.000985298305749893	-0.00478152418509126
0.0488873533904552	0.375859707593918	0.271135210990906	0.00020799228514079	-0.00143386807758361	-0.00451926654204726
0.00038458191556856	0.305062919855118	0.311648517847061	0.000674234703183174	-0.00161614129319787	-0.00515764346346259
0.00674049230292439	0.24831959605217	0.305734813213348	0.00069061282556504	-0.00176519411616027	-0.00398465152829885
-0.0139772715047002	0.201310962438583	0.275306284427643	0.0023100501857698	-0.0028070982079953	-0.00555666675791144
0.015100677497685	0.217094078660011	0.310194998979568	0.00400845147669315	-0.00246179290115833	-0.00455359881743789
0.0142689170315862	0.0947662964463234	0.255837619304657	0.00316353165544569	-0.00127338722813874	-0.00314425304532051
0.0418365523219109	0.126269668340683	0.265671730041504	0.00476640928536654	-0.00227852305397391	-0.0029173893854022
-0.0267889592796564	0.0532420948147774	0.272940695285797	0.0031327037140727	-0.00265205441974103	-0.00327622261829674
-0.015148994512856	0.113289281725883	0.268450170755386	0.00347440037876368	-0.00390571728348732	-0.00328722689300776
-0.0505329966545105	0.159327462315559	0.327345132827759	0.00245744339190423	-0.00358629785478115	-0.00326137081719935
-0.0439870096743107	0.170621618628502	0.381907165050507	0.00357992015779018	-0.00374682829715312	-0.00399247370660305
-0.0298352781683207	0.171482652425766	0.412246435880661	0.0038647681940347	-0.00351048051379621	-0.00365735171362758
0.0176320429891348	0.145111471414566	0.358621120452881	0.00376433017663658	-0.00323953945189714	-0.00233896728605032
-0.0341554135084152	0.0553958304226398	0.289377272129059	0.000570059462916106	-0.00254790205508471	-0.00176884536631405
0.0328147411346436	0.106838509440422	0.342440843582153	0.00122744124382734	-0.00174953183159232	-0.00149308785330504
0.032583799213171	0.124609261751175	0.378999799489975	0.00115658552385867	-0.000458378402981907	-0.00249048136174679
0.109995387494564	0.198324039578438	0.356693595647812	0.00150992965791374	0.000136747898068279	-0.00394222093746066
0.099149726331234	0.170904949307442	0.276764035224915	-0.000539931643288583	0.00130622286815196	-0.00395815866068006
0.123491637408733	0.139031574130058	0.279666274785995	0.000579853134695441	0.0032239577267319	-0.00446317717432976
0.186911106109619	0.18459777534008	0.29196572303772	0.000907192181330174	0.00230757868848741	-0.00358436489477754
0.114513114094734	0.104170545935631	0.204602897167206	-0.00141409423667938	0.00207255478017032	-0.00248279189690948
0.139911636710167	0.184414401650429	0.214338198304176	-0.00246262177824974	7.76900778873824E-05	-0.00149710441473871
0.0395537838339806	0.109803721308708	0.293315649032593	-0.00280339736491442	-0.000356468284735456	-0.00265954807400703
0.0646645203232765	0.188232034444809	0.218466877937317	-0.00226452108472586	-0.00141657562926412	-0.00209494982846081
-0.0164789874106646	0.13715648651123	0.298705369234085	-0.00119374645873904	-0.00197673868387938	-0.00317614292725921
-0.0125606404617429	0.141600430011749	0.226676121354103	-0.001931844628416	-0.00246301246806979	-0.00223087845370173
-0.0284615475684404	0.208556741476059	0.270048439502716	-0.00031914163264446	-0.00384437758475542	-0.0019291068892926
-0.0731359273195267	0.150992423295975	0.145238354802132	-0.00287429383024573	-0.00427179969847202	-0.00171227951068431
-0.113072752952576	0.232160821557045	0.219384491443634	-0.00302721583284438	-0.00601228047162294	-0.00278535019606352
-0.13048942387104	0.300770193338394	0.2817003428936	-0.00403088005259633	-0.00721045257523656	-0.00229005212895572
-0.196329697966576	0.245917931199074	0.217683702707291	-0.00657776696607471	-0.00756238540634513	-0.00223449058830738
-0.173593327403069	0.367323011159897	0.207922831177711	-0.0071208537556231	-0.00808304361999035	-0.00233288155868649
-0.187689036130905	0.338086783885956	0.261799156665802	-0.0064954967238009	-0.00898224394768476	-0.00298731843940914
-0.180175289511681	0.394812703132629	0.229083150625229	-0.00701037095859647	-0.0087232431396842	-0.00219992408528924
-0.160005554556847	0.373901098966599	0.260000556707382	-0.00728188408538699	-0.00903436541557312	-0.00232663727365434
-0.153949409723282	0.410948514938354	0.284753829240799	-0.00707243615761399	-0.00753507949411869	-0.0038710932713002
-0.12896341085434	0.389515340328217	0.215228632092476	-0.00912876985967159	-0.00731647294014692	-0.00456454139202833
-0.133042350411415	0.463267505168915	0.2355927079916	-0.00945840496569872	-0.00683917896822095	-0.004349151160568
-0.137275382876396	0.445790469646454	0.130614668130875	-0.0104305753484368	-0.00649414397776127	-0.0020861595403403
-0.166585817933083	0.470392942428589	0.155533492565155	-0.00998038239777088	-0.00685836421325803	-0.00398785201832652
-0.101983033120632	0.468826800584793	0.36139440536499	-0.00872838590294123	-0.00686977989971638	-0.00357378902845085
-0.130844354629517	0.366621643304825	0.414130568504334	-0.00812406837940216	-0.00435105664655566	-0.00319832237437367
-0.0806499198079109	0.368637293577194	0.413936585187912	-0.00565989268943667	-0.00367527105845511	-0.0037079663015902
-0.0527655780315399	0.273939669132233	0.327378511428833	-0.00491193309426308	-0.00161127303726971	-0.00270654982887208
-0.00157108181156218	0.291612654924393	0.356434315443039	-0.00276138028129935	-0.00109490239992738	-0.00281064421869814
-0.000426666374551132	0.256255894899368	0.355050683021545	-0.00195080076809973	-9.05738197616301E-05	-0.00375957950018346
-0.0690067633986473	0.152540236711502	0.346993058919907	-0.00212866114452481	0.000920909107662737	-0.00427089212462306
-0.0254302509129047	0.274797201156616	0.395500212907791	-0.00210333499126136	-0.000895044184289873	-0.00491840625181794
-0.0976719483733177	0.354527562856674	0.422245621681213	-0.00339417555369437	-0.000512338592670858	-0.00460620271041989
-0.0852878838777542	0.37789112329483	0.426248788833618	-0.00337164243683219	-0.00124841381330043	-0.00445254985243082
0.0172246675938368	0.31831756234169	0.308160781860352	0.000650134519673884	0.0021500545553863	-0.00530156446620822
0.0140116913244128	0.4145727455616	0.310140401124954	-0.00443483330309391	0.0022642610128969	-0.00469753798097372
0.0862542912364006	0.507202923297882	0.176055505871773	-0.0102772889658809	0.00162531621754169	-0.00310371327213943
0.028722757473588	0.562695205211639	0.290881931781769	-0.0115674613043666	-0.000990430009551346	-0.00567395845428109
-0.0849495232105255	0.484796285629272	0.382378995418549	-0.011111936531961	-0.00474217347800732	-0.00179678900167346
-0.233998537063599	0.289111524820328	0.465455293655396	-0.00612726667895913	-0.00752659793943167	-0.000201405113330111
-0.317384600639343	0.0307388082146645	0.475068956613541	0.00164379086345434	-0.0108140716329217	0.00107802578713745
-0.268278509378433	-0.195255756378174	0.512397408485413	0.00820461474359035	-0.00708706863224506	0.00240257545374334
-0.0757642313838005	-0.380856156349182	0.707414984703064	0.0121600721031427	0.00199109455570579	0.00328236375935376
0.313398838043213	-0.298845171928406	0.909632980823517	0.0125466464087367	0.0123621569946408	0.00148855766747147
0.542872965335846	-0.173503071069717	0.996315598487854	0.00721800839528441	0.0203103255480528	-0.00131222093477845
0.830806016921997	0.0940678119659424	1.18066275119781	0.00317629612982273	0.0268203318119049	-0.000104247912531719
0.952283143997192	0.22389118373394	1.36301052570343	0.00376713252626359	0.0301396325230598	0.00104703055694699
0.767976939678192	0.121479369699955	1.10851168632507	-0.000101762823760509	0.0286673419177532	-0.000941039645113051
0.636410355567932	0.223539337515831	0.925462424755096	1.71387528098421E-05	0.0201575309038162	-0.000553852180019021
0.416218876838684	0.208411112427711	0.884330034255981	0.002067158697173	0.013638068921864	-0.00084936065832153
0.215376645326614	0.10742799192667	0.758817374706268	0.0015737391076982	0.00986128114163876	-0.00302943238057196
0.259802252054214	0.283092498779297	0.651884615421295	0.00101457047276199	0.00778949121013284	-0.00481140473857522
0.295081347227097	0.417561203241348	0.639476239681244	-0.00386988068930805	0.00851768162101507	-0.00316893099807203
0.353305995464325	0.635513246059418	0.784268200397491	-0.00684277154505253	0.00967231951653957	-0.00344343902543187
0.478368997573853	0.863072156906128	0.71036970615387	-0.0105170104652643	0.0125559438019991	-0.00501681864261627
0.523994624614716	1.04566526412964	0.826501369476318	-0.0153289381414652	0.0144026251509786	-0.00472424179315567
0.542417287826538	1.09789216518402	0.743567407131195	-0.0197240952402353	0.0163955762982368	-0.00434420816600323
0.643064498901367	1.28778767585754	0.623796880245209	-0.0206768848001957	0.0170647576451302	-0.00814328994601965
0.635402977466583	1.27098059654236	0.614414274692535	-0.023844800889492	0.0180255826562643	-0.00693838158622384
0.627337396144867	1.34797203540802	0.765556991100311	-0.0249086953699589	0.0194173790514469	-0.00727088563144207
0.654513359069824	1.48287534713745	0.830662250518799	-0.0277524590492249	0.0206552967429161	-0.00893913675099611
0.551770627498627	1.70545554161072	0.744043946266174	-0.0306391753256321	0.013327700085938	-0.0106990989297628
0.371036976575851	1.77655065059662	0.640781700611115	-0.0324266478419304	0.00667761219665408	-0.0146146705374122
0.351356416940689	1.83761119842529	0.551173329353333	-0.0338215008378029	0.00468511786311865	-0.0144813004881144
0.414385139942169	1.96611821651459	0.671826422214508	-0.0340092964470387	0.00718015851452947	-0.00918196327984333
0.372079193592072	1.93376410007477	0.833473980426788	-0.031107759103179	0.0101340739056468	-0.00587531784549356
0.275907933712006	1.77553522586823	0.78276401758194	-0.0292883757501841	0.010448538698256	-0.00353841646574438
0.229612082242966	1.86683464050293	0.721921503543854	-0.0257776584476233	0.0070798322558403	-0.00522812316194177
0.286369472742081	1.89977824687958	0.788094580173492	-0.0249015279114246	0.00470278691500425	-0.0121059622615576
0.284476578235626	1.82747483253479	0.798224985599518	-0.0281235966831446	0.00831684842705727	-0.0139232221990824
0.395667940378189	1.88564562797546	0.676106095314026	-0.0294715706259012	0.0116192558780313	-0.0180997215211391
0.5090052485466	2.02410531044006	0.749446272850037	-0.0290744658559561	0.0133253699168563	-0.0194329749792814
0.498173892498016	2.09892416000366	0.671124160289764	-0.0300358794629574	0.0128912543877959	-0.0180236659944057
0.524620234966278	2.18502020835876	0.504630446434021	-0.0327834188938141	0.0157058630138636	-0.0140079399570823
0.592191934585571	2.37478923797607	0.38698747754097	-0.0362517535686493	0.0158463530242443	-0.0111831706017256
0.501818835735321	2.55269694328308	0.417158931493759	-0.0416316166520119	0.0128893349319696	-0.0132560152560472
0.341445446014404	2.73456215858459	0.458493173122406	-0.046108927577734	0.0077377911657095	-0.0170186702162027
0.130753248929977	2.84101915359497	0.565213203430176	-0.048401664942503	0.00300561892800033	-0.0175297949463129
-0.150483265519142	2.83636164665222	0.489485502243042	-0.0481436513364315	-0.00431289011612535	-0.0148058263584971
-0.303426563739777	2.67871117591858	0.42680037021637	-0.0435346961021423	-0.00942476559430361	-0.012531659565866
-0.399669080972672	2.6793224811554	0.593992233276367	-0.0400264412164688	-0.012685826048255	-0.0106190070509911
-0.447006672620773	2.72370958328247	0.718567669391632	-0.0380509980022907	-0.0125771658495069	-0.0141537897288799
-0.427793741226196	2.80499219894409	0.688542902469635	-0.0399999506771564	-0.0134741822257638	-0.0179480742663145
-0.514914929866791	2.69434332847595	0.603108882904053	-0.0427883304655552	-0.0111451530829072	-0.0179481245577335
-0.402242392301559	2.66055059432983	0.385500818490982	-0.039166085422039	-0.0108699128031731	-0.0171372909098864
-0.149175852537155	2.65910768508911	0.385035783052444	-0.0368018187582493	-0.00508367829024792	-0.0129813626408577
0.0629561021924019	2.72658371925354	0.374175816774368	-0.0356460958719254	0.00327468873001635	-0.013739368878305
0.342894911766052	2.82517242431641	0.345485717058182	-0.0381102785468102	0.00786734186112881	-0.0158137120306492
0.374346315860748	2.92389845848084	0.305316388607025	-0.0436901859939098	0.0130982147529721	-0.015535875223577
0.217380538582802	2.96179127693176	0.37043508887291	-0.0438087843358517	0.00836601294577122	-0.0151475919410586
-0.0476237535476685	2.90822458267212	0.258399128913879	-0.0423676520586014	-0.000885131536051631	-0.0177694018930197
-0.245289400219917	2.83198261260986	0.315147370100021	-0.0430303625762463	-0.00496274651959538	-0.0152770625427365
-0.433866739273071	2.79413557052612	0.423506557941437	-0.0359854698181152	-0.0127798542380333	-0.0183468777686358
-0.500074207782745	2.71030879020691	0.566922545433044	-0.0338194668292999	-0.0146494889631867	-0.0199128501117229
-0.178017482161522	2.79713797569275	0.688653707504272	-0.0360706374049187	-0.00788163114339113	-0.0156758762896061
0.0277467295527458	2.81913161277771	0.614022314548492	-0.0381236672401428	0.00206556520424783	-0.0162076074630022
0.472021251916885	3.12650060653687	0.720512449741364	-0.0431339852511883	0.0132524948567152	-0.0188136119395494
0.704876959323883	3.33180689811707	0.653763830661774	-0.0496899671852589	0.0159816704690456	-0.0245650466531515
0.693110883235931	3.4772047996521	0.462050050497055	-0.0517616719007492	0.0149754034355283	-0.0285798981785774
0.612910330295563	3.51644372940063	0.373057901859283	-0.0528558529913425	0.0139123043045402	-0.0220107547938824
0.399112641811371	3.51951313018799	0.319301694631577	-0.0526073090732098	0.00947925634682179	-0.016303101554513
0.251649171113968	3.64205121994019	0.213598117232323	-0.0539039634168148	0.00460329139605165	-0.0184846241027117
0.239809468388557	3.75327348709106	0.318138390779495	-0.0522762462496758	0.00283494684845209	-0.0232152380049229
0.123429864645004	3.5743625164032	0.409837782382965	-0.0526099503040314	0.00268490985035896	-0.0214937105774879
0.0939447954297066	3.42620134353638	0.439436376094818	-0.0441144928336143	0.000758226437028497	-0.0211903266608715
0.100366279482841	3.15256524085999	0.276897668838501	-0.0355377420783043	0.000104214734164998	-0.0217180643230677
0.196299061179161	2.94917917251587	0.147241190075874	-0.0332026518881321	0.00456436816602945	-0.0211652312427759
0.260369956493378	2.9710681438446	0.0452710315585136	-0.0320412740111351	0.00732705183327198	-0.0211994927376509
0.0953461304306984	2.90064907073975	-0.180990859866142	-0.0310578532516956	0.00081574940122664	-0.0245655216276646
-0.11345849186182	3.03602981567383	-0.28416696190834	-0.0311676952987909	-0.00605106726288795	-0.0235975570976734
-0.304447621107101	3.10143566131592	-0.258128821849823	-0.0328792557120323	-0.0099894143640995	-0.0197450835257769
-0.543377161026001	2.94450736045837	-0.372695297002792	-0.0364133045077324	-0.0114480704069138	-0.0199086181819439
-0.451239019632339	3.0587158203125	-0.407411843538284	-0.0375765264034271	-0.0120354294776917	-0.0155668733641505
-0.166259661316872	3.11125421524048	-0.297259896993637	-0.035387184470892	-0.00690475199371576	-0.0172142013907433
0.0863345339894295	2.87831521034241	-0.243636801838875	-0.0298572350293398	-0.00177853903733194	-0.0231524109840393
0.294190853834152	2.54095005989075	-0.3366419672966	-0.0213263798505068	0.00257589132525027	-0.0235278178006411
0.442936033010483	2.20900726318359	-0.396969228982925	-0.0190480146557093	0.00586052658036351	-0.0148240700364113
0.507583975791931	1.79006135463715	-0.508750915527344	-0.0159843359142542	0.00593850901350379	-0.00434625940397382
0.484922826290131	1.65948987007141	-0.523298382759094	-0.00871563330292702	0.00354605284519494	-0.00668134680017829
0.515829086303711	1.6506427526474	-0.56470000743866	-0.0055330004543066	0.00454186787828803	-0.0105030732229352
0.369782149791718	1.81466853618622	-0.576801836490631	-0.00895454734563828	0.00336379930377007	-0.0125908683985472
0.147488534450531	2.01006007194519	-0.618823766708374	-0.0132594257593155	-0.0033346873242408	-0.0142642557621002
-0.0851659029722214	2.10748720169067	-0.664221286773682	-0.0214123763144016	-0.00826381985098124	-0.015549324452877
-0.184636816382408	2.42669773101807	-0.590666890144348	-0.0291963201016188	-0.0111333793029189	-0.0195216462016106
-0.331795901060104	2.75458860397339	-0.581204891204834	-0.0333432778716087	-0.018224285915494	-0.0253841318190098
-0.525810897350311	2.93260502815247	-0.705609500408173	-0.0371967181563377	-0.0273962430655956	-0.022082582116127
-0.445295691490173	3.00360321998596	-0.693471252918243	-0.0416738428175449	-0.0274445340037346	-0.0140530448406935
-0.156530931591988	2.94692468643188	-0.744733214378357	-0.0395742915570736	-0.0197326559573412	-0.0170682426542044
0.205136746168137	2.72641968727112	-0.719957649707794	-0.0336603857576847	-0.00996963027864695	-0.0247588511556387
0.536916136741638	2.56317782402039	-0.696467757225037	-0.0266043730080128	0.00045520844287239	-0.0270220246165991
0.724271535873413	2.36533284187317	-0.645224511623383	-0.0204337053000927	0.00641402322798967	-0.0227263066917658
0.865143895149231	2.25141334533691	-0.805580675601959	-0.019244784489274	0.0103184413164854	-0.0179644916206598
0.87234354019165	2.27598834037781	-0.754056036472321	-0.0208224579691887	0.0109954755753279	-0.0160674601793289
0.759118556976318	2.43509387969971	-0.749224662780762	-0.0239093266427517	0.00574328983202577	-0.0200100187212229
0.532537162303925	2.67590522766113	-0.867340922355652	-0.0311191268265247	-0.00203595962375402	-0.0246164463460445
0.201740577816963	2.82785320281982	-0.876087307929993	-0.037325881421566	-0.0095218513160944	-0.0296182408928871
-0.103792384266853	3.10099148750305	-0.868426918983459	-0.0409274697303772	-0.0207616370171309	-0.0333758369088173
-0.398152470588684	3.13298439979553	-0.865364849567413	-0.0447199307382107	-0.0276813022792339	-0.0355632342398167
-0.696016907691956	3.04858255386353	-1.01108396053314	-0.0468991436064243	-0.0318793840706348	-0.0357367098331451
-0.741949677467346	3.09408235549927	-1.05384147167206	-0.0445826388895512	-0.0372358225286007	-0.0336159579455853
-0.662464320659637	3.01477909088135	-0.905189037322998	-0.0399171002209187	-0.0371910072863102	-0.0329613387584686
-0.501892268657684	2.65120935440063	-0.793499767780304	-0.0315215326845646	-0.0336848758161068	-0.0339634865522385
-0.306228995323181	2.31953358650208	-0.876993954181671	-0.0228099320083857	-0.0278392620384693	-0.0347350984811783
-0.0525128394365311	1.93085968494415	-0.724180281162262	-0.0103218369185925	-0.023718336597085	-0.0360893569886684
0.201369374990463	1.45196497440338	-0.652859687805176	-0.000875444093253464	-0.0159073639661074	-0.0295283235609531
0.497361123561859	1.02497458457947	-0.603763997554779	0.00670274393633008	-0.00751191563904285	-0.0257932282984257
0.618313193321228	0.647856712341309	-0.630489110946655	0.0113728800788522	-0.00448565371334553	-0.0246844049543142
0.726631641387939	0.437601298093796	-0.589132964611053	0.0126622337847948	-0.00109628099016845	-0.0159928426146507
0.91988867521286	0.39288592338562	-0.490395337343216	0.0125548681244254	0.00405295332893729	-0.00600813049823046
1.04137659072876	0.183685183525085	-0.412602335214615	0.00927588436752558	0.0111088985577226	-0.00012822680582758
1.30589759349823	0.211521595716476	-0.321023881435394	0.00613835453987122	0.0195367224514484	0.0197473708540201
1.51663053035736	0.0797882527112961	-0.0955991595983505	0.0103165283799171	0.0289898440241814	0.0277076605707407
1.86827456951141	0.123159781098366	-0.123591132462025	0.00928492750972509	0.0352786257863045	0.0106310108676553
2.10394763946533	0.24387238919735	0.0142261041328311	0.00424649054184556	0.0418205298483372	-0.00785410311073065
2.16066265106201	0.352836579084396	0.0153131214901805	0.000803813454695046	0.0414806716144085	-0.0195228438824415
2.01270222663879	0.444596081972122	0.0645801648497581	0.00438867975026369	0.040686909109354	-0.0250667780637741
1.66535329818726	0.579855918884277	0.0758648812770844	0.00137462688144296	0.0289887394756079	-0.0255629885941744
1.21814751625061	0.798962891101837	-0.086582787334919	-0.00131158961448818	0.0147719830274582	-0.0157827194780111
0.826013565063477	0.862182796001434	-0.0784849151968956	-0.00344881555065513	0.00545359589159489	-0.00469138147309422
0.730472326278687	0.841941297054291	-0.230426341295242	-0.0096561461687088	0.00221675401553512	0.007481609005481
0.828554630279541	0.860521912574768	-0.287245720624924	-0.0134269734844565	0.00463356450200081	0.00908740237355232
1.128302693367	0.767486929893494	-0.404378533363342	-0.0105025041848421	0.0118866749107838	-0.0022776541300118
1.3593875169754	0.723925292491913	-0.368975549936295	-0.00305115641094744	0.0196145586669445	-0.0147770503535867
1.37689435482025	0.768462777137756	-0.452197432518005	-0.00147846806794405	0.0193278379738331	-0.0160722993314266
1.13997280597687	0.888456106185913	-0.481761246919632	-0.0053728586062789	0.0132878078147769	-0.0146210249513388
0.878508388996124	1.11346399784088	-0.495739549398422	-0.00919263251125813	0.00594111485406756	-0.0129744382575154
0.613704204559326	1.31188929080963	-0.380466818809509	-0.0147720826789737	-0.000946011743508279	-0.00676314486190677
0.327083885669708	1.47094738483429	-0.48871836066246	-0.0235856436192989	-0.00809909123927355	-0.00122597033623606
0.199990212917328	1.54598379135132	-0.554297149181366	-0.0249643735587597	-0.0143371568992734	-0.00599328288808465
0.190655738115311	1.47590410709381	-0.683105528354645	-0.0252419989556074	-0.0147970067337155	0.000234861247008666
0.236911535263062	1.28740179538727	-0.628162324428558	-0.0180261265486479	-0.0110048511996865	-0.00311774131841958
0.315793484449387	1.26003873348236	-0.706299126148224	-0.0144837573170662	-0.0103954505175352	-0.00519754365086555
0.365162342786789	1.25054633617401	-0.788276076316834	-0.0145203182473779	-0.00935392547398806	-0.00498320767655969
0.554563879966736	1.31942844390869	-0.795224726200104	-0.0125366449356079	-0.00411686254665256	-0.0125299459323287
0.605024516582489	1.54040479660034	-0.662440836429596	-0.0134484078735113	-0.00202977540902793	-0.0217243228107691
0.252146929502487	1.86697554588318	-0.578161180019379	-0.0196358729153872	-0.00653192866593599	-0.0214786641299725
-0.22484715282917	2.08621406555176	-0.711447536945343	-0.0310519095510244	-0.022007804363966	-0.0110289333388209
-0.49133089184761	2.32855105400085	-0.915709972381592	-0.0349326021969318	-0.0336829796433449	-0.0127016436308622
-0.629117429256439	2.27330374717712	-0.947231829166412	-0.0367233417928219	-0.0327263101935387	-0.0209858622401953
-0.628509640693665	2.31127667427063	-1.11899614334106	-0.0364271886646748	-0.0319800302386284	-0.0291403569281101
-0.565551042556763	2.4828634262085	-1.12365412712097	-0.0365989878773689	-0.0294588450342417	-0.0291338916867971
-0.420825660228729	2.74001598358154	-0.871123313903809	-0.0402659438550472	-0.0267215259373188	-0.0261813923716545
-0.391001671552658	2.79920029640198	-0.930671691894531	-0.0426485687494278	-0.0244809985160828	-0.0279395505785942
-0.361863344907761	2.92009854316711	-0.901211559772491	-0.047847893089056	-0.0244912207126617	-0.0256260726600885
-0.398509681224823	3.09648942947388	-0.872852087020874	-0.0513683147728443	-0.0242773499339819	-0.0133931925520301
-0.424780696630478	3.01361989974976	-0.825954258441925	-0.0500713922083378	-0.0246635004878044	-0.0144632365554571
-0.235321536660194	2.99582290649414	-0.866996765136719	-0.0493380278348923	-0.0205145608633757	-0.0132943661883473
-0.0442199744284153	3.00550174713135	-0.80335259437561	-0.045679472386837	-0.0146718993782997	-0.0155467484146357
0.160893455147743	2.8448760509491	-0.88750547170639	-0.0471052303910255	-0.00517508015036583	-0.0168217066675425
0.452516794204712	2.80632448196411	-0.825890898704529	-0.0452176705002785	0.00189477857202291	-0.0152763724327087
0.4067602455616	3.07250905036926	-0.666205167770386	-0.0485303960740566	-0.000146355960168876	-0.0110979089513421
0.199144273996353	3.29825639724731	-0.694442093372345	-0.0513287745416164	-0.00760814873501658	-0.017157755792141
-0.0602569542825222	3.34826469421387	-0.86684376001358	-0.053177185356617	-0.0149594880640507	-0.019668772816658
-0.382135629653931	3.30642342567444	-0.755469381809235	-0.0572096034884453	-0.0196374095976353	-0.0215320829302073
-0.73116260766983	3.30556201934814	-0.959637105464935	-0.059206485748291	-0.0293513052165508	-0.0218019522726536
-0.783196091651917	3.5010621547699	-0.797609448432922	-0.0580394975841045	-0.0342501252889633	-0.023577718064189
-0.88134378194809	3.60574698448181	-0.999800026416779	-0.0594851784408093	-0.0400346145033836	-0.027234872803092
-0.763895809650421	3.8062469959259	-0.915419936180115	-0.0638525113463402	-0.0381138771772385	-0.0277629122138023
-0.649956107139587	3.76253652572632	-0.92005068063736	-0.0631802380084991	-0.0347662977874279	-0.0281341094523668
-0.570618450641632	3.54188108444214	-0.909691989421844	-0.063531793653965	-0.0285619702190161	-0.0270165763795376
-0.375058025121689	3.30364012718201	-0.862689018249512	-0.0609294325113297	-0.0227614529430866	-0.0242908615618944
-0.136392340064049	3.04417014122009	-0.889380574226379	-0.0531794428825378	-0.0173777993768454	-0.0233266521245241
0.195403382182121	2.793301820755	-0.769149363040924	-0.0409953035414219	-0.0127484044060111	-0.0212354976683855
0.389049559831619	2.33786749839783	-0.673348546028137	-0.0305709764361382	-0.00508527923375368	-0.0163471046835184
0.559094071388245	1.9020289182663	-0.566224813461304	-0.0218274760991335	-0.000712340697646141	-0.0118903927505016
0.545036375522614	1.57083237171173	-0.5679891705513	-0.0145319635048509	0.000523892696946859	-0.00812357384711504
0.565111875534058	1.26844346523285	-0.562217533588409	-0.00738323014229536	-0.000155824920511805	-0.00374597869813442
0.49875408411026	0.933027267456055	-0.584880352020264	-0.00363503559492528	-8.83248358150013E-05	-0.00273487018421292
0.359015613794327	0.684820473194122	-0.610928893089294	-0.00177716766484082	-0.00222558900713921	0.000258478830801323
0.350219488143921	0.489156126976013	-0.622984528541565	0.00432292371988297	-0.00555756641551852	0.0010627182200551
0.220647856593132	0.244326874613762	-0.545406579971313	0.00916857924312353	-0.00702566048130393	-0.000972198264207691
0.1534144282341	0.0101038888096809	-0.623406708240509	0.0113621866330504	-0.00781405717134476	0.00276363594457507
0.208992570638657	-0.0201806258410215	-0.458024919033051	0.0145355788990855	-0.00790162663906813	0.00490693654865026
0.27081710100174	-0.0645157545804977	-0.496020972728729	0.015711598098278	-0.00600646389648318	0.00578989135101438
0.353745877742767	-0.0256912503391504	-0.513174831867218	0.0150118358433247	-0.00463965861126781	0.00364862265996635
0.512736558914185	0.174950629472733	-0.170603275299072	0.00704988837242126	0.0018276508199051	0.00578407663851976
0.411243200302124	0.174989864230156	-0.490911543369293	0.00574290566146374	-0.00259687146171927	0.000804033130407333
0.296341150999069	0.103012800216675	-0.346741944551468	0.00712098833173513	-0.00576664786785841	0.000187648052815348
0.241357609629631	0.103155724704266	-0.418268442153931	0.00506953662261367	-0.00674521457403898	0.00198951596394181
0.106211818754673	-0.0348808690905571	-0.545394599437714	0.00214727013371885	-0.00802259612828493	0.000419221410993487
0.158997431397438	0.0352534428238869	-0.532861649990082	0.00253254594281316	-0.00820128433406353	-0.00130981369875371
0.161748185753822	0.103796519339085	-0.519364774227142	0.00238471175543964	-0.00880979001522064	-0.00196846341714263
0.163633242249489	0.102376542985439	-0.54571396112442	-0.000123726873425767	-0.00849019549787045	-0.000688865373376757
0.140160515904427	0.206176236271858	-0.458868831396103	-0.00162579084280878	-0.00909572932869196	-0.00213012285530567
0.157560005784035	0.191988125443459	-0.525905728340149	-0.00433432962745428	-0.00898294150829315	-0.00225917319767177
0.216945290565491	0.242560938000679	-0.516684055328369	-0.00355144566856325	-0.00896332040429115	-0.00183982821181417
0.138439640402794	0.113993808627129	-0.557644605636597	-0.00302463490515947	-0.00785228051245213	-0.000639402074739337
0.131324797868729	0.065530464053154	-0.558598756790161	-0.000827167998068035	-0.00893554929643869	0.00106305547524244
0.0892841219902039	0.0598084107041359	-0.533489108085632	-0.00123476539738476	-0.00975353270769119	0.000970006338320673
0.0913869962096214	0.126075774431229	-0.548813700675964	-0.00221338821575046	-0.0111910365521908	-0.00101615837775171
0.0832189619541168	0.107348881661892	-0.595029056072235	-0.00466240756213665	-0.00958302430808544	-0.00298478314653039
0.161263391375542	0.23434853553772	-0.523952186107636	-0.00451630493625999	-0.0106038972735405	-0.00367060559801757
0.0871874988079071	0.156640037894249	-0.567473113536835	-0.00695373397320509	-0.00999468006193638	-0.00279852957464755
0.13730862736702	0.242633834481239	-0.61037290096283	-0.00753775192424655	-0.0101853618398309	-0.0010161129757762
0.107414953410625	0.273516982793808	-0.541115939617157	-0.00514916144311428	-0.0116036282852292	-0.00018013636872638
0.127818152308464	0.228877633810043	-0.527867317199707	-0.00503064971417189	-0.0105248726904392	0.000239246612181887
0.111973382532597	0.179565206170082	-0.49507087469101	-0.00669152103364468	-0.0103858280926943	0.000579756684601307
0.0594072714447975	0.128290832042694	-0.548898994922638	-0.0072707305662334	-0.008435376919806	0.00106072379276156
0.218914672732353	0.247564569115639	-0.555119216442108	-0.00672428123652935	-0.00880313757807016	0.000893846561666578
0.201730951666832	0.16437965631485	-0.522963047027588	-0.00671192305162549	-0.00872300285845995	-0.00212384201586246
0.162126258015633	0.277829498052597	-0.480845957994461	-0.00751743046566844	-0.0102551616728306	-0.00514112552627921
0.12898950278759	0.275543600320816	-0.42100515961647	-0.00636416161432862	-0.0120436549186707	-0.00676514906808734
0.126194328069687	0.225055113434792	-0.489477306604385	-0.00796175748109818	-0.0110596036538482	-0.00552871404215693
0.0993257164955139	0.325364321470261	-0.411760061979294	-0.00770590454339981	-0.0115605928003788	-0.0058731222525239
0.0635359585285187	0.342363953590393	-0.469100743532181	-0.0101763932034373	-0.0121707348152995	-0.00477281305938959
0.103274472057819	0.398262530565262	-0.497089564800262	-0.0111246388405561	-0.0127081302925944	-0.00181104836519808
0.045218899846077	0.417062401771545	-0.526229441165924	-0.0117908734828234	-0.0124178612604737	-0.00111172127071768
0.0984551459550858	0.530596911907196	-0.423153072595596	-0.0115583669394255	-0.0132205253466964	-0.000411223503760993
0.136091902852058	0.541472017765045	-0.472514808177948	-0.0138116562739015	-0.0129062328487635	-0.000384548358852044
0.350383192300797	0.644335150718689	-0.439512401819229	-0.0152402091771364	-0.00904225744307041	-0.00306731462478638
0.682565093040466	0.720230877399445	-0.512248516082764	-0.0178996529430151	-0.000577981292735785	-0.00409231800585985
0.939136803150177	0.764089047908783	-0.474744141101837	-0.017895644530654	0.00543623371049762	-0.00767378136515617
0.920384109020233	0.720740854740143	-0.440425723791122	-0.0172084998339415	0.00736426468938589	-0.00926843658089638
0.705817699432373	0.531634211540222	-0.41498789191246	-0.0159870237112045	0.00383599125780165	-0.00963097903877497
0.489006608724594	0.445352137088776	-0.461866408586502	-0.0139423590153456	3.02445096167503E-05	-0.0086332643404603
0.352358371019363	0.421899288892746	-0.429021924734116	-0.0114635676145554	-0.00520109757781029	-0.00551123498007655
0.171573087573051	0.445130556821823	-0.452262789011002	-0.0116318138316274	-0.011063314974308	-0.00461268005892634
0.0194913074374199	0.444299697875977	-0.414293318986893	-0.00986216589808464	-0.0155658479779959	-0.00480723008513451
-0.0483466312289238	0.270598083734512	-0.532009720802307	-0.0104835173115134	-0.0159585680812597	-0.00242546899244189
-0.0542956031858921	0.190925925970078	-0.472897380590439	-0.00723372586071491	-0.0140051497146487	-0.00175709882751107
0.00101491715759039	0.19137217104435	-0.44548687338829	-0.0050718798302114	-0.0132746510207653	-0.000835703685879707
-0.0616238415241241	0.0383572578430176	-0.454102456569672	-0.00551911676302552	-0.0122007187455893	-0.000884670706000179
0.0183452218770981	0.083972193300724	-0.405503749847412	-0.00325555703602731	-0.0135597232729197	0.000264815840637311
-0.0706237629055977	0.0315109826624393	-0.52409702539444	-0.00399369047954679	-0.0133470231667161	-1.84732161869761E-05
-0.107837714254856	0.130107492208481	-0.403546750545502	-0.00541063630953431	-0.0151729537174106	-0.0010182837722823
-0.147424936294556	0.21793931722641	-0.470860481262207	-0.00868545845150948	-0.0166003610938787	-0.00239597167819738
-0.120141379535198	0.333939045667648	-0.28778538107872	-0.00953334663063288	-0.0164689403027296	-0.00336397439241409
-0.11964775621891	0.225386023521423	-0.204113081097603	-0.0103356381878257	-0.015062702819705	-0.00372353871352971
-0.0201752930879593	0.209896951913834	-0.0951928719878197	-0.00886098016053438	-0.0125357192009687	-0.00429179379716516
0.0783843919634819	0.117094300687313	-0.262957900762558	-0.00730864051729441	-0.0111851822584867	-0.00303833326324821
0.203390970826149	0.144365161657333	-0.289498567581177	-0.00436791824176908	-0.00978656485676765	-0.00254873186349869
0.230989679694176	-0.0576902106404305	-0.366584062576294	-0.00262829125858843	-0.0062378766015172	-0.000867185299284756
0.294504165649414	-0.132943853735924	-0.289958983659744	0.00241973833180964	-0.00514385942369699	-0.00113782566040754
0.208759769797325	-0.0534379705786705	-0.441712617874146	-0.00296828895807266	-0.00593880331143737	-0.0052693341858685
0.348041892051697	0.0891501978039742	-0.475208044052124	-0.0040579829365015	-0.00491948006674647	-0.00582218775525689
0.315095275640488	0.0571549758315086	-0.503156781196594	-0.00500920694321394	-0.00312825292348862	-0.00299393408931792
0.305036842823029	0.0513055063784122	-0.470492035150528	-0.00404158839955926	-0.00449679000303149	-0.00152595434337854
0.206418603658676	-0.09407077729702	-0.363982379436493	-0.000616181001532823	-0.00601637782528996	-0.0059881298802793
0.193604230880737	-0.156606659293175	-0.296641379594803	0.00227139121852815	-0.00613835221156478	-0.000845859001856297
0.178714752197266	-0.311870962381363	-0.404233157634735	0.00171739107463509	-0.00329586234875023	0.00375027838163078
0.221569806337357	-0.216439500451088	-0.404278844594955	0.00481341127306223	-0.00426350487396121	0.00285514956340194
0.230753779411316	-0.236490294337273	-0.587839722633362	0.00210031354799867	-0.00370846199803054	-0.000100846067653038
0.197292745113373	-0.181103408336639	-0.509530246257782	0.00115692371036857	-0.00455480813980103	-0.00122765090782195
0.133252486586571	-0.131236180663109	-0.361068487167358	0.00215173582546413	-0.00720277195796371	-0.0020810051355511
-0.0205921903252602	-0.11145394295454	-0.267891317605972	0.00179038965143263	-0.00998212862759829	-0.00263447896577418
-0.107420407235622	-0.202101603150368	-0.329407244920731	0.0004170773900114	-0.0117261186242104	-0.00111431942787021
-0.152375340461731	-0.14093866944313	-0.278197705745697	0.00149009947199374	-0.0141015565022826	-0.000924049702007324
-0.193801626563072	-0.184358909726143	-0.411742091178894	0.000749239465221763	-0.0145878903567791	0.000173612730577588
-0.225422501564026	-0.175851702690125	-0.373242139816284	0.000852794793900102	-0.0167096126824617	9.47463413467631E-05
-0.257840007543564	-0.113500863313675	-0.406923919916153	-0.00109464616980404	-0.0192640032619238	0.000113188216346316
-0.299951761960983	-0.106126591563225	-0.481558561325073	-0.00480327848345041	-0.0212816838175058	0.000444281322415918
-0.33374696969986	-0.00760055985301733	-0.511254072189331	-0.00698292860761285	-0.0223654229193926	0.000448913866421208
-0.314245969057083	0.0751359909772873	-0.469657331705093	-0.00749476393684745	-0.0224650725722313	-0.00135393464006484
-0.215698629617691	0.108896002173424	-0.5161212682724	-0.0083087021484971	-0.0200940780341625	-0.00158390740398318
-0.198520556092262	0.200157135725021	-0.462338805198669	-0.00725284451618791	-0.0181890688836575	-0.00208213762380183
-0.173027008771896	0.225863948464394	-0.432232826948166	-0.00850757397711277	-0.0164116453379393	-0.00230261380784214
-0.204273015260696	0.218639835715294	-0.538843333721161	-0.0120809124782681	-0.0163327772170305	-0.00311015429906547
-0.159583047032356	0.404501557350159	-0.526522099971771	-0.0129307946190238	-0.0174313206225634	-0.00368642807006836
-0.224113419651985	0.320812106132507	-0.559513568878174	-0.0162875168025494	-0.0170993115752935	-0.00415812153369188
-0.129704564809799	0.407742649316788	-0.554819822311401	-0.0162041038274765	-0.0166492350399494	-0.00381044019013643
-0.0564605593681335	0.513240396976471	-0.450396776199341	-0.0166242271661758	-0.0159873068332672	-0.00384124252013862
-0.0912451595067978	0.424263894557953	-0.591038346290588	-0.0179316941648722	-0.0142312375828624	-0.00346328970044851
-0.0637024939060211	0.47207698225975	-0.65337997674942	-0.017231035977602	-0.0142934853211045	-0.00463790912181139
-0.055603701621294	0.387397199869156	-0.644014000892639	-0.0153968529775739	-0.0133529016748071	-0.00354756275191903
-0.0742533355951309	0.35301411151886	-0.634591817855835	-0.0129604935646057	-0.0146810784935951	-0.00282047386281192
-0.186250448226929	0.236188113689423	-0.551708579063416	-0.0118783563375473	-0.0143482638522983	-0.00289665651507676
-0.217527538537979	0.212473258376122	-0.472361236810684	-0.00917058158665895	-0.0166060142219067	-0.00245742569677532
-0.239768490195274	0.21742744743824	-0.37773472070694	-0.00583510054275393	-0.0179254710674286	-0.00290399137884378
-0.35719159245491	0.00557387014850974	-0.350318133831024	-0.00519387144595385	-0.019049197435379	-0.00345265190117061
-0.358206212520599	-0.0219412706792355	-0.424242049455643	-0.00222406256943941	-0.0199719797819853	-0.00190570449922234
-0.346614360809326	-0.0757578164339066	-0.377206593751907	0.000865258101839572	-0.0204865820705891	-0.0019527500262484
-0.33532127737999	-0.0845986753702164	-0.293394446372986	0.00259698461741209	-0.0212190244346857	-0.00163981935475022
-0.404104173183441	-0.257221937179565	-0.331466138362885	0.00137895531952381	-0.01874715462327	-0.000133632347569801
-0.328008115291595	-0.330732852220535	-0.418817013502121	-0.000116167597298045	-0.0158959273248911	0.000578516919631511
-0.226038187742233	-0.229044809937477	-0.416273385286331	-0.00186467554885894	-0.0152420233935118	0.00118574325460941
-0.201099321246147	-0.0419109277427197	-0.2977135181427	-0.00396356359124184	-0.0146141434088349	0.00122791354078799
-0.243749365210533	-0.0144611587747931	-0.262597739696503	-0.0056445631198585	-0.014506752602756	-0.000309322495013475
-0.197145268321037	0.0836907178163528	-0.290179133415222	-0.00743693159893155	-0.0145456101745367	-0.000433271721703932
-0.205391466617584	0.113603517413139	-0.261015623807907	-0.00687520345672965	-0.0150952702388167	-0.00206472328864038
-0.27287495136261	0.0104101449251175	-0.333460479974747	-0.00601633545011282	-0.0157116800546646	-0.00260106544010341
-0.216821625828743	-0.0632466226816177	-0.298501431941986	-0.00512409675866365	-0.0152210621163249	-0.00134694075677544
-0.093629002571106	-0.028698181733489	-0.225360736250877	-0.00351384282112122	-0.0141221163794398	-0.00141970650292933
-0.0877846851944923	-0.0775378197431564	-0.28706231713295	-0.0032950306776911	-0.0126224253326654	-0.000479327194625512
-0.0287980996072292	-0.0662441328167915	-0.182409465312958	-0.00103792920708656	-0.0114943711087108	-0.00129582558292896
-0.00689134374260902	-0.106514446437359	-0.211752504110336	-0.00108637672383338	-0.00989536568522453	-0.00140961888246238
0.080629013478756	-0.0568067468702793	-0.197142064571381	-0.000773703388404101	-0.0101149678230286	-0.00153328501619399
0.0152407325804234	-0.184060320258141	-0.268902212381363	-0.00290726451203227	-0.00732447393238544	-0.00123548612464219
0.133872523903847	-0.06561379134655	-0.20519845187664	-0.00141531392000616	-0.00582851562649012	-0.00138699344825
0.203128829598427	0.0403620153665543	-0.0962210968136787	-0.000776509172283113	-0.00576421106234193	-0.00341992150060833
0.178018778562546	0.0704344138503075	-0.11093881726265	-0.00271749077364802	-0.00520445639267564	-0.00382637465372682
0.174481391906738	0.0287185702472925	-0.164069026708603	-0.00571099761873484	-0.00424753781408072	-0.00223106076009572
0.180765390396118	0.110475428402424	-0.0854553803801537	-0.00460323924198747	-0.00498912017792463	-0.00225122692063451
0.0889056473970413	0.00679696118459105	-0.134626597166061	-0.00370537349954247	-0.00505591602995992	-0.00144494802225381
0.0533267743885517	0.00112790567800403	-0.213862985372543	-0.00292009767144918	-0.00887191016227007	-0.00341356475837529
0.0369707196950912	0.0408187322318554	-0.273535072803497	-0.0030651492998004	-0.0116412229835987	-0.00464658532291651
0.0463447608053684	0.00261059449985623	-0.35794061422348	-0.00312548759393394	-0.0116908848285675	-0.00344069092534482
0.114234879612923	0.0388432703912258	-0.271134495735168	-0.003084737341851	-0.00977723672986031	-0.00042060503619723
0.0791255533695221	-0.0125938504934311	-0.187114641070366	-0.00408040499314666	-0.00677088182419539	0.000771685212384909
0.0611907504498959	-0.0390800088644028	-0.151794865727425	-0.00474604126065969	-0.00661119492724538	0.000120734504889697
0.0949800387024879	0.0321536846458912	-0.249901071190834	-0.00361681100912392	-0.00786666478961706	-0.000440521514974535
0.0730989873409271	0.00870805978775024	-0.289372205734253	-0.00355246104300022	-0.00794221460819244	-0.00266134948469698
0.00853993836790323	0.0559242516756058	-0.246997132897377	-0.00415667518973351	-0.00849543977528811	-0.00323144416324794
0.0534281358122826	0.152218759059906	-0.188368260860443	-0.0062498296611011	-0.0103256199508905	-0.00322386715561152
-0.0188114996999502	0.22645378112793	-0.291936814785004	-0.00956807006150484	-0.0113270692527294	-0.00404323404654861
-0.0784546285867691	0.32838761806488	-0.224328026175499	-0.0110430056229234	-0.0133728887885809	-0.00489728758111596
-0.105408750474453	0.304216980934143	-0.3319051861763	-0.0132917389273643	-0.0122148897498846	-0.0043375650420785
-0.014491893351078	0.425797313451767	-0.32346311211586	-0.0124983247369528	-0.0125085562467575	-0.00356011325493455
-0.0597947165369987	0.320228606462479	-0.376880913972855	-0.0134455431252718	-0.0113752922043204	-0.00320575782097876
-0.0687928721308708	0.288415223360062	-0.214928835630417	-0.010168788023293	-0.0133258597925305	-0.00221692188642919
-0.0805934742093086	0.278593510389328	-0.189401611685753	-0.00798190478235483	-0.0143569763749838	-0.000957888783887029
-0.120079711079597	0.155640453100204	-0.184023708105087	-0.007797219324857	-0.0131839467212558	-0.00112611160147935
-0.111331313848495	0.0775345340371132	-0.275382876396179	-0.00756673933938146	-0.0121764596551657	-0.0004614939680323
-0.105082578957081	0.0100440159440041	-0.231291145086288	-0.00682445801794529	-0.010887605138123	-0.00230114697478712
0.0108693474903703	0.0743360370397568	-0.165896967053413	-0.00435068737715483	-0.0105466619133949	-0.000373055750969797
0.0357439965009689	0.0379505716264248	-0.179114654660225	-0.00373197603039443	-0.00810242630541325	-0.00175106199458241
0.101645462214947	0.0459647178649902	-0.141264051198959	-0.00205481122247875	-0.00802206434309483	-0.00198807870037854
0.0420879833400249	-0.109772220253944	-0.199377790093422	-0.00147049420047551	-0.00685833301395178	-0.0029165109153837
0.0649009570479393	-0.100089401006699	-0.177238896489143	0.000253880716627464	-0.00684565585106611	-0.0021080628503114
0.00352096394635737	-0.155580416321754	-0.135041296482086	-0.000227619195356965	-0.00721612246707082	-0.00198877858929336
0.0062568299472332	-0.106439985334873	-0.141100123524666	0.000302450906019658	-0.00791442859917879	-0.00105841062031686
-0.0511563494801521	-0.17279651761055	-0.267298191785812	-0.000447905069449916	-0.00945825781673193	-0.00168443692382425
-0.0430653020739555	-0.10301348567009	-0.19539138674736	-0.000808234268333763	-0.00980213191360235	-0.00106509774923325
-0.0701348930597305	-0.154896959662437	-0.195427939295769	-0.00117477017920464	-0.0103777255862951	-0.0012680710060522
-0.0794719159603119	-0.185342624783516	-0.196177154779434	-0.000222648130147718	-0.00995242781937122	-0.000306238944176584
-0.0494686551392078	-0.140041068196297	-0.236276015639305	-0.000735376903321594	-0.0116335591301322	-8.2359736552462E-05
-0.11260174959898	-0.114708416163921	-0.158413037657738	-0.000320813211146742	-0.0131510840728879	-0.000468924234155566
-0.159829258918762	-0.161278501152992	-0.207729816436768	-0.00189934577792883	-0.0127630960196257	-0.000643696694169194
-0.145526558160782	-0.112087160348892	-0.181461200118065	-0.000805712945293635	-0.0139532340690494	-0.000375388248357922
-0.128708064556122	-0.117616556584835	-0.173307985067368	-0.00118093763012439	-0.0127914268523455	-1.32443901748047E-05
-0.136699542403221	-0.178638681769371	-0.235814705491066	-0.00208639120683074	-0.0115706911310554	0.000713443965651095
-0.0982939675450325	-0.0831070691347122	-0.154240950942039	-0.00119794812053442	-0.0126592013984919	-0.000797521555796266
-0.0602573789656162	-0.0541510805487633	-0.158330351114273	-0.00242158770561218	-0.0111391264945269	-0.00123271998018026
-0.0708386898040771	-0.0478954166173935	-0.132142841815948	-0.0032729608938098	-0.01019221637398	-0.00177860329858959
0.0404039286077023	0.00811225175857544	-0.174143597483635	-0.00283235032111406	-0.0083127012476325	-0.00146653258707374
0.0881397575139999	0.0433945655822754	-0.0961287394165993	-0.0014516826486215	-0.00846136547625065	-0.00272200093604624
0.0567531511187553	-0.0402005575597286	-0.153100237250328	-0.0030592130497098	-0.0062622600235045	-0.00303208478726447
0.0669286772608757	0.00359002454206347	-0.155968993902206	-0.00421608658507466	-0.00618719728663564	-0.00217303726822138
0.119640678167343	0.124117724597454	0.0238074641674757	-0.0044026542454958	-0.0074307220056653	-0.00324791786260903
0.053760901093483	0.0827618837356567	-0.136759713292122	-0.00719946669414639	-0.00650978740304708	-0.00281603657640517
0.141938954591751	0.204021871089935	-0.0418145284056664	-0.00703495088964701	-0.00747293699532747	-0.00217473809607327
0.0865893214941025	0.251861363649368	-0.0600769072771072	-0.00708000734448433	-0.00851217936724424	-0.00253846030682325
0.0359383597970009	0.129842549562454	-0.09562598913908	-0.00814027432352304	-0.00775940157473087	-0.00249280733987689
0.0827616676688194	0.156372010707855	-0.0394258387386799	-0.00606433674693108	-0.00794955715537071	-0.00333146355114877
0.0642427802085876	0.119146339595318	-0.0040811481885612	-0.0036464526783675	-0.00828507449477911	-0.00244902516715229
0.0285926535725594	0.0107512371614575	-0.0695761069655418	-0.00391779560595751	-0.00771899567916989	-0.00221095746383071
0.0300290118902922	-0.00586938764899969	-0.127939850091934	-0.0041077877394855	-0.00720494380220771	-0.0011879384983331
0.0213641487061977	0.0863686949014664	-0.0753471776843071	-0.00369085650891066	-0.00895625539124012	-0.00183983787428588
0.000720238604117185	0.0288681741803885	-0.150842756032944	-0.00574632547795773	-0.00876237545162439	-0.0019135702168569
0.0187689363956451	0.11302787810564	0.0106149539351463	-0.00434651644900441	-0.0102338474243879	-0.00186385563574731
-0.0841064229607582	-0.00395094975829124	-0.0524054244160652	-0.0057438462972641	-0.00973504409193993	-0.00176802719943225
-0.0263391379266977	0.0250236727297306	-0.0610608607530594	-0.00545272370800376	-0.00893076974898577	-0.00119379640091211
-0.0353806614875793	-0.0169142503291368	-0.0814863443374634	-0.00483887363225222	-0.00818839017301798	-0.00143246399238706
-0.00568119203671813	0.0408418513834476	0.0558813661336899	-0.00304618431255221	-0.00752993253991008	-0.00189292372670025
0.0259553287178278	0.00966935511678457	-0.0583976842463017	-0.00434967037290335	-0.00744877383112907	-0.00142443680670112
0.012799009680748	0.0409743450582027	-0.0173751637339592	-0.00303323287516832	-0.00808357633650303	-0.00210156803950667
-0.0545206069946289	-0.000288172421278432	-0.0952187702059746	-0.00480639189481735	-0.00866775400936604	-0.00133372156415135
-0.0352739542722702	0.0987875238060951	-0.0255290027707815	-0.00502164894714952	-0.0105258300900459	-0.00192089879419655
-0.106344863772392	0.180972635746002	0.00491474801674485	-0.00463169161230326	-0.0128798307850957	-0.00293681700713933
-0.0339136309921741	0.238988026976585	-0.0352542027831078	-0.00675698602572083	-0.0139854690060019	-0.00310518592596054
-0.162615284323692	0.245562136173248	-0.0694964304566383	-0.00829235278069973	-0.0134127428755164	-0.00301415007561445
-0.181385636329651	0.153679609298706	-0.123834818601608	-0.0109269311651587	-0.0122104454785585	-0.0028170351870358
-0.0752398818731308	0.211279213428497	-0.118443436920643	-0.00890794582664967	-0.0122268358245492	-0.00166217517107725
-0.134615942835808	0.126842558383942	-0.15957498550415	-0.00811459962278605	-0.0111964605748653	-0.00261499918997288
-0.0718463137745857	0.132148921489716	-0.0849019885063171	-0.00743638724088669	-0.0118294348940253	-0.00216847704723477
-0.0773255974054337	0.202251613140106	-0.112368822097778	-0.00495160184800625	-0.0129672484472394	-0.00298858573660254
-0.12692104279995	0.115582592785358	-0.0707352980971336	-0.00495758280158043	-0.0129368435591459	-0.00204491312615573
-0.157371819019318	0.0171955171972513	-0.140406534075737	-0.0055675134062767	-0.0117433834820986	-0.00202812207862735
-0.14260196685791	0.056484829634428	-0.144356995820999	-0.00460542039945722	-0.0121614253148437	-0.00184004218317568
-0.106861598789692	0.0989024713635445	-0.150493487715721	-0.0051389317959547	-0.0127217471599579	-0.00104814220685512
-0.193176046013832	0.0674561038613319	-0.145328611135483	-0.00572425965219736	-0.0126690706238151	-0.00242946040816605
-0.129791587591171	0.0112634357064962	-0.163247004151344	-0.00581274880096316	-0.0127244954928756	-0.00133327126968652
-0.131255388259888	0.0220380201935768	-0.125102818012238	-0.00560918543487787	-0.0124548776075244	-0.000749756756704301
-0.124419555068016	-0.000282797787804157	-0.108727402985096	-0.0039513111114502	-0.0117716481909156	-0.00150559050962329
-0.0939796268939972	-0.0137862395495176	-0.104541525244713	-0.00334642082452774	-0.0116587793454528	-0.000762773503083736
-0.104843370616436	-0.0394406467676163	-0.115626581013203	-0.00337258283980191	-0.0106077082455158	-0.00174150126986206
-0.0989056155085564	-0.0496401935815811	-0.125085651874542	-0.00412969524040818	-0.010075856000185	-0.00156879751011729
-0.0690110847353935	0.0585480891168118	-0.0756184533238411	-0.00309647712856531	-0.0103172557428479	-0.0021939012221992
-0.136618062853813	-0.0329941846430302	-0.0953500494360924	-0.00581972254440188	-0.00971764884889126	-0.00244170590303838
-0.0766355395317078	0.0103083541616797	-0.164557844400406	-0.00474319560453296	-0.0103355506435037	-0.0017851353622973
-0.10132097452879	0.0449644848704338	-0.0207599587738514	-0.00431370222941041	-0.0107471523806453	-0.00216780533082783
-0.0320477448403835	0.00947272684425116	-0.102990746498108	-0.00417955918237567	-0.00997902639210224	-0.00143921724520624
-0.0644826218485832	-0.0444893948733807	-0.094998799264431	-0.00422260724008083	-0.0102267377078533	-0.00114146363921463
-0.116127215325832	-0.094780832529068	-0.084783673286438	-0.00368539337068796	-0.0108371814712882	-0.00197206507436931
-0.0458261370658875	-0.0451690293848515	-0.100975029170513	-0.00194019521586597	-0.0113941999152303	-0.00136727269273251
-0.118319742381573	-0.109632588922977	-0.124559678137302	-0.00289539340883493	-0.00996583234518766	-0.00112603150773793
-0.0845809727907181	-0.0227668192237616	-0.0587047971785069	-0.00167244684416801	-0.0110232755541801	-0.00102974229957908
-0.16860893368721	-0.107033088803291	-0.0997734814882278	-0.00352503312751651	-0.0104745868593454	-0.00125257344916463
-0.091738261282444	0.0176664739847183	-0.0155875738710165	-0.00311831594444811	-0.0107433311641216	-0.00179736816789955
-0.117163822054863	-0.0209095906466246	-0.100118227303028	-0.0048414645716548	-0.0103024365380406	-0.0016421542968601
-0.0721554383635521	0.0200595706701279	-0.121310755610466	-0.00495302956551313	-0.0105212405323982	-0.00178198190405965
-0.0935943424701691	0.0741405859589577	-0.0741855427622795	-0.00542124221101403	-0.0104234162718058	-0.00209110183641315
-0.0409011654555798	0.073062889277935	-0.0524342581629753	-0.00664741173386574	-0.0111193899065256	-0.00225418480113149
-0.0920627117156982	0.0942065939307213	-0.148577511310577	-0.00645215669646859	-0.0107249673455954	-0.0024454384110868
-0.107103630900383	0.0981540605425835	-0.119121566414833	-0.00726428022608161	-0.0115206185728312	-0.00253183976747096
-0.105947189033031	0.117320358753204	-0.0962751135230064	-0.00596134969964623	-0.0122206276282668	-0.00260550738312304
-0.117659762501717	0.0849081799387932	-0.106367610394955	-0.00530454516410828	-0.0126880677416921	-0.00151036551687866
-0.167137935757637	0.0202033556997776	-0.141171976923943	-0.00500811031088233	-0.0124156754463911	-0.00148577021900564
-0.15240566432476	0.0389656350016594	-0.0800662040710449	-0.00405223434790969	-0.0128322616219521	-0.00111789756920189
-0.166808158159256	-0.0259425416588783	-0.11777002364397	-0.00489899655804038	-0.0115284072235227	-0.00204674364067614
-0.0914823263883591	-0.00214074342511594	-0.117655344307423	-0.00381311704404652	-0.0109302289783955	-0.000942876737099141
-0.0846274569630623	0.039468877017498	-0.0536947026848793	-0.00248151691630483	-0.0119055332615972	-0.00214243470691144
-0.139200553297997	-0.0673062428832054	-0.12550114095211	-0.00365189090371132	-0.0106678288429976	-0.00143651908729225
-0.129249066114426	-0.0240044984966516	-0.125247001647949	-0.00355643406510353	-0.0105957621708512	-0.00163574935868382
-0.127055734395981	-0.0187167096883059	-0.0774431675672531	-0.00510175805538893	-0.0110562229529023	-0.00242605898529291
-0.117986924946308	0.022393673658371	-0.20990227162838	-0.00489647220820189	-0.0117376185953617	-0.00138780649285764
-0.121136777102947	0.0101583953946829	-0.146500527858734	-0.00435051647946239	-0.0121695278212428	-0.00247811106964946
-0.129693120718002	0.058913592249155	-0.11989601701498	-0.00353696313686669	-0.0119622852653265	-0.00265301391482353
-0.0811473429203033	-0.00317796319723129	-0.152131006121635	-0.00401739962399006	-0.0103067196905613	-0.0010680666891858
-0.0285129826515913	0.0266178473830223	-0.0964737236499786	-0.00377542618662119	-0.0109071768820286	-0.00251320446841419
-0.0549860410392284	-0.0494170896708965	-0.20772385597229	-0.00499894050881267	-0.00911521539092064	-0.00151427870150656
-0.033413965255022	0.0525985509157181	-0.104472391307354	-0.00317987031303346	-0.00979098863899708	-0.00269165518693626
-0.0675756633281708	-0.0543225035071373	-0.126070246100426	-0.00443008076399565	-0.00979999545961618	-0.000856605067383498
-0.0382434576749802	-0.00249807327054441	-0.0988051816821098	-0.0036469183396548	-0.00998105015605688	-0.0010874078143388
-0.0771047025918961	-0.0460263043642044	-0.0819618552923203	-0.00355147244408727	-0.010137134231627	-0.000909444235730916
-0.0774961709976196	-0.0626932606101036	-0.117116525769234	-0.00366436177864671	-0.00932035688310862	-0.000636790355201811
-0.0692063346505165	-0.0513580106198788	-0.0583540759980679	-0.00350166973657906	-0.00891447719186544	-0.00171422655694187
-0.020869430154562	0.00271186861209571	-0.020692216232419	-0.00186360848601907	-0.00980636011809111	-0.00231494102627039
-0.0750889778137207	-0.134113609790802	-0.0710480213165283	-0.00386245688423514	-0.00952968187630177	-0.00177901179995388
-0.0777298286557198	-0.0612387619912624	-0.123977147042751	-0.00446271803230047	-0.00800131168216467	-0.00194706511683762
-0.0299275517463684	-0.00727903237566352	-0.0506862550973892	-0.00394986011087894	-0.0096218679100275	-0.00127336487639695
-0.072369709610939	0.0182143691927195	0.0040981313213706	-0.00219843257218599	-0.00992969144135714	-0.00234592100605369
-0.148341357707977	-0.13147646188736	-0.0471253283321857	-0.00498219253495336	-0.00851456820964813	-0.00180285528767854
-0.0606306605041027	-0.00590156856924295	-0.11347521096468	-0.00444222334772348	-0.00945418514311314	-0.000766720331739634
-0.0619845576584339	0.0327445678412914	0.00680048111826181	-0.00327268475666642	-0.00978692341595888	-0.00195843074470758
-0.0496917180716991	0.0584517903625965	0.0357916429638863	-0.00399695755913854	-0.010392258875072	-0.00158818706404418
-0.076750136911869	0.00532103516161442	0.0498303584754467	-0.00353985838592052	-0.0102248955518007	-0.00188386591617018
-0.103786371648312	-0.0536264702677727	-0.0243745613843203	-0.00470776297152042	-0.0103601906448603	-0.00228466955013573
-0.0538617298007011	0.0841672644019127	-0.028539527207613	-0.00360922934487462	-0.0104869622737169	-0.00203908910043538
-0.125181049108505	-0.00663021113723516	-0.0739604830741882	-0.0055710724554956	-0.0102368593215942	-0.0021828431636095
-0.101632326841354	0.0502224490046501	-0.0602491721510887	-0.00496543431654572	-0.0107480958104134	-0.0023258866276592
-0.0888397842645645	-0.012552248314023	-0.0211472660303116	-0.00525128655135632	-0.00986735802143812	-0.00197782833129168
-0.1144660115242	0.0261519066989422	-0.0164962131530046	-0.0042403475381434	-0.0102083291858435	-0.00208464683964849
-0.0615345425903797	0.0783466622233391	-0.0115487854927778	-0.00400039134547114	-0.0112170232459903	-0.00210816110484302
-0.128783568739891	0.0439675897359848	-0.0305952206254005	-0.00461160764098167	-0.010472759604454	-0.00193638540804386
-0.117270641028881	0.00835925340652466	-0.0492499433457851	-0.00547685008496046	-0.0107753546908498	-0.00142733030952513
-0.115514151751995	0.106291189789772	-0.0355671755969524	-0.00466739339753985	-0.0112408669665456	-0.00185129675082862
-0.108664743602276	0.0637005120515823	-0.0241536200046539	-0.00647597666829824	-0.0108072478324175	-0.00157784507609904
-0.138473689556122	0.034415852278471	-0.0888366848230362	-0.00620153360068798	-0.0109929861500859	-0.00187729764729738
-0.0562696643173695	0.0748171806335449	-0.0457686856389046	-0.00583179434761405	-0.0115847485139966	-0.000937782402615994
-0.0779458731412888	0.120350793004036	-0.0282384622842073	-0.00412628799676895	-0.0111709227785468	-0.00289917690679431
-0.136401608586311	0.0833893939852715	-0.101943992078304	-0.007031524553895	-0.0103697525337338	-0.00243131490424275
-0.12039552628994	0.125289022922516	0.00825933739542961	-0.00591293908655643	-0.0116059891879559	-0.00281808734871447
-0.157453864812851	0.056875828653574	-0.120837204158306	-0.00757444510236382	-0.0109359156340361	-0.00199771765619516
-0.0852250158786774	0.106639310717583	-0.0541794188320637	-0.00603772094473243	-0.0125266350805759	-0.00167526176664978
-0.102646291255951	0.128301247954369	-0.0576454922556877	-0.00479247979819775	-0.0127277662977576	-0.00180930504575372
-0.132184952497482	0.0313224941492081	-0.103978388011456	-0.00462835375219584	-0.0117455227300525	-0.00228007161058486
-0.0714414864778519	0.0515889227390289	-0.0859034508466721	-0.00418685423210263	-0.0110866315662861	-0.00191769737284631
-0.084927149116993	0.0380250476300716	-0.0654620826244354	-0.00484353490173817	-0.0113233383744955	-0.00162184331566095
-0.0908367708325386	0.0408971607685089	-0.0836121886968613	-0.00565157923847437	-0.0103742796927691	-0.00162401259876788
-0.0875018984079361	0.0829660072922707	-0.0780509412288666	-0.00528888963162899	-0.0111653562635183	-0.00231721298769116
-0.118525311350822	-0.0268325991928577	-0.12690407037735	-0.00598525628447533	-0.0105460723862052	-0.00183412607293576
-0.0976783707737923	0.069984957575798	-0.052532609552145	-0.00463079567998648	-0.011218742467463	-0.00172038364689797
-0.0967821180820465	0.0271809808909893	-0.117591314017773	-0.00505713559687138	-0.011252767406404	-0.0018057026900351
-0.100578643381596	0.0137942899018526	-0.104513168334961	-0.00494315614923835	-0.0108584510162473	-0.00171436043456197
-0.0277366060763597	0.0568661205470562	-0.0838101431727409	-0.00469950959086418	-0.0115510793402791	-0.000606167421210557
-0.118043385446072	-0.0120080830529332	-0.130367949604988	-0.00464023137465119	-0.00988444406539202	-0.00166656821966171
-0.0880729332566261	0.0357247926294804	-0.0644065141677856	-0.00402833847329021	-0.0108083710074425	-0.00177062104921788
-0.110537864267826	-0.017058365046978	-0.0987729132175446	-0.00404861383140087	-0.0102251106873155	-0.00192447693552822
-0.0463390834629536	0.019841380417347	-0.0796515941619873	-0.00342148006893694	-0.0111947869881988	-0.0021834340877831
-0.124607123434544	0.0315873324871063	-0.0762331113219261	-0.00392407923936844	-0.0105584906414151	-0.00267859222367406
-0.117574982345104	0.0319437198340893	-0.127089813351631	-0.00476258946582675	-0.0112706329673529	-0.00144444615580142
-0.114748880267143	0.0459704324603081	-0.0646919757127762	-0.00486463215202093	-0.0114842737093568	-0.00237315660342574
-0.0810576751828194	0.0330597274005413	-0.0868845283985138	-0.00439496384933591	-0.0121403159573674	-0.00156077474821359
-0.104758597910404	0.0136466417461634	-0.04615193977952	-0.00308424327522516	-0.0116076981648803	-0.00186695670709014
-0.0844637602567673	0.0561591871082783	-0.04142976552248	-0.00258054165169597	-0.0125158485025167	-0.0018893601372838
-0.130214422941208	-0.0126032941043377	-0.094670332968235	-0.00506040640175343	-0.0113646006211638	-0.00257174810394645
-0.132048189640045	-0.0150666059926152	-0.18322217464447	-0.005151042714715	-0.0104137724265456	-0.00170266372151673
-0.11130740493536	0.0583752579987049	-0.10412760078907	-0.00560176791623235	-0.0110131921246648	-0.00257239514030516
-0.116746246814728	0.0723411366343498	-0.0974596440792084	-0.006072370801121	-0.0115430848672986	-0.00186575762927532
-0.11129492521286	0.114600099623203	-0.0580756552517414	-0.00564401503652334	-0.0115580577403307	-0.00194254517555237
-0.0961502566933632	0.0534196607768536	-0.165517747402191	-0.0057693044655025	-0.0112944636493921	-0.0022269282490015
-0.105926156044006	0.0515259951353073	-0.0786482915282249	-0.00434651598334312	-0.0109248794615269	-0.0015331213362515
-0.0874267295002937	0.0246058497577906	-0.146148845553398	-0.00416503194719553	-0.0110373115167022	-0.00225885934196413
-0.115504682064056	0.0299036186188459	-0.104156747460365	-0.00490509951487184	-0.0108717624098063	-0.00210444489493966
-0.0910243391990662	0.0832965672016144	-0.20535184442997	-0.00563335651531816	-0.0107032470405102	-0.0018382219132036
-0.146819874644279	0.0515227355062962	-0.10094341635704	-0.00615160632878542	-0.011549967341125	-0.00255134352482855
-0.110556334257126	0.119919404387474	-0.140663966536522	-0.00649764481931925	-0.0117796640843153	-0.00240857014432549
-0.0989995375275612	0.127841353416443	-0.13986699283123	-0.00616111047565937	-0.0123535608872771	-0.00263668922707438
-0.131997153162956	0.0559437163174152	-0.144588693976402	-0.00611523818224669	-0.0114926779642701	-0.00232231197878718
-0.101794846355915	0.0186353903263807	-0.109012179076672	-0.00532280327752233	-0.0106832981109619	-0.00184502149932086
-0.0881493836641312	0.00678807031363249	-0.120567597448826	-0.00415313104167581	-0.0107874823734164	-0.00188695569522679
-0.0732505917549133	-0.00924951210618019	-0.0755832120776176	-0.00314985564909875	-0.0105637423694134	-0.00196999707259238
-0.0739691257476807	-0.050440426915884	-0.0710671469569206	-0.00253752921707928	-0.0103690670803189	-0.00155302637722343
-0.111647009849548	-0.0291871279478073	-0.0941449180245399	-0.00262162275612354	-0.0108824083581567	-0.00135960534680635
-0.113270051777363	-0.0991923362016678	-0.10267623513937	-0.00378637574613094	-0.0110672125592828	-0.00171887408941984
-0.0996490493416786	-0.0209515299648046	-0.0629077255725861	-0.00351661071181297	-0.0103817926719785	-0.00213317014276981
-0.0855858325958252	-0.0163105595856905	-0.0861628577113152	-0.00355617445893586	-0.0100250067189336	-0.00120495853479952
-0.0772802904248238	-0.00172123406082392	-0.0859038904309273	-0.00386453629471362	-0.01032505184412	-0.00150892103556544
-0.0615669339895248	0.011345355771482	-0.0368637405335903	-0.00355887250043452	-0.0108781894668937	-0.00196236744523048
-0.090375542640686	-0.0136356391012669	-0.072566993534565	-0.004292834084481	-0.0103609757497907	-0.00194730667863041
-0.0902718752622604	0.0577597804367542	-0.0731704980134964	-0.00353618711233139	-0.0110738128423691	-0.00163192849140614
-0.107945375144482	0.0608975365757942	-0.0159559100866318	-0.00406896648928523	-0.0113546466454864	-0.00246832706034184
-0.100122608244419	0.0301918890327215	-0.0469505675137043	-0.00407177535817027	-0.0111368363723159	-0.00193405046593398
-0.109582401812077	0.0447396002709866	-0.0359230376780033	-0.00495230592787266	-0.0118029564619064	-0.00148692645598203
-0.144470810890198	0.0125905899330974	-0.0353297926485538	-0.0053862533532083	-0.0114497384056449	-0.00217099720612168
-0.120213657617569	0.057112455368042	-0.0791433900594711	-0.00404332065954804	-0.0113172614946961	-0.00130082981195301
-0.143299102783203	0.0333666130900383	-0.0958860144019127	-0.00496704177930951	-0.0121189756318927	-0.00226093525998294
-0.166036158800125	0.0415000356733799	-0.0664445757865906	-0.004859724547714	-0.0124873789027333	-0.0019480058690533
-0.194054275751114	0.0585083402693272	-0.0636738389730453	-0.00503801554441452	-0.0121989995241165	-0.00151190196629614
-0.189353466033936	0.0433589704334736	-0.115737296640873	-0.00548177724704146	-0.0126175787299871	-0.00170088582672179
-0.165873765945435	0.0377028770744801	-0.0612246952950954	-0.00412367563694716	-0.0120365433394909	-0.00200346577912569
-0.128745466470718	0.0137166371569037	-0.0897369459271431	-0.00391707383096218	-0.0120243206620216	-0.00247291568666697
-0.112385272979736	0.0112099032849073	-0.0263275746256113	-0.00435193907469511	-0.0113845523446798	-0.00151222583372146
-0.131856143474579	0.0123674944043159	-0.0564092025160789	-0.00414297403767705	-0.0117070069536567	-0.00180537346750498
-0.0822746604681015	0.110413409769535	-0.0136932479217649	-0.0032564545981586	-0.0122937457635999	-0.000998958945274353
-0.115784451365471	0.0677401572465897	-0.0871120244264603	-0.00533646577969193	-0.0110161174088717	-0.0023254924453795
-0.141271829605103	0.01468684989959	-0.0484675765037537	-0.00543996272608638	-0.0115968296304345	-0.00213617645204067
-0.0974121540784836	0.0976400598883629	-0.013404649682343	-0.004514180123806	-0.012070145457983	-0.00184512906707823
-0.135309770703316	0.00217445776797831	-0.0660111978650093	-0.00490568997338414	-0.0116046657785773	-0.00167337094899267
-0.148381486535072	0.0123594328761101	-0.148122176527977	-0.00414697546511889	-0.0111089320853353	-0.00170236686244607
-0.12297785282135	-0.0291028972715139	-0.0511135794222355	-0.00283476454205811	-0.0105898249894381	-0.00131347880233079
-0.0593572221696377	0.0240011289715767	-0.0892485156655312	-0.00285218167118728	-0.0105240074917674	-0.0015142320189625
-0.122366867959499	-0.00725493673235178	-0.0822647586464882	-0.00364882731810212	-0.0101757058873773	-0.00140504608862102
-0.0737540125846863	0.0231902748346329	-0.0118901673704386	-0.00431272760033607	-0.0102874217554927	-0.00187077827285975
-0.0274629648774862	0.0660833492875099	-0.0510707087814808	-0.00420778943225741	-0.0104747330769897	-0.00157620571553707
-0.0629513114690781	-0.013122171163559	-0.0639854371547699	-0.00482734246179461	-0.00964292418211699	-0.00185290118679404
-0.0653143674135208	0.0256718955934048	-0.0331684239208698	-0.0040811151266098	-0.0096474215388298	-0.00189646985381842
-0.0387297868728638	0.0225646216422319	-0.0413498505949974	-0.00498138181865215	-0.00963029824197292	-0.00235643167980015
-0.0936128124594688	0.00585697218775749	-0.0764957740902901	-0.00470608845353127	-0.00991874001920223	-0.00247357948683202
-0.0701978951692581	-0.0221659149974585	-0.0734910368919373	-0.00482873758301139	-0.00988510064780712	-0.00145712797529995
-0.0564048103988171	0.0614026486873627	-0.0200478415936232	-0.00383584434166551	-0.0104359118267894	-0.00195361906662583
-0.0817758440971375	0.011965717189014	-0.142573952674866	-0.00425213482230902	-0.0102547453716397	-0.00172405515331775
-0.0444723144173622	0.0414609983563423	-0.067760244011879	-0.00389843108132482	-0.0110714407637715	-0.00187838322017342
-0.0423842892050743	0.113355033099651	0.0230937898159027	-0.00334256747737527	-0.0106703080236912	-0.00166101136710495
-0.0486868619918823	0.062070582062006	-0.0323272943496704	-0.00341410632245243	-0.0114832101389766	-0.00215245620347559
-0.094760999083519	-0.0158125311136246	-0.143458291888237	-0.00561909005045891	-0.0100507643073797	-0.00190207967534661
-0.0377841927111149	0.0598534010350704	-0.069507822394371	-0.00426172977313399	-0.0109841357916594	-0.00113853439688683
-0.0581185445189476	-0.0101032173261046	-0.120592124760151	-0.0046693398617208	-0.0107567850500345	-0.00176789471879601
-0.0523967146873474	0.0382661707699299	-0.0729616433382034	-0.00433843396604061	-0.0103564038872719	-0.00165092898532748
-0.096503920853138	-0.016504243016243	-0.0785107538104057	-0.00583468144759536	-0.0101528186351061	-0.00188471504952759
-0.0545627325773239	0.0394999012351036	-0.128122135996819	-0.00493733631446958	-0.0100621785968542	-0.00268797227181494
-0.0328600034117699	0.0424015708267689	-0.0783979594707489	-0.00533838989213109	-0.00995378289371729	-0.00137456587981433
-0.0979115813970566	0.028840521350503	-0.0325093418359756	-0.00420558219775558	-0.00991466268897057	-0.00264861085452139
-0.0366708524525166	0.0221057068556547	-0.0969090387225151	-0.00408375402912498	-0.00986077636480331	-0.00242096185684204
-0.058868944644928	0.0339623391628265	-0.0672138556838036	-0.00401818938553333	-0.0103556141257286	-0.0022855568677187
-0.0327918455004692	0.052526343613863	-0.0299423988908529	-0.00451280921697617	-0.0103978728875518	-0.00137948675546795
-0.0767929032444954	0.0495383255183697	-0.0660955756902695	-0.00469627371057868	-0.011002890765667	-0.00116672681178898
-0.130085483193398	0.000579572457354516	-0.11848196387291	-0.00546133238822222	-0.0106584373861551	-0.00167291203979403
-0.0838321223855019	0.0685852542519569	-0.0438135787844658	-0.00490906136110425	-0.0109021114185452	-0.00171550491359085
-0.0802358835935593	0.0603160187602043	-0.0940376967191696	-0.00474312342703342	-0.0105696553364396	-0.00258767977356911
-0.109187088906765	-0.0316086262464523	-0.145445719361305	-0.00482430029660463	-0.00991924293339252	-0.00282851327210665
-0.0345405600965023	0.0488411039113998	-0.0253755729645491	-0.00474487571045756	-0.0109235504642129	-0.00164465408306569
-0.122780650854111	0.0109406979754567	-0.0737066045403481	-0.0053097945638001	-0.00975125562399626	-0.00222062971442938
-0.0602736249566078	0.0620447061955929	-0.0346057824790478	-0.0045969164930284	-0.0102845942601562	-0.00154606741853058
-0.0762727409601212	0.115304470062256	0.0144200474023819	-0.00396029371768236	-0.0109707331284881	-0.00232399348169565
-0.0622861348092556	-0.0177688151597977	-0.125871628522873	-0.00527710700407624	-0.0103174690157175	-0.00154222268611193
-0.0972998440265656	0.0257775466889143	-0.0465756431221962	-0.00395912863314152	-0.0104159191250801	-0.00198676157742739
-0.0715627148747444	0.0198371950536966	-0.0476332418620586	-0.00379026285372674	-0.010225142352283	-0.00105363747570664
-0.0720415562391281	0.00522276200354099	-0.0861346498131752	-0.00429554423317313	-0.00973931327462196	-0.00154618523083627
-0.0769854635000229	-0.00192064570728689	-0.0633150562644005	-0.00372404442168772	-0.010407798923552	-0.00189835834316909
-0.0772798806428909	0.0333450213074684	-0.0376306623220444	-0.00355487642809749	-0.0102627044543624	-0.00176056369673461
-0.0634975880384445	0.0155276786535978	-0.0961144790053368	-0.00498747173696756	-0.0105785150080919	-0.00122146250214428
-0.0441508628427982	0.0462795309722424	-0.0790029391646385	-0.005046505946666	-0.0103676607832313	-0.00105399021413177
-0.0721337720751762	0.108000017702579	-0.0812108069658279	-0.00435067759826779	-0.011718550696969	-0.00250121881254017
-0.132496520876884	-0.0194514896720648	-0.117767348885536	-0.00614523096010089	-0.0111465062946081	-0.00235480652190745
-0.0586079172790051	0.0903580114245415	-0.0826661586761475	-0.00433908635750413	-0.012065976858139	-0.00152360624633729
-0.134567409753799	0.022439282387495	-0.0519633814692497	-0.00414128927513957	-0.0109816137701273	-0.00188498513307422
-0.0888031125068665	0.0561364851891994	-0.0636876150965691	-0.0030619993340224	-0.0112909376621246	-0.00181291555054486
-0.110384277999401	-0.0479217879474163	-0.104454226791859	-0.0044736796990037	-0.0101965749636292	-0.00126697251107544
-0.082683339715004	0.0117735275998712	-0.089604914188385	-0.00383851048536599	-0.0102419545874	-0.00195372384041548
-0.0556636825203896	0.0733907669782639	-0.076583556830883	-0.00402811449021101	-0.0110222613438964	-0.00212806230410933
-0.11302625387907	0.0386400297284126	-0.13556806743145	-0.00498654134571552	-0.0107233393937349	-0.00162806082516909
-0.0682182461023331	0.103527434170246	0.00660578859969974	-0.00362124666571617	-0.0114472405984998	-0.0025283326394856
-0.115420326590538	0.0345072373747826	-0.0432842671871185	-0.00480755930766463	-0.0110679129138589	-0.0020919619128108
-0.126163989305496	0.011026962660253	-0.0995571315288544	-0.00586082087829709	-0.0109702134504914	-0.00273023522458971
-0.0896202623844147	0.0325213968753815	-0.0522000044584274	-0.00508608156815171	-0.0106721259653568	-0.00183652190025896
-0.0777295678853989	0.0666430443525314	-0.0826088786125183	-0.00429913587868214	-0.0110755041241646	-0.0015367598971352
-0.107646316289902	-0.00791262462735176	-0.0425615832209587	-0.00515913357958198	-0.0112649593502283	-0.00239247176796198
-0.0868595615029335	0.027749365195632	-0.112873427569866	-0.0044959019869566	-0.0104960892349482	-0.00158836983609945
-0.0880355909466743	0.0661703497171402	-0.0506123416125774	-0.00374972494319081	-0.0116618918254972	-0.00223582983016968
-0.113793045282364	0.0122899245470762	-0.0915212482213974	-0.00537084927782416	-0.0107648409903049	-0.00200956361368299
-0.0606150478124619	0.0969145745038986	-0.0685443580150604	-0.00428716745227575	-0.0115535315126181	-0.00209604972042143
-0.109771691262722	0.00586838461458683	-0.0878590121865273	-0.00631050579249859	-0.0108354426920414	-0.00204381230287254
-0.0794524624943733	0.0961614102125168	-0.083408422768116	-0.00520235719159245	-0.011297769844532	-0.00172722165007144
-0.157229661941528	-0.00858763884752989	-0.13132007420063	-0.00560017349198461	-0.0103509966284037	-0.00204198923893273
-0.0755950137972832	0.0559968315064907	-0.0658571943640709	-0.00485582044348121	-0.0108851017430425	-0.00138657912611961
-0.102618418633938	0.0660238787531853	-0.0429646894335747	-0.00410673627629876	-0.0117636984214187	-0.0019911655690521
-0.0741584748029709	0.0587784647941589	-0.0879746973514557	-0.00463281478732824	-0.0111855063587427	-0.00109060888644308
-0.0500020571053028	0.123382709920406	-0.0547975488007069	-0.00368863600306213	-0.0123586496338248	-0.00225611077621579
-0.122456274926662	-0.00870645977556705	-0.165769666433334	-0.0069576264359057	-0.0102696353569627	-0.00256547098979354
-0.0924301818013191	0.0264905635267496	-0.101421512663364	-0.00671343971043825	-0.0102061918005347	-0.00186157738789916
-0.0564799197018147	0.0987383276224136	-0.0369736701250076	-0.0048153824172914	-0.0112487562000751	-0.00292136054486036
-0.129059240221977	-0.049429964274168	-0.0642386749386787	-0.00537658529356122	-0.00969124864786863	-0.0024353857152164
-0.0515516735613346	-0.000843666377477348	-0.0700034126639366	-0.00372051214799285	-0.00992180034518242	-0.000374097464373335
-0.121066346764565	-0.0608730465173721	-0.119823709130287	-0.00448306510224938	-0.00984392315149307	-0.00237469282001257
-0.0790778696537018	-0.0519143491983414	-0.120316721498966	-0.00310730701312423	-0.0107517745345831	-0.00113445625174791
-0.0572498254477978	0.0848472937941551	-0.009219940751791	-0.00194953999016434	-0.0116187902167439	-0.00235899444669485
-0.0150936730206013	0.100953906774521	0.0164329092949629	-0.00292531750164926	-0.011407021433115	-0.00228069303557277
-0.0643775314092636	0.061298493295908	-0.0455678887665272	-0.00342646450735629	-0.0116231814026833	-0.00220375065691769
-0.126080468297005	0.00593766663223505	-0.0995592027902603	-0.00589417712762952	-0.0104775847867131	-0.00268940883688629
-0.0646849125623703	0.0322621688246727	-0.166987076401711	-0.00625151349231601	-0.0101589094847441	-0.00120970560237765
-0.0496398583054543	0.0491905584931374	-0.0466262847185135	-0.00474306615069509	-0.0104915611445904	-0.00202132388949394
-0.0976817831397057	0.00942421983927488	-0.09396643191576	-0.00454738410189748	-0.010469120927155	-0.00244099227711558
-0.0599566698074341	-0.00117285188753158	-0.0449347458779812	-0.00260839727707207	-0.0104426303878427	-0.0017230095108971
-0.092492088675499	-0.0951762720942497	-0.0453493110835552	-0.00394881097599864	-0.00926356669515371	-0.00194539688527584
-0.0868680849671364	-0.0528825670480728	-0.0549316145479679	-0.0032523232512176	-0.00969778653234243	-0.00129945983644575
-0.0720691010355949	0.00884330272674561	-0.0434827022254467	-0.00232938467524946	-0.0104797212406993	-0.0025291140191257
-0.107476234436035	0.0246007703244686	-0.0663423910737038	-0.00487845158204436	-0.0105509152635932	-0.00126263767015189
-0.0502838306128979	0.065068244934082	-0.0641349777579308	-0.00340068736113608	-0.011060425080359	-0.00140934390947223
-0.101679660379887	-0.0391700826585293	-0.0741454735398293	-0.00551095977425575	-0.0101667437702417	-0.00167399179190397
-0.0895668640732765	-0.0214015915989876	-0.0677949637174606	-0.00379496999084949	-0.0107825584709644	-0.00191026204265654
-0.0698148980736732	0.000273103505605832	-0.121534928679466	-0.00433462113142014	-0.0109169371426105	-0.00126253545749933
-0.139661520719528	-0.0207068249583244	-0.10786684602499	-0.00450067734345794	-0.0109320422634482	-0.00223295530304313
-0.103070802986622	-0.00973881781101227	-0.153018519282341	-0.00476509984582663	-0.0111457984894514	-0.00118813815061003
-0.084587000310421	0.0672793090343475	-0.0782813355326653	-0.00416064588353038	-0.0111917415633798	-0.00153145659714937
-0.143947660923004	0.0341012328863144	-0.0882948189973831	-0.00503810588270426	-0.0120699722319841	-0.00170850905124098
-0.108633518218994	0.0680829286575317	-0.0392492450773716	-0.00485717551782727	-0.0127513613551855	-0.00215172744356096
-0.141704857349396	0.0170626267790794	-0.0710842609405518	-0.00494822300970554	-0.0116358818486333	-0.00143699801992625
-0.124813243746758	0.0853862687945366	0.00945807155221701	-0.00377612560987473	-0.0114693380892277	-0.0022429923992604
-0.187500730156898	-0.0306352060288191	-0.122910641133785	-0.00645053340122104	-0.0102297235280275	-0.0024798377417028
-0.0920756980776787	0.0481563843786716	-0.05269705504179	-0.00464101461693645	-0.0110191162675619	-0.00146757566835731
-0.058488704264164	0.112950682640076	0.00589408678933978	-0.00321637047454715	-0.0121293477714062	-0.00194110081065446
-0.132386803627014	0.0178696978837252	-0.108316347002983	-0.00465208431705832	-0.0119567913934588	-0.00224791537038982
-0.100167863070965	0.0199898276478052	-0.13156121969223	-0.00463476870208979	-0.0120994420722127	-0.00114716205280274
-0.10209433734417	0.0269450899213552	-0.0760840848088264	-0.00493706110864878	-0.0111239086836576	-0.000725910649634898
-0.0915058627724648	0.0756905525922775	-0.0736322700977325	-0.00451556919142604	-0.0110571933910251	-0.00196634628809989
-0.133075475692749	0.0656466335058212	-0.0958138182759285	-0.00439658062532544	-0.0113100446760654	-0.00202432693913579
-0.15348245203495	-0.0281159151345491	-0.109121315181255	-0.00627470156177878	-0.00873182713985443	-0.00239411485381424
-0.054655909538269	-0.00224523968063295	-0.104318857192993	-0.00489511713385582	-0.0101956473663449	-0.00124800310004503
0.00355349574238062	0.107215203344822	0.0346924103796482	-0.00211089081130922	-0.0098408404737711	-0.0021010902710259
-0.0480179712176323	0.0248514357954264	-0.0411426611244679	-0.00311283185146749	-0.00919287279248238	-0.00160935521125793
-0.0298870969563723	0.0668399631977081	-0.0805943831801414	-0.00419336091727018	-0.00930744409561157	-0.00201222533360124
-0.0823669210076332	0.0288142841309309	-0.0289208181202412	-0.00557959685102105	-0.0104345874860883	-0.00281108170747757
-0.0715581774711609	0.109187841415405	-0.0879904106259346	-0.00614237599074841	-0.0115543566644192	-0.00207261461764574
-0.103426888585091	0.166216149926186	-0.0213495548814535	-0.00472964160144329	-0.0121669480577111	-0.0027465489692986
-0.125979259610176	0.0426243208348751	-0.171282947063446	-0.00688949227333069	-0.0100573245435953	-0.00216946052387357
-0.0739154517650604	-0.00756842736154795	-0.127117365598679	-0.0050138090737164	-0.0103538865223527	-0.00090057699708268
-0.0410288572311401	0.0417757965624332	-0.0378953106701374	-0.00341566279530525	-0.00989289209246635	-0.00122780201490968
-0.083087757229805	-0.0857805162668228	-0.0683611035346985	-0.0036123339086771	-0.00874868594110012	-0.00101751729380339
-0.0709995776414871	-0.0334367342293262	-0.120637111365795	-0.00585827603936195	-0.00881915353238583	-0.00222031446173787
-0.0265614502131939	0.0916360020637512	-0.0851681008934975	-0.00539886392652988	-0.00989875383675098	-0.00261413515545428
-0.0606561042368412	0.100001722574234	-0.131455764174461	-0.00715629011392593	-0.00998979341238737	-0.00233836611732841
-0.0479866527020931	0.17939230799675	-0.0961527600884438	-0.00674956571310759	-0.0118569694459438	-0.00279704108834267
-0.11567510664463	0.0744791328907013	-0.128122985363007	-0.00756715284660459	-0.0111412797123194	-0.00246023549698293
-0.060473058372736	0.0287006292492151	-0.2193873077631	-0.00661909813061357	-0.0108163831755519	-0.00125473528169096
-0.0839014500379562	0.0679404214024544	-0.125689581036568	-0.00429010856896639	-0.0116166798397899	-0.00184333801735193
-0.110632754862309	-0.0176994558423758	-0.182269260287285	-0.00495259882882237	-0.0116804232820868	-0.00198411708697677
-0.0533904433250427	0.0281205754727125	-0.166244789958	-0.00593095785006881	-0.0113551365211606	-0.00139987480361015
-0.118857100605965	0.0426198393106461	-0.139594659209251	-0.00619887420907617	-0.0120032019913197	-0.00255711330100894
-0.105847105383873	0.0249141473323107	-0.224049866199493	-0.0074891853146255	-0.0113268196582794	-0.0019549923017621
-0.0719544366002083	0.0603017173707485	-0.139283075928688	-0.00557631067931652	-0.0114570250734687	-0.00202860729768872
-0.0175659358501434	0.103086769580841	-0.0794537141919136	-0.00263757677748799	-0.0122280046343803	-0.0020958767272532
0.0373256355524063	0.0779647678136826	-0.0868001952767372	-0.00174409186001867	-0.0101897148415446	-0.00161712220869958
0.0120412651449442	0.0349467732012272	-0.0361609123647213	3.15865909215063E-05	-0.0091197183355689	-0.00221145339310169
0.00572688039392233	0.0144836911931634	0.00171210325788707	-0.000804299139417708	-0.0083337239921093	-0.00186208530794829
0.0315530486404896	0.0677210986614227	-0.0344913452863693	-0.00174522132147104	-0.00903170369565487	-0.00162291585002095
-0.0527164526283741	-0.0518519096076488	-0.044469278305769	-0.004728764295578	-0.00853412598371506	-0.00259732617996633
-0.0518835447728634	0.0329158827662468	-0.0841807276010513	-0.00532050617039204	-0.00912863947451115	-0.00301294145174325
-0.0308690723031759	0.0181125346571207	-0.135354623198509	-0.00660193059593439	-0.00957293342798948	-0.00160875217989087
0.0306056402623653	0.184756442904472	-0.0476185381412506	-0.00557818124070764	-0.0104989157989621	-0.00180322211235762
0.000876393634825945	0.188697665929794	-0.0112317437306046	-0.00541638815775514	-0.0106170009821653	-0.00289050955325365
-0.0202953051775694	0.155642196536064	-0.0644271448254585	-0.00530945882201195	-0.00986980367451906	-0.00227907206863165
0.0362070873379707	0.181230992078781	-0.00655983854085207	-0.0050379429012537	-0.00979351717978716	-0.00246007670648396
0.00429664319381118	0.0992106944322586	-0.0309346448630095	-0.00367555278353393	-0.00961093790829182	-0.00259748403914273
0.0132843647152185	0.0645553916692734	-0.104396656155586	-0.00523466756567359	-0.00915635377168655	-0.000995142851024866
-0.0495351999998093	-0.0358544141054153	-0.13507191836834	-0.00553264282643795	-0.00909378472715616	-0.00111503771040589
-0.0517692193388939	-0.0260971654206514	-0.147907942533493	-0.004436154384166	-0.00944760162383318	-0.000771498947869986
-0.0802192091941834	0.0249376595020294	-0.0668315887451172	-0.0022357685957104	-0.0118203042075038	-0.00185370235703886
-0.151657104492188	-0.0729028955101967	-0.132923111319542	-0.0040331082418561	-0.0118659948930144	-0.00247641862370074
-0.110314719378948	-0.0531511269509792	-0.135898038744926	-0.00418054312467575	-0.0133806401863694	-0.00075289054075256
-0.112054049968719	0.0707347169518471	-0.139322847127914	-0.00435965415090322	-0.0137727344408631	-0.0019726266618818
-0.143591985106468	0.108168236911297	-0.113790534436703	-0.00473701767623425	-0.0134082976728678	-0.00231192819774151
-0.125606968998909	0.0242106802761555	-0.136237666010857	-0.00695157982409	-0.0120030688121915	-0.00237282039597631
-0.0221848133951426	0.112743213772774	-0.110474206507206	-0.00631066178902984	-0.0119412736967206	-0.00133601273410022
-0.0264379046857357	0.0996455922722816	-0.110163018107414	-0.00667224079370499	-0.0111745372414589	-0.00161216093692929
-0.00865889433771372	0.162552580237389	-0.0772977843880653	-0.0057389447465539	-0.0105696525424719	-0.00255403574556112
-0.0445919260382652	0.124340146780014	-0.0597396865487099	-0.00484527554363012	-0.0103733614087105	-0.00233992980793118
-0.108436331152916	0.00714268535375595	-0.207916647195816	-0.00642057228833437	-0.00970872584730387	-0.00292382412590086
-0.0822202637791634	0.00879184901714325	-0.173679262399673	-0.00496545759961009	-0.0108344731852412	-0.00174263305962086
-0.011601890437305	0.0706577450037003	-0.143833354115486	-0.00411230232566595	-0.0119570437818766	-0.00070982874603942
-0.0546151697635651	0.0418108478188515	-0.086657240986824	-0.00404687691479921	-0.0113310012966394	-0.00125415704678744
-0.1029417142272	-0.0806266367435455	-0.159590318799019	-0.00406155083328485	-0.0087451646104455	-0.00149001425597817
-0.00421522743999958	-0.0771452859044075	-0.153358832001686	-0.0042596897110343	-0.00737182190641761	-0.00161115929950029
0.0509789139032364	-0.075525626540184	-0.171099230647087	-0.00368163525126874	-0.00784130673855543	-0.000658327015116811
-0.0136129772290587	-0.120668098330498	-0.226940602064133	-0.00387186021544039	-0.00824372749775648	-0.0015297019854188
-0.0686887502670288	-0.0744756311178207	-0.179780170321465	-0.0026226444169879	-0.00865690410137177	-0.00131217995658517
-0.0558391250669956	0.00371208903379738	-0.191750973463058	-0.00307371979579329	-0.0116000361740589	-0.000213666644413024
-0.0888631716370583	0.0636070296168327	-0.145654305815697	-0.00184450461529195	-0.0139833213761449	-0.00175788893830031
-0.16526161134243	-0.0385567359626293	-0.188544183969498	-0.0032120905816555	-0.0141118513420224	-0.000645107647869736
-0.160365000367165	-0.00269178743474185	-0.20701876282692	-0.00365979969501495	-0.0147100044414401	-0.00044754779082723
-0.202114105224609	0.000479260721476749	-0.123730003833771	-0.00427015777677298	-0.0146949328482151	-0.00152217480354011
-0.0871259793639183	0.0544628165662289	-0.244971245527267	-0.00549631845206022	-0.0138434562832117	-0.00152989849448204
-0.192633450031281	0.0273941177874804	-0.210933834314346	-0.00496715633198619	-0.0123269325122237	-0.00162527314387262
-0.0928353369235992	0.107515007257462	-0.27111279964447	-0.00540705397725105	-0.0127943800762296	-0.00169647147413343
-0.0691990107297897	0.178487122058868	-0.21985074877739	-0.00560920499265194	-0.0134162623435259	-0.00146533001679927
-0.0918932408094406	0.0952910780906677	-0.136304050683975	-0.005426827352494	-0.013075371272862	-0.00167311087716371
-0.0688372403383255	0.0877051874995232	-0.206861272454262	-0.00663801468908787	-0.0119689404964447	-0.00141932372935116
-0.0352945066988468	0.170015141367912	-0.144166126847267	-0.0051606297492981	-0.0118734398856759	-0.00174351048190147
-0.0202264226973057	0.0816356763243675	-0.194336161017418	-0.00573988538235426	-0.0102926958352327	-0.00244559394195676
0.0147496229037642	0.0519558414816856	-0.242449730634689	-0.00558310793712735	-0.00911129452288151	-0.00166944740340114
0.0611898489296436	0.174146607518196	-0.144188657402992	-0.00444261357188225	-0.00904407259076834	-0.00265623698942363
0.0843281596899033	0.162992388010025	-0.0858834236860275	-0.00374324712902308	-0.00825524795800447	-0.00295003992505372
0.0278812274336815	0.011168004013598	-0.166963323950768	-0.00666611595079303	-0.00656998809427023	-0.00257786293514073
0.131076738238335	0.0715688765048981	-0.153295576572418	-0.00593714229762554	-0.00676934281364083	-0.00189104699529707
0.15122939646244	0.153711467981339	-0.182400554418564	-0.0057016029022634	-0.00659319944679737	-0.00268313684500754
0.0954622030258179	0.0921967327594757	-0.152446106076241	-0.00655689183622599	-0.00589402997866273	-0.00303173973225057
0.130441844463348	0.0817838311195374	-0.195815473794937	-0.00565460603684187	-0.00697474274784327	-0.00233334326185286
0.0310330055654049	-0.00392768206074834	-0.17630797624588	-0.00629642000421882	-0.00837357435375452	-0.00205660448409617
0.0612170062959194	0.0178862437605858	-0.104565240442753	-0.00457432260736823	-0.00876742694526911	0.00011827728303615
-0.0121876746416092	-0.00964506715536118	-0.0576640702784061	-0.00431597465649247	-0.00846400018781424	0.000209714839002118
0.0717606842517853	-0.0138560459017754	-0.118027709424496	-0.00506579084321857	-0.00935112126171589	0.000313210126478225
0.101726315915585	0.0703381970524788	-0.0793743208050728	-0.00493612140417099	-0.00923691689968109	-0.00182253716047853
0.0995962247252464	0.0435061119496822	-0.200523838400841	-0.00469644041731954	-0.00784839037805796	-0.00182287232019007
0.130178406834602	0.0528639815747738	-0.180211275815964	-0.00459990510717034	-0.00673899427056313	-0.00303674349561334
0.0951321795582771	-0.028462715446949	-0.224661365151405	-0.00496111484244466	-0.00451045064255595	-0.0024899784475565
0.243386059999466	-0.020841708406806	-0.1968033015728	-0.00456791557371616	-0.0043035838752985	-0.00188886397518218
0.267471790313721	0.10454885661602	-0.216320544481277	-0.0029345229268074	-0.00520985387265682	-0.00270487810485065
0.147333636879921	-0.0678757205605507	-0.370068430900574	-0.00422635488212109	-0.00351327168755233	-0.00268553150817752
0.149807214736938	0.00576582038775086	-0.412764579057693	-0.00457309791818261	-0.0054816659539938	-0.00139150233007967
0.0841512382030487	0.0766728892922401	-0.292089283466339	-0.00211604801006615	-0.00931469444185495	-0.00313370302319527
-0.0183017458766699	-0.108577229082584	-0.373546272516251	-0.00412766728550196	-0.0104171512648463	-0.00254964409396052
-0.0800166055560112	-0.0535387247800827	-0.291919469833374	-0.00337870139628649	-0.0128387296572328	-0.00264205411076546
-0.117362268269062	-0.0801519006490707	-0.300240486860275	-0.00422168197110295	-0.0142762819305062	-0.00123450777027756
-0.0579999424517155	0.0207620896399021	-0.301104068756104	-0.00351854949258268	-0.0153904715552926	-0.000420178461354226
-0.053957037627697	0.0328632965683937	-0.273225039243698	-0.00530352536588907	-0.0147040439769626	9.08436195459217E-05
0.00639922032132745	0.108154162764549	-0.255787432193756	-0.00384572683833539	-0.0144793996587396	-0.00133249105419964
0.111417762935162	0.0696334391832352	-0.246553018689156	-0.000583594082854688	-0.00673181656748056	-0.000689973763655871
0.0265558660030365	0.0101294741034508	-0.395253092050552	-0.00638585723936558	-0.00948749110102654	-0.00378021644428372
0.0533895157277584	0.14593143761158	-0.402313113212585	-0.00762544292956591	-0.010970201343298	-0.0010902596404776
0.0474163964390755	0.248554512858391	-0.374014288187027	-0.009180573746562	-0.011504446156323	-0.00363410310819745
0.014043640345335	0.268113136291504	-0.402613043785095	-0.00914565101265907	-0.0123776951804757	-0.00272460887208581
0.0141636291518807	0.327879995107651	-0.262212067842484	-0.00846218690276146	-0.0134081775322556	-0.00342074944637716
-0.0319699160754681	0.293265402317047	-0.41187709569931	-0.00981707964092493	-0.0119636319577694	-0.00327610690146685
0.00236441381275654	0.36464586853981	-0.445760369300842	-0.0109163243323565	-0.0118843149393797	-0.00198168959468603
0.0558720380067825	0.391490191221237	-0.440369188785553	-0.0120134921744466	-0.0127847203984857	-0.00277480203658342
0.0685381442308426	0.488756328821182	-0.37725493311882	-0.0117456400766969	-0.0134047772735357	-0.00423770258203149
0.0796179473400116	0.49327740073204	-0.407273501157761	-0.0120503203943372	-0.0134441507980227	-0.00453320005908608
0.051517341285944	0.462251365184784	-0.444353103637695	-0.0120101757347584	-0.012932239100337	-0.00335757108405232
0.0214502681046724	0.446779549121857	-0.434784263372421	-0.0114321215078235	-0.0118203721940517	-0.00367705523967743
-0.063691034913063	0.219167768955231	-0.571695506572723	-0.0138489212840796	-0.0106772556900978	-0.00336244585923851
-0.0108937537297606	0.245788589119911	-0.518686890602112	-0.0129574062302709	-0.010780812241137	-0.00301070068962872
0.0828401520848274	0.320020407438278	-0.437597990036011	-0.00979170389473438	-0.0111491782590747	-0.00246557779610157
0.00915445201098919	0.182279855012894	-0.465712487697601	-0.00881835632026196	-0.00979146361351013	-0.00317261298187077
0.0986345261335373	0.209764242172241	-0.442293554544449	-0.00714968051761389	-0.0113536277785897	-0.00264316913671792
0.035687018185854	0.181067034602165	-0.431524038314819	-0.00419707410037518	-0.0110095469281077	-0.00272033596411347
-0.0253162086009979	-0.088662251830101	-0.473141193389893	-0.00275196996517479	-0.0102921910583973	-0.00223543820902705
-0.00371896964497864	-0.171381399035454	-0.415282726287842	0.000268240080913529	-0.0101406117901206	-0.00084876746404916
0.0558648519217968	-0.152356952428818	-0.361835122108459	0.00289678713306785	-0.010790441185236	0.000195433822227642
0.0367874056100845	-0.107558377087116	-0.287432372570038	0.00340079260058701	-0.0113299377262592	-0.000245762057602406
-0.0500851981341839	-0.181773662567139	-0.341458141803741	0.000927442510146648	-0.0117500210180879	-0.000958691467531025
0.0327331051230431	-0.0480201579630375	-0.367722064256668	-0.00234337314032018	-0.0115681514143944	-5.131053057994E-06
0.0900887176394463	0.101977504789829	-0.352784961462021	-0.00347921601496637	-0.0104212230071425	-0.00169934914447367
0.0711104869842529	0.0125471130013466	-0.466958522796631	-0.00594812026247382	-0.0081535829231143	-0.00192213617265224
0.171677976846695	0.173525094985962	-0.378424197435379	-0.0039786733686924	-0.00787005573511124	-0.00160850351676345
0.210049346089363	0.158380210399628	-0.349271535873413	-0.00424924260005355	-0.0057923668064177	-0.00283256033435464
0.218863382935524	0.15218511223793	-0.30192968249321	-0.00600672606378794	-0.00481721619144082	-0.00327211921103299
0.222194224596024	0.174583673477173	-0.358381539583206	-0.0080722002312541	-0.00384213216602802	-0.00201062276028097
0.27220618724823	0.262431025505066	-0.336860477924347	-0.00965500064194202	-0.00472956243902445	-0.00268926867283881
0.233750134706497	0.318295121192932	-0.399180799722672	-0.0107409199699759	-0.00621941685676575	-0.00316776032559574
0.29882687330246	0.370655715465546	-0.370956510305405	-0.00952477101236582	-0.00714670075103641	-0.00341603765264153
0.202955529093742	0.309422731399536	-0.334073841571808	-0.0092822378501296	-0.00782129168510437	-0.00506972335278988
0.136404395103455	0.279347896575928	-0.38108217716217	-0.010426951572299	-0.00807195156812668	-0.00423050345852971
0.1767697930336	0.436411738395691	-0.31239327788353	-0.00990251731127501	-0.0104232337325811	-0.00402278127148747
0.0915183797478676	0.306089341640472	-0.296271771192551	-0.0102825416252017	-0.00979514978826046	-0.00366075965575874
0.09097870439291	0.251834362745285	-0.387292563915253	-0.0125268623232841	-0.00862415973097086	-0.00225810334086418
0.247154533863068	0.380289763212204	-0.448610633611679	-0.011932834982872	-0.00797739997506142	-0.000838614243548363
0.192209735512733	0.37485283613205	-0.380990296602249	-0.0114947352558374	-0.00721813924610615	-0.0023538894020021
0.130731761455536	0.394069314002991	-0.325894862413406	-0.0108247706666589	-0.00875844806432724	-0.00435615517199039
0.0456006973981857	0.28403115272522	-0.342159956693649	-0.0104017164558172	-0.0119218118488789	-0.00287888688035309
-0.11296684294939	0.154911607503891	-0.311253994703293	-0.00819391384720802	-0.0157345645129681	-0.00313665717840195
-0.0458157956600189	0.18915943801403	-0.44671168923378	-0.00967264827340841	-0.0136008365079761	-0.000569732976146042
-0.0274467431008816	0.210202991962433	-0.501139104366302	-0.00597281334921718	-0.012045624665916	-0.00202856259420514
-0.0630873665213585	0.0826572328805923	-0.553147375583649	-0.00538526847958565	-0.0120711475610733	-0.00388849386945367
-0.000700317497830838	0.096436120569706	-0.542526543140411	-0.00326577504165471	-0.0124612152576447	-0.00337978382594883
-0.0136896846815944	-0.0721751749515533	-0.534637093544006	-0.00277981464751065	-0.0122733488678932	-0.00200673006474972
0.0419703125953674	-0.0759551301598549	-0.482396721839905	-0.00294788088649511	-0.0110807325690985	0.000825396797154099
-0.0461001768708229	-0.0531376972794533	-0.348930299282074	-0.00256050657480955	-0.0101038059219718	0.000854504702147096
0.0475824400782585	-0.0186249241232872	-0.290119141340256	-0.000284202251350507	-0.00954157765954733	0.00149656168650836
-0.00976250413805246	-0.162878155708313	-0.257351666688919	0.00143631128594279	-0.00660636369138956	-0.000902999250683934
0.128632053732872	-0.0998426303267479	-0.180611029267311	0.00187016755808145	-0.00502230925485492	-0.00112185173202306
0.183253720402718	-0.141025066375732	-0.230404317378998	0.000229863522690721	-0.00336169055663049	-6.60546065773815E-05
0.233910039067268	-0.00299330498091877	-0.229808866977692	-0.00113946746569127	-0.00365902949124575	-0.00127450504805893
0.208344921469688	0.1165766492486	-0.182908073067665	-0.00178271543700248	-0.00412385677918792	-0.00193687085993588
0.15080039203167	0.0141196139156818	-0.243871033191681	-0.00436148559674621	-0.00579655403271317	-0.00331881665624678
0.136173605918884	0.00636655511334538	-0.234605014324188	-0.00503698736429214	-0.00664671184495091	-0.00411418592557311
0.0911559611558914	0.0927833616733551	-0.185111671686172	-0.00452260626479983	-0.00649773329496384	-0.00558045553043485
0.0384796671569347	0.0901640057563782	-0.242384195327759	-0.00702790915966034	-0.00864231586456299	-0.00235451525077224
0.0370053797960281	0.115249551832676	-0.244326055049896	-0.00762845948338509	-0.00998097192496061	-0.00182639888953418
0.076020821928978	0.207960188388824	-0.264317661523819	-0.00816407147794962	-0.01017233915627	-0.000784778210800141
-0.0785902440547943	0.141307726502419	-0.321872919797897	-0.00868706498295069	-0.0119336592033505	-0.00172125990502536
-0.137256145477295	0.1556356549263	-0.389662683010101	-0.00925156380981207	-0.0148671707138419	-0.00141691428143531
-0.123674876987934	0.319887042045593	-0.323761135339737	-0.00799178518354893	-0.0173613075166941	-0.00197677523829043
-0.232491046190262	0.169992908835411	-0.461570888757706	-0.00865986384451389	-0.0175046063959599	-0.000983935664407909
-0.267617285251617	0.198651999235153	-0.469301909208298	-0.00874866172671318	-0.0186533480882645	-0.00208455161191523
-0.247177928686142	0.20212422311306	-0.428177028894424	-0.0094845574349165	-0.0170925930142403	-0.00091229664394632
-0.205098941922188	0.233051106333733	-0.39548334479332	-0.00924118421971798	-0.0160515960305929	-0.00169736729003489
-0.0900603979825974	0.242134809494019	-0.306089848279953	-0.00993934646248817	-0.0132101187482476	-0.00214876886457205
-0.0194153934717178	0.17453221976757	-0.382886230945587	-0.00792347732931376	-0.010243603028357	-0.00310420850291848
0.0319717526435852	0.021773137152195	-0.57668673992157	-0.00466758012771606	-0.00846826005727053	-0.00115705910138786
0.139536052942276	0.030322564765811	-0.500827729701996	0.000647834327537566	-0.00785923562943935	-0.00324328290298581
0.0718391761183739	-0.191540911793709	-0.564692199230194	0.00142737478017807	-0.00665778573602438	-0.000737387512344867
0.100236862897873	-0.065144270658493	-0.483045965433121	0.000578568142373115	-0.00584057904779911	-0.000930822046939284
0.164842545986176	-0.0173636004328728	-0.451303362846375	-0.00272855209186673	-0.00523113179951906	-0.00052628421690315
0.12943272292614	0.00994509179145098	-0.484386295080185	-0.00469932006672025	-0.00517958076670766	-0.000538064632564783
0.196468815207481	0.039843924343586	-0.404126793146133	-0.0056921117939055	-0.00389348622411489	-0.00154447602108121
0.156195417046547	0.0551047772169113	-0.267055451869965	-0.00614116387441754	-0.00350687257014215	-0.00342583400197327
0.229829519987106	0.117162883281708	-0.227569431066513	-0.00507310265675187	-0.00436154613271356	-0.0027516083791852
0.108715064823627	0.0866351500153542	-0.275326043367386	-0.00512169720605016	-0.00531010655686259	-0.00385527033358812
0.0942360013723373	0.0784305483102798	-0.297971844673157	-0.00374758522957563	-0.0057505602017045	-0.00280827260576189
0.0189100578427315	0.080633781850338	-0.184607699513435	-0.00267115421593189	-0.0082616675645113	-0.00331873120740056
-0.114164672791958	0.12580506503582	-0.191154360771179	-0.00431812275201082	-0.0118855061009526	-0.00229958794079721
-0.27961203455925	0.16623218357563	-0.348836243152618	-0.00897799711674452	-0.0155088258907199	-0.00127338932361454
-0.359711825847626	0.289142727851868	-0.376938015222549	-0.0104220500215888	-0.0214963890612125	-0.000279058440355584
-0.387805581092834	0.170136526226997	-0.33232581615448	-0.0099231693893671	-0.017175916582346	-6.23958330834284E-05
-0.373577386140823	0.17610590159893	-0.308775305747986	-0.00986044481396675	-0.0151258166879416	-0.000772649713326246
-0.286545783281326	0.0915720239281654	-0.465392082929611	-0.00735191255807877	-0.0151381883770227	-0.000596963160205632
-0.17857950925827	-0.00470554968342185	-0.466105252504349	-0.00317537249065936	-0.0132620185613632	-0.00123187270946801
-0.0491988435387611	0.0393489077687263	-0.442689627408981	-0.00137084710877389	-0.0121239461004734	-0.000169960330822505
-0.103847712278366	-0.0395886078476906	-0.493063300848007	-0.0028087473474443	-0.0116618229076266	-0.00195535877719522
-0.164196684956551	-0.0539807379245758	-0.321612477302551	-0.00251593836583197	-0.0132054658606648	-0.00341875944286585
-0.169573247432709	0.0338015034794807	-0.216934323310852	-0.000898244499694556	-0.016212010756135	-0.00345387402921915
-0.110567457973957	0.0482661090791225	-0.0717458203434944	-0.00167226907797158	-0.0145501103252172	-0.00885452795773745
-0.0587345659732819	-0.158361524343491	0.0203124526888132	0.00418771523982286	-0.00975002441555262	-0.00691493973135948
0.0134094106033444	-0.327191740274429	-0.510306477546692	0.00347339967265725	-0.010422371327877	0.00129539601039141
0.0224363189190626	-0.294834911823273	-0.600716769695282	0.0017696802970022	-0.0103419404476881	0.00692334631457925
-0.0376471616327763	-0.26111501455307	-0.486290484666824	0.00383139797486365	-0.0120808724313974	0.00636987807229161
-0.00254224357195199	-0.25601190328598	0.00288371578790247	0.0033006549347192	-0.007185950409621	0.00317665725015104
0.0215196590870619	-0.200839877128601	-0.400412410497665	-0.000418663315940648	-0.00937376450747252	0.000591211777646095
0.0163476597517729	-0.258302688598633	-0.690356194972992	0.000403685960918665	-0.00821605324745178	-0.0017677053110674
0.168015107512474	-0.324976742267609	-0.0956612974405289	0.0057790013961494	-0.00176388572435826	-0.00347004877403378
0.222170531749725	-0.295828402042389	-0.304779410362244	0.00456379866227508	-0.000798019405920058	-0.00341707654297352
0.294577389955521	-0.00898291822522879	-0.246022522449493	-0.000263577705482021	-0.0013792454265058	-0.00541393179446459
0.183443829417229	0.035407368093729	-0.374174565076828	-0.00574062066152692	-0.00253360555507243	-0.00600387062877417
-0.0708841755986214	0.301202267408371	-0.121841788291931	-0.0121907349675894	-0.00920892972499132	-0.0040042232722044
-0.295681059360504	0.292116403579712	-0.373550325632095	-0.0147069748491049	-0.015398140065372	0.0060950075276196
-0.362777858972549	0.0649659186601639	-0.347406566143036	-0.00651906803250313	-0.0195667799562216	0.00799146294593811
-0.41254523396492	-0.229048982262611	-0.197020977735519	0.00366334873251617	-0.0183597430586815	0.00333150615915656
-0.453728169202805	-0.413565963506699	-0.161751091480255	0.00615988438948989	-0.0156816840171814	0.000297561084153131
-0.312426865100861	-0.22192856669426	-0.164632469415665	0.00375861069187522	-0.0145694492384791	-0.00121424463577569
-0.444645494222641	-0.0830183923244476	-0.150507286190987	-0.00383810605853796	-0.015266896225512	-0.00283366744406521
-0.516102075576782	0.307005226612091	-0.0319791994988918	-0.0100509766489267	-0.0188689921051264	-0.0046147033572197
-0.589781582355499	0.443305432796478	0.320870161056519	-0.0165496412664652	-0.0162110850214958	-0.00470607122406363
-0.476634711027145	0.747434139251709	-0.0986847952008247	-0.0239017605781555	-0.0200980994850397	-0.00315360329113901
-0.623654246330261	0.723392069339752	-0.396099507808685	-0.0271156821399927	-0.0247702319175005	-0.00300906808115542
-0.698688089847565	0.62610912322998	-0.167347937822342	-0.0196061786264181	-0.0266159996390343	-0.0034055202268064
-0.753069043159485	0.416974037885666	-0.0561191253364086	-0.0130346212536097	-0.0255187712609768	0.00139847362879664
-0.80664598941803	0.188419431447983	-0.00198379880748689	-0.00849944073706865	-0.0270919892936945	0.00309061398729682
-0.957764506340027	-0.0466728657484055	0.0642720609903336	-0.00919832289218903	-0.0276125706732273	0.00186653714627028
-0.831694602966309	-0.203713595867157	-0.241278275847435	-0.00359707116149366	-0.0258009657263756	0.00500401575118303
-0.655400991439819	-0.505401730537415	-0.253594726324081	0.00641229143366218	-0.0221935883164406	0.0035427431575954
-0.406385540962219	-0.691241443157196	-0.058839064091444	0.0168493650853634	-0.0148920472711325	0.00118098082020879
-0.212507486343384	-0.779155075550079	0.0332850441336632	0.0204533115029335	-0.00666686287149787	0.000597276084590703
-0.0628780797123909	-0.804571688175201	-0.0346921235322952	0.017035024240613	-0.00302339345216751	0.00213162344880402
-0.0475506186485291	-0.5960813164711	0.0538527816534042	0.013054626993835	-0.00541373714804649	0.00297149177640677
-0.310680419206619	-0.465490937232971	0.0829444602131844	0.00758315203711391	-0.0126648712903261	0.00211893627420068
-0.484494388103485	-0.267558842897415	0.199346587061882	0.00446532992646098	-0.0174859203398228	0.00290697091259062
-0.492876321077347	0.00987058039754629	0.162475243210793	-0.00285892956890166	-0.0189658217132092	-0.00110692996531725
-0.354641407728195	0.2674939930439	0.074706606566906	-0.0106158638373017	-0.0173118989914656	-0.00202285661362112
-0.137447506189346	0.418851524591446	0.0524352602660656	-0.0170487239956856	-0.0103217735886574	-0.00787045434117317
0.172865375876427	0.444773375988007	0.232537835836411	-0.0177517682313919	-0.000526477349922061	-0.00582657195627689
0.365962594747543	0.478333681821823	0.495200604200363	-0.0165379606187344	0.00548036629334092	-0.00417433306574821
0.244061917066574	0.31471586227417	0.376492530107498	-0.0141073325648904	0.00566400680691004	-0.00493807578459382
0.0144019909203053	0.152927055954933	0.312232494354248	-0.00967719964683056	-0.000239208311541006	-0.00499026756733656
-0.217269405722618	0.0346346311271191	0.193810999393463	-0.00478681642562151	-0.00738737918436527	-0.00170904549304396
-0.439501821994781	-0.337437123060226	0.112286753952503	0.00428721634671092	-0.0155305322259665	0.00375268375501037
-0.581700146198273	-0.753903925418854	0.0822286307811737	0.0153259988874197	-0.0220002979040146	0.0022758194245398
-0.71254962682724	-1.06500327587128	-0.0832775607705116	0.0209564752876759	-0.0213143136352301	0.00788373406976461
-0.59783011674881	-0.952290594577789	-0.0783152431249619	0.0196475703269243	-0.0203768666833639	0.0074923625215888
-0.373252630233765	-0.600104510784149	0.189449623227119	0.0137861948460341	-0.0142520889639854	0.00399879179894924
-0.156703680753708	-0.175371736288071	0.238425701856613	0.00351089308969676	-0.00901380274444819	0.000930089910980314
-0.0938651859760284	0.120895206928253	0.358751058578491	-0.00337583664804697	-0.00749407568946481	-0.00246941228397191
-0.32341456413269	0.00462947227060795	0.636359810829163	-0.00432212650775909	-0.0114769469946623	-0.00676810136064887
-0.423164874315262	-0.0490169413387775	0.246251419186592	-0.00223172921687365	-0.0155113758519292	-0.00261485716328025
-0.538561701774597	-0.189119175076485	0.196775481104851	-0.000954965769778937	-0.0181185901165009	-0.00400200393050909
-0.555231332778931	-0.25078421831131	0.261637806892395	0.000881500192917883	-0.0171506516635418	-0.00269830133765936
-0.26996174454689	-0.0660098120570183	0.213671088218689	-0.00311335874721408	-0.0107288658618927	-8.68051065481268E-05
-0.136566266417503	0.172408416867256	0.205591395497322	-0.00838350504636765	-0.00755330454558134	-0.000394184957258403
-0.0999325960874558	0.334316790103912	0.404431700706482	-0.00995738990604877	-0.00824751518666744	-0.00103240308817476
-0.109676852822304	0.289424210786819	0.352898329496384	-0.00820341240614653	-0.00870179757475853	-0.000409299915190786
-0.32530403137207	-0.0742905139923096	0.153122544288635	-0.00705284392461181	-0.00844986457377672	-0.000208951212698594
-0.382662862539291	-0.18432442843914	0.0997696667909622	-0.00160767289344221	-0.0122419316321611	-0.00179497490171343
-0.440732687711716	-0.328208833932877	0.103439837694168	0.00378548516891897	-0.0159873757511377	-0.00117861235048622
-0.307736307382584	-0.265711694955826	0.22067479789257	0.0035844414960593	-0.0111767072230577	4.7916950279614E-05
-0.174863860011101	-0.0843724012374878	0.256733566522598	-0.000428000523243099	-0.00892389751970768	0.000219767214730382
-0.211094751954079	-0.0529791153967381	0.0653765276074409	-0.00619586976245046	-0.00947088468819857	-0.00313730537891388
-0.0112944198772311	0.13285993039608	0.321407794952393	-0.00755284447222948	-0.003933219704777	0.000110244422103278
-0.0838224142789841	0.326218366622925	0.29735141992569	-0.00937292259186506	-0.00759734492748976	-0.00137894414365292
-0.134366020560265	0.200140208005905	0.283805638551712	-0.0103939902037382	-0.00779363373294473	-0.00149603141471744
-0.150463968515396	0.216686010360718	0.290657579898834	-0.00670731859281659	-0.0100707486271858	-0.00138478586450219
-0.261055439710617	0.0430097058415413	0.190980270504951	-0.00641942443326116	-0.0100461449474096	-0.00161253102123737
-0.193033024668694	0.117048859596252	0.290155798196793	-0.00470372475683689	-0.0107703180983663	-0.00242338702082634
-0.255902230739594	0.0435730144381523	0.145801618695259	-0.00577676249668002	-0.00988628808408976	-0.00266204355284572
-0.145178720355034	0.139354228973389	0.139495462179184	-0.00486155273392797	-0.0106658115983009	-0.00296808499842882
-0.213056355714798	0.0770761221647263	0.228980138897896	-0.00532448152080178	-0.00970627646893263	-0.00249445415101945
-0.218406692147255	0.136170923709869	0.21071782708168	-0.00424604443833232	-0.0114614879712462	-0.00193279213272035
-0.305114567279816	-0.0180508326739073	0.239053457975388	-0.00459283636882901	-0.0119446404278278	-0.00107661273796111
-0.365496098995209	-0.0455858744680882	0.199234053492546	-0.00576814636588097	-0.0120345018804073	-0.00172663317061961
-0.354580640792847	-0.0191877298057079	0.248777478933334	-0.00580795481801033	-0.011964401230216	-0.000351450726157054
-0.257177114486694	0.155180767178535	0.243384152650833	-0.00623490242287517	-0.0121584478765726	6.07356960244942E-05
-0.22335022687912	0.197817981243134	0.239625722169876	-0.00832708273082972	-0.01109922491014	-0.00111858278978616
-0.261170238256454	0.172314435243607	0.12711738049984	-0.00775385228917003	-0.0113994553685188	-0.00136908458080143
-0.297816395759583	0.0917477533221245	0.244354054331779	-0.00595899252220988	-0.0107536194846034	-0.00265098852105439
-0.192729651927948	0.03665417060256	0.218767434358597	-0.00351741584017873	-0.0106139918789268	-0.00279350997880101
-0.254291594028473	-0.087238110601902	0.226530700922012	-0.00301709654740989	-0.00957245007157326	-0.00195912504568696
-0.180283680558205	-0.0493461862206459	0.250567197799683	-0.00260847457684577	-0.0100668286904693	-0.000175459586898796
-0.196819499135017	0.00153504149056971	0.344008505344391	-0.00102232932113111	-0.0106625016778708	-0.000974212016444653
-0.26347741484642	-0.0637724548578262	0.240359395742416	-0.00240692542865872	-0.0110178561881185	-2.79246905847685E-05
-0.308133542537689	-0.122663304209709	0.221401125192642	-0.00269682612270117	-0.0105656310915947	0.000565663853194565
-0.25482764840126	-0.0327901989221573	0.249244764447212	-0.00150413601659238	-0.0108990510925651	0.000258264248259366
-0.322503507137299	-0.128905832767487	0.217027246952057	-0.00209759990684688	-0.010021286085248	-0.00153197289910167
-0.254406452178955	-0.0921696871519089	0.226057142019272	-0.00250457390211523	-0.00957291480153799	-0.00142708828207105
-0.209065586328506	0.0200387891381979	0.297708034515381	-0.00253087352029979	-0.00851476658135653	-0.00261131511069834
-0.138054251670837	0.143237709999084	0.286698937416077	-0.0049059921875596	-0.00924669671803713	-0.0025194191839546
-0.201427772641182	0.130816951394081	0.283636510372162	-0.00764402840286493	-0.00954808853566647	-0.00278251781128347
-0.316521465778351	0.0972856804728508	0.262189567089081	-0.00842251535505056	-0.00970400124788284	-0.00190930988173932
-0.272200614213943	0.162552788853645	0.301728308200836	-0.00583628797903657	-0.0118383299559355	-0.000878311751876026
-0.306686550378799	0.114071652293205	0.33071231842041	-0.00471938401460648	-0.0112463673576713	-0.00193510483950377
-0.24949012696743	0.0996270701289177	0.385311275720596	-0.00334055465646088	-0.0110285840928555	-0.00193970697000623
-0.251374900341034	-0.0091484896838665	0.323888719081879	-0.00421892991289496	-0.00950058922171593	-0.00147803639993072
-0.233460187911987	-0.0196694098412991	0.359900683164597	-0.00324712437577546	-0.00933776330202818	-0.00142972241155803
-0.258215814828873	-0.000661037454847246	0.383810043334961	-0.00293578114360571	-0.00952125620096922	-0.000436607864685357
-0.239621013402939	-0.0206143017858267	0.326596349477768	-0.00265562627464533	-0.00950161274522543	0.000345792388543487
-0.265166163444519	-0.0426005534827709	0.31632873415947	-0.00265882164239883	-0.00909062754362822	-0.00125694926828146
-0.192624360322952	0.0118388794362545	0.334315598011017	-0.00260198069736362	-0.00986203365027905	-0.00118179898709059
-0.25513368844986	-0.00119096203707159	0.363272100687027	-0.00334237981587648	-0.00971315056085587	-0.00126604875549674
-0.213158264756203	0.0119137745350599	0.30543977022171	-0.00400019530206919	-0.0102138370275497	-0.000589288945775479
-0.276435434818268	0.0952513515949249	0.362138599157333	-0.00263606151565909	-0.0118750389665365	-0.00110113935079426
-0.334568083286285	0.00704400753602386	0.318695098161697	-0.00257710390724242	-0.0135760791599751	-0.00131725380197167
-0.466787278652191	-0.115317724645138	0.299497544765472	-0.00415938999503851	-0.0132814599201083	-0.00175999733619392
-0.438776195049286	-0.0797278508543968	0.17300970852375	-0.00493242545053363	-0.0127785503864288	-0.00180354015901685
-0.421912431716919	-0.0671973004937172	0.163597941398621	-0.00470607820898294	-0.0123134078457952	-0.00117931317072362
-0.371947586536407	-0.00596653344109654	0.245069265365601	-0.0058564031496644	-0.0116739748045802	-0.000927084183786064
-0.284425616264343	0.121869385242462	0.285553365945816	-0.00521834054961801	-0.0119805345311761	-0.00115429947618395
-0.286224871873856	0.00430693896487355	0.191069915890694	-0.00586977228522301	-0.0103818457573652	-0.00145788432564586
-0.200906127691269	0.0128855556249619	0.217895671725273	-0.00542987510561943	-0.00960942264646292	-0.000834348611533642
-0.157251417636871	0.0537736006081104	0.243345975875854	-0.00277436221949756	-0.00874332245439291	-0.00124681054148823
-0.1268120855093	-0.00388477835804224	0.235993325710297	-0.000884522742126137	-0.00951967015862465	-0.000519499066285789
-0.258984923362732	-0.156009346246719	0.184622064232826	-0.000933248782530427	-0.00829706061631441	-0.00140135956462473
-0.171113252639771	-0.102630667388439	0.250103205442429	0.000353718496626243	-0.00925086531788111	-0.000401432480430231
-0.233454808592796	-0.0776527002453804	0.268509775400162	0.00139571900945157	-0.0105785308405757	-0.00121492764446884
-0.307285517454147	-0.15130926668644	0.271554052829742	-0.00184841174632311	-0.0102908639237285	-0.000103548336483072
-0.298941791057587	-0.00333645148202777	0.354506194591522	-0.00207535061053932	-0.0119268707931042	-0.00113637291360646
-0.356064349412918	-0.00590062094852328	0.336231112480164	-0.00198388728313148	-0.0126032633706927	-0.00117772491648793
-0.369042485952377	-0.0602810978889465	0.312238305807114	-0.00436360342428088	-0.0120815830305219	-0.000974604685325176
-0.293026119470596	0.0109413797035813	0.340424835681915	-0.00218745553866029	-0.0118387956172228	-0.000640840793494135
-0.269098907709122	-0.0653848946094513	0.272214323282242	-0.00158567749895155	-0.0101511552929878	-0.00037465343484655
-0.24686236679554	-0.0776432976126671	0.343047648668289	-0.00199504708871245	-0.00885868258774281	-0.000914077507331967
-0.211566463112831	-0.0476746819913387	0.306447774171829	-0.00254276744090021	-0.00888889189809561	-2.41514990193537E-05
-0.229414567351341	-0.0675793588161469	0.301585555076599	-0.0014264730270952	-0.00943967886269093	-0.00163788464851677
-0.197419211268425	-0.00148784893099219	0.225036337971687	-0.00200912216678262	-0.0101792523637414	-0.000572441378608346
-0.279032707214355	-0.0854945108294487	0.26614698767662	-0.00164039398077875	-0.00988891627639532	-0.00179593800567091
-0.256027340888977	-0.0872644782066345	0.291397631168365	-0.00144560367334634	-0.010416841134429	-0.00105997372884303
-0.224362432956696	-0.0193103700876236	0.322789162397385	-0.00048439871170558	-0.010647720657289	-0.00114239344839007
-0.283298432826996	-0.066164918243885	0.276410818099976	-0.00365603412501514	-0.00972156692296267	-0.00142356497235596
-0.219100460410118	0.0334412567317486	0.322419583797455	-0.00461518252268434	-0.0106969065964222	-0.000862263201270252
-0.211656242609024	0.111859828233719	0.292417019605637	-0.00510261626914144	-0.0106799984350801	-0.00164188037160784
-0.246506944298744	0.0673835128545761	0.285212606191635	-0.00687942048534751	-0.0106582464650273	-0.00109811767470092
-0.277165025472641	0.0593623071908951	0.301257193088531	-0.00514200329780579	-0.0106972241774201	-0.00210020667873323
-0.198197886347771	0.0148631175979972	0.299322307109833	-0.00340854376554489	-0.0102395415306091	-0.00155882129911333
-0.205568090081215	0.0187754165381193	0.240836158394814	-0.00158110749907792	-0.00986822601407766	-0.00199672766029835
-0.168454259634018	-0.0584053546190262	0.253443956375122	-0.00257467338815331	-0.00854763761162758	-0.00145702320151031
-0.151744484901428	0.00267669185996056	0.239915370941162	-0.00208633090369403	-0.00901144742965698	-0.00111891445703804
-0.211352169513702	-0.00915989372879267	0.221492812037468	-0.00398043217137456	-0.00893148500472307	-0.00199951115064323
-0.223039969801903	0.0906162112951279	0.240329816937447	-0.00483613926917315	-0.0101216956973076	-0.0015247690025717
-0.243993729352951	0.0529820248484612	0.295585721731186	-0.00648511666804552	-0.0103940088301897	-0.00169604190159589
-0.233607813715935	0.12078982591629	0.29925337433815	-0.00595748238265514	-0.0117161180824041	-0.00137871375773102
-0.206927925348282	0.130566895008087	0.266378790140152	-0.00538667384535074	-0.0116998460143805	-0.00191867642570287
-0.20199953019619	0.0941410064697266	0.234656274318695	-0.00618702964857221	-0.0105964187532663	-0.00133308616932482
-0.171723425388336	0.178854048252106	0.346771448850632	-0.00427202740684152	-0.00981189589947462	-0.0022970037534833
-0.210657611489296	0.0375573523342609	0.312606334686279	-0.00442223576828837	-0.00952242780476809	-0.00237227790057659
-0.166310325264931	0.0783153623342514	0.255971491336823	-0.00399038475006819	-0.0101535078138113	-0.00191703031305224
-0.20350269973278	0.127683937549591	0.321938663721085	-0.00291292229667306	-0.0114741958677769	-0.00245273276232183
-0.269878476858139	-0.0238421615213156	0.233073174953461	-0.0049394341185689	-0.0100108273327351	-0.00223229685798287
-0.159765154123306	0.00884257629513741	0.255462557077408	-0.00384710635989904	-0.0098560331389308	-0.0011595058022067
-0.14673475921154	-0.0127050941810012	0.26421520113945	-0.00343849346973002	-0.00929437763988972	-0.000727081554941833
-0.158366739749908	-0.0416609868407249	0.259832948446274	-0.00370843266136944	-0.00893689133226871	-0.000790413119830191
-0.094754084944725	0.029517475515604	0.189310058951378	-0.00347732217051089	-0.00919521600008011	7.75313674239442E-05
-0.130502447485924	0.143867537379265	0.276874899864197	-0.00360285793431103	-0.00983517896384001	-0.00123478739988059
-0.193876177072525	0.0362834185361862	0.28912940621376	-0.00567237054929137	-0.0100538823753595	-0.00192822387907654
-0.194511726498604	0.20127309858799	0.222187727689743	-0.0053142961114645	-0.0118448669090867	-0.00173002108931541
-0.279375672340393	0.10951828956604	0.281503200531006	-0.00680969236418605	-0.0121049378067255	-0.00200624717399478
-0.214718878269196	0.184855133295059	0.267393469810486	-0.00405424181371927	-0.0128622949123383	-0.00220822775736451
-0.250950336456299	0.0818891003727913	0.249229192733765	-0.00600630976259708	-0.0110028283670545	-0.00248979567550123
-0.156687036156654	0.141838520765305	0.254464954137802	-0.0058961627073586	-0.00994464010000229	-0.00225430633872747
-0.204735144972801	0.0641720667481422	0.197359800338745	-0.0072643281891942	-0.00775022758170962	-0.00255707814358175
-0.105215847492218	0.159506469964981	0.275701761245728	-0.00569089874625206	-0.00975633133202791	-0.00147497723810375
-0.199972301721573	0.0425743013620377	0.174604117870331	-0.00611363770440221	-0.00857830792665482	-0.00134236575104296
-0.144066110253334	0.120116785168648	0.246010765433311	-0.00480217300355434	-0.00996078364551067	-0.00161980383563787
-0.133650779724121	0.113523058593273	0.216233357787132	-0.00497519690543413	-0.00987665262073278	-0.00192542397417128
-0.134602054953575	0.0599875301122665	0.172411918640137	-0.00575502589344978	-0.0102286450564861	-0.00190219096839428
-0.11997102200985	0.0997515842318535	0.257854461669922	-0.00353802647441626	-0.00948034040629864	-0.00233339262194932
-0.133665442466736	0.0299449991434813	0.147576913237572	-0.00464274967089295	-0.00889099948108196	-0.00178608763962984
-0.0856673866510391	0.0984049662947655	0.297147780656815	-0.00291635515168309	-0.00934349931776524	-0.00177789374720305
-0.0516804382205009	0.069894552230835	0.20386928319931	-0.00537052052095532	-0.00824163109064102	-0.00141035707201809
-0.103135317564011	0.0446260944008827	0.219952747225761	-0.00529689574614167	-0.0083009535446763	-0.00103304488584399
-0.111232466995716	0.110092923045158	0.227062851190567	-0.00555165903642774	-0.00903899129480124	-0.000742113334126771
-0.117097876966	0.121378637850285	0.356036156415939	-0.00361352600157261	-0.0106711778789759	-0.00154540233779699
-0.162362650036812	0.0373466201126575	0.24610447883606	-0.00516600580886006	-0.00924859754741192	-0.00158043974079192
-0.126328736543655	0.106741182506084	0.282477617263794	-0.0043301316909492	-0.0106655349954963	-0.00210750917904079
-0.141708135604858	0.100062303245068	0.268150955438614	-0.00582554750144482	-0.00870361737906933	-0.00214708573184907
-0.131553381681442	0.0613640062510967	0.295445114374161	-0.00649229483678937	-0.00903653912246227	-0.00286969961598516
-0.122121088206768	0.120706982910633	0.223358660936356	-0.00506561156362295	-0.00854716263711452	-0.000968146487139165
-0.16191965341568	0.114099510014057	0.330635994672775	-0.00202607130631804	-0.0103655327111483	-0.00149012170732021
-0.193789154291153	-0.0207538474351168	0.243155881762505	-0.00323451077565551	-0.0103765707463026	-0.0014594643143937
-0.172109171748161	-0.0169418677687645	0.223654061555862	-0.00307862320914865	-0.0113514522090554	-0.000123533784062602
-0.197044491767883	0.0425057746469975	0.306735932826996	-0.00316240056417882	-0.0114299124106765	-0.000943616847507656
-0.174613580107689	0.108478032052517	0.301719933748245	-0.00318887201137841	-0.011765094473958	-0.000724874727893621
-0.221412613987923	0.0378737859427929	0.235179111361504	-0.00554699869826436	-0.0111041544005275	-0.0012397828977555
-0.1911231726408	0.071642741560936	0.26575693488121	-0.0046194582246244	-0.0114623736590147	-0.000758269627112895
-0.207596808671951	0.0828684717416763	0.36967670917511	-0.00164564605802298	-0.0121587244793773	-0.00164309563115239
-0.260644912719727	-0.0505110695958138	0.245717659592628	-0.00450451020151377	-0.0104554509744048	-0.0016155355842784
-0.16358257830143	0.0248405355960131	0.284329235553741	-0.00450900243595243	-0.0110956802964211	-0.000835175334941596
-0.16375669836998	0.13036622107029	0.315813213586807	-0.00378271611407399	-0.0112123778089881	-0.00155321531929076
-0.196237161755562	0.0414313524961472	0.27859365940094	-0.00496470695361495	-0.0106941172853112	-0.000673305417876691
-0.198438137769699	0.0591464750468731	0.306174367666245	-0.00353370443917811	-0.0115362890064716	-0.000925292086321861
-0.231356680393219	-0.10268884152174	0.324927628040314	-0.00230938219465315	-0.0115383453667164	-0.000582212873268873
-0.145946204662323	-0.0875933021306992	0.281239628791809	-0.00155489472672343	-0.0111027844250202	0.00065786432242021
-0.230904519557953	-0.154164776206017	0.261323809623718	-0.000586615700740367	-0.0108316047117114	-0.000298396480502561
-0.193326473236084	-0.07026606798172	0.244564265012741	-0.00228641415014863	-0.0101889735087752	0.000846129609271884
-0.179196089506149	-0.126695781946182	0.390322834253311	-0.000158104769070633	-0.0103829149156809	-0.00127554731443524
-0.0813392177224159	-0.109681382775307	0.242998376488686	0.0011761715868488	-0.0083159888163209	8.10673445812427E-05
-0.0879209712147713	-0.149545133113861	0.219123899936676	-0.000315321784000844	-0.00680799782276154	-0.00162592157721519
-0.025638272985816	-0.100876964628696	0.219610840082169	-0.00132790871430188	-0.00623305840417743	-0.00200727349147201
-0.0197486951947212	-0.0476074628531933	0.267501085996628	-0.000963188474997878	-0.00632751500234008	-0.00206708372570574
-0.0468516759574413	0.0172742642462254	0.203609764575958	-0.00150896678678691	-0.0065283109433949	-0.00128685496747494
-0.127577111124992	-0.0555872730910778	0.19795298576355	-0.00260028382763267	-0.00855292193591595	-0.00165692460723221
-0.102890245616436	-0.0639808773994446	0.20489789545536	-0.00177183654159307	-0.0101696997880936	-0.000134575093397871
-0.237087279558182	-0.105372726917267	0.240842446684837	-0.000181599622010253	-0.0120525807142258	-0.00114209239836782
-0.206091850996017	-0.121168978512287	0.360285967588425	0.00151638127863407	-0.0120136449113488	-0.00103751453571022
-0.289222896099091	-0.229010656476021	0.304350465536118	0.0022665080614388	-0.0113217383623123	-0.00119506835471839
-0.240042075514793	-0.115989461541176	0.396116673946381	0.00360338226892054	-0.0123482076451182	-0.000927387969568372
-0.285038411617279	-0.194117471575737	0.2266695946455	0.000154310386278667	-0.0100211147218943	-0.000261028559179977
-0.191142424941063	-0.0297688022255898	0.305010765790939	-0.00109547888860106	-0.0109688807278872	-0.000897742283996195
-0.230970323085785	0.0139742325991392	0.192656680941582	-0.00426419265568256	-0.0110136028379202	-0.00108543061651289
-0.195393174886703	0.14972597360611	0.204368710517883	-0.00546082993969321	-0.0110779171809554	-0.00128579058218747
-0.223773807287216	0.0803569555282593	0.174380794167519	-0.00560051389038563	-0.0118631888180971	-0.001576864044182
-0.203465208411217	0.111904978752136	0.15466433763504	-0.00450271926820278	-0.013187893666327	0.000174901055288501
-0.325186938047409	0.01965924911201	0.210346013307571	-0.00385301443748176	-0.0129925375804305	-0.00207202835008502
-0.266662359237671	0.0434449389576912	0.348330855369568	-0.00313050835393369	-0.0127089098095894	-0.000648817047476768
-0.249744653701782	0.0573810935020447	0.234309807419777	-0.00433632219210267	-0.0128778908401728	-0.000639719190075994
-0.265176743268967	0.0959766060113907	0.20940537750721	-0.00338371144607663	-0.0130069404840469	-0.00113961054012179
-0.261848390102386	0.0490219816565514	0.167403295636177	-0.00542946858331561	-0.0104511575773358	-0.000192930368939415
-0.198870807886124	0.13913457095623	0.19829897582531	-0.00396803766489029	-0.0117576001212001	0.000358019926352426
-0.209433853626251	0.0501925610005856	0.257857233285904	-0.00339092197827995	-0.0102723576128483	-0.000568842224311084
-0.118702210485935	0.150789797306061	0.294613659381866	-0.00457977643236518	-0.00995418336242437	-0.00183764134999365
-0.142649814486504	0.12097642570734	0.212205395102501	-0.00817620847374201	-0.00844312738627195	-0.00137714121956378
-0.0163845997303724	0.229569792747498	0.237737163901329	-0.00773240067064762	-0.0076653934083879	-0.000151830608956516
-0.00812784675508738	0.279484838247299	0.233740523457527	-0.0100318295881152	-0.00626607425510883	-0.00389643991366029
0.0211491379886866	0.377175599336624	0.288725763559341	-0.0101173166185617	-0.00522216688841581	-0.00324168102815747
-0.0124861793592572	0.367404013872147	0.135347113013268	-0.0126210441812873	-0.00664220377802849	0.00282772281207144
-0.0844578444957733	0.405843913555145	0.181758135557175	-0.0099909994751215	-0.0111707802861929	-0.0032644527964294
-0.181071132421494	0.414923936128616	0.154950380325317	-0.0117527944967151	-0.0107426308095455	-0.00466898875311017
-0.140254750847816	0.446630865335464	0.171282440423965	-0.0119420727714896	-0.0114232981577516	-0.00400748383253813
-0.0723279938101768	0.465525448322296	0.10209795832634	-0.0139336371794343	-0.00954121258109808	-0.00219958950765431
-0.0595442280173302	0.467886626720428	0.220218673348427	-0.013091909699142	-0.0108516830950975	-0.00215021357871592
-0.0988634452223778	0.409743279218674	0.272505939006805	-0.0107274893671274	-0.00969225075095892	-0.00339229987002909
-0.0335200652480125	0.410474598407745	0.251230359077454	-0.0107580535113811	-0.00796462967991829	-0.00294171157293022
0.0318981930613518	0.426178991794586	0.315883725881577	-0.00913177151232958	-0.0069738207384944	-0.00591381452977657
0.156270027160645	0.427559822797775	0.336711823940277	-0.00918138772249222	-0.00330417137593031	-0.00640324037522078
0.134277179837227	0.379455894231796	0.302653193473816	-0.0086210910230875	-0.00371329649351537	-0.00651455158367753
0.120969139039516	0.348447203636169	0.240445524454117	-0.00713555002585053	-0.00640561757609248	-0.00520051224157214
0.116428673267365	0.290083736181259	0.162156268954277	-0.00540050445124507	-0.00479949545115232	-0.00398393021896482
0.0621455311775208	0.303811192512512	0.189988553524017	-0.00727282743901014	-0.00680069345980883	-0.00421185046434402
0.125234633684158	0.385594457387924	0.34328830242157	-0.00853969994932413	-0.00590732088312507	-0.00519686192274094
0.149895116686821	0.505196809768677	0.313017129898071	-0.0130877187475562	-0.00355136347934604	-0.0053989221341908
0.166160419583321	0.720552086830139	0.377872616052628	-0.0159420315176249	-0.0041845659725368	-0.00754192378371954
0.114822134375572	0.710380077362061	0.265353560447693	-0.0191710274666548	-0.00494844652712345	-0.00522576179355383
0.11781944334507	0.750940799713135	0.289677768945694	-0.0187055990099907	-0.00729882763698697	-0.00436023995280266
0.0481386929750443	0.74699467420578	0.531952917575836	-0.0169783085584641	-0.00339097110554576	-0.00324385124258697
0.114035002887249	0.699161052703857	0.531057953834534	-0.0149262631312013	-0.00420702807605267	-0.00328980013728142
0.17607669532299	0.643129348754883	0.449752688407898	-0.0154466880485415	-0.00200201477855444	-0.00560254091396928
0.204803436994553	0.581841707229614	0.384063065052032	-0.0135785099118948	-0.00324870715849102	-0.0109556894749403
0.218550696969032	0.509384512901306	0.35143718123436	-0.0112151904031634	0.000346295768395066	-0.00556034594774246
0.207670897245407	0.443125396966934	0.384373337030411	-0.0093119079247117	-0.000457059126347303	-0.0011164469178766
0.0753654465079308	0.461360991001129	0.370215952396393	-0.0124684320762753	-0.00430005742236972	0.00103098712861538
0.131047427654266	0.438559621572495	0.450035363435745	-0.00768739404156804	-0.00217764894478023	0.000988688319921494
0.141248866915703	0.435036480426788	0.391620457172394	-0.00872375816106796	-0.00354277971200645	-0.000819798442535102
0.144623413681984	0.481994986534119	0.372459441423416	-0.0108982305973768	-0.00393265718594193	-0.00584508944302797
0.0681159347295761	0.651463329792023	0.240240484476089	-0.0142929460853338	-0.00863495003432035	-0.0107311708852649
-0.00854852795600891	0.669422388076782	0.370848804712296	-0.0149190733209252	-0.00946947280317545	-0.00965135917067528
-0.213944226503372	0.712415516376495	0.523626148700714	-0.0161116607487202	-0.0119508318603039	-0.0105091212317348
-0.247505456209183	0.744811177253723	0.465321928262711	-0.0183237511664629	-0.0148873087018728	-0.0113006895408034
-0.259848833084106	0.744604229927063	0.589125633239746	-0.0161486063152552	-0.0138707933947444	-0.00904300808906555
-0.151773810386658	0.692476451396942	0.57647430896759	-0.0150748798623681	-0.00920125935226679	-0.00716885179281235
-0.0957639738917351	0.737217366695404	0.776727735996246	-0.0142253544181585	-0.00689599476754665	-0.00409275433048606
0.0674541741609573	0.482156693935394	0.663851916790009	-0.0113042462617159	0.00204347586259246	0.00291639263741672
0.217211320996284	0.479617983102798	0.63981169462204	-0.00946519989520311	0.00247550895437598	0.00416505616158247
0.173988178372383	0.36420550942421	0.559945106506348	-0.00894862879067659	0.00126845634076744	0.0030206423252821
0.145463556051254	0.292258828878403	0.500511169433594	-0.00749465636909008	-0.000561504042707384	0.000595127290580422
0.164868593215942	0.290833085775375	0.57805347442627	-0.00600459752604365	0.000250430050073192	-0.00272023538127542
0.115693517029285	0.254508227109909	0.616647303104401	-0.00481090182438493	-0.00136156205553561	-0.0045651881955564
-0.00771261705085635	0.270875185728073	0.642657518386841	-0.00475756404921412	-0.00519425375387073	-0.00596832158043981
-0.0922102853655815	0.28714245557785	0.659083127975464	-0.00523918820545077	-0.00698730116710067	-0.00666717253625393
-0.152569472789764	0.417582213878632	0.669689536094666	-0.00867447536438704	-0.00815021246671677	-0.00598352402448654
-0.24830949306488	0.518519222736359	0.762221097946167	-0.0107541223987937	-0.00984919629991055	-0.00448233727365732
-0.220087289810181	0.585596561431885	0.698858022689819	-0.0125957746058702	-0.01096629537642	-0.00184241461101919
-0.223431155085564	0.484590202569962	0.756334841251373	-0.0132779544219375	-0.00916219968348742	-0.00213065696880221
-0.218128934502602	0.423898071050644	0.825853288173676	-0.00917629897594452	-0.00968177802860737	-0.00444071320816875
-0.202581405639648	0.290747463703156	0.792445838451386	-0.00447981525212526	-0.00924020912498236	-0.00437639094889164
-0.210877329111099	0.189688324928284	0.756033718585968	-0.00305565679445863	-0.00976357515901327	-0.00241789757274091
-0.256773203611374	0.154135778546333	0.824902534484863	-0.00270527508109808	-0.00998309999704361	-0.00214219046756625
-0.178374454379082	0.200118035078049	0.842258453369141	-0.0033165814820677	-0.00745456479489803	-0.00175662769470364
-0.280401319265366	0.234126254916191	0.452912390232086	-0.00547641795128584	-0.0136331729590893	-0.00304129743017256
-0.189605221152306	0.197899743914604	0.826535522937775	-0.00419125100597739	-0.00747785437852144	0.00617473945021629
-0.0584035851061344	0.353589951992035	1.09954047203064	-0.00549832032993436	-0.00351409940049052	0.00205860426649451
-0.0913176089525223	0.519739210605621	0.768792927265167	-0.0131983598694205	-0.00455057434737682	-0.00510162021964788
-0.0436680130660534	0.718292653560638	0.674943268299103	-0.0160719230771065	-0.00663390988484025	-0.00813536066561937
-0.117862485349178	0.763282716274261	0.687404036521912	-0.0176408141851425	-0.00789636094123125	-0.00490829301998019
-0.14795033633709	0.792690515518188	1.08677780628204	-0.0177357979118824	-0.00522023113444448	-0.0048782667145133
-0.182431414723396	0.799761533737183	0.897761702537537	-0.0174798872321844	-0.00752563821151853	-0.00647998414933681
-0.163935750722885	0.831175982952118	0.78684413433075	-0.0179580375552177	-0.0084800198674202	-0.00555829657241702
-0.181697398424149	0.666256606578827	0.803712725639343	-0.0152501221746206	-0.00833853613585234	-0.00329911382868886
-0.155209854245186	0.481214821338654	0.970023691654205	-0.00782264769077301	-0.00775856431573629	-0.00137018808163702
-0.0893001109361649	0.331014722585678	0.871078789234161	-0.00797887332737446	-0.00375750637613237	-0.000427644059527665
0.0690970867872238	0.42928421497345	0.83995532989502	-0.00684322556480765	-0.000506222655531019	-0.00296051008626819
0.147946819663048	0.447316259145737	0.833981573581696	-0.00838755164295435	0.000141845186590217	-0.00450239470228553
0.0767578035593033	0.2977654337883	0.782013177871704	-0.0084001375362277	0.00118796585593373	-0.00450060609728098
0.0542287938296795	0.315020740032196	0.843028545379639	-0.00647266814485192	-0.00123187166173011	-0.0017276651924476
-0.0012153018033132	0.332711279392242	0.881856024265289	-0.00583245465531945	-0.00330748967826366	-0.00197932403534651
-0.041310328990221	0.288886845111847	0.855871140956879	-0.00484327040612698	-0.00416395254433155	-0.00176115904469043
-0.0864647030830383	0.277582705020905	0.886297285556793	-0.00422324007377028	-0.00385562051087618	-0.00413584662601352
-0.117728099226952	0.308182209730148	0.890310049057007	-0.00588143616914749	-0.00366481905803084	-0.00520554510876536
-0.152777343988419	0.404999136924744	1.03614258766174	-0.00724957510828972	-0.00636847037822008	-0.00577545212581754
-0.218756169080734	0.480935752391815	0.796843409538269	-0.00942128896713257	-0.00928156077861786	-0.00324302306398749
-0.214393556118011	0.521306276321411	0.833405733108521	-0.010531147941947	-0.0080474903807044	-0.00248768646270037
-0.187394440174103	0.672847628593445	0.901714265346527	-0.0149509133771062	-0.00910394452512264	-0.00220860657282174
-0.261619418859482	0.588924825191498	0.926469027996063	-0.0146382199600339	-0.00808495935052633	-0.00390375917777419
-0.278610914945602	0.668404638767242	0.931645512580872	-0.0144414640963078	-0.00871780794113874	-0.00483096903190017
-0.285196483135223	0.687819540500641	0.924080312252045	-0.0161161459982395	-0.00849477201700211	-0.00407124496996403
-0.298512041568756	0.73050332069397	0.944864869117737	-0.0159073024988174	-0.00932865776121616	-0.00383495702408254
-0.298451453447342	0.869810283184052	0.945211112499237	-0.0179403647780418	-0.0117826564237475	-0.00351273291744292
-0.40581151843071	0.825549602508545	0.951556086540222	-0.0204921066761017	-0.0106339268386364	-0.00423323176801205
-0.335915148258209	0.847483098506927	0.990076661109924	-0.0193979181349278	-0.00958606414496899	-0.0050886650569737
-0.241205468773842	0.851751565933228	0.906352281570435	-0.0184543095529079	-0.0082890260964632	-0.00775321433320642
-0.21921381354332	0.822174072265625	0.940589189529419	-0.0148472338914871	-0.00775380246341228	-0.00762657541781664
-0.256542026996613	0.572226166725159	0.94854336977005	-0.0129289412871003	-0.00557216396555305	-0.00528877275064588
-0.192328870296478	0.624612927436829	0.874890506267548	-0.00966421514749527	-0.00741299521178007	-0.00357332709245384
-0.279164135456085	0.470587491989136	0.851302683353424	-0.0100007336586714	-0.00592177687212825	-0.00272351060993969
-0.140002712607384	0.520348429679871	0.829866826534271	-0.00980556197464466	-0.00369848194532096	-0.00158983666915447
-0.0985312759876251	0.590211808681488	0.891587555408478	-0.00928201712667942	-0.00387577223591506	-0.00408760085701942
-0.185500368475914	0.625489234924316	0.883832335472107	-0.00948849879205227	-0.0071362117305398	-0.00588145153596997
-0.335923612117767	0.54143100976944	0.752002894878387	-0.011322951875627	-0.00864860136061907	-0.00479684956371784
-0.366689205169678	0.541779577732086	0.792006075382233	-0.0113604674115777	-0.0103208534419537	-0.00333908596076071
-0.410212159156799	0.623200714588165	0.964504361152649	-0.0109791243448853	-0.0125969089567661	-0.00333094364032149
-0.466333150863647	0.597014188766479	1.1118780374527	-0.0122328540310264	-0.00843023229390383	-0.00150883535388857
-0.352281481027603	0.719870269298553	1.07144296169281	-0.0132090207189322	-0.00756990443915129	-0.000760209863074124
-0.452797532081604	0.761140108108521	0.971776843070984	-0.0152377998456359	-0.0121081713587046	-0.00336816185154021
-0.500368177890778	0.74904990196228	0.855478048324585	-0.0170785821974278	-0.01455860119313	-0.00306896306574345
-0.531247735023499	0.723149478435516	0.89289128780365	-0.0160167627036572	-0.0149301579222083	-0.00414482271298766
-0.516530930995941	0.741168737411499	1.19041788578033	-0.0131303798407316	-0.0115995528176427	-0.00346376234665513
-0.3690485060215	0.714094758033752	1.30916881561279	-0.0126239499077201	-0.00680586835369468	-0.00213817320764065
-0.33083912730217	0.663420796394348	1.0058605670929	-0.0131209492683411	-0.00817920733243227	-0.00476763769984245
-0.367847114801407	0.59862095117569	0.923478603363037	-0.0128898723050952	-0.00928101595491171	-0.00487778661772609
-0.364689975976944	0.610578894615173	0.962347447872162	-0.0118777174502611	-0.00969752483069897	-0.00194872671272606
-0.373320937156677	0.56861823797226	0.869082152843475	-0.0114882225170732	-0.00892214477062225	-0.000528635981027037
-0.389110296964645	0.702632188796997	0.974562227725983	-0.0129199912771583	-0.012705197557807	-0.00287864520214498
-0.338378250598907	0.685807168483734	1.09453737735748	-0.00987139903008938	-0.00756973680108786	-0.00421845121309161
-0.374763607978821	0.529691994190216	1.02069485187531	-0.0131381563842297	-0.00483305752277374	-0.00529807340353727
-0.290315419435501	0.653543949127197	0.935799062252045	-0.0136815290898085	-0.00784983020275831	-0.00199230969883502
-0.312473833560944	0.688422322273254	0.946233808994293	-0.0124827707186341	-0.00900238379836082	-0.00277875061146915
-0.37277090549469	0.716221928596497	1.02758979797363	-0.0133542623370886	-0.00834926776587963	-0.00319251231849194
-0.418583601713181	0.814622402191162	0.987231552600861	-0.017823463305831	-0.0116182342171669	-0.00351646193303168
-0.499036133289337	0.879257023334503	1.11526203155518	-0.0208003055304289	-0.0131121827289462	-0.00485816411674023
-0.502460300922394	0.979557931423187	1.06795847415924	-0.0221045073121786	-0.0138385994359851	-0.0063439691439271
-0.583151698112488	0.989593863487244	1.14504289627075	-0.0218428801745176	-0.013966104015708	-0.00873056054115295
-0.513056874275208	1.12619113922119	1.26804351806641	-0.0200535822659731	-0.0133092068135738	-0.00848078820854425
-0.614344775676727	0.969129204750061	1.10664594173431	-0.022015368565917	-0.0136739332228899	-0.0070448461920023
-0.647172927856445	0.98935866355896	0.993515431880951	-0.0228417254984379	-0.0162867940962315	-0.00329512590542436
-0.658808588981628	1.02199482917786	1.18801200389862	-0.0221564751118422	-0.0162852220237255	-0.0026008456479758
-0.619584083557129	1.09649920463562	1.1678169965744	-0.0238204598426819	-0.016699030995369	-0.00427471334114671
-0.634684383869171	1.12174510955811	1.12523412704468	-0.0240265522152185	-0.015276774764061	-0.00737000489607453
-0.649801015853882	1.09625637531281	1.24003279209137	-0.0242637917399406	-0.0138882640749216	-0.00836601015180349
-0.522726595401764	1.05523216724396	1.11168694496155	-0.0204595606774092	-0.0106939487159252	-0.00835532881319523
-0.451554238796234	0.989933729171753	0.939510703086853	-0.0173161774873734	-0.00950524024665356	-0.00433362787589431
-0.418752551078796	0.833079755306244	0.873368263244629	-0.0150140803307295	-0.00918864272534847	-0.00161426072008908
-0.298330247402191	0.758638918399811	0.898820817470551	-0.0145532637834549	-0.00605941424146295	-0.00170823943335563
-0.258300691843033	0.705216348171234	0.926921606063843	-0.0104676177725196	-0.00545876519754529	-0.00243509165011346
-0.334300190210342	0.644742727279663	0.994971990585327	-0.0141505403444171	-0.00622096098959446	-0.00391840934753418
-0.322827130556107	0.649999856948853	1.1510922908783	-0.00873675942420959	-0.0068593779578805	-0.0033122708555311
-0.430939167737961	0.581537067890167	1.07897925376892	-0.0123914126306772	-0.00755020463839173	-0.00682026939466596
-0.433962106704712	0.657070815563202	1.19556653499603	-0.00868972297757864	-0.00875102262943983	-0.00267562968656421
-0.491579383611679	0.593427181243896	1.03761088848114	-0.0114826960489154	-0.00814866553992033	-0.00348417880013585
-0.47843599319458	0.735519468784332	0.999535977840424	-0.0141714410856366	-0.0102044669911265	-0.00373484799638391
-0.591728270053864	0.857728719711304	1.31820917129517	-0.0124928681179881	-0.0115871708840132	-0.00532428966835141
-0.624450266361237	0.86012077331543	1.17634642124176	-0.0173392724245787	-0.0129363276064396	-0.00432134233415127
-0.637286007404327	0.896016120910645	1.1715179681778	-0.0184093471616507	-0.014028831385076	-0.00495499698445201
-0.642251074314117	0.975483536720276	1.15825378894806	-0.0195872262120247	-0.014581860974431	-0.00588342873379588
-0.752078175544739	1.0530948638916	1.22557330131531	-0.0225164145231247	-0.0179311670362949	-0.00539774214848876
-0.823918163776398	0.988004922866821	1.32226848602295	-0.0210634302347898	-0.0183518249541521	-0.00562318135052919
-0.794354319572449	1.05532956123352	1.27478301525116	-0.0215281527489424	-0.0205262396484613	-0.00856080185621977
-0.769902467727661	1.05571866035461	1.17439675331116	-0.0213326532393694	-0.0189289264380932	-0.00558662181720138
-0.745887577533722	1.08987319469452	1.08914697170258	-0.020481688901782	-0.0173154529184103	-0.00357975461520255
-0.717959940433502	1.10253953933716	1.15784776210785	-0.0223103705793619	-0.0156779289245605	-0.00372174032963812
-0.723519623279572	1.08219182491302	1.14663350582123	-0.023015458136797	-0.0153150567784905	-0.00264788954518735
-0.721876204013824	1.08904218673706	1.17617177963257	-0.0219829529523849	-0.0143340555950999	-0.00394818466156721
-0.745970666408539	1.08416473865509	1.15608036518097	-0.0230464562773705	-0.015205510891974	-0.00561949145048857
-0.721806108951569	1.12755966186523	1.29503738880157	-0.0211416743695736	-0.015878913924098	-0.00694675929844379
-0.722805559635162	1.10516548156738	1.21858882904053	-0.0216528177261353	-0.0161774288862944	-0.00575568387284875
-0.72257399559021	1.04110741615295	1.12926936149597	-0.0211100801825523	-0.0149836614727974	-0.00616791425272822
-0.659283399581909	1.04301595687866	1.16957747936249	-0.0198944751173258	-0.0130679914727807	-0.0054973023943603
-0.671370804309845	1.08362364768982	1.16493904590607	-0.0206824205815792	-0.0135790416970849	-0.00373143958859146
-0.722483515739441	1.02150321006775	1.152423620224	-0.0219790935516357	-0.0153902778401971	-0.00261332560330629
-0.73326700925827	1.09951829910278	1.20715010166168	-0.0187296457588673	-0.0152435479685664	-0.00517746061086655
-0.720053493976593	1.08960163593292	1.15771615505219	-0.0209016669541597	-0.0152282733470201	-0.00755909783765674
-0.744044601917267	1.08839821815491	1.17796003818512	-0.0194859616458416	-0.0147665236145258	-0.00624020118266344
-0.72628390789032	1.09400272369385	1.28204524517059	-0.0197831559926271	-0.0125198010355234	-0.00596768409013748
-0.686828553676605	1.13867592811584	1.21333575248718	-0.020857747644186	-0.0130290733650327	-0.00449952762573957
-0.792958557605743	1.0767115354538	1.18841421604156	-0.0217846632003784	-0.0146166430786252	-0.00170045776758343
-0.740584194660187	1.0997987985611	1.23046052455902	-0.0199501477181911	-0.0127974869683385	-0.00654531130567193
-0.797344982624054	1.17491734027863	1.233358502388	-0.0200652126222849	-0.015469622798264	-0.00922025926411152
-0.840286254882813	1.05586302280426	1.07645928859711	-0.0205800421535969	-0.0167620964348316	-0.00684230355545878
-0.819166123867035	1.12217628955841	1.11402833461761	-0.0207158923149109	-0.0197564344853163	-0.00403885869309306
-0.836463749408722	1.16319870948792	1.16135859489441	-0.0181522462517023	-0.0194108132272959	-0.00517525104805827
-0.946438252925873	1.0488908290863	1.02460098266602	-0.022103276103735	-0.0205582454800606	-0.00428433250635862
-0.922054588794708	1.09636878967285	1.10223007202148	-0.0209879651665688	-0.0186805389821529	-0.00561310490593314
-0.870671212673187	1.20279622077942	1.20759868621826	-0.0197287891060114	-0.0182037968188524	-0.00787870958447456
-0.870921671390533	1.11983859539032	1.17112815380096	-0.0216072779148817	-0.0172903183847666	-0.00744989421218634
-0.804091036319733	1.21558976173401	1.20782244205475	-0.0210390128195286	-0.016503693535924	-0.00330264028161764
-0.842831909656525	1.14444088935852	1.10648274421692	-0.0228833854198456	-0.0187041759490967	-0.00131635065190494
-0.863239824771881	1.13221085071564	1.16956496238708	-0.0199778955429792	-0.0171227604150772	-0.00343672651797533
-0.826097548007965	1.18502867221832	1.13139665126801	-0.0209785141050816	-0.0159368440508842	-0.00896229315549135
-0.772667467594147	1.23151576519012	1.13884770870209	-0.0215882565826178	-0.0179459732025862	-0.0107856662943959
-0.821171641349792	1.13185012340546	1.10605812072754	-0.0210867729038	-0.0156611893326044	-0.00676064053550363
-0.806273818016052	1.20935034751892	1.07615780830383	-0.0208540409803391	-0.0172170475125313	-0.00492272246629
-0.774187445640564	1.2369396686554	1.10419297218323	-0.0199553053826094	-0.0171809215098619	-0.00535560445860028
-0.861039757728577	1.15875732898712	1.0652859210968	-0.021409222856164	-0.0162415523082018	-0.00657449522987008
-0.813618361949921	1.27250421047211	1.23049902915955	-0.0208941195160151	-0.0160882845520973	-0.00641048559919
-0.847700238227844	1.20548510551453	1.1615663766861	-0.0237926170229912	-0.01724499091506	-0.00592079386115074
-0.842257499694824	1.27510154247284	1.25687599182129	-0.0214666072279215	-0.0172802321612835	-0.00486676022410393
-0.837113261222839	1.22690558433533	1.16988468170166	-0.0228228755295277	-0.0178859047591686	-0.00527981529012322
-0.903843760490417	1.18388843536377	1.10493457317352	-0.0232732631266117	-0.0171999484300613	-0.00601971987634897
-0.859536826610565	1.21229457855225	1.11769390106201	-0.0234093088656664	-0.017619201913476	-0.00568391242995858
-0.868455708026886	1.21852219104767	1.15203392505646	-0.0220431033521891	-0.0180919449776411	-0.00724971806630492
-0.828348457813263	1.26182663440704	1.18573594093323	-0.0220144260674715	-0.0179346092045307	-0.00647794641554356
-0.814640760421753	1.27170467376709	1.18191611766815	-0.0221444144845009	-0.0179864224046469	-0.00674918247386813
-0.86623352766037	1.20787036418915	1.21769309043884	-0.0231722947210073	-0.0181374996900558	-0.00564132304862142
-0.910003781318665	1.22913575172424	1.29734873771667	-0.0231721717864275	-0.0173180047422647	-0.00685167266055942
-0.881668210029602	1.23545706272125	1.32750129699707	-0.0232567116618156	-0.0166829340159893	-0.00646825879812241
-0.935771584510803	1.21638309955597	1.35957527160645	-0.0234974566847086	-0.0177485980093479	-0.00561061827465892
-0.891539514064789	1.32301390171051	1.4811624288559	-0.0231050197035074	-0.0192746035754681	-0.00553009519353509
-0.946183919906616	1.24159502983093	1.35351967811584	-0.0247136820107698	-0.0179938729852438	-0.00552910892292857
-0.925382375717163	1.35860753059387	1.33183360099792	-0.0234947465360165	-0.0185060650110245	-0.00534995133057237
-0.928646385669708	1.29823923110962	1.29822039604187	-0.0253390371799469	-0.01756626740098	-0.00657752435654402
-0.900101959705353	1.31842279434204	1.26955127716064	-0.0251092426478863	-0.01747533865273	-0.00723759969696403
-0.930162489414215	1.34319460391998	1.35359501838684	-0.0255905743688345	-0.0174443908035755	-0.0063080070540309
-0.890237092971802	1.3205235004425	1.35170042514801	-0.0260173287242651	-0.0174824893474579	-0.00502190319821239
-0.927495419979095	1.29784524440765	1.33289325237274	-0.0249321721494198	-0.017899377271533	-0.0063254632987082
-0.914115965366364	1.27310407161713	1.28720581531525	-0.023090248927474	-0.0180542878806591	-0.00632730172947049
-0.916941225528717	1.2365106344223	1.31739366054535	-0.0238916166126728	-0.0174673143774271	-0.00640631420537829
-0.910868644714355	1.24572646617889	1.2984414100647	-0.0235606599599123	-0.0173409394919872	-0.00538199953734875
-0.889841318130493	1.24621176719666	1.27038908004761	-0.0224375128746033	-0.018320994451642	-0.00597362965345383
-0.858059823513031	1.22230458259583	1.29691934585571	-0.0225855782628059	-0.0178069286048412	-0.00584295345470309
-0.857093274593353	1.22647678852081	1.37580513954163	-0.0231004431843758	-0.0163154732435942	-0.00635323999449611
-0.858052015304565	1.21098124980927	1.28021514415741	-0.0225174054503441	-0.0166594572365284	-0.00605154968798161
-0.86044979095459	1.22889530658722	1.38975083827972	-0.0216390043497086	-0.0166616607457399	-0.00617712363600731
-0.893566727638245	1.17522752285004	1.28551173210144	-0.0227682366967201	-0.0163445044308901	-0.00682703964412212
-0.843394994735718	1.21137583255768	1.21335339546204	-0.0227938052266836	-0.0172642264515162	-0.00520605454221368
-0.880317807197571	1.23978888988495	1.34148371219635	-0.02151058614254	-0.0187949277460575	-0.00624742917716503
-0.897867143154144	1.19340777397156	1.27399563789368	-0.0236262530088425	-0.0169645864516497	-0.00590171106159687
-0.864552080631256	1.30220556259155	1.44486403465271	-0.0225233007222414	-0.0165095906704664	-0.00623865658417344
-0.908394634723663	1.1765193939209	1.38849127292633	-0.0229839161038399	-0.016594622284174	-0.00636030593886971
-0.87875235080719	1.21098673343658	1.33504998683929	-0.0223328843712807	-0.0170406419783831	-0.00527042709290981
-0.9014573097229	1.17186737060547	1.21125555038452	-0.0220434796065092	-0.0180759280920029	-0.0064477464184165
-0.863684892654419	1.22303235530853	1.20167660713196	-0.0221678651869297	-0.0188550800085068	-0.00597598729655147
-0.922471344470978	1.19933104515076	1.17914974689484	-0.0224251560866833	-0.0189929064363241	-0.00612310133874416
-0.933687686920166	1.16494858264923	1.18650376796722	-0.0236322917044163	-0.0182654391974211	-0.0058950181119144
-0.85158509016037	1.27848017215729	1.22792625427246	-0.023019639775157	-0.0186653397977352	-0.00662788841873407
-0.816225528717041	1.22771608829498	1.14968502521515	-0.0236238110810518	-0.0182022377848625	-0.00633535115048289
-0.82810652256012	1.2002409696579	1.08306419849396	-0.0229985993355513	-0.0181380603462458	-0.00524325389415026
-0.773019433021545	1.22197699546814	1.03284525871277	-0.0219248086214066	-0.0188957192003727	-0.00539902644231915
-0.806688785552979	1.20146155357361	0.906925737857819	-0.0228248685598373	-0.017986124381423	-0.00609358912333846
-0.787273585796356	1.31903028488159	1.07694983482361	-0.0221553407609463	-0.0182960331439972	-0.00641105510294437
-0.826123535633087	1.16785001754761	1.15096199512482	-0.0240945443511009	-0.0172932408750057	-0.00700481468811631
-0.779927492141724	1.26910543441772	1.16835427284241	-0.0224266666918993	-0.0179835986346006	-0.00627440400421619
-0.839505612850189	1.22628951072693	1.15868186950684	-0.0232284720987082	-0.0181218087673187	-0.00650644535198808
-0.862973511219025	1.22574007511139	1.06590819358826	-0.0250995699316263	-0.0175980795174837	-0.00682728877291083
-0.80437034368515	1.25377035140991	1.06071436405182	-0.0245490297675133	-0.0179538615047932	-0.00570839457213879
-0.798834621906281	1.2663197517395	1.08397912979126	-0.024039912968874	-0.0178211480379105	-0.00627690320834517
-0.799513101577759	1.2997909784317	1.17237627506256	-0.0245624650269747	-0.018493665382266	-0.00752116274088621
-0.855847239494324	1.3245313167572	1.26107239723206	-0.0252527128905058	-0.016586547717452	-0.0069860452786088
-0.847412526607513	1.29511737823486	1.27127695083618	-0.0257424581795931	-0.0161564573645592	-0.00545521499589086
-0.811171054840088	1.35726237297058	1.33940422534943	-0.0246745198965073	-0.0177404507994652	-0.00655110739171505
-0.840304374694824	1.29356861114502	1.33518719673157	-0.0252560302615166	-0.0173993539065123	-0.00685549806803465
-0.827395141124725	1.32056617736816	1.36965680122375	-0.024658378213644	-0.0175551604479551	-0.00640959665179253
-0.846886157989502	1.35046517848969	1.4129284620285	-0.0237078815698624	-0.0171932131052017	-0.00612847646698356
-0.87712162733078	1.25954246520996	1.36471450328827	-0.0249575059860945	-0.0165725760161877	-0.00634770002216101
-0.859696567058563	1.27228975296021	1.45906972885132	-0.0239556673914194	-0.0168037973344326	-0.00740631716325879
-0.872925817966461	1.29109859466553	1.38338649272919	-0.0235678069293499	-0.0173720698803663	-0.00650872383266687
-0.847665131092072	1.28048753738403	1.41542911529541	-0.0215649176388979	-0.0184586886316538	-0.00616227788850665
-0.896760821342468	1.23632764816284	1.29695439338684	-0.0233954656869173	-0.0174069944769144	-0.006667026784271
-0.817705154418945	1.31405174732208	1.39520800113678	-0.0215875171124935	-0.0180815104395151	-0.00684736529365182
-0.861140608787537	1.21949362754822	1.26155149936676	-0.0233609825372696	-0.0168415363878012	-0.00586668960750103
-0.834786236286163	1.23109018802643	1.28240656852722	-0.0217437315732241	-0.018178902566433	-0.00682191550731659
-0.814547121524811	1.24741792678833	1.24164342880249	-0.0223875176161528	-0.0176977515220642	-0.00612113391980529
-0.834548890590668	1.22415173053741	1.23872411251068	-0.0219284519553185	-0.0182721149176359	-0.00677337683737278
-0.806786954402924	1.25606226921082	1.229123711586	-0.021978972479701	-0.0178747996687889	-0.00618002377450466
-0.826784431934357	1.18771576881409	1.1500027179718	-0.0228679608553648	-0.0177740044891834	-0.00601074146106839
-0.820854544639587	1.25348234176636	1.1118973493576	-0.022408552467823	-0.0177950635552406	-0.00659409072250128
-0.810063540935516	1.24732184410095	1.11594045162201	-0.0227944385260344	-0.0186563339084387	-0.00654626497998834
-0.800945341587067	1.23544454574585	1.04989993572235	-0.0230817403644323	-0.0188572388142347	-0.00611564563587308
-0.835802376270294	1.25700831413269	1.08383905887604	-0.0241182539612055	-0.017814202234149	-0.00654031476005912
-0.805989146232605	1.25613164901733	1.08494019508362	-0.0243144072592258	-0.0186437498778105	-0.00699998112395406
-0.798474788665771	1.30380856990814	1.07084274291992	-0.0239886455237865	-0.0174382217228413	-0.00635303882881999
-0.823529005050659	1.29732871055603	1.13600361347198	-0.0244577415287495	-0.0177516769617796	-0.00677961250767112
-0.801390767097473	1.25533068180084	1.03540647029877	-0.0250110421329737	-0.0176075734198093	-0.0063143908046186
-0.748713791370392	1.36654925346375	1.10356295108795	-0.0233270619064569	-0.0192857980728149	-0.00720745977014303
-0.778605699539185	1.32596385478973	1.01323413848877	-0.0250734034925699	-0.0184002425521612	-0.00628759851679206
-0.823731243610382	1.32096946239471	1.04838752746582	-0.0251908972859383	-0.0180412046611309	-0.00692049507051706
-0.810250878334045	1.36253082752228	1.06522381305695	-0.0253172051161528	-0.0177844408899546	-0.00674192560836673
-0.769101977348328	1.33748352527618	1.11337161064148	-0.0260912291705608	-0.0180348325520754	-0.00681163463741541
-0.864415943622589	1.30446255207062	1.13506174087524	-0.0256660953164101	-0.0177095141261816	-0.00728496722877026
-0.796599566936493	1.37701570987701	1.14404678344727	-0.0252814944833517	-0.017986997961998	-0.00698193442076445
-0.819609045982361	1.3223170042038	1.06794321537018	-0.026978163048625	-0.0174029413610697	-0.00656097522005439
-0.810003340244293	1.38110911846161	1.14691174030304	-0.0253359153866768	-0.0176824200898409	-0.00633649714291096
-0.810913562774658	1.3515453338623	1.13436937332153	-0.0258100051432848	-0.0179388429969549	-0.00672466866672039
-0.804449498653412	1.3623743057251	1.01670157909393	-0.0254561230540276	-0.0177484769374132	-0.00637864600867033
-0.791909337043762	1.31532990932465	0.933938205242157	-0.0264589246362448	-0.0181980710476637	-0.00647830497473478
-0.801588237285614	1.39986550807953	1.03265500068665	-0.0240893103182316	-0.0202316381037235	-0.00757520226761699
-0.868100941181183	1.30867850780487	0.989016711711884	-0.0262725856155157	-0.0193091854453087	-0.00635833200067282
-0.821346044540405	1.36809742450714	1.04057848453522	-0.0241118296980858	-0.0198155120015144	-0.00717695290222764
-0.870547115802765	1.30845522880554	0.942078590393066	-0.0251026824116707	-0.0200845543295145	-0.00632525887340307
-0.824418604373932	1.36999487876892	1.00039494037628	-0.0243828259408474	-0.0207881797105074	-0.00684212986379862
-0.755392909049988	1.37720417976379	1.005087018013	-0.0262912455946207	-0.0188322775065899	-0.00724332919344306
-0.772408366203308	1.39772319793701	1.11387240886688	-0.0262930020689964	-0.0171204265207052	-0.00744332373142242
-0.719576120376587	1.47968280315399	1.14855265617371	-0.02599011734128	-0.0172848924994469	-0.00714835152029991
-0.81838059425354	1.35699415206909	1.10836672782898	-0.0273472033441067	-0.015783378854394	-0.00749366637319326
-0.77004861831665	1.37931406497955	1.16091108322144	-0.0269036870449781	-0.0165999568998814	-0.0071808435022831
-0.803318023681641	1.44655704498291	1.29548799991608	-0.0259833801537752	-0.0171034503728151	-0.00727922935038805
-0.420498341321945	2.19568109512329	-7.80899953842163	-0.131451487541199	0.0269669760018587	-0.0216076131910086
-0.391100198030472	0.360988646745682	-2.09129548072815	-0.0181892681866884	-0.0588515847921371	0.0357212871313095
-0.970854103565216	0.837169528007507	-0.846418499946594	0.0048325601965189	-0.0183349084109068	0.00147870427463204
-0.863849103450775	1.16936028003693	-0.869109392166138	-0.00645481143146753	-0.0173789523541927	-0.0041494551114738
-0.752087116241455	1.29633581638336	1.03380274772644	-0.0334213860332966	-0.0147829009220004	-0.00450898194685578
-0.785553157329559	1.3368798494339	2.22599649429321	-0.0225800983607769	-0.0111444303765893	-0.00223640212789178
-0.811806380748749	1.32953059673309	2.29798269271851	-0.0213475599884987	-0.0101658627390862	-0.000736681511625648
-0.833542585372925	1.25329566001892	2.00620532035828	-0.0211322512477636	-0.0118355350568891	-0.00499264569953084
-0.815735936164856	1.15307760238647	1.4990713596344	-0.0192914847284555	-0.0146445706486702	-0.0067808274179697
-0.800273537635803	1.1457656621933	1.29444491863251	-0.0185094811022282	-0.0156931169331074	-0.00612681685015559
-0.779665291309357	1.15867495536804	1.25432443618774	-0.0199562683701515	-0.0154989920556545	-0.00382957770489156
-0.798075556755066	1.15585064888	1.31463623046875	-0.0206069704145193	-0.0158160105347633	-0.00403111474588513
-0.808753073215485	1.18160271644592	1.24981510639191	-0.0214631110429764	-0.016855426132679	-0.00495768431574106
-0.848608374595642	1.19881343841553	1.2412052154541	-0.0220479648560286	-0.0174793712794781	-0.00578781636431813
-0.836182534694672	1.27414059638977	1.20572054386139	-0.0219451673328877	-0.0179514940828085	-0.00563276559114456
-0.857743859291077	1.2616378068924	1.21271884441376	-0.0223256219178438	-0.0183802656829357	-0.00507696997374296
-0.846964955329895	1.26426482200623	1.21648693084717	-0.0227201040834188	-0.0186181869357824	-0.00488812569528818
-0.855571150779724	1.23838746547699	1.10783636569977	-0.0237195119261742	-0.0184199120849371	-0.00535117089748383
-0.841766178607941	1.27286207675934	1.15728855133057	-0.0234705191105604	-0.018579863011837	-0.00614994205534458
-0.841838479042053	1.26382565498352	1.05141699314117	-0.0239483211189508	-0.0178532190620899	-0.00547721236944199
-0.820097267627716	1.26475882530212	0.938031613826752	-0.0248266905546188	-0.0185575745999813	-0.00557349063456059
-0.802145063877106	1.30520987510681	0.976767718791962	-0.0251652803272009	-0.0185360163450241	-0.00555516686290503
-0.838947713375092	1.2951226234436	0.94434267282486	-0.0262893848121166	-0.0184911880642176	-0.00533465202897787
-0.820125222206116	1.35956788063049	1.05518519878387	-0.0254877377301455	-0.0181288123130798	-0.00620234524831176
-0.805413603782654	1.37046098709106	1.04566037654877	-0.0254832357168198	-0.0187637284398079	-0.00570874661207199
-0.843426823616028	1.33977866172791	1.02761220932007	-0.0255729127675295	-0.0185950919985771	-0.00559648079797626
-0.816003203392029	1.34020793437958	1.0107980966568	-0.0254181660711765	-0.0186247769743204	-0.00557910837233067
-0.833573460578918	1.30051016807556	0.956244945526123	-0.0254759024828672	-0.0187361799180508	-0.00664752908051014
-0.78633189201355	1.3630907535553	1.02464067935944	-0.0255220010876656	-0.0190695151686668	-0.00592086929827929
-0.771502792835236	1.35185277462006	1.08613657951355	-0.024629870429635	-0.0190045610070229	-0.00562073430046439
-0.820419132709503	1.29194021224976	1.05547714233398	-0.0250566136091948	-0.0185269042849541	-0.00585054606199265
-0.844649732112885	1.30618536472321	1.13404929637909	-0.0248995460569859	-0.0182167869061232	-0.00621506804600358
-0.81475830078125	1.30047070980072	1.08105421066284	-0.0243849456310272	-0.0194250606000423	-0.00528727471828461
-0.818133473396301	1.27912247180939	1.04246520996094	-0.0237723775207996	-0.019540648907423	-0.00521003222092986
-0.828175663948059	1.26595199108124	1.06581604480743	-0.0239235777407885	-0.0189385879784822	-0.00614548567682505
-0.811426222324371	1.27668535709381	0.982540905475616	-0.0243938416242599	-0.0186495296657085	-0.00589615991339087
-0.810087203979492	1.24361371994019	0.956497132778168	-0.0248231571167707	-0.0183051805943251	-0.00593966012820601
-0.789290070533752	1.2794976234436	0.997198641300201	-0.0241499170660973	-0.0184319503605366	-0.0064372606575489
-0.807044208049774	1.27667570114136	1.05100679397583	-0.0247422847896814	-0.0177190154790878	-0.00537940207868814
-0.797693967819214	1.31952083110809	1.16130793094635	-0.0240957196801901	-0.0175463780760765	-0.0060308245010674
-0.789945006370544	1.25877225399017	1.116530418396	-0.0243778638541698	-0.0177129991352558	-0.00511883618310094
-0.786255776882172	1.29128861427307	1.12981653213501	-0.0242898389697075	-0.0174759291112423	-0.00531213916838169
-0.809362947940826	1.2785872220993	1.13308584690094	-0.0242563914507627	-0.0179780162870884	-0.00490121729671955
-0.78558486700058	1.26300442218781	1.15824413299561	-0.0234386567026377	-0.0173680987209082	-0.00600044056773186
-0.805733025074005	1.27247548103333	1.13900315761566	-0.023458668962121	-0.0164388623088598	-0.00518909655511379
-0.816853284835815	1.26513075828552	1.13877820968628	-0.0231719966977835	-0.0167353544384241	-0.00501281535252929
-0.81431257724762	1.23301351070404	1.15711724758148	-0.0235912576317787	-0.0168067626655102	-0.00555866025388241
-0.820933759212494	1.24140167236328	1.21285498142242	-0.0229239389300346	-0.0162933692336082	-0.00487575959414244
-0.823858916759491	1.22332227230072	1.28320276737213	-0.0227724369615316	-0.0166842415928841	-0.00518810423091054
-0.825664639472961	1.223024725914	1.25838565826416	-0.0222175903618336	-0.0169249996542931	-0.00562574667856097
-0.825749516487122	1.19024837017059	1.19327116012573	-0.0218218881636858	-0.0173192508518696	-0.00535209383815527
-0.828153431415558	1.23711013793945	1.18963086605072	-0.0216382015496492	-0.0183577332645655	-0.0059539582580328
-0.874656081199646	1.19595646858215	1.1240326166153	-0.0225579831749201	-0.019421361386776	-0.00650873966515064
-0.833303332328796	1.23352324962616	1.1999876499176	-0.0217503644526005	-0.0181935653090477	-0.00458450429141521
-0.798306822776794	1.21144020557404	1.24492931365967	-0.0222899466753006	-0.017370006069541	-0.00515686254948378
-0.79965728521347	1.22813236713409	1.22470355033875	-0.0223051942884922	-0.0180194582790136	-0.00611204467713833
-0.791699290275574	1.19308507442474	1.1932464838028	-0.0212441235780716	-0.0185465440154076	-0.00482534198090434
-0.793769001960754	1.18506348133087	1.11884987354279	-0.0202414859086275	-0.0181808583438396	-0.0063640340231359
-0.840950965881348	1.19349384307861	1.03339529037476	-0.0213139895349741	-0.0176906120032072	-0.00581303145736456
-0.817255914211273	1.17263066768646	0.988651990890503	-0.021523293107748	-0.0178281683474779	-0.00492368312552571
-0.777402222156525	1.20999372005463	0.962779343128204	-0.0215537454932928	-0.0180055592209101	-0.00253223651088774
-0.737876832485199	1.20768737792969	1.05138266086578	-0.0227763280272484	-0.015630804002285	-0.00349825969897211
-0.769161641597748	1.19782590866089	1.18822050094604	-0.0233277827501297	-0.01568871922791	-0.00512784859165549
-0.755544543266296	1.24259185791016	1.28001749515533	-0.0207564495503902	-0.0176095794886351	-0.00432487577199936
-0.807093799114227	1.12838780879974	1.13375389575958	-0.0213327873498201	-0.0167845450341702	-0.00533264223486185
-0.753346860408783	1.23433256149292	1.26286852359772	-0.019749578088522	-0.0166887119412422	-0.00617715250700712
-0.805778622627258	1.1999728679657	1.24685037136078	-0.0205052923411131	-0.0174489244818687	-0.0053231306374073
-0.770387172698975	1.20424795150757	1.23158311843872	-0.0206109769642353	-0.0164547059684992	-0.00380768696777523
-0.74622768163681	1.1769779920578	1.2332524061203	-0.0226964727044106	-0.0151517698541284	-0.005303421523422
-0.753145933151245	1.24503684043884	1.32040703296661	-0.0221018902957439	-0.016383333131671	-0.00558409094810486
-0.737400829792023	1.20212841033936	1.2990779876709	-0.0210768263787031	-0.0148224541917443	-0.00484509952366352
-0.711978018283844	1.17924427986145	1.19960248470306	-0.0217383094131947	-0.0147845661267638	-0.00744523573666811
-0.756548881530762	1.17878103256226	1.27235817909241	-0.0197786781936884	-0.0154098449274898	-0.00630217138677835
-0.750872910022736	1.14243984222412	1.20798254013062	-0.0212111938744783	-0.015014654956758	-0.0048745428211987
-0.717021763324738	1.17777252197266	1.21427357196808	-0.0233065951615572	-0.0148192197084427	-0.004462247248739
-0.707158386707306	1.13884496688843	1.29620015621185	-0.0209379587322474	-0.0144025795161724	-0.00495551573112607
-0.739884972572327	1.13150084018707	1.26861071586609	-0.0207090619951487	-0.0152588170021772	-0.00669671501964331
-0.750547647476196	1.11142027378082	1.24694335460663	-0.019340954720974	-0.0161038786172867	-0.00611139182001352
-0.753699600696564	1.10544919967651	1.17858934402466	-0.0194717366248369	-0.0169561486691237	-0.00454166252166033
-0.781132340431213	1.05038833618164	1.16814029216766	-0.0195282567292452	-0.017818171530962	-0.00367280025966465
-0.763379096984863	1.06430804729462	1.16860699653625	-0.0192118976265192	-0.0158318057656288	-0.00354212732054293
-0.742017090320587	1.06437957286835	1.1285035610199	-0.018947983160615	-0.0162883251905441	-0.00739614712074399
-0.744204819202423	1.05333006381989	1.15151655673981	-0.0197334010154009	-0.0170124880969524	-0.00614588381722569
-0.805064558982849	1.02277398109436	1.12150692939758	-0.0190294459462166	-0.0175885930657387	-0.0041423924267292
-0.827625691890717	1.01809704303741	1.13846659660339	-0.0183190014213324	-0.017966216430068	-0.00376887619495392
-0.797483503818512	1.0135281085968	1.15268611907959	-0.0191564206033945	-0.0181787423789501	-0.00452857138589025
-0.772834599018097	1.04553806781769	1.23329722881317	-0.0178117211908102	-0.0161002855747938	-0.00491864467039704
-0.753145754337311	1.02512919902802	1.20786321163177	-0.0192419737577438	-0.0156322717666626	-0.00566966226324439
-0.759347975254059	1.02832901477814	1.14475846290588	-0.0189397875219584	-0.0183245912194252	-0.00689876126125455
-0.771674454212189	0.990004658699036	1.02906274795532	-0.017980856820941	-0.0174413435161114	-0.00486924825236201
-0.72075617313385	1.00292718410492	1.00815463066101	-0.0195429529994726	-0.017376622185111	-0.00333470851182938
-0.695202350616455	1.01159679889679	1.06280314922333	-0.0184944551438093	-0.0158136524260044	-0.00385138625279069
-0.711477875709534	1.00224149227142	1.07236433029175	-0.0193795971572399	-0.0145481936633587	-0.00478463992476463
-0.746026754379272	0.962571501731873	1.13868618011475	-0.0191095657646656	-0.01456309389323	-0.00537903420627117
-0.712836563587189	0.929469585418701	1.18407893180847	-0.0174610316753387	-0.0153416534885764	-0.00517181865870953
-0.733611404895782	0.914276421070099	1.15498185157776	-0.0171116292476654	-0.0158213376998901	-0.00352910463698208
-0.714942216873169	0.895761847496033	1.12210941314697	-0.0183441005647182	-0.0157955177128315	-0.00256507843732834
-0.71947181224823	0.940748155117035	1.15010106563568	-0.0168601591140032	-0.0158675871789455	-0.00311497505754232
-0.682439923286438	0.949057459831238	1.10667824745178	-0.0174689218401909	-0.0139829274266958	-0.00302199670113623
-0.646665811538696	0.914914190769196	1.15796434879303	-0.0186553969979286	-0.0132477981969714	-0.00259124767035246
-0.671783268451691	0.919689953327179	1.10986161231995	-0.0178526528179646	-0.014445960521698	-0.00471521075814962
-0.721763432025909	0.872937142848969	1.12060332298279	-0.0163295958191156	-0.0163055136799812	-0.00541921472176909
-0.728539824485779	0.785573661327362	1.1567302942276	-0.0144494324922562	-0.0161261353641748	-0.00484344316646457
-0.720255553722382	0.793845415115356	1.13396692276001	-0.0144666181877255	-0.0169665440917015	-0.0043152398429811
-0.715327322483063	0.761949300765991	1.07963001728058	-0.0152116604149342	-0.0153747964650393	-0.00556127773597836
-0.70601087808609	0.793892443180084	1.12345492839813	-0.0161552391946316	-0.0149667859077454	-0.00625823624432087
-0.628708481788635	0.831286370754242	1.06291890144348	-0.0154530797153711	-0.0144273173063993	-0.00551143568009138
-0.6619553565979	0.772833585739136	1.12037181854248	-0.0152045702561736	-0.0152787333354354	-0.00363406864926219
-0.703933537006378	0.782428383827209	1.358158826828	-0.0153916403651237	-0.0150884771719575	0.00358651415444911
-0.607276439666748	0.906950891017914	1.28096830844879	-0.017372865229845	-0.0130007658153772	0.00246409513056278
-0.520634412765503	1.04975295066833	1.24849045276642	-0.0202806908637285	-0.0102400314062834	-0.00928173772990704
-0.522363066673279	1.15921258926392	1.22784626483917	-0.0236588623374701	-0.0104080634191632	-0.016779500991106
-0.633439302444458	0.962786197662354	1.1390632390976	-0.0215093288570642	-0.0151926958933473	-0.00810428243130445
-0.709221839904785	0.926847577095032	1.15049242973328	-0.0187237840145826	-0.0168812964111567	0.000526023504789919
-0.618290483951569	0.992809653282166	1.05075752735138	-0.0204008370637894	-0.0160254389047623	-0.00220113876275718
-0.612598419189453	0.977925896644592	0.989167630672455	-0.0207160077989101	-0.0139469038695097	-0.00639415346086025
-0.688620924949646	0.891171872615814	0.965747714042664	-0.018912635743618	-0.0172429699450731	-0.0027546351775527
-0.671736776828766	0.868959307670593	1.02962815761566	-0.0176220163702965	-0.0155009441077709	-0.0010211014887318
-0.660402417182922	0.821593582630157	1.05005180835724	-0.0155593631789088	-0.0151131832972169	-0.00361172552220523
-0.669275641441345	0.803598463535309	1.05237507820129	-0.0161166097968817	-0.0172017179429531	-0.00292695057578385
-0.688350856304169	0.723640918731689	0.974695563316345	-0.0145318256691098	-0.0159993469715118	-0.00217035668902099
-0.683119058609009	0.652428269386292	1.00162887573242	-0.0129909832030535	-0.0152855738997459	-0.00376671529375017
-0.759088814258575	0.524624645709991	1.02094113826752	-0.00938043557107449	-0.0163693744689226	-0.000830847944598645
-0.758601665496826	0.443637162446976	0.964884459972382	-0.0110312169417739	-0.0177368596196175	-0.00159501342568547
-0.705691039562225	0.53814822435379	1.07747447490692	-0.00893812999129295	-0.0158344618976116	-0.0048308321274817
-0.699907124042511	0.58020693063736	1.04885470867157	-0.0098342327401042	-0.0169720612466335	-0.00413186941295862
-0.701709508895874	0.642033755779266	1.13042962551117	-0.0125369681045413	-0.0161291714757681	-0.00283927866257727
-0.729235649108887	0.67757385969162	1.09216272830963	-0.0132997436448932	-0.0161425191909075	-0.00645027263090014
-0.814772009849548	0.63716447353363	1.00452733039856	-0.0140456473454833	-0.0195565074682236	-0.000254819402471185
-0.846731245517731	0.639611780643463	1.06823945045471	-0.0143646085634828	-0.0182955339550972	-0.00217441306449473
-0.787418067455292	0.62752640247345	1.1182347536087	-0.0134529890492558	-0.0187936536967754	-0.00230962666682899
-0.821651041507721	0.581489026546478	1.09355843067169	-0.0135925374925137	-0.0188615396618843	-0.000901061692275107
-0.770093619823456	0.614895224571228	1.05902481079102	-0.0130365490913391	-0.0177341811358929	-0.00270556937903166
-0.726798176765442	0.62448388338089	1.07832789421082	-0.0132178049534559	-0.0177027769386768	-0.0034654475748539
-0.727706074714661	0.584605574607849	1.13913702964783	-0.0116799352690578	-0.0176283288747072	-0.00482224300503731
-0.694890797138214	0.597189724445343	1.04192042350769	-0.0103079425171018	-0.016942523419857	-0.0123674487695098
-0.712693810462952	0.591437160968781	1.05916833877563	-0.0112001029774547	-0.0190671645104885	-0.00598711892962456
-0.64438259601593	0.611507952213287	1.10305917263031	-0.0117283780127764	-0.0158355068415403	0.00129187107086182
-0.636692583560944	0.548201680183411	0.934865891933441	-0.0125094465911388	-0.0139955440536141	0.00299883354455233
-0.539955973625183	0.570776462554932	0.934282898902893	-0.0114102251827717	-0.0122053781524301	-0.00225405511446297
-0.517584323883057	0.573069751262665	0.982119560241699	-0.0123060951009393	-0.0114800576120615	-0.000121464545372874
-0.518717229366302	0.606415987014771	1.0128618478775	-0.013037271797657	-0.010876415297389	-0.000783467607107013
-0.469203442335129	0.649745345115662	1.06927740573883	-0.0131765408441424	-0.0103360638022423	-0.0028478114400059
-0.443323642015457	0.622451663017273	1.11480104923248	-0.0124470898881555	-0.00957542937248945	-0.00316684204153717
-0.376315534114838	0.593272686004639	1.04220521450043	-0.0116468463093042	-0.00874753668904305	-0.00266047497279942
-0.35736820101738	0.532657980918884	1.05137312412262	-0.0100554907694459	-0.00712944101542234	-0.00155437341891229
-0.387316882610321	0.456811934709549	0.976513862609863	-0.0102440714836121	-0.00675494130700827	-0.00103147653862834
-0.337307810783386	0.422430604696274	1.00333428382874	-0.00745039014145732	-0.00741855939850211	-0.00412858882918954
-0.330214411020279	0.35185831785202	0.961639046669006	-0.00524092605337501	-0.00796029064804316	-0.00361965643242002
-0.383938491344452	0.391797184944153	0.972225785255432	-0.00590095622465014	-0.00942031852900982	-0.00340985716320574
-0.412577360868454	0.42647248506546	1.07785129547119	-0.00782871432602406	-0.0102176135405898	-0.00320069282315671
-0.430224567651749	0.518034160137177	1.14889669418335	-0.0110772661864758	-0.0108671532943845	-0.00391670968383551
-0.471465647220612	0.579434335231781	1.20586931705475	-0.011635166592896	-0.0114539274945855	-0.00515230093151331
-0.477889806032181	0.621841251850128	1.18121159076691	-0.0132207814604044	-0.0119270896539092	-0.0046625048853457
-0.5434730052948	0.65693074464798	1.10266399383545	-0.0151675529778004	-0.0142241725698113	-0.00405861716717482
-0.541543126106262	0.670475423336029	1.13400256633759	-0.0146559718996286	-0.0136508727446198	-0.00430146744474769
-0.58734405040741	0.665935635566711	1.07966136932373	-0.0132539505138993	-0.0162747427821159	-0.00534817576408386
-0.535607099533081	0.689211189746857	1.11349976062775	-0.0151621298864484	-0.0133936069905758	-0.00289667537435889
-0.531754851341248	0.60662043094635	0.979512333869934	-0.0124587891623378	-0.0127807483077049	-0.00384884141385555
-0.43630063533783	0.540643811225891	0.949857413768768	-0.0119700888171792	-0.0109628476202488	-0.00270544760860503
-0.425604790449142	0.435190737247467	0.983474671840668	-0.0108112804591656	-0.0101323341950774	-0.00318538746796548
-0.442662745714188	0.464855253696442	0.901524901390076	-0.00916630867868662	-0.0102198338136077	-0.00302862725220621
-0.431072562932968	0.413252472877502	0.918553709983826	-0.0104766469448805	-0.00949401967227459	-0.00308398413471878
-0.424674659967422	0.499136537313461	0.893895506858826	-0.0125873573124409	-0.0110293934121728	-0.00300936913117766
-0.446869224309921	0.519537568092346	0.899424433708191	-0.0111687500029802	-0.00982757937163115	-0.000829090422485024
-0.469561815261841	0.467152237892151	0.868561983108521	-0.0139740649610758	-0.0120411496609449	0.000246573385084048
-0.519035995006561	0.494534343481064	0.898030817508698	-0.0125536555424333	-0.013666276820004	-0.00156195263843983
-0.492162615060806	0.550697684288025	0.865903258323669	-0.0129011357203126	-0.0151192666962743	-0.00327286380343139
-0.587601065635681	0.5216064453125	0.933007478713989	-0.0140501158311963	-0.0164736248552799	-0.00335744256153703
-0.604708075523376	0.504269301891327	0.888852000236511	-0.0119537878781557	-0.0167861375957727	-0.00438603200018406
-0.601378560066223	0.46458688378334	0.869969069957733	-0.0112681342288852	-0.0156704001128674	-0.00295174936763942
-0.617116093635559	0.428753852844238	0.795310974121094	-0.0104262819513679	-0.016988467425108	-0.00218904740177095
-0.554890632629395	0.386176079511642	0.796570062637329	-0.00924006756395102	-0.0155851831659675	-0.00140418333467096
-0.53952944278717	0.409557938575745	0.85233211517334	-0.0103826932609081	-0.0144764771685004	-0.00146333815064281
-0.618843257427216	0.445812702178955	0.797614634037018	-0.0112422807142138	-0.0164220929145813	0.00078278622822836
-0.641527831554413	0.464875817298889	0.843779027462006	-0.0109697356820107	-0.0171613041311502	-0.000876274832990021
-0.668841540813446	0.446192532777786	0.822060644626617	-0.010946081019938	-0.0187222212553024	-0.00347909168340266
-0.726408898830414	0.340795338153839	0.851386308670044	-0.0109086465090513	-0.0172504670917988	-0.00514438655227423
-0.64196652173996	0.460145235061646	0.839071154594421	-0.0101573662832379	-0.0188183654099703	-0.00270482036285102
-0.650780558586121	0.455260276794434	0.743219614028931	-0.00984775461256504	-0.0184834860265255	-0.00248038815334439
-0.57284814119339	0.471590489149094	0.757811784744263	-0.0107871051877737	-0.0153066776692867	-0.00293171219527721
-0.577020168304443	0.499577313661575	0.757019221782684	-0.0112227527424693	-0.0161315817385912	-0.00294669787399471
-0.579157471656799	0.477960556745529	0.78116250038147	-0.0103964060544968	-0.0164561290293932	-0.0037673597689718
-0.615761578083038	0.417097687721252	0.779378771781921	-0.00964367669075727	-0.016931839287281	-0.00485280668362975
-0.68921971321106	0.354074001312256	0.760634243488312	-0.0079165156930685	-0.0182614009827375	-0.00373305310495198
-0.707210779190063	0.371153086423874	0.791683852672577	-0.00742215244099498	-0.0191911105066538	-0.0017869989387691
-0.757550776004791	0.296409875154495	0.76792961359024	-0.00819302443414927	-0.0175842884927988	0.00124398211482912
-0.695971310138702	0.301269173622131	0.728979706764221	-0.00696719391271472	-0.0176467876881361	0.00230285688303411
-0.65656316280365	0.293210417032242	0.734932363033295	-0.00712969060987234	-0.0158633552491665	0.00187732838094234
-0.616170465946198	0.273678332567215	0.720663130283356	-0.00667515909299254	-0.0147573594003916	0.000963610829785466
-0.61193460226059	0.286077708005905	0.756841659545898	-0.00690037803724408	-0.0160654708743095	-0.00234269304201007
-0.569053947925568	0.250855594873428	0.839121222496033	-0.00606922432780266	-0.0150119652971625	-0.00345874880440533
-0.538586437702179	0.325120985507965	0.790026903152466	-0.00720209814608097	-0.014125868678093	-0.00335394544526935
-0.558623075485229	0.300953656435013	0.850694477558136	-0.00634909607470036	-0.0144406836479902	-0.00291326129809022
-0.526402592658997	0.299313634634018	0.836384057998657	-0.00628747697919607	-0.0145427128300071	-0.00189860968384892
-0.553209185600281	0.272481501102448	0.84813916683197	-0.0059818890877068	-0.0148238688707352	-0.00353282713331282
-0.542726695537567	0.160802811384201	0.691668450832367	-0.00329994200728834	-0.0139755988493562	-0.00153943593613803
-0.543978095054626	0.12208266556263	0.582034707069397	-0.00442255288362503	-0.0152291161939502	0.000843962596263736
-0.595244705677032	0.145745024085045	0.550229609012604	-0.00343896588310599	-0.0162737388163805	-0.000926566310226917
-0.610762655735016	0.178867518901825	0.724212110042572	-0.00480285938829184	-0.0161676649004221	-0.00194073677994311
-0.639988005161285	0.237064301967621	0.885632991790771	-0.00595525186508894	-0.0157444402575493	-0.000997466850094497
-0.637040436267853	0.236375361680984	0.92743307352066	-0.0065636713989079	-0.0166305135935545	-0.00276259146630764
-0.632374465465546	0.24080865085125	0.920982956886292	-0.00520710507407784	-0.0147254727780819	-0.00315396045334637
-0.589454233646393	0.173411473631859	0.884345054626465	-0.00525160506367683	-0.0152210695669055	-0.00148580514360219
-0.563584268093109	0.191606387495995	0.751734256744385	-0.00640415539965034	-0.0153760751709342	-0.00308071123436093
-0.528301656246185	0.217839673161507	0.718397915363312	-0.00571796903386712	-0.0144216418266296	-0.00325341802090406
-0.492148697376251	0.237041622400284	0.693365275859833	-0.00614315364509821	-0.0145820863544941	-0.00145664333831519
-0.491382002830505	0.249486640095711	0.60632711648941	-0.00663341581821442	-0.0149181066080928	0.000611056690104306
-0.479619562625885	0.166085004806519	0.756570756435394	-0.00553160905838013	-0.0117146279662848	0.000566033180803061
-0.465147793292999	0.150069788098335	0.764730930328369	-0.00526937330141664	-0.0121163390576839	-0.00116916047409177
-0.462576448917389	0.0992643684148788	0.84917140007019	-0.00321705220267177	-0.0122424345463514	-0.00555725768208504
-0.401242464780808	0.136580407619476	0.759883999824524	-0.0035652790684253	-0.0109723154455423	-0.00400081044062972
-0.450562626123428	0.120697289705276	0.672452688217163	-0.00351801654323936	-0.0123317241668701	-0.00185024610254914
-0.460002839565277	0.106706745922565	0.677800953388214	-0.00356765603646636	-0.011481118388474	-4.0868570067687E-05
-0.50060111284256	0.0814793705940247	0.630524516105652	-0.0043998877517879	-0.0129013424739242	0.00124273472465575
-0.53637832403183	0.0925981774926186	0.527881264686584	-0.00384830683469772	-0.0150172477588058	8.08194381534122E-05
-0.566442549228668	0.105966947972775	0.551516950130463	-0.00618612347170711	-0.0144230825826526	-6.89834996592253E-05
-0.580328702926636	0.145661190152168	0.647100567817688	-0.00558023620396852	-0.0143365161493421	-4.65708217234351E-05
-0.54033637046814	0.149643048644066	0.724995195865631	-0.00586064253002405	-0.0150634935125709	-0.00202165683731437
-0.537798523902893	0.124323219060898	0.64799827337265	-0.00489458674564958	-0.014699193648994	-0.00439262995496392
-0.524040997028351	0.106367029249668	0.641101002693176	-0.00431668199598789	-0.0157147981226444	-0.00492253853008151
-0.486520498991013	0.0965476259589195	0.666677713394165	-0.00388658163137734	-0.0133758569136262	-0.00389085500501096
-0.501091659069061	0.130293592810631	0.688136875629425	-0.00440627103671432	-0.0134074594825506	0.00038173163193278
-0.478320300579071	0.113362774252892	0.633170187473297	-0.00473833736032248	-0.0144441025331616	0.0019486672244966
-0.48383617401123	0.142341896891594	0.664601564407349	-0.00570215238258243	-0.0136888939887285	0.000790371559560299
-0.499086648225784	0.167776539921761	0.615059792995453	-0.00640888651832938	-0.0139548275619745	-0.00125756557099521
-0.498811930418015	0.16852205991745	0.598498046398163	-0.00609800172969699	-0.0148753179237247	-0.0039482219144702
-0.495918691158295	0.173400074243546	0.641466796398163	-0.00606740359216928	-0.0145561490207911	-0.0036358991637826
-0.525198340415955	0.157201498746872	0.635109305381775	-0.00503518711775541	-0.0148098776116967	-0.00225245277397335
-0.489561975002289	0.145957961678505	0.579377770423889	-0.00498221628367901	-0.0148183088749647	7.52824707888067E-05
-0.458151787519455	0.180656954646111	0.510474026203156	-0.00454388279467821	-0.0131697310134768	0.00250841327942908
-0.450707018375397	0.0921245962381363	0.512194871902466	-0.00625795172527432	-0.0119336983188987	0.00364128034561872
-0.42738151550293	0.0872012078762054	0.483248025178909	-0.00494346022605896	-0.0131441662088037	0.0013196284417063
-0.386948764324188	0.0834355726838112	0.467449843883514	-0.00387952500022948	-0.0110045447945595	-0.000818525091744959
-0.385895282030106	0.0816727727651596	0.424981415271759	-0.0045708604156971	-0.0113508459180593	-0.00170877377968282
-0.38955819606781	0.101212479174137	0.522425532341003	-0.00450769066810608	-0.0143190948292613	-0.0029576055239886
-0.388132035732269	0.0877814218401909	0.651155531406403	-0.00208805198781192	-0.0147395012900233	-0.00546910241246223
-0.361551970243454	0.0627066418528557	0.550487339496613	-0.00425911182537675	-0.011186352930963	-0.00325470953248441
-0.324642390012741	0.0972705259919167	0.52741950750351	-0.00583140878006816	-0.0117545174434781	-0.00083782005822286
-0.32753586769104	0.0904486477375031	0.429613262414932	-0.005275659263134	-0.0131926238536835	0.000514230923727155
-0.359865844249725	0.0708099007606506	0.425591349601746	-0.00500528886914253	-0.0123155293986201	0.000321182480547577
-0.367170840501785	0.115031480789185	0.529990255832672	-0.00420598592609167	-0.0141778010874987	-0.00204762723296881
-0.363157391548157	0.0851783007383347	0.556244313716888	-0.00541182700544596	-0.0146761061623693	-0.00492877373471856
-0.398456364870071	0.11287721991539	0.614328801631927	-0.00584650272503495	-0.0149486046284437	-0.00646548625081778
-0.401816219091415	0.116251155734062	0.429630219936371	-0.0046641668304801	-0.0148232700303197	-0.00478963926434517
-0.372591465711594	0.123191647231579	0.372097373008728	-0.00484640430659056	-0.0156435333192348	-0.0018076243577525
-0.424883782863617	0.158194810152054	0.334808886051178	-0.0061099985614419	-0.0152167854830623	0.000624738167971373
-0.397399485111237	0.0843181982636452	0.416355043649673	-0.00701936800032854	-0.0128669952973723	0.0015016954857856
-0.444116622209549	0.178860709071159	0.588854551315308	-0.0063113970682025	-0.0135949105024338	-0.000662463600747287
-0.51494699716568	0.171603873372078	0.628168880939484	-0.00548199703916907	-0.0187596622854471	-0.00364105543121696
-0.505091369152069	0.149307429790497	0.304264843463898	-0.00496720941737294	-0.0213311519473791	-0.00685820402577519
-0.51650458574295	0.0962896272540092	0.0310244783759117	-0.00698223011568189	-0.0211700387299061	-0.00104055705014616
-0.497556775808334	0.0218923930078745	0.150811418890953	-0.00368898664601147	-0.0187187474220991	-7.357613867498E-06
-0.539850950241089	-0.0889770165085793	0.459423005580902	-0.00237284903414547	-0.0141381174325943	-0.00122823333367705
-0.446898937225342	-0.00935568660497665	0.471509456634521	-0.00228180643171072	-0.0143794799223542	-0.00019760565191973
-0.436827510595322	-0.0317350067198277	0.420988529920578	-0.00289989658631384	-0.0145932361483574	-0.00120623747352511
-0.413040459156036	-0.0319122411310673	0.337883472442627	-0.0029651029035449	-0.0159679800271988	-0.000834053091239184
-0.471085399389267	-0.0592666678130627	0.314181923866272	-0.00421652384102345	-0.0163586586713791	-0.000833971658721566
-0.482925117015839	-0.0470601618289948	0.370981097221375	-0.000263958849245682	-0.0160215646028519	-0.00150775304064155
-0.439570426940918	-0.0908862501382828	0.220656141638756	-0.00202406756579876	-0.0147442044690251	0.00199922174215317
-0.492758333683014	-0.104348577558994	0.345290720462799	-0.00154287647455931	-0.0141239175572991	-0.00205412670038641
-0.410224348306656	-0.0975009351968765	0.455185264348984	0.000257754407357425	-0.0132385548204184	-0.00101321970578283
-0.469573855400085	-0.0879251658916473	0.535487830638886	-0.000467153149656951	-0.0116073861718178	-0.000630765396635979
-0.461097329854965	-0.0504569262266159	0.593549013137817	-0.00219571706838906	-0.0131726069375873	-0.00251761660911143
-0.549466371536255	0.0261933021247387	0.640100240707397	-0.00528702978044748	-0.0138356741517782	-0.00460115168243647
-0.674484252929688	-0.0491115674376488	0.634530007839203	-0.00320113473571837	-0.0218670107424259	-0.00421895459294319
-0.665748357772827	-0.226738587021828	0.0571918487548828	0.000750846462324262	-0.0211582742631435	0.00525393523275852
-0.721844434738159	-0.319546908140183	0.0661711171269417	0.00127945723943412	-0.0204598493874073	0.0100079895928502
-0.719005465507507	-0.310293138027191	0.35321232676506	0.00375304580666125	-0.0202069655060768	0.00416555814445019
-0.651151061058044	-0.251185864210129	0.514564156532288	0.00424037501215935	-0.0185010619461536	-7.62781346566044E-05
-0.644831955432892	-0.248396351933479	0.520470082759857	0.00191952043678612	-0.0149065619334579	0.00054415880003944
-0.620600402355194	-0.176628038287163	0.605851471424103	0.00212796917185187	-0.0161040239036083	0.00130034750327468
-0.647733569145203	-0.121812626719475	0.587727069854736	0.000992765999399126	-0.0154250161722302	0.00533868884667754
-0.71026337146759	-0.136234521865845	0.539357364177704	-6.68055945425294E-05	-0.0162459071725607	0.00219930522143841
-0.51862633228302	-0.0599239021539688	0.377337068319321	-7.15937931090593E-05	-0.0183662567287683	0.00176734279375523
-0.438096165657043	-0.052551306784153	0.138341218233109	-0.00161840370856225	-0.0143381105735898	0.00190036778803915
-0.447133243083954	-0.141359314322472	0.128116458654404	-0.00307418638840318	-0.014036551117897	-0.00232012290507555
-0.436460435390472	-0.0616913065314293	0.3391053378582	-0.00224446901120245	-0.0142981745302677	-0.0034435773268342
-0.466029673814774	-0.0928787514567375	0.457109779119492	-0.0017111396882683	-0.013469060882926	-0.00358451576903462
-0.478144407272339	-0.149071902036667	0.539407789707184	-0.000113901041913778	-0.0136840278282762	-0.00248296023346484
-0.458586782217026	-0.10575582832098	0.502378284931183	-0.000264002563199028	-0.0138798858970404	0.000954808958340436
-0.505038917064667	-0.195700377225876	0.339059144258499	-0.00279082241468132	-0.0149684967473149	0.00328904739581048
-0.51983118057251	-0.105110608041286	0.322555959224701	-0.00122027064207941	-0.0186284333467484	0.00278919213451445
-0.42744505405426	-0.085188589990139	0.118592396378517	-0.00192484329454601	-0.0158700868487358	0.00317579274997115
-0.343906849622726	-0.0767942517995834	0.0405433513224125	-0.00319859781302512	-0.0134902205318213	0.00331852957606316
-0.336822748184204	-0.0691494047641754	0.243588835000992	-0.00422323448583484	-0.0112003488466144	0.00134120427537709
-0.258751034736633	0.0576354041695595	0.296714574098587	-0.0039859558455646	-0.0125191891565919	-0.00135558773763478
-0.323926478624344	0.0555135197937489	0.275205343961716	-0.00752246472984552	-0.0118624484166503	-0.0037923576310277
-0.342512845993042	0.0906371101737022	0.274254322052002	-0.00672316458076239	-0.0135396290570498	-0.00567076448351145
-0.373964935541153	0.124687299132347	0.282688647508621	-0.00650522811338305	-0.0138818100094795	-0.00589949963614345
-0.367369472980499	0.153849020600319	0.109210528433323	-0.00571216037496924	-0.0165351461619139	-0.00364210293628275
-0.405156433582306	0.0689618811011314	-0.105725727975369	-0.0060431994497776	-0.0188943389803171	-0.0028795178513974
-0.422628372907639	0.0430154465138912	-0.179799810051918	-0.00673139514401555	-0.0180024635046721	-0.000776327855419368
-0.541755676269531	0.124631687998772	0.0525171421468258	-0.00734085496515036	-0.0180887244641781	-0.0012633214937523
-0.613924980163574	0.0851722806692123	0.225039273500443	-0.00670203845947981	-0.0219489205628634	-0.000927348504774272
-0.724823415279388	-0.00520116509869695	0.212708503007889	-0.00399497151374817	-0.0230717938393354	-0.000638370052911341
-0.807283759117126	-0.0862354710698128	-0.00156305229756981	-0.00630280328914523	-0.0252424124628305	-0.00163836975116283
-0.722670912742615	-0.0573165118694305	0.0114077478647232	-0.00331531814299524	-0.0259639415889978	-0.00652930000796914
-0.55651867389679	-0.0870568603277206	0.220929026603699	-0.00135223229881376	-0.0195194575935602	-0.00624339655041695
-0.461084097623825	-0.114557005465031	0.298202157020569	-0.00204901676625013	-0.0147362472489476	-0.00473630661144853
-0.380728870630264	0.00573465181514621	0.28164803981781	-0.000462552387034521	-0.0143769811838865	-0.00186195422429591
-0.426368236541748	-0.115554325282574	0.157196000218391	-0.00272692157886922	-0.0107512921094894	0.00821775291115046
-0.535873115062714	-0.133429795503616	0.172850027680397	-0.000439524883404374	-0.0141159370541573	0.00914127100259066
-0.587101876735687	-0.0872355774044991	0.123033121228218	-0.000757645932026207	-0.0188271030783653	0.00671928189694881
-0.630382418632507	-0.19061803817749	0.193546384572983	-0.00317536387592554	-0.0177551805973053	-0.00185350060928613
-0.618935406208038	-0.12050573527813	0.312984198331833	-0.00143995159305632	-0.020413052290678	-0.0095102721825242
-0.657889246940613	-0.228545263409615	0.194091826677322	-0.00199207593686879	-0.0203249584883451	-0.00881550647318363
-0.552179992198944	-0.122487559914589	0.0579822659492493	-0.00227422011084855	-0.0196124389767647	-0.000696546223480254
-0.540911018848419	0.016906650736928	0.340415954589844	-0.00151238741818815	-0.0165223870426416	0.00408324738964438
-0.5856654047966	-0.15632264316082	0.314503997564316	-0.00133767852094024	-0.0165338721126318	0.00448800344020128
-0.563657641410828	-0.121936306357384	0.179527431726456	-0.00211850693449378	-0.0156608484685421	0.00430149724707007
-0.473640263080597	-0.0913790985941887	0.182598665356636	-0.000663108425214887	-0.0162471011281013	0.00168885523453355
-0.456684499979019	-0.186565160751343	0.192502319812775	-0.0013195585925132	-0.0134269194677472	0.00384332635439932
-0.567727267742157	-0.0451311804354191	0.380351811647415	-0.00996268354356289	-0.0210769828408957	0.00856952648609877
-0.764458656311035	-0.02616330049932	0.0713621750473976	-0.00532355671748519	-0.0255312733352184	0.00415199156850576
[truncated: 3,931 more rows]
