# Supplementary material for: Dynamic Monitoring Reveals Motor Task Characteristics in Prehistoric Technical Gestures
Source: PLoS One. 2015 Aug 18;10(8):e0134570. doi: 10.1371/journal.pone.0134570 (PMC4540478; doi:10.1371/journal.pone.0134570)
Supplement: S1 Dataset — The zip file contains csv documents of the measurement data generated during the experiments. For each experiment exist two files, one of the measurements of the force sensor and one of the position sensor. They are labeled by the abbreviation “exp” followed by a number and the postfix “-force” for the force sensor and “-position” for the position sensor. The first row shows the legend of the document which states the arrangement of the quantities below. The quantities are listed in chronological order. Sample times of both sensors were 0.01 s. (ZIP) [file pone.0134570.s002.zip › exp24-position.csv]

Position X	Position Y (m)	Position Z (m)	Orientation roll (rad)	Orientation pitch (rad)	Orientation yaw (rad)
0.60861432	0.07956432	0.04400032	0.00139532	-0.23523232	-0.16310032
0.60872232	0.07968832	0.04404732	0.00181832	-0.23587732	-0.16283432
0.60890532	0.07980932	0.04411832	0.00262332	-0.23662732	-0.16237632
0.60908132	0.07993032	0.04414932	0.00264832	-0.23618532	-0.16188232
0.60920032	0.07999432	0.04424732	0.00046532	-0.23290232	-0.16179732
0.60914832	0.08005032	0.04435832	0.00101832	-0.23570232	-0.16078332
0.60914032	0.08013332	0.04450232	0.00142832	-0.23468332	-0.15988432
0.60920532	0.08027932	0.04469232	0.00021632	-0.23244732	-0.15917532
0.60905132	0.08041032	0.04488132	0.00208432	-0.23335432	-0.15810432
0.60898132	0.08056532	0.04507532	0.00014332	-0.23234132	-0.15716832
0.60894432	0.08070432	0.04527132	0.00022532	-0.23402632	-0.15624932
0.60897632	0.08083132	0.04546232	-0.00049432	-0.23418532	-0.15540832
0.60892732	0.08094032	0.04565332	-0.00061032	-0.23332832	-0.15456832
0.60887532	0.08107432	0.04584432	-0.00090932	-0.23423332	-0.15392132
0.60882332	0.08125032	0.04602332	0.00191832	-0.23493032	-0.15318132
0.60879732	0.08144432	0.04620932	0.00016832	-0.23276232	-0.15228732
0.60891632	0.08166032	0.04638732	0.00270932	-0.22926932	-0.15130632
0.60879132	0.08180032	0.04654932	0.00256832	-0.23384932	-0.15056732
0.60886332	0.08196032	0.04672732	-0.00112532	-0.23160732	-0.15028432
0.60898532	0.08211232	0.04688632	-0.00135232	-0.23089232	-0.14945532
0.60918032	0.08228232	0.04703332	0.00155732	-0.22956832	-0.14873832
0.60935432	0.08245832	0.04716532	0.00193632	-0.22926232	-0.14796332
0.60954832	0.08263632	0.04730432	0.00228832	-0.22853332	-0.14722032
0.60975932	0.08278232	0.04744332	0.00114332	-0.23189732	-0.14640232
0.61001832	0.08291332	0.04757132	0.00148732	-0.23178732	-0.14569032
0.61051632	0.08308132	0.04772132	0.00215232	-0.23054832	-0.14479032
0.61084332	0.08325432	0.04788632	0.00009732	-0.23149932	-0.14423932
0.61125632	0.08346432	0.04806732	0.00094632	-0.23275732	-0.14297832
0.61159532	0.08369232	0.04823532	-0.00105332	-0.23381932	-0.14147632
0.61209932	0.08395332	0.04838532	-0.00232432	-0.23037732	-0.14018332
0.61243632	0.08416632	0.04848632	-0.00255132	-0.23135132	-0.13899232
0.61292732	0.08438032	0.04857632	-0.00149632	-0.23538732	-0.13751732
0.61344532	0.08462832	0.04864732	-0.00255732	-0.23122432	-0.13657432
0.61384732	0.08487732	0.04869532	-0.00491232	-0.23335832	-0.13503332
0.61438332	0.08517532	0.04871532	-0.00408632	-0.23365032	-0.13336132
0.61500132	0.08550232	0.04871632	-0.00375132	-0.23097732	-0.13154832
0.61555832	0.08582332	0.04866632	-0.00318132	-0.23303932	-0.12990932
0.61619532	0.08616132	0.04857532	-0.00360732	-0.23088132	-0.12882832
0.61694932	0.08651232	0.04846432	-0.00256432	-0.23010432	-0.12764032
0.61778032	0.08688532	0.04836132	0.00049332	-0.23125532	-0.12580732
0.61854832	0.08727332	0.04827432	-0.00308432	-0.23304832	-0.12471332
0.61951332	0.08772132	0.04820832	-0.00536732	-0.22978532	-0.12308332
0.62039032	0.08815132	0.04810732	-0.00892532	-0.23382832	-0.12147332
0.62150732	0.08863332	0.04799232	-0.00959832	-0.22962932	-0.12045632
0.62258232	0.08911732	0.04782632	-0.01094232	-0.23031332	-0.11910032
0.62374832	0.08963732	0.04759932	-0.01125432	-0.22898432	-0.11824632
0.62465432	0.09011532	0.04728832	-0.01584532	-0.23175932	-0.11767832
0.62581032	0.09063032	0.04693632	-0.01185032	-0.23291732	-0.11708332
0.62688632	0.09112232	0.04658132	-0.01368732	-0.23532432	-0.11712932
0.62794132	0.09160132	0.04624332	-0.01691032	-0.24073632	-0.11723732
0.62943832	0.09216232	0.04598832	-0.01745932	-0.23887232	-0.11733232
0.63086432	0.09273432	0.04579732	-0.02033232	-0.24031732	-0.11713432
0.63235432	0.09336532	0.04564632	-0.02323232	-0.23885532	-0.11692832
0.63370532	0.09399432	0.04549732	-0.02465732	-0.23931132	-0.11634132
0.63508232	0.09464932	0.04538132	-0.02494932	-0.23865732	-0.11577632
0.63648532	0.09532432	0.04530732	-0.02725632	-0.23801232	-0.11480832
0.63795532	0.09598832	0.04525032	-0.02866132	-0.24015232	-0.11374432
0.63948432	0.09662832	0.04516632	-0.02791532	-0.23982732	-0.11297532
0.64087132	0.09719932	0.04501132	-0.03366332	-0.24404032	-0.11203932
0.64240232	0.09775032	0.04476432	-0.03067532	-0.24655332	-0.11124132
0.64399932	0.09829232	0.04451932	-0.03212532	-0.25061432	-0.11089432
0.64593932	0.09891132	0.04437332	-0.03816732	-0.25123932	-0.11087732
0.64804132	0.09960832	0.04430432	-0.03843632	-0.25497732	-0.11063432
0.65038932	0.10039732	0.04427532	-0.03835532	-0.24859532	-0.10976732
0.65190332	0.10107932	0.04415232	-0.04384532	-0.25609532	-0.10911332
0.65377232	0.10184232	0.04392132	-0.04042332	-0.25395432	-0.10770832
0.65552132	0.10256632	0.04357932	-0.03933832	-0.25382232	-0.10669732
0.65713832	0.10322732	0.04311532	-0.03900932	-0.25754432	-0.10628632
0.65897632	0.10388932	0.04258332	-0.03515832	-0.26219832	-0.10603032
0.66097632	0.10455632	0.04204832	-0.03834132	-0.26362432	-0.10676232
0.66320132	0.10528632	0.04157632	-0.04038632	-0.26729532	-0.10752732
0.66544632	0.10606632	0.04114832	-0.04186332	-0.26753132	-0.10854732
0.66771432	0.10691632	0.04076332	-0.04491032	-0.26884532	-0.10846832
0.66977432	0.10777232	0.04032732	-0.04718132	-0.27234232	-0.10797432
0.67193532	0.10865332	0.03981332	-0.04656732	-0.26904532	-0.10724932
0.67394332	0.10945932	0.03919532	-0.04560732	-0.27035032	-0.10689932
0.67606332	0.11024732	0.03852432	-0.04850032	-0.26876132	-0.10673432
0.67849932	0.11106632	0.03781632	-0.04354532	-0.26805132	-0.10641332
0.68061332	0.11177632	0.03706432	-0.04240532	-0.27374332	-0.10675632
0.68305732	0.11253132	0.03632932	-0.04303232	-0.27553232	-0.10735132
0.68542932	0.11330332	0.03564032	-0.03931332	-0.27652132	-0.10769032
0.68781832	0.11409732	0.03504732	-0.03800132	-0.27864132	-0.10797832
0.69025932	0.11491432	0.03454632	-0.04003532	-0.28168132	-0.10844232
0.69277632	0.11577632	0.03412732	-0.03941432	-0.28436032	-0.10805132
0.69507832	0.11665432	0.03377832	-0.04410732	-0.28777232	-0.10784632
0.69784632	0.11767232	0.03349232	-0.04104032	-0.28720832	-0.10640232
0.70042932	0.11869732	0.03326932	-0.03830932	-0.28877432	-0.10471832
0.70290632	0.11975832	0.03312132	-0.04112932	-0.28817732	-0.10302332
0.70551832	0.12088832	0.03306832	-0.04241632	-0.29219132	-0.10102532
0.70824432	0.12208032	0.03309832	-0.04584732	-0.29079632	-0.09918332
0.71100432	0.12332132	0.03320332	-0.04394432	-0.28967032	-0.09681132
0.71344432	0.12455532	0.03336332	-0.04945632	-0.29173132	-0.09448532
0.71598832	0.12585432	0.03355232	-0.05120532	-0.29084932	-0.09186932
0.71857532	0.12718432	0.03374532	-0.05578432	-0.29113132	-0.08940532
0.72142832	0.12859932	0.03392932	-0.05453832	-0.28550632	-0.08624032
0.72406832	0.12997232	0.03407932	-0.05522332	-0.28522632	-0.08344232
0.72671032	0.13136132	0.03421232	-0.05930532	-0.28474532	-0.08131932
0.72961632	0.13284832	0.03431832	-0.05626732	-0.28255132	-0.07919432
0.73254632	0.13438532	0.03442432	-0.05819732	-0.28335132	-0.07690932
0.73538632	0.13594232	0.03451532	-0.06165032	-0.28065832	-0.07547632
0.73829132	0.13754432	0.03460632	-0.06663932	-0.27952432	-0.07425332
0.74162432	0.13925032	0.03471032	-0.06848632	-0.27709132	-0.07331132
0.74419032	0.14082932	0.03478132	-0.08093832	-0.27766532	-0.07331932
0.74724032	0.14251132	0.03484532	-0.08702232	-0.27490532	-0.07365732
0.75021332	0.14420532	0.03488532	-0.09410732	-0.27518132	-0.07347332
0.75326932	0.14597432	0.03490032	-0.09824332	-0.27203932	-0.07362332
0.75639632	0.14778432	0.03488232	-0.10430332	-0.26784732	-0.07369032
0.75923132	0.14956832	0.03479532	-0.10757432	-0.26413032	-0.07290732
0.76206432	0.15137732	0.03466332	-0.10899332	-0.26171332	-0.07228732
0.76474732	0.15318632	0.03451932	-0.11162532	-0.26258132	-0.07188932
0.76775432	0.15510332	0.03436032	-0.11459232	-0.25636032	-0.07181132
0.77104332	0.15709732	0.03418132	-0.11551532	-0.25486832	-0.07104132
0.77352632	0.15888832	0.03391232	-0.12128232	-0.25486932	-0.07117532
0.77654532	0.16078532	0.03360132	-0.12596132	-0.25326332	-0.07168532
0.77952332	0.16266232	0.03323332	-0.12945632	-0.24897832	-0.07184032
0.78258132	0.16453932	0.03284532	-0.13355332	-0.24709032	-0.07308232
0.78549532	0.16636232	0.03245332	-0.13745132	-0.24762232	-0.07395032
0.78836532	0.16817232	0.03206732	-0.14268832	-0.24734432	-0.07545832
0.79194332	0.17014032	0.03176032	-0.14464632	-0.24438032	-0.07590432
0.79484732	0.17200032	0.03150232	-0.15277632	-0.24116132	-0.07558532
0.79778932	0.17388832	0.03128132	-0.16014932	-0.24021332	-0.07592032
0.80125332	0.17594032	0.03106332	-0.16572932	-0.23478032	-0.07516432
0.80383132	0.17781732	0.03077332	-0.17699632	-0.23352132	-0.07456532
0.80681032	0.17981232	0.03041532	-0.17607132	-0.23479232	-0.07436532
0.80993732	0.18190932	0.03000332	-0.17321432	-0.23193932	-0.07370732
0.81246532	0.18396532	0.02953132	-0.16719332	-0.22902532	-0.07283532
0.81495132	0.18605332	0.02904032	-0.15976532	-0.22539332	-0.07188632
0.81759632	0.18819732	0.02859232	-0.14995132	-0.22496032	-0.07078832
0.81978832	0.19026232	0.02819932	-0.14481532	-0.21999732	-0.06972732
0.82220032	0.19239332	0.02787932	-0.14337332	-0.21952732	-0.06894232
0.82454832	0.19452432	0.02764332	-0.14471332	-0.21496732	-0.06791632
0.82691232	0.19666232	0.02744332	-0.14640832	-0.20716432	-0.06740932
0.82958132	0.19886032	0.02724132	-0.14790432	-0.20735332	-0.06724132
0.83226632	0.20108332	0.02704132	-0.14831932	-0.21154232	-0.06740432
0.83484432	0.20324632	0.02679332	-0.14982832	-0.20831232	-0.06770732
0.83691132	0.20523732	0.02652832	-0.15038632	-0.20318432	-0.06783232
0.83961632	0.20733532	0.02627032	-0.14818432	-0.20873732	-0.06857632
0.84241432	0.20939432	0.02604832	-0.14793032	-0.20828232	-0.06861632
0.84503632	0.21133232	0.02584932	-0.14534632	-0.21444332	-0.06965732
0.84772132	0.21321332	0.02568332	-0.14558432	-0.21788432	-0.06967932
0.85036832	0.21504532	0.02554432	-0.14684332	-0.22046132	-0.07113732
0.85242332	0.21665732	0.02542532	-0.15226632	-0.21939632	-0.07150132
0.85493632	0.21834032	0.02535032	-0.15696432	-0.21924832	-0.07247632
0.85722432	0.21995632	0.02533232	-0.16250132	-0.22005932	-0.07349632
0.85955032	0.22156332	0.02536832	-0.16857632	-0.21964932	-0.07379232
0.86179032	0.22310532	0.02540932	-0.17077832	-0.21544232	-0.07409332
0.86398032	0.22461132	0.02547432	-0.17502732	-0.21747232	-0.07548832
0.86592332	0.22606632	0.02551932	-0.18021632	-0.21539432	-0.07554932
0.86743332	0.22739632	0.02555932	-0.18268032	-0.21488832	-0.07611332
0.86958832	0.22892332	0.02559032	-0.18136632	-0.21240632	-0.07606432
0.87028932	0.23000132	0.02555932	-0.18766932	-0.20823232	-0.07589032
0.87212032	0.23134232	0.02553532	-0.18756632	-0.21046732	-0.07674132
0.87399632	0.23260132	0.02549932	-0.18710732	-0.20830032	-0.07767032
0.87541832	0.23367632	0.02542432	-0.19449432	-0.20669532	-0.07909432
0.87741932	0.23484432	0.02531532	-0.19983932	-0.20887332	-0.08172232
0.87924532	0.23592132	0.02514132	-0.20480532	-0.20776032	-0.08399032
0.88055832	0.23680932	0.02489632	-0.21527732	-0.20675832	-0.08626932
0.88262632	0.23786832	0.02458632	-0.21969332	-0.20365632	-0.08934432
0.88416132	0.23870232	0.02418332	-0.22744332	-0.20809732	-0.09305732
0.88596132	0.23958132	0.02371932	-0.23218732	-0.20745432	-0.09654832
0.88718632	0.24024832	0.02318032	-0.23711032	-0.20538832	-0.10088632
0.88843132	0.24090132	0.02256732	-0.24067932	-0.20701132	-0.10554032
0.88931132	0.24145032	0.02194432	-0.24402832	-0.20559232	-0.10988032
0.89108232	0.24224732	0.02135132	-0.24286532	-0.20853732	-0.11402032
0.89139832	0.24263132	0.02073232	-0.24742032	-0.20470632	-0.11763532
0.89245732	0.24319232	0.02014332	-0.24858732	-0.20704732	-0.12254132
0.89387732	0.24383632	0.01958332	-0.24980532	-0.20430932	-0.12642332
0.89461432	0.24430132	0.01901032	-0.25269632	-0.20389432	-0.13068432
0.89542832	0.24479932	0.01846532	-0.25639832	-0.20428532	-0.13530932
0.89667132	0.24543032	0.01798232	-0.25932132	-0.20511932	-0.13915632
0.89789432	0.24604432	0.01758332	-0.26086732	-0.20391132	-0.14241832
0.89879832	0.24657132	0.01726632	-0.26605432	-0.20350732	-0.14586132
0.89963632	0.24704732	0.01698932	-0.26892332	-0.20193732	-0.14920432
0.90051932	0.24749332	0.01677832	-0.27003632	-0.20223132	-0.15255232
0.90167732	0.24797032	0.01666232	-0.27328432	-0.20181632	-0.15561132
0.90278632	0.24842032	0.01664232	-0.27632532	-0.20326832	-0.15864432
0.90440132	0.24901732	0.01675332	-0.28075732	-0.20376532	-0.16067032
0.90548732	0.24947132	0.01694432	-0.28762332	-0.20194232	-0.16222332
0.90671032	0.24995432	0.01721032	-0.29309632	-0.20584432	-0.16459632
0.90799832	0.25045532	0.01747732	-0.29507032	-0.20564632	-0.16466232
0.90858032	0.25072032	0.01773232	-0.29736132	-0.20412632	-0.16533532
0.90963732	0.25105032	0.01796832	-0.29790932	-0.20835132	-0.16682232
0.91109232	0.25145432	0.01821132	-0.29889032	-0.21385232	-0.16908132
0.91229332	0.25173832	0.01848632	-0.30406432	-0.21001232	-0.16992632
0.91386532	0.25208632	0.01877132	-0.30792332	-0.21491332	-0.17267832
0.91578932	0.25249332	0.01904132	-0.30971832	-0.21794632	-0.17580032
0.91695732	0.25264232	0.01922432	-0.31141032	-0.22064532	-0.17924432
0.91827832	0.25283032	0.01932532	-0.30909932	-0.22265332	-0.18285832
0.91934332	0.25291632	0.01937432	-0.30686132	-0.22353532	-0.18717332
0.92028732	0.25297832	0.01939132	-0.30581532	-0.22466932	-0.19164432
0.92176232	0.25318832	0.01940232	-0.30307532	-0.22451632	-0.19572332
0.92271932	0.25325432	0.01938432	-0.30198532	-0.22466532	-0.20068032
0.92443832	0.25356532	0.01937232	-0.30203732	-0.23219732	-0.20629932
0.92567732	0.25375332	0.01937232	-0.30308332	-0.23058032	-0.20983032
0.92777232	0.25412932	0.01937532	-0.30328732	-0.23728932	-0.21470532
0.92917532	0.25428132	0.01936432	-0.30912032	-0.23983932	-0.21955232
0.93100332	0.25454532	0.01934632	-0.31289532	-0.24681332	-0.22452232
0.93267232	0.25474032	0.01929532	-0.31970632	-0.24823832	-0.22838432
0.93463432	0.25501832	0.01925032	-0.32624932	-0.25308232	-0.23363032
0.93613132	0.25516632	0.01914032	-0.33554632	-0.25674732	-0.23828232
0.93799032	0.25540132	0.01902432	-0.34293132	-0.25901332	-0.24329132
0.94013932	0.25569232	0.01888532	-0.35303932	-0.26004532	-0.24748432
0.94250132	0.25596832	0.01868732	-0.36373432	-0.26691032	-0.25402432
0.94456032	0.25619132	0.01840632	-0.37648532	-0.26955332	-0.26077832
0.94635232	0.25639832	0.01804932	-0.38780432	-0.27350432	-0.26803432
0.94842832	0.25674332	0.01761332	-0.39564032	-0.27441232	-0.27458332
0.95031032	0.25704632	0.01709532	-0.40032532	-0.27469932	-0.28049732
0.95198232	0.25726332	0.01648332	-0.40263032	-0.27903932	-0.28728232
0.95307632	0.25732532	0.01579832	-0.40302632	-0.27867332	-0.29336932
0.95438032	0.25743432	0.01505432	-0.39933332	-0.27907832	-0.30081332
0.95517432	0.25740232	0.01420832	-0.39504732	-0.28125832	-0.30826832
0.95583532	0.25736832	0.01329032	-0.39032032	-0.28166532	-0.31624532
0.95637732	0.25734332	0.01229532	-0.38348332	-0.28000332	-0.32424132
0.95701532	0.25737932	0.01129532	-0.37773332	-0.27739432	-0.33184332
0.95793332	0.25749532	0.01031232	-0.37482132	-0.27599132	-0.33992432
0.95851032	0.25751332	0.00933032	-0.37414432	-0.27339532	-0.34764232
0.95961332	0.25762132	0.00839732	-0.37452332	-0.26851932	-0.35528832
0.96089632	0.25774432	0.00754132	-0.38023832	-0.26494432	-0.36266032
0.96264432	0.25795232	0.00674432	-0.38456432	-0.25942432	-0.36988632
0.96349832	0.25785832	0.00602332	-0.39102032	-0.25698632	-0.37704032
0.96529132	0.25797732	0.00537632	-0.39356632	-0.24947432	-0.38220132
0.96639532	0.25785832	0.00487132	-0.39752032	-0.24589132	-0.38740732
0.96813832	0.25789332	0.00451832	-0.40184732	-0.24231432	-0.39214532
0.96990432	0.25785832	0.00424132	-0.40540832	-0.23783232	-0.39621932
0.97133332	0.25767932	0.00401332	-0.40729532	-0.23592032	-0.40009332
0.97286732	0.25756332	0.00382132	-0.40656732	-0.23286932	-0.40345232
0.97377632	0.25730532	0.00367432	-0.40574432	-0.23171132	-0.40588332
0.97507632	0.25712132	0.00356432	-0.40644632	-0.23088432	-0.40795832
0.97749732	0.25716832	0.00344032	-0.40448932	-0.23029532	-0.40974232
0.97950732	0.25706232	0.00328932	-0.40477532	-0.23035732	-0.41184432
0.98080232	0.25676032	0.00306232	-0.40487432	-0.22529532	-0.41376132
0.98258132	0.25655532	0.00277232	-0.40201332	-0.22691732	-0.41770932
0.98422232	0.25628132	0.00244532	-0.40271632	-0.22562232	-0.42244232
0.98593932	0.25601832	0.00211432	-0.40388332	-0.22115132	-0.42609032
0.98775132	0.25580232	0.00179732	-0.40872032	-0.21852132	-0.43130532
0.98966832	0.25566432	0.00148532	-0.41187432	-0.21373232	-0.43583932
0.99120732	0.25542932	0.00114032	-0.41610732	-0.20510032	-0.43959032
0.99286132	0.25524932	0.00074532	-0.41723932	-0.19540932	-0.44352332
0.99431432	0.25507832	0.00027632	-0.41769032	-0.18944732	-0.44874032
0.99558632	0.25490432	-0.00026232	-0.41617232	-0.17924932	-0.45336532
0.99682832	0.25474632	-0.00087232	-0.41583932	-0.16867332	-0.45935632
0.99833132	0.25469232	-0.00152432	-0.41422132	-0.16114032	-0.46619432
0.99967732	0.25467132	-0.00222732	-0.41357732	-0.15169032	-0.47349932
1.00089032	0.25464432	-0.00294432	-0.41083332	-0.14179432	-0.48027732
1.00205032	0.25461532	-0.00365832	-0.40736132	-0.12926332	-0.48703932
1.00332032	0.25468432	-0.00433532	-0.40018632	-0.12121132	-0.49421032
1.00420032	0.25475132	-0.00496532	-0.39403532	-0.10983432	-0.50023232
1.00499032	0.25489232	-0.00553932	-0.38790232	-0.09818932	-0.50594432
1.00597032	0.25515532	-0.00603432	-0.38206832	-0.08515532	-0.51025432
1.00763032	0.25562232	-0.00643832	-0.37578032	-0.07577032	-0.51493532
1.00913032	0.25607832	-0.00676532	-0.37210432	-0.06628032	-0.51977332
1.01064032	0.25652732	-0.00702432	-0.36929232	-0.05474032	-0.52396832
1.01226032	0.25699332	-0.00720232	-0.36783832	-0.04414232	-0.52843332
1.01433032	0.25749432	-0.00734532	-0.36500332	-0.03765232	-0.53340432
1.01731032	0.25815532	-0.00748532	-0.36119432	-0.03569032	-0.54026832
1.01947032	0.25845232	-0.00765632	-0.36205432	-0.02978832	-0.54630832
1.02178032	0.25875832	-0.00791932	-0.35920932	-0.02691232	-0.55341732
1.02404032	0.25916132	-0.00821832	-0.35108732	-0.02289832	-0.56229432
1.02626032	0.25975632	-0.00847932	-0.34285032	-0.02167732	-0.57213232
1.02795032	0.26038932	-0.00866232	-0.33820132	-0.02164332	-0.58278332
1.02961032	0.26118832	-0.00883832	-0.32987832	-0.02008632	-0.59363532
1.03126032	0.26214332	-0.00898532	-0.32016632	-0.01562532	-0.60291232
1.03274032	0.26312532	-0.00912232	-0.31067232	-0.01205132	-0.61336032
1.03388032	0.26402832	-0.00929232	-0.30332532	-0.00766132	-0.62218832
1.03588032	0.26515332	-0.00949232	-0.29456532	-0.00533832	-0.63109032
1.03662032	0.26592732	-0.00967932	-0.28915432	0.00342832	-0.63747132
1.03823032	0.26695032	-0.00988332	-0.28270832	0.00522232	-0.64641032
1.04000032	0.26806232	-0.01012032	-0.27336632	0.00893732	-0.65473032
1.04057032	0.26890532	-0.01032032	-0.27151832	0.01455332	-0.66105432
1.04290032	0.27021332	-0.01058832	-0.26526732	0.01257832	-0.67051432
1.04438032	0.27133632	-0.01086132	-0.26014632	0.01737632	-0.67814332
1.04608032	0.27259032	-0.01117032	-0.25862432	0.01704032	-0.68626432
1.04854032	0.27413932	-0.01155232	-0.25303832	0.01048132	-0.69613332
1.05035032	0.27556632	-0.01203232	-0.24568132	0.01216032	-0.70601732
1.05161032	0.27692832	-0.01257232	-0.24337732	0.01033632	-0.71572532
1.05398032	0.27867432	-0.01318232	-0.23188532	0.00521132	-0.72778832
1.05520032	0.28028632	-0.01369932	-0.22208332	0.00788132	-0.73824132
1.05537032	0.28177032	-0.01404232	-0.24074232	0.01335432	-0.74191932
1.05668032	0.28370532	-0.01411732	-0.23841332	0.01528432	-0.74777332
1.05782032	0.28572332	-0.01403032	-0.22028032	0.01890632	-0.75419832
1.05882032	0.28781532	-0.01392432	-0.21862732	0.02128432	-0.75873232
1.05982032	0.28994532	-0.01376532	-0.21770532	0.02903832	-0.76365432
1.06074032	0.29204532	-0.01362132	-0.21491932	0.03131132	-0.76942132
1.06130032	0.29411032	-0.01356332	-0.20637832	0.03155932	-0.77564932
1.06241032	0.29635632	-0.01358932	-0.20306232	0.02336032	-0.78361232
1.06341032	0.29859332	-0.01370132	-0.19522732	0.02522532	-0.79075632
1.06435032	0.30079332	-0.01384632	-0.20525632	0.02365132	-0.79595232
1.06569032	0.30315332	-0.01405232	-0.20144732	0.02062232	-0.80385432
1.06595032	0.30528732	-0.01422932	-0.20337332	0.02246632	-0.81048032
1.06686032	0.30768132	-0.01442132	-0.20731332	0.02238332	-0.81680432
1.06732032	0.31006332	-0.01463832	-0.20053632	0.02477932	-0.82452932
1.06806032	0.31261932	-0.01494232	-0.20007632	0.02353432	-0.83261632
1.06868032	0.31519132	-0.01529032	-0.19500532	0.02030932	-0.84240832
1.06939032	0.31779932	-0.01571632	-0.19663232	0.01905132	-0.85234332
1.06963032	0.32030032	-0.01615732	-0.19312932	0.01814932	-0.86196432
1.06958032	0.32271232	-0.01666432	-0.18366432	0.01934232	-0.87161232
1.06993032	0.32522232	-0.01716732	-0.18686332	0.01842932	-0.88143032
1.06994032	0.32759932	-0.01768832	-0.18647032	0.01847432	-0.88999232
1.06977032	0.32991732	-0.01822932	-0.18249732	0.01682832	-0.90057532
1.07084032	0.33261132	-0.01880432	-0.18137332	0.00941932	-0.91153432
1.07064032	0.33492032	-0.01929632	-0.17846632	0.00793832	-0.92070532
1.07102032	0.33734532	-0.01979132	-0.17752632	0.00380632	-0.92933932
1.07048032	0.33946832	-0.02023932	-0.17629632	0.00623932	-0.93746232
1.07070032	0.34180432	-0.02069032	-0.17678132	0.00390232	-0.94486532
1.07038032	0.34392132	-0.02106332	-0.18187232	0.00693232	-0.95060332
1.06988032	0.34596432	-0.02141832	-0.18311632	0.01111632	-0.95624132
1.06951032	0.34802132	-0.02178732	-0.18550632	0.01236632	-0.96175232
1.06927032	0.35008832	-0.02218132	-0.18590332	0.01273732	-0.96817032
1.06925032	0.35217132	-0.02263432	-0.18287532	0.01037232	-0.97671632
1.06903032	0.35416832	-0.02311632	-0.18408132	0.00939532	-0.98267932
1.06914032	0.35625532	-0.02360832	-0.18354332	0.00706032	-0.98952532
1.06934032	0.35831632	-0.02406932	-0.18424832	0.00246332	-0.99666732
1.06840032	0.35994732	-0.02449332	-0.18117432	0.00726732	-1.00227032
1.06830032	0.36176032	-0.02489932	-0.18171032	0.00614032	-1.00831032
1.06801032	0.36345132	-0.02527732	-0.17881832	0.00661132	-1.01380032
1.06781032	0.36506332	-0.02562032	-0.18195732	0.00583732	-1.01841032
1.06742032	0.36654432	-0.02593332	-0.18005832	0.00919132	-1.02208032
1.06814032	0.36835132	-0.02626732	-0.18728732	0.00731032	-1.02583032
1.06800032	0.36979332	-0.02655832	-0.18686432	0.00982632	-1.02931032
1.06724032	0.37096832	-0.02686232	-0.18026832	0.01212332	-1.03440032
1.06801032	0.37262432	-0.02719832	-0.18339432	0.00751232	-1.04039032
1.06837032	0.37409232	-0.02755632	-0.18252332	0.00621432	-1.04574032
1.06808032	0.37527332	-0.02793732	-0.17780732	0.00358532	-1.05192032
1.06750032	0.37632132	-0.02837532	-0.17370732	0.00576832	-1.05731032
1.06727032	0.37748832	-0.02891432	-0.17017732	0.00319432	-1.06489032
1.06717032	0.37872632	-0.02950132	-0.16513232	-0.00365832	-1.07431032
1.06650032	0.37982732	-0.03015932	-0.15595132	-0.00364732	-1.08274032
1.06660032	0.38126232	-0.03090932	-0.15072932	-0.01066932	-1.09363032
1.06574032	0.38233032	-0.03167932	-0.14218432	-0.01412432	-1.10485032
1.06505032	0.38345032	-0.03254232	-0.13306832	-0.01397232	-1.11607032
1.06386032	0.38435332	-0.03346932	-0.12268632	-0.01424832	-1.12733032
1.06286032	0.38527632	-0.03447632	-0.11356732	-0.01864132	-1.14027032
1.06238032	0.38633132	-0.03554432	-0.10780132	-0.02649132	-1.15455032
1.06140032	0.38716532	-0.03661432	-0.09603232	-0.03029532	-1.16755032
1.06066032	0.38797332	-0.03770132	-0.08812532	-0.03428432	-1.18046032
1.06024032	0.38881132	-0.03876632	-0.08227132	-0.03880032	-1.19339032
1.05970032	0.38948732	-0.03981832	-0.07623232	-0.04330932	-1.20604032
1.05910032	0.39001732	-0.04087232	-0.07263232	-0.04765532	-1.21780032
1.05887032	0.39056732	-0.04191332	-0.06670832	-0.04938332	-1.22834032
1.05876032	0.39102432	-0.04291032	-0.06116232	-0.05085232	-1.23788032
1.05831032	0.39121432	-0.04380532	-0.05593332	-0.05706432	-1.24779032
1.05838032	0.39149132	-0.04463432	-0.05478932	-0.06453632	-1.25786032
1.05860032	0.39171832	-0.04534632	-0.05408432	-0.06324132	-1.26484032
1.05830032	0.39159832	-0.04592832	-0.05083732	-0.06565732	-1.27129032
1.05853032	0.39154232	-0.04639532	-0.04799532	-0.06518932	-1.27699032
1.05915032	0.39143032	-0.04671332	-0.04762132	-0.06400332	-1.28047032
1.05967032	0.39103932	-0.04687232	-0.04981832	-0.07119132	-1.28536032
1.06039032	0.39051832	-0.04689932	-0.05091232	-0.06669332	-1.28534032
1.06183032	0.39012532	-0.04684432	-0.05347032	-0.06628932	-1.28592032
1.06321032	0.38961532	-0.04665232	-0.05595632	-0.06696932	-1.28642032
1.06419032	0.38882932	-0.04634632	-0.05898632	-0.06389732	-1.28521032
1.06579032	0.38808932	-0.04596832	-0.06193232	-0.06340732	-1.28348032
1.06718032	0.38719532	-0.04555032	-0.06224132	-0.06842632	-1.28240032
1.06860032	0.38621532	-0.04510832	-0.06673132	-0.07415132	-1.28059032
1.07047032	0.38535432	-0.04465432	-0.07379332	-0.07067632	-1.27775032
1.07208032	0.38442032	-0.04419232	-0.07693032	-0.07139332	-1.27540032
1.07374032	0.38352532	-0.04375132	-0.07963932	-0.06903232	-1.27307032
1.07537032	0.38268132	-0.04334132	-0.08360932	-0.07190832	-1.27311032
1.07652032	0.38177132	-0.04298332	-0.08481332	-0.07091532	-1.27270032
1.07845032	0.38117132	-0.04272932	-0.08978332	-0.07073432	-1.27266032
1.08006032	0.38053632	-0.04254832	-0.09231732	-0.06863832	-1.27372032
1.08128032	0.37987232	-0.04244832	-0.09260332	-0.07475132	-1.27713032
1.08209032	0.37908532	-0.04242432	-0.09010832	-0.07068932	-1.27948032
1.08360032	0.37864332	-0.04250732	-0.09111232	-0.06608332	-1.28265032
1.08482032	0.37817432	-0.04264532	-0.09112832	-0.06889732	-1.28803032
1.08587032	0.37771032	-0.04277732	-0.08762532	-0.06680532	-1.29267032
1.08709032	0.37734732	-0.04296032	-0.08902532	-0.07319632	-1.29992032
1.08777032	0.37684932	-0.04314732	-0.08541432	-0.06946132	-1.30511032
1.08870032	0.37647832	-0.04336532	-0.08334932	-0.07020932	-1.31154032
1.08946032	0.37609232	-0.04359232	-0.07885532	-0.06905732	-1.31847032
1.09069032	0.37588332	-0.04378832	-0.07696132	-0.07177732	-1.32525032
1.09160032	0.37553032	-0.04393132	-0.07442732	-0.07175032	-1.33134032
1.09249032	0.37515432	-0.04402932	-0.07135132	-0.07330432	-1.33726032
1.09375032	0.37483432	-0.04415032	-0.07050332	-0.07457532	-1.34337032
1.09454032	0.37429632	-0.04426632	-0.06740232	-0.08142732	-1.34969032
1.09563032	0.37383032	-0.04439232	-0.06530932	-0.08073732	-1.35488032
1.09651032	0.37323532	-0.04446732	-0.06109932	-0.08222032	-1.36092032
1.09806032	0.37284932	-0.04454832	-0.05864232	-0.07749132	-1.36397032
1.09878032	0.37214232	-0.04460732	-0.05548732	-0.07696332	-1.36896032
1.10025032	0.37164532	-0.04470732	-0.05347332	-0.07710532	-1.37284032
1.10165032	0.37113432	-0.04479932	-0.05380132	-0.07185932	-1.37676032
1.10277032	0.37048732	-0.04485632	-0.05307632	-0.07210732	-1.38088032
1.10410032	0.36990532	-0.04491832	-0.05389832	-0.07002532	-1.38391032
1.10502032	0.36921632	-0.04499132	-0.05000532	-0.07209232	-1.38825032
1.10621032	0.36864232	-0.04511732	-0.05023932	-0.07110432	-1.39218032
1.10722032	0.36799032	-0.04524732	-0.04958232	-0.07220932	-1.39587032
1.10844032	0.36747332	-0.04545132	-0.04826832	-0.07207732	-1.40054032
1.10946032	0.36694532	-0.04569732	-0.04567932	-0.07454932	-1.40458032
1.11099032	0.36665832	-0.04600732	-0.04433432	-0.07329932	-1.40929032
1.11225032	0.36632032	-0.04633332	-0.04223232	-0.07275832	-1.41484032
1.11341032	0.36595932	-0.04668232	-0.04031732	-0.07643132	-1.41959032
1.11463032	0.36561532	-0.04701132	-0.04096832	-0.07461232	-1.42531032
1.11630032	0.36546332	-0.04739132	-0.04269632	-0.07341132	-1.42991032
1.11741032	0.36517732	-0.04777532	-0.04330932	-0.07622932	-1.43575032
1.11845032	0.36492432	-0.04815932	-0.04239332	-0.07577332	-1.44030032
1.11980032	0.36481632	-0.04854532	-0.04213132	-0.07526132	-1.44547032
1.12074032	0.36458332	-0.04889032	-0.03980632	-0.07366632	-1.45037032
1.12212032	0.36451532	-0.04923632	-0.04169832	-0.07675132	-1.45645032
1.12320032	0.36441232	-0.04957632	-0.04223032	-0.07217332	-1.46097032
1.12434032	0.36437932	-0.04995532	-0.04150232	-0.07248232	-1.46632032
1.12534032	0.36437832	-0.05037232	-0.04190432	-0.07065432	-1.47109032
1.12640032	0.36446632	-0.05075632	-0.04232132	-0.07192332	-1.47732032
1.12771032	0.36467932	-0.05113132	-0.04376532	-0.06810532	-1.48209032
1.12771032	0.36452632	-0.05147232	-0.04092232	-0.06886832	-1.48859032
1.12860032	0.36472732	-0.05186432	-0.04094932	-0.06869132	-1.49435032
1.12844032	0.36461232	-0.05220132	-0.03666932	-0.07043032	-1.50038032
1.12978032	0.36496532	-0.05258232	-0.03890932	-0.06667632	-1.50572032
1.13039032	0.36508432	-0.05291932	-0.03651432	-0.06458332	-1.51096032
1.13156032	0.36537532	-0.05329832	-0.03753132	-0.06519932	-1.51655032
1.13228032	0.36553632	-0.05361532	-0.03667432	-0.06139832	-1.52080032
1.13123032	0.36515732	-0.05384832	-0.02978532	-0.07163032	-1.52794032
1.13214032	0.36536832	-0.05412632	-0.02940532	-0.07279732	-1.53338032
1.13271032	0.36542632	-0.05436132	-0.02875032	-0.07041032	-1.53753032
1.13170032	0.36495232	-0.05457232	-0.02319032	-0.07606232	-1.54379032
1.13339032	0.36531332	-0.05490332	-0.02591032	-0.07543432	-1.54822032
1.13706032	0.36626632	-0.05533132	-0.03302132	-0.05979432	-1.54588032
1.13694032	0.36594232	-0.05566532	-0.02868732	-0.05468832	-1.54755032
1.13427032	0.36474732	-0.05584532	-0.02030832	-0.07447432	-1.55655032
1.13547032	0.36476932	-0.05604832	-0.02268432	-0.07398832	-1.56018032
1.13774032	0.36511932	-0.05640532	-0.02591532	-0.06387532	-1.55884032
1.13704032	0.36449632	-0.05688932	-0.02095832	-0.07339532	-1.56348032
1.13685032	0.36404332	-0.05716132	-0.01684432	-0.06922532	-1.56529032
1.13779032	0.36391532	-0.05733932	-0.02120232	-0.06542232	-1.56759032
1.13853032	0.36367132	-0.05783732	-0.01795232	-0.07276732	-1.57206032
1.13869032	0.36322932	-0.05827332	-0.01609932	-0.07116832	-1.57001032
1.13921032	0.36288632	-0.05850132	-0.01705032	-0.05663632	-1.56864032
1.13818032	0.36203732	-0.05892732	-0.01150532	-0.07875732	-1.57410032
1.14155032	0.36255832	-0.05954732	-0.02146932	-0.05581632	-1.57084032
1.14031032	0.36167432	-0.05974332	-0.01610332	-0.05444132	-1.57130032
1.13998032	0.36110332	-0.06031832	-0.01344832	-0.07671232	-1.57912032
1.14234032	0.36142132	-0.06083032	-0.01766332	-0.04245532	-1.57304032
1.13914032	0.36006032	-0.06124532	-0.00455432	-0.07802732	-1.58357032
1.14240032	0.36069632	-0.06196432	-0.01164632	-0.05315332	-1.57812032
1.14132032	0.36002332	-0.06255332	-0.00930932	-0.06499932	-1.58811032
1.14268032	0.36018332	-0.06323432	-0.00877732	-0.05963832	-1.58813032
1.14224032	0.35975232	-0.06382432	-0.00261232	-0.06427432	-1.59123032
1.14183032	0.35934832	-0.06445332	0.00171532	-0.06977632	-1.59631032
1.14220032	0.35918232	-0.06503032	0.00170032	-0.06652432	-1.59905032
1.14263032	0.35910432	-0.06563932	0.00395632	-0.06810432	-1.60371032
1.14243032	0.35885032	-0.06621332	0.00975032	-0.06891832	-1.60730032
1.14370032	0.35906132	-0.06689632	0.01132832	-0.06465532	-1.61024032
1.14292032	0.35861532	-0.06747432	0.01728432	-0.07110532	-1.61475032
1.14386032	0.35871132	-0.06812732	0.01498332	-0.06904832	-1.61829032
1.14414032	0.35864032	-0.06874832	0.01685032	-0.06869032	-1.62145032
1.14301032	0.35815132	-0.06930932	0.02016132	-0.07683032	-1.62656032
1.14398032	0.35836532	-0.06999632	0.02169232	-0.07302032	-1.62943032
1.14397032	0.35826832	-0.07064732	0.02413632	-0.07425932	-1.63439032
1.14388032	0.35816532	-0.07133532	0.02846932	-0.07745232	-1.63806032
1.14481032	0.35836132	-0.07208132	0.02806832	-0.07531232	-1.64179032
1.14436032	0.35813632	-0.07276432	0.03021332	-0.07942032	-1.64485032
1.14462032	0.35807932	-0.07346932	0.03031232	-0.07975832	-1.64812032
1.14416032	0.35779132	-0.07409832	0.03061832	-0.08180332	-1.65025032
1.14415032	0.35765832	-0.07473032	0.03098532	-0.07989632	-1.65206032
1.14394032	0.35749932	-0.07533332	0.03194432	-0.08221032	-1.65391032
1.14330032	0.35721232	-0.07589632	0.03179032	-0.08319332	-1.65607032
1.14314032	0.35710732	-0.07650432	0.03369632	-0.08348132	-1.65793032
1.14381032	0.35727332	-0.07720232	0.03134232	-0.08031932	-1.65941032
1.14278032	0.35695532	-0.07779932	0.03437232	-0.08361032	-1.66161032
1.14295032	0.35700332	-0.07845232	0.03329732	-0.08131332	-1.66327032
1.14278032	0.35694632	-0.07906032	0.03316732	-0.07988932	-1.66510032
1.14239032	0.35682832	-0.07963632	0.03467832	-0.07969332	-1.66632032
1.14225032	0.35677832	-0.08019832	0.03391632	-0.07917432	-1.66833032
1.14213032	0.35672432	-0.08071532	0.03427132	-0.07356032	-1.66918032
1.14229032	0.35671732	-0.08123932	0.03289932	-0.07258232	-1.66902032
1.14177032	0.35647432	-0.08172032	0.03355732	-0.07095232	-1.67179032
1.14195032	0.35649232	-0.08229132	0.03289432	-0.07007532	-1.67228032
1.14118032	0.35625232	-0.08282732	0.03470832	-0.07224432	-1.67490032
1.14210032	0.35657232	-0.08350232	0.03412432	-0.06960432	-1.67728032
1.14193032	0.35656532	-0.08408632	0.03692432	-0.07269932	-1.68090032
1.14146032	0.35643632	-0.08461832	0.03899532	-0.07408532	-1.68254032
1.14172032	0.35649932	-0.08518332	0.04003532	-0.07431532	-1.68523032
1.14137032	0.35636432	-0.08566132	0.04141432	-0.07716232	-1.68800032
1.14214032	0.35659932	-0.08619832	0.04005532	-0.07576432	-1.69026032
1.14214032	0.35658032	-0.08660132	0.04142432	-0.07744832	-1.69196032
1.14145032	0.35632332	-0.08692732	0.04440832	-0.07876732	-1.69370032
1.14147032	0.35628732	-0.08726132	0.04358632	-0.07894632	-1.69523032
1.14214032	0.35643932	-0.08762232	0.04319132	-0.07698432	-1.69571032
1.14233032	0.35645032	-0.08793732	0.04484732	-0.07382632	-1.69686032
1.14218032	0.35633632	-0.08821532	0.04593232	-0.07369932	-1.69810032
1.14221032	0.35624932	-0.08850532	0.04619932	-0.07173332	-1.69822032
1.14181032	0.35593932	-0.08873632	0.04779232	-0.07245032	-1.69735032
1.14173032	0.35570632	-0.08900832	0.04833932	-0.07157532	-1.69715032
1.14111032	0.35527132	-0.08923232	0.04921932	-0.07253732	-1.69654032
1.14113032	0.35499932	-0.08951932	0.04826632	-0.07049432	-1.69568032
1.14150032	0.35482032	-0.08984132	0.04775332	-0.06593932	-1.69400032
1.14095032	0.35434732	-0.09010532	0.04894332	-0.06599232	-1.69229032
1.13749032	0.35299732	-0.09017732	0.05750332	-0.07131332	-1.69297032
1.13969032	0.35338532	-0.09064932	0.05157032	-0.06309332	-1.68997032
1.13906032	0.35293632	-0.09097032	0.05452632	-0.06404632	-1.68915032
1.13915032	0.35273832	-0.09138532	0.05468432	-0.06070632	-1.68821032
1.13936032	0.35258332	-0.09183432	0.05509432	-0.06067132	-1.68709032
1.13894032	0.35227132	-0.09222932	0.05554532	-0.06163832	-1.68546032
1.13823032	0.35188932	-0.09266232	0.05700932	-0.06035832	-1.68613032
1.13620032	0.35122032	-0.09302532	0.06324132	-0.06387632	-1.68748032
1.13587032	0.35113732	-0.09354332	0.06559532	-0.06257932	-1.68876032
1.13575032	0.35119732	-0.09407032	0.06868232	-0.06285032	-1.69051032
1.13498032	0.35107932	-0.09452932	0.07399832	-0.06283432	-1.69216032
1.13553032	0.35134632	-0.09505732	0.07432532	-0.05972432	-1.69261032
1.13502032	0.35124132	-0.09541132	0.07614432	-0.06037232	-1.69352032
1.13484032	0.35119032	-0.09576232	0.07565232	-0.06000432	-1.69443032
1.13541032	0.35135332	-0.09612632	0.07474532	-0.05734132	-1.69435032
1.13459032	0.35107132	-0.09636032	0.07688232	-0.05927132	-1.69459032
1.13549032	0.35130832	-0.09671332	0.07576832	-0.05593132	-1.69483032
1.13552032	0.35128932	-0.09696232	0.07590132	-0.05735232	-1.69580032
1.13604032	0.35139432	-0.09724232	0.07670832	-0.05612232	-1.69585032
1.13633032	0.35148532	-0.09753032	0.07746032	-0.05627632	-1.69620032
1.13631032	0.35145332	-0.09773032	0.07926932	-0.05912132	-1.69753032
1.13590032	0.35131532	-0.09788732	0.08163232	-0.05937532	-1.69753032
1.13720032	0.35167832	-0.09810232	0.08096032	-0.05762232	-1.69816032
1.13686032	0.35150732	-0.09819032	0.08188032	-0.06011532	-1.69883032
1.13720032	0.35155332	-0.09834432	0.08151432	-0.06045732	-1.69922032
1.13796032	0.35174032	-0.09853932	0.08019532	-0.05949132	-1.69905032
1.13822032	0.35178432	-0.09867932	0.07974732	-0.05932632	-1.69929032
1.13807032	0.35170432	-0.09878032	0.08071532	-0.05997732	-1.69946032
1.13806032	0.35163232	-0.09884332	0.08121832	-0.06054532	-1.69942032
1.13843032	0.35166232	-0.09889432	0.07995732	-0.05929632	-1.69868032
1.13823032	0.35145832	-0.09889432	0.07950732	-0.05943132	-1.69734032
1.13834032	0.35139432	-0.09886132	0.07837032	-0.05881732	-1.69666032
1.13902032	0.35148732	-0.09881832	0.07679532	-0.05788432	-1.69509032
1.13937032	0.35149132	-0.09871932	0.07608932	-0.05623932	-1.69406032
1.13928032	0.35134632	-0.09847732	0.07572432	-0.05697732	-1.69355032
1.13978032	0.35137532	-0.09821132	0.07667132	-0.05673032	-1.69232032
1.14108032	0.35162032	-0.09785932	0.07416232	-0.05127332	-1.69000032
1.14032032	0.35121932	-0.09721932	0.07562732	-0.05492632	-1.68869032
1.14130032	0.35131232	-0.09660732	0.07322532	-0.05368932	-1.68586032
1.14186032	0.35130332	-0.09583632	0.07208932	-0.05385932	-1.68429032
1.14171032	0.35104732	-0.09493032	0.07389032	-0.05365032	-1.68257032
1.14225032	0.35100432	-0.09397532	0.07204032	-0.05175332	-1.67886032
1.14504032	0.35159032	-0.09310332	0.06454732	-0.04836232	-1.67426032
1.14527032	0.35140232	-0.09201332	0.06426032	-0.04926932	-1.67127032
1.14781032	0.35190132	-0.09106932	0.05739632	-0.04388632	-1.66822032
1.14829032	0.35177032	-0.09003232	0.05640232	-0.04582632	-1.66639032
1.14801032	0.35143332	-0.08898132	0.05712732	-0.04699932	-1.66419032
1.14795032	0.35116032	-0.08798832	0.05663832	-0.04834232	-1.66140032
1.14791032	0.35093332	-0.08713732	0.05682632	-0.05290532	-1.66005032
1.14782032	0.35071632	-0.08643132	0.05753632	-0.05371532	-1.65714032
1.14821032	0.35067732	-0.08595432	0.05801932	-0.05486232	-1.65649032
1.14913032	0.35085932	-0.08572532	0.05432932	-0.05248832	-1.65550032
1.14953032	0.35093932	-0.08571232	0.05407432	-0.05316732	-1.65494032
1.14975032	0.35100132	-0.08589732	0.05519732	-0.05421132	-1.65580032
1.14983032	0.35104032	-0.08631332	0.05714332	-0.05823932	-1.65710032
1.15119032	0.35149632	-0.08710332	0.05470832	-0.05416532	-1.65694032
1.15166032	0.35168632	-0.08808832	0.05529132	-0.05310932	-1.65729032
1.15234032	0.35188832	-0.08933332	0.05361032	-0.05064732	-1.65704032
1.15405032	0.35237932	-0.09093432	0.04956932	-0.04603232	-1.65676032
1.15470032	0.35255432	-0.09275032	0.04527332	-0.04133732	-1.65571032
1.15375032	0.35225932	-0.09477332	0.04778232	-0.04504132	-1.65693032
1.15339032	0.35220132	-0.09721032	0.04999032	-0.04807632	-1.65999032
1.15302032	0.35217332	-0.09994632	0.05041132	-0.04626632	-1.65992032
1.15532032	0.35294432	-0.10319232	0.04425632	-0.04199332	-1.65858032
1.15726032	0.35355032	-0.10657832	0.03893632	-0.03376632	-1.65715032
1.15759032	0.35357932	-0.10989232	0.03608632	-0.03130532	-1.65607032
1.15328032	0.35181732	-0.11123532	0.04532432	-0.02359832	-1.65151032
1.15297032	0.35083832	-0.11103832	0.03743832	-0.02201232	-1.65058032
1.15312032	0.35082232	-0.11095932	0.03389032	-0.02223232	-1.65165032
1.15258032	0.35090132	-0.11092332	0.04108332	-0.02359032	-1.65101032
1.15284032	0.35127232	-0.11086732	0.04525732	-0.02143232	-1.65036032
1.15360032	0.35166732	-0.11051232	0.04718932	-0.02027732	-1.64815032
1.15490032	0.35204632	-0.10965932	0.04245132	-0.01716632	-1.64652032
1.15592032	0.35212032	-0.10819232	0.03817932	-0.01423432	-1.64301032
1.15624032	0.35190432	-0.10640732	0.03480132	-0.01493532	-1.63905032
1.15484032	0.35122132	-0.10437132	0.03852832	-0.01977432	-1.63522032
1.15490032	0.35098532	-0.10245132	0.04060232	-0.02683032	-1.63291032
1.15499032	0.35068032	-0.10045132	0.04132432	-0.03287632	-1.63106032
1.15616032	0.35065232	-0.09848232	0.03877832	-0.03476132	-1.62699032
1.15672032	0.35047732	-0.09645632	0.03851932	-0.03925232	-1.62533032
1.16014032	0.35121932	-0.09461932	0.02868232	-0.03284432	-1.62089032
1.16143032	0.35136132	-0.09266732	0.02798832	-0.03888432	-1.61951032
1.15803032	0.35019932	-0.09050732	0.03826332	-0.04475332	-1.61611032
1.15865032	0.35030332	-0.08862732	0.03732132	-0.05827032	-1.61903032
1.15824032	0.35013032	-0.08681132	0.03966032	-0.06339332	-1.61835032
1.15768032	0.34996132	-0.08503932	0.04066032	-0.06402432	-1.61784032
1.15701032	0.34980232	-0.08336732	0.04254132	-0.06635532	-1.61683032
1.15824032	0.35032032	-0.08191032	0.03616432	-0.06163532	-1.61654032
1.15904032	0.35077332	-0.08048432	0.03430432	-0.05475532	-1.61632032
1.15726032	0.35045532	-0.07894832	0.03737532	-0.05800832	-1.61582032
1.15493032	0.34996832	-0.07744732	0.04173532	-0.06389532	-1.61481032
1.15391032	0.34988032	-0.07610732	0.04291032	-0.06628932	-1.61279032
1.15313032	0.34986332	-0.07487832	0.04499332	-0.06548932	-1.61163032
1.15287032	0.35005832	-0.07374032	0.04313132	-0.05897732	-1.61081032
1.15207032	0.35012032	-0.07267732	0.04379632	-0.05682832	-1.60996032
1.15069032	0.34998332	-0.07161532	0.04659632	-0.06133532	-1.60769032
1.15034032	0.35012332	-0.07063832	0.04768332	-0.06192732	-1.60561032
1.15055032	0.35044632	-0.06971132	0.04404832	-0.05796132	-1.60457032
1.14907032	0.35032232	-0.06871432	0.04279732	-0.05997032	-1.60306032
1.14757032	0.35015832	-0.06777732	0.04896332	-0.06227632	-1.60195032
1.14751032	0.35039932	-0.06697332	0.05029732	-0.05985032	-1.59854032
1.14553032	0.35014332	-0.06611032	0.04903132	-0.06477932	-1.59637032
1.14467032	0.35030332	-0.06534432	0.04833732	-0.06794332	-1.59607032
1.14413032	0.35055532	-0.06462232	0.05195032	-0.06517032	-1.59341032
1.14237032	0.35053032	-0.06379232	0.04709932	-0.07102132	-1.59156032
1.14149032	0.35083232	-0.06308432	0.05326032	-0.06935532	-1.59203032
1.13971032	0.35090732	-0.06229232	0.05312032	-0.07357232	-1.58898032
1.13902032	0.35140032	-0.06153732	0.05553932	-0.06914232	-1.58820032
1.13715032	0.35156632	-0.06077432	0.05616932	-0.07189432	-1.58690032
1.13601032	0.35199632	-0.05997732	0.05932432	-0.07460932	-1.58579032
1.13371032	0.35209432	-0.05917532	0.06475332	-0.07140532	-1.58256032
1.13279032	0.35262032	-0.05843132	0.06322632	-0.06780632	-1.58084032
1.13074032	0.35284132	-0.05764032	0.06631532	-0.07370732	-1.58168032
1.12952032	0.35335932	-0.05692232	0.06813832	-0.06395232	-1.57750032
1.12768032	0.35372932	-0.05613032	0.06992832	-0.06656632	-1.57730032
1.12493032	0.35376332	-0.05540932	0.07251832	-0.07379332	-1.57719032
1.12420032	0.35447832	-0.05468232	0.07249432	-0.06246132	-1.57232032
1.12120032	0.35448632	-0.05394932	0.07457032	-0.06908032	-1.57426032
1.12153032	0.35552332	-0.05336232	0.07260732	-0.06399632	-1.57014032
1.11660032	0.35491732	-0.05242232	0.07927332	-0.06373532	-1.56757032
1.11595032	0.35566132	-0.05186332	0.07956932	-0.07473632	-1.56820032
1.11535032	0.35643732	-0.05113832	0.07619032	-0.05702632	-1.56198032
1.10983032	0.35561232	-0.05021432	0.08611832	-0.06905932	-1.56378032
1.11277032	0.35749832	-0.04977532	0.07371432	-0.05833232	-1.55768032
1.10871032	0.35715432	-0.04880432	0.07921432	-0.06917832	-1.55966032
1.10527032	0.35701932	-0.04808832	0.08529332	-0.05565532	-1.55245032
1.10795032	0.35887032	-0.04747432	0.07704332	-0.06340632	-1.55221032
1.10087032	0.35754832	-0.04650632	0.08901632	-0.06447832	-1.55002032
1.10142032	0.35860232	-0.04576332	0.08560832	-0.05572032	-1.54581032
1.10141032	0.35950632	-0.04495332	0.07932832	-0.05161432	-1.54170032
1.09734032	0.35908132	-0.04403232	0.08086532	-0.04942432	-1.53729032
1.09577032	0.35946532	-0.04316532	0.08002232	-0.05594232	-1.53643032
1.09450032	0.36000232	-0.04228732	0.07601332	-0.05148932	-1.53229032
1.09225032	0.36023232	-0.04137532	0.07727532	-0.04820132	-1.52791032
1.09066032	0.36069432	-0.04047932	0.07499632	-0.04763532	-1.52445032
1.08858032	0.36092132	-0.03954932	0.07266032	-0.04283632	-1.51973032
1.08656032	0.36107232	-0.03858632	0.06864032	-0.04513232	-1.51613032
1.08535032	0.36148532	-0.03764332	0.06220232	-0.04245832	-1.51140032
1.08396032	0.36177332	-0.03672932	0.05519032	-0.03721632	-1.50579032
1.08204032	0.36190632	-0.03578532	0.05265532	-0.03817232	-1.50113032
1.08037032	0.36213832	-0.03487432	0.05045332	-0.03450232	-1.49611032
1.07889032	0.36241732	-0.03396832	0.04702332	-0.03096632	-1.49039032
1.07747032	0.36272332	-0.03304332	0.04418632	-0.03016332	-1.48540032
1.07602032	0.36305132	-0.03212632	0.04165232	-0.03061832	-1.48085032
1.07438032	0.36335532	-0.03121232	0.03920932	-0.02941732	-1.47580032
1.07286032	0.36373932	-0.03028832	0.03657532	-0.02878732	-1.47134032
1.07145032	0.36416432	-0.02936232	0.03501432	-0.02722732	-1.46677032
1.06996032	0.36453132	-0.02839932	0.03246932	-0.02710232	-1.46267032
1.06885032	0.36499832	-0.02744632	0.02730132	-0.02413732	-1.45714032
1.06721032	0.36528732	-0.02644932	0.02408332	-0.02416432	-1.45227032
1.06600032	0.36574032	-0.02546032	0.02040832	-0.01901932	-1.44708032
1.06471032	0.36615532	-0.02444632	0.01692332	-0.01679432	-1.44283032
1.06305032	0.36642632	-0.02345032	0.01611532	-0.01053532	-1.43827032
1.06162032	0.36679832	-0.02246832	0.01325232	-0.01077732	-1.43413032
1.05996032	0.36705832	-0.02150732	0.01332232	-0.00746932	-1.42926032
1.05840032	0.36730232	-0.02055832	0.01318332	-0.00554232	-1.42505032
1.05705032	0.36765432	-0.01961232	0.01069832	-0.00576832	-1.42126032
1.05585032	0.36804232	-0.01868432	0.00854032	-0.00385932	-1.41630032
1.05467032	0.36843832	-0.01772432	0.00539732	-0.00383632	-1.41184032
1.05336032	0.36878332	-0.01672832	0.00364132	-0.00273532	-1.40773032
1.05169032	0.36898232	-0.01571532	0.00129232	-0.00029032	-1.40218032
1.05055032	0.36934032	-0.01469332	-0.00295232	-0.00007032	-1.39757032
1.04939032	0.36968732	-0.01366932	-0.00742732	0.00379332	-1.39158032
1.04821032	0.37001432	-0.01264732	-0.01031932	0.00639132	-1.38622032
1.04695032	0.37028032	-0.01163832	-0.01301732	0.00740032	-1.38172032
1.04578032	0.37055232	-0.01064332	-0.01592832	0.00930232	-1.37604032
1.04451032	0.37073132	-0.00966432	-0.01846732	0.01114632	-1.37023032
1.04343032	0.37091232	-0.00868132	-0.02303332	0.01349232	-1.36482032
1.04269032	0.37117032	-0.00772532	-0.02719732	0.01134632	-1.36003032
1.04105032	0.37105632	-0.00679232	-0.03059932	0.01348032	-1.35393032
1.03992032	0.37107932	-0.00590632	-0.03356432	0.01449832	-1.34855032
1.03938032	0.37127532	-0.00507132	-0.03745632	0.01405232	-1.34317032
1.03852032	0.37133732	-0.00427532	-0.04124732	0.01397532	-1.33772032
1.03775032	0.37138532	-0.00346932	-0.04624932	0.01513332	-1.33236032
1.03633032	0.37117232	-0.00267732	-0.04906432	0.01973332	-1.32607032
1.03589032	0.37128432	-0.00192032	-0.05762832	0.01836532	-1.32060032
1.03496032	0.37118932	-0.00116132	-0.06012632	0.01812432	-1.31517032
1.03395032	0.37103732	-0.00044932	-0.06324332	0.02036132	-1.30926032
1.03329032	0.37096632	0.00026832	-0.06829932	0.01866532	-1.30394032
1.03242032	0.37078532	0.00096032	-0.07401032	0.01933232	-1.29779032
1.03086032	0.37028932	0.00163132	-0.07786532	0.02329032	-1.29113032
1.03006032	0.37001732	0.00227932	-0.08540932	0.02329832	-1.28535032
1.02887032	0.36957932	0.00290432	-0.09142032	0.02497232	-1.27914032
1.02780032	0.36913232	0.00351732	-0.09631732	0.02723432	-1.27235032
1.02653032	0.36855832	0.00414532	-0.10168032	0.03050132	-1.26510032
1.02560032	0.36802432	0.00477832	-0.11248432	0.03277832	-1.25731032
1.02496032	0.36752432	0.00540232	-0.12273832	0.03300832	-1.24895032
1.02390032	0.36685132	0.00598232	-0.13282332	0.03604432	-1.24056032
1.02259032	0.36604932	0.00651832	-0.14293232	0.03791732	-1.23256032
1.02149032	0.36532132	0.00698332	-0.15526432	0.04160532	-1.22409032
1.01993032	0.36447032	0.00738532	-0.16777232	0.04404432	-1.21644032
1.01849032	0.36363232	0.00777532	-0.17763932	0.04687132	-1.20860032
1.01667032	0.36267032	0.00814732	-0.18349832	0.05111132	-1.20121032
1.01616032	0.36210832	0.00847332	-0.20245632	0.04904032	-1.19407032
1.01423032	0.36100832	0.00876732	-0.20866132	0.05009532	-1.18735032
1.01282032	0.36006432	0.00900132	-0.21944532	0.05127432	-1.17978032
1.01076032	0.35882632	0.00918032	-0.23086632	0.05563232	-1.17120032
1.00917032	0.35767532	0.00932732	-0.24250932	0.05378832	-1.16411032
1.00726032	0.35635932	0.00942132	-0.25035732	0.05537732	-1.15610032
1.00527032	0.35494532	0.00952232	-0.25901932	0.05792732	-1.14735032
1.00274032	0.35326232	0.00958832	-0.26807432	0.06450632	-1.13619032
1.00080032	0.35170032	0.00966132	-0.27779332	0.06614032	-1.12609032
0.99903532	0.35012432	0.00972132	-0.29261032	0.06795832	-1.11506032
0.99697832	0.34842932	0.00975432	-0.30270932	0.07109832	-1.10354032
0.99436032	0.34650932	0.00977332	-0.32071232	0.07741432	-1.08933032
0.99228432	0.34478932	0.00983032	-0.32673532	0.08222432	-1.07607032
0.98982132	0.34289232	0.00995132	-0.33396132	0.08632732	-1.06187032
0.98729532	0.34095132	0.01012832	-0.33676932	0.09265232	-1.04843032
0.98503432	0.33907732	0.01039032	-0.35136032	0.09784232	-1.03115032
0.98219732	0.33690932	0.01068532	-0.36393232	0.10498732	-1.01358032
0.97993632	0.33505532	0.01101032	-0.37350532	0.11157832	-0.99636832
0.97758832	0.33319832	0.01135832	-0.38535432	0.11743832	-0.97752532
0.97483932	0.33125132	0.01168332	-0.39697732	0.12448932	-0.95892532
0.97268432	0.32956432	0.01199732	-0.40650932	0.12670832	-0.94160832
0.97087332	0.32808032	0.01228832	-0.41073132	0.12864532	-0.92535132
0.96862532	0.32649232	0.01255632	-0.42345032	0.13032332	-0.90807232
0.96719832	0.32525932	0.01280032	-0.42832032	0.13129032	-0.89234932
0.96507632	0.32385632	0.01298832	-0.43482332	0.13231832	-0.87667132
0.96389032	0.32287032	0.01312432	-0.44077932	0.12856832	-0.86386832
0.96205732	0.32176832	0.01314232	-0.44879832	0.12463632	-0.85153332
0.96027832	0.32079832	0.01306332	-0.45434932	0.11993332	-0.84070732
0.95913532	0.32013732	0.01286232	-0.45596532	0.11373932	-0.83259832
0.95747132	0.31936732	0.01256232	-0.45849032	0.10803232	-0.82474132
0.95631232	0.31885332	0.01220632	-0.45905732	0.10095732	-0.81859032
0.95461132	0.31822032	0.01175032	-0.46077932	0.09285032	-0.81329032
0.95339532	0.31785032	0.01123432	-0.46004732	0.08540132	-0.80914132
0.95169632	0.31739032	0.01066032	-0.46236132	0.07760632	-0.80579232
0.95070132	0.31728932	0.01009132	-0.46000632	0.06998132	-0.80321332
0.94931432	0.31709532	0.00950232	-0.45975832	0.06148132	-0.80067132
0.94786432	0.31693632	0.00890932	-0.45948232	0.05262532	-0.79855932
0.94573532	0.31658432	0.00830632	-0.46190132	0.04644532	-0.79579532
0.94514332	0.31678432	0.00769132	-0.45617932	0.03728232	-0.79565432
0.94354732	0.31662232	0.00703832	-0.45675932	0.03052232	-0.79290032
0.94166032	0.31633232	0.00637932	-0.45816232	0.02348232	-0.79166432
0.94058532	0.31626632	0.00574732	-0.45859032	0.01552632	-0.79003632
0.93860632	0.31581232	0.00516832	-0.45785632	0.00886332	-0.78733732
0.93723832	0.31550932	0.00461532	-0.45564032	0.00515232	-0.78561332
0.93473632	0.31481432	0.00410132	-0.45922032	0.00321932	-0.78121632
0.93270332	0.31425132	0.00363432	-0.45588432	-0.00085832	-0.77917632
0.92993832	0.31345732	0.00314932	-0.45657332	-0.00217032	-0.77456432
0.92740632	0.31274932	0.00261032	-0.45540232	-0.00270032	-0.77140432
0.92569632	0.31239632	0.00198332	-0.44923732	-0.01016332	-0.77333032
0.92240532	0.31158032	0.00129332	-0.44793732	-0.00951732	-0.77010132
0.92105132	0.31147232	0.00041032	-0.43957832	-0.01797932	-0.77409432
0.91777132	0.31077132	-0.00060432	-0.43783232	-0.01838932	-0.77296532
0.91554832	0.31046732	-0.00172232	-0.43435232	-0.02412932	-0.77382532
0.91355932	0.31025332	-0.00288932	-0.43914432	-0.02898832	-0.77416032
0.91209432	0.31030132	-0.00401032	-0.44129832	-0.03552132	-0.77483832
0.91134232	0.31067732	-0.00507632	-0.43957332	-0.04496332	-0.77596332
0.90935432	0.31070732	-0.00604732	-0.44081032	-0.04885732	-0.77676532
0.90634832	0.31041032	-0.00696732	-0.44500632	-0.04681532	-0.77408132
0.90322332	0.31005232	-0.00789432	-0.44712932	-0.04484232	-0.77187232
0.90093932	0.30992732	-0.00883332	-0.44978732	-0.04792732	-0.77029632
0.89975932	0.31015832	-0.00974432	-0.44534732	-0.05379332	-0.77176532
0.89757832	0.30999432	-0.01056732	-0.44157332	-0.05252732	-0.76969332
0.89431932	0.30942332	-0.01129232	-0.44731832	-0.04772232	-0.76305132
0.89198932	0.30917332	-0.01202932	-0.45356732	-0.05281032	-0.75990732
0.88851032	0.30848632	-0.01266032	-0.45151132	-0.04843032	-0.75359532
0.88764432	0.30864932	-0.01332532	-0.45018732	-0.05451232	-0.75314132
0.88515032	0.30817732	-0.01394932	-0.44392132	-0.05243032	-0.74798032
0.88397532	0.30808432	-0.01466432	-0.43427632	-0.06323132	-0.74808232
0.88104332	0.30719632	-0.01520032	-0.43606032	-0.06418132	-0.74388232
0.87864632	0.30636232	-0.01572332	-0.43258832	-0.07051832	-0.73707332
0.87765032	0.30581932	-0.01622432	-0.42023032	-0.07938732	-0.73270532
0.87593932	0.30481332	-0.01663832	-0.42057432	-0.08995532	-0.72479132
0.87473132	0.30372532	-0.01700132	-0.41650132	-0.10209332	-0.71664832
0.87414532	0.30261032	-0.01732832	-0.41130732	-0.11758732	-0.70815132
0.87351332	0.30130332	-0.01762032	-0.40888032	-0.13251632	-0.69931132
0.87229632	0.29970932	-0.01779932	-0.40498432	-0.14542932	-0.68685832
0.87200632	0.29833732	-0.01789732	-0.39788232	-0.16694332	-0.67498132
0.87157432	0.29683032	-0.01779432	-0.39175732	-0.18468832	-0.65853432
0.87118132	0.29523132	-0.01753932	-0.38873932	-0.20075232	-0.64066132
0.87166032	0.29387432	-0.01715632	-0.38023832	-0.21847532	-0.62138032
0.87169632	0.29239532	-0.01664532	-0.37300432	-0.23896332	-0.60135932
0.87166632	0.29101232	-0.01609532	-0.36110432	-0.25543332	-0.57808832
0.87196132	0.28981032	-0.01550332	-0.34322032	-0.27586432	-0.55430832
0.87204332	0.28858532	-0.01487032	-0.32767932	-0.29308032	-0.52918832
0.87220632	0.28741132	-0.01415332	-0.30973632	-0.31100232	-0.50388932
0.87230532	0.28625432	-0.01333532	-0.29287332	-0.32625832	-0.47926832
0.87262532	0.28528032	-0.01245932	-0.27880032	-0.33923532	-0.45520132
0.87276732	0.28433932	-0.01153832	-0.26418832	-0.35304632	-0.43322732
0.87289832	0.28347932	-0.01063732	-0.25026632	-0.36712232	-0.41285732
0.87272532	0.28255532	-0.00984332	-0.23794132	-0.38428332	-0.39663732
0.87258832	0.28167132	-0.00918532	-0.22881132	-0.39879732	-0.38309432
0.87177832	0.28053232	-0.00869832	-0.22750732	-0.41773132	-0.37268532
0.87113832	0.27941232	-0.00840832	-0.22008332	-0.42865732	-0.36393232
0.87043732	0.27820332	-0.00826832	-0.21837232	-0.43698132	-0.35732132
0.86958032	0.27694832	-0.00832932	-0.21249232	-0.44750432	-0.35202532
0.86902732	0.27583932	-0.00851532	-0.20514832	-0.45275032	-0.34599132
0.86843532	0.27480532	-0.00871632	-0.20019332	-0.45632132	-0.34061432
0.86796832	0.27387032	-0.00896132	-0.20022232	-0.45912932	-0.33707632
0.86735432	0.27291032	-0.00923832	-0.19877432	-0.45841132	-0.33424832
0.86684532	0.27195332	-0.00950632	-0.19831932	-0.45749032	-0.33410332
0.86631632	0.27104732	-0.00975532	-0.19681332	-0.45475432	-0.33409232
0.86555932	0.27013332	-0.00999432	-0.19596632	-0.45140932	-0.33400432
0.86473732	0.26930932	-0.01015832	-0.19750632	-0.44684732	-0.33423532
0.86388932	0.26863032	-0.01029532	-0.19610732	-0.44412632	-0.33390532
0.86279132	0.26798032	-0.01041332	-0.19822832	-0.43896632	-0.33264232
0.86229232	0.26760032	-0.01055132	-0.19175632	-0.43713632	-0.33027632
0.86157832	0.26722132	-0.01063232	-0.18980232	-0.43519132	-0.32602232
0.86107632	0.26694732	-0.01062132	-0.18950232	-0.43777132	-0.32059532
0.86094532	0.26681832	-0.01052332	-0.18790832	-0.43673332	-0.31369932
0.86113132	0.26685132	-0.01038932	-0.18095632	-0.43374332	-0.30499632
0.86108332	0.26681432	-0.01027632	-0.17327032	-0.43616632	-0.29641832
0.86108132	0.26677132	-0.01016732	-0.16770632	-0.43627932	-0.28830032
0.86101932	0.26671132	-0.01006332	-0.16480932	-0.43737532	-0.28052232
0.86112732	0.26673032	-0.00997832	-0.15732332	-0.43739232	-0.27231532
0.86114232	0.26674032	-0.00993032	-0.14999632	-0.43848832	-0.26501532
0.86139032	0.26685932	-0.00988732	-0.13812832	-0.43707932	-0.25773332
0.86147532	0.26697632	-0.00978332	-0.13740632	-0.44058232	-0.25071132
0.86216332	0.26738032	-0.00959332	-0.13150432	-0.43951732	-0.24317832
0.86277232	0.26786332	-0.00933932	-0.12568332	-0.43839632	-0.23565632
0.86314332	0.26834632	-0.00901432	-0.12184932	-0.43915832	-0.22863432
0.86331132	0.26882632	-0.00867932	-0.12096832	-0.43666032	-0.22308632
0.86324432	0.26926232	-0.00841232	-0.12007532	-0.43560132	-0.21910532
0.86346832	0.26983832	-0.00818232	-0.11768632	-0.42915832	-0.21487332
0.86339032	0.27038532	-0.00797532	-0.11274732	-0.42315132	-0.21145832
0.86338232	0.27099532	-0.00780532	-0.11080132	-0.42191832	-0.20887332
0.86392932	0.27186432	-0.00765132	-0.10553632	-0.41713932	-0.20657432
0.86382532	0.27261232	-0.00747832	-0.11260032	-0.41481232	-0.20550732
0.86462632	0.27373332	-0.00732632	-0.10681832	-0.40804132	-0.20380632
0.86448532	0.27461932	-0.00719632	-0.11729632	-0.40811532	-0.20511632
0.86484332	0.27571132	-0.00717032	-0.11105132	-0.40356632	-0.20671532
0.86489132	0.27666932	-0.00728232	-0.11484932	-0.39258132	-0.20993932
0.86467132	0.27749632	-0.00756932	-0.12128132	-0.37928832	-0.21446332
0.86442832	0.27829032	-0.00799332	-0.12659232	-0.36522932	-0.21791932
0.86375532	0.27891132	-0.00850232	-0.13537432	-0.36087132	-0.22070032
0.86353832	0.27961332	-0.00901632	-0.13356332	-0.34450832	-0.22057532
0.86329332	0.28012332	-0.00957032	-0.13349332	-0.34391032	-0.22034932
0.86382032	0.28065032	-0.01016932	-0.12861332	-0.33794432	-0.21980732
0.86446232	0.28096732	-0.01078132	-0.13815532	-0.33522632	-0.22067332
0.86540532	0.28114332	-0.01147832	-0.14041132	-0.34391632	-0.22457432
0.86669832	0.28127132	-0.01225432	-0.15277232	-0.34090732	-0.22914332
0.86838132	0.28144232	-0.01312632	-0.14883232	-0.33605032	-0.23496532
0.86954632	0.28142332	-0.01397332	-0.15523132	-0.33505032	-0.24191432
0.87070632	0.28145632	-0.01471232	-0.15551332	-0.33382632	-0.24883932
0.87159032	0.28154532	-0.01527332	-0.16151332	-0.33599932	-0.25480732
0.87259832	0.28184732	-0.01563932	-0.16424732	-0.32864932	-0.25781432
0.87282632	0.28199332	-0.01587432	-0.16863432	-0.31769832	-0.25886832
0.87326632	0.28223732	-0.01606432	-0.16047532	-0.32302032	-0.26231132
0.87332732	0.28240032	-0.01623232	-0.16036732	-0.31601132	-0.26257232
0.87276432	0.28236232	-0.01637332	-0.16684432	-0.31448132	-0.26368632
0.87263532	0.28250332	-0.01650032	-0.16493132	-0.30894332	-0.26301532
0.87267832	0.28266632	-0.01653832	-0.16382032	-0.30792732	-0.26320332
0.87251732	0.28272332	-0.01648832	-0.16056132	-0.30673532	-0.26256232
0.87230832	0.28276332	-0.01628132	-0.16659132	-0.30436632	-0.26123132
0.87234332	0.28291332	-0.01595432	-0.16701832	-0.29073432	-0.25795732
0.87243232	0.28305032	-0.01551032	-0.16693132	-0.29666532	-0.25742832
0.87241932	0.28321832	-0.01497232	-0.16774132	-0.29979732	-0.25528932
0.87282432	0.28354032	-0.01439632	-0.16174532	-0.29205832	-0.25121032
0.87300632	0.28380032	-0.01374132	-0.15990432	-0.29629332	-0.24870032
0.87330032	0.28412032	-0.01302132	-0.15265632	-0.30328232	-0.24624032
0.87376432	0.28452032	-0.01223432	-0.15069432	-0.29758632	-0.24280332
0.87430932	0.28497232	-0.01140832	-0.13630132	-0.29057332	-0.23891032
0.87450732	0.28529632	-0.01053832	-0.13507632	-0.29462532	-0.23654432
0.87503132	0.28573132	-0.00965132	-0.12811232	-0.28729432	-0.23355632
0.87559432	0.28617432	-0.00871532	-0.12654432	-0.28758532	-0.23169932
0.87638232	0.28664932	-0.00770432	-0.13129732	-0.28593632	-0.23022832
0.87720432	0.28711932	-0.00665632	-0.12939632	-0.28919032	-0.22955032
0.87794132	0.28756732	-0.00556032	-0.13341832	-0.28102432	-0.22776232
0.87918732	0.28818932	-0.00443532	-0.12980232	-0.28280132	-0.22693132
0.88008532	0.28870632	-0.00328332	-0.13259532	-0.28155432	-0.22583132
0.88100332	0.28927932	-0.00213532	-0.13023432	-0.27260732	-0.22406932
0.88199432	0.28987032	-0.00098032	-0.13051232	-0.26957132	-0.22291532
0.88315732	0.29052832	0.00013232	-0.12806032	-0.26723332	-0.22237132
0.88424032	0.29114532	0.00118032	-0.12665532	-0.26989532	-0.22274532
0.88537332	0.29174732	0.00218332	-0.12784532	-0.26734332	-0.22284032
0.88638032	0.29229032	0.00318832	-0.13421432	-0.26490732	-0.22377332
0.88756332	0.29285232	0.00421532	-0.14455732	-0.26181532	-0.22508132
0.88892732	0.29344732	0.00524632	-0.14844532	-0.25955132	-0.22612932
0.88978432	0.29388432	0.00630432	-0.15811732	-0.25522332	-0.22658632
0.89101732	0.29443532	0.00735432	-0.16246132	-0.25144832	-0.22730932
0.89262932	0.29512832	0.00839232	-0.16510432	-0.25370732	-0.22856532
0.89324332	0.29549532	0.00936432	-0.16567132	-0.24916032	-0.22904532
0.89462032	0.29609432	0.01030732	-0.16184532	-0.24864332	-0.22956132
0.89532732	0.29648432	0.01119532	-0.16717732	-0.24462232	-0.22935532
0.89694332	0.29713332	0.01202132	-0.16657932	-0.25191932	-0.23053232
0.89749432	0.29737832	0.01276932	-0.16877232	-0.25068432	-0.23149932
0.89868632	0.29780032	0.01347632	-0.17241732	-0.25532432	-0.23279232
0.89971332	0.29813932	0.01410132	-0.17336432	-0.25676732	-0.23438932
0.90069732	0.29841132	0.01464232	-0.18061932	-0.25637132	-0.23602832
0.90208332	0.29879932	0.01510432	-0.17594632	-0.25943832	-0.23750432
0.90249732	0.29885632	0.01550432	-0.18481232	-0.25721732	-0.23885832
0.90324032	0.29899132	0.01579332	-0.18497832	-0.25675732	-0.23996132
0.90394232	0.29907932	0.01602632	-0.18762432	-0.26057532	-0.24181532
0.90495232	0.29925232	0.01616832	-0.18430132	-0.26253432	-0.24316532
0.90521032	0.29916032	0.01625432	-0.18506932	-0.26309532	-0.24469832
0.90595132	0.29920032	0.01630632	-0.18216232	-0.26499132	-0.24587132
0.90638732	0.29909532	0.01631832	-0.18205932	-0.26857332	-0.24723532
0.90676232	0.29891732	0.01629132	-0.18220332	-0.26882132	-0.24874332
0.90709132	0.29865332	0.01618532	-0.18088732	-0.27781632	-0.25065832
0.90709132	0.29822332	0.01601732	-0.18274432	-0.27297232	-0.25101232
0.90734932	0.29784332	0.01578132	-0.18198732	-0.27700132	-0.25244832
0.90773932	0.29747432	0.01545032	-0.18317532	-0.28241832	-0.25396932
0.90772532	0.29691632	0.01499232	-0.18012232	-0.28560332	-0.25526432
0.90778232	0.29636432	0.01444232	-0.18183032	-0.28964332	-0.25735832
0.90699432	0.29552932	0.01376632	-0.18559032	-0.29220032	-0.25875532
0.90685332	0.29493632	0.01300532	-0.18896132	-0.28756232	-0.26050232
0.90579632	0.29403232	0.01214632	-0.19383732	-0.29010432	-0.26289432
0.90520932	0.29328232	0.01120832	-0.20007732	-0.29014332	-0.26587532
0.90462332	0.29257232	0.01016832	-0.19879632	-0.28860632	-0.26910132
0.90326932	0.29159232	0.00906632	-0.20478632	-0.29221832	-0.27329932
0.90219332	0.29070932	0.00791832	-0.20607232	-0.28628732	-0.27618332
0.90071432	0.28968132	0.00676032	-0.20984932	-0.28818432	-0.27952832
0.89986132	0.28884632	0.00559932	-0.20388232	-0.29515932	-0.28354332
0.89884732	0.28796132	0.00445432	-0.20138932	-0.28987732	-0.28550332
0.89741232	0.28689632	0.00334632	-0.20414532	-0.29306832	-0.28808932
0.89632532	0.28593832	0.00226632	-0.20110332	-0.29842832	-0.29055232
0.89504632	0.28488832	0.00122832	-0.20399432	-0.30082032	-0.29271532
0.89394232	0.28388932	0.00019632	-0.19704232	-0.30023732	-0.29405232
0.89261332	0.28279832	-0.00081132	-0.19604332	-0.29741932	-0.29476132
0.89143432	0.28168032	-0.00179532	-0.19273932	-0.30727232	-0.29649432
0.89042032	0.28059632	-0.00276432	-0.18754532	-0.30136432	-0.29606332
0.88919332	0.27937932	-0.00371232	-0.18853532	-0.30344132	-0.29701532
0.88854532	0.27829032	-0.00466632	-0.18471532	-0.30501332	-0.29802732
0.88796032	0.27716632	-0.00554832	-0.18200332	-0.30035332	-0.29897132
0.88736232	0.27600732	-0.00637032	-0.18646232	-0.29903032	-0.30117632
0.88659732	0.27475132	-0.00707432	-0.19528432	-0.30392732	-0.30385132
0.88605132	0.27357332	-0.00770132	-0.19940632	-0.30231832	-0.30546432
0.88542932	0.27239932	-0.00821432	-0.20286432	-0.30169532	-0.30631732
0.88501832	0.27128432	-0.00863332	-0.20134632	-0.31002232	-0.30839132
0.88414932	0.27002532	-0.00893332	-0.20794332	-0.31054132	-0.30929632
0.88384632	0.26896632	-0.00915932	-0.20459732	-0.30900632	-0.30940732
0.88268132	0.26761032	-0.00928632	-0.21193432	-0.31890432	-0.31102632
0.88238532	0.26654232	-0.00930932	-0.21258232	-0.31608432	-0.31145332
0.88161032	0.26532032	-0.00923232	-0.21829332	-0.31804832	-0.31226632
0.88136932	0.26425732	-0.00904632	-0.22538532	-0.31907232	-0.31401132
0.88129832	0.26327532	-0.00879132	-0.22874932	-0.31105232	-0.31426332
0.88093332	0.26223632	-0.00849332	-0.23173032	-0.31509032	-0.31673532
0.88004832	0.26106632	-0.00810632	-0.24098432	-0.32009932	-0.32001132
0.87971232	0.26011632	-0.00768532	-0.24316932	-0.31445432	-0.32055832
0.87921432	0.25915432	-0.00718932	-0.24610832	-0.31305332	-0.32276632
0.87875932	0.25824232	-0.00657632	-0.24826932	-0.31235732	-0.32410032
0.87818432	0.25736532	-0.00587032	-0.24805732	-0.31375332	-0.32470332
0.87789532	0.25657632	-0.00508332	-0.24963332	-0.31015832	-0.32423732
0.87732332	0.25576832	-0.00425632	-0.24947832	-0.30931232	-0.32390132
0.87655732	0.25491332	-0.00341132	-0.24891432	-0.31058732	-0.32402032
0.87602032	0.25414032	-0.00258832	-0.24487232	-0.30779132	-0.32345332
0.87525832	0.25332332	-0.00180232	-0.24163032	-0.30522832	-0.32266832
0.87498632	0.25263832	-0.00103932	-0.23782932	-0.30520332	-0.32273532
0.87491132	0.25202332	-0.00035032	-0.23012732	-0.30574832	-0.32284032
0.87473732	0.25137332	0.00030432	-0.22712832	-0.30077832	-0.32229732
0.87466132	0.25074832	0.00088332	-0.22144832	-0.30214932	-0.32270732
0.87480132	0.25018632	0.00136832	-0.21570632	-0.29907732	-0.32288732
0.87486232	0.24958232	0.00181732	-0.21114132	-0.29548532	-0.32378532
0.87505432	0.24901032	0.00217532	-0.21061832	-0.29321632	-0.32505732
0.87549732	0.24850032	0.00240932	-0.20529432	-0.28982232	-0.32569032
0.87609732	0.24806432	0.00253832	-0.19700232	-0.28651532	-0.32763632
0.87630532	0.24750732	0.00254032	-0.19104832	-0.28657532	-0.32895232
0.87653632	0.24698032	0.00244432	-0.18438732	-0.28753332	-0.33200632
0.87681332	0.24647832	0.00227232	-0.18209032	-0.28694732	-0.33463132
0.87726832	0.24601532	0.00207932	-0.17693332	-0.28803732	-0.33814232
0.87812932	0.24566832	0.00188432	-0.17522732	-0.28464032	-0.34147332
0.87896032	0.24532432	0.00173932	-0.17432032	-0.27449732	-0.34287632
0.87975232	0.24495032	0.00162632	-0.17896932	-0.27842932	-0.34630532
0.88051132	0.24460332	0.00153632	-0.18162932	-0.27784632	-0.34891432
0.88144832	0.24432932	0.00144632	-0.18215332	-0.28182232	-0.35152832
0.88234832	0.24407932	0.00135532	-0.18039432	-0.27578732	-0.35223132
0.88298032	0.24379232	0.00124032	-0.17862732	-0.27495932	-0.35317832
0.88384532	0.24361532	0.00109932	-0.17617332	-0.27543132	-0.35468932
0.88483932	0.24351932	0.00091032	-0.16789132	-0.26977532	-0.35551832
0.88590532	0.24344532	0.00071032	-0.16279532	-0.27211832	-0.35789032
0.88656432	0.24326132	0.00049032	-0.16679332	-0.26987132	-0.36021232
0.88774632	0.24320332	0.00026832	-0.16181632	-0.26600932	-0.36200332
0.88928232	0.24323632	0.00005132	-0.15558132	-0.26165732	-0.36479232
0.89029332	0.24310632	-0.00014932	-0.16609432	-0.25988232	-0.36729832
0.89169932	0.24309432	-0.00036932	-0.16646332	-0.25911332	-0.37074832
0.89291232	0.24301332	-0.00058132	-0.16808832	-0.26628232	-0.37427932
0.89433332	0.24304632	-0.00080632	-0.16544832	-0.26556432	-0.37705132
0.89554632	0.24304132	-0.00100532	-0.17107132	-0.26244432	-0.37950432
0.89685132	0.24311932	-0.00120032	-0.17186932	-0.25638332	-0.38187132
0.89827132	0.24324332	-0.00139932	-0.17119332	-0.24854932	-0.38363632
0.89997332	0.24347232	-0.00158932	-0.16277332	-0.26001232	-0.38843432
0.90119332	0.24359932	-0.00173532	-0.16935132	-0.25435932	-0.39038232
0.90280532	0.24385432	-0.00189132	-0.16923332	-0.25188932	-0.39337632
0.90424532	0.24405232	-0.00202032	-0.17003032	-0.25354232	-0.39641632
0.90596732	0.24434732	-0.00214932	-0.16421732	-0.25319732	-0.39866632
0.90731332	0.24455432	-0.00224532	-0.16357632	-0.25394432	-0.40119732
0.90867932	0.24479632	-0.00232732	-0.16030532	-0.25245032	-0.40307932
0.90982832	0.24499932	-0.00237132	-0.16723032	-0.24945432	-0.40447732
0.91127532	0.24529232	-0.00238332	-0.16744232	-0.24072732	-0.40505532
0.91279032	0.24558432	-0.00234932	-0.17051032	-0.23784832	-0.40608732
0.91425232	0.24586032	-0.00224732	-0.17706332	-0.24273132	-0.40754532
0.91571632	0.24615232	-0.00209432	-0.18287832	-0.24143732	-0.40836432
0.91718632	0.24648032	-0.00191932	-0.18553332	-0.23836332	-0.40895932
0.91864332	0.24684632	-0.00175632	-0.19270032	-0.23374332	-0.40851732
0.92012432	0.24727832	-0.00161432	-0.19221132	-0.23837332	-0.40997732
0.92160632	0.24780332	-0.00153532	-0.18602232	-0.23025432	-0.40972132
0.92233132	0.24818132	-0.00152332	-0.18899132	-0.23235632	-0.41048932
0.92311432	0.24863832	-0.00155332	-0.19531632	-0.22462232	-0.40977032
0.92382932	0.24914032	-0.00162232	-0.19014732	-0.22666832	-0.41149832
0.92450432	0.24970032	-0.00175532	-0.18581632	-0.23342132	-0.41395232
0.92512032	0.25026632	-0.00189732	-0.18762932	-0.22232332	-0.41388232
0.92599332	0.25092432	-0.00204932	-0.17880732	-0.22239332	-0.41541532
0.92674132	0.25155732	-0.00216232	-0.18072032	-0.22042732	-0.41690932
0.92730932	0.25216332	-0.00224532	-0.18366432	-0.21319232	-0.41729432
0.92783032	0.25275632	-0.00232432	-0.18416932	-0.21163132	-0.41909132
0.92891832	0.25352432	-0.00240832	-0.17606932	-0.21372432	-0.42111632
0.92921932	0.25410832	-0.00248932	-0.17874032	-0.20523032	-0.42157932
0.92993632	0.25480332	-0.00252732	-0.17816932	-0.21030132	-0.42383332
0.93102832	0.25564332	-0.00253332	-0.16704032	-0.20241032	-0.42465832
0.93153732	0.25631332	-0.00246832	-0.16752532	-0.20012132	-0.42551432
0.93181832	0.25694832	-0.00235232	-0.17190432	-0.19472832	-0.42544332
0.93279132	0.25777632	-0.00221332	-0.16548232	-0.20476532	-0.42740432
0.93353832	0.25857932	-0.00203632	-0.15504232	-0.20060532	-0.42793732
0.93398432	0.25933732	-0.00183832	-0.15909432	-0.19306232	-0.42706332
0.93413032	0.26000932	-0.00165532	-0.16446232	-0.18696832	-0.42642932
0.93440632	0.26075032	-0.00147732	-0.15764332	-0.18584932	-0.42695932
0.93489532	0.26157232	-0.00134632	-0.15739132	-0.18626232	-0.42676332
0.93582332	0.26251832	-0.00122532	-0.14919932	-0.19012732	-0.42781932
0.93576732	0.26320732	-0.00114232	-0.15267032	-0.18421732	-0.42733332
0.93616132	0.26402132	-0.00111032	-0.14736232	-0.18723332	-0.42851532
0.93638632	0.26481132	-0.00111132	-0.15073032	-0.18341932	-0.42882832
0.93700832	0.26571332	-0.00119732	-0.14207732	-0.18369532	-0.43028432
0.93737832	0.26654832	-0.00137632	-0.13366632	-0.18549232	-0.43236332
0.93759032	0.26731932	-0.00160832	-0.14052832	-0.18229832	-0.43334832
0.93822132	0.26819332	-0.00190132	-0.14103632	-0.18910332	-0.43599832
0.93845832	0.26892932	-0.00224132	-0.13145332	-0.18540132	-0.43739532
0.93839032	0.26957332	-0.00262032	-0.11367232	-0.17804532	-0.43845732
0.93872632	0.27029332	-0.00300132	-0.12014532	-0.18318132	-0.43974332
0.93866332	0.27087732	-0.00341232	-0.10596432	-0.17561032	-0.44021632
0.93895632	0.27150632	-0.00383832	-0.10477032	-0.17659732	-0.44152932
0.93913932	0.27208932	-0.00426032	-0.10192432	-0.18129032	-0.44325232
0.93904432	0.27254332	-0.00469232	-0.09129632	-0.17566632	-0.44409132
0.93922032	0.27304432	-0.00511232	-0.09291232	-0.17792532	-0.44550532
0.93966032	0.27359632	-0.00550932	-0.09324032	-0.17879232	-0.44706832
0.93951832	0.27398832	-0.00588732	-0.08217932	-0.17195232	-0.44842132
0.94011032	0.27456832	-0.00624632	-0.08837032	-0.17533732	-0.44984332
0.94013432	0.27498232	-0.00656432	-0.08439632	-0.17197932	-0.45093932
0.94045032	0.27546932	-0.00685032	-0.08855732	-0.17097232	-0.45204832
0.94063332	0.27591632	-0.00707232	-0.08451032	-0.17264432	-0.45305332
0.94116832	0.27644232	-0.00722932	-0.08705732	-0.17748732	-0.45419432
0.94093232	0.27673532	-0.00733832	-0.07757132	-0.17262732	-0.45446932
0.94106832	0.27711832	-0.00738432	-0.07318832	-0.17166632	-0.45457032
0.94132232	0.27753832	-0.00739132	-0.07225432	-0.17506532	-0.45548232
0.94163532	0.27794332	-0.00732832	-0.07589132	-0.17807832	-0.45532932
0.94181732	0.27833332	-0.00721332	-0.07044232	-0.18153632	-0.45551432
0.94201332	0.27874132	-0.00705032	-0.07137632	-0.17752432	-0.45478632
0.94135032	0.27892132	-0.00686732	-0.06183132	-0.17337132	-0.45380632
0.94174132	0.27943132	-0.00664832	-0.06426732	-0.17430332	-0.45357432
0.94175032	0.27982732	-0.00641032	-0.06289932	-0.17676632	-0.45330132
0.94128032	0.28007132	-0.00617632	-0.05528432	-0.17104632	-0.45289432
0.94132332	0.28046632	-0.00590132	-0.05401732	-0.17156232	-0.45243532
0.94107132	0.28077932	-0.00561932	-0.05326932	-0.16803732	-0.45201932
0.94133932	0.28122432	-0.00533432	-0.06058132	-0.17947032	-0.45254432
0.94094032	0.28150232	-0.00502132	-0.05483032	-0.17258532	-0.45109232
0.94093732	0.28189632	-0.00469732	-0.05508832	-0.17590932	-0.45121232
0.94068532	0.28223132	-0.00438132	-0.05776832	-0.17386632	-0.45026532
0.94052632	0.28259632	-0.00407232	-0.05799332	-0.17425632	-0.44992132
0.94036532	0.28297132	-0.00374632	-0.05877932	-0.17496532	-0.44970232
0.94013332	0.28335332	-0.00345632	-0.05424032	-0.17433432	-0.44991732
0.93991432	0.28373432	-0.00315632	-0.05491032	-0.17470632	-0.45028432
0.93967232	0.28412232	-0.00286332	-0.05894532	-0.17367332	-0.45008532
0.93949532	0.28454832	-0.00257532	-0.05744332	-0.17644332	-0.45081132
0.93939432	0.28500932	-0.00228532	-0.05968732	-0.17970432	-0.45213232
0.93940532	0.28551032	-0.00198732	-0.06659332	-0.18104032	-0.45277432
0.93855232	0.28578432	-0.00168132	-0.05703832	-0.17885132	-0.45442532
0.93835732	0.28624532	-0.00134832	-0.06113432	-0.17909232	-0.45520132
0.93796732	0.28665732	-0.00096932	-0.05847132	-0.17726232	-0.45637432
0.93816132	0.28724332	-0.00056432	-0.06488932	-0.18635532	-0.45785432
0.93747932	0.28757432	-0.00007932	-0.05945032	-0.18055432	-0.45814432
0.93737932	0.28808332	0.00043232	-0.06395732	-0.18062632	-0.45815932
0.93649332	0.28834532	0.00098832	-0.05466432	-0.17546432	-0.45830932
0.93680232	0.28895732	0.00159032	-0.06061332	-0.18089832	-0.45865932
0.93652632	0.28939232	0.00221232	-0.05974232	-0.17892532	-0.45833332
0.93640732	0.28984632	0.00285832	-0.06148032	-0.18157232	-0.45883432
0.93593732	0.29020732	0.00347932	-0.06391432	-0.18079932	-0.45869032
0.93514132	0.29048432	0.00406232	-0.05840532	-0.17775532	-0.45933332
0.93477232	0.29088232	0.00464732	-0.06259232	-0.17935032	-0.45869832
0.93432332	0.29125932	0.00520132	-0.05690232	-0.17860932	-0.45974832
0.93429132	0.29176332	0.00577832	-0.06469032	-0.18282532	-0.46014632
0.93355832	0.29201532	0.00629332	-0.06350432	-0.17959832	-0.45990132
0.93287032	0.29228132	0.00681732	-0.06076632	-0.17672632	-0.46000032
0.93264932	0.29266932	0.00731232	-0.06068532	-0.17704932	-0.46016732
0.93234732	0.29300732	0.00779232	-0.06271332	-0.17757432	-0.46045132
0.93193232	0.29328532	0.00822832	-0.06078732	-0.17737032	-0.46080632
0.93146132	0.29351532	0.00863132	-0.06129332	-0.18048232	-0.46120032
0.93073432	0.29363732	0.00894232	-0.05566432	-0.17976332	-0.46206732
0.93071232	0.29394732	0.00922032	-0.05651632	-0.18466032	-0.46247632
0.93000332	0.29400532	0.00944632	-0.05065732	-0.18049232	-0.46355132
0.92981132	0.29418832	0.00959432	-0.05122932	-0.17890032	-0.46391132
0.92926932	0.29425132	0.00965732	-0.04900332	-0.17978732	-0.46487332
0.92903432	0.29440032	0.00965432	-0.04747632	-0.18597232	-0.46650132
0.92861332	0.29448332	0.00959632	-0.04014132	-0.18399032	-0.46735332
0.92823832	0.29451732	0.00951532	-0.03899032	-0.18562932	-0.46867232
0.92809432	0.29460832	0.00938832	-0.03921832	-0.18724732	-0.47082532
0.92795032	0.29470832	0.00923232	-0.03912432	-0.18861732	-0.47238632
0.92781932	0.29480932	0.00903232	-0.03919732	-0.19278232	-0.47358032
0.92722532	0.29477032	0.00881632	-0.03398832	-0.18908232	-0.47475332
0.92700932	0.29485932	0.00856432	-0.03426332	-0.19274632	-0.47619532
0.92649632	0.29486232	0.00827832	-0.03199432	-0.18947932	-0.47688432
0.92589632	0.29481232	0.00793332	-0.02605632	-0.19075032	-0.47850332
0.92527632	0.29468232	0.00751232	-0.02385432	-0.18725432	-0.47962332
0.92463232	0.29455132	0.00711432	-0.01722432	-0.18533432	-0.48043632
0.92407332	0.29444932	0.00674032	-0.01560432	-0.18511632	-0.48093932
0.92346532	0.29429132	0.00635632	-0.01098232	-0.18243932	-0.48168732
0.92320932	0.29420432	0.00595532	-0.01323132	-0.18427532	-0.48284732
0.92306032	0.29413932	0.00554932	-0.01386832	-0.18332732	-0.48350232
0.92244732	0.29394532	0.00509832	-0.00793932	-0.18129532	-0.48440032
0.92222532	0.29390132	0.00464232	-0.00705432	-0.18062532	-0.48542132
0.92200332	0.29384432	0.00415832	-0.00788132	-0.18318232	-0.48686432
0.92122332	0.29359832	0.00366932	-0.00281932	-0.18120732	-0.48833832
0.92124732	0.29355032	0.00320432	-0.00503232	-0.18149732	-0.48892832
0.92089932	0.29333632	0.00278532	-0.00355232	-0.17971732	-0.49034432
0.92092332	0.29321032	0.00241232	-0.00618732	-0.18307132	-0.49140132
0.92066132	0.29298732	0.00207832	-0.00496232	-0.18071932	-0.49226132
0.92079532	0.29290032	0.00174532	-0.00678532	-0.18327932	-0.49256632
0.92081632	0.29276332	0.00143532	-0.00801532	-0.18670332	-0.49319532
0.92044332	0.29252132	0.00114232	-0.00675932	-0.18862132	-0.49352432
0.91983232	0.29222732	0.00086432	-0.00354632	-0.18585332	-0.49346232
0.92004332	0.29219732	0.00059832	-0.00573432	-0.18805732	-0.49337132
0.91941332	0.29190932	0.00035032	-0.00292932	-0.18459632	-0.49322532
0.91921232	0.29177132	0.00010932	-0.00299532	-0.18555332	-0.49359332
0.91874932	0.29157132	-0.00013432	0.00069532	-0.18469032	-0.49359832
0.91827032	0.29134732	-0.00039532	0.00338232	-0.18564232	-0.49392932
0.91790832	0.29116032	-0.00065332	0.00504632	-0.18475032	-0.49382632
0.91713132	0.29085732	-0.00090932	0.00919132	-0.18323032	-0.49377932
0.91693932	0.29073332	-0.00115432	0.00938332	-0.18528932	-0.49351032
0.91637732	0.29050232	-0.00138232	0.01228432	-0.18662032	-0.49353432
0.91587732	0.29030532	-0.00162732	0.01465932	-0.18603832	-0.49303032
0.91492732	0.28994632	-0.00189332	0.02088332	-0.18464132	-0.49277432
0.91434132	0.28977632	-0.00213432	0.02646732	-0.18732732	-0.49236932
0.91355632	0.28959532	-0.00237232	0.03440232	-0.18522932	-0.49133632
0.91295432	0.28945632	-0.00261332	0.04143032	-0.18970232	-0.49063032
0.91274932	0.28934232	-0.00284932	0.04399532	-0.19092032	-0.48976632
0.91244332	0.28905432	-0.00309132	0.04961332	-0.19655932	-0.48941032
0.91276732	0.28880332	-0.00333432	0.04935832	-0.20266632	-0.48827432
0.91317032	0.28851532	-0.00344032	0.05024432	-0.20712132	-0.48797732
0.91342032	0.28814132	-0.00355932	0.05163232	-0.21136832	-0.48629332
0.91367932	0.28775432	-0.00363032	0.05284232	-0.21942632	-0.48504832
0.91384532	0.28736732	-0.00364432	0.05441632	-0.22436232	-0.48285832
0.91401032	0.28697632	-0.00368932	0.05642932	-0.22835032	-0.48075132
0.91366732	0.28646732	-0.00363632	0.06230032	-0.22717632	-0.47858632
0.91398832	0.28621732	-0.00354732	0.06294332	-0.23251232	-0.47641832
0.91377332	0.28576432	-0.00344532	0.06694632	-0.23059432	-0.47403032
0.91400332	0.28536332	-0.00331732	0.06824132	-0.23372332	-0.47225032
0.91390332	0.28487532	-0.00315832	0.06971832	-0.23394632	-0.47035532
0.91368132	0.28438432	-0.00288732	0.07530032	-0.23471932	-0.46757032
0.91404232	0.28400032	-0.00258832	0.07490432	-0.23707132	-0.46471032
0.91403332	0.28350432	-0.00227732	0.07848232	-0.23830632	-0.46138432
0.91394932	0.28300532	-0.00199032	0.08055932	-0.24109132	-0.45824532
0.91432332	0.28258732	-0.00171032	0.08297632	-0.24100632	-0.45444832
0.91427732	0.28200932	-0.00141332	0.08507132	-0.24212532	-0.45140732
0.91420632	0.28140532	-0.00108632	0.08685132	-0.24044632	-0.44774032
0.91435032	0.28082632	-0.00073532	0.08797532	-0.24685132	-0.44465932
0.91460532	0.28025232	-0.00038332	0.08497232	-0.24840632	-0.44125232
0.91477632	0.27963432	-0.00004132	0.08353332	-0.24649432	-0.43750032
0.91475132	0.27897332	0.00026732	0.08178432	-0.24735032	-0.43380232
0.91466932	0.27831732	0.00055832	0.08086932	-0.24951132	-0.43004132
0.91480632	0.27773032	0.00079932	0.08008632	-0.25210532	-0.42538932
0.91467732	0.27717032	0.00107332	0.07950632	-0.25370532	-0.42175132
0.91436932	0.27656332	0.00134332	0.07880932	-0.25762332	-0.41695532
0.91437432	0.27608432	0.00156432	0.07974632	-0.26100932	-0.41242432
0.91452432	0.27565732	0.00173032	0.07772932	-0.26364932	-0.40799832
0.91427332	0.27522732	0.00185932	0.08045432	-0.26026432	-0.40305032
0.91380932	0.27478032	0.00195032	0.08371532	-0.26470832	-0.39933032
0.91370932	0.27450032	0.00196832	0.08346732	-0.26626532	-0.39679832
0.91325632	0.27415732	0.00190632	0.08676932	-0.26551232	-0.39343232
0.91307432	0.27395932	0.00180532	0.08898332	-0.26642232	-0.39012632
0.91246832	0.27365532	0.00165532	0.09261232	-0.27251132	-0.38737032
0.91202832	0.27345532	0.00146132	0.09453232	-0.27138832	-0.38515032
0.91155932	0.27324732	0.00122032	0.09958232	-0.26960732	-0.38311232
0.91102732	0.27302832	0.00091432	0.10343232	-0.27377732	-0.38114932
0.91038632	0.27280432	0.00050732	0.10855932	-0.27266432	-0.38001432
0.90951332	0.27251532	0.00003032	0.11539432	-0.26829732	-0.37967032
0.90905732	0.27234332	-0.00047532	0.11840132	-0.26938632	-0.38050432
0.90873232	0.27216732	-0.00102432	0.11972132	-0.26568232	-0.38144032
0.90853232	0.27188832	-0.00155132	0.11908332	-0.26346832	-0.38275932
0.90896432	0.27151732	-0.00203132	0.10664432	-0.25774432	-0.38570032
0.90887032	0.27095932	-0.00260232	0.09705532	-0.26166132	-0.38999232
0.90895932	0.27059232	-0.00324332	0.09007632	-0.25992032	-0.39417932
0.90931732	0.27031632	-0.00395532	0.08478932	-0.26139932	-0.39789332
0.90980532	0.26990332	-0.00462732	0.07651232	-0.26571832	-0.40079932
0.91015032	0.26933832	-0.00527932	0.07278132	-0.26173132	-0.40290532
0.91061832	0.26875932	-0.00588232	0.06740732	-0.26490032	-0.40379532
0.91101732	0.26812832	-0.00635432	0.06464132	-0.26487732	-0.40299332
0.91060532	0.26726632	-0.00679932	0.06819732	-0.26379732	-0.40035632
0.91069732	0.26654132	-0.00727232	0.06907932	-0.26363132	-0.39713232
0.91089732	0.26581932	-0.00789332	0.07190032	-0.26257532	-0.39501632
0.91047132	0.26489032	-0.00868732	0.08035032	-0.26202132	-0.39368932
0.91013632	0.26407132	-0.00961132	0.08616732	-0.25241432	-0.39386132
0.90927932	0.26316232	-0.01081032	0.10050132	-0.24829332	-0.39547332
0.90827832	0.26231432	-0.01241132	0.11324832	-0.24581532	-0.40005332
0.90743532	0.26153732	-0.01411432	0.11905332	-0.23867532	-0.40721332
0.90683632	0.26095432	-0.01589132	0.12542432	-0.23219132	-0.41579832
0.90608632	0.26031832	-0.01778332	0.12887432	-0.23414732	-0.42548832
0.90582432	0.25974132	-0.01955732	0.12721432	-0.22959332	-0.43493332
0.90631132	0.25928232	-0.02108832	0.12203332	-0.23095732	-0.44244432
0.90662332	0.25862932	-0.02236632	0.11738032	-0.23510332	-0.44880132
0.90688932	0.25802532	-0.02325732	0.11275332	-0.23974932	-0.45219832
0.90782032	0.25751832	-0.02407732	0.11175332	-0.24421732	-0.45457332
0.90840032	0.25693332	-0.02475432	0.11334332	-0.25130932	-0.45492832
0.90858832	0.25632532	-0.02526532	0.11930532	-0.25628032	-0.45433432
0.90955632	0.25566932	-0.02575732	0.12220732	-0.26136332	-0.45308732
0.91056832	0.25496432	-0.02616732	0.12393432	-0.27053132	-0.45132432
0.91111732	0.25424632	-0.02651432	0.12974232	-0.27263132	-0.44889732
0.91186032	0.25369532	-0.02674732	0.13153332	-0.27894132	-0.44738332
0.91277332	0.25309932	-0.02697432	0.13007932	-0.28157032	-0.44572832
0.91332732	0.25235032	-0.02726832	0.12798732	-0.28632132	-0.44577132
0.91454232	0.25175432	-0.02762032	0.12026732	-0.29033232	-0.44794532
0.91598332	0.25110732	-0.02822832	0.10941432	-0.29016032	-0.45065232
0.91644032	0.25016332	-0.02899132	0.10543932	-0.29553632	-0.45472932
0.91736332	0.24948532	-0.02988632	0.09922232	-0.29352532	-0.45994032
0.91786432	0.24870632	-0.03092132	0.09714532	-0.29237432	-0.46422332
0.91811532	0.24785332	-0.03202332	0.09604032	-0.29305632	-0.46991032
0.91843132	0.24706632	-0.03311432	0.09518132	-0.29168232	-0.47388932
0.91847432	0.24619332	-0.03416032	0.09691832	-0.29114032	-0.47732432
0.91940232	0.24549932	-0.03518132	0.09302332	-0.29183032	-0.47985132
0.91939632	0.24454832	-0.03610832	0.09098732	-0.29506332	-0.48269932
0.91982132	0.24369432	-0.03698132	0.08689232	-0.29644532	-0.48532032
0.92039332	0.24277832	-0.03781232	0.08071332	-0.29952732	-0.48769732
0.92100932	0.24186732	-0.03869332	0.07409932	-0.30123232	-0.49119832
0.92182132	0.24098432	-0.03967032	0.06600732	-0.30377832	-0.49461232
0.92271932	0.24015232	-0.04078332	0.05632232	-0.30724832	-0.49787232
0.92370932	0.23941132	-0.04213032	0.05396632	-0.30747132	-0.50175132
0.92395032	0.23861532	-0.04374632	0.05736732	-0.30823532	-0.50581132
0.92431132	0.23799132	-0.04570932	0.06412232	-0.30754732	-0.51060732
0.92342932	0.23717232	-0.04780432	0.07747532	-0.30640632	-0.51626832
0.92307832	0.23654232	-0.05006132	0.08725332	-0.30387632	-0.52170032
0.92256832	0.23589432	-0.05227932	0.09399332	-0.30214032	-0.52854132
0.92279732	0.23537232	-0.05445632	0.09395932	-0.30344332	-0.53538432
0.92184432	0.23447432	-0.05642632	0.09490232	-0.30579632	-0.54283732
0.92314232	0.23407732	-0.05840732	0.08575332	-0.30075532	-0.54989532
0.92314632	0.23329732	-0.06022032	0.07702732	-0.30529432	-0.55821432
0.92362632	0.23260732	-0.06203032	0.06691432	-0.30799432	-0.56708332
0.92506232	0.23218332	-0.06389932	0.05597432	-0.30168232	-0.57358332
0.92493932	0.23135432	-0.06562532	0.05061232	-0.30579232	-0.58141232
0.92612632	0.23089832	-0.06743532	0.04254832	-0.30455032	-0.58812432
0.92627732	0.23021432	-0.06916732	0.04073432	-0.30645332	-0.59471232
0.92652932	0.22959132	-0.07089032	0.03920332	-0.30812232	-0.60136632
0.92721332	0.22912832	-0.07260532	0.03734632	-0.30803432	-0.60777232
0.92777332	0.22869032	-0.07426232	0.03281832	-0.31026432	-0.61514932
0.92808332	0.22816032	-0.07582732	0.02677232	-0.31404132	-0.62290532
0.92930432	0.22785232	-0.07731232	0.01312132	-0.31524132	-0.63080032
0.93029332	0.22737132	-0.07860732	-0.00197032	-0.31910832	-0.63799132
0.93173832	0.22672332	-0.07964232	-0.02947932	-0.31996232	-0.64446932
0.93372232	0.22635532	-0.08086032	-0.05996832	-0.31986532	-0.65273132
0.93547932	0.22617932	-0.08245032	-0.07676732	-0.31655932	-0.65919332
0.93643432	0.22555832	-0.08425232	-0.09561132	-0.31986532	-0.66711332
0.93657332	0.22466732	-0.08600232	-0.10834532	-0.31639032	-0.67253232
0.93706732	0.22418632	-0.08766532	-0.11938732	-0.30512932	-0.67597832
0.93577532	0.22380232	-0.08893132	-0.11755632	-0.29425332	-0.67874932
0.93472632	0.22367632	-0.09005132	-0.11757032	-0.28224632	-0.68120232
0.93348532	0.22343732	-0.09114732	-0.11638132	-0.27682232	-0.68520132
0.93299732	0.22334832	-0.09220932	-0.12129032	-0.26280632	-0.68901232
0.93158032	0.22292432	-0.09303432	-0.11587432	-0.26090132	-0.69302232
0.93133132	0.22264132	-0.09376532	-0.11887332	-0.25190132	-0.69565232
0.93118432	0.22260532	-0.09438432	-0.11097332	-0.24379132	-0.69820532
0.93086532	0.22249432	-0.09482432	-0.10460232	-0.24355932	-0.70156332
0.93040832	0.22233732	-0.09506332	-0.09121632	-0.24337332	-0.70402732
0.93059832	0.22232932	-0.09519832	-0.07643332	-0.24243332	-0.70539732
0.93085332	0.22222632	-0.09506732	-0.06157132	-0.25059532	-0.70752532
0.93242832	0.22230132	-0.09472032	-0.05848832	-0.24906632	-0.70826132
0.93426332	0.22232132	-0.09422132	-0.06010632	-0.25220632	-0.71041332
0.93661932	0.22238232	-0.09363832	-0.06237332	-0.25325532	-0.71287032
0.93920432	0.22249232	-0.09272232	-0.07223332	-0.26130832	-0.71651932
0.94266132	0.22293232	-0.09168632	-0.09116432	-0.26665132	-0.72064432
0.94531032	0.22340032	-0.09047332	-0.10260232	-0.27732332	-0.72500732
0.94874232	0.22395032	-0.08930432	-0.11490832	-0.28469932	-0.72953732
0.95150732	0.22428332	-0.08833432	-0.12999632	-0.29477232	-0.73529232
0.95309132	0.22454332	-0.08729232	-0.13442432	-0.31232532	-0.74179532
0.95464532	0.22498632	-0.08643332	-0.13370132	-0.32410332	-0.74839632
0.95526132	0.22522032	-0.08587632	-0.12729832	-0.33257832	-0.75427432
0.95704332	0.22573732	-0.08552032	-0.12578532	-0.33255732	-0.75988132
0.95733632	0.22597332	-0.08510132	-0.11905732	-0.33502132	-0.76566232
0.95823332	0.22628832	-0.08492232	-0.11864032	-0.33134632	-0.77138232
0.95896532	0.22648632	-0.08482632	-0.12785332	-0.32675132	-0.77896232
0.95922332	0.22652132	-0.08479532	-0.14003632	-0.32142132	-0.78728832
0.95994032	0.22659032	-0.08500932	-0.15779032	-0.31557032	-0.79665032
0.96100632	0.22675332	-0.08547632	-0.17958232	-0.30860932	-0.80676632
0.96026032	0.22645732	-0.08604432	-0.18942432	-0.30786232	-0.81707332
0.96101232	0.22648932	-0.08700632	-0.19289532	-0.29637732	-0.82141732
0.96042932	0.22609832	-0.08802132	-0.19687632	-0.29533332	-0.83029332
0.96007532	0.22561832	-0.08916632	-0.19931932	-0.29690032	-0.83769832
0.95886332	0.22494732	-0.09047832	-0.19373132	-0.29810932	-0.84220732
0.95962332	0.22463132	-0.09198932	-0.20269732	-0.28961832	-0.84768432
0.95819832	0.22385932	-0.09351832	-0.19737532	-0.29151732	-0.85301632
0.95809432	0.22337232	-0.09532432	-0.21391432	-0.28588232	-0.86224932
0.95776732	0.22287732	-0.09727232	-0.21993332	-0.28335232	-0.87128632
0.95813832	0.22261632	-0.09941132	-0.22852332	-0.27717932	-0.87982532
0.95817332	0.22231432	-0.10160832	-0.23658732	-0.27300932	-0.88821132
0.95831632	0.22202732	-0.10381132	-0.24538832	-0.26536632	-0.89507732
0.95788832	0.22154632	-0.10592632	-0.24811632	-0.26586132	-0.90265032
0.95803732	0.22112632	-0.10807532	-0.25534832	-0.26352732	-0.90888132
0.95795232	0.22059332	-0.11017332	-0.25279532	-0.26557432	-0.91356232
0.95824032	0.22010332	-0.11224332	-0.25892532	-0.26566032	-0.91865032
0.95875832	0.21963232	-0.11432532	-0.24841532	-0.26380632	-0.92118632
0.95904132	0.21907732	-0.11629732	-0.24722532	-0.26188832	-0.92361732
0.95908432	0.21839232	-0.11813532	-0.24961932	-0.26164332	-0.92712532
0.95949632	0.21775632	-0.11988332	-0.25125632	-0.25934332	-0.92844432
0.96015032	0.21720432	-0.12155832	-0.25706632	-0.25758532	-0.93248232
0.96096732	0.21669832	-0.12313732	-0.25997932	-0.25387332	-0.93349932
0.96156932	0.21611232	-0.12459232	-0.26883732	-0.25017632	-0.93598032
0.96226632	0.21556432	-0.12598832	-0.26666632	-0.25057132	-0.93734032
0.96269632	0.21493432	-0.12731032	-0.26922632	-0.24794632	-0.93740132
0.96288632	0.21428032	-0.12855132	-0.26751932	-0.24687332	-0.93744232
0.96289232	0.21362632	-0.12973132	-0.26207532	-0.24647032	-0.93727432
0.96282132	0.21295232	-0.13081232	-0.25935932	-0.24535632	-0.93601632
0.96345432	0.21241532	-0.13192132	-0.25338732	-0.24136132	-0.93345132
0.96354332	0.21181432	-0.13287632	-0.25275832	-0.24000632	-0.93152432
0.96300632	0.21114632	-0.13368832	-0.25067832	-0.24317632	-0.93037632
0.96299932	0.21065332	-0.13452132	-0.25025532	-0.24438332	-0.92899132
0.96336432	0.21036332	-0.13536832	-0.24720032	-0.24018732	-0.92572232
0.96320932	0.20994932	-0.13611832	-0.23920432	-0.24057132	-0.92290732
0.96316232	0.20955332	-0.13677932	-0.23498132	-0.23945032	-0.92019132
0.96264932	0.20900032	-0.13727532	-0.22742832	-0.24218232	-0.91846532
0.96261532	0.20850632	-0.13769532	-0.22910532	-0.24241532	-0.91639232
0.96251032	0.20801832	-0.13802532	-0.22414532	-0.24238532	-0.91317332
0.96262032	0.20767132	-0.13840032	-0.22336132	-0.24095532	-0.91031832
0.96321932	0.20747332	-0.13882332	-0.22967532	-0.24004732	-0.90776832
0.96292132	0.20711632	-0.13914932	-0.22287232	-0.24058332	-0.90461032
0.96293732	0.20677632	-0.13951832	-0.21665932	-0.24016932	-0.90080732
0.96278632	0.20634032	-0.13984632	-0.21304232	-0.24033132	-0.89798032
0.96279332	0.20584732	-0.14018732	-0.20601532	-0.24097032	-0.89440032
0.96242732	0.20521232	-0.14041532	-0.19704432	-0.24109232	-0.89010632
0.96278832	0.20465632	-0.14070832	-0.19677432	-0.24034632	-0.88592232
0.96232432	0.20391032	-0.14081432	-0.19066232	-0.24245932	-0.88156332
0.96239032	0.20326232	-0.14100132	-0.18602932	-0.24191932	-0.87395932
0.96177532	0.20251432	-0.14110732	-0.17428132	-0.24470132	-0.86826732
0.96202832	0.20198632	-0.14135532	-0.17462732	-0.24058632	-0.86375032
0.96284232	0.20148432	-0.14165532	-0.17089732	-0.23532432	-0.85778232
0.96243932	0.20068632	-0.14183532	-0.15657432	-0.23483632	-0.85166032
0.96232732	0.19997032	-0.14210932	-0.15819932	-0.23689732	-0.84837732
0.96119432	0.19910432	-0.14225232	-0.15468632	-0.23899532	-0.84354332
0.95916032	0.19817332	-0.14224132	-0.13913132	-0.24359432	-0.83687832
0.95968132	0.19794232	-0.14261532	-0.13208732	-0.24665632	-0.83025632
0.95908432	0.19764232	-0.14280032	-0.11633932	-0.24296132	-0.82259832
0.95871332	0.19755332	-0.14300032	-0.10001032	-0.23474732	-0.81290332
0.95837432	0.19762732	-0.14319832	-0.09201932	-0.23116832	-0.80592932
0.95875632	0.19809132	-0.14352532	-0.08892732	-0.23048032	-0.79912032
0.95835532	0.19863532	-0.14375132	-0.08037432	-0.22994932	-0.79085832
0.95817032	0.19938932	-0.14400332	-0.06750032	-0.23062232	-0.78263932
0.95805332	0.20031232	-0.14426132	-0.06149932	-0.22927232	-0.77533932
0.95720132	0.20119832	-0.14436632	-0.04978832	-0.22941032	-0.76529832
0.95674932	0.20229132	-0.14444032	-0.04409532	-0.23146032	-0.75785832
0.95624532	0.20345232	-0.14436032	-0.03804432	-0.23344732	-0.74934032
0.95509132	0.20460232	-0.14405332	-0.02983232	-0.23881132	-0.74213832
0.95510132	0.20610532	-0.14373032	-0.02786132	-0.23892232	-0.73534232
0.95531632	0.20772532	-0.14320532	-0.02639932	-0.23929332	-0.73049532
0.95428132	0.20911232	-0.14226932	-0.01971232	-0.24376532	-0.72718232
0.95443632	0.21079432	-0.14130632	-0.01651832	-0.24353632	-0.72605232
0.95412332	0.21239132	-0.14005832	-0.01121632	-0.24525232	-0.72660932
0.95399932	0.21404132	-0.13857232	-0.00593932	-0.24631232	-0.72913632
0.95405532	0.21581932	-0.13683332	-0.00599432	-0.25166632	-0.73363732
0.95430832	0.21774332	-0.13480032	-0.00744532	-0.25572332	-0.73914432
0.95530332	0.21980232	-0.13238632	-0.01736332	-0.25621632	-0.74575632
0.95604632	0.22159532	-0.12935332	-0.02171432	-0.26378832	-0.75042132
0.95672732	0.22312932	-0.12582332	-0.02898332	-0.26638732	-0.75174832
0.95741132	0.22443132	-0.12195532	-0.03964532	-0.26537832	-0.75102332
0.95708732	0.22528532	-0.11782232	-0.04644332	-0.26652432	-0.74953432
0.95655632	0.22593632	-0.11374832	-0.05660032	-0.26092332	-0.74635732
0.95480332	0.22610332	-0.10973832	-0.06034632	-0.25712832	-0.74379032
0.95245232	0.22593932	-0.10604032	-0.06100632	-0.25696232	-0.74229032
0.95049132	0.22560832	-0.10276832	-0.06341632	-0.25430432	-0.74231532
0.94879032	0.22510832	-0.09999532	-0.06476832	-0.24863632	-0.74146332
0.94780432	0.22446832	-0.09769632	-0.07037632	-0.24614432	-0.74247432
0.94741132	0.22367032	-0.09581532	-0.07658232	-0.24278632	-0.74358232
0.94701232	0.22254932	-0.09422232	-0.08474332	-0.24094032	-0.74427632
0.94708632	0.22127432	-0.09303232	-0.08740732	-0.24063832	-0.74396332
0.94680232	0.21958632	-0.09212932	-0.09082032	-0.24649632	-0.74434732
0.94750232	0.21786532	-0.09170032	-0.09897232	-0.24722532	-0.74428132
0.94906932	0.21608732	-0.09167932	-0.11082032	-0.25005832	-0.74540532
0.95047332	0.21406432	-0.09196432	-0.12747132	-0.25489932	-0.74751832
0.95251932	0.21205632	-0.09251832	-0.13879332	-0.25839532	-0.74861632
0.95366332	0.20975232	-0.09325932	-0.14694532	-0.27048432	-0.75166732
0.95526832	0.20757132	-0.09435032	-0.15117532	-0.27857732	-0.75313632
0.95658532	0.20542732	-0.09582332	-0.16023232	-0.28645832	-0.75761232
0.95816132	0.20353332	-0.09775932	-0.16131832	-0.29620132	-0.76287732
0.96040532	0.20203232	-0.10023132	-0.16166832	-0.29803532	-0.76893432
0.96330532	0.20098132	-0.10325032	-0.16442432	-0.29947432	-0.77607332
0.96611132	0.20023732	-0.10666532	-0.15742432	-0.29707732	-0.78468632
0.96814832	0.19958232	-0.11023432	-0.15482232	-0.29602132	-0.79381732
0.96925632	0.19885332	-0.11372632	-0.15150532	-0.29277832	-0.80090232
0.96952432	0.19789932	-0.11691832	-0.14996032	-0.29460132	-0.80776132
0.96935832	0.19665232	-0.11973732	-0.15601732	-0.29495932	-0.81358632
0.96930732	0.19521632	-0.12214032	-0.16180832	-0.29081932	-0.81462232
0.96968632	0.19371832	-0.12423932	-0.17451232	-0.28605832	-0.81623032
0.96972232	0.19211532	-0.12612832	-0.17145032	-0.28496532	-0.81375232
0.96986132	0.19067732	-0.12799532	-0.16600032	-0.28191232	-0.81063032
0.96944132	0.18934732	-0.12982132	-0.16159232	-0.28227532	-0.81100432
0.97040632	0.18839932	-0.13172932	-0.16378232	-0.27573832	-0.81197432
0.96896732	0.18701132	-0.13311732	-0.14534232	-0.27601432	-0.81018232
0.96909032	0.18584332	-0.13440032	-0.13258032	-0.27392432	-0.80768032
0.97034032	0.18477132	-0.13548232	-0.13806132	-0.26845732	-0.80646432
0.97084832	0.18342832	-0.13617732	-0.13789832	-0.26795132	-0.80205232
0.97126532	0.18214932	-0.13677832	-0.14012532	-0.26926732	-0.79853832
0.97173032	0.18101532	-0.13756232	-0.13914232	-0.26475132	-0.79178832
0.97114432	0.17987032	-0.13856332	-0.12895132	-0.27068732	-0.78731532
0.97151432	0.17897732	-0.13991832	-0.12345232	-0.26933632	-0.78260032
0.97212432	0.17801832	-0.14130432	-0.11469232	-0.26776932	-0.77599932
0.97170132	0.17674532	-0.14229932	-0.09835132	-0.26745332	-0.76761032
0.97249232	0.17561432	-0.14313332	-0.09804132	-0.26539232	-0.75990732
0.97238032	0.17437832	-0.14354832	-0.09033432	-0.26483432	-0.75132632
0.97224232	0.17339132	-0.14383632	-0.08794632	-0.26628032	-0.74440932
0.97283932	0.17277632	-0.14423232	-0.08557532	-0.26341132	-0.73683632
0.97275532	0.17214832	-0.14464132	-0.08020132	-0.26520632	-0.73002432
0.97210032	0.17143432	-0.14489732	-0.07293132	-0.26679332	-0.72427532
0.97255032	0.17088532	-0.14514832	-0.06927632	-0.26794632	-0.71726832
0.97304532	0.17027932	-0.14519532	-0.07030532	-0.26681232	-0.71090232
0.97336432	0.16968332	-0.14513132	-0.07760232	-0.27040432	-0.70473832
0.97391132	0.16915532	-0.14503232	-0.08196732	-0.26932932	-0.69763832
0.97379532	0.16868532	-0.14493732	-0.08538632	-0.27185732	-0.69093032
0.97399032	0.16854332	-0.14501232	-0.08664732	-0.26987432	-0.68454132
0.97387332	0.16857932	-0.14503332	-0.08102632	-0.26901832	-0.67987032
0.97421732	0.16890932	-0.14502332	-0.07652532	-0.26612832	-0.67467532
0.97371532	0.16921232	-0.14473732	-0.06884032	-0.26569532	-0.66981432
0.97400332	0.16979532	-0.14432432	-0.06344032	-0.26492032	-0.66459232
0.97400232	0.17045332	-0.14370532	-0.06232032	-0.26533932	-0.66013532
0.97469532	0.17141432	-0.14313932	-0.06120432	-0.26331032	-0.65463932
0.97424232	0.17233732	-0.14243132	-0.05692232	-0.26481632	-0.64970732
0.97340132	0.17335932	-0.14165532	-0.04940132	-0.26718632	-0.64432432
0.97309032	0.17461632	-0.14089532	-0.04088632	-0.26599032	-0.64046632
0.97272732	0.17593732	-0.13991832	-0.03396232	-0.26828332	-0.63844132
0.97216032	0.17722232	-0.13859732	-0.02533632	-0.26762032	-0.63606532
0.97121132	0.17841732	-0.13677532	-0.01690032	-0.27186332	-0.63450332
0.97127032	0.17975132	-0.13469232	-0.00846932	-0.27297232	-0.63277132
0.97067332	0.18093632	-0.13214532	-0.00220832	-0.27417432	-0.63225232
0.97128732	0.18234132	-0.12945632	0.00088732	-0.27062332	-0.63158032
0.97120532	0.18352632	-0.12638932	0.00431232	-0.27129632	-0.63138432
0.97095832	0.18450232	-0.12302232	0.00904332	-0.26937732	-0.62985032
0.97196632	0.18551032	-0.11951232	0.01233332	-0.26460932	-0.62756332
0.97292032	0.18630032	-0.11569332	0.01268732	-0.25936932	-0.62433732
0.97282432	0.18670232	-0.11158732	0.01628532	-0.25615032	-0.62049232
0.97219332	0.18687332	-0.10745732	0.01588232	-0.25824832	-0.61744232
0.97089432	0.18684732	-0.10356332	0.00933032	-0.26309332	-0.61819632
0.96922832	0.18677232	-0.10026932	-0.00107532	-0.26943632	-0.62275132
0.96783132	0.18687632	-0.09781132	-0.01117332	-0.27846432	-0.63237532
0.96682832	0.18721632	-0.09623332	-0.01465132	-0.28504032	-0.64565632
0.96743532	0.18794132	-0.09548032	-0.02085232	-0.28819132	-0.66074832
0.96880432	0.18881232	-0.09528332	-0.02746832	-0.29070432	-0.67605932
0.97062232	0.18967032	-0.09542232	-0.03383932	-0.29243032	-0.69122932
0.97317632	0.19052432	-0.09591832	-0.04297932	-0.29311532	-0.70497532
0.97592732	0.19125032	-0.09675032	-0.05385932	-0.29758232	-0.71946632
0.97884532	0.19184232	-0.09795232	-0.06862932	-0.30217132	-0.73420432
0.98188932	0.19235432	-0.09961532	-0.08288532	-0.31034232	-0.74871032
0.98511032	0.19281732	-0.10175732	-0.09649532	-0.31522332	-0.76374432
0.98863732	0.19331632	-0.10446232	-0.10886332	-0.31450032	-0.77703532
0.99169832	0.19371732	-0.10759332	-0.11650432	-0.31791932	-0.79241932
0.99445832	0.19402132	-0.11107332	-0.12970632	-0.32047832	-0.80834832
0.99714332	0.19417532	-0.11470432	-0.14186332	-0.32207332	-0.82233532
0.99824232	0.19374432	-0.11800732	-0.15159632	-0.33135832	-0.83526832
0.99972332	0.19294232	-0.12103232	-0.16105932	-0.33275732	-0.84292432
0.99697332	0.19083432	-0.12315332	-0.15559932	-0.34695332	-0.84594532
0.99999132	0.18969732	-0.12590132	-0.16320532	-0.33882832	-0.84724132
1.00191032	0.18833632	-0.12842432	-0.16789332	-0.33276732	-0.84740432
1.00015032	0.18639432	-0.13048532	-0.16286732	-0.34149532	-0.85029732
1.00360032	0.18569532	-0.13328132	-0.16924532	-0.32876832	-0.85112132
1.00229032	0.18411232	-0.13518632	-0.15753132	-0.33301932	-0.85025332
1.00302032	0.18300132	-0.13721932	-0.14975532	-0.32803932	-0.84767832
1.00468032	0.18198832	-0.13904832	-0.15133632	-0.32565832	-0.84645032
1.00529032	0.18068432	-0.14041632	-0.14572632	-0.32379432	-0.84149732
1.00509032	0.17927232	-0.14142432	-0.14183332	-0.32156732	-0.83440932
1.00573032	0.17814032	-0.14245932	-0.14650432	-0.32300932	-0.82933032
1.00588032	0.17711332	-0.14335232	-0.14195732	-0.32304932	-0.82265232
1.00682032	0.17637332	-0.14421532	-0.13411732	-0.32065232	-0.81352732
1.00780032	0.17568032	-0.14485432	-0.13220432	-0.31959932	-0.80560332
1.00803032	0.17487832	-0.14523532	-0.12689932	-0.31985432	-0.79834432
1.00836032	0.17413532	-0.14551332	-0.12342532	-0.32028532	-0.79197332
1.00864032	0.17341432	-0.14575332	-0.12369832	-0.32079832	-0.78739432
1.00863032	0.17269332	-0.14588332	-0.11673332	-0.32027232	-0.78068332
1.00933032	0.17219032	-0.14606632	-0.11881032	-0.32004032	-0.77531432
1.00828032	0.17149332	-0.14598732	-0.11511532	-0.32597732	-0.77000232
1.00887032	0.17115332	-0.14612732	-0.11661932	-0.32323332	-0.76414032
1.00881032	0.17072832	-0.14612432	-0.11559732	-0.32363032	-0.75791732
1.00953032	0.17054132	-0.14622832	-0.11759632	-0.32351232	-0.75111932
1.00939032	0.17046932	-0.14625432	-0.12028232	-0.32483932	-0.74342832
1.00962032	0.17071532	-0.14637732	-0.12135332	-0.32341232	-0.73556632
1.01002032	0.17120832	-0.14657232	-0.12169232	-0.32158232	-0.72721332
1.00973032	0.17174532	-0.14664532	-0.11977332	-0.32281332	-0.71755532
1.01003032	0.17249932	-0.14677332	-0.12301932	-0.32165432	-0.70805832
1.01022032	0.17336232	-0.14683032	-0.12703932	-0.32239632	-0.69901932
1.01035032	0.17436532	-0.14681632	-0.12796932	-0.32117332	-0.68907432
1.01076032	0.17550432	-0.14677132	-0.13549232	-0.31896632	-0.67901832
1.01074032	0.17667432	-0.14663532	-0.13480632	-0.31962732	-0.66810332
1.01031032	0.17786232	-0.14639232	-0.13318332	-0.32102732	-0.65727132
1.01023032	0.17915432	-0.14609232	-0.13093332	-0.31985132	-0.64644632
1.01007032	0.18043632	-0.14565532	-0.13373132	-0.31983532	-0.63718432
1.00970032	0.18174832	-0.14505232	-0.12999332	-0.32049732	-0.62954432
1.00898032	0.18307232	-0.14419432	-0.12503532	-0.32030232	-0.62349332
1.00866032	0.18449132	-0.14315332	-0.11750832	-0.31823332	-0.62006132
1.00838032	0.18590832	-0.14179732	-0.11318632	-0.31670232	-0.61951132
1.00786032	0.18724732	-0.14012332	-0.10791832	-0.31433832	-0.61955132
1.00809032	0.18878932	-0.13835732	-0.10423132	-0.30900732	-0.62205032
1.00756032	0.19020932	-0.13628332	-0.09959732	-0.30746332	-0.62710732
1.00756032	0.19168832	-0.13387232	-0.09307032	-0.30473632	-0.63062832
1.00804032	0.19315232	-0.13108032	-0.09013632	-0.30137532	-0.63464232
1.00839032	0.19448032	-0.12793232	-0.09035232	-0.29754332	-0.63659132
1.00792032	0.19550032	-0.12450332	-0.08544832	-0.29737532	-0.63787832
1.00737032	0.19637732	-0.12107632	-0.08282932	-0.29558532	-0.63900932
1.00572032	0.19683132	-0.11764532	-0.07046132	-0.29345332	-0.63780132
1.00429032	0.19706532	-0.11440032	-0.06489232	-0.28940532	-0.63791432
1.00286032	0.19695032	-0.11127332	-0.05680932	-0.28468232	-0.63699932
1.00199032	0.19656532	-0.10826832	-0.04659932	-0.27576232	-0.63551032
1.00056032	0.19566932	-0.10533232	-0.04337432	-0.27433632	-0.63650732
1.00026032	0.19458732	-0.10262932	-0.04396332	-0.26436432	-0.63654632
0.99981932	0.19314732	-0.10020732	-0.05883932	-0.26209932	-0.64014832
1.00004032	0.19150332	-0.09809732	-0.06170532	-0.25196732	-0.64083032
1.00027032	0.18950732	-0.09622032	-0.07565032	-0.25129132	-0.64354332
1.00089032	0.18719332	-0.09462132	-0.07381832	-0.25201032	-0.64295532
1.00109032	0.18448932	-0.09324032	-0.07895032	-0.25719032	-0.64234232
1.00038032	0.18137932	-0.09210632	-0.08279032	-0.26810032	-0.64322432
0.99937132	0.17808532	-0.09135532	-0.08655532	-0.27942432	-0.64401732
0.99791032	0.17470932	-0.09114632	-0.09754932	-0.29777132	-0.64926632
0.99653532	0.17148532	-0.09170832	-0.10327132	-0.31031532	-0.65630032
0.99595432	0.16871832	-0.09325432	-0.10804732	-0.31959132	-0.66767032
0.99736232	0.16664632	-0.09598532	-0.11767532	-0.32010232	-0.68367232
1.00064032	0.16534432	-0.09992232	-0.11838132	-0.31279432	-0.70211132
1.00363032	0.16436832	-0.10463832	-0.11995432	-0.30706732	-0.72255832
1.00601032	0.16354032	-0.10976232	-0.12026732	-0.30115932	-0.74348932
1.00512032	0.16218432	-0.11450932	-0.11140932	-0.30608432	-0.76094132
1.00316032	0.16044832	-0.11866832	-0.10671532	-0.31046532	-0.77372632
1.00117032	0.15836632	-0.12218232	-0.10312932	-0.31142132	-0.78129232
1.00049032	0.15621032	-0.12519332	-0.11469632	-0.31132332	-0.78871232
1.00086032	0.15408632	-0.12781832	-0.12643832	-0.30822332	-0.79297232
1.00118032	0.15202432	-0.13013732	-0.13137032	-0.30544832	-0.79652132
1.00209032	0.15018232	-0.13227232	-0.13208032	-0.30121432	-0.79774032
1.00336032	0.14855732	-0.13423632	-0.12694632	-0.29661332	-0.79910032
1.00376032	0.14682332	-0.13578532	-0.11761932	-0.29421132	-0.79818532
1.00631032	0.14523632	-0.13723332	-0.10837432	-0.28657832	-0.79671732
1.00872032	0.14325532	-0.13816532	-0.10745432	-0.28406432	-0.79368032
1.01161032	0.14096632	-0.13875232	-0.10289932	-0.27867232	-0.78693232
1.01471032	0.13820932	-0.13905332	-0.10520132	-0.27785332	-0.77741832
1.01788032	0.13501332	-0.13931232	-0.10802132	-0.28006832	-0.76472432
1.02233032	0.13137732	-0.13971532	-0.10704732	-0.28068832	-0.74776732
1.02622032	0.12693632	-0.13992432	-0.10083132	-0.28335032	-0.72675632
1.03185032	0.12196432	-0.14022732	-0.09415132	-0.28215132	-0.70279732
1.03976032	0.11645132	-0.14055332	-0.07603232	-0.27871832	-0.67254932
1.04661032	0.10993032	-0.14029132	-0.06234032	-0.27000132	-0.63834232
1.04962032	0.10238332	-0.13915232	-0.06784832	-0.27282232	-0.60730832
1.04716032	0.09420132	-0.13743432	-0.07439632	-0.29454132	-0.58230432
1.03944032	0.08591432	-0.13563432	-0.09000532	-0.32194232	-0.56435932
1.03191032	0.07828232	-0.13470932	-0.08480232	-0.34365932	-0.54994532
1.02885032	0.07173832	-0.13516132	-0.08473732	-0.34425932	-0.53893532
1.02718032	0.06624832	-0.13651732	-0.07180832	-0.33741132	-0.53469232
1.02841032	0.06197332	-0.13875832	-0.06000132	-0.31940132	-0.53651232
1.02930032	0.05861132	-0.14094632	-0.04239932	-0.29884632	-0.54193332
1.03035032	0.05601432	-0.14252132	-0.02611032	-0.27845332	-0.55120932
1.03249032	0.05400032	-0.14320732	-0.01738932	-0.25934932	-0.56273632
1.03475032	0.05242532	-0.14294832	-0.01379532	-0.24504032	-0.57680832
1.03675032	0.05118632	-0.14200532	-0.01806932	-0.23909032	-0.59359532
1.03869032	0.05020732	-0.14056432	-0.02565532	-0.23433032	-0.61005932
1.03986032	0.04941932	-0.13859332	-0.02952232	-0.23819132	-0.62568632
1.04041032	0.04881832	-0.13622132	-0.03424632	-0.24625732	-0.63995432
1.04076032	0.04849232	-0.13351332	-0.04025732	-0.25577332	-0.65128732
1.04103032	0.04843932	-0.13037232	-0.04449332	-0.26590532	-0.65899932
1.04082032	0.04864032	-0.12672032	-0.04982832	-0.27792632	-0.66437232
1.03998032	0.04912632	-0.12258332	-0.06138232	-0.28771132	-0.66769432
1.03728032	0.04998132	-0.11800232	-0.07495732	-0.30277332	-0.66926232
1.03250032	0.05117232	-0.11323032	-0.08441832	-0.31888232	-0.67121832
1.02756032	0.05291032	-0.10872932	-0.09715332	-0.33120032	-0.67385232
1.02196032	0.05516732	-0.10464432	-0.10778832	-0.34304232	-0.67847532
1.01853032	0.05809432	-0.10136032	-0.11685432	-0.34838432	-0.68476632
1.01604032	0.06162332	-0.09873232	-0.11950432	-0.35110232	-0.69072132
1.01511032	0.06580132	-0.09687332	-0.11900332	-0.35142032	-0.69837132
1.01543032	0.07064832	-0.09559232	-0.12197632	-0.34911732	-0.70782132
1.01663032	0.07604532	-0.09487232	-0.11934132	-0.34680032	-0.71725832
1.01861032	0.08195932	-0.09460432	-0.11614632	-0.34173932	-0.72758732
1.02136032	0.08830732	-0.09477232	-0.12339232	-0.33037132	-0.73931632
1.02434032	0.09500832	-0.09535032	-0.12305832	-0.31569132	-0.74981432
1.02641032	0.10183832	-0.09619132	-0.12500732	-0.30181332	-0.76019332
1.02954032	0.10897632	-0.09745932	-0.12386732	-0.28326832	-0.76811032
1.03205032	0.11618432	-0.09903332	-0.12769832	-0.26411032	-0.77801332
1.03497032	0.12351632	-0.10093732	-0.13142632	-0.24088032	-0.78724932
1.03577032	0.13058932	-0.10293132	-0.13747332	-0.23256232	-0.79865232
1.03776032	0.13775832	-0.10540532	-0.12403432	-0.21625632	-0.80573932
1.03822032	0.14454932	-0.10804432	-0.11663432	-0.20605132	-0.81558232
1.03595032	0.15068232	-0.11075532	-0.08688232	-0.20910532	-0.82267632
1.03376032	0.15634732	-0.11367532	-0.09123332	-0.21176032	-0.83382032
1.02707032	0.16055932	-0.11603732	-0.09506632	-0.23672832	-0.84595532
1.01697032	0.16311032	-0.11764732	-0.11690632	-0.27313132	-0.85601932
1.00823032	0.16459232	-0.11887732	-0.13328532	-0.29946632	-0.85949632
1.00291032	0.16531332	-0.11997032	-0.14835432	-0.31582432	-0.85507032
1.00003032	0.16527032	-0.12103132	-0.13329732	-0.32645932	-0.84240232
1.00132032	0.16509432	-0.12262132	-0.15591432	-0.32906132	-0.83343032
1.00195032	0.16431832	-0.12453132	-0.16734032	-0.33825432	-0.82811432
1.00285032	0.16323932	-0.12697432	-0.15478732	-0.34575532	-0.81814532
1.00422032	0.16183732	-0.12995332	-0.15715132	-0.35117732	-0.81297432
1.00469032	0.15993632	-0.13319832	-0.13953132	-0.35922232	-0.80776532
1.00596032	0.15774632	-0.13672632	-0.13353032	-0.36306932	-0.80401332
1.00692032	0.15498932	-0.13983332	-0.12440032	-0.36519932	-0.79816832
1.00965032	0.15195132	-0.14241332	-0.11714232	-0.35931232	-0.78750432
1.01306032	0.14857632	-0.14428732	-0.11070432	-0.34909532	-0.77406132
1.01619032	0.14505532	-0.14541532	-0.11222732	-0.34217632	-0.76096432
1.01760032	0.14135032	-0.14604432	-0.11179032	-0.33946932	-0.74836332
1.01742032	0.13764532	-0.14660132	-0.10489632	-0.33780332	-0.73658332
1.01958032	0.13453232	-0.14735632	-0.09362632	-0.32912332	-0.72470532
1.02330032	0.13141532	-0.14781932	-0.07821332	-0.31827232	-0.70950632
1.02507032	0.12762832	-0.14763332	-0.07458632	-0.31670132	-0.69679832
1.02769032	0.12381932	-0.14751532	-0.08043832	-0.31200832	-0.68282332
1.02944032	0.11971232	-0.14712032	-0.09385932	-0.31236132	-0.66940932
1.03030032	0.11562132	-0.14667732	-0.10316732	-0.31704832	-0.65701032
1.03219032	0.11163632	-0.14624432	-0.10939132	-0.31783032	-0.64214132
1.03368032	0.10765132	-0.14559732	-0.11413632	-0.32215432	-0.62831932
1.03208032	0.10366532	-0.14474232	-0.12625232	-0.33527832	-0.61919232
1.03007032	0.10030932	-0.14439232	-0.13400432	-0.34585032	-0.61481232
1.02858032	0.09771732	-0.14457432	-0.13235332	-0.34721332	-0.61149832
1.02833032	0.09590732	-0.14495732	-0.12365532	-0.34131432	-0.60739632
1.02733032	0.09508832	-0.14473132	-0.11820932	-0.33879832	-0.60324332
1.02704032	0.09514332	-0.14439032	-0.12035832	-0.33943832	-0.59920732
1.02724032	0.09578832	-0.14404132	-0.13051432	-0.34251932	-0.59615532
1.02770032	0.09680932	-0.14358132	-0.14457432	-0.34586032	-0.59235032
1.02824032	0.09789532	-0.14299832	-0.16202532	-0.34933732	-0.59123132
1.02896032	0.09872132	-0.14254732	-0.17357932	-0.34789032	-0.58923332
1.02844032	0.09906232	-0.14207032	-0.18475332	-0.35447032	-0.59098932
1.02935032	0.09925832	-0.14181132	-0.19020732	-0.35759832	-0.59277632
1.03012032	0.09928432	-0.14129032	-0.20451032	-0.36124432	-0.59781232
1.03100032	0.09917032	-0.14041832	-0.22480432	-0.36919132	-0.60411632
1.03184032	0.09885032	-0.13944432	-0.25099332	-0.37696432	-0.61185132
1.03188032	0.09819832	-0.13851232	-0.27738732	-0.38429132	-0.62098432
1.03124032	0.09732532	-0.13782132	-0.29364332	-0.38984432	-0.62990332
1.03109032	0.09653232	-0.13738232	-0.29628532	-0.39134432	-0.63870732
1.02967032	0.09579332	-0.13688232	-0.28953232	-0.39001132	-0.64716932
1.02861032	0.09521832	-0.13661232	-0.26977032	-0.38437732	-0.65352532
1.02737032	0.09475932	-0.13640032	-0.24428532	-0.37772632	-0.66037832
1.02666032	0.09461932	-0.13602232	-0.22317032	-0.37292532	-0.66647632
1.02706032	0.09494332	-0.13530532	-0.20901032	-0.36959532	-0.66975332
1.02693032	0.09552132	-0.13419132	-0.20608932	-0.37008832	-0.67395832
1.02759032	0.09629432	-0.13303232	-0.21204732	-0.36953732	-0.68029632
1.02816032	0.09713432	-0.13164532	-0.22189432	-0.36796032	-0.68712932
1.02907032	0.09813532	-0.12993232	-0.23236032	-0.36615932	-0.69565032
1.03066032	0.09935932	-0.12780832	-0.23625432	-0.37132732	-0.70127432
1.03343032	0.10094132	-0.12513432	-0.24248132	-0.38175732	-0.70766032
1.03315032	0.10234332	-0.12185132	-0.24808232	-0.39628132	-0.71364132
1.03307032	0.10386832	-0.11888332	-0.25049132	-0.41068832	-0.72071032
1.03161032	0.10554432	-0.11606832	-0.25557432	-0.42753732	-0.73093532
1.03037032	0.10760532	-0.11353432	-0.25350932	-0.43696232	-0.74019332
1.02879032	0.10989532	-0.11123832	-0.24934332	-0.44263532	-0.74802332
1.02744032	0.11245432	-0.10918232	-0.24588632	-0.44205632	-0.75785732
1.02618032	0.11523932	-0.10732732	-0.24254932	-0.43804032	-0.76550132
1.02473032	0.11822732	-0.10558432	-0.24741032	-0.43332232	-0.77598932
1.02441032	0.12154732	-0.10422432	-0.25326932	-0.42615932	-0.78739232
1.02443032	0.12504632	-0.10323332	-0.25947032	-0.41627232	-0.79902432
1.02402032	0.12859832	-0.10263832	-0.27142632	-0.40478332	-0.81273832
1.02366032	0.13223532	-0.10254332	-0.28029532	-0.39112932	-0.82628332
1.02472032	0.13610332	-0.10305532	-0.28425532	-0.37075432	-0.83864932
1.02287032	0.13954132	-0.10373332	-0.29334532	-0.35675832	-0.85267532
1.02188032	0.14293232	-0.10481632	-0.29636032	-0.34313932	-0.86564132
1.02067032	0.14603632	-0.10621732	-0.28985332	-0.32786832	-0.87673332
1.01879032	0.14875432	-0.10779832	-0.29331532	-0.32430632	-0.88910632
1.01617032	0.15097432	-0.10956932	-0.29615332	-0.31930332	-0.89993332
1.01358032	0.15272232	-0.11146832	-0.29428132	-0.32068532	-0.91041832
1.01133032	0.15388432	-0.11338232	-0.29070132	-0.32146332	-0.91785932
1.00845032	0.15421632	-0.11509532	-0.28528632	-0.32821832	-0.92109732
1.00660032	0.15401132	-0.11669532	-0.28435132	-0.33357532	-0.92239132
1.00702032	0.15363332	-0.11845132	-0.28609532	-0.33532632	-0.92010032
1.00728032	0.15294132	-0.12031832	-0.29198932	-0.34013432	-0.92133332
1.00834032	0.15221632	-0.12246532	-0.29464332	-0.34355332	-0.92122932
1.00928032	0.15129132	-0.12473932	-0.29544232	-0.34634332	-0.92182632
1.01013032	0.15011332	-0.12697132	-0.29334232	-0.34725232	-0.92030232
1.01162032	0.14873732	-0.12918932	-0.28901232	-0.34807632	-0.91684132
1.01352032	0.14715932	-0.13134032	-0.27892932	-0.34549332	-0.91045732
1.01481032	0.14523032	-0.13327132	-0.27946632	-0.34807732	-0.90498532
1.01746032	0.14323032	-0.13512532	-0.27314132	-0.34554732	-0.89594332
1.01945032	0.14094032	-0.13664932	-0.27749132	-0.34491932	-0.88603532
1.02055032	0.13849932	-0.13794932	-0.28198232	-0.34595032	-0.87618632
1.02246032	0.13612732	-0.13927632	-0.27834032	-0.34257232	-0.86048832
1.02334032	0.13349532	-0.14036532	-0.27644432	-0.34255632	-0.84755932
1.02492032	0.13095432	-0.14146332	-0.27118632	-0.33974232	-0.83381832
1.02808032	0.12868432	-0.14254432	-0.25994232	-0.33398232	-0.81576432
1.03098032	0.12636632	-0.14310132	-0.25150732	-0.32881632	-0.79890232
1.03213032	0.12333232	-0.14334432	-0.24579632	-0.33719732	-0.78386832
1.03222032	0.12007332	-0.14380632	-0.24498032	-0.34353832	-0.76836832
1.03380032	0.11673532	-0.14444532	-0.23739132	-0.34670832	-0.75007132
1.03336032	0.11296132	-0.14477932	-0.23671232	-0.35016432	-0.73206332
1.03548032	0.10934732	-0.14543032	-0.23116932	-0.35021832	-0.71347932
1.03692032	0.10541032	-0.14575432	-0.22533432	-0.34812432	-0.69313732
1.03728032	0.10113432	-0.14588732	-0.22085432	-0.35104532	-0.67404032
1.03551032	0.09659032	-0.14601132	-0.21571732	-0.35623832	-0.65828132
1.03465032	0.09237132	-0.14651532	-0.20339832	-0.35320432	-0.64506832
1.03409032	0.08846632	-0.14705032	-0.18980232	-0.34409932	-0.63081432
1.03290032	0.08485232	-0.14748232	-0.16824532	-0.33591732	-0.61821532
1.03230032	0.08170332	-0.14799732	-0.14881632	-0.33008332	-0.61111332
1.03289032	0.07924632	-0.14845332	-0.13331432	-0.31491032	-0.60574932
1.03321032	0.07724632	-0.14841932	-0.12413032	-0.30452032	-0.60552432
1.03207032	0.07550732	-0.14794232	-0.10739932	-0.30238032	-0.60825432
1.03222032	0.07438032	-0.14756832	-0.10650932	-0.29960732	-0.61789932
1.03217032	0.07361632	-0.14675732	-0.10505032	-0.29981032	-0.63002432
1.03227032	0.07327332	-0.14556532	-0.11024832	-0.30344132	-0.64477732
1.03348032	0.07336932	-0.14398732	-0.11807332	-0.30645332	-0.66077232
1.03478032	0.07381932	-0.14171132	-0.12908532	-0.31292532	-0.67626832
1.03669032	0.07460732	-0.13878632	-0.14517132	-0.32077632	-0.69029332
1.03762032	0.07566832	-0.13508132	-0.15054032	-0.33353632	-0.70161632
1.03873032	0.07704332	-0.13087632	-0.15775432	-0.34426232	-0.71119232
1.03796032	0.07857132	-0.12605532	-0.16060532	-0.35257832	-0.71778532
1.03568032	0.08027732	-0.12089732	-0.16303932	-0.36401232	-0.72326432
1.03281032	0.08225232	-0.11572232	-0.16267232	-0.37191332	-0.72693432
1.02940032	0.08453832	-0.11076132	-0.16638132	-0.38267132	-0.73287332
1.02534032	0.08718632	-0.10615732	-0.16984132	-0.38869432	-0.73870632
1.02293032	0.09030632	-0.10236232	-0.17187432	-0.39346432	-0.74699032
1.02165032	0.09391832	-0.09931832	-0.17962132	-0.39134932	-0.75674232
1.02213032	0.09808332	-0.09723832	-0.18569432	-0.38416032	-0.76701732
1.02456032	0.10275532	-0.09614732	-0.19059232	-0.36802232	-0.77927232
1.02734032	0.10767332	-0.09588632	-0.20099832	-0.35094932	-0.79217232
1.03043032	0.11276632	-0.09639132	-0.20020232	-0.32956432	-0.80438032
1.03143032	0.11757032	-0.09720332	-0.20421332	-0.31236832	-0.81739132
1.03229032	0.12221132	-0.09841532	-0.19773632	-0.30058032	-0.82823132
1.03246032	0.12649532	-0.09988132	-0.20122032	-0.28894032	-0.83807532
1.03236032	0.13045032	-0.10159032	-0.20418832	-0.28201732	-0.84890432
1.03301032	0.13412432	-0.10372832	-0.21006532	-0.27642532	-0.85930932
1.03265032	0.13731132	-0.10605832	-0.21596832	-0.27983132	-0.86965532
1.03197032	0.14004032	-0.10862732	-0.22521832	-0.28097132	-0.87968132
1.03342032	0.14268032	-0.11172432	-0.22460432	-0.28062532	-0.88631132
1.03252032	0.14455832	-0.11485232	-0.22456432	-0.28555032	-0.89406732
1.02959032	0.14555632	-0.11779332	-0.22342232	-0.29676732	-0.90020032
1.02696032	0.14589232	-0.12054832	-0.22351732	-0.30675232	-0.90289632
1.02488032	0.14557132	-0.12314232	-0.23259932	-0.31717732	-0.90474232
1.02453032	0.14498632	-0.12575232	-0.23876032	-0.32278732	-0.90285532
1.02509032	0.14411232	-0.12832732	-0.25250632	-0.32520532	-0.90037832
1.02530032	0.14284332	-0.13077932	-0.25966032	-0.32754532	-0.89552832
1.02590032	0.14133332	-0.13320932	-0.25159432	-0.32819832	-0.88691132
1.02695032	0.13964732	-0.13560132	-0.24088932	-0.32752232	-0.87658232
1.02762032	0.13771232	-0.13777532	-0.23064932	-0.32536832	-0.86807132
1.02783032	0.13540232	-0.13958832	-0.22667532	-0.32386232	-0.85843032
1.03057032	0.13304032	-0.14117632	-0.23344332	-0.31823132	-0.85044232
1.03381032	0.13057232	-0.14225232	-0.23442632	-0.30923532	-0.83760532
1.03776032	0.12823032	-0.14276632	-0.24294632	-0.30031532	-0.82608632
1.03918032	0.12548032	-0.14275032	-0.24148932	-0.30061532	-0.81499832
1.03663032	0.12229832	-0.14276432	-0.23095332	-0.30547232	-0.80518732
1.03694032	0.11960632	-0.14344232	-0.21443732	-0.30420432	-0.79459732
1.03756032	0.11678932	-0.14402932	-0.19640432	-0.30244532	-0.78348932
1.03995032	0.11397032	-0.14459432	-0.18820332	-0.29542732	-0.77190832
1.04341032	0.11069032	-0.14497932	-0.19156832	-0.29408732	-0.75983032
1.04466032	0.10686032	-0.14498332	-0.19821232	-0.29454832	-0.74721532
1.04624032	0.10261232	-0.14515332	-0.20299332	-0.29857432	-0.73207632
1.04546032	0.09760032	-0.14529132	-0.20667332	-0.31255532	-0.71868932
1.04395032	0.09248232	-0.14569932	-0.20238332	-0.32675532	-0.70476432
1.04315032	0.08777232	-0.14622632	-0.19464632	-0.31515332	-0.68620932
1.04123032	0.08287332	-0.14653032	-0.17912432	-0.30909732	-0.66910632
1.03894032	0.07826332	-0.14699132	-0.16528932	-0.30040832	-0.65517632
1.03978032	0.07472932	-0.14736632	-0.14547432	-0.27374632	-0.64001432
1.03685032	0.07109532	-0.14719332	-0.13045532	-0.27712732	-0.63508632
1.03697032	0.06853932	-0.14790132	-0.11466332	-0.26185932	-0.63438732
1.03669032	0.06627532	-0.14809232	-0.09692632	-0.24965732	-0.63507332
1.03643032	0.06440432	-0.14804232	-0.07820932	-0.23963032	-0.64156832
1.03583032	0.06283832	-0.14776932	-0.06511932	-0.23681432	-0.65267332
1.03601032	0.06161932	-0.14732632	-0.05770632	-0.23523332	-0.66690532
1.03581032	0.06066832	-0.14650132	-0.05687132	-0.23637532	-0.68507532
1.03557032	0.06002332	-0.14533132	-0.06533332	-0.24481432	-0.70651132
1.03629032	0.05978332	-0.14385632	-0.08232632	-0.25197132	-0.72886432
1.03719032	0.05988532	-0.14184732	-0.09722332	-0.25958732	-0.74892632
1.03792032	0.06028532	-0.13916832	-0.11269532	-0.26909032	-0.76550832
1.03910032	0.06096832	-0.13592132	-0.12251832	-0.27722032	-0.77889432
1.03947032	0.06188332	-0.13195532	-0.14035032	-0.29107532	-0.79091732
1.03969032	0.06302932	-0.12752132	-0.14953532	-0.29763632	-0.79731432
1.03857032	0.06439832	-0.12273732	-0.15827732	-0.30830032	-0.80334032
1.03695032	0.06605932	-0.11785532	-0.16554332	-0.32006932	-0.80930032
1.03531032	0.06812032	-0.11316132	-0.17191532	-0.32882032	-0.81449132
1.03186032	0.07044232	-0.10857632	-0.17664032	-0.34130532	-0.82087832
1.03209032	0.07359632	-0.10494932	-0.17521132	-0.34380332	-0.82694132
1.03131032	0.07710332	-0.10166432	-0.17736532	-0.34669632	-0.83347432
1.03196032	0.08132732	-0.09915232	-0.18636932	-0.34419732	-0.84506832
1.03576032	0.08622932	-0.09755232	-0.19358732	-0.33311932	-0.85570132
1.03956032	0.09151732	-0.09663632	-0.20727432	-0.31820632	-0.86780232
1.04368032	0.09713732	-0.09643732	-0.21400232	-0.29426032	-0.87825332
1.04762032	0.10288832	-0.09688832	-0.22366832	-0.27063532	-0.88891032
1.04977032	0.10853032	-0.09770232	-0.22364832	-0.25242132	-0.89924732
1.05049032	0.11395532	-0.09885032	-0.22815432	-0.23860232	-0.91027932
1.05126032	0.11920932	-0.10038832	-0.23227532	-0.22672632	-0.92022532
1.05069032	0.12402632	-0.10207232	-0.23499732	-0.22474032	-0.93088832
1.05009032	0.12845832	-0.10396032	-0.25195532	-0.21979232	-0.94110132
1.04923032	0.13246532	-0.10608632	-0.24496032	-0.22017032	-0.94785432
1.04765032	0.13595232	-0.10839332	-0.24622032	-0.21993432	-0.95527332
1.04606032	0.13900732	-0.11093232	-0.24260332	-0.22235632	-0.96035832
1.04358032	0.14148032	-0.11352632	-0.24237932	-0.23067832	-0.96806632
1.03985032	0.14310532	-0.11593332	-0.23314732	-0.24456332	-0.97334032
1.03587032	0.14393632	-0.11802432	-0.23006632	-0.25970732	-0.97633332
1.03373032	0.14418232	-0.11994032	-0.22524532	-0.26916832	-0.97377732
1.03340032	0.14402232	-0.12181032	-0.22597332	-0.27414832	-0.97000932
1.03324032	0.14349532	-0.12368932	-0.22876232	-0.27849032	-0.96569632
1.03391032	0.14283532	-0.12576032	-0.22767432	-0.28111732	-0.96186832
1.03461032	0.14193932	-0.12789632	-0.23112032	-0.28101232	-0.95825332
1.03535032	0.14085732	-0.13010332	-0.23145432	-0.28147432	-0.95504032
1.03555032	0.13952432	-0.13221732	-0.23176232	-0.28327732	-0.95121132
1.03603032	0.13811032	-0.13432632	-0.23442732	-0.27994932	-0.94693532
1.03677032	0.13667732	-0.13636332	-0.24132532	-0.27637432	-0.94146932
1.03874032	0.13530832	-0.13814632	-0.24860532	-0.26914832	-0.93662332
1.04079032	0.13382232	-0.13938732	-0.25467032	-0.25775232	-0.92851932
1.04302032	0.13221632	-0.14009132	-0.25571332	-0.25104532	-0.92048332
1.04445032	0.13040432	-0.14037632	-0.26006732	-0.24342332	-0.91369032
1.04504032	0.12828232	-0.14053332	-0.25966932	-0.24062932	-0.90877332
1.04582032	0.12602132	-0.14078732	-0.25081032	-0.23674532	-0.90155632
1.04606032	0.12352132	-0.14092132	-0.24939732	-0.23792732	-0.89543332
1.04612032	0.12084632	-0.14099832	-0.24980032	-0.24053032	-0.88772332
1.04620032	0.11799132	-0.14114032	-0.25277032	-0.24310432	-0.87808632
1.04680032	0.11502232	-0.14134432	-0.24316732	-0.23949032	-0.86292632
1.04745032	0.11183432	-0.14147732	-0.24633332	-0.24391632	-0.84943432
1.04968032	0.10835432	-0.14183532	-0.24793732	-0.24200932	-0.83149232
1.04972032	0.10429432	-0.14208632	-0.23596332	-0.24647132	-0.81174632
1.04912032	0.10006732	-0.14239932	-0.22449832	-0.24938132	-0.78908832
1.04858032	0.09535632	-0.14284032	-0.20895832	-0.25561832	-0.76403432
1.04607032	0.09042732	-0.14331332	-0.20153032	-0.27549732	-0.74434332
1.04493032	0.08611932	-0.14403932	-0.18997332	-0.26061032	-0.71922932
1.04199032	0.08180932	-0.14445632	-0.16867232	-0.25290632	-0.69477132
1.04044032	0.07801632	-0.14528332	-0.15111732	-0.24403532	-0.67672332
1.04052032	0.07510132	-0.14586032	-0.13890632	-0.21633032	-0.65955132
1.03913032	0.07283432	-0.14581132	-0.11672532	-0.20475232	-0.64705132
1.03819032	0.07086332	-0.14605732	-0.11754432	-0.20524732	-0.64676232
1.03806032	0.06942432	-0.14643132	-0.10332132	-0.20153532	-0.65000032
1.03660032	0.06823932	-0.14633932	-0.09090632	-0.20054932	-0.65829432
1.03647032	0.06748032	-0.14611832	-0.08356632	-0.19757332	-0.67315532
1.03679032	0.06690632	-0.14542832	-0.07574932	-0.19349932	-0.69148832
1.03627032	0.06651632	-0.14415432	-0.07361632	-0.19987932	-0.71468932
1.03674032	0.06646432	-0.14263232	-0.08093132	-0.20413732	-0.74166732
1.03883032	0.06665832	-0.14066632	-0.08659832	-0.20501432	-0.76374732
1.04261032	0.06700032	-0.13801732	-0.09735332	-0.20752432	-0.78270132
1.04609032	0.06733732	-0.13443332	-0.10893232	-0.21222132	-0.79540932
1.04844032	0.06773732	-0.12999732	-0.12867132	-0.22605532	-0.80683032
1.04905032	0.06825932	-0.12495432	-0.13984032	-0.23888732	-0.81396732
1.04795032	0.06900232	-0.11967132	-0.15041432	-0.25815532	-0.81975232
1.04615032	0.07012732	-0.11449132	-0.15374132	-0.27515732	-0.82566132
1.04361032	0.07159832	-0.10962932	-0.15439132	-0.29255032	-0.83353432
1.04201032	0.07353032	-0.10530932	-0.15553032	-0.30305332	-0.84034332
1.04135032	0.07587432	-0.10144532	-0.16192332	-0.30712732	-0.84853732
1.04099032	0.07856332	-0.09809332	-0.16452732	-0.31213832	-0.85576632
1.04193032	0.08165632	-0.09532232	-0.16741532	-0.31053032	-0.86342532
1.04331032	0.08515332	-0.09318032	-0.17611932	-0.30548532	-0.87398032
1.04558032	0.08903732	-0.09180832	-0.17929732	-0.29355832	-0.88326032
1.04788032	0.09306932	-0.09103732	-0.18456832	-0.28212332	-0.89271932
1.04968032	0.09711132	-0.09073132	-0.19734532	-0.26852032	-0.90351232
1.05102032	0.10105532	-0.09085732	-0.20352932	-0.25984232	-0.91319832
1.05361032	0.10505332	-0.09153432	-0.20531532	-0.24883432	-0.92069932
1.05506032	0.10887432	-0.09253532	-0.21328232	-0.23886932	-0.92941432
1.05672032	0.11264532	-0.09397732	-0.22119432	-0.23348532	-0.93940032
1.05886032	0.11632632	-0.09585832	-0.22814632	-0.22433332	-0.94843932
1.05938032	0.11966732	-0.09797332	-0.23842732	-0.22293932	-0.95923532
1.06083032	0.12297032	-0.10053832	-0.23968432	-0.21955432	-0.96793832
1.06140032	0.12589632	-0.10327832	-0.24670532	-0.22083632	-0.97693632
1.06096032	0.12842332	-0.10609832	-0.25077232	-0.22577932	-0.98546232
1.06048032	0.13063632	-0.10901532	-0.25144532	-0.23048932	-0.99263732
1.06001032	0.13249632	-0.11195732	-0.25022332	-0.23655032	-0.99873232
1.05764032	0.13366932	-0.11457232	-0.25080332	-0.24794332	-1.00273032
1.05613032	0.13445932	-0.11702232	-0.24831032	-0.25334132	-1.00213032
1.05549032	0.13480832	-0.11934232	-0.24394232	-0.26044432	-0.99989432
1.05546032	0.13489932	-0.12153232	-0.24107232	-0.26108832	-0.99562632
1.05603032	0.13496132	-0.12379832	-0.24185432	-0.26184132	-0.99245532
1.05614032	0.13494832	-0.12607232	-0.24412232	-0.26328532	-0.99131432
1.05642032	0.13491432	-0.12832932	-0.24594232	-0.26485032	-0.99048232
1.05696032	0.13481032	-0.13056332	-0.23860732	-0.26232132	-0.98722232
1.05666032	0.13441332	-0.13257432	-0.23826632	-0.26425732	-0.98623832
1.05611032	0.13372232	-0.13443332	-0.23737332	-0.26772232	-0.98356232
1.05630032	0.13281932	-0.13628832	-0.23900432	-0.27027232	-0.97903532
1.05688032	0.13169832	-0.13800332	-0.23705332	-0.27012132	-0.97184532
1.05844032	0.13044632	-0.13944832	-0.23308232	-0.26550732	-0.95985932
1.06001032	0.12885632	-0.14042932	-0.22848432	-0.26167832	-0.94668832
1.06049032	0.12740332	-0.14106932	-0.22770132	-0.26078432	-0.93555732
1.06243032	0.12631232	-0.14151932	-0.22626132	-0.25469132	-0.92696932
1.06319032	0.12500532	-0.14163332	-0.22344332	-0.25141732	-0.92024132
1.06240032	0.12362032	-0.14168532	-0.22530332	-0.25613132	-0.91482832
1.06207032	0.12232932	-0.14196432	-0.22229132	-0.25760632	-0.90876432
1.06197032	0.12110632	-0.14225232	-0.22010132	-0.25845832	-0.90149132
1.06137032	0.11988432	-0.14235732	-0.22150232	-0.26501332	-0.89524632
1.06089032	0.11880732	-0.14230632	-0.22753332	-0.26931232	-0.88767532
1.06065032	0.11780832	-0.14224232	-0.23933532	-0.27281632	-0.87803832
1.05995032	0.11674432	-0.14215832	-0.24294032	-0.27193132	-0.86640232
1.05874032	0.11561732	-0.14206732	-0.24269932	-0.27549732	-0.85138432
1.05778032	0.11417832	-0.14230432	-0.21730732	-0.27106232	-0.82778832
1.05615032	0.11219032	-0.14250332	-0.21109432	-0.27198132	-0.80646932
1.05580032	0.11028432	-0.14294432	-0.20511532	-0.26788032	-0.78316332
1.05478032	0.10821632	-0.14341632	-0.18223832	-0.26118832	-0.75549732
1.05418032	0.10630132	-0.14410232	-0.16747232	-0.25839532	-0.72957332
1.05397032	0.10462532	-0.14487932	-0.14821132	-0.25072432	-0.70237532
1.05385032	0.10334532	-0.14585832	-0.13101532	-0.23563132	-0.67706832
1.05351032	0.10254432	-0.14688832	-0.09872432	-0.22800232	-0.65295532
1.05337032	0.10206832	-0.14796332	-0.07010232	-0.22043232	-0.63334632
1.05270032	0.10182332	-0.14892632	-0.04517532	-0.21773132	-0.61771832
1.05182032	0.10167032	-0.14970132	-0.02532732	-0.21750032	-0.60773832
1.05050032	0.10155832	-0.15021232	-0.01104032	-0.22179932	-0.60314832
1.04891032	0.10143932	-0.15041832	0.00375732	-0.22674432	-0.60258132
1.04792032	0.10132432	-0.15040932	0.01155032	-0.22989632	-0.60797232
1.04763032	0.10126032	-0.15016932	0.01414532	-0.23722832	-0.61846732
1.04713032	0.10121432	-0.14953132	0.01567332	-0.24269532	-0.63237632
1.04694032	0.10129032	-0.14838932	0.01101332	-0.25125332	-0.65143432
1.04831032	0.10156632	-0.14682532	0.00206832	-0.25341332	-0.67018132
1.04903032	0.10183732	-0.14441532	-0.00649532	-0.25918232	-0.68791232
1.05162032	0.10235532	-0.14159032	-0.01830032	-0.26303832	-0.70355732
1.05349032	0.10287232	-0.13806132	-0.03506132	-0.26505232	-0.71790032
1.05387032	0.10332932	-0.13389032	-0.04311932	-0.27264032	-0.73078732
1.05476032	0.10392232	-0.12951132	-0.05219432	-0.27745332	-0.74203932
1.05500032	0.10453032	-0.12497532	-0.06564532	-0.28334832	-0.75368532
1.05487032	0.10512432	-0.12049332	-0.07220932	-0.28832232	-0.76332232
1.05585032	0.10582032	-0.11627132	-0.08555532	-0.29380432	-0.77330432
1.05514032	0.10637932	-0.11208832	-0.09296532	-0.30390132	-0.78276432
1.05391032	0.10704432	-0.10830432	-0.10558232	-0.31399432	-0.79495532
1.05231032	0.10793632	-0.10507532	-0.11700532	-0.32477332	-0.80587032
1.05320032	0.10945732	-0.10283432	-0.13803032	-0.32385032	-0.82211532
1.05392032	0.11125432	-0.10127332	-0.14317332	-0.32276532	-0.83420632
1.05434032	0.11337932	-0.10052732	-0.16514232	-0.31930632	-0.85192532
1.05735032	0.11616632	-0.10080632	-0.17577732	-0.30754632	-0.86775332
1.06169032	0.11943432	-0.10198532	-0.18250532	-0.28973032	-0.88412732
1.06699032	0.12312632	-0.10400932	-0.19334932	-0.27091532	-0.90098032
1.07084032	0.12683932	-0.10649732	-0.20971032	-0.25822532	-0.92089432
1.07394032	0.13066332	-0.10946032	-0.22668132	-0.24428232	-0.93926032
1.07642032	0.13451032	-0.11287732	-0.24451932	-0.23090232	-0.95820032
1.07802032	0.13827132	-0.11663232	-0.24672632	-0.21900332	-0.97476032
1.07643032	0.14142532	-0.12023332	-0.25350532	-0.22068832	-0.99297332
1.06960032	0.14326632	-0.12303732	-0.25370332	-0.23878532	-1.00908032
1.06149032	0.14391532	-0.12508232	-0.25364332	-0.26218332	-1.01926032
1.05739032	0.14393232	-0.12686332	-0.25934532	-0.27470732	-1.01966032
1.05672032	0.14359232	-0.12852232	-0.25816132	-0.27833632	-1.01446032
1.05723032	0.14306532	-0.13015932	-0.25947032	-0.28250632	-1.00910032
1.05763032	0.14240132	-0.13177332	-0.26133532	-0.28527332	-1.00509032
1.05852032	0.14176632	-0.13346732	-0.26134732	-0.28450132	-1.00087032
1.05961032	0.14114132	-0.13513632	-0.25337832	-0.28468732	-0.99518832
1.05975032	0.14034432	-0.13657332	-0.25355132	-0.28537432	-0.99093132
1.06157032	0.13967132	-0.13803932	-0.24792832	-0.28343732	-0.98536332
1.06235032	0.13870032	-0.13916432	-0.25157032	-0.28534432	-0.97925732
1.06437032	0.13769032	-0.14023332	-0.24964132	-0.28576632	-0.97185432
1.06535032	0.13654832	-0.14118732	-0.24682132	-0.28620332	-0.96323432
1.06571032	0.13573332	-0.14202532	-0.24584932	-0.28441232	-0.95623732
1.06633032	0.13527232	-0.14257032	-0.23444132	-0.28256332	-0.94812932
1.06651032	0.13490532	-0.14286632	-0.22571632	-0.28118532	-0.94059232
1.06688032	0.13456932	-0.14312732	-0.21847632	-0.27838932	-0.93411932
1.06729032	0.13398732	-0.14327732	-0.21671132	-0.28107532	-0.92784732
1.06757032	0.13316532	-0.14334432	-0.22668332	-0.28462432	-0.92224032
1.06831032	0.13231032	-0.14346632	-0.23418532	-0.28974332	-0.91456332
1.06818032	0.13140432	-0.14358532	-0.24217632	-0.29515832	-0.90725732
1.06823032	0.13063332	-0.14385832	-0.23796532	-0.29924232	-0.89714532
1.06778032	0.12992632	-0.14416232	-0.23316932	-0.30334832	-0.88707432
1.06792032	0.12944232	-0.14458332	-0.22785832	-0.30771932	-0.87776632
1.06806032	0.12906132	-0.14500532	-0.21218832	-0.30834732	-0.86666932
1.06656032	0.12855032	-0.14521532	-0.21126232	-0.32144232	-0.85465932
1.06683032	0.12838332	-0.14555032	-0.20015032	-0.32363332	-0.83928132
1.06902032	0.12879132	-0.14621732	-0.19731932	-0.31832932	-0.82040432
1.06824032	0.12926032	-0.14656432	-0.19621232	-0.32309432	-0.80494032
1.06814032	0.13021832	-0.14717032	-0.18478632	-0.32519332	-0.78564732
1.06807032	0.13135532	-0.14788532	-0.17496632	-0.32510232	-0.76655232
1.06683032	0.13241332	-0.14848632	-0.16015732	-0.32703532	-0.74825332
1.06549032	0.13335632	-0.14910732	-0.13762032	-0.32759232	-0.72809332
1.06311032	0.13376032	-0.14947432	-0.11015632	-0.32717732	-0.70784432
1.06169032	0.13352032	-0.14994732	-0.08976132	-0.32356532	-0.68776232
1.06140032	0.13254632	-0.15063032	-0.07162932	-0.31741732	-0.66802232
1.06081032	0.13085332	-0.15139132	-0.05116832	-0.31577032	-0.65003832
1.05998032	0.12887432	-0.15218032	-0.02667932	-0.30886432	-0.63296032
1.05961032	0.12713732	-0.15301232	0.00127032	-0.29682132	-0.61570032
1.05818032	0.12547932	-0.15367432	0.04062632	-0.28468932	-0.59718632
1.05751032	0.12438432	-0.15453232	0.07367832	-0.27399432	-0.58383632
1.05681032	0.12394432	-0.15533832	0.10836732	-0.26300932	-0.57443332
1.05527032	0.12397332	-0.15601532	0.14312432	-0.25655332	-0.56721632
1.05466032	0.12446832	-0.15676332	0.17188232	-0.25116332	-0.56335732
1.05325032	0.12494132	-0.15714632	0.19151432	-0.25101032	-0.56248832
1.05214032	0.12536732	-0.15714032	0.19938332	-0.25674532	-0.56541932
1.05103032	0.12571032	-0.15671032	0.19866632	-0.26585132	-0.57267832
1.05071032	0.12614932	-0.15603132	0.18990732	-0.27507132	-0.58330232
1.05079032	0.12671032	-0.15510132	0.17685732	-0.28377332	-0.59648532
1.05061032	0.12727232	-0.15367432	0.16152332	-0.29105632	-0.61142132
1.05143032	0.12790532	-0.15177032	0.13877532	-0.29843632	-0.62829232
1.05408032	0.12862832	-0.14946932	0.11187232	-0.30163732	-0.64250232
1.05674032	0.12927532	-0.14649732	0.08678132	-0.30600832	-0.65395232
1.05834032	0.12979732	-0.14286432	0.06659932	-0.31288032	-0.66009032
1.05964032	0.13036532	-0.13884232	0.04902032	-0.32258932	-0.66640032
1.05882032	0.13082532	-0.13453332	0.03741132	-0.33647232	-0.67250532
1.05902032	0.13161532	-0.13055532	0.01646432	-0.35256032	-0.68089132
1.05833032	0.13258432	-0.12683232	-0.00549432	-0.37030432	-0.69360532
1.05643032	0.13367332	-0.12349632	-0.02209032	-0.38873432	-0.70938832
1.05683032	0.13535332	-0.12094332	-0.04723232	-0.39970532	-0.72915732
1.05785032	0.13730332	-0.11894832	-0.07351932	-0.40766332	-0.75054532
1.05928032	0.13939532	-0.11745032	-0.09786432	-0.41203232	-0.77114032
1.06081032	0.14153532	-0.11626332	-0.11833332	-0.41643632	-0.79050032
1.06279032	0.14371032	-0.11544632	-0.13866232	-0.41972432	-0.80871132
1.06485032	0.14583832	-0.11498932	-0.14975632	-0.42287632	-0.82417332
1.06626032	0.14784932	-0.11486632	-0.16387232	-0.42742432	-0.84032032
1.06972032	0.15004232	-0.11543632	-0.17941932	-0.42883032	-0.85469832
1.07298032	0.15222432	-0.11641932	-0.19444632	-0.42768932	-0.87027832
1.07464032	0.15396932	-0.11773432	-0.21106732	-0.43048532	-0.88807932
1.07602032	0.15551632	-0.11931032	-0.22538632	-0.43498332	-0.90600232
1.07690032	0.15669232	-0.12097232	-0.23844932	-0.43734132	-0.92074132
1.07686032	0.15734432	-0.12256832	-0.24994932	-0.44005132	-0.93254532
1.07698032	0.15756332	-0.12396032	-0.26120032	-0.44389232	-0.93951832
1.07691032	0.15728832	-0.12509732	-0.27205632	-0.44636932	-0.94455832
1.07735032	0.15686232	-0.12613732	-0.27720032	-0.44687632	-0.94713532
1.07845032	0.15645132	-0.12721832	-0.28455632	-0.45065832	-0.94930432
1.07854032	0.15586732	-0.12815932	-0.28897832	-0.45209432	-0.95229132
1.07915032	0.15537632	-0.12912432	-0.29083332	-0.45012232	-0.95467832
1.07960032	0.15489132	-0.12994732	-0.29376932	-0.44768332	-0.95743632
1.07974032	0.15443332	-0.13054832	-0.29275032	-0.44631932	-0.95943732
1.07981032	0.15411432	-0.13095432	-0.29316832	-0.44582532	-0.96169132
1.08015032	0.15400932	-0.13124232	-0.28717132	-0.44460032	-0.96300432
1.08063032	0.15412032	-0.13138932	-0.28856232	-0.44296832	-0.96551932
1.08112032	0.15439632	-0.13148532	-0.28647332	-0.44305632	-0.96659432
1.08134032	0.15469432	-0.13150132	-0.28708832	-0.44225032	-0.96828632
1.08127032	0.15493832	-0.13145432	-0.28815232	-0.44183332	-0.96991532
1.08166032	0.15513132	-0.13152732	-0.28714432	-0.44139332	-0.97141332
1.08151032	0.15510032	-0.13165432	-0.28794632	-0.44043632	-0.97138632
1.08152032	0.15490432	-0.13193132	-0.28947632	-0.44013432	-0.97149232
1.08200032	0.15471232	-0.13248032	-0.29056832	-0.43768632	-0.97091032
1.08247032	0.15438032	-0.13329432	-0.29631432	-0.43662332	-0.97145332
1.08244032	0.15393632	-0.13440332	-0.30271932	-0.43658532	-0.97396632
1.08359032	0.15361632	-0.13600732	-0.30807532	-0.43390832	-0.97636132
1.08384032	0.15313732	-0.13789632	-0.31081932	-0.43431632	-0.97685832
1.08482032	0.15270732	-0.14015332	-0.31088432	-0.43158232	-0.97675632
1.08623032	0.15215932	-0.14237032	-0.31205432	-0.42727332	-0.97534332
1.08864032	0.15152632	-0.14416732	-0.31018332	-0.42344332	-0.96889932
1.09121032	0.15072032	-0.14518132	-0.31102132	-0.41853632	-0.96027732
1.09225032	0.14988232	-0.14545032	-0.31494332	-0.41349432	-0.95401432
1.09344032	0.14944832	-0.14548232	-0.31645232	-0.40777732	-0.95050532
1.09452032	0.14918932	-0.14549632	-0.31079932	-0.40157732	-0.94694732
1.09493032	0.14889132	-0.14556032	-0.30248432	-0.39542632	-0.94487532
1.09473032	0.14848332	-0.14565232	-0.29654932	-0.39261932	-0.94338832
1.09503032	0.14814832	-0.14584232	-0.29106732	-0.39342232	-0.93955032
1.09475032	0.14774432	-0.14584232	-0.29990132	-0.39618832	-0.93689232
1.09436032	0.14748232	-0.14576632	-0.31160232	-0.40083832	-0.93247132
1.09509032	0.14759332	-0.14587732	-0.32208832	-0.40211032	-0.92675432
1.09570032	0.14792832	-0.14609532	-0.32027432	-0.40093332	-0.91893832
1.09607032	0.14840232	-0.14645932	-0.30263932	-0.39821232	-0.90714332
1.09546032	0.14877932	-0.14676332	-0.28642532	-0.39546032	-0.89553832
1.09591032	0.14927332	-0.14722332	-0.25994932	-0.39012632	-0.87844832
1.09544032	0.14966732	-0.14758832	-0.24334332	-0.38676332	-0.86457832
1.09669032	0.15040532	-0.14826032	-0.22804332	-0.37870832	-0.84893732
1.09431032	0.15060132	-0.14835932	-0.21241032	-0.38240632	-0.83406032
1.09546032	0.15134132	-0.14886532	-0.20345932	-0.37571632	-0.81684532
1.09559032	0.15193532	-0.14924032	-0.19609132	-0.37280032	-0.80178632
1.09506032	0.15249832	-0.14964432	-0.18452132	-0.37132632	-0.78839432
1.09434032	0.15306832	-0.15010332	-0.17014532	-0.37068832	-0.77572532
[truncated: 3,539 more rows]
