# Supplementary material for: Dynamic Monitoring Reveals Motor Task Characteristics in Prehistoric Technical Gestures
Source: PLoS One. 2015 Aug 18;10(8):e0134570. doi: 10.1371/journal.pone.0134570 (PMC4540478; doi:10.1371/journal.pone.0134570)
Supplement: S1 Dataset — The zip file contains csv documents of the measurement data generated during the experiments. For each experiment exist two files, one of the measurements of the force sensor and one of the position sensor. They are labeled by the abbreviation “exp” followed by a number and the postfix “-force” for the force sensor and “-position” for the position sensor. The first row shows the legend of the document which states the arrangement of the quantities below. The quantities are listed in chronological order. Sample times of both sensors were 0.01 s. (ZIP) [file pone.0134570.s002.zip › exp24-force.csv]

Force X (N)	Force Y (N)	Force Z (N)	Torque X (N-m)	Torque Y (N-m)	Torque Z (N-m)	Frequency = 1000	Averaging Level = 10	F/T Serial Number = FT14761	Time Started = 05.02.2014 18:50:46
-0.00833571795374155	0.0294444933533669	0.0130838109180331	-0.000623708707280457	0.000815320003312081	-0.000499009503982961
-0.00135678390506655	0.0391305685043335	0.0657912418246269	-0.000552701065316796	0.00102513795718551	-0.000719918461982161
-0.015407944098115	0.0341989621520042	0.0050181713886559	-0.00031314414809458	0.00144249375443906	-0.000732607732061297
0.0146871311590075	0.0611977353692055	2.33720274991356E-05	-0.000192571969819255	0.000542094290722162	-0.000229919489356689
0.0376393981277943	0.0358480662107468	0.0179149899631739	-0.00104144925717264	0.000455299013992772	-0.000591386342421174
0.0283665545284748	0.0540789254009724	0.0268432609736919	-0.000301607127767056	0.00032240294967778	-0.000531309051439166
0.0311267171055079	0.0548127107322216	0.0225660651922226	-0.000225536394282244	0.000591649732086807	-0.000492157705593854
0.0214605554938316	0.0711565464735031	0.0520931147038937	-0.000811830745078623	0.00025892216945067	-0.000485050230054185
0.0183746870607138	0.0465543530881405	0.0177063085138798	-0.000291249569272622	9.95034715742804E-05	-0.000359765836037695
0.0343896299600601	0.0937687903642654	0.040167398750782	-2.47600801230874E-05	0.00104149407707155	-0.000633370014838874
0.0188502874225378	0.0515279620885849	0.00144251040183008	0.000439841707702726	0.00100233312696218	-0.00056518247583881
0.0599402002990246	0.0118743814527988	0.0223513636738062	-0.000645343738142401	0.00111559103243053	-7.77547538746148E-05
0.0449599325656891	0.039276696741581	0.0458993576467037	0.000371063186321408	0.00114989117719233	-0.00081537471851334
0.0391027368605137	0.0412527807056904	0.00239060958847404	0.000247641059104353	0.00159810623154044	-0.000895664561539888
0.0362043306231499	0.0245722178369761	0.0404266007244587	-1.44131145134452E-05	0.00112330925185233	-0.000414375535910949
0.0626863986253738	0.0514987707138062	0.022923719137907	-0.000300913816317916	0.00123604480177164	-0.000371080037439242
0.01983049698174	0.0688720718026161	0.100676126778126	-0.000273669662419707	0.000935801886953413	-0.000587423914112151
0.0470377951860428	0.0348010584712029	0.0350722335278988	0.000122568075312302	0.00134171394165605	0.000261372682871297
-0.00864074099808931	0.018786882981658	0.041474636644125	0.000484681571833789	0.000937453762162477	-0.00113223516382277
0.0105850985273719	0.024037130177021	0.0613945797085762	0.000653581053484231	0.0012239859206602	0.000102601690741722
0.0401626713573933	0.0251878425478935	0.0134403323754668	0.000811709847766906	0.00158893002662808	0.000543531845323741
0.0592237301170826	0.0327852517366409	0.102476194500923	0.000674799201078713	0.00150980509351939	-0.000507836346514523
0.0740293115377426	0.0292454194277525	0.111449845135212	0.000245138216996565	0.00132308644242585	-0.000727892853319645
0.0456961095333099	0.0118084279820323	0.0675318688154221	0.000732668151613325	0.00154944579117	-0.000415123940911144
0.0553209744393826	0.0291975177824497	0.119821481406689	0.00023629296629224	0.00162065995391458	-0.000713534420356154
0.0297272801399231	0.045068446546793	0.0367617160081863	0.000268483359832317	0.0023313770070672	-0.000723893812391907
0.0570001639425755	0.0677065849304199	0.102313376963139	1.94078475033166E-05	0.00166391697712243	-0.000924565247260034
0.0640154629945755	0.0737280249595642	0.0224392302334309	-0.000564261164981872	0.00098905130289495	-0.000350834685377777
0.016910407692194	0.0750727355480194	0.0429740138351917	-0.00119798316154629	0.0013648858293891	-0.000440071074990556
0.0454256646335125	0.0763242989778519	0.0532477274537086	-0.000413503643358126	0.00145420047920197	-0.000634071824606508
-0.00665303319692612	0.0475427769124508	0.0513256974518299	-0.00098665407858789	0.00094193551922217	-0.000264897505985573
0.0391331575810909	0.0719245374202728	0.0698841884732246	-0.00114109413698316	0.000344028492690995	-0.000697069161105901
0.0105994269251823	0.103520326316357	0.102862820029259	-0.00115377618931234	0.000605662236921489	-0.000134084621095099
-0.0285513810813427	0.0693240463733673	0.0681717246770859	-0.000919819460250437	0.000570799398701638	-0.000270066055236384
0.0369790121912956	0.0840064510703087	0.138203337788582	-0.000791860860772431	0.00144946645013988	0.000137629482196644
0.0307937692850828	0.0365034528076649	0.0821262821555138	-0.00159517803695053	0.00125733530148864	-0.000342136510880664
0.0335451513528824	0.117844872176647	0.0804509744048119	-0.000678423210047185	0.00106136966496706	-0.00170142867136747
-0.00129099912010133	0.114138424396515	0.0653063207864761	-0.00155436829663813	0.000808912038337439	-0.00132824655156583
0.0249138511717319	0.128347247838974	0.0330458730459213	-0.00159680948127061	0.000299751554848626	-0.000222538757952861
-3.41156066951953E-07	0.101405531167984	0.0978643745183945	-0.00104100513271987	-0.000146387334098108	0.000135843511088751
0.0539293065667152	0.044997800141573	0.0502579286694527	-0.000990051659755409	0.000271431374130771	0.000842902227304876
0.0240741334855556	0.0483126603066921	0.0622696876525879	0.000688992557115853	-9.97622555587441E-05	-0.000424895319156349
-0.0252607204020023	0.0193633753806353	0.067245788872242	0.0013037781463936	0.00105827825609595	-0.00070649734698236
0.00953870732337236	0.0114942705258727	0.0792140066623688	0.000911393784917891	0.000691385008394718	1.65271158039104E-05
0.0316929891705513	-0.0313675478100777	0.0631348267197609	0.00146176398266107	0.00142240850254893	4.17539849877357E-05
0.0527318492531776	-0.0170733388513327	0.0733018442988396	0.00253908755257726	0.0019411490065977	-5.43191854376346E-05
0.0399917475879192	-0.0747436061501503	0.0691822692751884	0.00241786241531372	0.00241783959791064	-5.04438976349775E-05
0.0632317736744881	-0.0349613465368748	0.12249381840229	0.0025661182589829	0.00227806717157364	-0.000572069198824465
0.0515069253742695	-0.0554529018700123	0.0387344732880592	0.00200521759688854	0.00225837784819305	-0.00024288181157317
0.0355182737112045	-0.0439607389271259	0.0672099217772484	0.000621914048679173	0.00209302501752973	-9.04807457118295E-05
0.0617955438792706	0.00732909236103296	0.0761623531579971	0.00118849647697061	0.00172547856345773	2.90041989501333E-05
0.00625292910262942	0.0333644449710846	0.065570205450058	0.000300713640172035	0.000598521379288286	-0.000104782469861675
-0.0371284559369087	0.0106741664931178	-0.0308417119085789	0.000537559681106359	-0.000193909581867047	7.75821827119216E-05
-0.0619449354708195	-0.0149650163948536	0.0749451294541359	0.000286622118437663	-0.00138033903203905	-0.00100751011632383
-0.116106115281582	-0.01544055249542	-0.0634647458791733	-0.000305964902509004	-0.00184212962631136	0.000120763965242077
-0.0905772149562836	0.0504002310335636	0.050495583564043	0.000152710505062714	-0.00280327978543937	-0.00028440376627259
-0.181144416332245	-0.0445702783763409	-0.00746795395389199	-0.000398641859646887	-0.00229896744713187	-0.000139532960020006
-0.14283774793148	-0.0185042973607779	0.0198985636234283	0.000348921195836738	-0.00280134496279061	-0.000255945429671556
-0.157011598348618	0.0166342221200466	0.0359942354261875	2.5476214432274E-05	-0.00284831970930099	-2.31369413086213E-05
-0.158595591783524	0.0354826413094997	0.0356165990233421	-0.000259931723121554	-0.00258117960765958	-5.03501651110128E-05
-0.132427766919136	0.0343335308134556	0.0529682077467442	-0.000533043057657778	-0.00243173586204648	9.39876917982474E-05
-0.126559987664223	0.0272888913750649	0.035123236477375	-0.00181399995926768	-0.00132199178915471	-0.000139869298436679
-0.115507245063782	0.0734548419713974	-2.07097600650741E-05	-0.00149615819100291	-0.00154951331205666	8.09509438113309E-05
-0.122618600726128	0.0454236529767513	0.0496700070798397	-0.000994352507404983	-0.00183744763489813	-0.000624008767772466
-0.15485605597496	0.00604700623080134	0.0480907820165157	-0.000601156032644212	-0.00261694984510541	0.000259729364188388
-0.165101066231728	0.0355359390377998	0.0759816393256187	0.000703782425262034	-0.00327463704161346	-0.000341004080837592
-0.163990572094917	-0.0194874424487352	0.0924762636423111	0.000118563199066557	-0.00235225958749652	0.000182529052835889
-0.176078483462334	-0.0019154908368364	0.0488625466823578	0.000645289546810091	-0.00284439907409251	0.000290034047793597
-0.166317835450172	0.0112787475809455	0.0840881541371346	0.000739627808798105	-0.00323286140337586	0.000101095916761551
-0.129561737179756	0.0194243304431438	0.0616322308778763	4.98422305099666E-05	-0.00328215840272605	0.000445289944764227
-0.172191560268402	-0.019705031067133	0.123806342482567	0.000736649963073432	-0.00233307154849172	-6.70432345941663E-05
-0.161297455430031	0.0368466004729271	0.0749168321490288	0.000365080282790586	-0.00292765349149704	0.00011490849283291
-0.156712248921394	0.0743425115942955	0.167113810777664	-6.31728180451319E-05	-0.00367507338523865	-0.000763628049753606
-0.183958187699318	0.0466702803969383	0.113613374531269	-0.00123267946764827	-0.0044928602874279	-0.00080319627886638
-0.244563847780228	0.0711500644683838	0.130478769540787	-0.000816630083136261	-0.00422083074226975	-0.000979076372459531
-0.202572211623192	0.118321821093559	0.0475819036364555	-0.00178495410364121	-0.00520810252055526	-0.00120002764742821
-0.225623831152916	0.0605973117053509	0.0721552148461342	-0.00199110247194767	-0.00469366554170847	-0.000394554430386052
-0.205403283238411	0.0860295742750168	0.10789530724287	-0.000776572385802865	-0.00527447648346424	-0.000276946666417643
-0.246995180845261	0.0174045842140913	0.142597392201424	-0.00132844410836697	-0.00422316370531917	-0.000501481932587922
-0.21024514734745	-0.0167896971106529	0.156072795391083	-0.000103188081993721	-0.00387358688749373	0.000403212005039677
-0.220535829663277	-0.0679219737648964	0.138063862919807	-0.000249991193413734	-0.00254508596844971	0.00089530780678615
-0.183994382619858	-0.00345014547929168	0.111812770366669	-0.00117119587957859	-0.00327255250886083	0.000513177888933569
-0.179165527224541	0.114478267729282	0.211118966341019	-0.00161095440853387	-0.00456230854615569	6.54466348350979E-05
-0.198740258812904	0.0948706045746803	0.175696358084679	-0.00347073166631162	-0.00423183804377913	-0.000581331900320947
-0.200652271509171	0.095227062702179	0.124148584902287	-0.00304914126172662	-0.00348377204500139	-0.000680486322380602
-0.188039317727089	0.0522513091564178	0.168840155005455	-0.00236925738863647	-0.00300728948786855	-0.000642999832052737
-0.140362843871117	0.0377999655902386	0.213337153196335	-0.00182544800918549	-0.00239210715517402	-0.000369670568034053
-0.100615940988064	0.0568319037556648	0.180165216326714	-0.00200976547785103	-0.00147229305002838	-0.000989502994343638
-0.128248155117035	0.118987217545509	0.165163144469261	-0.0027715393807739	-0.000385494058718905	-0.000800749461632222
-0.103548087179661	0.164917930960655	0.23072324693203	-0.00423902040347457	-0.00226384866982698	-0.00182295963168144
-0.155094757676125	0.201415210962296	0.209965631365776	-0.00616055773571134	-0.0030834162607789	-0.00167311308905482
-0.193145737051964	0.276530593633652	0.289652734994888	-0.00849863514304161	-0.00330678233876824	-0.00199235649779439
-0.195624724030495	0.353482574224472	0.300251454114914	-0.00936702452600002	-0.00473795039579272	-0.00159047089982778
-0.181314706802368	0.291239380836487	0.286230713129044	-0.00842202268540859	-0.00560731021687388	-0.000217730659642257
-0.236713424324989	0.247521877288818	0.364825516939163	-0.00722833350300789	-0.00448429631069303	-4.18156523664948E-05
-0.155592009425163	0.141422674059868	0.411027491092682	-0.00543398736044765	-0.00401961337774992	0.000676490424666554
-0.220923110842705	0.0896944850683212	0.391965955495834	-0.00325472839176655	-0.00437574600800872	-6.55117255519144E-05
-0.219750985503197	0.0401091612875462	0.437853753566742	-0.00254885968752205	-0.00419535860419273	-0.000752163061406463
-0.167125537991524	0.03030208311975	0.487740039825439	-0.000935327843762934	-0.00365479500032961	-0.000488118617795408
-0.185408100485802	-0.0380283109843731	0.49005588889122	0.000391094101360068	-0.00355879543349147	-0.000912738207262009
-0.157142356038094	-0.0733513683080673	0.446606129407883	0.00249698990955949	-0.00336430105380714	0.000564282003324479
-0.112972661852837	-0.114149816334248	0.423286557197571	0.00182125589344651	-0.000636352342553437	0.00185833522118628
-0.0105825597420335	-0.0997726768255234	0.457231462001801	0.00191465974785388	0.000841268454678357	0.0009942656615749
0.0395375788211823	-0.033613670617342	0.524106085300446	0.000683814927469939	0.00312616559676826	-0.000215703636058606
0.0742394626140594	0.0100595494732261	0.434220552444458	-0.00214532646350563	0.00511504197493196	-0.00214376184158027
0.0743076130747795	0.0364842303097248	0.485241800546646	-0.00279984320513904	0.00439180014654994	-0.00202080188319087
0.096553735435009	0.110689856112003	0.52751088142395	-0.00339511665515602	0.00336728827096522	-0.0018787260632962
0.00360290170647204	0.092682920396328	0.508371710777283	-0.00377175607718527	0.00256447237916291	-0.00195648986846209
0.0203190222382545	0.0351334847509861	0.601553320884705	-0.00218844530172646	0.00190487049985677	0.00054858427029103
0.0541034303605556	0.0989362150430679	0.554213643074036	-0.00187280250247568	0.00177040975540876	0.000445294252131134
0.0502476841211319	0.0809088349342346	0.552689611911774	-0.00269224820658565	0.00228724163025618	0.000941315316595137
0.079472504556179	0.132792487740517	0.589563846588135	-0.00169782422017306	0.00190054113045335	0.000308864953694865
0.0630628392100334	0.0511174313724041	0.51441764831543	-0.00459575047716498	0.00403542723506689	-9.34716590563767E-05
0.0843513831496239	0.136871740221977	0.551571607589722	-0.00426239799708128	0.00408933078870177	-0.00141326698940247
0.157960817217827	0.172470569610596	0.670157909393311	-0.00481119006872177	0.00434817560017109	-0.00179830496199429
0.131837293505669	0.190428733825684	0.679107964038849	-0.00558604812249541	0.00557096628472209	-0.00257330760359764
0.143721997737885	0.199983447790146	0.674409925937653	-0.00613713543862104	0.00528529658913612	-0.00261150766164064
0.136495694518089	0.230878785252571	0.751643002033234	-0.00648983754217625	0.00437091523781419	-0.00250785471871495
0.163010999560356	0.212401628494263	0.77401602268219	-0.00495370011776686	0.0048408922739327	-0.00172005104832351
0.158810019493103	0.110860399901867	0.740336179733276	-0.00378371705301106	0.00601836759597063	-0.00121116987429559
0.250853508710861	0.129411205649376	0.768687963485718	-0.00250729313120246	0.0071173869073391	-0.000957047508563846
0.289976418018341	0.184830844402313	0.740029871463776	-0.00237156008370221	0.00875899195671082	-0.00164216884877533
0.332742989063263	0.20156167447567	0.77124285697937	-0.00381251936778426	0.010162609629333	-0.00237000966444612
0.308933883905411	0.282872706651688	0.76452374458313	-0.00712539441883564	0.0102826869115233	-0.00334410346113145
0.331261903047562	0.387707561254501	0.760098874568939	-0.00866984110325575	0.00922030489891768	-0.00443073362112045
0.301419258117676	0.373420357704163	0.740905523300171	-0.00810397136956453	0.00884516909718513	-0.00341262482106686
0.311194390058517	0.258765310049057	0.733442366123199	-0.00544201862066984	0.00905653089284897	-0.00209958222694695
0.322682052850723	0.246230840682983	0.744097650051117	-0.00372579717077315	0.00913484115153551	-0.00212952867150307
0.311899363994598	0.256403744220734	0.760878145694733	-0.00407558307051659	0.00954805407673121	-0.00209812400862575
0.290027499198914	0.339940190315247	0.729875326156616	-0.00564548186957836	0.00903019681572914	-0.00320850964635611
0.300161063671112	0.354197561740875	0.727836430072784	-0.00795946829020977	0.00933942105621099	-0.00321519165299833
0.317083239555359	0.391010880470276	0.791498303413391	-0.00709778070449829	0.00862939190119505	-0.00201455457136035
0.328152894973755	0.348331779241562	0.830413639545441	-0.00821143761277199	0.00878767389804125	-0.00213534664362669
0.2989282310009	0.371649026870728	0.834208190441132	-0.00792855303734541	0.00908571295440197	-0.00206249090842903
0.28988379240036	0.379110515117645	0.853641033172607	-0.00690549053251743	0.0097296666353941	-0.00273203966207802
0.343520820140839	0.378698974847794	0.871778428554535	-0.00757220108062029	0.00919089559465647	-0.00299757346510887
0.349045485258102	0.329501867294312	0.878099858760834	-0.00665795989334583	0.00921215489506722	-0.00331655656918883
0.343440055847168	0.275082945823669	0.8744957447052	-0.00503006530925632	0.0112498113885522	-0.00257179979234934
0.367673397064209	0.239281013607979	0.922871291637421	-0.00430115452036262	0.0117322681471705	-0.00207770988345146
0.454259008169174	0.278886675834656	0.982302784919739	-0.00411885743960738	0.0117257200181484	-0.00293671037070453
0.443905770778656	0.293708831071854	0.92436695098877	-0.00539681734517217	0.0134490048512816	-0.00286846561357379
0.412164241075516	0.303069800138474	0.933147370815277	-0.00575605500489473	0.0135932546108961	-0.00342506216838956
0.448850125074387	0.36070641875267	0.925457954406738	-0.00527603039517999	0.0125740459188819	-0.0037250651512295
0.413640290498734	0.370096206665039	0.991226077079773	-0.00683365622535348	0.0115598309785128	-0.00289390725083649
0.386143982410431	0.329659312963486	0.981621265411377	-0.00664545549079776	0.0114461984485388	-0.00238108262419701
0.358416497707367	0.333469837903976	0.952078342437744	-0.00532350456342101	0.00969592854380608	-0.00259117991663516
0.302159577608109	0.339468628168106	0.954480290412903	-0.0055182590149343	0.0110444407910109	-0.00210951291956007
0.300262004137039	0.322444587945938	0.937895953655243	-0.00570092583075166	0.010097392834723	-0.00263024400919676
0.290322035551071	0.324135601520538	0.89943540096283	-0.00610140990465879	0.00941774249076843	-0.00333226076327264
0.272145122289658	0.359576165676117	0.888300359249115	-0.00712001184001565	0.00840590987354517	-0.00292864884249866
0.212231934070587	0.437235742807388	0.954572856426239	-0.00828353315591812	0.00821139942854643	-0.00267807440832257
0.256285518407822	0.481318682432175	0.950600445270538	-0.00940513890236616	0.00820956751704216	-0.00323814945295453
0.261673837900162	0.544306814670563	0.946151554584503	-0.0108283739537001	0.00774344801902771	-0.00417156284675002
0.248063161969185	0.612965404987335	0.952409505844116	-0.0119588263332844	0.00791320949792862	-0.00386586785316467
0.250074058771133	0.601403534412384	1.0527116060257	-0.0127972662448883	0.00671124132350087	-0.00444862432777882
0.159513771533966	0.592940747737885	1.02039408683777	-0.0130371237173676	0.00676089059561491	-0.0043548452667892
0.18968753516674	0.549679934978485	1.04350900650024	-0.0109812570735812	0.00595557829365134	-0.00363662140443921
0.175615981221199	0.54233705997467	1.03471720218658	-0.0113125611096621	0.00563685223460197	-0.00386554864235222
0.152871444821358	0.528126657009125	0.973640978336334	-0.0112780425697565	0.00635915249586105	-0.00383442314341664
0.213837817311287	0.563019573688507	1.00145876407623	-0.0112134581431746	0.00607284856960177	-0.00435079541057348
0.180711477994919	0.540644764900208	0.946894466876984	-0.0120084434747696	0.00666222302243114	-0.00362348509952426
0.238215938210487	0.554072201251984	0.971203148365021	-0.0111907813698053	0.00742137897759676	-0.00408080779016018
0.257716625928879	0.588392376899719	1.01455450057983	-0.0123893478885293	0.00875054392963648	-0.00450681336224079
0.301543325185776	0.686697840690613	1.01072454452515	-0.0132064521312714	0.00939202401787043	-0.00521310046315193
0.299481421709061	0.7042436003685	1.03120148181915	-0.0147413052618504	0.0103266546502709	-0.00534100271761417
0.331315577030182	0.716068506240845	1.05433571338654	-0.0151941003277898	0.00878926459699869	-0.00617424724623561
0.299688220024109	0.661272883415222	1.09301614761353	-0.0146903479471803	0.00936532113701105	-0.005678272806108
0.325458556413651	0.631820142269135	1.04101157188416	-0.0120656406506896	0.008794030174613	-0.00411897245794535
0.313535004854202	0.554091095924377	1.09883999824524	-0.012107839807868	0.0110389413312078	-0.00444187875837088
0.352385133504868	0.488765329122543	1.10137259960175	-0.0092273224145174	0.0112322922796011	-0.00368627486750484
0.44249626994133	0.431293278932571	1.08029270172119	-0.00803857669234276	0.01279666274786	-0.00457554263994098
0.485012531280518	0.391360998153687	1.18112397193909	-0.00774120772257447	0.0138998031616211	-0.00422026496380568
0.516299724578857	0.335713386535645	1.14001595973969	-0.00643923599272966	0.0160424653440714	-0.00415476178750396
0.58849173784256	0.257209062576294	1.21366786956787	-0.00547702983021736	0.0181926190853119	-0.00469275424256921
0.661033749580383	0.223799139261246	1.14225172996521	-0.00373360957019031	0.0194738451391459	-0.00425103586167097
0.691937983036041	0.162158727645874	1.20595920085907	-0.00275636906735599	0.0186591073870659	-0.00476271705701947
0.681547224521637	0.143648043274879	1.20171844959259	-0.00199232809245586	0.0190122649073601	-0.00442609842866659
0.66237872838974	0.119073949754238	1.16348338127136	-0.00065023364732042	0.0188814736902714	-0.00431028427556157
0.675598740577698	0.0690329670906067	1.22572302818298	0.000526580202858895	0.0177020002156496	-0.00417539244517684
0.6535724401474	0.0199174731969833	1.20138680934906	0.00191197555977851	0.0179530717432499	-0.00438298983499408
0.584708273410797	-0.0284077022224665	1.1408599615097	0.00306804431602359	0.0170013830065727	-0.00446249125525355
0.54077285528183	-0.0579553544521332	1.10845994949341	0.00324585358612239	0.0154782338067889	-0.00368057121522725
0.499249994754791	-0.0263289306312799	1.1601973772049	0.00302231591194868	0.0128177590668201	-0.00426377914845943
0.477276504039764	-0.0394557528197765	1.16972887516022	0.00319860712625086	0.0109019307419658	-0.00488904630765319
0.380299091339111	-0.0386164002120495	1.14946949481964	0.00225208210758865	0.00889830850064754	-0.00485027022659779
0.297895342111588	-0.029150765389204	1.07791471481323	0.00220166752114892	0.00703538442030549	-0.00473504886031151
0.278127253055573	-0.00593089405447245	1.05139672756195	0.00179585081059486	0.00495091220363975	-0.0051310071721673
0.200722232460976	-0.0792357102036476	1.01054406166077	0.00173312879633158	0.00360036781057715	-0.00469059776514769
0.244853720068932	-0.0216591507196426	1.02217280864716	0.00213073496706784	0.00257713184691966	-0.00366065138950944
0.144808068871498	-0.0312912277877331	0.956108391284943	0.00147554697468877	0.00276844436302781	-0.00440453551709652
0.126138165593147	-0.0351343676447868	0.973263025283813	0.00205133203417063	0.000382272759452462	-0.00429704040288925
0.0571438372135162	-0.0947832316160202	0.845474302768707	0.00209245947189629	0.000534557970240712	-0.00370710389688611
0.0831646323204041	-0.123993217945099	0.853651344776154	0.00425741681829095	-0.000819894135929644	-0.00439534988254309
0.0393233187496662	-0.181351289153099	0.770039796829224	0.00524115189909935	-0.00270151346921921	-0.00595782231539488
0.0116222212091088	-0.198116898536682	0.773614883422852	0.00620555644854903	-0.00416416442021728	-0.00533298728987575
-0.0201772823929787	-0.194388136267662	0.774285495281219	0.00533108692616224	-0.00406537996605039	-0.00643716659396887
-0.0319233201444149	-0.174374774098396	0.7367103099823	0.00468820938840508	-0.00525567401200533	-0.00553314667195082
-0.0313208550214767	-0.155454710125923	0.655534386634827	0.0033617434091866	-0.00464018015190959	-0.00466838432475924
-0.0330062583088875	-0.105077303946018	0.609169900417328	0.00288702826946974	-0.00651538698002696	-0.00606537656858563
-0.00283104972913861	-0.114586032927036	0.493101805448532	0.00305144488811493	-0.00662547489628196	-0.00637337006628513
0.0433065630495548	-0.118168674409389	0.49662047624588	0.00375441485084593	-0.00621139677241445	-0.00744453771039844
0.0669487863779068	-0.100285582244396	0.538106679916382	0.0033507791813463	-0.00587160652503371	-0.00875676982104778
0.0618766099214554	-0.100576147437096	0.566528618335724	0.00363770499825478	-0.00509283505380154	-0.0098680155351758
0.059004046022892	-0.123775221407413	0.51542741060257	0.00362334912642837	-0.00533935055136681	-0.0103832008317113
0.0926811844110489	-0.130684450268745	0.48036316037178	0.00390379037708044	-0.00528618739917874	-0.00740177696570754
0.0263695530593395	-0.170897617936134	0.452707290649414	0.00427943607792258	-0.00607945071533322	-0.00684594269841909
0.0192253161221743	-0.19454038143158	0.455757945775986	0.00472333980724216	-0.00657341629266739	-0.00591207155957818
-0.0340136624872684	-0.238426342606544	0.438892483711243	0.00536807859316468	-0.00680085923522711	-0.00617523724213243
-0.0079639870673418	-0.283127129077911	0.43934765458107	0.00764020159840584	-0.00795829575508833	-0.00724673550575972
-0.0958583429455757	-0.28832796216011	0.463832408189774	0.0076251057907939	-0.00944534130394459	-0.0072810067795217
-0.149845391511917	-0.277876496315002	0.372782438993454	0.00641159433871508	-0.011464811861515	-0.00636060489341617
-0.214900061488152	-0.195223495364189	0.318262189626694	0.0036134934052825	-0.0121291084215045	-0.005191870033741
-0.208752751350403	-0.125949427485466	0.220499873161316	0.003938561771065	-0.0132271386682987	-0.00423649465665221
-0.222291216254234	-0.10644718259573	0.248112827539444	0.00315749761648476	-0.0124141648411751	-0.00327535509131849
-0.191278889775276	-0.045626562088728	0.199775248765945	0.00200532074086368	-0.0119101395830512	-0.00354157597757876
-0.172797828912735	-0.0265323277562857	0.251484483480453	0.00268764933571219	-0.011775178834796	-0.00286348024383187
-0.135783314704895	-0.124375216662884	0.250359237194061	0.00411580875515938	-0.0109240710735321	-0.0030211245175451
-0.0675271302461624	-0.107503950595856	0.226079449057579	0.00548825319856405	-0.0121985683217645	-0.00751546770334244
-0.0781727135181427	-0.0960459485650063	0.264512479305267	0.00561634358018637	-0.010805768892169	-0.0118228904902935
-0.0116705065593123	-0.106947794556618	0.195331022143364	0.007246776483953	-0.0109622636809945	-0.0128955440595746
0.093059815466404	-0.104423709213734	0.200373291969299	0.00744864717125893	-0.00962943956255913	-0.0121204368770123
0.149854317307472	-0.0661689341068268	0.129682496190071	0.00440968805924058	-0.00728793349117041	-0.0101898079738021
0.162887036800385	-0.0387743264436722	0.0533795803785324	0.00259617529809475	-0.00791179295629263	-0.00985280051827431
0.190901607275009	0.0704003721475601	0.0716737359762192	0.00260129966773093	-0.00834960676729679	-0.0106249814853072
0.193999171257019	0.0399705544114113	0.0804521292448044	0.00152904191054404	-0.00867903884500265	-0.0133885433897376
0.236056938767433	0.148685038089752	0.102957062423229	0.000572565302718431	-0.00962730497121811	-0.0144644845277071
0.260044038295746	0.166897654533386	0.0745882540941238	-0.00150310422759503	-0.00904513150453568	-0.0140939094126225
0.302870988845825	0.252927541732788	0.0792992264032364	-0.00157853262498975	-0.00724435318261385	-0.0142258480191231
0.326233267784119	0.266299843788147	0.0291095916181803	-0.00300114112906158	-0.006827880628407	-0.0134800393134356
0.311476022005081	0.295935481786728	0.0143248364329338	-0.00336232758127153	-0.0062164212577045	-0.0129629680886865
0.281583905220032	0.289640545845032	-0.0663999542593956	-0.0041866903193295	-0.00688500562682748	-0.0123359533026814
0.247816994786263	0.266210228204727	-0.056849729269743	-0.00352786527946591	-0.00599825428798795	-0.0126153724268079
0.258211821317673	0.304090768098831	-0.0913436487317085	-0.00298738642595708	-0.0059778792783618	-0.012585086748004
0.25930592417717	0.331927210092545	-0.124285981059074	-0.00301753380335867	-0.00593334995210171	-0.0113707184791565
0.238251730799675	0.243721410632133	-0.109169065952301	-0.00329756690189242	-0.00511556956917048	-0.0100080855190754
0.263936996459961	0.261296957731247	-0.0708029046654701	-0.00289776548743248	-0.00453775143250823	-0.00920691899955273
0.296014100313187	0.293394923210144	-0.0355155169963837	-0.00225537619553506	-0.00556957721710205	-0.00907982513308525
0.223655641078949	0.216094180941582	-0.075797013938427	-0.00199352111667395	-0.00584330735728145	-0.008651128038764
0.206627920269966	0.166778534650803	-0.102357909083366	-0.000209908583201468	-0.00562389055266976	-0.00741868605837226
0.251785010099411	0.112550012767315	-0.104442849755287	0.000825823866762221	-0.00505777075886726	-0.00740514695644379
0.282885819673538	0.0946323871612549	-0.0810241624712944	0.0010698678670451	-0.00449754577130079	-0.00777691043913364
0.250168830156326	0.157382369041443	-0.0496467500925064	0.00251764385029674	-0.00576664879918098	-0.00825075712054968
0.237662836909294	0.0901501923799515	-0.237963929772377	-0.000691746303346008	-0.00457752123475075	-0.00883054081350565
0.276171386241913	0.156115934252739	-0.0902342200279236	0.000110334462078754	-0.00483837397769094	-0.00835572555661201
0.343408823013306	0.181453630328178	-0.0542478375136852	4.52886743005365E-05	-0.00314780767075717	-0.00842374190688133
0.369155913591385	0.140721455216408	0.0135431131348014	0.000271166325546801	-0.0032151450868696	-0.00926697812974453
0.376313865184784	0.16196671128273	0.0234372448176146	0.00043162566726096	-0.00135790556669235	-0.00974984001368284
0.39740714430809	0.169526293873787	0.016268253326416	0.000843947113025934	-0.00154685834422708	-0.0102177755907178
0.39792600274086	0.166261106729507	-0.114466607570648	-0.000136230824864469	-0.00132299202959985	-0.0105065321549773
0.448143512010574	0.19231441617012	-0.0821520313620567	0.00082782976096496	-0.000959382217843086	-0.0106736123561859
0.446335345506668	0.155643299221992	-0.108299545943737	0.000370729278074577	-0.0010897460160777	-0.010717187076807
0.460638761520386	0.229790702462196	-0.0556071065366268	0.000468584039481357	-0.00239015161059797	-0.0112519469112158
0.361589580774307	0.181841850280762	-0.0974758788943291	-0.000875081808771938	-0.00295839668251574	-0.0111754359677434
0.377402186393738	0.196996435523033	-0.1115982234478	-0.00134702411014587	-0.00223033805377781	-0.00836826208978891
0.451923042535782	0.1860581189394	-0.112080588936806	-0.000365352636436	-0.00164022389799356	-0.00683607673272491
0.454031467437744	0.188520014286041	-0.205010309815407	0.00022532582806889	-0.000515988736879081	-0.00792780797928572
0.495915055274963	0.186307564377785	-0.199586659669876	-0.000758201815187931	-0.00113391689956188	-0.00629362603649497
0.466757148504257	0.151701837778091	-0.196462258696556	-2.46644922299311E-05	-0.00119678641203791	-0.00772089045494795
0.48535293340683	0.152519464492798	-0.195124074816704	0.00167494954075664	-0.000179265829501674	-0.00970240775495768
0.50692754983902	0.159580856561661	-0.155127182602882	0.00194208219181746	4.89381454826798E-05	-0.00985490344464779
0.494108527898788	0.146684229373932	-0.228619739413261	0.000137943949084729	8.0069359682966E-05	-0.011032528243959
0.473756223917007	0.184888154268265	-0.167731374502182	-0.00105257087852806	4.05200516979676E-05	-0.0120101431384683
0.454955369234085	0.274258941411972	-0.167549133300781	-0.00144101912155747	-0.00143516331445426	-0.0106574567034841
0.447422325611115	0.35002014040947	-0.172224953770638	-0.00418445374816656	-0.00196363730356097	-0.00997063145041466
0.420317471027374	0.345666468143463	-0.131996259093285	-0.00672381231561303	-0.00391190871596336	-0.00983921345323324
0.407249093055725	0.355707764625549	-0.0969651192426682	-0.00583642954006791	-0.00414173398166895	-0.00971671938896179
0.40305557847023	0.2631895840168	-0.0513777248561382	-0.0037088121753186	-0.00307424063794315	-0.00932418741285801
0.37785330414772	0.215664222836494	-0.116852685809135	-0.00335537316277623	-0.00292710517533123	-0.0090074148029089
0.396224945783615	0.222112745046616	-0.127006366848946	-0.000951522029936314	-0.0030584866181016	-0.00923570897430182
0.391121923923492	0.166562378406525	-0.101374201476574	0.000384338840376586	-0.00143145013134927	-0.00800699833780527
0.423013627529144	0.148916512727737	-0.0729555487632751	0.00242063961923122	-0.000546386872883886	-0.00781262759119272
0.440532922744751	0.0470302402973175	0.0556517094373703	0.00469832355156541	0.000583359855227172	-0.00731719145551324
0.463903725147247	-0.0313147827982903	0.0722110643982887	0.00474869506433606	0.00261305645108223	-0.00846313685178757
0.478277623653412	0.0118826935067773	0.0373269654810429	0.00566950207576156	0.00322768255136907	-0.00798460561782122
0.496029019355774	0.0210170168429613	0.179380118846893	0.00664480729028583	0.00316496286541224	-0.00895736087113619
0.518516719341278	0.0180277153849602	0.12968809902668	0.00662234332412481	0.00308488076552749	-0.00774432998150587
0.519386112689972	0.0739556923508644	0.060041856020689	0.00473610172048211	0.00139936001505703	-0.0090028140693903
0.47168904542923	0.0762757360935211	-0.133061364293098	0.00314440438523889	-0.00056234427029267	-0.00940180104225874
0.462978363037109	0.0765284299850464	-0.169802814722061	0.00343066058121622	-0.00174892449285835	-0.0107019655406475
0.491495996713638	0.0787463113665581	-0.0939517468214035	0.00319440290331841	-0.000783554452937096	-0.0115474052727222
0.48505312204361	0.0564537793397903	-0.0319971442222595	0.00345422397367656	-0.00156609539408237	-0.0120058488100767
0.616173803806305	0.102487869560719	-0.0608743615448475	0.00339781190268695	0.00149999943096191	-0.00933610182255507
0.650984466075897	0.139795243740082	-0.121831007301807	0.00147325929719955	0.0025841596070677	-0.0100306374952197
0.680522918701172	0.158702209591866	-0.104449093341827	3.65056730515789E-05	0.00358503265306354	-0.0104915034025908
0.75516414642334	0.230223760008812	-0.0590223036706448	-0.000142059943755157	0.00648876326158643	-0.00875290483236313
0.859557330608368	0.244822904467583	0.0514202751219273	0.000562272965908051	0.00957651622593403	-0.00824666023254395
0.898104012012482	0.210480868816376	-0.0284878015518188	0.00174050673376769	0.0114234639331698	-0.00847263541072607
0.903559505939484	0.124683737754822	-0.0438581481575966	0.00309177138842642	0.0112616121768951	-0.00843711197376251
0.925183594226837	0.1172995865345	-0.0750815197825432	0.00368990353308618	0.0108082564547658	-0.00984680932015181
0.861656844615936	0.0913891270756722	-0.0735090747475624	0.00277837598696351	0.00860401801764965	-0.00941364839673042
0.77714478969574	0.326805502176285	-0.245659336447716	-0.00622111139819026	0.00219855364412069	-0.00545051647350192
0.799936473369598	0.548129558563232	-0.375935673713684	0.000168119309819303	0.00198200438171625	-0.0195984374731779
0.91144722700119	0.820447504520416	-0.38656935095787	-0.0128935482352972	0.00293979234993458	-0.0205687396228313
1.11773216724396	0.863502740859985	-0.181064009666443	-0.0148914903402328	0.0100616803392768	-0.0153414849191904
1.2406131029129	0.60338294506073	0.0201203729957342	-0.00778529560193419	0.0172892194241285	-0.0119447102770209
1.15968644618988	0.397945791482925	0.0657369717955589	-0.00153383705765009	0.0160666219890118	-0.0145180132240057
1.01858150959015	0.341884523630142	0.0413602106273174	-0.00107715150807053	0.0119456071406603	-0.0165183786302805
0.91005951166153	0.343365550041199	0.0843842625617981	-0.00307447416707873	0.00768219446763396	-0.0162149909883738
0.797726333141327	0.440909624099731	0.0342400334775448	-0.00465504173189402	0.00492690457031131	-0.0127602536231279
0.737369537353516	0.479745268821716	-0.0745410919189453	-0.00519623141735792	0.00349854468367994	-0.0114809656515718
0.674978196620941	0.451608628034592	-0.0626213699579239	-0.0039548184722662	0.00173171807546169	-0.0131579376757145
0.669335603713989	0.399675041437149	-0.0295798517763615	-0.00274255662225187	0.00254159630276263	-0.0113720819354057
0.645766794681549	0.304627865552902	-0.139424785971642	-0.000721318298019469	0.00442770449444652	-0.0093936063349247
0.687769591808319	0.26702344417572	-0.15194471180439	0.00209246343001723	0.00526508782058954	-0.0099919531494379
0.72743421792984	0.197553008794785	-0.191063821315765	0.00510075874626637	0.00734082423150539	-0.0100088780745864
0.676936745643616	0.139559119939804	-0.153580546379089	0.00806415174156427	0.006721674464643	-0.0102225933223963
0.601460039615631	0.046891950070858	-0.201694682240486	0.00781110906973481	0.00555253401398659	-0.0105267139151692
0.567480027675629	-0.000212958606425673	-0.154965043067932	0.00831836927682161	0.0051114596426487	-0.0121442060917616
0.540641903877258	0.028255932033062	-0.16578109562397	0.00841652881354094	0.00353779317811131	-0.0114402929320931
0.487862467765808	0.00373638398014009	-0.168696418404579	0.0077940933406353	0.00191912346053869	-0.0106574697420001
0.488198965787888	-0.024029828608036	-0.0686081200838089	0.00594296958297491	-0.00187839230056852	-0.0117294462397695
0.431255340576172	0.0594475269317627	0.0347370281815529	0.00375355151481926	-0.00478594284504652	-0.00403442746028304
0.274025589227676	0.118123702704906	-0.0957289189100266	0.00158905237913132	-0.00414324970915914	-0.00913706235587597
0.300463646650314	0.222730621695518	-0.178905516862869	-0.000989046762697399	-0.00635989103466272	-0.0105056837201118
0.3127461373806	0.244634971022606	-0.187772855162621	-0.00260609248653054	-0.00580462114885449	-0.00649167690426111
0.291158139705658	0.205752015113831	-0.192567050457001	-0.00117595354095101	-0.00469312770292163	-0.0101657314226031
0.308712005615234	0.19099622964859	-0.0795640721917152	-0.000855152495205402	-0.00216345535591245	-0.00959298573434353
0.373834013938904	0.247206568717957	-0.153748959302902	-0.000235642641200684	-0.000665163330268115	-0.00870470143854618
0.371494174003601	0.198680639266968	-0.202513232827187	-0.000616516452282667	-0.00179638096597046	-0.0105889588594437
0.428197801113129	0.245571553707123	-0.194380089640617	-0.000142017073812895	-0.00200568186119199	-0.00975941959768534
0.426822125911713	0.215613767504692	-0.234645560383797	-0.00268546398729086	-0.00127011956647038	-0.0102350134402514
0.494529753923416	0.244294390082359	-0.179880142211914	-0.00313029182143509	0.000749223923776299	-0.0112302973866463
0.559201955795288	0.266011595726013	-0.0733073130249977	-0.00238987966440618	0.00353827490471303	-0.0113862324506044
0.598462104797363	0.253147661685944	0.019339706748724	-0.00245065032504499	0.00599432736635208	-0.0115582449361682
0.606217563152313	0.287486165761948	0.0618146955966949	-0.00130034738685936	0.00607935106381774	-0.0128735164180398
0.550182819366455	0.243063896894455	0.107834242284298	-0.000475206034025177	0.00452201766893268	-0.0119003048166633
0.397425949573517	0.242318525910378	0.120383948087692	-0.00113040301948786	0.000232412843615748	-0.0113117340952158
0.366751104593277	0.178687214851379	0.0750621780753136	0.000769722973927855	-0.00173669029027224	-0.0118204541504383
0.34080982208252	-0.0428289510309696	0.25918784737587	0.00789847318083048	-0.00261300290003419	-0.00833383947610855
0.307047128677368	-0.228449627757072	0.263630867004395	0.0139974057674408	-0.000850244017783552	-0.00701035559177399
0.259805679321289	-0.398834466934204	0.284978330135345	0.0190866068005562	-0.00137805356644094	-0.00626893620938063
0.171890527009964	-0.574381291866302	0.187082573771477	0.0213007759302855	-0.0025056463200599	-0.00635014427825809
0.135016888380051	-0.623810768127441	0.183855712413788	0.0224610976874828	-0.0045823585242033	-0.00661495700478554
0.136726021766663	-0.517673552036285	0.230303883552551	0.0205666534602642	-0.00487145921215415	-0.00732560502365232
0.233105972409248	-0.272670775651932	0.21312940120697	0.0140193728730083	-0.0022197135258466	-0.00846257153898478
0.347365230321884	0.0650391578674316	0.210409373044968	0.00561698479577899	-0.00105108076240867	-0.00931140873581171
0.346711814403534	0.310296565294266	0.233407884836197	-0.00304856896400452	0.00113382586278021	-0.0106582855805755
0.338632851839066	0.488022416830063	0.365326374769211	-0.0076929978094995	0.00223710970021784	-0.012283249758184
0.315666496753693	0.626325070858002	0.353626549243927	-0.00986810866743326	0.00117855973076075	-0.0126898111775517
0.248981505632401	0.576178431510925	0.309016346931458	-0.00965954456478357	-0.00171765265986323	-0.0102010043337941
0.144748881459236	0.46928083896637	0.354799598455429	-0.00756521383300424	-0.00358292739838362	-0.00863995309919119
0.0812963992357254	0.357928603887558	0.363761454820633	-0.00379619281738997	-0.00608111312612891	-0.00946620106697083
0.0640136450529099	0.299598783254623	0.303182303905487	-0.00108415482100099	-0.00761048495769501	-0.0105921989306808
0.128270104527473	0.11932011693716	0.327385246753693	0.00449443468824029	-0.00236230692826211	-0.00969310197979212
0.242834597826004	0.0374934487044811	0.505546391010284	0.00726763484999537	0.00238822540268302	-0.0111848628148437
0.331716865301132	0.038877859711647	0.619858503341675	0.00663519324734807	0.00491945026442409	-0.0112015958875418
0.361088514328003	0.0469254143536091	0.489877223968506	0.0101043786853552	0.00621879100799561	-0.0117423487827182
0.368654817342758	-0.183774650096893	0.329403460025787	0.0123183159157634	0.00732534099370241	-0.00960811134427786
0.309294998645782	-0.286981284618378	0.387231171131134	0.0159920956939459	0.00753886578604579	-0.00853224936872721
0.216779038310051	-0.42556244134903	0.644692361354828	0.0187513288110495	0.00581813557073474	-0.00563916098326445
0.103102557361126	-0.570767164230347	0.732263684272766	0.0216663908213377	0.00384670286439359	-0.00267248996533453
0.0443663485348225	-0.635235488414764	0.632234632968903	0.0252272244542837	0.00277853477746248	0.00114802888128906
-0.00614251801744103	-0.550278842449188	0.4551100730896	0.019681004807353	-0.000865819922182709	-0.00332463090308011
0.0483923815190792	-0.35740002989769	0.407901018857956	0.0140871303156018	-0.00195945263840258	-0.00691907433792949
0.0713077262043953	-0.295362204313278	0.355319231748581	0.0129713527858257	-0.000580575258936733	-0.00958919432014227
0.113168224692345	-0.192402005195618	0.339212775230408	0.0132892411202192	7.37634181859903E-05	-0.0101833511143923
0.0872868075966835	-0.275587499141693	0.322233617305756	0.0120300222188234	0.000876879610586911	-0.0108234342187643
0.169789627194405	-0.220209091901779	0.356262773275375	0.0105069549754262	-0.000496138993185014	-0.0107573280110955
0.119286209344864	-0.150117605924606	0.330639690160751	0.00878587178885937	-0.000806382216978818	-0.00800829194486141
0.116812668740749	-0.0899807214736938	0.629615843296051	0.00654127914458513	-0.00112474651541561	-0.0065684737637639
0.0772849395871162	-0.185737699270248	0.590321123600006	0.00811171066015959	-0.000680353667121381	-0.0032413643784821
0.156305953860283	-0.069063276052475	0.532490313053131	0.00790799595415592	0.00132794608362019	-0.00233234511688352
0.15582999587059	-0.0911972224712372	0.385501086711884	0.00543499737977982	0.00220683077350259	-0.00385244050994515
0.224387288093567	-0.0626050308346748	0.263574033975601	0.00688569713383913	0.00356596591882408	-0.00711997412145138
0.287505567073822	-0.0367457643151283	0.235532060265541	0.00616923021152616	0.00369847938418388	-0.0106295049190521
0.266246974468231	0.0186054091900587	0.425575762987137	0.00661900406703353	0.00286108767613769	-0.0125864865258336
0.188008531928062	-0.0680105909705162	0.625248968601227	0.00589624047279358	0.0041924761608243	-0.0106644816696644
0.201736629009247	-0.122754760086536	0.495788782835007	0.00695156492292881	0.00401910487562418	-0.00794405490159988
0.296254903078079	-0.126700311899185	0.518290519714355	0.00877470057457685	0.00318721937946975	-0.00894037820398808
0.245769858360291	-0.239995896816254	0.34816238284111	0.0093613974750042	0.00470710592344403	-0.00817591045051813
0.282762050628662	-0.22556871175766	0.188909709453583	0.0118892295286059	0.00347982137463987	-0.00758889224380255
0.232171088457108	-0.356202572584152	0.377332121133804	0.0127661973237991	0.00363888707943261	-0.00778128718957305
0.149725958704948	-0.356620699167252	0.554574847221375	0.0132643068209291	0.00193085521459579	-0.00786354020237923
0.0671986117959023	-0.356776118278503	0.452694982290268	0.0135326003655791	-0.000428094994276762	-0.00529447523877025
-0.0633144527673721	-0.479126840829849	0.373871326446533	0.0163180399686098	-0.00345056457445025	-0.0020885425619781
-0.107509642839432	-0.46783509850502	0.253563791513443	0.0151938684284687	-0.00451229466125369	-0.00160928443074226
-0.158880487084389	-0.404546350240707	0.418849736452103	0.0151472371071577	-0.00514182122424245	-0.00483290012925863
-0.110842302441597	-0.308371633291245	0.468400835990906	0.0123722376301885	-0.00468326965346932	-0.004784622695297
-0.0114475144073367	-0.161550045013428	0.37553858757019	0.00881054252386093	-0.00297520263120532	-0.0053827865049243
0.066992774605751	-0.0307012144476175	0.34955832362175	0.00548357702791691	-0.00124410085845739	-0.0068790391087532
0.138417303562164	0.0334737300872803	0.399841129779816	0.00562184164300561	-0.000433295499533415	-0.00772312935441732
0.237265661358833	0.0174496658146381	0.420533299446106	0.00526245683431625	0.00245110387913883	-0.0108375763520598
0.372430801391602	0.056219432502985	0.394423574209213	0.0057480214163661	0.00390627747401595	-0.0117565607652068
0.343752950429916	0.0669612139463425	0.314394503831863	0.00491395639255643	0.00546437874436378	-0.0114386584609747
0.2558813393116	0.123820766806602	0.34358736872673	0.0040183593519032	0.00321878306567669	-0.0124493259936571
0.206533968448639	0.241069942712784	0.364743232727051	0.00259262532927096	0.000809477816801518	-0.0140177626162767
0.188149929046631	0.251607358455658	0.355079770088196	0.000588429858908057	-0.000461369752883911	-0.0147943617776036
0.277441412210464	0.258467167615891	0.300054669380188	0.000273965793894604	0.00154888269025832	-0.0148287639021873
0.515764594078064	0.273764222860336	0.354186773300171	0.00131879781838506	0.0073250993154943	-0.0128508610650897
0.547613978385925	0.145293414592743	0.391690164804459	0.00216432940214872	0.00965763255953789	-0.0104968324303627
0.574357807636261	0.112583838403225	0.523457705974579	0.00449229357764125	0.00860775075852871	-0.00971930101513863
0.551220059394836	0.136483609676361	0.555116713047028	0.00458892621099949	0.00997919030487537	-0.0105742728337646
0.532462298870087	0.111119747161865	0.543236792087555	0.00352101726457477	0.00898129213601351	-0.0118474708870053
0.53195196390152	0.194253757596016	0.4195317029953	0.00276983017101884	0.00681681791320443	-0.0116998823359609
0.495839893817902	0.163971781730652	0.431817710399628	0.00233848043717444	0.00693559227511287	-0.0116912117227912
0.470416396856308	0.129679828882217	0.427196651697159	0.00408267648890615	0.00639725755900145	-0.0107844192534685
0.423540353775024	0.0877219811081886	0.352216750383377	0.00610829656943679	0.00628562085330486	-0.00944569613784552
0.412396162748337	-0.00821434985846281	0.351309478282928	0.00708441808819771	0.00409579603001475	-0.0082551371306181
0.293910205364227	0.0441017635166645	0.438207417726517	0.00681182323023677	0.00224102032370865	-0.00749299488961697
0.202622726559639	0.0196680389344692	0.381144881248474	0.00564239406958222	0.00030169979436323	-0.00863859243690968
0.179095074534416	0.104920633137226	0.374675869941711	0.00414119381457567	-0.000321589614031836	-0.00890986900776625
0.12772873044014	0.152876690030098	0.371214210987091	0.00284706708043814	-0.000804593204520643	-0.00842864345759153
0.205198585987091	0.175274461507797	0.351462751626968	0.0026320880278945	-0.000269446580205113	-0.00895655248314142
0.263181328773499	0.158703878521919	0.288526356220245	0.00304129417054355	0.000915502780117095	-0.00928428955376148
0.277514606714249	0.133806049823761	0.341351747512817	0.00398351298645139	0.00304084410890937	-0.00878098420798779
0.265331387519836	0.115268602967262	0.357088476419449	0.00441774912178516	0.00286856829188764	-0.0100507186725736
0.28533998131752	0.199038356542587	0.342982947826386	0.00423050858080387	0.000905883964151144	-0.00991045497357845
0.241019204258919	0.165278136730194	0.400994092226028	0.00204109307378531	0.00113157869782299	-0.00969775300472975
0.199563533067703	0.230531364679337	0.345168083906174	0.00261224480345845	0.000118467374704778	-0.010550350882113
0.165860697627068	0.208711296319962	0.346083670854568	0.00204220972955227	-0.000647308654151857	-0.0115847270935774
0.229363664984703	0.235726669430733	0.354542523622513	0.00239030690863729	0.000820776738692075	-0.0107291219756007
0.301557540893555	0.18359749019146	0.360999196767807	0.00297238817438483	0.00272758514620364	-0.0105318380519748
0.330537468194962	0.0864370539784431	0.403104513883591	0.00333966338075697	0.00294693442992866	-0.00886205956339836
0.287103086709976	0.122182942926884	0.410990118980408	0.00459032226353884	0.00231868936680257	-0.00842033699154854
0.313629269599915	0.15660135447979	0.421915471553802	0.00361198908649385	0.00181530264671892	-0.0100557813420892
0.283300191164017	0.148687809705734	0.413327813148499	0.00347723835147917	0.00123816798441112	-0.0104621993377805
0.314964801073074	0.142612501978874	0.33630758523941	0.0046285823918879	0.00236351881176233	-0.010161068290472
0.273555874824524	0.0262228734791279	0.42893722653389	0.0054033468477428	0.00273954984731972	-0.0102965291589499
0.304520070552826	0.0484994426369667	0.352201700210571	0.00564791960641742	0.00264269160106778	-0.0108182458207011
0.29802143573761	0.0576109029352665	0.381391972303391	0.00556397857144475	0.00352376350201666	-0.0102392770349979
0.276373147964478	0.0365027971565723	0.359132260084152	0.0053364634513855	0.00213642721064389	-0.0102604012936354
0.234823137521744	0.0875194072723389	0.3465476334095	0.00563774164766073	-0.000436899077612907	-0.00881111435592175
0.176207482814789	0.089077964425087	0.362965017557144	0.00485909404233098	-0.00229316996410489	-0.00934533681720495
0.11061954498291	0.0622219517827034	0.353487402200699	0.0053309234790504	-0.00300193205475807	-0.00921796355396509
0.138263344764709	0.0569852963089943	0.318090736865997	0.00516796484589577	-0.00212824763730168	-0.00863009784370661
0.148385033011436	0.104728743433952	0.330752640962601	0.00515485648065805	-0.0010619965614751	-0.00849820207804441
0.148137032985687	0.0634916424751282	0.364359468221664	0.00510004488751292	-0.000376014562789351	-0.00999465398490429
0.172396421432495	0.0685487017035484	0.374578595161438	0.00611289497464895	-0.00087442749645561	-0.0101409275084734
0.126471966505051	-0.00531293405219913	0.312539368867874	0.00661552743986249	-0.000880456180311739	-0.00933616515249014
0.141812101006508	0.04331074655056	0.448936372995377	0.00651760026812553	-0.00152086315210909	-0.00804576184600592
0.120510056614876	0.0572798848152161	0.409828037023544	0.00561606278643012	-0.00202551856637001	-0.00646196398884058
0.119673803448677	0.0216640699654818	0.277674525976181	0.00532437674701214	-0.00226460210978985	-0.00787253305315971
0.130534172058105	0.0709224417805672	0.355225175619125	0.00664791837334633	-0.00190138991456479	-0.00928503647446632
0.152587234973907	0.0220444519072771	0.351183980703354	0.00786796770989895	-1.9892015188816E-05	-0.0106253260746598
0.213667675852776	0.012297629378736	0.389284282922745	0.00781796686351299	0.000547134724911302	-0.00944431591778994
0.197034195065498	0.00221213744953275	0.418936610221863	0.00670923199504614	0.0013662843266502	-0.00963035225868225
0.210346251726151	0.0152536565437913	0.364800006151199	0.00610436592251062	0.000778519141022116	-0.00884901266545057
0.204562172293663	0.0402298085391521	0.417369604110718	0.00688991881906986	0.000217398133827373	-0.00888117495924234
0.219556570053101	0.0633907243609428	0.38664573431015	0.00636729318648577	0.000530977034941316	-0.00893581099808216
0.214062586426735	6.4384556026198E-05	0.345040589570999	0.0056745819747448	0.0016894368454814	-0.0099630719050765
0.231618955731392	0.0829001814126968	0.366927444934845	0.00686168484389782	0.00040751916822046	-0.00976651255041361
0.26084777712822	0.000976888928562403	0.434813797473907	0.0060282601043582	0.00150239840149879	-0.00854448135942221
0.279423743486404	0.0166394542902708	0.41841134428978	0.00745411776006222	0.00166437448933721	-0.0082592535763979
0.254632592201233	0.0202533639967442	0.400320500135422	0.00732931541278958	0.00200270162895322	-0.00817157048732042
0.212794169783592	-0.00439405394718051	0.344473510980606	0.00639497116208076	0.00157356390263885	-0.00929720234125853
0.234619632363319	0.0411674827337265	0.392565906047821	0.0072603989392519	0.000373638584278524	-0.0091019282117486
0.259274005889893	0.0434577912092209	0.300898522138596	0.00646375631913543	0.00093237281544134	-0.00904671382158995
0.275481998920441	0.0398542806506157	0.346210926771164	0.00673346174880862	0.0021422381978482	-0.00965569633990526
0.313309341669083	0.0496674403548241	0.362526804208755	0.00585115747526288	0.00394991831853986	-0.00909547600895166
0.354410618543625	0.0538596287369728	0.416423797607422	0.00549302436411381	0.00416483404114842	-0.00982487853616476
0.333362609148026	0.067067064344883	0.445580869913101	0.00584014225751162	0.00391105376183987	-0.00924099888652563
0.293992698192596	0.0596972852945328	0.434756249189377	0.00582689279690385	0.00265762186609209	-0.00851292628794909
0.22948931157589	0.0485024936497211	0.365585088729858	0.00627577491104603	0.0010290527716279	-0.00915109273046255
0.190854012966156	0.0165774710476398	0.357350289821625	0.00652479100972414	0.000251792400376871	-0.00953192915767431
0.213654711842537	0.0403732992708683	0.334784597158432	0.00559334037825465	0.000430515065090731	-0.00943939574062824
0.252198189496994	0.084958553314209	0.331259906291962	0.00564576964825392	0.00133382005151361	-0.00965353567153215
0.263835966587067	0.0889646261930466	0.400573134422302	0.0052629909478128	0.00184254138730466	-0.00958748813718557
0.27847495675087	0.0468032136559486	0.405679970979691	0.00539760990068316	0.00205237651243806	-0.00957746617496014
0.268631994724274	0.0149424001574516	0.379485070705414	0.0053124763071537	0.00160880270414054	-0.0095285177230835
0.28167861700058	0.093225471675396	0.380230486392975	0.00565265864133835	0.00216855783946812	-0.00997881311923265
0.258019983768463	0.0383624471724033	0.377013206481934	0.00602850690484047	0.00111159251537174	-0.0104247741401196
0.213892728090286	0.114189706742764	0.321949452161789	0.00527716940268874	0.00095281726680696	-0.010026472620666
0.235641345381737	0.116371229290962	0.304154694080353	0.00454056262969971	9.7923242719844E-05	-0.0100366426631808
0.202435851097107	0.0899501740932465	0.271033018827438	0.00371292931959033	-0.000135812413645908	-0.00919984932988882
0.264616012573242	0.127014607191086	0.363845407962799	0.0048208343796432	0.000199553571292199	-0.00903847068548203
0.264840930700302	0.0593071989715099	0.292478799819946	0.00547564355656505	0.000237766740610823	-0.00975335855036974
0.194227397441864	0.0169680807739496	0.321272552013397	0.00556057784706354	0.000307569105643779	-0.00927966553717852
0.203805312514305	0.0441558100283146	0.361181199550629	0.0058210133574903	-0.000114864873467013	-0.00963739957660437
0.161263927817345	0.0361072719097137	0.346220076084137	0.00525468168780208	-0.00118235684931278	-0.00931236147880554
0.168491825461388	0.0826041102409363	0.3386170566082	0.00544658163562417	-0.00063834385946393	-0.00992558989673853
0.201279982924461	0.0533823892474175	0.360325992107391	0.00498691666871309	0.000526933756191283	-0.0096192816272378
0.24791893362999	0.0777486860752106	0.365437716245651	0.00517563195899129	0.000541006564162672	-0.00961740221828222
0.213146582245827	0.0195168182253838	0.40245047211647	0.0049851224757731	0.00105033302679658	-0.010926348157227
0.243296205997467	0.0470784455537796	0.360903412103653	0.00530746346339583	0.000849088537506759	-0.00932826474308968
0.217244580388069	0.0289399493485689	0.374385744333267	0.00620547775179148	0.000653465569484979	-0.00928705837577581
0.150348290801048	-0.0181508418172598	0.352435648441315	0.00633699353784323	6.63984246784821E-05	-0.0095434533432126
0.153181523084641	0.00294285058043897	0.415040731430054	0.00666826823726296	-0.000302645756164566	-0.00807112455368042
0.163472831249237	0.0170914065092802	0.408116042613983	0.00684588635340333	-0.00140445691067725	-0.00897720921784639
0.0986651182174683	0.00687660137191415	0.362530201673508	0.00632897205650806	-0.00104177882894874	-0.00863161031156778
0.183137163519859	0.0387105755507946	0.347461611032486	0.00666272267699242	-0.000840325257740915	-0.00906767882406712
0.170571133494377	0.0105913123115897	0.343286752700806	0.00722414860501885	-0.000228441102080978	-0.00882558152079582
0.190667986869812	0.0245606172829866	0.41972228884697	0.00614843098446727	0.000765430275350809	-0.00819590222090483
0.215400233864784	-0.00525724934414029	0.397265672683716	0.00728228501975536	0.00069501664256677	-0.00921674538403749
0.212061017751694	0.0174605548381805	0.475198209285736	0.00688163097947836	0.000492030871100724	-0.00939291063696146
0.228851050138474	0.0387957543134689	0.396654665470123	0.00594132533296943	0.00235383445397019	-0.00953573733568192
0.238829836249352	-0.0327998623251915	0.403100937604904	0.00711470609530807	0.00159143912605941	-0.00969400908797979
0.24192488193512	-0.0373447202146053	0.399080514907837	0.00715785985812545	0.00235109869390726	-0.00974997784942389
0.214665248990059	0.00786888506263494	0.432151585817337	0.0069618308916688	0.00161866354756057	-0.00944405514746904
0.20760190486908	0.0415224730968475	0.450188249349594	0.00537754269316792	0.000864849542267621	-0.00851331744343042
0.172514855861664	0.0396838486194611	0.389216899871826	0.0048717875033617	0.000563794048503041	-0.00904666539281607
0.124814309179783	0.0482235737144947	0.414684951305389	0.00449292780831456	-0.000333037605741993	-0.00944385770708323
0.118363164365292	0.0525779165327549	0.442715048789978	0.00617477810010314	-0.00201858161017299	-0.00984157342463732
0.113434009253979	0.039723102003336	0.451043576002121	0.00642669107764959	-0.00169869558885694	-0.00948371086269617
0.0892433896660805	0.056884691119194	0.436608791351318	0.00611644983291626	-0.00102704472374171	-0.00915416236966848
0.103270255029202	0.0188675224781036	0.435765326023102	0.00606045965105295	-0.00175892445258796	-0.00846152473241091
0.147091165184975	0.0356241799890995	0.458623796701431	0.00626849522814155	-0.00102458067703992	-0.00858598761260509
0.161235392093658	0.0106910923495889	0.450750321149826	0.00597717007622123	0.000927560031414032	-0.0087987994775176
0.199358239769936	-0.00200333958491683	0.444323807954788	0.0067442269064486	0.00122929702047259	-0.00920373387634754
0.228656783699989	0.0270180441439152	0.400781542062759	0.00709321768954396	0.00169097632169724	-0.00883139204233885
0.212120458483696	-0.00411061709746718	0.434916257858276	0.00590996164828539	0.00245977495796978	-0.00902800168842077
0.191505402326584	-0.00214639818295836	0.469077378511429	0.00625011883676052	0.00116595067083836	-0.00880823936313391
0.169729769229889	0.00979686621576548	0.483080685138702	0.00653249863535166	0.000209123172680847	-0.00950503069907427
0.171728983521461	-0.0215042065829039	0.491985023021698	0.00666162045672536	-0.000518699584063143	-0.00943092070519924
0.131472140550613	0.00252801226451993	0.494935423135757	0.0065281568095088	-0.000142106990097091	-0.0092120012268424
0.120741374790668	-0.0150371165946126	0.376203507184982	0.00509696453809738	0.000529249140527099	-0.00917330943048
0.154839560389519	0.0458889529109001	0.450037568807602	0.00661866739392281	-0.000497890228871256	-0.00841426104307175
0.171662122011185	0.0446571111679077	0.454997032880783	0.00586527632549405	-0.000409966422012076	-0.0089500118046999
0.174657538533211	0.078287735581398	0.454921513795853	0.00541051477193832	7.85479714977555E-05	-0.00923748034983873
0.161950647830963	0.059321403503418	0.393787086009979	0.00466151023283601	0.00110016949474812	-0.00942950043827295
0.19455099105835	0.11270460486412	0.46937558054924	0.00559863774105906	0.00205903057940304	-0.00975727010518312
0.218584299087524	0.105149313807487	0.470311373472214	0.00466853613033891	0.00176254112739116	-0.0104820234701037
0.251020729541779	0.0919068530201912	0.477333605289459	0.00519666215404868	0.00157545716501772	-0.00896507408469915
0.265799075365067	0.110498405992985	0.391073107719421	0.00540768122300506	0.00241568288765848	-0.0091309929266572
0.248523876070976	0.122687079012394	0.451695144176483	0.00465496629476547	0.00172504340298474	-0.00963624473661184
0.205424383282661	0.0711413323879242	0.510256230831146	0.00406267866492271	0.00131508137565106	-0.00887013040482998
0.22797004878521	0.0811140537261963	0.462902754545212	0.00393876107409596	0.00160806404892355	-0.00900397263467312
0.213476449251175	0.0692009404301643	0.446175396442413	0.0044039380736649	0.000875345664098859	-0.00925430096685886
0.20167051255703	0.0839593783020973	0.49082213640213	0.00526244798675179	0.00117521733045578	-0.00961923506110907
0.239348843693733	0.127681106328964	0.468064606189728	0.00509025063365698	0.0016302642179653	-0.00898587051779032
0.238150134682655	0.100272752344608	0.456298798322678	0.0048455772921443	0.00273786275647581	-0.00960468500852585
0.250348448753357	0.0752950310707092	0.419500946998596	0.00432555703446269	0.0030940193682909	-0.00852196011692286
0.294844686985016	0.0715835243463516	0.425643354654312	0.00501406053081155	0.00286221620626748	-0.00872754212468863
0.270482927560806	0.0865633487701416	0.474722236394882	0.00593853136524558	0.00320916343480349	-0.00922041200101376
0.257802426815033	0.0451078712940216	0.431128561496735	0.00633572647348046	0.00244873203337193	-0.00892797391861677
0.285948812961578	0.0382301658391953	0.486702293157578	0.00553608080372214	0.00246506743133068	-0.00851923134177923
0.302033662796021	0.0700713396072388	0.492130309343338	0.00576988654211164	0.0036860266700387	-0.00891069602221251
0.322398453950882	0.0848202407360077	0.442535161972046	0.00589957786723971	0.004776855930686	-0.0100446045398712
0.354314237833023	0.0546287521719933	0.499192267656326	0.00508896913379431	0.00574620394036174	-0.0100184325128794
0.392491221427917	0.100175388157368	0.429596453905106	0.00493473839014769	0.0052819405682385	-0.00996843259781599
0.314941257238388	0.0431323610246181	0.441895246505737	0.00464671244844794	0.00481222756206989	-0.0101910503581166
0.317354768514633	0.0818230882287025	0.458042830228806	0.00531004928052425	0.0029172133654356	-0.00947403069585562
0.274119347333908	0.0637394338846207	0.396669685840607	0.00564979668706656	0.00291472650133073	-0.0093503575772047
0.260378181934357	0.0373139046132565	0.467086255550385	0.0060838065110147	0.00247205677442253	-0.00962345581501722
0.296433359384537	0.0591878071427345	0.497234135866165	0.00576671864837408	0.00367884756997228	-0.00931980926543474
0.344461500644684	0.0889232829213142	0.428548991680145	0.0068207080475986	0.0040048761293292	-0.00894199684262276
0.331777542829514	-0.00992112047970295	0.523817241191864	0.00654509430751204	0.0034061698243022	-0.00855680275708437
0.318627595901489	-0.017746526747942	0.472943872213364	0.00683992030099034	0.00336145749315619	-0.00919719692319632
0.326023668050766	0.0144220478832722	0.441224813461304	0.00643743155524135	0.00336188892833889	-0.00879089999943972
0.294132262468338	0.0384706184267998	0.449698269367218	0.00610756780952215	0.00338994688354433	-0.0092462319880724
0.309607744216919	0.036736935377121	0.468000859022141	0.00569539284333587	0.00361243402585387	-0.00977508723735809
0.264602184295654	0.0167754217982292	0.497643530368805	0.0052639520727098	0.00450201006606221	-0.00983174610882998
0.314701825380325	0.0414276234805584	0.485942900180817	0.0054577668197453	0.00366304581984878	-0.0101616298779845
0.314101576805115	0.044325802475214	0.494066894054413	0.00609078444540501	0.00346429389901459	-0.00957168824970722
0.265775263309479	0.0325286164879799	0.536473512649536	0.00508991442620754	0.00302048958837986	-0.00991501659154892
0.243928804993629	0.0599365346133709	0.444258362054825	0.00491960207000375	0.00181037210859358	-0.00991912558674812
0.246920868754387	0.0763040781021118	0.512301087379456	0.00481228018179536	0.00102439650800079	-0.00925363786518574
0.230264976620674	0.0851908028125763	0.480934888124466	0.00486269826069474	0.00130656582769006	-0.00890783686190844
0.2235516756773	0.032814022153616	0.488296657800674	0.00534622697159648	0.00165806757286191	-0.0100787552073598
0.276812255382538	0.0903372839093208	0.485089123249054	0.00624708319082856	0.00159677665214986	-0.0100271860137582
0.2463598549366	0.0518622510135174	0.497788071632385	0.00597422337159514	0.00303419935517013	-0.00998655706644058
0.277062177658081	0.0850351229310036	0.497716784477234	0.00552476802840829	0.00283356755971909	-0.0100571624934673
0.256978929042816	0.0913380980491638	0.518332839012146	0.00507235201075673	0.00302256969735026	-0.00988356303423643
0.297088176012039	0.114483147859573	0.492157340049744	0.00510705076158047	0.00250062951818109	-0.00958777405321598
0.315601825714111	0.0949430093169212	0.523869693279266	0.00533457193523645	0.00381045578978956	-0.00981380417943001
0.330698370933533	0.0921638906002045	0.529654562473297	0.00567309884354472	0.00366110517643392	-0.0102743832394481
0.307733178138733	0.0534984096884727	0.466998726129532	0.00594164151698351	0.0041294195689261	-0.00917838793247938
0.309782803058624	0.0147612821310759	0.493393987417221	0.00546953361481428	0.0029876152984798	-0.00944662652909756
0.307062238454819	0.0528877414762974	0.502308964729309	0.0062081660144031	0.0020742523483932	-0.00946295727044344
0.269605815410614	0.0217152312397957	0.44998636841774	0.00605098297819495	0.00219167303293943	-0.00965323485434055
0.281969547271729	0.0176233276724815	0.493072211742401	0.00602435832843184	0.00244072126224637	-0.00930494070053101
0.244307920336723	0.017055494710803	0.479844689369202	0.00669230613857508	0.00245448178611696	-0.00922199804335833
0.241654798388481	0.0551985651254654	0.405638664960861	0.0059916703030467	0.00256103812716901	-0.0096120797097683
0.208641856908798	-0.00025019291206263	0.475898832082748	0.00642653042450547	0.00261262967251241	-0.00981012731790543
0.222341686487198	0.0121220638975501	0.453056514263153	0.00595919508486986	0.00210763630457222	-0.0094110369682312
0.236001566052437	0.052096001803875	0.416993290185928	0.00615938054397702	0.00124145206063986	-0.00874041207134724
0.234059482812881	0.0755243003368378	0.413845866918564	0.00625663343816996	0.000808375247288495	-0.00949568208307028
0.232907772064209	0.0400462634861469	0.464750945568085	0.00497860601171851	0.00242071249522269	-0.0091883921995759
0.251457810401917	0.0923954546451569	0.491429626941681	0.00534583814442158	0.00231601274572313	-0.00940909795463085
0.269645154476166	0.0997897833585739	0.490402042865753	0.00464279809966683	0.0028125811368227	-0.00903972983360291
0.295439898967743	0.0867345705628395	0.457198947668076	0.00402699504047632	0.00344491982832551	-0.00985247176140547
0.306603074073792	0.0999090149998665	0.471732378005981	0.00522999372333288	0.00386771140620112	-0.00998848304152489
0.320513933897018	0.100263886153698	0.48103129863739	0.0056505030952394	0.00294553837738931	-0.0100346803665161
0.314666122198105	0.0849769338965416	0.488950163125992	0.00478358380496502	0.00302353198640049	-0.0100239915773273
0.311886042356491	0.0877198502421379	0.470969200134277	0.00459161773324013	0.00283600040711463	-0.0098526393994689
0.303861916065216	0.0702801123261452	0.467360377311707	0.00502628553658724	0.0037912679836154	-0.00996518600732088
0.295654475688934	0.0928718075156212	0.474841862916946	0.00468715187162161	0.00315932952798903	-0.00970512256026268
0.330367028713226	0.121530264616013	0.458349674940109	0.00359719968400896	0.00296596670523286	-0.0105564296245575
0.283428192138672	0.11673778295517	0.499960333108902	0.00401497352868319	0.00325986556708813	-0.0097403833642602
0.292865544557571	0.089076466858387	0.471495032310486	0.00480522494763136	0.00358792999759316	-0.0101657910272479
0.327965617179871	0.102632164955139	0.454282522201538	0.00463575823232532	0.00276758731342852	-0.0101352715864778
0.33354440331459	0.102835290133953	0.519531786441803	0.00545963505282998	0.00224299100227654	-0.0097265113145113
0.322851568460464	0.127699926495552	0.470135748386383	0.00486274296417832	0.00252971635200083	-0.00937781203538179
0.270679384469986	0.0667268559336662	0.470556974411011	0.00463583320379257	0.00274426606483758	-0.00989846512675285
0.33354115486145	0.121712379157543	0.492748141288757	0.00476188771426678	0.00249566440470517	-0.00977217312902212
0.311358451843262	0.0768257975578308	0.467419981956482	0.00479660229757428	0.00275079743005335	-0.0101386159658432
0.293780863285065	0.0879395306110382	0.44292625784874	0.00409557810053229	0.003333096858114	-0.0091849472373724
0.306677669286728	0.118633583188057	0.465611845254898	0.00493186106905341	0.00280369468964636	-0.00933875422924757
0.300991386175156	0.0585512444376946	0.461207956075668	0.0039716032333672	0.00347801414318383	-0.00950895249843597
0.321652233600616	0.0885361358523369	0.437436431646347	0.00530085526406765	0.00432991329580545	-0.00999091845005751
0.325757563114166	0.100508294999599	0.480307638645172	0.00510508753359318	0.00464367447420955	-0.00976106617599726
0.320713400840759	0.106584303081036	0.480647414922714	0.00617443444207311	0.00381432170979679	-0.00954167172312737
0.332679957151413	0.118216253817081	0.471738904714584	0.00563976634293795	0.00394090358167887	-0.00962866563349962
0.325957119464874	0.126078307628632	0.443814069032669	0.00416695419698954	0.00299908709712327	-0.00953084323555231
0.281142562627792	0.124874293804169	0.399297446012497	0.0042050676420331	0.00285284942947328	-0.0093736806884408
0.295683473348618	0.12923501431942	0.388836860656738	0.00487377168610692	0.00237596267834306	-0.0103460699319839
0.293269336223602	0.0626482665538788	0.482283979654312	0.00419802311807871	0.0035791601985693	-0.00912474561482668
0.262340277433395	0.0873376578092575	0.457097828388214	0.00504687847569585	0.00305762072093785	-0.00962688028812408
0.287247508764267	0.141730666160583	0.425495952367783	0.0055588511750102	0.00306882197037339	-0.00877110473811626
0.232471808791161	0.0392119586467743	0.426915138959885	0.00525977555662394	0.00340653653256595	-0.00968281738460064
0.289510518312454	0.0908795744180679	0.434416502714157	0.0055531500838697	0.00183557730633765	-0.0087086446583271
0.287490516901016	0.0545675121247768	0.40481024980545	0.00531243393197656	0.00248923804610968	-0.00907720346003771
0.267168432474136	0.051971323788166	0.445211470127106	0.00536325154826045	0.00275785569101572	-0.00989678874611855
0.293788552284241	0.031628455966711	0.408822685480118	0.00454108417034149	0.00363369681872427	-0.00903911050409079
0.365382641553879	0.0890363529324532	0.424908638000488	0.00586996041238308	0.00303129013627768	-0.0096620786935091
0.331074386835098	0.101332120597363	0.439860284328461	0.00434852810576558	0.00398376258090138	-0.00942406244575977
0.309155017137527	0.0589065738022327	0.440730512142181	0.00439788028597832	0.00349870952777565	-0.00989940203726292
0.288357973098755	0.147107765078545	0.469962358474731	0.00381515501067042	0.00290276459418237	-0.0101960934698582
0.313000857830048	0.159174993634224	0.481252908706665	0.0035511355381459	0.00261621782556176	-0.00923021417111158
0.273690730333328	0.106190204620361	0.483168363571167	0.00414781272411346	0.00261835288256407	-0.0100774951279163
0.269335895776749	0.0704172477126122	0.479192733764648	0.00431813206523657	0.00329312193207443	-0.0100197652354836
0.306629151105881	0.112199433147907	0.435205936431885	0.00427195662632585	0.00308568007312715	-0.0096339350566268
0.257423520088196	0.0699218511581421	0.452066630125046	0.0051984298042953	0.00374555145390332	-0.00910269748419523
0.302135825157166	0.111505560576916	0.453171283006668	0.00467947544530034	0.00270576798357069	-0.00980281177908182
0.241611063480377	0.0768415927886963	0.430400162935257	0.00407255906611681	0.0033188215456903	-0.00990892481058836
0.264123976230621	0.115981936454773	0.4606873691082	0.00406957091763616	0.00252208393067122	-0.00985888205468655
0.270368665456772	0.128100916743279	0.430759161710739	0.00416002096608281	0.0028911370318383	-0.0100628659129143
0.302484035491943	0.09380754083395	0.430999279022217	0.00441954284906387	0.00277589331381023	-0.00960615742951632
0.322884231805801	0.117008797824383	0.445589423179626	0.00507711013779044	0.00326198874972761	-0.0100021185353398
0.313181430101395	0.0807676389813423	0.466778427362442	0.00434265425428748	0.00385510409250855	-0.00995144713670015
0.298754960298538	0.0970241203904152	0.465862303972244	0.0040280525572598	0.00297330506145954	-0.00988240353763103
0.300283402204514	0.0554111339151859	0.449702799320221	0.00437066610902548	0.00298219569958746	-0.0101606994867325
0.275865167379379	0.07408057898283	0.449628680944443	0.00558697851374745	0.00291330949403346	-0.00983790494501591
0.314744055271149	0.0742680802941322	0.423593610525131	0.00519059598445892	0.0023900680243969	-0.00973362103104591
0.328113198280334	0.116706021130085	0.431678414344788	0.00507252709940076	0.00347236637026072	-0.00947369728237391
0.315771639347076	0.0963650867342949	0.436723619699478	0.00451887771487236	0.0026414601597935	-0.0101944953203201
0.313542634248734	0.080436609685421	0.432034343481064	0.00482103927060962	0.00331075605936348	-0.00976273417472839
0.27669432759285	0.0535480752587318	0.436447769403458	0.00469231326133013	0.00326855480670929	-0.0100797340273857
0.294890105724335	0.0915871635079384	0.462916851043701	0.00502929929643869	0.00328447949141264	-0.0101298289373517
0.286717891693115	0.0645166710019112	0.423113882541656	0.00511237233877182	0.00307786744087934	-0.00968552846461535
0.316830456256866	0.0736005008220673	0.502975046634674	0.00512294704094529	0.00250882678665221	-0.0103417253121734
0.272100031375885	0.0752590373158455	0.444815576076508	0.00442449515685439	0.00322889070957899	-0.0101858507841825
0.268216162919998	0.0567403100430965	0.443717569112778	0.004289576318115	0.00324987154453993	-0.00960823334753513
0.317902088165283	0.136065468192101	0.443330645561218	0.00388844730332494	0.00392707018181682	-0.00947326328605413
0.320336282253265	0.0647179111838341	0.453273802995682	0.00457667140290141	0.00392103614285588	-0.00943846069276333
0.288192510604858	0.0318303033709526	0.453250616788864	0.00468189688399434	0.00351275643333793	-0.00954193435609341
0.280124425888062	0.0724480226635933	0.427885055541992	0.0059226481243968	0.00333383050747216	-0.00959465000778437
0.294974476099014	0.0276755727827549	0.423670291900635	0.00466212909668684	0.00337535492144525	-0.00993652082979679
0.265144675970078	0.0176559202373028	0.42684206366539	0.00539680710062385	0.00267398939467967	-0.00921382568776608
0.283105850219727	0.000871220894623548	0.448321849107742	0.00542598497122526	0.00345315714366734	-0.00876302178949118
0.290327161550522	0.0453190319240093	0.440062373876572	0.00607785908505321	0.00313055887818336	-0.00883948430418968
0.305229127407074	0.0639430060982704	0.414518415927887	0.00511618098244071	0.00302941305562854	-0.0095650115981698
0.292455434799194	0.101956598460674	0.47638013958931	0.00565080903470516	0.0033072407823056	-0.0101181259378791
0.299720108509064	0.0770647525787354	0.461044460535049	0.00546913919970393	0.00324749387800694	-0.00879139453172684
0.315177977085114	0.0953626558184624	0.461197972297668	0.00436548190191388	0.00339437020011246	-0.00935652200132608
0.303233325481415	0.0908765122294426	0.426664650440216	0.00426526134833694	0.00367688830010593	-0.00961234979331493
0.316742956638336	0.120398737490177	0.484012961387634	0.00440498720854521	0.00306528294458985	-0.0100423954427242
0.25749197602272	0.108682483434677	0.483432292938232	0.00436922302469611	0.0035991002805531	-0.0102104973047972
0.293684422969818	0.0879809856414795	0.420809030532837	0.00340920500457287	0.00390893965959549	-0.0092867175117135
0.31941744685173	0.100147686898708	0.527165114879608	0.00439941277727485	0.00238448590971529	-0.00979123450815678
0.286061614751816	0.0837973728775978	0.440123736858368	0.00407567201182246	0.00379517627879977	-0.010049314238131
0.29357835650444	0.0275721754878759	0.492632180452347	0.00493032345548272	0.00372641463764012	-0.00947029143571854
0.274996548891068	0.0427831970155239	0.461474478244781	0.00481755752116442	0.00365282385610044	-0.00938744191080332
0.283157497644424	-0.0118886204436421	0.484427362680435	0.00507113570347428	0.0033679602202028	-0.00959527958184481
0.299976587295532	0.0834649354219437	0.452777564525604	0.00551622407510877	0.00332904350943863	-0.00902165099978447
0.266055017709732	0.0702408850193024	0.474112153053284	0.0054088681936264	0.00298639759421349	-0.00913250353187323
0.260617345571518	0.0384109579026699	0.435156643390656	0.00450664712116122	0.00350026413798332	-0.00954001024365425
0.317748069763184	0.0967931970953941	0.462190836668015	0.0046535967849195	0.00213723466731608	-0.00981011427938938
0.292235374450684	0.0962519124150276	0.479656040668488	0.00546699529513717	0.00314345513470471	-0.00961778033524752
0.26642382144928	0.0903384387493134	0.443500995635986	0.00534110143780708	0.00327698024921119	-0.00914502050727606
0.279203653335571	0.0561155192553997	0.456810057163239	0.00518059311434627	0.00280332821421325	-0.0091148940846324
0.289677947759628	0.077355869114399	0.488231778144836	0.0052638272754848	0.00195773970335722	-0.00966281909495592
0.210112050175667	0.0767796784639359	0.427955508232117	0.00431726081296802	0.00255185202695429	-0.00881323870271444
0.26441365480423	0.0791334360837936	0.429645329713821	0.00429574027657509	0.00254240352660418	-0.00923867430537939
0.251352339982986	0.105505339801311	0.450806736946106	0.00446599861606956	0.002318543381989	-0.00910585466772318
0.275095582008362	0.139615893363953	0.441994071006775	0.00416015367954969	0.00299133500084281	-0.00909445434808731
0.263807147741318	0.0852342247962952	0.447060465812683	0.00447504268959165	0.00288197002373636	-0.00917612947523594
0.294586300849915	0.104846119880676	0.469924986362457	0.00483603030443192	0.00395633606240153	-0.00934166461229324
0.273316502571106	0.063206247985363	0.410013258457184	0.00468961335718632	0.00415976950898767	-0.00991591811180115
0.268511265516281	0.104753836989403	0.413421988487244	0.0044145667925477	0.00355223310180008	-0.00982888601720333
0.310448348522186	0.0823111310601234	0.488113045692444	0.00482544768601656	0.00243394821882248	-0.00961655285209417
0.322027802467346	0.116305060684681	0.478823602199554	0.00499103264883161	0.00282096234150231	-0.00924479123204947
0.296642065048218	0.104868993163109	0.469607532024384	0.00497080897912383	0.00344712636433542	-0.00911702308803797
0.304620563983917	0.0992215350270271	0.453906327486038	0.00549470679834485	0.00305384583771229	-0.0096893385052681
0.325423717498779	0.0858221724629402	0.49942946434021	0.00402363995090127	0.00382111850194633	-0.00887568853795528
0.335969388484955	0.0849883630871773	0.412786781787872	0.00430432241410017	0.0048072119243443	-0.0087391035631299
0.365453690290451	0.102603681385517	0.387649267911911	0.00478432374075055	0.00423192186281085	-0.00885671656578779
0.354201257228851	0.0595836415886879	0.476775139570236	0.00436454825103283	0.00595314241945744	-0.0100247422233224
0.34003210067749	0.0440574213862419	0.507746696472168	0.00480320351198316	0.00538893090561032	-0.0101892268285155
0.37066987156868	0.0683052465319633	0.520489394664764	0.0049091293476522	0.00531119527295232	-0.00981025490909815
0.364796787500381	0.105391345918179	0.459097534418106	0.00419468618929386	0.00420367857441306	-0.0101852528750896
0.379529058933258	0.132884442806244	0.506315767765045	0.0049982825294137	0.00341853452846408	-0.00950316991657019
0.294464290142059	0.115542329847813	0.445563614368439	0.00519416434690356	0.00346002914011478	-0.0101755866780877
0.304674208164215	0.0660146102309227	0.454149603843689	0.00478835450485349	0.00291524291969836	-0.0100205158814788
0.280158072710037	0.0887426435947418	0.460286736488342	0.00436963094398379	0.00326614500954747	-0.00916714407503605
0.305239856243134	0.101007036864758	0.457339644432068	0.00460918247699738	0.00325847300700843	-0.00962709169834852
0.280499994754791	0.0713207200169563	0.462200880050659	0.0046079084277153	0.00387287326157093	-0.00995391234755516
0.302632838487625	0.0621672011911869	0.497890561819077	0.00469487486407161	0.00363559206016362	-0.0101643214002252
0.271568536758423	0.0794696137309074	0.480704337358475	0.00542064383625984	0.00340313068591058	-0.0103009836748242
0.275609791278839	0.110006466507912	0.479251474142075	0.00506944907829165	0.00239905226044357	-0.0098655866459012
0.274587690830231	0.0762959122657776	0.4568030834198	0.0043548927642405	0.00259620789438486	-0.00967422313988209
0.272049099206924	0.0977731123566628	0.427590429782867	0.00512621318921447	0.00216276408173144	-0.0101019479334354
0.270598590373993	0.0540402494370937	0.382639527320862	0.00427011353895068	0.00231535919010639	-0.00952840317040682
0.267763793468475	0.088762640953064	0.401031523942947	0.00520185707136989	0.00342420861124992	-0.00972737930715084
0.28809654712677	0.0738841667771339	0.41830250620842	0.00537665700539947	0.00187516387086362	-0.00941271893680096
0.272154062986374	0.0539604239165783	0.326562643051147	0.00516686495393515	0.00208932044915855	-0.00932103116065264
0.242198720574379	0.0763412564992905	0.435147315263748	0.00523602869361639	0.00228279596194625	-0.0096029806882143
0.237840220332146	0.0720427185297012	0.383078724145889	0.00479275872930884	0.00131288939155638	-0.00996026769280434
0.290907353162766	0.0919312536716461	0.415994226932526	0.00445748679339886	0.00223780912347138	-0.00866445526480675
0.314027011394501	0.0620780363678932	0.365886151790619	0.00496598379686475	0.00304388348013163	-0.00911344867199659
0.302791565656662	0.0884111747145653	0.449688702821732	0.00583641743287444	0.00421715760603547	-0.00948175135999918
0.328118056058884	0.111250065267086	0.409605234861374	0.00434748083353043	0.00354978791438043	-0.00962321273982525
0.25589793920517	0.113306671380997	0.399950355291367	0.00439654989168048	0.00327116134576499	-0.00978354830294847
0.233376905322075	0.10052315145731	0.343125641345978	0.00436713686212897	0.00246594310738146	-0.00983377452939749
0.295161157846451	0.149997755885124	0.356508761644363	0.00404300168156624	0.00230393162928522	-0.00984865799546242
0.30644953250885	0.118718147277832	0.4007268846035	0.00493596727028489	0.00254762219265103	-0.00953303929418325
0.275258928537369	0.0515945628285408	0.392100006341934	0.00412557786330581	0.00343770394101739	-0.00988636631518602
0.266092002391815	0.0851094126701355	0.391546785831451	0.00414223549887538	0.00364044308662415	-0.00981345493346453
0.25236502289772	0.102284200489521	0.389609843492508	0.00410370947793126	0.00325105176307261	-0.00902512855827808
0.268090426921844	0.105091094970703	0.425898253917694	0.00379014993086457	0.00194804463535547	-0.0099401269108057
0.24875445663929	0.132050901651382	0.382363706827164	0.00458602653816342	0.00188193540088832	-0.00982762034982443
0.269173949956894	0.124133214354515	0.403993487358093	0.00419525103643537	0.00202815094962716	-0.00972579047083855
0.232262626290321	0.0800468176603317	0.367266833782196	0.00476213591173291	0.00222423672676086	-0.00851802434772253
0.270586758852005	0.0731116607785225	0.416083067655563	0.00535176787525415	0.00224813329987228	-0.00836670678108931
0.269662618637085	0.102562822401524	0.376657783985138	0.00493458099663258	0.00238538603298366	-0.00855540204793215
0.296585738658905	0.125399500131607	0.400547087192535	0.00504459207877517	0.00224812142550945	-0.00952525343745947
0.238692164421082	0.116182900965214	0.381171405315399	0.00385095272213221	0.0028140873182565	-0.00951068568974733
0.282747983932495	0.14134056866169	0.470202326774597	0.0043217446655035	0.00194859434850514	-0.0101580759510398
0.272809773683548	0.156769514083862	0.403969019651413	0.00421096663922071	0.00114957930054516	-0.00988216791301966
0.247178435325623	0.139247685670853	0.390783697366714	0.00366829824633896	0.000824202375952154	-0.0102510070428252
0.218998551368713	0.102446459233761	0.324853807687759	0.00395235512405634	0.000501943053677678	-0.00983268115669489
0.25054457783699	0.109850108623505	0.32581827044487	0.00463856011629105	0.000407151703257114	-0.00975795742124319
0.289703011512756	0.11598964035511	0.365225821733475	0.00497159967198968	0.000884488632436842	-0.00937633402645588
0.367923736572266	0.133235514163971	0.373460948467255	0.00477854255586863	0.00311272218823433	-0.00843709241598845
0.386155724525452	0.0733109265565872	0.419052302837372	0.00507920933887362	0.00477982172742486	-0.00886394083499908
0.408294945955276	0.0871277675032616	0.337915360927582	0.00519693922251463	0.00577249052003026	-0.00939314812421799
0.390861868858337	0.0601795613765717	0.348360061645508	0.00522136548534036	0.00517998123541474	-0.0103930113837123
0.368573129177094	0.0625390037894249	0.356714010238647	0.00591209623962641	0.00476072914898396	-0.0101123563945293
0.360122054815292	0.0529384016990662	0.332673698663712	0.0058269901201129	0.00390781508758664	-0.00900211092084646
0.341684252023697	0.0400233455002308	0.309826970100403	0.00490008573979139	0.00336906290613115	-0.00901036988943815
0.275939673185349	0.0514529347419739	0.339086383581162	0.00494240503758192	0.0024359580129385	-0.0090838884934783
0.216893777251244	0.0270234178751707	0.240201398730278	0.00496519077569246	0.000799404922872782	-0.0102079343050718
0.223880007863045	0.0995129644870758	0.222449749708176	0.00559210730716586	-0.00153259176295251	-0.010130986571312
0.185756087303162	0.0923788249492645	0.27975782752037	0.00337819755077362	-0.000718833645805717	-0.00958507135510445
0.279226988554001	0.0912812501192093	0.371072113513947	0.00457827840000391	0.00223239162005484	-0.00793268345296383
0.409480035305023	0.103393889963627	0.359857261180878	0.0048686214722693	0.00553319603204727	-0.0074074873700738
0.401957780122757	0.0888902172446251	0.358384877443314	0.00382729340344667	0.00673043262213469	-0.00939783174544573
0.426175862550735	0.145168766379356	0.40028128027916	0.00355157884769142	0.00708169722929597	-0.0110454484820366
0.362458556890488	0.172970682382584	0.309201270341873	0.00453966297209263	0.00480067729949951	-0.011545087210834
0.253299653530121	0.119230471551418	0.267145097255707	0.0032833032310009	0.00231955037452281	-0.0115114264190197
0.167146638035774	0.142455220222473	0.26409724354744	0.00331322033889592	-0.000655491719953716	-0.0109582329168916
0.165912508964539	0.117206729948521	0.331106454133987	0.00304934638552368	-0.00192319951020181	-0.00968553870916367
0.204445317387581	0.169730365276337	0.306408226490021	0.00237881438806653	-0.000476982706459239	-0.00822681840509176
0.321141302585602	0.151164099574089	0.355583906173706	0.00217327754944563	0.00233731558546424	-0.00770132336765528
0.425338268280029	0.154965683817863	0.349687278270721	0.00350453378632665	0.00664169853553176	-0.00732104759663343
0.514738857746124	0.168677747249603	0.344121277332306	0.00358839146792889	0.00845231954008341	-0.00808116514235735
0.464720517396927	0.171828791499138	0.334622263908386	0.00498203793540597	0.0065672337077558	-0.00989683624356985
0.349206268787384	0.144596576690674	0.334180235862732	0.00501620722934604	0.00364857050590217	-0.0107726808637381
0.244539946317673	0.102039910852909	0.249283745884895	0.00418540043756366	0.000679446733556688	-0.0109124938026071
0.212841123342514	0.0877895504236221	0.286256581544876	0.0039201988838613	-0.000582209147978574	-0.0101906694471836
0.230507880449295	0.114054031670094	0.268992602825165	0.00479372357949615	-0.000779789232183248	-0.00979824364185333
0.253260791301727	0.116844318807125	0.263748317956924	0.00440593622624874	-2.88686605927069E-05	-0.00926199741661549
0.307626366615295	0.100443825125694	0.282852172851563	0.00494830310344696	0.0020199662540108	-0.00920032802969217
0.384733527898788	0.10816115885973	0.307937771081924	0.00365851167589426	0.00520453741773963	-0.00841960031539202
0.444111466407776	0.0844969525933266	0.323036044836044	0.00504310615360737	0.00552188558503985	-0.0081510366871953
0.429733961820602	0.0526474677026272	0.296567440032959	0.0039983969181776	0.00684393662959337	-0.0083621833473444
0.441536664962769	0.056642509996891	0.354916393756866	0.00637426367029548	0.00685171410441399	-0.00807418767362833
0.471455901861191	0.0539295598864555	0.362331956624985	0.00713801290839911	0.0056057907640934	-0.00913196336477995
0.397465705871582	0.0414794161915779	0.334472119808197	0.00728954887017608	0.00562109611928463	-0.00873217079788446
0.38502910733223	0.0280742533504963	0.361431449651718	0.00685240048915148	0.0048379716463387	-0.00952022429555655
0.411906659603119	0.016528744250536	0.312955379486084	0.00678284838795662	0.00546486070379615	-0.00885890517383814
0.420329600572586	-0.00908750295639038	0.351806193590164	0.00564925000071526	0.0063918917439878	-0.00901263020932674
0.452331751585007	0.053681269288063	0.360745519399643	0.00574765773490071	0.0062367464415729	-0.00910684280097485
0.491795152425766	0.104680299758911	0.394890397787094	0.00542025407776237	0.0066487560980022	-0.00877701956778765
0.465029925107956	0.0876454934477806	0.333447754383087	0.00495073618367314	0.00727458437904716	-0.0088296877220273
0.456435561180115	0.0711395591497421	0.28289783000946	0.00498357648029923	0.00707004126161337	-0.00970040541142225
0.430989623069763	0.119647473096848	0.30071547627449	0.00482039293274283	0.00475201848894358	-0.0106269363313913
0.377103686332703	0.110918544232845	0.260221213102341	0.00473216641694307	0.00437815859913826	-0.0104205179959536
0.356785595417023	0.0931533947587013	0.312364220619202	0.00507975183427334	0.00365358078852296	-0.010382030159235
0.329810321331024	0.0968647673726082	0.314616113901138	0.00452951993793249	0.00269144121557474	-0.00985780358314514
0.281920343637466	0.0959317982196808	0.28158888220787	0.00428271479904652	0.00232326867990196	-0.00904965493828058
0.333020657300949	0.162081256508827	0.2818363904953	0.00427705189213157	0.00310803949832916	-0.0089760385453701
0.35774490237236	0.141039729118347	0.335420995950699	0.00394710432738066	0.00429416401311755	-0.0094943530857563
0.383050054311752	0.150385513901711	0.324625045061111	0.00284027052111924	0.00432925298810005	-0.00872033461928368
0.423115521669388	0.182280018925667	0.325370311737061	0.0025300201959908	0.00480450224131346	-0.00902499537914991
0.406009823083878	0.20498663187027	0.250528424978256	0.00205978890880942	0.00562574760988355	-0.00897353049367666
0.454825669527054	0.196826979517937	0.261124670505524	0.0025131506845355	0.00507337972521782	-0.00931181386113167
0.430574357509613	0.219616681337357	0.261557996273041	0.00321235577575862	0.00525188585743308	-0.00952213909476995
0.465621739625931	0.180175587534904	0.254323065280914	0.00310306553728879	0.00531725957989693	-0.0098425317555666
0.497704952955246	0.238860055804253	0.280990451574326	0.00386056420393288	0.00474922545254231	-0.00979665387421846
0.433499097824097	0.177088528871536	0.316534429788589	0.00369440857321024	0.00534107070416212	-0.0105548882856965
0.460546404123306	0.181110009551048	0.246127963066101	0.00297263264656067	0.00493829278275371	-0.0102523351088166
0.479453682899475	0.221201241016388	0.24097940325737	0.00290732574649155	0.00560778332874179	-0.00982695817947388
0.480574250221252	0.223515912890434	0.213044300675392	0.00229365285485983	0.00522820092737675	-0.00916137639433146
0.448461502790451	0.228632599115372	0.190832301974297	0.00183493189979345	0.00565856276080012	-0.00943117961287498
0.456953257322311	0.260623455047607	0.230092704296112	0.00218848348595202	0.00388449197635055	-0.00951189268380404
0.433944553136826	0.240943610668182	0.268479853868485	0.00169613072648644	0.00391992134973407	-0.00947553291916847
0.424552112817764	0.228088036179543	0.16342793405056	0.000162454656674527	0.00408949190750718	-0.00987186748534441
0.505199015140533	0.282980054616928	0.253013700246811	0.00215859874151647	0.00335175404325128	-0.00985396653413773
0.480088979005814	0.191866099834442	0.150911659002304	0.00131796370260417	0.00591286504641175	-0.00877542793750763
0.526439309120178	0.208247140049934	0.242020979523659	0.00353289837948978	0.00675866007804871	-0.0095035657286644
0.623744249343872	0.21565106511116	0.159558653831482	0.00314405630342662	0.00710142496973276	-0.00888106413185596
0.588442444801331	0.148943811655045	0.156050950288773	0.00330340233631432	0.00884566456079483	-0.00915355142205954
0.568001687526703	0.140469804406166	0.181158691644669	0.00288537191227078	0.00812327582389116	-0.00903060287237167
0.564229011535645	0.224667832255363	0.179377615451813	0.00241647614166141	0.00756822107359767	-0.00877788569778204
0.547778427600861	0.269226431846619	0.220477610826492	0.00203836197033525	0.0072092255577445	-0.0104159899055958
0.616161584854126	0.327051043510437	0.281436413526535	0.00108145363628864	0.00618625991046429	-0.0106444405391812
0.58857923746109	0.320028424263	0.222076699137688	0.000628531910479069	0.00818111747503281	-0.0117782279849052
0.577516555786133	0.20077583193779	0.264227867126465	0.00113167427480221	0.00808604992926121	-0.0126935467123985
0.60429584980011	0.206039026379585	0.273009538650513	0.0013863091589883	0.00893429014831781	-0.0123352687805891
0.655121028423309	0.204055622220039	0.223982110619545	0.00138499320019037	0.00865563750267029	-0.0112224593758583
0.658217310905457	0.206335619091988	0.242846950888634	0.00206763646565378	0.00806458853185177	-0.00935573969036341
0.648072957992554	0.197663128376007	0.271039456129074	0.00301786046475172	0.00760315824300051	-0.00775977969169617
0.564989447593689	0.172586068511009	0.174130335450172	0.00246554589830339	0.00696390448138118	-0.0080511849373579
0.522477805614471	0.107457287609577	0.186874821782112	0.00261848838999867	0.00636922940611839	-0.00793694891035557
0.511064469814301	0.166151896119118	0.263889044523239	0.00398888206109405	0.00466376543045044	-0.00942073669284582
0.458903789520264	0.176271870732307	0.10660482198	0.00417449697852135	0.00402007950469851	-0.00949175655841827
0.465039134025574	0.193286091089249	0.196795284748077	0.00298000033944845	0.00461826892569661	-0.00947353057563305
0.527202248573303	0.22511725127697	0.175847217440605	0.00253899046219885	0.00427533406764269	-0.00971219222992659
0.536924481391907	0.196990430355072	0.115988321602345	0.00305046094581485	0.0060016205534339	-0.00966719724237919
0.61133486032486	0.188544362783432	0.187092915177345	0.00275354529730976	0.00606386456638575	-0.00990561954677105
0.636012613773346	0.272286176681519	0.0282454304397106	0.00182024505920708	0.00788823701441288	-0.00917134899646044
0.650336921215057	0.251798301935196	0.122618116438389	0.00064320710953325	0.00750625366345048	-0.00886158738285303
0.64812445640564	0.321552783250809	0.154432415962219	0.00167288794182241	0.00639770925045013	-0.00951710436493158
0.676112115383148	0.261560529470444	0.145397424697876	0.000108532403828576	0.00786839798092842	-0.0094708614051342
0.711853861808777	0.297937601804733	0.132760465145111	0.000583403161726892	0.00924132857471704	-0.00920727662742138
0.701680183410645	0.249577060341835	0.105549082159996	0.000316267512971535	0.0108998622745275	-0.00849390495568514
0.784602105617523	0.321362048387527	0.139090180397034	0.00133338919840753	0.0095662260428071	-0.0093148797750473
0.789969980716705	0.345311373472214	0.164659723639488	0.000328613677993417	0.00991463474929333	-0.00957873556762934
0.707481205463409	0.28004065155983	0.147469684481621	-0.000695074209943414	0.0101304640993476	-0.010638683103025
0.69598788022995	0.275714755058289	0.161659821867943	-3.66710337402765E-05	0.00971395615488291	-0.0110411988571286
0.724770903587341	0.326362639665604	0.175756275653839	0.000807608244940639	0.00990605354309082	-0.0111504681408405
0.689820647239685	0.283363848924637	0.24990351498127	0.000977560877799988	0.00894568394869566	-0.0113739455118775
0.647272646427155	0.360141277313232	0.160769239068031	0.00119554670527577	0.00711916573345661	-0.0109718376770616
0.616174101829529	0.278701424598694	0.185588508844376	0.00068305223248899	0.00569809041917324	-0.0105344140902162
0.623220264911652	0.347026526927948	0.214098170399666	0.00106906227301806	0.00514818588271737	-0.00960333645343781
0.596260070800781	0.35467404127121	0.219226807355881	0.000265336246229708	0.00551126012578607	-0.00834777299314737
0.554791212081909	0.354524344205856	0.131001323461533	-0.00106088898610324	0.00550092663615942	-0.00870933197438717
0.599389970302582	0.418294757604599	0.184361711144447	-0.00135836692061275	0.00534563139081001	-0.00939582102000713
0.593855559825897	0.424097716808319	0.136103481054306	-0.00221168762072921	0.00632963282987475	-0.00960397627204657
0.627738475799561	0.426277607679367	0.137220054864883	-0.00196993700228632	0.00671136332675815	-0.00975498463958502
0.622806668281555	0.47987499833107	0.159253910183907	-0.00249599735252559	0.00705985352396965	-0.0104559678584337
0.658258736133575	0.465241134166718	0.10902576893568	-0.0019496139138937	0.00741478754207492	-0.0108073586598039
0.63584178686142	0.446766704320908	0.164795503020287	-0.00311701092869043	0.00876994710415602	-0.0110193435102701
0.705717086791992	0.424099981784821	0.154200598597527	-0.00254383985884488	0.00851445272564888	-0.0113079147413373
0.68085640668869	0.443839997053146	0.124423183500767	-0.00234306114725769	0.00898000877350569	-0.0118582164868712
0.715640246868134	0.369070053100586	0.186447322368622	0.000534388469532132	0.0109837530180812	-0.0102424500510097
0.733723700046539	0.349574774503708	0.218991041183472	0.00158281903713942	0.00932344887405634	-0.010699569247663
0.666018128395081	0.322496116161346	0.220340684056282	-0.000369836401659995	0.00702421274036169	-0.0107032479718328
0.655160307884216	0.30560502409935	0.240468531847	0.000806673720944673	0.00788308680057526	-0.00921751838177443
0.599352777004242	0.289894640445709	0.257995784282684	0.00205183913931251	0.00785627774894238	-0.00911937933415174
0.587427198886871	0.310169100761414	0.34423041343689	-0.00036310133873485	0.00750733818858862	-0.0101624568924308
0.705712258815765	0.296183198690414	0.29062420129776	0.00229074386879802	0.00992392841726542	-0.00908954814076424
0.708775758743286	0.259985387325287	0.213220611214638	0.00219128048047423	0.0103699965402484	-0.00936917960643768
0.773234248161316	0.288717120885849	0.262616693973541	0.00276509998366237	0.0109683619812131	-0.00942839030176401
0.761851906776428	0.302440702915192	0.293097794055939	0.00147832464426756	0.0101496353745461	-0.0103164557367563
0.719227015972137	0.273109823465347	0.235608726739883	0.000366042339010164	0.010469445027411	-0.0105848787352443
0.724866092205048	0.277538418769836	0.270575165748596	0.00239028641954064	0.0107260532677174	-0.0096310693770647
0.755714774131775	0.254460424184799	0.234171450138092	0.00312612904235721	0.0102093210443854	-0.00802678149193525
0.758169531822205	0.270210981369019	0.326455444097519	0.00364975770935416	0.0102107608690858	-0.00834758207201958
0.717572867870331	0.231318742036819	0.344727516174316	0.00378816830925643	0.0110573433339596	-0.00889207515865564
0.718304395675659	0.27573174238205	0.262423813343048	0.00375068886205554	0.0101088667288423	-0.00933891069144011
0.650158584117889	0.251356363296509	0.271350383758545	0.00314468611031771	0.00900707114487886	-0.0103531656786799
0.605883598327637	0.223725110292435	0.262363284826279	0.00135785387828946	0.00876707956194878	-0.0113798752427101
0.606535792350769	0.282718777656555	0.290346205234528	0.000437873881310225	0.0080107944086194	-0.0108417486771941
0.65683650970459	0.358531028032303	0.239937379956245	1.44452187100796E-07	0.00851334352046251	-0.00953075755387545
0.595008552074432	0.340616941452026	0.355983138084412	0.00107845291495323	0.0087095657363534	-0.00875126849859953
0.643405318260193	0.348281681537628	0.306887179613113	-0.000232118152780458	0.00820409506559372	-0.00833532866090536
0.64296954870224	0.378287374973297	0.33096107840538	0.00046763606951572	0.00826085079461336	-0.00938873551785946
0.605424225330353	0.38616481423378	0.298632740974426	-0.00140297471079975	0.00661861570551991	-0.0121300937607884
0.628870844841003	0.469648063182831	0.289110839366913	-0.00158161879517138	0.00743904057890177	-0.0119030606001616
0.674200415611267	0.479184031486511	0.297713845968246	-0.00136487162671983	0.00679749716073275	-0.0114091048017144
0.628713130950928	0.423347055912018	0.405216336250305	-0.000606758054345846	0.00706849852576852	-0.0105317812412977
0.641507863998413	0.441881060600281	0.356399416923523	-0.000270156568149105	0.00842614658176899	-0.00971438456326723
0.658658266067505	0.431112736463547	0.417502820491791	0.000690376560669392	0.00785646308213472	-0.00918817427009344
0.610487699508667	0.410863369703293	0.364811509847641	0.000189723330549896	0.00805379264056683	-0.00949736218899488
0.600022852420807	0.32549050450325	0.381826251745224	0.000630772381555289	0.00854844786226749	-0.008734080940485
0.604427754878998	0.333111345767975	0.38745579123497	0.00185670459177345	0.00748786050826311	-0.00887672230601311
0.585150599479675	0.368966341018677	0.347543507814407	0.00133424857631326	0.00701371626928449	-0.00909621547907591
0.589014172554016	0.404417753219604	0.36913788318634	0.000135894792038016	0.00754134263843298	-0.00971447303891182
0.656493842601776	0.436472505331039	0.408815920352936	0.000520492263603956	0.00783123355358839	-0.00932454969733953
0.65109395980835	0.447477430105209	0.350131571292877	-0.00188441399950534	0.00976687576621771	-0.00933615025132895
0.668676197528839	0.508237838745117	0.363635629415512	-0.00194069917779416	0.00979449972510338	-0.00973738171160221
0.684590399265289	0.499872386455536	0.443751215934753	-0.00218873005360365	0.00981228612363338	-0.0106702735647559
0.624807596206665	0.465407848358154	0.413977116346359	-0.00226310384459794	0.00984570570290089	-0.00911288615316153
0.673516035079956	0.526082694530487	0.350597500801086	-0.00308562349528074	0.00787421781569719	-0.00813032407313585
0.608999788761139	0.540482223033905	0.442951887845993	-0.00273328274488449	0.00784758292138577	-0.00919357128441334
0.592447221279144	0.527480065822601	0.506500601768494	-0.00315692857839167	0.00775628536939621	-0.0109450975432992
0.600975811481476	0.493605196475983	0.575259149074554	-0.00294681498780847	0.00991593394428492	-0.0123694520443678
0.673731625080109	0.563057959079742	0.479856312274933	-0.00251076929271221	0.00921594724059105	-0.0119841955602169
0.637663304805756	0.539071679115295	0.475934386253357	-0.00391795206815004	0.0103645399212837	-0.0130609134212136
0.721028685569763	0.587127387523651	0.472420185804367	-0.0041695237159729	0.0108321784064174	-0.013057878240943
0.718579351902008	0.623589158058167	0.505904257297516	-0.00434422725811601	0.0102936159819365	-0.0126780113205314
0.740656614303589	0.673589706420898	0.561283349990845	-0.00496486760675907	0.0102526526898146	-0.0124080749228597
0.663383841514587	0.624896883964539	0.508850514888763	-0.00587421841919422	0.0107648149132729	-0.0131747955456376
0.657589972019196	0.58378142118454	0.532374620437622	-0.00596599280834198	0.011662526987493	-0.0116420919075608
0.653004467487335	0.539279460906982	0.614083170890808	-0.00470259040594101	0.0111529668793082	-0.0103936474770308
0.628179669380188	0.510759711265564	0.528904139995575	-0.00361520587466657	0.0113476971164346	-0.00855101551860571
0.620608329772949	0.433041602373123	0.538343906402588	-0.00291034649126232	0.0107904821634293	-0.00833529233932495
0.664655208587646	0.460902750492096	0.465844631195068	-0.00159261410590261	0.0110596241429448	-0.00814585108309984
0.63130134344101	0.416400074958801	0.551674604415894	-0.00136893626768142	0.0114536061882973	-0.00750336283817887
0.661532938480377	0.382777810096741	0.597796738147736	-0.000197820088942535	0.0118088666349649	-0.00787928979843855
0.705060243606567	0.376791924238205	0.53638231754303	0.000354487099684775	0.0122301932424307	-0.00918933562934399
0.718713819980621	0.35193794965744	0.501337170600891	0.00193361646961421	0.0122367879375815	-0.0103562846779823
0.723263740539551	0.233704328536987	0.574893712997437	0.00181161018554121	0.0130749484524131	-0.0095645934343338
0.774999797344208	0.326238125562668	0.636969029903412	0.00267688883468509	0.0137914195656776	-0.00969981122761965
0.785915195941925	0.34708309173584	0.670517802238464	0.00164496630895883	0.0130288349464536	-0.0095954854041338
0.697825193405151	0.35622775554657	0.641179978847504	0.00215651211328804	0.0107114389538765	-0.0109425522387028
0.636183202266693	0.370942860841751	0.670167148113251	0.00256463862024248	0.0098753422498703	-0.0106585789471865
0.57058197259903	0.310103267431259	0.649611949920654	0.00206578080542386	0.0105096707120538	-0.0118242492899299
0.573797166347504	0.332846492528915	0.640290558338165	0.00116108788643032	0.0105445198714733	-0.00967376213520765
0.622598052024841	0.49567237496376	0.659245610237122	0.000826793839223683	0.00883410405367613	-0.00877388194203377
0.557750225067139	0.455325990915298	0.578504025936127	-0.00175403850153089	0.00814754515886307	-0.00917485356330872
0.533393561840057	0.514713943004608	0.724576234817505	-0.00265147257596254	0.00774039793759584	-0.0115563562139869
0.57996279001236	0.593420684337616	0.697132110595703	-0.00388926849700511	0.00769354170188308	-0.011385858990252
0.663137197494507	0.651935577392578	0.660393297672272	-0.00525322603061795	0.00820761732757092	-0.0104823922738433
0.709547519683838	0.669969856739044	0.67656147480011	-0.00538851646706462	0.010702159255743	-0.00938839372247458
0.736196458339691	0.642123699188232	0.710420310497284	-0.00660128844901919	0.0122854858636856	-0.00901202857494354
0.745138704776764	0.630251288414001	0.85728257894516	-0.00569994002580643	0.0127295404672623	-0.0102193877100945
0.718033671379089	0.671701669692993	0.76028847694397	-0.00666627660393715	0.0133368913084269	-0.0103887524455786
0.670160889625549	0.626111328601837	0.67694103717804	-0.00539552420377731	0.0116118872538209	-0.012035789899528
0.650893449783325	0.65661746263504	0.742827713489532	-0.00430593453347683	0.00941513385623693	-0.0123190907761455
0.55288964509964	0.627466082572937	0.820542514324188	-0.00516927475109696	0.008242292329669	-0.013304004445672
0.518914222717285	0.665296912193298	0.819481730461121	-0.00605913484469056	0.00734816305339336	-0.011390071362257
0.527996003627777	0.659684777259827	0.812818706035614	-0.00590273877605796	0.00732643762603402	-0.00995614472776651
0.599671483039856	0.676799774169922	0.860371291637421	-0.00449629360809922	0.00815429631620646	-0.0108118345960975
0.586375296115875	0.592347979545593	0.831779599189758	-0.00554099073633552	0.00997949484735727	-0.0119270216673613
0.638454675674438	0.613725244998932	0.877219438552856	-0.00371453771367669	0.0107015920802951	-0.0116469012573361
0.678221106529236	0.568651735782623	0.803724586963654	-0.00386293814517558	0.0114666512235999	-0.0113096376881003
0.661317050457001	0.57123464345932	0.895064294338226	-0.00197383016347885	0.0111384028568864	-0.0129219479858875
0.659670114517212	0.587668299674988	0.925931572914124	-0.00167994713410735	0.0119519978761673	-0.0107120387256145
0.601839661598206	0.531928181648254	1.01120007038116	-0.00107138336170465	0.010160312987864	-0.00988843571394682
0.543671131134033	0.470167070627213	0.992325007915497	-0.00172740442212671	0.0110770743340254	-0.00960446055978537
0.588056921958923	0.50091940164566	0.961819767951965	-0.00129622337408364	0.0103214550763369	-0.00913267768919468
0.538531959056854	0.477633446455002	0.976298630237579	0.000726559781469405	0.00842889398336411	-0.00937002804130316
0.432219296693802	0.336314350366592	0.957311391830444	0.000672363501507789	0.00828685984015465	-0.00886182766407728
0.461184352636337	0.355602979660034	0.932875990867615	0.00198848149739206	0.00647665141150355	-0.00903228856623173
0.426971912384033	0.378579884767532	0.914944112300873	0.00198734295554459	0.00465964432805777	-0.00928565394133329
0.467578619718552	0.399750858545303	0.833889901638031	-0.00109325617086142	0.00524369487538934	-0.00899764895439148
0.39789667725563	0.442964434623718	0.717088460922241	-0.00184939615428448	0.00412064557895064	-0.0106162680312991
0.437708914279938	0.591484010219574	0.967350602149963	-0.00451870635151863	0.00467975111678243	-0.013561874628067
0.607533276081085	0.761030673980713	1.17395532131195	-0.00749674485996366	0.00768365245312452	-0.0129581391811371
0.656515538692474	0.747588276863098	1.20806646347046	-0.00811209622770548	0.0122126303613186	-0.0120965531095862
0.661198735237122	0.808541238307953	1.09403777122498	-0.00913617573678494	0.0128918876871467	-0.0122784851118922
0.658617675304413	0.832973480224609	1.04273676872253	-0.00965011585503817	0.0126634687185287	-0.0131585402414203
0.722558975219727	0.894543647766113	1.05691766738892	-0.00837238878011703	0.0134812714532018	-0.012782696634531
0.694361805915833	0.807212948799133	0.98923534154892	-0.00803217012435198	0.0133882435038686	-0.0111365793272853
0.688700020313263	0.78238719701767	0.922175645828247	-0.00606050062924623	0.0122068431228399	-0.0115125756710768
0.634956419467926	0.732459187507629	0.852862596511841	-0.00692980876192451	0.0109479483217001	-0.0100810322910547
0.509822845458984	0.694438457489014	1.01682102680206	-0.00615775538608432	0.00877795740962029	-0.0101446360349655
0.419825881719589	0.656829178333282	1.10101199150085	-0.00459417980164289	0.00638777483254671	-0.0110305603593588
0.362758368253708	0.588107943534851	1.12722897529602	-0.00391938025131822	0.00589467864483595	-0.0109997168183327
0.356918096542358	0.629185795783997	1.07324314117432	-0.00365328253246844	0.00495707802474499	-0.0102017857134342
0.349406659603119	0.697260975837708	1.14531493186951	-0.00396427838131785	0.00360675249248743	-0.00984779465943575
0.307273685932159	0.702621400356293	1.144122838974	-0.00497899996116757	0.00427648331969976	-0.01008665189147
0.320820599794388	0.742406725883484	1.1792676448822	-0.00552462926134467	0.00436802813783288	-0.010611210949719
0.27519217133522	0.676804900169373	1.14835345745087	-0.00668152887374163	0.0033345224801451	-0.0111044300720096
0.310990333557129	0.721609532833099	1.14403915405273	-0.00746038043871522	0.00326740392483771	-0.0113941133022308
0.410881608724594	0.847531318664551	1.19662511348724	-0.0075888279825449	0.00423896918073297	-0.0112908994778991
0.479064851999283	0.800390899181366	1.15158605575562	-0.00853975769132376	0.00876754522323608	-0.012115185149014
0.680554866790771	0.847096562385559	1.37992298603058	-0.0088766748085618	0.0147977322340012	-0.0114614330232143
0.763481557369232	0.840717434883118	1.35152566432953	-0.0084567004814744	0.0170977544039488	-0.0114000448957086
0.785817205905914	0.864065170288086	1.3409184217453	-0.00745005626231432	0.0166984777897596	-0.0121399499475956
0.683390438556671	0.82899683713913	1.31205987930298	-0.00747520290315151	0.0149230547249317	-0.011559029109776
0.508863806724548	0.735899329185486	1.2656432390213	-0.00820490159094334	0.0110654393211007	-0.011764639057219
0.436448663473129	0.774425268173218	1.17096853256226	-0.00799899455159903	0.0068734367378056	-0.0109713198617101
0.280854135751724	0.713190734386444	1.15708839893341	-0.00821560434997082	0.00347621948458254	-0.0120004061609507
0.242638945579529	0.701540768146515	1.22151124477386	-0.00749775813892484	0.00176782871130854	-0.0116252144798636
0.208571657538414	0.738498270511627	1.20368325710297	-0.00623223185539246	0.00107028987258673	-0.0113003328442574
0.260249316692352	0.742670238018036	1.1824117898941	-0.00658566085621715	0.00351395132020116	-0.0111104967072606
0.335276752710342	0.83436793088913	1.2433295249939	-0.00890405289828777	0.00663475878536701	-0.00949267763644457
0.392242014408112	0.869265556335449	1.15395927429199	-0.00999896228313446	0.00772094540297985	-0.0106437094509602
0.407916903495789	0.917285799980164	1.25139725208282	-0.0105476966127753	0.0083444956690073	-0.0119230384007096
0.43056583404541	0.930515110492706	1.25758826732635	-0.0117677636444569	0.00898079015314579	-0.0109933475032449
0.374678045511246	0.929194867610931	1.2414116859436	-0.011522370390594	0.00631183851510286	-0.0122082233428955
0.377118349075317	0.878674030303955	1.28533601760864	-0.0114539172500372	0.00611423375084996	-0.0121625009924173
0.333450347185135	0.872884333133698	1.28019976615906	-0.0103500187397003	0.00522059667855501	-0.0116250738501549
0.31194332242012	0.83969908952713	1.2199684381485	-0.00927460286766291	0.0050584152340889	-0.0114854797720909
0.299358606338501	0.801856696605682	1.2885844707489	-0.00886063929647207	0.00472937058657408	-0.0107270162552595
0.3437639772892	0.827950119972229	1.25992143154144	-0.00748691987246275	0.00446448521688581	-0.0107253585010767
0.281125843524933	0.76822566986084	1.30283915996552	-0.00819747243076563	0.00471911579370499	-0.0110592776909471
0.25658506155014	0.787548780441284	1.26691019535065	-0.00842434633523226	0.00460629723966122	-0.010882917791605
0.276603937149048	0.796957790851593	1.29026114940643	-0.00772394658997655	0.00500791892409325	-0.0112362820655107
0.34489768743515	0.827095627784729	1.30831825733185	-0.00809972174465656	0.00747560849413276	-0.0111332722008228
0.377967953681946	0.836930334568024	1.31233394145966	-0.00733268400654197	0.00857083406299353	-0.0102427992969751
0.419236063957214	0.85315328836441	1.27067303657532	-0.00781268067657948	0.0080737266689539	-0.0111826462671161
0.413520932197571	0.852539777755737	1.28284692764282	-0.00864597596228123	0.00910713709890842	-0.0111144315451384
0.402897477149963	0.876048147678375	1.3132735490799	-0.0088321641087532	0.00964970421046019	-0.0113805495202541
0.385924518108368	0.855784237384796	1.33358228206635	-0.00946981552988291	0.00881557818502188	-0.0110421096906066
0.296732187271118	0.842500269412994	1.30496084690094	-0.00892721582204103	0.00720422342419624	-0.0102773047983646
0.238403663039207	0.851293504238129	1.30070471763611	-0.00896476767957211	0.00443623214960098	-0.0111058577895164
0.137580618262291	0.789766132831573	1.29610872268677	-0.00887693371623755	0.00379383563995361	-0.011615164577961
0.177807956933975	0.779607772827148	1.30445373058319	-0.00900529231876135	0.00280849589034915	-0.0111283725127578
0.179054006934166	0.829456806182861	1.33155953884125	-0.00879377592355013	0.00356602692045271	-0.0117512568831444
0.27777099609375	0.805120766162872	1.39221274852753	-0.00738573353737593	0.00443707406520844	-0.0121837975457311
0.220281481742859	0.791458904743195	1.4071524143219	-0.00689429510384798	0.00603642920032144	-0.0109907723963261
0.239655658602715	0.781680703163147	1.33890759944916	-0.00756204780191183	0.00567831890657544	-0.0118273785337806
0.286691397428513	0.800019502639771	1.34716188907623	-0.00769377779215574	0.00676269736140966	-0.0112359113991261
0.281708687543869	0.786359190940857	1.3590282201767	-0.00759190367534757	0.0064239501953125	-0.0105544961988926
0.280190855264664	0.868231415748596	1.32843971252441	-0.00703378627076745	0.00613447325304151	-0.010618356987834
0.226814821362495	0.835276186466217	1.33923077583313	-0.00921519938856363	0.00649846950545907	-0.0108074061572552
0.20317143201828	0.822594702243805	1.3572803735733	-0.00992755219340324	0.00562783284112811	-0.0117302788421512
0.235286518931389	0.886050999164581	1.36529099941254	-0.0100394552573562	0.00435898452997208	-0.0115020135417581
0.153088957071304	0.863386750221252	1.37256300449371	-0.00941056106239557	0.00434945896267891	-0.0110817840322852
0.13283571600914	0.863503694534302	1.41598200798035	-0.0096291322261095	0.00297010946087539	-0.0114357098937035
0.116119839251041	0.90300464630127	1.34465670585632	-0.0102663952857256	0.00313702574931085	-0.0111380256712437
0.100013695657253	0.92731785774231	1.39318919181824	-0.00983288884162903	0.00169718801043928	-0.0116615314036608
0.10484042018652	0.931081831455231	1.39168906211853	-0.0110501768067479	0.00191467569675297	-0.0114177688956261
0.156501904129982	1.03644549846649	1.36485958099365	-0.0124408900737762	0.002709322841838	-0.0116814123466611
0.173443928360939	1.03558969497681	1.46497774124146	-0.0143646830692887	0.00301744602620602	-0.012521275319159
0.122428506612778	1.11083376407623	1.42102360725403	-0.0144872032105923	0.0036886956077069	-0.0131187383085489
0.138969883322716	1.08651757240295	1.41364991664886	-0.0148055665194988	0.00298878760077059	-0.0114219952374697
0.0608119033277035	1.01347613334656	1.40097439289093	-0.0130706103518605	0.00114934879820794	-0.0112529676407576
-0.0136201903223991	0.979960858821869	1.30995142459869	-0.0126409381628036	-0.000587306567467749	-0.0118327615782619
-0.0155284497886896	0.948453545570374	1.37399291992188	-0.0125222550705075	-0.000204361553187482	-0.0109844589605927
-0.00997431948781013	0.997915983200073	1.34863376617432	-0.0114894136786461	2.05214564630296E-05	-0.0110336672514677
-0.0243931207805872	0.993845045566559	1.39313948154449	-0.0108304554596543	0.000207100863917731	-0.0113633377477527
0.0216191802173853	0.966190099716187	1.40470838546753	-0.0111453402787447	0.00161173602100462	-0.0100760366767645
-0.00813586730509996	0.93331778049469	1.39060497283936	-0.0111086899414659	0.00304392841644585	-0.00951667968183756
0.0033318402711302	0.976281464099884	1.35150527954102	-0.0108073521405458	0.00371910165995359	-0.00943978689610958
0.0422464534640312	0.921610474586487	1.36570179462433	-0.0111595997586846	0.00367210665717721	-0.00961384642869234
0.0190949533134699	0.944866001605988	1.33455753326416	-0.0109435804188251	0.00388153293170035	-0.00943804904818535
-0.042164109647274	0.959139168262482	1.30308949947357	-0.0112157734110951	0.00460154516622424	-0.00961080566048622
-0.0221700705587864	0.995191872119904	1.38384437561035	-0.0109745049849153	0.00531735783442855	-0.00843571778386831
-0.0135710937902331	1.02082908153534	1.40544843673706	-0.0107283517718315	0.00556037714704871	-0.00826841406524181
-0.0206752046942711	0.997961342334747	1.47709333896637	-0.010742973536253	0.00420405622571707	-0.00943783670663834
-0.116636715829372	0.881518006324768	1.46161675453186	-0.0116554461419582	0.00519889406859875	-0.00885629188269377
-0.120479673147202	0.975132882595062	1.46602475643158	-0.00930530298501253	0.0034909367095679	-0.00831296760588884
-0.1919224858284	0.897355318069458	1.49170541763306	-0.00897484645247459	0.0033429057803005	-0.0082341181114316
-0.22973208129406	0.834759652614594	1.50732123851776	-0.00819110218435526	0.00391644798219204	-0.00690578110516071
-0.219090491533279	0.878300547599792	1.45268154144287	-0.00825013406574726	0.00274177105166018	-0.0057905032299459
-0.21053658425808	0.992601633071899	1.51874959468842	-0.00918099470436573	0.00211875047534704	-0.00721844052895904
-0.242659613490105	0.965054035186768	1.42613399028778	-0.0118576968088746	0.00231976178474724	-0.00799648370593786
-0.240996539592743	1.03706288337708	1.48327100276947	-0.0104719139635563	0.00180927233304828	-0.00800105929374695
-0.334969639778137	0.953492760658264	1.48095428943634	-0.0104108424857259	0.000205318443477154	-0.00730151496827602
-0.391823440790176	0.969675183296204	1.43149840831757	-0.0110866501927376	-0.000179638824192807	-0.00739178014919162
-0.310454189777374	1.02462887763977	1.45834159851074	-0.0115036405622959	-0.00121796689927578	-0.00757585093379021
-0.303590595722198	1.09349536895752	1.41377925872803	-0.0134389502927661	-0.00120095245074481	-0.00821819342672825
-0.253240764141083	1.15285849571228	1.4652761220932	-0.0158326514065266	-0.000157571717863902	-0.00879284832626581
-0.264600843191147	1.21794295310974	1.44767487049103	-0.0164224058389664	-1.20101813081419E-05	-0.00938136968761683
-0.254371881484985	1.24618291854858	1.41596710681915	-0.0174027998000383	-0.00102386332582682	-0.0092854555696249
-0.283174633979797	1.2585426568985	1.44717013835907	-0.0181455574929714	0.000259013380855322	-0.0103158736601472
-0.244292944669724	1.29118251800537	1.40714740753174	-0.0192200466990471	-0.000870495394337922	-0.0102337626740336
-0.259516507387161	1.28725671768188	1.4243186712265	-0.0180878676474094	-0.00105162640102208	-0.00968781299889088
-0.285208642482758	1.28022515773773	1.40290451049805	-0.0191067606210709	-0.00203470047563314	-0.0106367114931345
-0.278471201658249	1.30602562427521	1.3484970331192	-0.019627071917057	-0.00207542208954692	-0.00975532177835703
-0.325393050909042	1.2447612285614	1.39656949043274	-0.0190338585525751	-0.00222050375305116	-0.00974782463163137
-0.309661656618118	1.2974956035614	1.37032234668732	-0.0189412422478199	-0.00181657553184777	-0.00969515740871429
-0.279128462076187	1.28605675697327	1.51143705844879	-0.0183107815682888	-0.000861375592648983	-0.0100520420819521
-0.220702484250069	1.30650162696838	1.48897206783295	-0.0183582063764334	-0.000561458931770176	-0.00921898707747459
-0.298472881317139	1.25232899188995	1.39328694343567	-0.0186159182339907	-0.000137234514113516	-0.0097666010260582
-0.254447817802429	1.26751410961151	1.41562354564667	-0.0185605958104134	0.00010041690984508	-0.00970814563333988
-0.285529613494873	1.226438164711	1.45075607299805	-0.0179578997194767	0.000594058714341372	-0.00965970382094383
-0.277673065662384	1.21458494663239	1.47259593009949	-0.0170737951993942	0.000950179994106293	-0.00912203919142485
-0.270256400108337	1.2228342294693	1.49959778785706	-0.0164605341851711	0.000904406362678856	-0.00928444508463144
-0.271923869848251	1.24112117290497	1.45942854881287	-0.0157252494245768	0.000300478772260249	-0.00850049592554569
-0.232718899846077	1.2030246257782	1.42694664001465	-0.0147226164117455	-0.00090584991266951	-0.00876749400049448
-0.317708045244217	1.1600546836853	1.47027027606964	-0.0133353117853403	-0.00135507353115827	-0.00861082505434752
-0.318710565567017	1.18922328948975	1.43416750431061	-0.0151333846151829	-0.000885271700099111	-0.00891283061355352
-0.317321568727493	1.17154705524445	1.43343329429626	-0.0162174850702286	-0.000158482405822724	-0.00891286507248878
-0.310742169618607	1.21730601787567	1.42039167881012	-0.016724482178688	0.000308039394440129	-0.00929420348256826
-0.316522777080536	1.24210560321808	1.38876581192017	-0.0169750712811947	0.000521184701938182	-0.00893629714846611
-0.331648796796799	1.22367739677429	1.34175479412079	-0.0170324556529522	7.43366908864118E-05	-0.00948358047753572
-0.321871131658554	1.24848687648773	1.4144561290741	-0.0171417258679867	0.000937090255320072	-0.00885917991399765
-0.297543108463287	1.2854380607605	1.44048058986664	-0.0175029449164867	-0.000328135880408809	-0.00903554912656546
-0.317997962236404	1.30409944057465	1.44950520992279	-0.0169698465615511	-0.000506732962094247	-0.00923937745392323
-0.324253171682358	1.32811295986176	1.43862164020538	-0.0173065196722746	-0.00197840458713472	-0.00849539320915937
-0.355796426534653	1.33566308021545	1.35983502864838	-0.0185717027634382	-0.00188957049977034	-0.00916478969156742
-0.419000804424286	1.31037020683289	1.46779453754425	-0.0183673445135355	-0.00284496531821787	-0.00919770821928978
-0.41073602437973	1.31973814964294	1.44163107872009	-0.0193993020802736	-0.00315038650296628	-0.00965478364378214
-0.46482852101326	1.30416762828827	1.41081595420837	-0.0198708772659302	-0.00323696527630091	-0.0101192686706781
-0.486391127109528	1.34032869338989	1.5014261007309	-0.0203282926231623	-0.00404755957424641	-0.0104003697633743
-0.521341979503632	1.35435819625854	1.43365347385406	-0.0206708144396544	-0.00380328949540854	-0.0095722759142518
-0.429676622152328	1.37392711639404	1.51008701324463	-0.0198018494993448	-0.00352024915628135	-0.00971874315291643
-0.388659328222275	1.46340215206146	1.46600842475891	-0.0191734619438648	-0.00212361058220267	-0.00904035568237305
-0.437380641698837	1.37271249294281	1.50161480903625	-0.0194637626409531	-0.00202369736507535	-0.00964214745908976
-0.375594764947891	1.41351294517517	1.41456615924835	-0.0206709429621696	-0.00236861896701157	-0.00983198545873165
-0.388721585273743	1.41451454162598	1.43676054477692	-0.0203928966075182	-0.00260413880459964	-0.0100813843309879
-0.416335821151733	1.37571227550507	1.49773120880127	-0.0204610787332058	-0.00163437717128545	-0.010181462392211
-0.368712276220322	1.4571521282196	1.50148475170135	-0.019891994073987	-0.00209657032974064	-0.00955373421311378
-0.433152258396149	1.37489533424377	1.47542464733124	-0.020338648930192	-0.0016846441430971	-0.00997092854231596
-0.425992637872696	1.4051342010498	1.46977543830872	-0.0200716108083725	-0.00267010019160807	-0.0092781251296401
-0.480682373046875	1.40470027923584	1.47835350036621	-0.020850857719779	-0.00249321991577744	-0.0100990207865834
-0.404005885124207	1.48205757141113	1.42229747772217	-0.021046657115221	-0.00345970178022981	-0.0101619968190789
-0.420344889163971	1.53652727603912	1.48305141925812	-0.0211613718420267	-0.00252937385812402	-0.0105128893628716
-0.452518880367279	1.44047021865845	1.55049264431	-0.0228033401072025	-0.00125852855853736	-0.00994595233350992
-0.435211420059204	1.47949051856995	1.53479492664337	-0.0221088621765375	-0.00194594741333276	-0.0105807967483997
-0.438726633787155	1.46100628376007	1.49282205104828	-0.0218840539455414	-0.00263938005082309	-0.011267670430243
-0.441029697656631	1.44940972328186	1.50935065746307	-0.0216284561902285	-0.00316092534922063	-0.010674006305635
-0.463889211416245	1.46533393859863	1.4960720539093	-0.0207717251032591	-0.00237671961076558	-0.0103624844923615
-0.451107740402222	1.42794156074524	1.4911607503891	-0.019928565248847	-0.0028115576133132	-0.00936944782733917
-0.473623216152191	1.38494491577148	1.47588741779327	-0.0201482847332954	-0.00288432138040662	-0.0106269083917141
-0.463117241859436	1.41425788402557	1.49186527729034	-0.0211211256682873	-0.00298230559565127	-0.010398474521935
-0.444410681724548	1.44684529304504	1.46668493747711	-0.0208837240934372	-0.00260914373211563	-0.0107257543131709
-0.459205448627472	1.44323301315308	1.53098821640015	-0.0198921207338572	-0.00262004020623863	-0.00986327882856131
-0.452566087245941	1.44532251358032	1.53581595420837	-0.0198716521263123	-0.00233538844622672	-0.010042117908597
-0.443052262067795	1.44627237319946	1.47928643226624	-0.0206164754927158	-0.00286393822170794	-0.0103561440482736
-0.507748007774353	1.43308115005493	1.39078307151794	-0.0205334257334471	-0.00345977256074548	-0.0100586200132966
-0.524926364421844	1.41049122810364	1.39974915981293	-0.020208926871419	-0.00231628119945526	-0.0100228488445282
-0.470899343490601	1.36396479606628	1.44392764568329	-0.0205031186342239	-0.00213010772131383	-0.00980831123888493
-0.439622402191162	1.42472040653229	1.48306035995483	-0.0196654442697763	-0.00206968421116471	-0.00938933435827494
-0.480777531862259	1.39743030071259	1.4770450592041	-0.0211138129234314	-0.00212221103720367	-0.00946818478405476
-0.451233118772507	1.48158955574036	1.42625606060028	-0.02093237452209	-0.00329376733861864	-0.0103236129507422
-0.503087222576141	1.48799502849579	1.37835669517517	-0.0211126506328583	-0.00322460499592125	-0.0108832912519574
-0.467853754758835	1.51576066017151	1.48727250099182	-0.020431449636817	-0.00323709892109036	-0.0104700298979878
-0.454593062400818	1.52161884307861	1.50377559661865	-0.0207378081977367	-0.00386015814729035	-0.0100873271003366
-0.448758333921433	1.48539769649506	1.44330644607544	-0.0208410900086164	-0.00384302949532866	-0.0101250633597374
-0.466123431921005	1.45279049873352	1.46444082260132	-0.0212791264057159	-0.00319472001865506	-0.00998259522020817
-0.465860217809677	1.50268459320068	1.43800163269043	-0.021830927580595	-0.00280756107531488	-0.0102790603414178
-0.456013262271881	1.55114507675171	1.41127550601959	-0.0219121277332306	-0.00310666719451547	-0.010132908821106
-0.470222860574722	1.50496292114258	1.47041606903076	-0.0225918311625719	-0.00396479712799191	-0.00950719509273767
-0.491461932659149	1.54112350940704	1.45431578159332	-0.02289436198771	-0.00438365573063493	-0.0107496287673712
-0.541731715202332	1.52861928939819	1.44878828525543	-0.0230052303522825	-0.00411909073591232	-0.0105620818212628
-0.537319242954254	1.55522489547729	1.47399282455444	-0.0226952210068703	-0.00561966234818101	-0.0101142460480332
-0.551031410694122	1.57935452461243	1.45740258693695	-0.0228057783097029	-0.00609539449214935	-0.010873413644731
-0.552737593650818	1.5571346282959	1.49742245674133	-0.0223384369164705	-0.00695512630045414	-0.0110846338793635
-0.558595359325409	1.51162016391754	1.43882024288177	-0.0230708587914705	-0.0055351029150188	-0.0100747002288699
-0.559592545032501	1.52679038047791	1.44725596904755	-0.023449283093214	-0.00523124262690544	-0.0101862205192447
-0.579882562160492	1.51287877559662	1.46019017696381	-0.0237569063901901	-0.00447408948093653	-0.0103553757071495
-0.51132196187973	1.6031801700592	1.47057783603668	-0.0231742262840271	-0.00512288836762309	-0.0108104581013322
-0.539696335792542	1.55504739284515	1.58418905735016	-0.0229629930108786	-0.00451624020934105	-0.0110086286440492
-0.510653734207153	1.59089601039886	1.58287489414215	-0.0227160416543484	-0.00470219645649195	-0.0100912032648921
-0.555700838565826	1.55199158191681	1.41711926460266	-0.024097602814436	-0.00558313634246588	-0.0107748238369823
-0.594488799571991	1.51382374763489	1.47362160682678	-0.0238247290253639	-0.0052371621131897	-0.0107871210202575
-0.534285724163055	1.59737384319305	1.48692286014557	-0.0237100254744291	-0.00500214798375964	-0.010692642070353
-0.517398238182068	1.56667733192444	1.47727966308594	-0.0237108767032623	-0.00418346282094717	-0.00982670579105616
-0.566703259944916	1.55068874359131	1.49215960502625	-0.023416556417942	-0.00458938349038363	-0.0110781341791153
-0.557865500450134	1.57458472251892	1.48310530185699	-0.0233215782791376	-0.00493081426247954	-0.0108912261202931
-0.552705109119415	1.6173267364502	1.50410056114197	-0.0242720637470484	-0.00601816177368164	-0.0111878840252757
-0.549505770206451	1.64290618896484	1.53017389774323	-0.0235484950244427	-0.00627351831644773	-0.0109297875314951
-0.589911997318268	1.62620961666107	1.3977552652359	-0.023547787219286	-0.00601428467780352	-0.0101413140073419
-0.593774795532227	1.58745276927948	1.41186630725861	-0.0233260188251734	-0.00563162611797452	-0.0104321790859103
-0.56916755437851	1.62760508060455	1.42027354240417	-0.0231804456561804	-0.00512458477169275	-0.010135387070477
-0.549367725849152	1.5980372428894	1.39774036407471	-0.0243380032479763	-0.00420429045334458	-0.00989887304604054
-0.532120764255524	1.61821568012238	1.4165450334549	-0.0237050764262676	-0.00435706693679094	-0.0102902268990874
-0.541297972202301	1.62986528873444	1.49043929576874	-0.0235646609216928	-0.00497893942520022	-0.0103925848379731
-0.590494334697723	1.61922740936279	1.50249028205872	-0.0244172140955925	-0.00476026348769665	-0.0106753697618842
-0.601316630840302	1.61339390277863	1.49857330322266	-0.0246653035283089	-0.00514246756210923	-0.0111276600509882
-0.601096928119659	1.67010724544525	1.46844184398651	-0.0238650646060705	-0.00595058733597398	-0.0112131722271442
-0.635716617107391	1.58825373649597	1.45781826972961	-0.0250674746930599	-0.0060305455699563	-0.0107090482488275
-0.648929595947266	1.57674753665924	1.36656415462494	-0.025078397244215	-0.00583261577412486	-0.0107958512380719
-0.537204086780548	1.67030930519104	1.472940325737	-0.0242498200386763	-0.0055710575543344	-0.0108665777370334
-0.579369127750397	1.64905953407288	1.47609186172485	-0.0247597694396973	-0.00482893269509077	-0.010721349157393
-0.591704905033112	1.63244771957397	1.49776327610016	-0.0248107556253672	-0.0049528181552887	-0.0107535822317004
-0.543484687805176	1.65055406093597	1.53004479408264	-0.0241118036210537	-0.00594079261645675	-0.0111001338809729
-0.578073740005493	1.61420500278473	1.52914571762085	-0.0243091937154531	-0.00558918016031384	-0.0108407493680716
-0.613662838935852	1.5920604467392	1.47110605239868	-0.0238642543554306	-0.00580976950004697	-0.0100414389744401
-0.634960293769836	1.61077606678009	1.42904055118561	-0.0230520106852055	-0.00747767742723227	-0.0107905874028802
-0.676690936088562	1.6187664270401	1.44414603710175	-0.0243354886770248	-0.008456707932055	-0.0106878858059645
-0.728807628154755	1.5660320520401	1.42598152160645	-0.0254076570272446	-0.0089417789131403	-0.0110691450536251
-0.756872713565826	1.62805080413818	1.4480447769165	-0.0249926503747702	-0.00879949424415827	-0.0115869827568531
-0.669182896614075	1.64189791679382	1.43188011646271	-0.0243777986615896	-0.00936941243708134	-0.0112256333231926
-0.645327270030975	1.61276817321777	1.48422074317932	-0.0236022509634495	-0.00755938049405813	-0.0104545820504427
-0.612305223941803	1.66831541061401	1.50842177867889	-0.0241145994514227	-0.00714119803160429	-0.00962670147418976
-0.67023491859436	1.59338390827179	1.49636471271515	-0.0249799694865942	-0.00540908053517342	-0.0106593435630202
-0.589145362377167	1.6785603761673	1.48028993606567	-0.0245652869343758	-0.00565552152693272	-0.0108284587040544
-0.56265527009964	1.68804752826691	1.51152896881104	-0.0240761879831553	-0.00624608714133501	-0.0108545245602727
-0.602135062217712	1.60609364509583	1.45293796062469	-0.0256173778325319	-0.00411118660122156	-0.0103468792513013
-0.60785049200058	1.64399421215057	1.57080519199371	-0.0246782302856445	-0.00527711166068912	-0.0104467971250415
-0.586961030960083	1.66553747653961	1.50675678253174	-0.024924511089921	-0.00493002869188786	-0.0110832219943404
-0.581289827823639	1.68739187717438	1.49868083000183	-0.0246327593922615	-0.00537542905658484	-0.0113515490666032
-0.564228534698486	1.68688213825226	1.47951817512512	-0.0253277029842138	-0.00557747995480895	-0.0105949230492115
-0.557485818862915	1.69961845874786	1.51594209671021	-0.0244032070040703	-0.00495596509426832	-0.0109778279438615
-0.628742396831512	1.57802557945251	1.43547284603119	-0.0254096165299416	-0.00501265423372388	-0.0103745209053159
-0.593291878700256	1.61448347568512	1.38378083705902	-0.0249359756708145	-0.0048818401992321	-0.0102340700104833
-0.654870688915253	1.55540657043457	1.34893846511841	-0.0246760565787554	-0.00514167454093695	-0.0103800352662802
-0.594942808151245	1.61338376998901	1.4154406785965	-0.0249385386705399	-0.00528092263266444	-0.0109295221045613
-0.602123916149139	1.67011380195618	1.45878422260284	-0.0238737855106592	-0.00685140071436763	-0.01076624635607
-0.686159014701843	1.60982406139374	1.43585026264191	-0.0242567639797926	-0.00732287717983127	-0.0108381379395723
-0.667276203632355	1.65109014511108	1.46187913417816	-0.0247220806777477	-0.00656688725575805	-0.0110121592879295
-0.636495292186737	1.68936038017273	1.50160384178162	-0.0243816655129194	-0.00787558034062386	-0.0111426040530205
-0.640870273113251	1.66533255577087	1.45699822902679	-0.025718817487359	-0.0073233931325376	-0.0110902786254883
-0.648461043834686	1.70259046554565	1.37759494781494	-0.0262235905975103	-0.00615007663145661	-0.0109000792726874
-0.622396349906921	1.69204568862915	1.43072843551636	-0.0256630815565586	-0.00595879182219505	-0.0108333500102162
-0.639656901359558	1.67381012439728	1.48345196247101	-0.025791397318244	-0.00559134176000953	-0.0112444162368774
-0.652591645717621	1.66919314861298	1.42841029167175	-0.0269446671009064	-0.00624953489750624	-0.0104132862761617
-0.645201683044434	1.7184294462204	1.46708786487579	-0.026172362267971	-0.00710665015503764	-0.0123472949489951
-0.642019510269165	1.71976375579834	1.52164673805237	-0.0276882238686085	-0.0075302654877305	-0.0120478309690952
-0.635148584842682	1.75308406352997	1.4999258518219	-0.0271140336990356	-0.00760870613157749	-0.0118722962215543
-0.622777283191681	1.76042437553406	1.46062767505646	-0.0265775062143803	-0.00732593005523086	-0.0114175379276276
-0.684506356716156	1.67047107219696	1.45018267631531	-0.0272902529686689	-0.00573397101834416	-0.0108745209872723
-0.619840383529663	1.70940458774567	1.56084334850311	-0.0253443364053965	-0.00607362342998385	-0.010571476072073
-0.6719651222229	1.63018333911896	1.51700663566589	-0.0246687140315771	-0.00558312702924013	-0.0101179638877511
-0.664919078350067	1.62416636943817	1.47764348983765	-0.0249863639473915	-0.0071263643912971	-0.010152823291719
-0.69590437412262	1.64124464988708	1.50968217849731	-0.0245282854884863	-0.00694179907441139	-0.0111481659114361
-0.69130802154541	1.62683832645416	1.51790583133698	-0.0249758027493954	-0.00842283386737108	-0.0110979937016964
-0.690993309020996	1.64949262142181	1.45204877853394	-0.0251642763614655	-0.00780499307438731	-0.0109130004420877
-0.722986161708832	1.61583662033081	1.49957239627838	-0.0250664558261633	-0.00779446307569742	-0.0108387414366007
-0.653811752796173	1.68970680236816	1.46934735774994	-0.0250131040811539	-0.00746736535802484	-0.0106126731261611
-0.651976704597473	1.72627449035645	1.53140830993652	-0.0248959809541702	-0.00803561974316835	-0.0113908313214779
-0.616154313087463	1.74495303630829	1.46030700206757	-0.0255829710513353	-0.00688267266377807	-0.0105869127437472
-0.614816844463348	1.73807096481323	1.51302647590637	-0.0250771287828684	-0.00639263773337007	-0.0105532994493842
-0.618666291236877	1.70108687877655	1.50370681285858	-0.0258135590702295	-0.00567996315658093	-0.0103975161910057
-0.644564390182495	1.69175696372986	1.49942004680634	-0.025612274184823	-0.00583381531760097	-0.0105368765071034
-0.596189737319946	1.73086225986481	1.51087927818298	-0.0253115203231573	-0.00648846104741097	-0.0116517907008529
-0.577069997787476	1.69841623306274	1.46762096881866	-0.0255921743810177	-0.00660109566524625	-0.0115826660767198
-0.55026775598526	1.69447219371796	1.42428779602051	-0.0248490441590548	-0.00576449232175946	-0.0109688015654683
-0.50472104549408	1.74504292011261	1.47775197029114	-0.0247512459754944	-0.00456981174647808	-0.0113572468981147
-0.52317225933075	1.75779354572296	1.58786880970001	-0.0251073576509953	-0.00524035049602389	-0.0102365305647254
-0.550427615642548	1.75170767307281	1.61946165561676	-0.0255654156208038	-0.00546257477253675	-0.0113272359594703
-0.641521453857422	1.60562562942505	1.54015946388245	-0.0261902287602425	-0.00564022036269307	-0.0112373977899551
-0.64290326833725	1.6571478843689	1.5053563117981	-0.0257711224257946	-0.0063982754945755	-0.0113248769193888
-0.679707467556	1.63277518749237	1.49664223194122	-0.0253341626375914	-0.00668908283114433	-0.0113425767049193
-0.654037654399872	1.64916741847992	1.50546813011169	-0.0254176501184702	-0.00657158065587282	-0.0112859737128019
-0.61801666021347	1.6692453622818	1.65531206130981	-0.0245011523365974	-0.00559898372739553	-0.0116176242008805
-0.64014083147049	1.67698955535889	1.60944330692291	-0.0254988763481379	-0.00515521131455898	-0.0110419457778335
-0.647362291812897	1.61563420295715	1.62725460529327	-0.0254367720335722	-0.00467442208901048	-0.0109804989770055
-0.625707626342773	1.66782963275909	1.649827003479	-0.0238335654139519	-0.00537954829633236	-0.0107248295098543
-0.653456807136536	1.59237027168274	1.58247494697571	-0.025883125141263	-0.00596702378243208	-0.0105283297598362
-0.672952234745026	1.64207124710083	1.58211350440979	-0.0255526602268219	-0.00580939697101712	-0.0105795236304402
-0.608723819255829	1.69225192070007	1.52249753475189	-0.0244928952306509	-0.00715588964521885	-0.0104525731876493
-0.643371820449829	1.67034661769867	1.54797279834747	-0.0245223436504602	-0.00691823568195105	-0.0103417988866568
-0.691685557365417	1.64454627037048	1.52687323093414	-0.023546015843749	-0.00737966690212488	-0.0105562405660748
-0.630117177963257	1.67657327651978	1.46531140804291	-0.0248158145695925	-0.00697903009131551	-0.0103676710277796
-0.62682569026947	1.66322755813599	1.46212673187256	-0.0246922187507153	-0.00696866400539875	-0.0108368955552578
-0.593861758708954	1.65152084827423	1.42213046550751	-0.0253816097974777	-0.00683697173371911	-0.0103412745520473
-0.608182191848755	1.66511678695679	1.38426780700684	-0.0253519956022501	-0.00636728759855032	-0.0111770266667008
-0.588647186756134	1.64274024963379	1.31398618221283	-0.0252948105335236	-0.00672866217792034	-0.0104951458051801
-0.601201474666595	1.63363254070282	1.29632127285004	-0.0259832963347435	-0.0075964336283505	-0.0108181331306696
-0.634368777275085	1.60808491706848	1.29749989509583	-0.025406563654542	-0.00725314812734723	-0.0113311298191547
-0.581511199474335	1.6629980802536	1.21750843524933	-0.0263271816074848	-0.00822777301073074	-0.0106876315549016
-0.587557196617126	1.66829788684845	1.18424439430237	-0.0266954135149717	-0.00860349088907242	-0.0117927193641663
-0.602021396160126	1.59689462184906	1.1748194694519	-0.0273271463811398	-0.00745936948806047	-0.0114347413182259
-0.54623943567276	1.6899881362915	1.16295742988586	-0.0255610626190901	-0.00657512759789824	-0.0110630886629224
-0.472261726856232	1.69188463687897	1.11230075359344	-0.0259182006120682	-0.00561516173183918	-0.0113148260861635
-0.480898350477219	1.572474360466	1.03791058063507	-0.0267334338277578	-0.00404645362868905	-0.0108713321387768
-0.467319309711456	1.60528326034546	1.12242078781128	-0.025117440149188	-0.00254942080937326	-0.0110290944576263
-0.403100609779358	1.63790893554688	1.14901030063629	-0.0247320607304573	-0.00298136542551219	-0.0106930397450924
-0.401014298200607	1.6506233215332	1.09711027145386	-0.0251240078359842	-0.00386558892205358	-0.0111314775422215
-0.424873918294907	1.64829218387604	1.05226504802704	-0.0256396401673555	-0.0049013695679605	-0.0109280934557319
-0.529201149940491	1.62524378299713	0.998809278011322	-0.0261870138347149	-0.00530237425118685	-0.0113973123952746
-0.470824092626572	1.66485846042633	1.01293969154358	-0.0257553067058325	-0.00693169981241226	-0.0115161696448922
-0.448442399501801	1.60596895217896	1.03633546829224	-0.0251712985336781	-0.00447004567831755	-0.0114716216921806
-0.320551455020905	1.65599536895752	1.11629343032837	-0.02414770424366	-0.00174236379098147	-0.0107530131936073
-0.295234501361847	1.577432513237	1.22345018386841	-0.0226641949266195	0.000164468016009778	-0.01079629547894
-0.22249910235405	1.59748542308807	1.36308705806732	-0.0231791026890278	0.00331665319390595	-0.0105461971834302
0.876956462860107	2.6883008480072	-7.44634866714478	-0.0878817513585091	0.0913389623165131	0.00819624960422516
-0.673088610172272	0.959152817726135	-2.17587113380432	0.0625502467155457	-0.00258793006651104	0.00709886802360415
-0.761488497257233	1.3376659154892	-3.25495982170105	0.00782862771302462	-0.065595805644989	-0.0145378541201353
-0.64919114112854	1.45712912082672	-1.68339586257935	-0.00802344549447298	-0.035607922822237	-0.00945078954100609
-0.600398302078247	1.48267590999603	0.110963873565197	0.00690910313278437	-0.0143850147724152	-0.00437309686094522
-0.500260472297668	1.58058786392212	1.96778762340546	-0.0203288663178682	-0.00182956701610237	-0.00748394196853042
-0.516856729984283	1.61233079433441	2.34302735328674	-0.0223377663642168	0.00157881493214518	-0.00695414142683148
-0.629155874252319	1.62635231018066	2.1041088104248	-0.0226585678756237	-0.00298387533985078	-0.00628617126494646
-0.775148928165436	1.50864017009735	1.69215202331543	-0.0214303638786078	-0.0105026876553893	-0.00986550003290176
-0.854934811592102	1.45728147029877	1.54000782966614	-0.0207823123782873	-0.0127545148134232	-0.0101971086114645
-0.753001093864441	1.56395530700684	1.53189790248871	-0.0216819047927856	-0.0110232438892126	-0.00807022675871849
-0.681005954742432	1.57533872127533	1.50872242450714	-0.0245289094746113	-0.00784933939576149	-0.00789450388401747
-0.597519397735596	1.64112091064453	1.51872527599335	-0.0258242823183537	-0.0074979574419558	-0.00875637773424387
-0.58028382062912	1.64940309524536	1.51488590240479	-0.026649247854948	-0.00707984063774347	-0.00929282698780298
-0.519085168838501	1.72423005104065	1.47379565238953	-0.0264412797987461	-0.0069493786431849	-0.010252820327878
-0.524698257446289	1.70125961303711	1.42934906482697	-0.0274938903748989	-0.00564525043591857	-0.0101143848150969
-0.485756635665894	1.75155079364777	1.38251280784607	-0.0275394879281521	-0.00557455001398921	-0.0105416672304273
-0.457253694534302	1.74236011505127	1.36813449859619	-0.0273918006569147	-0.00491061760112643	-0.00939838029444218
-0.475802719593048	1.73720669746399	1.42867052555084	-0.0273668728768826	-0.00398946506902575	-0.00929708126932383
-0.420684516429901	1.75567448139191	1.38695931434631	-0.0269333142787218	-0.00421064766123891	-0.00962053239345551
-0.42028996348381	1.69974863529205	1.33566212654114	-0.0265524387359619	-0.00412183254957199	-0.00962467677891254
-0.46196237206459	1.70322453975677	1.3824759721756	-0.026342598721385	-0.00278867944143713	-0.00929742958396673
-0.457072287797928	1.71744287014008	1.34838080406189	-0.025967501103878	-0.00422641029581428	-0.00959385372698307
-0.488394469022751	1.669513463974	1.34831762313843	-0.0254819132387638	-0.00377972121350467	-0.00935407634824514
-0.506876707077026	1.63896071910858	1.36563527584076	-0.0250171702355146	-0.0055594677105546	-0.00922101642936468
-0.564651131629944	1.63455617427826	1.35608410835266	-0.0241832118481398	-0.00618941150605679	-0.00890420097857714
-0.537481546401978	1.61183214187622	1.29238724708557	-0.0239754803478718	-0.0070196995511651	-0.00930828135460615
-0.55435711145401	1.58868360519409	1.37500190734863	-0.023664029315114	-0.00768363010138273	-0.00924707297235727
-0.589282810688019	1.57011294364929	1.41416525840759	-0.0240777190774679	-0.00694642355665565	-0.00966040417551994
-0.615367233753204	1.53900933265686	1.40111243724823	-0.0239561721682549	-0.00690286094322801	-0.00968737900257111
-0.612788796424866	1.54908275604248	1.3460465669632	-0.024448785930872	-0.00568175874650478	-0.00832162797451019
-0.568891108036041	1.58408010005951	1.41726887226105	-0.0228166375309229	-0.00736930361017585	-0.00826814025640488
-0.585470080375671	1.58805286884308	1.34374129772186	-0.0238197389990091	-0.00705695804208517	-0.00912696495652199
-0.582908451557159	1.59005117416382	1.39715397357941	-0.0233878083527088	-0.00731580844148993	-0.00958216935396194
-0.548095524311066	1.65226221084595	1.38233184814453	-0.0242639686912298	-0.0069133248180151	-0.00900658033788204
-0.578771650791168	1.65956139564514	1.41325879096985	-0.0253183748573065	-0.00561912823468447	-0.0100357122719288
-0.527231156826019	1.69562351703644	1.46457839012146	-0.025679113343358	-0.00607920764014125	-0.00947719346731901
-0.485814481973648	1.71525526046753	1.52304422855377	-0.0253808442503214	-0.00577703956514597	-0.0100649651139975
-0.503842949867249	1.66749978065491	1.50105559825897	-0.0245452504605055	-0.00497196428477764	-0.00940309371799231
-0.519435703754425	1.6720757484436	1.44013798236847	-0.0252055395394564	-0.00528282858431339	-0.00989158172160387
-0.500495672225952	1.66579866409302	1.48401129245758	-0.0251728370785713	-0.00570097519084811	-0.0099086444824934
-0.471514105796814	1.65046358108521	1.52351522445679	-0.0253325067460537	-0.00503791123628616	-0.00980410166084766
-0.527697920799255	1.62938785552979	1.48335981369019	-0.0249530952423811	-0.00490594375878572	-0.00947794783860445
-0.484047025442123	1.63012111186981	1.48474836349487	-0.0241688620299101	-0.00533640012145042	-0.00945858098566532
-0.512025654315948	1.62699365615845	1.44103896617889	-0.0236510764807463	-0.00523066194728017	-0.00931642577052116
-0.482786893844604	1.62517285346985	1.46195912361145	-0.0240705739706755	-0.00526631716638803	-0.00880544632673264
-0.516766130924225	1.58329522609711	1.44045734405518	-0.0242311470210552	-0.00571042718365788	-0.00915703736245632
-0.532836198806763	1.59213542938232	1.44061028957367	-0.0240381397306919	-0.00559462094679475	-0.0093283373862505
-0.551222383975983	1.57970285415649	1.42814350128174	-0.0228227432817221	-0.00609305873513222	-0.00917753484100103
-0.561923205852509	1.56478953361511	1.44501531124115	-0.0232743658125401	-0.00556722842156887	-0.00911838281899691
-0.556423246860504	1.56798827648163	1.44941282272339	-0.0231128316372633	-0.00552116986364126	-0.0090260086581111
-0.53090763092041	1.53549909591675	1.44161808490753	-0.023251261562109	-0.00575697142630816	-0.00920088775455952
-0.554460644721985	1.56568121910095	1.42354869842529	-0.0223030894994736	-0.00603519240394235	-0.00874572992324829
-0.527297735214233	1.52696740627289	1.43637752532959	-0.0229718033224344	-0.0062391092069447	-0.00853685475885868
-0.577814102172852	1.59404480457306	1.46655344963074	-0.0224647093564272	-0.00564671214669943	-0.00890116393566132
-0.55651193857193	1.55944919586182	1.43051064014435	-0.0234558135271072	-0.00585473841056228	-0.00836403761059046
-0.563586056232452	1.51171970367432	1.4454573392868	-0.0230855587869883	-0.00557844247668982	-0.00902410969138145
-0.535049021244049	1.5305449962616	1.42940831184387	-0.0223189014941454	-0.00548539683222771	-0.00918327458202839
-0.571292459964752	1.5003901720047	1.42432045936584	-0.0227489676326513	-0.00545077724382281	-0.00919008813798428
-0.550142824649811	1.49545955657959	1.45904695987701	-0.0226396098732948	-0.00567799806594849	-0.00889972131699324
-0.475903689861298	1.56473648548126	1.5030734539032	-0.0222030561417341	-0.00496504828333855	-0.00857281871140003
-0.480745255947113	1.58950102329254	1.50266194343567	-0.0218304004520178	-0.00430099060758948	-0.00828783214092255
-0.537106812000275	1.48559200763702	1.4707840681076	-0.0224315952509642	-0.00403563352301717	-0.00782087538391352
-0.563595175743103	1.44887566566467	1.43349182605743	-0.0225430112332106	-0.00436970451846719	-0.00895716436207294
-0.536083042621613	1.5448305606842	1.4159277677536	-0.0221521537750959	-0.00435888487845659	-0.00887222029268742
-0.508084714412689	1.53836500644684	1.44680082798004	-0.0215020384639502	-0.0059567978605628	-0.00859411619603634
-0.498400688171387	1.52009642124176	1.4613242149353	-0.0219581462442875	-0.00615631137043238	-0.00945218000560999
-0.55626916885376	1.48402225971222	1.49124372005463	-0.0222947653383017	-0.00456480262801051	-0.00960931088775396
-0.505669474601746	1.51327681541443	1.49924218654633	-0.0213241241872311	-0.00411935383453965	-0.00839180499315262
-0.475651949644089	1.50240063667297	1.51057052612305	-0.0209188833832741	-0.0044529871083796	-0.00695668580010533
-0.495948791503906	1.47493493556976	1.4868278503418	-0.0202761590480804	-0.00507281022146344	-0.00799604970961809
-0.534829139709473	1.42529952526093	1.41286742687225	-0.0214506704360247	-0.00475029554218054	-0.00865781120955944
-0.541979432106018	1.45574104785919	1.42999470233917	-0.0205641482025385	-0.00584031967446208	-0.00835535675287247
-0.487857580184937	1.51046574115753	1.43974959850311	-0.0204372778534889	-0.00553540326654911	-0.00860093161463737
-0.472282648086548	1.4950498342514	1.50186169147491	-0.020185686647892	-0.00485926307737827	-0.00888460129499435
-0.460058480501175	1.48582148551941	1.43937397003174	-0.0212129987776279	-0.0046250382438302	-0.00834934692829847
-0.437879681587219	1.46867537498474	1.41023755073547	-0.0217920877039433	-0.00425702938809991	-0.00902404449880123
-0.420894056558609	1.48712909221649	1.45962810516357	-0.021032152697444	-0.00382653763517737	-0.00939198583364487
-0.456232815980911	1.44052767753601	1.47260880470276	-0.0209555756300688	-0.00483545381575823	-0.00949091091752052
-0.462287753820419	1.45685482025146	1.42762863636017	-0.0212642978876829	-0.00413005100563169	-0.00892507843673229
-0.434044867753983	1.45027267932892	1.43171608448029	-0.0208177510648966	-0.00337964249774814	-0.00822070799767971
-0.418226182460785	1.45366728305817	1.44485080242157	-0.0202395226806402	-0.00348687591031194	-0.00785825215280056
-0.401375949382782	1.48597371578217	1.48056745529175	-0.0201448425650597	-0.00342225562781096	-0.00830804742872715
-0.389771103858948	1.51802635192871	1.5651113986969	-0.0193640384823084	-0.00389334931969643	-0.00903775729238987
-0.404831141233444	1.45020270347595	1.45241129398346	-0.0198252834379673	-0.00325571419671178	-0.00922531075775623
-0.421707779169083	1.40334475040436	1.37729847431183	-0.0200880989432335	-0.00320776621811092	-0.00863879173994064
-0.431029379367828	1.42828547954559	1.36438953876495	-0.0193739049136639	-0.0043725254945457	-0.00863609276711941
-0.411669731140137	1.40075719356537	1.3646297454834	-0.0190036576241255	-0.00427194638177752	-0.00826209224760532
-0.426217675209045	1.32405114173889	1.4296977519989	-0.0200136601924896	-0.00307829049415886	-0.00837855599820614
-0.404444992542267	1.4183806180954	1.38760983943939	-0.0182547383010387	-0.00402460712939501	-0.00855965260416269
-0.399495333433151	1.4619392156601	1.44854497909546	-0.0189127717167139	-0.00213344814255834	-0.00896633043885231
-0.344150334596634	1.41569566726685	1.43156838417053	-0.0196167472749949	-0.00213004392571747	-0.00880120974034071
-0.348589330911636	1.41024005413055	1.43159306049347	-0.0187610723078251	-0.00148198066744953	-0.00836462341248989
-0.380384087562561	1.33432102203369	1.40388417243958	-0.0198484994471073	-0.000797868415247649	-0.00792144332081079
-0.341359883546829	1.38366115093231	1.42774069309235	-0.0183878187090158	-0.0016274752561003	-0.00826024357229471
-0.344555914402008	1.36564016342163	1.31926250457764	-0.0185777191072702	-0.00233067874796689	-0.00845743156969547
-0.35261657834053	1.32514834403992	1.4161684513092	-0.018574882298708	-0.00120590662118047	-0.00894295889884233
-0.378039687871933	1.27385282516479	1.34566760063171	-0.0189390107989311	-0.00138881988823414	-0.00862208567559719
-0.304586887359619	1.33387911319733	1.439572930336	-0.0173224005848169	-0.00199098349548876	-0.00886013172566891
-0.29432401061058	1.35431051254272	1.45136857032776	-0.017048766836524	-0.00155500287655741	-0.00802746415138245
-0.256116181612015	1.37650883197784	1.36498165130615	-0.0172224771231413	-0.00261058984324336	-0.00823523756116629
-0.323213011026382	1.30167055130005	1.3289954662323	-0.0179682150483131	-0.00147475965786725	-0.00815358199179173
-0.33717280626297	1.28689122200012	1.32104742527008	-0.0175914354622364	-0.00241767847910523	-0.00848712585866451
-0.365034818649292	1.27623164653778	1.32910645008087	-0.0171315763145685	-0.00305072544142604	-0.00816512294113636
-0.333638072013855	1.27406084537506	1.29080057144165	-0.0177441891282797	-0.00241122604347765	-0.00856873858720064
-0.335391789674759	1.25631773471832	1.22732770442963	-0.0172330532222986	-0.00179920007940382	-0.00914657674729824
-0.265667170286179	1.30487632751465	1.31335425376892	-0.0174334514886141	-0.00183927838224918	-0.00833099614828825
-0.231292650103569	1.34790515899658	1.35801374912262	-0.0164328962564468	-0.00147876422852278	-0.00833245180547237
-0.229651257395744	1.27016317844391	1.36677944660187	-0.0176482051610947	-0.000861366395838559	-0.00854821596294641
-0.16672283411026	1.31603252887726	1.2990757226944	-0.0174315106123686	0.000108723754237872	-0.00901314523071051
-0.179771646857262	1.27093231678009	1.36101365089417	-0.0165715962648392	0.000477475870866328	-0.00904458481818438
-0.149354621767998	1.27616691589355	1.30849277973175	-0.0172092579305172	0.00125056912656873	-0.00886602886021137
-0.13559190928936	1.26413130760193	1.34718000888824	-0.017566816881299	0.000660320860333741	-0.00865737069398165
-0.118179880082607	1.28905832767487	1.32122254371643	-0.0172456335276365	0.0025265330914408	-0.00840617530047894
-0.131210431456566	1.2427339553833	1.29184484481812	-0.0171473827213049	0.0025096524041146	-0.00882659107446671
-0.0731942728161812	1.24127984046936	1.30251705646515	-0.0166458487510681	0.00140034302603453	-0.00916282832622528
-0.0925726816058159	1.26641666889191	1.2853866815567	-0.0163387563079596	0.00245155300945044	-0.00938542559742928
-0.0719000548124313	1.21483290195465	1.2847888469696	-0.0164779219776392	0.00364857167005539	-0.00861789472401142
-0.0206457078456879	1.22448909282684	1.25469243526459	-0.0161830689758062	0.00382619141601026	-0.00820972491055727
-0.0366694591939449	1.22440791130066	1.31659460067749	-0.0157744735479355	0.00336767407134175	-0.00874131545424461
-0.0744308829307556	1.25497734546661	1.27988231182098	-0.0159341637045145	0.00335311982780695	-0.00828137807548046
-0.0528485774993896	1.25760126113892	1.25825095176697	-0.0171442292630672	0.00278703798539937	-0.00878669135272503
-0.0640614032745361	1.31193840503693	1.19579088687897	-0.0181634910404682	0.000982547411695123	-0.00891490001231432
-0.0463508814573288	1.27182924747467	1.25905632972717	-0.0182106550782919	0.00138399249408394	-0.00984626077115536
-0.0570984371006489	1.3000750541687	1.32891798019409	-0.0182244628667831	0.00267773657105863	-0.0101678008213639
-0.0211454145610332	1.28599750995636	1.27579152584076	-0.0171481724828482	0.0013000622857362	-0.00880365632474422
-0.0773260667920113	1.2196261882782	1.28610730171204	-0.0157556273043156	0.00244831619784236	-0.00911743100732565
-0.055304329842329	1.21410894393921	1.24746298789978	-0.0152339478954673	0.00154276436660439	-0.0089444937184453
-0.0677883923053741	1.16660702228546	1.17804038524628	-0.0154931023716927	0.000897943566087633	-0.009078498929739
-0.00892195198684931	1.20051324367523	1.26691043376923	-0.0148864490911365	0.00104742776602507	-0.00941237900406122
0.0175982862710953	1.17126703262329	1.12799572944641	-0.0149290645495057	0.00239780801348388	-0.00907511170953512
0.0763522312045097	1.1798483133316	1.18663942813873	-0.013804673217237	0.00319328298792243	-0.00910214241594076
0.102092757821083	1.18103563785553	1.22922146320343	-0.0152992634102702	0.005085245706141	-0.00900933891534805
0.0964330434799194	1.14208853244781	1.16433298587799	-0.0143962744623423	0.0049748164601624	-0.0086101945489645
0.163747042417526	1.1579954624176	1.204993724823	-0.0144595010206103	0.00513373641297221	-0.00890421215444803
0.171440839767456	1.21327006816864	1.15087938308716	-0.0149804009124637	0.00571742793545127	-0.00827403552830219
0.15152408182621	1.22095477581024	1.11316633224487	-0.0150619354099035	0.00585199007764459	-0.00929074175655842
0.225581303238869	1.22772359848022	1.08432817459106	-0.0147707331925631	0.00586720462888479	-0.00934524275362492
0.179689288139343	1.16920840740204	1.21593356132507	-0.015250077471137	0.00704751489683986	-0.0102893514558673
0.260010182857513	1.20572817325592	1.18930172920227	-0.015241464599967	0.00922294333577156	-0.00928037893027067
0.283624768257141	1.18946421146393	1.23796391487122	-0.0148583892732859	0.00959357712417841	-0.00921883620321751
0.276080161333084	1.2245135307312	1.18933069705963	-0.0140769388526678	0.0092425225302577	-0.0086554940789938
0.289264500141144	1.17523276805878	1.22873640060425	-0.0143431453034282	0.00802050344645977	-0.00865517091006041
0.213233441114426	1.19963562488556	1.20640683174133	-0.014857605099678	0.00662652496248484	-0.00716650113463402
0.189552664756775	1.1507842540741	1.21940338611603	-0.0135652646422386	0.00696609262377024	-0.0111444499343634
0.1268140822649	1.18088507652283	1.19687128067017	-0.013933202251792	0.00359014538116753	-0.00716232741251588
0.0838431417942047	1.11729288101196	1.24759745597839	-0.013615102507174	0.00242180656641722	-0.00873527117073536
0.0905646160244942	1.14493489265442	1.19846951961517	-0.015149193815887	0.00159674545284361	-0.00891834404319525
0.0827705264091492	1.11723327636719	1.25335550308228	-0.0131272589787841	0.00213898485526443	-0.00928005203604698
0.0980320796370506	1.13544726371765	1.22002196311951	-0.0136333145201206	0.00183329230640084	-0.00793499685823917
0.06353610008955	1.11353504657745	1.21622359752655	-0.0135179571807384	0.0017335097072646	-0.00839606020599604
0.0642224475741386	1.11592471599579	1.21910738945007	-0.0139239644631743	0.00131963996682316	-0.00784116890281439
0.033424124121666	1.1368967294693	1.21546971797943	-0.014344179071486	-0.00126510614063591	-0.00898268539458513
0.0452570468187332	1.1937313079834	1.19306313991547	-0.0147808566689491	-0.00198674714192748	-0.00904742069542408
0.0703620091080666	1.19649159908295	1.19348883628845	-0.0153665700927377	-0.00154256995301694	-0.00931893568485975
0.120500445365906	1.17796492576599	1.12446355819702	-0.0149846440181136	-0.000384250131901354	-0.00878922268748283
0.166910976171494	1.15561711788177	1.06287133693695	-0.0153239257633686	0.00121430121362209	-0.00792723800987005
0.157139331102371	1.17413949966431	1.18534588813782	-0.0154035147279501	0.00225645606406033	-0.00847894791513681
0.183506533503532	1.19628000259399	1.15076911449432	-0.0156506840139627	0.00265393988229334	-0.00854659918695688
0.209009543061256	1.20327591896057	1.11148345470428	-0.0158653203397989	0.00346382521092892	-0.00831381790339947
0.257115334272385	1.18579268455505	1.15639209747314	-0.0153401596471667	0.00382644706405699	-0.0082682641223073
0.281611204147339	1.16189026832581	1.14485013484955	-0.0145207950845361	0.00463200127705932	-0.00827505439519882
0.297091901302338	1.1108226776123	1.09793162345886	-0.014029243029654	0.00581514788791537	-0.00805502757430077
0.300806164741516	1.08142375946045	1.06413519382477	-0.0135345533490181	0.00585300847887993	-0.00816210545599461
0.303233027458191	1.10775077342987	1.05477595329285	-0.0140454908832908	0.00543388724327087	-0.00818851683288813
0.328355252742767	1.10436248779297	1.02897930145264	-0.0141232088208199	0.00611951947212219	-0.00808882713317871
0.390637934207916	1.07605600357056	1.02135241031647	-0.0141449850052595	0.00748588144779205	-0.00787235423922539
0.522772908210754	1.14402806758881	1.00883269309998	-0.014857248403132	0.00956027582287788	-0.00747058913111687
0.650141835212708	1.2035448551178	0.91951197385788	-0.0162958987057209	0.0143751138821244	-0.00804486870765686
0.686773240566254	1.18814384937286	0.878383755683899	-0.0158888921141624	0.0148872584104538	-0.00865919329226017
0.676185369491577	1.20383250713348	0.973086059093475	-0.0162099543958902	0.0138273211196065	-0.00854991842061281
0.585320591926575	1.17965281009674	0.976934194564819	-0.0161400996148586	0.013050040230155	-0.00902677420526743
0.552456855773926	1.15725445747375	1.0367203950882	-0.0159774105995893	0.0108453715220094	-0.0087019195780158
0.417816609144211	1.07062888145447	1.00936412811279	-0.0156751275062561	0.0075376071035862	-0.00891753751784563
0.233644932508469	1.04505109786987	1.09035170078278	-0.0149788269773126	0.00470055732876062	-0.00947465002536774
0.243789196014404	1.08849513530731	1.04157721996307	-0.0134572014212608	0.00100999081041664	-0.00855298060923815
0.0852218419313431	1.01776266098022	1.06490480899811	-0.0140194911509752	0.000610158313065767	-0.00851364992558956
0.0827400460839272	1.06811010837555	1.03336703777313	-0.0130008198320866	-0.00117033708374947	-0.00778955407440662
0.0418913625180721	1.00430572032928	1.04155683517456	-0.0113938814029098	-0.000496483640745282	-0.00675204955041409
0.0666554421186447	0.936480581760406	1.04358291625977	-0.011513302102685	0.0017415878828615	-0.00486577302217484
0.115829020738602	0.991592288017273	1.13806140422821	-0.00985919497907162	0.0039067598991096	-0.00542152393609285
0.243342593312263	0.936984479427338	1.17993664741516	-0.0114639662206173	0.00708086788654327	-0.00604684324935079
0.356016546487808	0.989798724651337	1.25927937030792	-0.0115749416872859	0.00821723788976669	-0.00815500412136316
0.442977964878082	1.00600397586823	1.11671388149261	-0.0128592737019062	0.00945134740322828	-0.00847148802131414
0.50103896856308	1.0766419172287	1.04697906970978	-0.0137928714975715	0.01034474093467	-0.00858323462307453
0.491166263818741	1.04258322715759	1.0383061170578	-0.0138221383094788	0.010604559443891	-0.00852243881672621
0.513505756855011	1.04615902900696	0.99007648229599	-0.0128968385979533	0.0108978068456054	-0.00763519527390599
0.456251829862595	0.962417244911194	0.958435833454132	-0.0119851110503078	0.0114254467189312	-0.00663181906566024
0.412532448768616	0.912710607051849	1.0097324848175	-0.00834345631301403	0.00964877475053072	-0.00697280745953321
0.380626559257507	0.800995349884033	1.0625182390213	-0.00781688373535872	0.00797424279153347	-0.00690978905186057
0.342409580945969	0.81020575761795	1.02563619613647	-0.0092251505702734	0.00696323858574033	-0.00694350199773908
0.31481471657753	0.791141629219055	1.03104245662689	-0.00854015536606312	0.00524845905601978	-0.00744690466672182
0.316723734140396	0.791071116924286	1.05857384204865	-0.00860418658703566	0.00387455290183425	-0.00832485407590866
0.260699301958084	0.673394441604614	0.988429009914398	-0.0068249967880547	0.00263921427540481	-0.00716486293822527
0.283011317253113	0.66751754283905	0.975452899932861	-0.00636765034869313	0.00532718375325203	-0.00656834337860346
0.373195081949234	0.584062814712524	0.871027946472168	-0.00316000799648464	0.00728236138820648	-0.00590732134878635
0.27364194393158	0.492331206798553	0.790568053722382	-0.000106823565147351	0.0048703202046454	-0.00618646619841456
0.261035710573196	0.41389399766922	0.850780248641968	0.000786978518590331	0.00448154890909791	-0.00515600061044097
0.236656963825226	0.373391926288605	0.806854546070099	0.00159424368757755	0.0030608088709414	-0.00463660527020693
0.210864797234535	0.378592878580093	0.82180392742157	0.000779446738306433	0.00283641344867647	-0.00400729430839419
0.213252067565918	0.467527568340302	0.863677859306335	-0.00137117109261453	0.00245246570557356	-0.00464066071435809
0.192803993821144	0.405172079801559	0.908329963684082	0.000498861714731902	0.00392940500751138	-0.00648269290104508
0.296498447656631	0.382224231958389	0.90656179189682	0.00379160512238741	0.00462912861257792	-0.00745368795469403
0.294524550437927	0.298125237226486	0.908207654953003	0.00272442982532084	0.00679991580545902	-0.00600842060521245
0.33348160982132	0.357647478580475	0.906909883022308	0.000917055644094944	0.00837749615311623	-0.00369108328595757
0.368886709213257	0.41606268286705	0.884435772895813	8.71308002388105E-05	0.00749181490391493	-0.00371236237697303
0.334708154201508	0.445295959711075	0.914831817150116	-0.00151212548371404	0.00758196692913771	-0.00493984948843718
0.322692513465881	0.467083126306534	0.956257402896881	-0.00217672809958458	0.00817260891199112	-0.00668504880741239
0.3038649559021	0.509227931499481	0.923842787742615	-0.00153737841174006	0.00777673255652189	-0.00804345589131117
0.351382583379745	0.505865395069122	0.955488920211792	-0.00355565664358437	0.00749387871474028	-0.00691761774942279
0.317209511995316	0.469841241836548	0.860582590103149	-0.00390277686528862	0.00758565729483962	-0.005290811881423
0.309505105018616	0.433524459600449	0.958211362361908	-0.00527378125116229	0.00656888820230961	-0.00465985713526607
0.281401544809341	0.45152348279953	0.942981600761414	-0.00558969331905246	0.00553568359464407	-0.00405304925516248
0.231741160154343	0.465468972921371	0.955668270587921	-0.00613653752952814	0.00452865427359939	-0.00472615333274007
0.209243983030319	0.533072769641876	0.900921702384949	-0.00748929334804416	0.00223331176675856	-0.00469093723222613
0.125561431050301	0.555555760860443	0.845852315425873	-0.00979035813361406	0.000966121384408325	-0.00524332234635949
0.135203957557678	0.632470011711121	0.774626910686493	-0.0111957406625152	-0.000397989671910182	-0.00541125377640128
0.118585377931595	0.611897468566895	0.637288212776184	-0.0109118251129985	0.000512179685756564	-0.00623113987967372
0.166519299149513	0.652611911296844	0.585779070854187	-0.0110239600762725	-0.00030970381340012	-0.00644381670281291
0.151441648602486	0.573339521884918	0.512207448482513	-0.0102591626346111	0.000700734904967248	-0.00594379939138889
0.162363678216934	0.577117800712585	0.511966109275818	-0.00940564554184675	0.00112186244223267	-0.00527938595041633
0.153913229703903	0.515405595302582	0.403474003076553	-0.00585306854918599	0.00224002497270703	-0.00801417324692011
0.18037460744381	0.467318803071976	0.550886571407318	-0.00671364646404982	0.0029379955958575	-0.00302154733799398
0.154377534985542	0.514322996139526	0.608370244503021	-0.0059866551309824	0.00273352325893939	-0.00365907535888255
0.221685960888863	0.450118690729141	0.571322023868561	-0.00700320210307837	0.00284650968387723	-0.00434165121987462
0.292556256055832	0.455478876829147	0.561392068862915	-0.00636838749051094	0.00358552811667323	-0.00501990970224142
0.222950160503387	0.323009490966797	0.482679724693298	-0.00557966576889157	0.00487271556630731	-0.00431765196844935
0.249181270599365	0.342979431152344	0.582304298877716	-0.00245747272856534	0.00540825398638844	-0.00472306786105037
0.261390954256058	0.303439319133759	0.609951078891754	-0.000450291932793334	0.00468909740447998	-0.00430755317211151
0.197289556264877	0.298294693231583	0.576753318309784	-0.000596077123191208	0.0041850502602756	-0.00349757866933942
0.197615429759026	0.290806740522385	0.588706612586975	0.0011567787732929	0.00359854381531477	-0.00437816465273499
0.120555378496647	0.196364626288414	0.501669764518738	0.00178593955934048	0.00231002783402801	-0.00436875689774752
0.069261372089386	0.0818319544196129	0.459706217050552	0.00490279961377382	0.000177071211510338	-0.00369892781600356
0.0251056682318449	0.00702524976804852	0.423414409160614	0.00683807162567973	3.9033930079313E-05	-0.00198689056560397
0.0508523769676685	0.0411984659731388	0.366394490003586	0.00597999291494489	-0.000464497628854588	-0.00209983484819531
0.0582548305392265	0.0786080956459045	0.420941174030304	0.00320864398963749	0.00157402013428509	-0.00239618122577667
0.125959888100624	0.147503346204758	0.47686642408371	0.00194533716421574	0.00286531890742481	-0.00466039963066578
0.162004858255386	0.231354475021362	0.384168863296509	0.000258580752415583	0.00226541049778461	-0.00485052494332194
0.153840631246567	0.245308458805084	0.418593049049377	-0.000166803045431152	0.000235644154599868	-0.00280077033676207
0.133978545665741	0.225484266877174	0.380516678094864	-0.000435815803939477	0.00134950538631529	-0.00352079118601978
0.161276951432228	0.2478898614645	0.413079559803009	-0.000400411721784621	0.000261313252849504	-0.00457058055326343
0.111643865704536	0.205383986234665	0.40820187330246	-2.2555150280823E-05	0.00149870384484529	-0.00427881395444274
0.111355602741241	0.156148970127106	0.380501180887222	0.00127863662783056	0.00123125116806477	-0.00254716072231531
0.123453363776207	0.158419921994209	0.442301750183105	0.0028104844968766	0.000329903763486072	-0.00224283942952752
0.122714698314667	0.14971436560154	0.425475507974625	0.00241736997850239	0.00235065212473273	-0.00258033582940698
0.252211421728134	0.233851596713066	0.497216492891312	0.000928948924411088	0.00417077820748091	-0.00357194943353534
0.331674486398697	0.291043937206268	0.487833201885223	-0.00242406013421714	0.00656934827566147	-0.00424913316965103
0.326123148202896	0.373546063899994	0.386262506246567	-0.00448047881945968	0.00572183402255178	-0.00492444587871432
0.298963814973831	0.37568411231041	0.430786490440369	-0.00433980021625757	0.00352317397482693	-0.00582038331776857
0.226814091205597	0.384772807359695	0.413620114326477	-0.00309808133170009	0.00230183219537139	-0.00377750582993031
0.133342489600182	0.233792528510094	0.348954439163208	-0.00176237907726318	3.3457745303167E-05	-0.00370153062976897
0.0640232637524605	0.246960178017616	0.396588772535324	-0.000193710598978214	-0.00103766855318099	-0.00359675008803606
0.111979447305202	0.244248807430267	0.466583162546158	-0.000328446971252561	-4.34721841884311E-05	-0.00337289576418698
0.143467575311661	0.26723849773407	0.461643397808075	-0.00166960142087191	0.00139725883491337	-0.00344635779038072
0.200810998678207	0.329399555921555	0.492024898529053	-0.00232200650498271	0.0018525532213971	-0.00347632518969476
0.196958750486374	0.367007672786713	0.409136325120926	-0.0046035535633564	0.00266741053201258	-0.00462265918031335
0.249012291431427	0.441860318183899	0.345285922288895	-0.00646679056808352	0.00195158447604626	-0.00620140181854367
0.291115343570709	0.494689464569092	0.267208844423294	-0.00732076726853848	0.00241063418798149	-0.00655467715114355
0.278779089450836	0.484572291374207	0.202522918581963	-0.00615072203800082	0.00322552816942334	-0.00627305218949914
0.259404599666595	0.370165556669235	0.197006329894066	-0.0016308231279254	0.0037620197981596	-0.00533752422779799
0.126173943281174	0.21322725713253	0.135422840714455	0.00238855229690671	0.00185455672908574	-0.00356649863533676
0.0324792340397835	0.0849441960453987	0.0573367662727833	0.00435198005288839	-0.00250922213308513	-0.00321824615821242
-0.0508306585252285	0.0960830077528954	0.0093022370710969	0.00401800870895386	-0.00534827215597034	-0.00194075389299542
-0.0752540826797485	0.160386651754379	0.00478317169472575	0.0015307308640331	-0.00712590059265494	-0.0013927340041846
-0.0815516039729118	0.274836182594299	0.0613565519452095	-0.00231739412993193	-0.00648288382217288	-0.00155939185060561
0.00830594636499882	0.338397413492203	0.119408026337624	-0.00557125965133309	-0.00442991172894835	-0.000997049966827035
0.0715551897883415	0.344066143035889	0.215559408068657	-0.00533587485551834	-0.00164348643738776	-0.00275245169177651
0.188961640000343	0.28129181265831	0.228800550103188	-0.00325049180537462	0.00216229143552482	-0.00486706988885999
0.322947561740875	0.246246129274368	0.391835719347	-0.000541015586350113	0.00453451694920659	-0.00312137696892023
0.409505665302277	0.15778811275959	0.479511618614197	0.00201542489230633	0.00781926140189171	-0.00314224162138999
0.512864232063293	0.109282299876213	0.517634987831116	0.00370665406808257	0.0126015469431877	-0.00494246371090412
0.579714596271515	0.174352869391441	0.522356271743774	0.00246632169000804	0.0141016030684114	-0.00535345450043678
0.643110930919647	0.267655551433563	0.399094998836517	-0.000382799218641594	0.0129798026755452	-0.00587368803098798
0.564511954784393	0.32819876074791	0.395924717187881	-0.00229023350402713	0.0109581016004086	-0.00626571150496602
0.481445044279099	0.329119503498077	0.332662433385849	-0.00171859457623214	0.0080249710008502	-0.00565751036629081
0.327944695949554	0.233351811766624	0.355464369058609	-0.00108597101643682	0.00559884589165449	-0.00470107514411211
0.329894453287125	0.256577670574188	0.321334660053253	-0.000332332361722365	0.0051420209929347	-0.00245989137329161
0.331644862890244	0.288078784942627	0.343856811523438	0.000848830211907625	0.00506266113370657	-0.00243377895094454
0.315314441919327	0.151029005646706	0.379904389381409	0.00135453313123435	0.00491633359342813	-0.00236901314929128
0.288203120231628	0.138408988714218	0.410289287567139	0.00180261058267206	0.00370162772014737	-0.00238948035985231
0.286405116319656	0.166025578975677	0.406481266021729	0.00357361254282296	0.00376593903638422	-0.00194480898790061
0.244203895330429	0.0865899920463562	0.451520502567291	0.00281808967702091	0.00399021338671446	-0.0031598333735019
0.262853622436523	0.111764647066593	0.361828029155731	0.00246011116541922	0.00360697414726019	-0.00417515635490417
0.252699762582779	0.169341117143631	0.408290863037109	0.00208457000553608	0.00375222670845687	-0.00398970628157258
0.247894629836082	0.167827636003494	0.434098184108734	0.00179381726775318	0.0032939959783107	-0.00405075028538704
0.231605812907219	0.189351305365562	0.392902851104736	0.00157614448107779	0.00205189292319119	-0.00337988464161754
0.188719376921654	0.145831629633904	0.417294412851334	0.00104552099946886	0.00221573584713042	-0.00291302497498691
0.168886497616768	0.1627526730299	0.408563166856766	0.000738258706405759	0.000956637552008033	-0.00339148426428437
0.105498187243938	0.170903325080872	0.390693724155426	0.00097160495352	0.000204112206120044	-0.00369574804790318
0.102487184107304	0.16782557964325	0.367030411958694	0.000522036920301616	-0.00118005694821477	-0.00298355775885284
0.111682280898094	0.188837692141533	0.39175346493721	0.00100370915606618	-0.00085808866424486	-0.0020051789470017
0.116847440600395	0.158541351556778	0.362662792205811	0.00128951529040933	-0.000624278211034834	-0.00237843464128673
0.143252477049828	0.183540508151054	0.349400222301483	0.00161032599862665	0.00068618927616626	-0.00189130322542042
0.159011110663414	0.183373138308525	0.377623438835144	0.000807063071988523	0.00181488809175789	-0.00322196446359158
0.183362111449242	0.226227656006813	0.381786316633224	0.000421602337155491	0.00199372926726937	-0.00328073790296912
0.244706690311432	0.253253370523453	0.360999494791031	0.000155511486809701	0.00202581821940839	-0.00348068960011005
0.222284689545631	0.207019776105881	0.356872737407684	-0.000441034237155691	0.00232718768529594	-0.00386477052234113
0.203432843089104	0.276173174381256	0.310913294553757	-0.00184383185114712	0.00227849604561925	-0.0037355509120971
0.203577622771263	0.322873502969742	0.341887354850769	-0.00214591599069536	0.000277947401627898	-0.00452420487999916
0.133687436580658	0.263378262519836	0.274115830659866	-0.00321246054954827	-0.000379076547687873	-0.00408746907487512
0.122703343629837	0.244517311453819	0.325740128755569	-0.00177097739651799	-0.000177669295226224	-0.00307541899383068
0.166669934988022	0.258022904396057	0.274029523134232	-0.00124217208940536	0.000998590257950127	-0.00264157447963953
0.23967333137989	0.283559113740921	0.327723294496536	-0.00055218581110239	0.000876178266480565	-0.00256677926518023
0.28638282418251	0.249367266893387	0.260115385055542	-0.00109134265221655	0.00279266340658069	-0.00316706486046314
0.348183453083038	0.289294451475143	0.305689454078674	-0.00105416972655803	0.00419707223773003	-0.0038032045122236
0.367961466312408	0.346896946430206	0.301172912120819	-0.00230036862194538	0.0047428198158741	-0.00438879197463393
0.338918477296829	0.321621686220169	0.303004622459412	-0.00240346067585051	0.00480863219127059	-0.00557153485715389
0.379197120666504	0.39699923992157	0.284563362598419	-0.00236344453878701	0.00360830989666283	-0.00504675740376115
0.337494552135468	0.344648003578186	0.30604761838913	-0.00349492160603404	0.00342707731761038	-0.00562213407829404
0.28298482298851	0.362513661384583	0.269302874803543	-0.00285605015233159	0.00315292295999825	-0.00485932268202305
0.300921082496643	0.446761041879654	0.232758715748787	-0.00400268752127886	0.00227583711966872	-0.00477182306349278
0.300536394119263	0.462994694709778	0.273602575063705	-0.00370562355965376	0.00175898417364806	-0.00332081131637096
0.291912764310837	0.447315663099289	0.275395572185516	-0.0041473894380033	0.00193379155825824	-0.00449960306286812
0.262133568525314	0.394806057214737	0.201200187206268	-0.00533558474853635	0.00367788970470428	-0.00485310796648264
0.327444851398468	0.479874283075333	0.206718012690544	-0.00424183858558536	0.00371030159294605	-0.00473533989861608
0.373721599578857	0.428982973098755	0.20946478843689	-0.00332058849744499	0.00311409262940288	-0.00511880684643984
0.366689682006836	0.453385055065155	0.196697846055031	-0.0030167936347425	0.00317118735983968	-0.00529520772397518
0.406782031059265	0.515896916389465	0.269530564546585	-0.00463983044028282	0.00458043674007058	-0.00535791553556919
0.382104933261871	0.472786605358124	0.208460465073586	-0.00556119298562407	0.0044370973482728	-0.00573940668255091
0.435852944850922	0.540626764297485	0.230256587266922	-0.00486781075596809	0.00586813967674971	-0.00515937525779009
0.459309250116348	0.568085074424744	0.252364039421082	-0.00524730049073696	0.00572532042860985	-0.00312800565734506
0.343004882335663	0.457602679729462	0.223374381661415	-0.00445621414110065	0.00578363100066781	-0.0040648584254086
0.389418601989746	0.509681046009064	0.264322578907013	-0.00325037981383502	0.00523669365793467	-0.00429516844451427
0.386022984981537	0.456007212400436	0.198957562446594	-0.00354954414069653	0.0048570679500699	-0.00416180724278092
0.351124256849289	0.484612077474594	0.174856171011925	-0.00434382678940892	0.00445260060951114	-0.00377330486662686
0.331001102924347	0.49567636847496	0.222536414861679	-0.00393446162343025	0.00464640650898218	-0.00372025975957513
0.354845345020294	0.543738901615143	0.183798462152481	-0.00476060807704926	0.00461728032678366	-0.00435068877413869
0.409924745559692	0.625678539276123	0.218466639518738	-0.00610500294715166	0.00443680305033922	-0.00484771514311433
0.35464209318161	0.576077520847321	0.238185793161392	-0.00791679136455059	0.00559245375916362	-0.00486644590273499
0.426816642284393	0.580377340316772	0.239664018154144	-0.00785311963409185	0.00484007131308317	-0.00502529600635171
0.445799618959427	0.638658225536346	0.278287500143051	-0.00772233353927732	0.00647203158587217	-0.00468750717118382
0.439918428659439	0.657598674297333	0.356072038412094	-0.00766964443027973	0.00640936801210046	-0.00455552758648992
0.443652123212814	0.624243795871735	0.325012743473053	-0.00810509268194437	0.00640699034556746	-0.00424135243520141
0.44274377822876	0.59368771314621	0.3189637362957	-0.00816097762435675	0.00598256988450885	-0.00558179104700685
0.369836777448654	0.512106597423553	0.37816458940506	-0.00571152195334435	0.00530685856938362	-0.00613947864621878
0.408267229795456	0.492563754320145	0.342730283737183	-0.00384478829801083	0.0044897417537868	-0.00446014292538166
0.419081479310989	0.467974960803986	0.301407635211945	-0.00268634571693838	0.00542655168101192	-0.00476639531552792
0.39052078127861	0.424186527729034	0.301795154809952	-0.00203060172498226	0.00610270304605365	-0.00466316612437367
0.423206746578217	0.41112431883812	0.310453504323959	-0.00183370383456349	0.00603531301021576	-0.00418224511668086
0.409129649400711	0.415526509284973	0.27015608549118	-0.00236258422955871	0.00662677315995097	-0.00393167231231928
0.396378308534622	0.402393370866776	0.264171898365021	-0.00205327966250479	0.00737267779186368	-0.00290608918294311
0.3784499168396	0.405160576105118	0.3485386967659	-0.00169196643400937	0.00647669704630971	-0.00391111616045237
0.344411224126816	0.338724136352539	0.311388581991196	-0.000430852407589555	0.00556381046772003	-0.00440610805526376
0.307732313871384	0.290035367012024	0.324848830699921	0.000595294346567243	0.00456286082044244	-0.00429319962859154
0.27071613073349	0.23291751742363	0.284569829702377	0.000663272687233984	0.0036790706217289	-0.00376826338469982
0.227515771985054	0.266702502965927	0.351864606142044	0.0010636969236657	0.00248134788125753	-0.00298824743367732
0.195292010903358	0.272093892097473	0.294100254774094	0.00101035740226507	0.00125757069326937	-0.00274865981191397
0.216065749526024	0.318184942007065	0.332322835922241	0.000636201119050384	0.000147985498188064	-0.00254331366159022
0.214490905404091	0.315181791782379	0.358231872320175	0.000339877675287426	0.000657100521493703	-0.00256345025263727
0.225100964307785	0.315698981285095	0.426683753728867	-0.000619734812062234	0.00191573775373399	-0.002266964642331
0.300977975130081	0.312609285116196	0.366429299116135	-0.000943633320275694	0.00405750377103686	-0.00190070201642811
0.349852234125137	0.270081907510757	0.388522058725357	0.000533679442014545	0.00538651598617435	-0.00295363529585302
0.387284696102142	0.227133080363274	0.418341517448425	0.00165227788966149	0.00609619403257966	-0.00380740594118834
0.395495146512985	0.251702129840851	0.406462222337723	0.00217813532799482	0.00740779377520084	-0.00413090875372291
0.435031145811081	0.271567672491074	0.462472647428513	0.00115541520062834	0.00710737332701683	-0.00410990417003632
0.394815146923065	0.274940013885498	0.456455767154694	0.000262681831372902	0.00792809203267097	-0.00399505207315087
0.427250504493713	0.304384797811508	0.423070847988129	4.1281025914941E-05	0.00614501908421516	-0.00246795872226357
0.382932960987091	0.296394228935242	0.462608158588409	-0.000234134320635349	0.00633258186280727	-0.00318731181323528
0.361978679895401	0.307607978582382	0.48133248090744	-0.000874468358233571	0.00541794765740633	-0.00219044787809253
0.354703456163406	0.362047046422958	0.481014370918274	0.000111284061858896	0.00561605812981725	-0.00184484629426152
0.358859986066818	0.302770912647247	0.430510759353638	-0.00131023721769452	0.0054280087351799	-0.00313891004770994
0.4024718105793	0.365580976009369	0.494108378887177	-0.000508227152749896	0.00470049912109971	-0.00414866209030151
0.337359845638275	0.358454048633575	0.512279987335205	0.000320346909575164	0.00635115662589669	-0.00462654838338494
0.352951675653458	0.341796070337296	0.46803891658783	3.48296589436359E-06	0.00651889573782682	-0.00413733907043934
0.344383716583252	0.28558224439621	0.475846290588379	-0.000527937430888414	0.00622748723253608	-0.00375279760919511
0.356950581073761	0.263718724250793	0.455734372138977	0.00023487770522479	0.00756985880434513	-0.00394279975444078
0.427748292684555	0.281443059444427	0.487958580255508	0.00073465530294925	0.0070431805215776	-0.00411534635350108
0.355027765035629	0.251857936382294	0.496002018451691	0.000846351671498269	0.00783016160130501	-0.00419591180980206
0.384716600179672	0.312100321054459	0.424849450588226	0.000297969323582947	0.00706207891926169	-0.00367323867976666
0.312366485595703	0.359409898519516	0.43602055311203	-0.000794139457866549	0.00610585743561387	-0.00416981894522905
0.295976519584656	0.377197772264481	0.422299265861511	-0.0013061969075352	0.00412159226834774	-0.00442225486040115
0.203634515404701	0.327993273735046	0.366736978292465	-0.00169711245689541	0.00400053430348635	-0.00342537160031497
0.160737425088882	0.35303208231926	0.389370560646057	-0.000854810583405197	0.00249651400372386	-0.00410327734425664
0.176548704504967	0.344350844621658	0.405394226312637	-0.00181123148649931	0.00209780898876488	-0.00367847201414406
0.151139169931412	0.400260955095291	0.426158398389816	-0.0022037229500711	0.00110621878411621	-0.00391666730865836
0.155327215790749	0.439000964164734	0.390838772058487	-0.00242185802198946	0.000552203797269613	-0.00391677720472217
0.124829322099686	0.398227542638779	0.371502846479416	-0.00306631764397025	0.00078972865594551	-0.00326435244642198
0.146024972200394	0.382404834032059	0.384670197963715	-0.00241306470707059	1.7662778191152E-05	-0.00278210244141519
0.119465969502926	0.362616628408432	0.402831584215164	-0.00255318148992956	0.000278909981716424	-0.00340298982337117
0.139578372240067	0.427126705646515	0.404703408479691	-0.0022298835683614	0.000410344917327166	-0.00436260085552931
0.123602628707886	0.455715268850327	0.359119415283203	-0.00308118481189013	0.000819478882476687	-0.00391142023727298
0.164626315236092	0.489004760980606	0.333207041025162	-0.00372866215184331	0.000914065865799785	-0.00409783329814672
0.151750981807709	0.43186628818512	0.404703050851822	-0.00397483725100756	0.00156530120875686	-0.00506549375131726
0.18707375228405	0.462149977684021	0.364992320537567	-0.0036880022380501	0.00169785239268094	-0.00441750232130289
0.201797187328339	0.433390021324158	0.427439033985138	-0.00410405686125159	0.00196797261014581	-0.00284188147634268
0.201821222901344	0.452211529016495	0.396167367696762	-0.00363558600656688	0.00226150639355183	-0.00222941464744508
0.238918095827103	0.433821439743042	0.445423066616058	-0.00215851399116218	0.00303173693828285	-0.00178354349918664
0.243969768285751	0.392178863286972	0.391349643468857	-0.00111707102041692	0.00375164183788002	-0.00229102093726397
0.234703347086906	0.349401742219925	0.423429101705551	-0.000921367667615414	0.00425461539998651	-0.00292884092777967
0.225788980722427	0.298053771257401	0.413573712110519	0.000597312930040061	0.00366992875933647	-0.0037645569536835
0.183047562837601	0.308116793632507	0.424812018871307	0.00286159524694085	0.0031451836694032	-0.00448753824457526
0.146041005849838	0.225279048085213	0.502149760723114	0.00124073633924127	0.0022670638281852	-0.00480146054178476
0.134241178631783	0.313854992389679	0.47940257191658	0.00066746590891853	0.00184816075488925	-0.00510390195995569
0.143530458211899	0.378963947296143	0.496929615736008	-0.00165700749494135	0.00223222747445107	-0.00419324170798063
0.155769765377045	0.451335489749908	0.568431973457336	-0.00289226323366165	0.00223238579928875	-0.00374293327331543
0.116715013980865	0.399757564067841	0.479670882225037	-0.00319861713796854	0.00243231793865561	-0.00302745518274605
0.192650616168976	0.41302427649498	0.473067075014114	-0.00251788692548871	0.00198558159172535	-0.00319826719351113
0.188935816287994	0.406954944133759	0.437926590442657	-0.00194466975517571	0.00171559758018702	-0.00274281529709697
0.164391532540321	0.395441919565201	0.412412732839584	-0.0013388047227636	0.00262077501975	-0.00286676338873804
0.16170197725296	0.370502710342407	0.473657548427582	-0.000757327012252063	0.00168816221412271	-0.0027446853928268
0.167554944753647	0.340695977210999	0.485829889774323	-0.00073035981040448	0.00191989401355386	-0.00439055729657412
0.158528745174408	0.353748202323914	0.484932243824005	0.000311195239191875	0.00198996160179377	-0.00353270210325718
0.115753494203091	0.284642189741135	0.515482366085052	-0.000587582413572818	0.00259428238496184	-0.00407195184379816
0.164530217647552	0.332195520401001	0.559095621109009	-0.000175945213413797	0.00273365015164018	-0.00370481796562672
0.145236372947693	0.304294794797897	0.584009289741516	-0.000931811751797795	0.00261451164260507	-0.00350285111926496
0.166446402668953	0.376340687274933	0.500476896762848	-0.00146336376201361	0.00302226399071515	-0.003389977151528
0.214777737855911	0.377485871315002	0.523514986038208	-0.0015656118048355	0.00359439477324486	-0.00365873635746539
0.283067345619202	0.446597933769226	0.525392353534698	-0.000985979102551937	0.00401033600792289	-0.00404914934188128
0.25072169303894	0.402260094881058	0.523084223270416	-0.00193416362162679	0.00384951219893992	-0.00337777030654252
0.253524273633957	0.455608904361725	0.510710656642914	-0.000946977292187512	0.00347803370095789	-0.00349976099096239
0.230915203690529	0.397250235080719	0.515185713768005	-0.0015571613330394	0.00431366916745901	-0.00375014077872038
0.239806070923805	0.407970815896988	0.49734890460968	-0.00155010574962944	0.00479078479111195	-0.00344577408395708
0.201875150203705	0.330371975898743	0.528221428394318	-0.00215880386531353	0.00572879146784544	-0.00390745233744383
0.26898118853569	0.385976552963257	0.532326877117157	-0.00182828749530017	0.00425221584737301	-0.00334595306776464
0.245862647891045	0.396735191345215	0.553840458393097	-0.00148857664316893	0.00508230598643422	-0.00327085168100894
0.239857792854309	0.371983289718628	0.557322442531586	-0.00118572253268212	0.0048269247636199	-0.00260818935930729
0.26610404253006	0.361970543861389	0.514538049697876	-0.00205960660241544	0.00578759796917439	-0.00306192249991
0.256925046443939	0.417559146881104	0.615403056144714	-0.000931100803427398	0.00394844776019454	-0.00343579915352166
0.252491444349289	0.406184881925583	0.588873088359833	-0.00203978316858411	0.00483815791085362	-0.0036788557190448
0.283756852149963	0.455653131008148	0.567431449890137	-0.00429473770782351	0.00546191073954105	-0.00486469734460115
0.344141662120819	0.562245786190033	0.607090651988983	-0.00402023829519749	0.00620409240946174	-0.00491373473778367
0.360922455787659	0.574650526046753	0.508083701133728	-0.004192806314677	0.0066538224928081	-0.0054072979837656
0.353000730276108	0.50569212436676	0.586364507675171	-0.00521941855549812	0.00644385302439332	-0.0056863590143621
0.317710995674133	0.539514303207397	0.5849289894104	-0.00569720566272736	0.00645895674824715	-0.00564131326973438
0.314222037792206	0.563524901866913	0.577804923057556	-0.0046351202763617	0.0052103498019278	-0.00618508458137512
0.259217709302902	0.484668672084808	0.592376172542572	-0.00439073331654072	0.00466031720861793	-0.00471669342368841
0.264957219362259	0.474186152219772	0.57989889383316	-0.0024704341776669	0.00275588338263333	-0.00408271560445428
0.188577428460121	0.36902916431427	0.550572574138641	-0.00108024687506258	0.00303339539095759	-0.00417993636801839
0.202458411455154	0.406695455312729	0.566869556903839	-0.000209020960028283	0.00241985358297825	-0.00324750714935362
0.234581232070923	0.394801735877991	0.654549956321716	-0.000823942071292549	0.00311007653363049	-0.00354419974610209
0.286998748779297	0.479983299970627	0.598496198654175	-0.001657237065956	0.00380230648443103	-0.00408454798161983
0.336533397436142	0.533915162086487	0.611514031887054	-0.0026399556081742	0.00521421805024147	-0.0042666420340538
0.303118705749512	0.462882578372955	0.572572290897369	-0.00306714582256973	0.00504039181396365	-0.00456227269023657
0.341473311185837	0.466847985982895	0.587323307991028	-0.000542843248695135	0.00526926061138511	-0.00387393124401569
0.306607574224472	0.406444668769836	0.586434543132782	-0.00138423300813884	0.00598411774262786	-0.00380504433996975
0.295092880725861	0.370355784893036	0.51822292804718	-0.00093624071450904	0.00645018182694912	-0.00421465514227748
0.297946125268936	0.414044320583344	0.539027214050293	-0.00147099304012954	0.00513205863535404	-0.00424365093931556
0.296363085508347	0.430049657821655	0.578839361667633	-0.00149365817196667	0.00614522770047188	-0.00464986637234688
0.307636499404907	0.429785937070847	0.577986061573029	-0.00266658631153405	0.00520050665363669	-0.00472628558054566
0.295611947774887	0.495176434516907	0.571253955364227	-0.00292578642256558	0.00523216975852847	-0.00399499293416739
0.260803759098053	0.454620271921158	0.553594708442688	-0.00301314215175807	0.00450684828683734	-0.00407032668590546
0.221860140562057	0.447069615125656	0.566133379936218	-0.00336038856767118	0.00354002835229039	-0.00435919035226107
0.23749540746212	0.457564562559128	0.539920806884766	-0.0034189464058727	0.00392687041312456	-0.00420001009479165
0.237260356545448	0.48721519112587	0.574958384037018	-0.003148571588099	0.00349161750636995	-0.0043753357604146
0.20967423915863	0.469215095043182	0.639862537384033	-0.00321725779213011	0.00356300105340779	-0.00440881121903658
0.183276951313019	0.50688636302948	0.552681505680084	-0.00352092157118022	0.00234729889780283	-0.00494060013443232
0.208083152770996	0.510849833488464	0.548249363899231	-0.00355467270128429	0.00196870369836688	-0.00472343014553189
0.192477986216545	0.553330659866333	0.551025629043579	-0.00424033123999834	0.00242857192642987	-0.00453773280605674
0.205888658761978	0.514458060264587	0.52071487903595	-0.00463699083775282	0.002231331076473	-0.00450283009558916
0.191453158855438	0.519442558288574	0.525891542434692	-0.00343579589389265	0.00229265703819692	-0.0045067286118865
0.219036415219307	0.491572797298431	0.514645457267761	-0.0025701280683279	0.00369374151341617	-0.00456478726118803
0.272268146276474	0.444596320390701	0.450599640607834	-0.00279294210486114	0.0036623093765229	-0.00458523072302341
0.251418173313141	0.445233911275864	0.537629425525665	-0.00218039215542376	0.00386227946728468	-0.0045069926418364
0.205141693353653	0.426826536655426	0.544736564159393	-0.0031578722409904	0.00385113153606653	-0.00448168674483895
0.226508036255836	0.485987424850464	0.538878440856934	-0.00316761201247573	0.00364561751484871	-0.00377055164426565
0.243737235665321	0.478621989488602	0.499045044183731	-0.00314597459509969	0.0036412940826267	-0.00318499817512929
0.220750510692596	0.452539265155792	0.57448548078537	-0.00257050362415612	0.00359328091144562	-0.00381515640765429
0.223841860890388	0.428186684846878	0.496925890445709	-0.00265971082262695	0.00367283495143056	-0.00408534938469529
0.201131224632263	0.41659352183342	0.580383896827698	-0.00219556968659163	0.00367247639223933	-0.00446930387988687
0.21817409992218	0.394287288188934	0.617810904979706	-0.00166681816335768	0.00380005640909076	-0.00301685370504856
0.228321418166161	0.392539501190186	0.550212740898132	-0.000973955495283008	0.00363292056135833	-0.00363731314428151
0.197988674044609	0.382360517978668	0.586131155490875	-0.000842843495775014	0.00363766402006149	-0.00441803596913815
0.170470520853996	0.293650835752487	0.63406503200531	-0.000569214927963912	0.00309796654619277	-0.00420672027394176
0.189417868852615	0.349537163972855	0.655857563018799	0.000232915612286888	0.00365268299356103	-0.00389354187063873
0.184113472700119	0.299791604280472	0.704184353351593	3.03915567201329E-05	0.00384025322273374	-0.00406361650675535
0.22169928252697	0.371061950922012	0.643026173114777	0.000668603111989796	0.00368165131658316	-0.00359101966023445
0.20695635676384	0.35841777920723	0.633703529834747	-0.000248299329541624	0.0046044341288507	-0.0037276241928339
0.219411954283714	0.379684239625931	0.588420391082764	-0.0012080674059689	0.00419218139722943	-0.00324402679689229
0.229345917701721	0.385754227638245	0.642028629779816	-0.000947965832892805	0.00475005758926272	-0.00378880416974425
0.246647775173187	0.403190463781357	0.659985244274139	-0.00108983553946018	0.00620673317462206	-0.00399388326331973
0.311159402132034	0.433182805776596	0.621371626853943	-0.00147496780846268	0.00588577706366777	-0.00402523018419743
0.27858692407608	0.442556321620941	0.680938959121704	-0.00246326858177781	0.00592154590412974	-0.00416318699717522
0.261652797460556	0.448008000850677	0.697317779064178	-0.00292049837298691	0.00575714698061347	-0.0040397560223937
0.226226180791855	0.436682879924774	0.640279352664948	-0.00287827616557479	0.0046715410426259	-0.0040844464674592
0.2306849360466	0.457729130983353	0.688450515270233	-0.00232336297631264	0.00358252553269267	-0.00412294687703252
0.190829530358315	0.406089723110199	0.569414854049683	-0.00249125971458852	0.003700808621943	-0.00343661685474217
0.171074211597443	0.387164652347565	0.605674922466278	-0.00138445640914142	0.00350382667966187	-0.00378866493701935
0.167728006839752	0.403018623590469	0.639832317829132	-0.000734090572223067	0.0032097389921546	-0.00325491861440241
0.181152030825615	0.373967885971069	0.622068285942078	-0.00237071746960282	0.00339041859842837	-0.00359144876711071
0.186696738004684	0.407726675271988	0.649219155311584	-0.00185680761933327	0.00361582287587225	-0.00400480628013611
0.203822478652	0.43535441160202	0.626582443714142	-0.00228564580902457	0.00321682239882648	-0.00373214366845787
0.195477068424225	0.446894407272339	0.600074648857117	-0.00193759659305215	0.00302916625514627	-0.00347717804834247
0.145887464284897	0.434659481048584	0.625336349010468	-0.00266180629841983	0.00374697102233768	-0.00375203066505492
0.148094594478607	0.427672535181046	0.659924983978271	-0.00250649335794151	0.00327995815314353	-0.0035466905683279
0.155307665467262	0.448348760604858	0.591626703739166	-0.00249048648402095	0.00289593869820237	-0.00427515339106321
0.16941787302494	0.445633292198181	0.620439887046814	-0.0025165465194732	0.00239024893380702	-0.00330338929779828
0.15812785923481	0.405669540166855	0.642482042312622	-0.00279131042771041	0.00286788446828723	-0.00348725402727723
0.160845354199409	0.431051313877106	0.647029876708984	-0.00316268415190279	0.00368536729365587	-0.00382391409948468
0.188130810856819	0.422572821378708	0.691405594348907	-0.00286423997022212	0.00320729473605752	-0.00389459240250289
0.141430333256721	0.356488108634949	0.66946804523468	-0.00312570505775511	0.00395709974691272	-0.0039891442283988
0.176486805081367	0.407472312450409	0.630871713161469	-0.00248477165587246	0.00397475855425	-0.00387322320602834
0.164193451404572	0.364884674549103	0.639902889728546	-0.000788481149356812	0.00358987343497574	-0.00314628123305738
0.163224399089813	0.355560004711151	0.702743947505951	-0.000154307359480299	0.00401165010407567	-0.00383116095326841
0.160356685519218	0.339669764041901	0.684864461421967	0.000212886661756784	0.00356921786442399	-0.00336427497677505
0.173379585146904	0.334196120500565	0.633359789848328	-0.000501190661452711	0.00321949692443013	-0.00395267968997359
0.149973034858704	0.330785810947418	0.649630904197693	-0.000951523950789124	0.00371596985496581	-0.00374447950161994
0.15978978574276	0.357052475214005	0.640519022941589	-0.00104528211522847	0.0037402471061796	-0.00359954475425184
0.183403313159943	0.411330938339233	0.657746851444244	-0.00121661752928048	0.00368326646275818	-0.00364021887071431
0.194019228219986	0.426220774650574	0.653244972229004	-0.00145440851338208	0.00390382041223347	-0.00363422790542245
0.178797125816345	0.47101628780365	0.639709830284119	-0.00143452535849065	0.00278938421979547	-0.00378589029423893
0.173310950398445	0.44584333896637	0.684051632881165	-0.00263098115101457	0.00401912862434983	-0.00469892052933574
0.238868936896324	0.450412631034851	0.622611522674561	-0.00237362273037434	0.00301829678937793	-0.00373638467863202
0.193205922842026	0.457739174365997	0.622814834117889	-0.00302504957653582	0.00334002287127078	-0.00461011426523328
0.175768911838531	0.42456641793251	0.596651434898376	-0.00222941860556602	0.00282525271177292	-0.00420958735048771
0.146276697516441	0.399480044841766	0.590130925178528	-0.00242451834492385	0.00318848225288093	-0.00326918601058424
0.17014916241169	0.449518531560898	0.588218331336975	-0.00219670776277781	0.00270819710567594	-0.00451369257643819
0.155381932854652	0.426510065793991	0.543978095054626	-0.00263673765584826	0.00296155363321304	-0.0043329312466085
0.128610819578171	0.421997666358948	0.560508370399475	-0.00179348874371499	0.00211873813532293	-0.00373236369341612
0.109101742506027	0.399410277605057	0.617666006088257	-0.00209324015304446	0.00109706539660692	-0.00436268281191587
0.117825157940388	0.454406440258026	0.621447920799255	-0.00185230339411646	0.00213390099816024	-0.00405529886484146
0.059677641838789	0.421891063451767	0.571789026260376	-0.00251972116529942	0.00161405769176781	-0.00381920859217644
0.0986430123448372	0.447476029396057	0.621323347091675	-0.00239247176796198	0.000655228504911065	-0.00449487846344709
0.0716479942202568	0.467528104782104	0.596500873565674	-0.00248996890150011	0.000812330516055226	-0.00322191487066448
0.0134625881910324	0.413457751274109	0.526781320571899	-0.00295083899982274	-1.08338408608688E-05	-0.0037023511249572
0.0636217296123505	0.469997674226761	0.550772726535797	-0.00239454070106149	7.50919207348488E-05	-0.00443642120808363
0.0593501850962639	0.424385666847229	0.597942471504211	-0.00360393524169922	0.00087787036318332	-0.00445530889555812
0.0889935940504074	0.464041441679001	0.605627596378326	-0.00277866562828422	0.00110303366091102	-0.00340064661577344
0.0763637870550156	0.483523905277252	0.586518168449402	-0.00300421169959009	0.000992992776446044	-0.00280573521740735
0.0820200219750404	0.440758943557739	0.618121206760406	-0.00280757853761315	0.000897058052942157	-0.00308598205447197
0.131274074316025	0.441740214824677	0.594345688819885	-0.00297203101217747	0.00116522959433496	-0.00393995083868504
0.172701358795166	0.506804764270782	0.642967820167542	-0.00270944624207914	0.00293151335790753	-0.00405214540660381
0.190791338682175	0.47720742225647	0.661107003688812	-0.00317343417555094	0.00361964758485556	-0.0043315477669239
0.194354400038719	0.47080072760582	0.599701464176178	-0.00349101750180125	0.00391413364559412	-0.00411768537014723
0.152852237224579	0.42369419336319	0.601902425289154	-0.00299117551185191	0.00368592515587807	-0.00522934086620808
0.153446555137634	0.445765942335129	0.605419754981995	-0.0025727825704962	0.00303248688578606	-0.00471604056656361
0.148731097579002	0.475510984659195	0.492842167615891	-0.00223106401972473	0.00165725103579462	-0.00506805256009102
0.0812132284045219	0.39776685833931	0.650932788848877	-0.00171344599220902	0.0012160933110863	-0.00360364024527371
0.066778302192688	0.375354498624802	0.690537869930267	-0.000631343165878206	0.00230349902994931	-0.0032802065834403
0.0512115061283112	0.406365871429443	0.658310413360596	-0.00208618026226759	0.00134992296807468	-0.00339222000911832
0.0750512629747391	0.422147810459137	0.645430624485016	-0.00244937697425485	0.00106387678533792	-0.00353127857670188
0.0408900007605553	0.422292530536652	0.649455010890961	-0.0024638797622174	0.000890970230102539	-0.00369478040374815
0.0629876405000687	0.427244186401367	0.67701667547226	-0.0022052435670048	0.0016071853460744	-0.00413323892280459
0.0467155911028385	0.442937135696411	0.716109812259674	-0.00251518748700619	0.00247618951834738	-0.004439368378371
0.0634016916155815	0.406888961791992	0.632968544960022	-0.00255293236114085	0.00138379307463765	-0.00391122791916132
0.0371445417404175	0.410716086626053	0.676725506782532	-0.00150741508696228	0.00103839801158756	-0.00382772483862937
0.0388433076441288	0.365813970565796	0.632267415523529	-0.00167995633091778	0.00141557492315769	-0.00313058495521545
0.0653260126709938	0.317738205194473	0.689958274364471	-0.00130395917221904	0.00229026563465595	-0.00304160686209798
0.10353210568428	0.341443866491318	0.708211600780487	-0.000644404848571867	0.00149797694757581	-0.00298482133075595
0.0822421461343765	0.338237553834915	0.782527625560761	8.15731327747926E-05	0.0016970393480733	-0.00301318033598363
0.0832134336233139	0.379576951265335	0.704667866230011	2.9528133381973E-05	0.00281004561111331	-0.00337221659719944
0.0848893821239471	0.442384481430054	0.691378712654114	-0.000710052088834345	0.00245142239145935	-0.00391495134681463
0.109750472009182	0.400778651237488	0.678374350070953	-0.00153346837032586	0.00250583444721997	-0.00391038134694099
0.0952746570110321	0.356554865837097	0.696374416351318	-0.00114932178985327	0.00316810561344028	-0.00392884900793433
0.138295352458954	0.435887008905411	0.714673280715942	-0.000589281786233187	0.00199386547319591	-0.00419218465685844
0.0787840709090233	0.393587380647659	0.717975437641144	-0.00138559623155743	0.0028481069020927	-0.00432375865057111
0.0632315799593925	0.342183738946915	0.72463059425354	-0.00196295324712992	0.00248536956496537	-0.00343462359160185
0.0856425538659096	0.407968401908875	0.755906999111176	-0.00163958105258644	0.00194678292609751	-0.00386747438460588
0.114420019090176	0.41841658949852	0.702432990074158	-0.00273135444149375	0.00186796928755939	-0.00349525664933026
0.0796074792742729	0.419954478740692	0.708038866519928	-0.00169413385447115	0.00256493291817606	-0.00394553877413273
0.124966621398926	0.427054435014725	0.731011092662811	-0.00120999373029917	0.00241751526482403	-0.00398922618478537
0.0847319066524506	0.373899042606354	0.743617475032806	-0.0020703247282654	0.00305031728930771	-0.00426254887133837
0.0929490849375725	0.376012414693832	0.731224000453949	-0.00115828565321863	0.00212423456832767	-0.00415097270160913
0.0608080700039864	0.37971231341362	0.726286232471466	-0.00101021188311279	0.00251575582660735	-0.00405255332589149
0.00780329713597894	0.33473265171051	0.592983543872833	-0.000438214367022738	-8.52742014103569E-05	-0.00500515103340149
0.00247100740671158	0.347528368234634	0.752847075462341	0.000117442672490142	0.000436518457718194	-0.00426839990541339
-0.0693218633532524	0.307925879955292	0.855846464633942	1.34522006192128E-05	0.000319663842674345	-0.00408399105072021
-0.148665562272072	0.266570657491684	0.80420458316803	0.000864815432578325	-0.00274274521507323	-0.0046804896555841
-0.137706518173218	0.304306596517563	0.703480541706085	0.000753021216951311	-0.0032641205471009	-0.00211698701605201
-0.135379001498222	0.379154324531555	0.68979150056839	0.00105043663643301	-0.0051075154915452	-0.00207424047403038
-0.206921130418777	0.239811718463898	0.55176454782486	0.00118396978359669	-0.00435762153938413	-0.00255223130807281
-0.127459064126015	0.293487727642059	0.671682059764862	0.00081638724077493	-0.00193920254241675	-0.0011197857093066
-0.0306225381791592	0.266102999448776	0.769036769866943	0.00242637353949249	0.00121635396499187	-0.00234433496370912
0.0153179140761495	0.321757376194	0.549458086490631	0.0003682455571834	-0.000603409425821155	-0.00447919825091958
0.0770676210522652	0.269291579723358	0.786481261253357	0.000165280333021656	0.00525556784123182	-0.00225312681868672
0.0782872065901756	0.288645923137665	0.63169538974762	-0.000279253057669848	0.00402549700811505	-0.00590487709268928
0.0884792432188988	0.357367992401123	0.686739444732666	-0.00122062698937953	0.00317475036717951	-0.00352546852082014
0.113511025905609	0.379496186971664	0.793010175228119	-0.000632090144790709	0.00574605166912079	-0.00398031063377857
0.0782258585095406	0.364866733551025	0.710989832878113	-0.000471405248390511	0.00316661107353866	-0.00463772006332874
0.0535804182291031	0.318237572908401	0.562272250652313	-0.00192865217104554	0.00231507397256792	-0.0025997816119343
0.0167458765208721	0.295131236314774	0.542997479438782	0.000178196103661321	0.00102906476240605	-0.00319246761500835
-0.0483302287757397	0.237614452838898	0.892581939697266	0.00209708721376956	0.00192115269601345	-0.00346664059907198
-0.0612096935510635	0.181581497192383	0.709915220737457	0.0022618449293077	0.00097042549168691	-0.00326239527203143
-0.00905777607113123	0.304399609565735	0.673894345760345	0.00132667063735425	0.000241169705986977	-0.00320756272412837
-0.0198597870767117	0.325043797492981	0.752879559993744	0.000781386159360409	0.00107857771217823	-0.00401600636541843
-0.0178950577974319	0.35931533575058	0.633143663406372	-0.000714302819687873	-4.93308616569266E-05	-0.00371257937513292
-0.0458789877593517	0.315653592348099	0.612097799777985	-0.00159548118244857	-0.000199618458282202	-0.00224483083002269
-0.0273045897483826	0.34886646270752	0.665638029575348	8.79360304679722E-05	6.19319253019057E-05	-0.00211341888643801
-0.0282194204628468	0.30660805106163	0.680482625961304	-0.000737365160603076	0.000792760809417814	-0.00325357750989497
-0.00836597010493279	0.364709615707397	0.627480983734131	-0.000408566615078598	-0.000442531978478655	-0.0028147844132036
0.00191888189874589	0.334525555372238	0.571244299411774	-0.00135841115843505	0.000991425011307001	-0.00310837710276246
-0.0244550090283155	0.277807503938675	0.575389623641968	-0.00189180055167526	0.00197839108295739	-0.00317658227868378
0.000888335984200239	0.37065127491951	0.672616243362427	-0.00117155630141497	0.00230603036470711	-0.00385529547929764
0.011064300313592	0.33987945318222	0.656221807003021	-0.00192225177306682	0.00163998338393867	-0.00456436350941658
-0.00175571697764099	0.340290129184723	0.677085936069489	-0.00076576229184866	0.000785007141530514	-0.00369437341578305
-0.0565339997410774	0.275844603776932	0.772378504276276	0.00130848109256476	0.000866773130837828	-0.00266889180056751
-0.0883771926164627	0.293069183826447	0.620952248573303	0.00025038537569344	-0.00144507747609168	-0.00411964161321521
-0.110997311770916	0.355256408452988	0.666638493537903	-0.000243841321207583	-0.0024480284191668	-0.00378622743301094
-0.116208240389824	0.35821795463562	0.713934004306793	-0.000432070024544373	-0.000875316152814776	-0.00355844921432436
-0.0560953468084335	0.372270524501801	0.78249603509903	-0.00135274103377014	-0.00107162329368293	-0.0029964386485517
-0.0547363981604576	0.429205268621445	0.646883904933929	-0.00295278895646334	-0.00029177323449403	-0.00355388969182968
-0.0117476638406515	0.439058482646942	0.609109997749329	-0.00327151571400464	-0.000348156347172335	-0.00409123674035072
0.000628720154054463	0.403310656547546	0.690097987651825	-0.000952436472289264	0.000920475751627237	-0.00404139468446374
0.00858916155993938	0.358862787485123	0.665105938911438	-0.00131315051112324	0.00121225940529257	-0.00450380612164736
-0.00617447681725025	0.361828058958054	0.633547484874725	-0.00110025180038065	0.000612169620580971	-0.00398254860192537
-0.0366006195545197	0.315981656312943	0.645936965942383	-0.000880396284628659	0.00056083471281454	-0.00358920427970588
-0.0244781263172627	0.4049112200737	0.579664468765259	-0.00199322239495814	-0.000857057224493474	-0.0039753457531333
-0.0585885271430016	0.36747133731842	0.552546620368958	-0.00295064738020301	0.000353843002812937	-0.00395804503932595
-0.0519083440303802	0.383047640323639	0.574612677097321	-0.00229425565339625	-0.000756744586396962	-0.00389077910222113
-0.091944545507431	0.331149250268936	0.603796660900116	-0.00212541734799743	-0.00140051788184792	-0.00329961418174207
-0.139154091477394	0.383050292730331	0.61312460899353	-0.00243049557320774	-0.00141309015452862	-0.00214147730730474
-0.193727120757103	0.331894844770432	0.515724241733551	-0.00274702184833586	-0.00399543065577745	-0.00178352103102952
-0.156170904636383	0.386009246110916	0.377044379711151	-0.00238080788403749	-0.00309329968877137	0.000646427914034575
-0.141168534755707	0.425401598215103	0.366744875907898	-0.00548345409333706	-0.00421312497928739	-0.000151419284520671
-0.1609827876091	0.370264053344727	0.800689518451691	-0.00120034557767212	-0.00285615888424218	-0.00443390756845474
-0.177266299724579	0.223280131816864	0.753679811954498	0.00228580227121711	-0.0031899691093713	-0.00494923675432801
-0.132499814033508	0.17770628631115	0.485946923494339	0.00328716426156461	-0.00376313086599112	-0.002494050655514
-0.0909881666302681	0.136558353900909	0.340360283851624	0.00366358715109527	-0.00207259296439588	-0.00281907990574837
0.0158973950892687	0.0473413281142712	0.554378867149353	0.00755163235589862	0.00103977182880044	-0.00447490159422159
0.106261879205704	0.0859156921505928	0.464816927909851	0.00571355456486344	0.00334605155512691	-0.00318118743598461
0.127633690834045	0.145327284932137	0.499419122934341	0.00544505659490824	0.00562105979770422	-0.00315985293127596
0.12168575078249	0.227599591016769	0.578811705112457	0.0036739083006978	0.00521114794537425	-0.00512583460658789
0.0993192121386528	0.374329000711441	0.494182467460632	-0.00175765622407198	0.00431120535358787	-0.00536328507587314
0.0596227943897247	0.412097960710526	0.526137113571167	-0.00401393650099635	0.0013108957791701	-0.0057030119933188
0.042344506829977	0.513963162899017	0.591621339321136	-0.00452233431860805	0.000458376453025267	-0.00446299370378256
-0.00422046892344952	0.509792983531952	0.678845703601837	-0.00669412594288588	0.00182589492760599	-0.00601595314219594
-0.0355725437402725	0.691605627536774	0.681091368198395	-0.00987726077437401	-0.000269990356173366	-0.00776118272915483
-0.144110932946205	0.81660407781601	0.658409893512726	-0.0162327997386456	-0.00319750537164509	-0.00518773449584842
-0.258954495191574	0.613169968128204	0.902757167816162	-0.00737547222524881	-0.00525109888985753	-0.00148504821117967
-0.34116467833519	0.462970852851868	0.828614592552185	-0.00371503923088312	-0.00806567166000605	-0.0044455393217504
-0.325675636529922	0.37428006529808	0.608470857143402	-0.000754539563786238	-0.00790793914347887	-0.000911347160581499
-0.334520816802979	0.0381688661873341	0.70292466878891	0.0066078114323318	-0.00608488731086254	0.0003520475293044
-0.335436373949051	-0.142704114317894	0.573078274726868	0.0115808472037315	-0.00824416428804398	0.000890039838850498
-0.322935253381729	-0.221115916967392	0.803292572498322	0.0136174438521266	-0.0051584942266345	0.000363847851986066
-0.199577137827873	-0.225546434521675	0.918973863124847	0.0145775014534593	-0.00135203963145614	-0.00150864734314382
-0.219210132956505	-0.0561210177838802	0.384908735752106	0.00850467011332512	-0.0044783353805542	-0.00375558086670935
-0.158583670854568	-0.0613498650491238	1.00806486606598	0.0100056435912848	0.00104654009919614	-0.00284348265267909
-0.139819398522377	0.0548437312245369	0.544838070869446	0.00681670429185033	-0.00190743408165872	-0.00371963577345014
-0.0456642992794514	0.181544452905655	0.393587589263916	0.00147505756467581	0.00128182058688253	0.00062360183801502
0.0151837319135666	0.20751079916954	0.747446000576019	0.00395688088610768	0.00213421252556145	-0.00557749951258302
-0.0242764055728912	0.287090450525284	0.961806535720825	0.00127541087567806	0.00298137497156858	-0.0036378987133503
-0.0606854781508446	0.350242346525192	0.859781622886658	-0.00263211294077337	0.00177788315340877	-0.000526744523085654
-0.0811117067933083	0.487618297338486	0.641351044178009	-0.00528185581788421	-0.00218054745346308	-0.00237817619927228
-0.0757867991924286	0.46802607178688	0.659851789474487	-0.00553885381668806	-0.000161152594955638	-0.00283206976018846
-0.0896240845322609	0.519906401634216	0.654282927513123	-0.00588645460084081	-0.00111490208655596	-0.00278533552773297
-0.122371837496758	0.58549976348877	0.355419129133224	-0.00852812826633453	-0.00300987926311791	-0.00544365169480443
-0.0316552072763443	0.506953299045563	0.818300127983093	-0.00551779288798571	0.00204354617744684	-0.0034968841355294
-0.0772350877523422	0.478173315525055	0.763179421424866	-0.00357144791632891	-0.000432678934885189	-0.00606642430648208
-0.0777743011713028	0.382768452167511	0.644681572914124	-0.00305915181525052	-0.00036043647560291	-0.00475824438035488
-0.0424956455826759	0.290504992008209	0.730525493621826	0.00128929421771318	0.00117885204963386	-0.0034721817355603
-0.0524725876748562	0.190677911043167	0.720678865909576	0.00282210344448686	0.00144813861697912	-0.00402892334386706
-0.0741537436842918	0.241830125451088	0.672406017780304	0.00202985340729356	-0.000690022483468056	-0.00242322101257741
-0.12627238035202	0.216293945908546	0.741551220417023	0.00128135678824037	-0.000738663191441447	-0.00293698674067855
-0.115813262760639	0.264674216508865	0.809240162372589	0.0016037916066125	4.70778868475463E-05	-0.00185278779827058
-0.178244099020958	0.339725911617279	0.707903027534485	-0.000413855770602822	-0.000812181329820305	-0.000789841113146394
-0.166356191039085	0.385934323072433	0.692103862762451	-0.00228824466466904	-0.00368813541717827	-0.00286942813545465
-0.186095669865608	0.359380602836609	0.737213253974915	-0.00116056727711111	-0.00260771857574582	-0.00317707355134189
-0.124574191868305	0.411908179521561	0.73269259929657	-0.00215415866114199	-0.00309877260588109	-0.00328579009510577
-0.180088803172112	0.420317828655243	0.682339191436768	-0.00244388682767749	-0.00185083074029535	-0.00488801440224051
-0.142372503876686	0.503869593143463	0.776306688785553	-0.00397166004404426	-0.00120342394802719	-0.00708945794031024
-0.0792857930064201	0.610875487327576	0.734925925731659	-0.00789421331137419	0.000378755910787731	-0.00765088852494955
-0.0155956838279963	0.70829302072525	0.744150459766388	-0.0077487719245255	0.00113081256859004	-0.00768859777599573
-0.064013309776783	0.541339635848999	0.80719006061554	-0.00713570462539792	0.00215515517629683	-0.00580093916505575
-0.128639191389084	0.472637325525284	0.844801306724548	-0.00469273841008544	0.000481185707030818	-0.00414907746016979
-0.124697126448154	0.387217462062836	0.765239953994751	-0.00198855879716575	-0.000829479249659926	-0.00174165621865541
-0.205601617693901	0.322747975587845	0.784611642360687	-0.000764757511205971	-0.00296735810115933	-0.000440164149040356
-0.252126216888428	0.303035289049149	0.837399005889893	0.000591022195294499	-0.00462491810321808	-0.000541117740795016
-0.237789914011955	0.33237361907959	0.867810666561127	-0.000233866812777705	-0.00450209807604551	-0.000938127283006907
-0.250082701444626	0.355281621217728	0.806598544120789	-0.000902661413419992	-0.00334187760017812	-0.00123631139285862
-0.179554104804993	0.283053904771805	0.856610178947449	-0.00036339441430755	-0.00155648577492684	-0.00336928386241198
-0.185659110546112	0.261017620563507	0.85824179649353	0.000456849375041202	-0.00102994672488421	-0.00375790195539594
-0.19592010974884	0.23613452911377	0.867919921875	0.00255150580778718	-0.00216552801430225	-0.00329394242726266
-0.238584250211716	0.245638519525528	0.892260611057281	0.00302885053679347	-0.00194654113147408	-0.00488684652373195
-0.202574715018272	0.281429678201675	0.867546558380127	0.00154930562712252	-0.00296656927093863	-0.00392056070268154
-0.211958453059196	0.340762436389923	0.912046551704407	-0.000536924228072166	-0.000718159833922982	-0.00339800235815346
-0.217701226472855	0.365711957216263	0.946093320846558	-0.00181887182407081	-0.00161108642350882	-0.00386866950429976
-0.217636704444885	0.397261589765549	0.999694406986237	-0.0021706554107368	-0.000760253111366183	-0.00256943353451788
-0.20855750143528	0.423590421676636	0.940237283706665	-0.00269248266704381	-0.00139462389051914	-0.00132927554659545
-0.199379175901413	0.314524918794632	0.894692003726959	-0.00094224966596812	5.41802328370977E-05	-0.000987259554676712
-0.0396081730723381	0.358249992132187	0.749022722244263	-0.0006556895095855	0.00203427206724882	0.00174192676786333
0.00732412049546838	0.593565106391907	0.818104326725006	-0.00831562746316195	0.0034039409365505	0.00461190054193139
-0.0172434095293283	0.496197491884232	1.08250176906586	-0.00154823809862137	0.00223311316221952	-0.0124831236898899
0.0261127967387438	0.563633978366852	0.787818074226379	-0.00362464622594416	0.00171397812664509	-0.0116431005299091
0.27359613776207	0.747276246547699	0.371916115283966	-0.0119486199691892	0.00709762377664447	-0.000766629062127322
0.296943634748459	0.583386242389679	1.02177941799164	-0.00333213247358799	0.0117194438353181	-0.00565775018185377
0.297634333372116	0.471785962581635	1.60616457462311	-0.00156862009316683	0.0142134539783001	-0.00972838141024113
0.225116208195686	0.403079807758331	1.92688322067261	-0.000640681537333876	0.0142860868945718	-0.00906611885875463
0.168158933520317	0.544889509677887	0.883529007434845	-0.00301649421453476	0.00665157753974199	-0.00262862420640886
-0.0245259646326303	0.392419278621674	0.985488414764404	-0.00290187285281718	0.00092853291425854	-0.00505617260932922
-0.14300699532032	0.196826383471489	0.957564473152161	0.00417324667796493	-0.00126300402916968	-0.00319824740290642
-0.253021627664566	0.0724667310714722	0.798646628856659	0.00574403163045645	-0.00130836991593242	-0.00155874190386385
-0.237774431705475	0.121359437704086	1.10616946220398	0.00201133033260703	-0.00254540634341538	-0.00295708817429841
-0.416694104671478	-0.041715957224369	1.31536388397217	0.0108527224510908	-0.00692572211846709	-0.0070193144492805
-0.310577720403671	0.00742387352511287	0.991401433944702	0.00822239276021719	-0.0050762752071023	-0.00157410278916359
-0.317053377628326	0.0279065668582916	1.08402955532074	0.00901335943490267	-0.00423364015296102	-0.00434033386409283
-0.275071889162064	0.0759247466921806	1.0576639175415	0.00672381976619363	-0.00268743350170553	-0.00272808270528913
-0.219432353973389	0.176603347063065	1.05166828632355	0.00331748719327152	-0.00206945091485977	0.00122138008009642
-0.204612016677856	0.359742999076843	1.0761182308197	7.29692619643174E-05	-0.00187732384074479	0.00210319901816547
-0.257761985063553	0.438357770442963	0.984935402870178	-0.00179054937325418	-0.00516778975725174	-0.0023053006734699
-0.214715540409088	0.354408740997314	1.05779635906219	-0.000355638214387	-0.00148702063597739	7.53210588300135E-06
-0.204123139381409	0.34012046456337	1.27648568153381	0.00113279302604496	-0.000752559746615589	0.000258386833593249
-0.332412630319595	0.295552760362625	1.30790364742279	0.000528349191881716	-0.00433705002069473	-0.00411996152251959
-0.383920013904572	0.275928169488907	1.20693230628967	0.00313891377300024	-0.00697716185823083	-0.00519086048007011
-0.259506642818451	0.39966031908989	0.690647661685944	-0.00121421832591295	-0.00562969828024507	-0.00260895607061684
-0.213132008910179	0.579804956912994	0.826916933059692	-0.0049126110970974	-0.00385296810418367	-0.0102464510127902
0.032444141805172	0.646382510662079	1.34405088424683	-0.00554551323875785	0.00828771572560072	-0.00535418745130301
0.160489127039909	0.819005310535431	0.875659883022308	-0.0126474462449551	0.00680852122604847	-0.0115728061646223
0.183598220348358	0.95112144947052	0.734757423400879	-0.0156208341941237	0.00487479474395514	-0.010293192230165
0.37840262055397	0.8841592669487	1.22047698497772	-0.0119800781831145	0.0142575381323695	-0.00275800516828895
0.376479834318161	0.997179687023163	0.919978976249695	-0.0157131645828485	0.0114604197442532	-0.00741499802097678
0.293863922357559	1.14824330806732	0.868681967258453	-0.0176817644387484	0.00790230929851532	-0.00356254004873335
0.179446220397949	0.90166038274765	0.983911395072937	-0.0144612323492765	0.00605326006188989	-0.00314379204064608
0.0894115269184113	0.89896023273468	0.961748540401459	-0.0139049272984266	0.00341777922585607	-0.00363149424083531
0.0280392430722713	0.826952397823334	0.873763501644135	-0.0137805603444576	0.00243608350865543	-0.0056444900110364
0.0564971454441547	0.801470518112183	0.854465425014496	-0.0103295594453812	0.00246107950806618	-0.00719379028305411
-0.0298626963049173	0.639164388179779	0.822988033294678	-0.00801540352404118	0.00257432204671204	-0.00784390326589346
-0.00991399865597487	0.598158717155457	0.804741084575653	-0.00421832874417305	0.00113051489461213	-0.00754457479342818
0.0132562573999166	0.472766578197479	0.807532250881195	-0.00147265323903412	0.00314160948619246	-0.00673930253833532
-0.025727903470397	0.579264461994171	0.783855855464935	-0.00492208357900381	0.00189604342449456	-0.00602219020947814
-0.0643833130598068	0.638301551342011	0.904529094696045	-0.00619644625112414	0.000311161042191088	-0.00682721845805645
-0.105386592447758	0.783033490180969	0.950274169445038	-0.0104440217837691	-0.000102720347058494	-0.00424018083140254
-0.163953006267548	0.908924877643585	1.01470923423767	-0.0144517095759511	-0.00177033699583262	-0.00472549814730883
-0.257398694753647	0.968457162380219	1.08410513401031	-0.0154234757646918	-0.00450132414698601	-0.00410720100626349
-0.236361294984818	0.87867546081543	1.04846680164337	-0.0132575705647469	-0.00395333860069513	-0.00424890639260411
-0.172115623950958	0.766158998012543	1.13084542751312	-0.00940910819917917	-0.000322383566526696	-0.00552745396271348
-0.160599052906036	0.675112128257751	1.04001545906067	-0.0120760500431061	0.00127819774206728	-0.00646269600838423
-0.180896610021591	0.746950685977936	0.949933350086212	-0.0309947356581688	-0.00155390321742743	-0.00787134189158678
-0.270278662443161	0.992633104324341	0.879934191703796	-0.0557578019797802	-0.00608225585892797	-0.00819738022983074
-0.401913404464722	1.32270812988281	0.672430574893951	-0.0829339399933815	-0.0137223396450281	-0.00925050862133503
-0.414581269025803	1.59715270996094	0.372856646776199	-0.105119615793228	-0.0264941174536943	-0.0110368560999632
-0.443900465965271	1.77239608764648	-0.0999786779284477	-0.116718128323555	-0.0441487431526184	-0.0149173038080335
-0.512107789516449	1.99913728237152	-0.815394461154938	-0.125181347131729	-0.0629841163754463	-0.0160629972815514
-0.674613118171692	2.14841413497925	-1.62581479549408	-0.136515855789185	-0.0792542323470116	-0.0146514363586903
-0.751778483390808	2.36691904067993	-2.53052926063538	-0.150825440883636	-0.0921042263507843	-0.0147657748311758
-0.79998254776001	2.72412514686584	-3.4630651473999	-0.174444586038589	-0.104888163506985	-0.0166225023567677
-0.958458423614502	3.05389285087585	-4.62150144577026	-0.206375405192375	-0.118708826601505	-0.0189893152564764
-1.07536780834198	3.24823331832886	-5.80987215042114	-0.233502581715584	-0.138625785708427	-0.0209248103201389
-1.16434180736542	3.42522978782654	-7.2010383605957	-0.246235564351082	-0.164409622550011	-0.0235867854207754
-1.27473545074463	3.60868239402771	-8.76611518859863	-0.251748234033585	-0.186769872903824	-0.0250135380774736
-1.35305488109589	3.62831544876099	-10.4652652740479	-0.25192579627037	-0.202060595154762	-0.0249809715896845
-1.33440756797791	3.62924575805664	-12.0739908218384	-0.249754026532173	-0.210804849863052	-0.0242429990321398
-1.2631824016571	3.7910099029541	-13.8279027938843	-0.254933714866638	-0.216435894370079	-0.0239780470728874
-1.17627573013306	3.8905189037323	-15.7140550613403	-0.269619792699814	-0.218168392777443	-0.0244335290044546
-0.955200433731079	4.08251667022705	-17.5745010375977	-0.278259754180908	-0.211190238595009	-0.0250035468488932
-0.726937353610992	4.26641321182251	-19.484920501709	-0.289338827133179	-0.194156631827354	-0.0248894561082125
-0.436507225036621	4.52920818328857	-21.4710960388184	-0.305736035108566	-0.179714307188988	-0.0240445397794247
-0.273172348737717	4.83343172073364	-23.4368762969971	-0.325153887271881	-0.172246232628822	-0.0258034821599722
-0.197896793484688	5.24904012680054	-25.5376205444336	-0.355695694684982	-0.175716072320938	-0.0280109569430351
-0.187154769897461	5.51281785964966	-27.8036651611328	-0.382828712463379	-0.18811671435833	-0.0312585756182671
-0.000587864895351231	5.74410438537598	-30.0670204162598	-0.394255101680756	-0.186797350645065	-0.0325055569410324
0.363013118505478	5.986656665802	-32.3444213867188	-0.408305943012238	-0.166773498058319	-0.0317450948059559
0.776514768600464	5.76611280441284	-34.5859222412109	-0.398767530918121	-0.140260651707649	-0.0284684728831053
1.30009377002716	5.73563289642334	-36.5105361938477	-0.380073070526123	-0.108169555664063	-0.0245899893343449
1.63733088970184	5.9902229309082	-38.6331405639648	-0.396272867918015	-0.090903528034687	-0.0244467817246914
1.81772780418396	6.40312767028809	-41.047534942627	-0.429246783256531	-0.0902009233832359	-0.0262763053178787
1.95287585258484	6.72363615036011	-43.5520133972168	-0.452034294605255	-0.0934997573494911	-0.0286086592823267
2.10940885543823	7.12377691268921	-47.1939926147461	-0.498896539211273	-0.105762921273708	-0.0328143946826458
2.34169745445251	7.07821321487427	-50.8629341125488	-0.492578625679016	-0.111106678843498	-0.037265058606863
2.83802700042725	6.98692941665649	-54.5306816101074	-0.482545167207718	-0.0993344038724899	-0.0390917770564556
3.50547671318054	6.92181301116943	-58.1871109008789	-0.475257366895676	-0.0721487700939178	-0.0389105081558228
4.29083490371704	6.98433685302734	-61.4990158081055	-0.477690458297729	-0.0361715592443943	-0.0360662266612053
4.9253888130188	7.20652055740356	-64.4242935180664	-0.493992865085602	0.00419435324147344	-0.0301383920013905
5.34799528121948	7.61638641357422	-68.3981170654297	-0.533843636512756	0.0125553319230676	-0.031042268499732
5.41016101837158	7.61578750610352	-71.5286560058594	-0.535243213176727	0.00280202249996364	-0.0269840024411678
5.42909049987793	7.41120576858521	-74.3021621704102	-0.520873606204987	-0.0137670002877712	-0.0245879963040352
5.61182069778442	6.78327941894531	-76.8873291015625	-0.475882947444916	-0.0220166519284248	-0.0200231093913317
6.17712116241455	6.27964973449707	-78.8848648071289	-0.420149296522141	0.00882173702120781	-0.0144128035753965
6.961510181427	6.20093297958374	-81.5790786743164	-0.412662446498871	0.0593887157738209	-0.012244863435626
7.82344627380371	6.31636714935303	-84.1716918945313	-0.419133514165878	0.111919954419136	-0.0109343267977238
8.50829601287842	6.30649566650391	-85.8593444824219	-0.412193268537521	0.163107067346573	-0.0114690065383911
8.96152973175049	5.8484525680542	-87.048583984375	-0.376993387937546	0.200242832303047	-0.0120495781302452
9.25380229949951	5.05112648010254	-86.7061004638672	-0.299068003892899	0.230740308761597	-0.00878721196204424
9.47104930877686	4.40009450912476	-86.1517715454102	-0.236936837434769	0.252882570028305	-0.0053012752905488
9.5388011932373	3.79504108428955	-85.3114318847656	-0.182766437530518	0.273371756076813	-0.00464772433042526
9.51196098327637	3.35595560073853	-83.2006225585938	-0.130998328328133	0.292966037988663	-0.00508578727021813
9.35697364807129	2.95610904693604	-80.436279296875	-0.0971406400203705	0.306737869977951	-0.00756071181967855
9.28056144714355	2.17995524406433	-76.0715789794922	-0.0261269360780716	0.337448388338089	-0.00690226443111897
9.21182632446289	1.46555411815643	-69.7658386230469	0.037685364484787	0.380890756845474	-0.00562528660520911
8.95438671112061	0.727243721485138	-62.536750793457	0.0991094261407852	0.418192386627197	-0.00376560748554766
8.54624176025391	0.11712884157896	-55.1886863708496	0.158448129892349	0.441314727067947	-0.00203214213252068
7.8376989364624	-0.205887347459793	-48.1962814331055	0.184205874800682	0.434840798377991	-8.42765875859186E-05
6.95786428451538	-0.428107559680939	-41.4693031311035	0.188259840011597	0.397235810756683	-0.00114926393143833
6.00273895263672	-0.421581208705902	-34.8879508972168	0.17496058344841	0.351302087306976	-0.00263834814541042
5.17805337905884	-0.338017970323563	-28.6868724822998	0.145683541893959	0.308417677879334	-0.00292154960334301
4.39806413650513	-0.23500782251358	-22.8479862213135	0.119810707867146	0.264057338237762	-0.00290464470162988
[truncated: 4,821 more rows]
