# Supplementary material for: Dynamic Monitoring Reveals Motor Task Characteristics in Prehistoric Technical Gestures
Source: PLoS One. 2015 Aug 18;10(8):e0134570. doi: 10.1371/journal.pone.0134570 (PMC4540478; doi:10.1371/journal.pone.0134570)
Supplement: S1 Dataset — The zip file contains csv documents of the measurement data generated during the experiments. For each experiment exist two files, one of the measurements of the force sensor and one of the position sensor. They are labeled by the abbreviation “exp” followed by a number and the postfix “-force” for the force sensor and “-position” for the position sensor. The first row shows the legend of the document which states the arrangement of the quantities below. The quantities are listed in chronological order. Sample times of both sensors were 0.01 s. (ZIP) [file pone.0134570.s002.zip › exp23-position.csv]

Position X	Position Y (m)	Position Z (m)	Orientation roll (rad)	Orientation pitch (rad)	Orientation yaw (rad)
0.57357432	0.08173232	0.04589832	0.06175732	-0.11276732	-0.09847732
0.57365332	0.08193332	0.04596732	0.06045832	-0.11218932	-0.09871132
0.57395332	0.08210632	0.04599332	0.05915632	-0.11682532	-0.09824532
0.57407632	0.08222132	0.04612132	0.06141232	-0.11945632	-0.09807132
0.57420232	0.08242532	0.04629432	0.05776632	-0.12527432	-0.09726332
0.57437332	0.08261832	0.04644232	0.05741432	-0.12952632	-0.09656932
0.57438232	0.08289832	0.04672432	0.05721532	-0.12772132	-0.09591832
0.57434432	0.08305832	0.04691932	0.05424132	-0.13253932	-0.09482132
0.57444332	0.08329132	0.04711432	0.05407232	-0.14088732	-0.09337632
0.57447732	0.08347732	0.04732332	0.05379832	-0.13697132	-0.09262032
0.57450632	0.08372332	0.04744032	0.05825332	-0.12909032	-0.09221132
0.57448332	0.08393332	0.04757532	0.06131132	-0.12119632	-0.09198432
0.57453032	0.08419332	0.04772732	0.06075732	-0.12728832	-0.09062132
0.57454332	0.08439432	0.04788332	0.05913432	-0.13337432	-0.08956132
0.57464532	0.08464332	0.04806532	0.06099232	-0.12914932	-0.08954532
0.57478132	0.08483132	0.04821132	0.05954232	-0.13723332	-0.08854732
0.57484432	0.08509932	0.04829632	0.06038832	-0.12647332	-0.08865932
0.57476832	0.08536232	0.04832232	0.06256732	-0.12530132	-0.08800832
0.57467732	0.08564732	0.04829632	0.05970032	-0.12358232	-0.08740132
0.57459932	0.08592232	0.04825632	0.06675532	-0.12186032	-0.08686632
0.57444732	0.08616132	0.04817432	0.06784232	-0.11748332	-0.08677932
0.57441932	0.08634132	0.04802232	0.07015032	-0.12268432	-0.08650532
0.57455632	0.08650732	0.04783632	0.07000332	-0.12746932	-0.08698132
0.57489532	0.08666332	0.04767732	0.06509132	-0.14105132	-0.08656532
0.57501632	0.08682732	0.04754532	0.06767332	-0.12647332	-0.08805232
0.57528632	0.08698332	0.04754632	0.05951132	-0.15638532	-0.08616432
0.57534532	0.08715432	0.04758732	0.05789832	-0.16989632	-0.08509732
0.57529632	0.08736032	0.04764332	0.05595032	-0.16349532	-0.08496432
0.57514932	0.08754532	0.04764232	0.06448632	-0.14801332	-0.08540332
0.57489532	0.08769632	0.04755632	0.07287232	-0.13687832	-0.08597132
0.57476932	0.08782232	0.04739032	0.07329032	-0.13448732	-0.08594632
0.57463632	0.08793332	0.04720632	0.08095932	-0.12513132	-0.08708432
0.57475532	0.08806132	0.04713032	0.08018332	-0.12614032	-0.08748132
0.57497132	0.08821132	0.04721332	0.07518432	-0.14224032	-0.08600732
0.57505832	0.08839732	0.04736832	0.07116832	-0.14749732	-0.08537432
0.57499932	0.08865132	0.04747932	0.07760632	-0.13307832	-0.08567232
0.57491032	0.08887232	0.04752732	0.07159232	-0.14356332	-0.08444032
0.57480932	0.08913432	0.04745132	0.07622832	-0.13801732	-0.08462132
0.57459032	0.08936632	0.04731132	0.08319632	-0.12357132	-0.08600532
0.57505032	0.08966332	0.04738832	0.07300632	-0.14515832	-0.08480732
0.57554532	0.09003032	0.04769432	0.07315232	-0.15895832	-0.08373732
0.57613632	0.09052632	0.04825432	0.06386432	-0.17472032	-0.08159332
0.57640632	0.09109632	0.04893232	0.05254232	-0.19052932	-0.07843732
0.57670632	0.09181732	0.04967132	0.05353632	-0.18931132	-0.07571432
0.57664432	0.09260232	0.05041632	0.04503532	-0.18841832	-0.07233332
0.57666032	0.09349132	0.05114132	0.04888332	-0.18259832	-0.06874632
0.57645832	0.09438232	0.05185532	0.05052132	-0.18695732	-0.06455132
0.57627832	0.09531732	0.05252532	0.05378032	-0.17686332	-0.06162332
0.57603332	0.09624932	0.05313932	0.05814732	-0.16917732	-0.05881432
0.57612132	0.09725032	0.05379832	0.06102332	-0.16416632	-0.05627332
0.57640332	0.09831432	0.05458232	0.05044432	-0.16391232	-0.05342532
0.57687632	0.09950232	0.05545932	0.05102932	-0.15931332	-0.05043032
0.57724032	0.10077732	0.05638032	0.04452032	-0.15135532	-0.04770032
0.57754932	0.10212732	0.05729232	0.03998532	-0.14519432	-0.04400932
0.57765532	0.10355232	0.05814032	0.03809632	-0.13129732	-0.04132232
0.57746132	0.10497032	0.05886732	0.03461232	-0.12273932	-0.03784332
0.57736232	0.10642632	0.05947032	0.03208032	-0.11532332	-0.03485232
0.57744532	0.10790632	0.05997032	0.03725932	-0.11116532	-0.03189332
0.57768032	0.10939932	0.06039032	0.03860832	-0.10639532	-0.02988032
0.57831932	0.11095232	0.06082432	0.03812032	-0.11215832	-0.02791932
0.57871732	0.11249932	0.06126732	0.02901932	-0.10384032	-0.02535132
0.57967432	0.11414932	0.06181632	0.02414532	-0.10971332	-0.02312332
0.58062732	0.11586532	0.06239532	0.01426132	-0.10832732	-0.02009332
0.58151432	0.11761832	0.06295632	0.01294932	-0.10888432	-0.01758332
0.58175032	0.11929532	0.06340132	0.00212932	-0.09292732	-0.01412732
0.58269432	0.12113632	0.06378932	-0.00661732	-0.09569432	-0.01020732
0.58296432	0.12284632	0.06407232	-0.00529332	-0.08523232	-0.00666532
0.58357032	0.12462032	0.06428032	-0.00660732	-0.08079832	-0.00431932
0.58431032	0.12640232	0.06434632	-0.00306832	-0.07893532	-0.00161732
0.58523532	0.12817432	0.06431232	-0.00172632	-0.08127532	0.00051832
0.58647332	0.12996632	0.06426832	-0.00008532	-0.08165232	0.00163232
0.58771832	0.13172032	0.06425532	-0.00343632	-0.07901932	0.00367332
0.58934832	0.13358332	0.06436032	-0.00575432	-0.08155132	0.00512932
0.59076732	0.13543832	0.06451732	-0.01251432	-0.07903332	0.00660832
0.59221932	0.13734932	0.06470632	-0.02148632	-0.07652532	0.00874632
0.59354732	0.13924832	0.06482632	-0.02694832	-0.07373932	0.01140832
0.59467632	0.14108032	0.06483632	-0.02991932	-0.06941032	0.01358432
0.59639632	0.14302532	0.06477332	-0.02760432	-0.07134732	0.01582932
0.59772832	0.14483232	0.06460832	-0.02721432	-0.06906532	0.01825132
0.59937532	0.14666132	0.06446632	-0.02776132	-0.06990632	0.01951232
0.60099232	0.14848532	0.06436932	-0.02874632	-0.06678632	0.02160132
0.60288432	0.15042032	0.06436232	-0.02968632	-0.06551932	0.02346132
0.60469432	0.15240032	0.06440632	-0.02967232	-0.06350732	0.02633632
0.60632032	0.15438532	0.06447732	-0.03380132	-0.05924632	0.02781132
0.60810332	0.15643732	0.06456732	-0.03911632	-0.05668832	0.03025932
0.60997932	0.15850732	0.06465932	-0.04165532	-0.05494532	0.03247332
0.61196432	0.16060632	0.06475132	-0.04435532	-0.05226032	0.03384432
0.61386132	0.16271332	0.06482232	-0.04863932	-0.05166832	0.03592632
0.61591332	0.16489432	0.06491532	-0.05035332	-0.04848932	0.03787732
0.61795532	0.16708832	0.06500932	-0.05223432	-0.04770132	0.03994332
0.61972632	0.16929732	0.06503432	-0.05508032	-0.04502232	0.04213232
0.62150832	0.17156532	0.06499732	-0.05485032	-0.03992832	0.04423632
0.62310232	0.17385932	0.06487832	-0.05418432	-0.03492232	0.04634632
0.62493532	0.17622232	0.06475532	-0.05016032	-0.03149532	0.04738432
0.62655932	0.17852332	0.06464632	-0.04911932	-0.02746732	0.04898132
0.62850932	0.18093532	0.06459632	-0.04843032	-0.02338432	0.05046632
0.63027032	0.18331832	0.06453532	-0.04926032	-0.01784632	0.05197732
0.63239932	0.18582732	0.06452232	-0.04817432	-0.01647132	0.05383632
0.63409832	0.18821232	0.06448532	-0.05247532	-0.01044032	0.05576932
0.63657432	0.19082532	0.06451232	-0.05281432	-0.00878332	0.05832532
0.63872332	0.19332832	0.06451532	-0.05575832	-0.00639232	0.06133232
0.64101232	0.19582132	0.06453332	-0.06059532	-0.00612432	0.06460532
0.64345832	0.19831132	0.06456832	-0.06600332	-0.00490732	0.06760232
0.64612232	0.20083132	0.06463532	-0.07269732	-0.00554032	0.07036732
0.64890432	0.20335732	0.06471132	-0.07953532	-0.00438232	0.07278232
0.65163632	0.20586132	0.06475032	-0.08923532	-0.00429232	0.07521232
0.65441632	0.20838432	0.06473532	-0.09528032	-0.00469932	0.07753132
0.65721432	0.21092032	0.06467132	-0.10008632	-0.00694632	0.08011232
0.65950232	0.21331432	0.06448132	-0.10507232	-0.00477032	0.08259932
0.66224532	0.21583832	0.06431732	-0.10578832	-0.00516632	0.08454632
0.66418732	0.21811632	0.06407432	-0.10988432	-0.00310832	0.08738732
0.66667432	0.22061032	0.06389632	-0.10934132	-0.00281832	0.08967232
0.66917232	0.22314332	0.06372932	-0.10876632	-0.00462932	0.09256332
0.67136232	0.22565632	0.06354332	-0.11124232	-0.00311232	0.09549232
0.67415532	0.22837332	0.06340332	-0.11167032	-0.00477532	0.09778932
0.67683432	0.23107832	0.06324432	-0.11558332	-0.00558932	0.10001832
0.67948532	0.23377832	0.06308232	-0.12253132	-0.00564332	0.10213232
0.68242232	0.23660732	0.06293532	-0.12864932	-0.00725932	0.10417732
0.68549632	0.23949432	0.06274332	-0.13538432	-0.00861732	0.10591032
0.68829432	0.24228932	0.06246532	-0.14410032	-0.00988332	0.10767932
0.69113632	0.24509832	0.06210032	-0.15048132	-0.01146432	0.10911532
0.69407732	0.24790832	0.06165032	-0.15588532	-0.01363532	0.11015232
0.69708032	0.25071232	0.06110732	-0.16039532	-0.01649932	0.11035832
0.70034832	0.25358332	0.06051632	-0.16726932	-0.02238232	0.11070932
0.70324832	0.25628332	0.05984132	-0.17712432	-0.02597132	0.10968132
0.70667732	0.25912032	0.05916832	-0.18586232	-0.03083332	0.10825732
0.70988532	0.26182432	0.05844132	-0.19643632	-0.03452432	0.10715332
0.71285732	0.26442132	0.05767232	-0.20707232	-0.03804132	0.10560632
0.71557832	0.26693232	0.05683432	-0.21731732	-0.04095232	0.10475032
0.71859832	0.26952032	0.05595332	-0.22534532	-0.04360732	0.10309532
0.72173632	0.27209432	0.05502732	-0.23264132	-0.04761632	0.10160232
0.72476132	0.27458632	0.05407232	-0.24002132	-0.05188832	0.10021232
0.72716132	0.27677532	0.05304632	-0.24791732	-0.05524532	0.09855032
0.72968832	0.27898832	0.05200632	-0.25299632	-0.05811832	0.09718232
0.73204032	0.28115732	0.05093532	-0.25501532	-0.06050932	0.09510132
0.73426432	0.28328032	0.04986732	-0.25624732	-0.06198232	0.09405132
0.73650932	0.28537132	0.04884532	-0.25644032	-0.06454232	0.09238332
0.73862232	0.28740032	0.04785632	-0.25768032	-0.06626632	0.09086532
0.74022632	0.28917832	0.04689232	-0.26257632	-0.06534932	0.08832332
0.74203932	0.29098032	0.04597532	-0.26911432	-0.06549432	0.08664332
0.74458432	0.29300432	0.04512132	-0.27314732	-0.06581732	0.08343532
0.74696632	0.29496532	0.04431232	-0.27621632	-0.06825032	0.08067532
0.74864732	0.29664932	0.04353732	-0.28040932	-0.06880132	0.07913132
0.75029532	0.29826032	0.04281732	-0.28432732	-0.06904032	0.07728332
0.75179532	0.29974032	0.04214932	-0.29056532	-0.07135432	0.07641232
0.75385532	0.30139132	0.04156232	-0.29497532	-0.07334832	0.07552532
0.75560532	0.30283832	0.04099132	-0.30065232	-0.07736332	0.07485332
0.75790232	0.30440732	0.04044532	-0.30461532	-0.08107232	0.07341532
0.76043032	0.30595332	0.03987132	-0.30733132	-0.08814432	0.07150532
0.76266632	0.30726932	0.03925632	-0.31162332	-0.09378232	0.06874232
0.76465432	0.30843632	0.03861132	-0.31572232	-0.10002632	0.06552732
0.76674732	0.30958732	0.03797432	-0.32062132	-0.10711632	0.06227932
0.76834332	0.31048532	0.03730932	-0.32592532	-0.11257932	0.05916932
0.77000232	0.31134332	0.03663832	-0.32877732	-0.11780232	0.05656132
0.77140832	0.31197632	0.03591732	-0.32972032	-0.12439932	0.05343532
0.77275632	0.31249232	0.03514732	-0.32666332	-0.13175732	0.04893132
0.77338632	0.31268532	0.03429032	-0.32131732	-0.13990532	0.04409732
0.77391232	0.31288032	0.03337232	-0.31132832	-0.14673332	0.03822532
0.77361032	0.31276232	0.03229232	-0.29560432	-0.15389432	0.03093932
0.77389232	0.31289232	0.03105832	-0.26977332	-0.16784632	0.02089732
0.77325832	0.31256532	0.02966832	-0.24494432	-0.17727932	0.01040632
0.77253832	0.31213632	0.02831032	-0.22220332	-0.18121732	-0.00008832
0.77225732	0.31182732	0.02708132	-0.20675032	-0.18288732	-0.01133132
0.77323732	0.31199232	0.02620032	-0.19431232	-0.18888632	-0.02267432
0.77366232	0.31191032	0.02553932	-0.19520632	-0.19071832	-0.03131532
0.77446932	0.31193632	0.02500832	-0.19533332	-0.19367132	-0.04065832
0.77560832	0.31203932	0.02455932	-0.19599032	-0.20241632	-0.05059732
0.77693732	0.31219232	0.02416532	-0.19412532	-0.21397132	-0.06225132
0.77762332	0.31215532	0.02374832	-0.19275332	-0.22267232	-0.07461632
0.77839232	0.31224232	0.02335132	-0.18955032	-0.23036132	-0.08799532
0.77925832	0.31246132	0.02302732	-0.18279132	-0.23555132	-0.10164032
0.77972132	0.31265132	0.02288132	-0.18177132	-0.23352432	-0.11188332
0.78090332	0.31334632	0.02304032	-0.17649032	-0.23422232	-0.11883232
0.78252632	0.31438032	0.02359532	-0.17601832	-0.24227032	-0.12195632
0.78396632	0.31529832	0.02443532	-0.17450132	-0.24296132	-0.12132432
0.78561932	0.31621532	0.02541232	-0.17494432	-0.25095532	-0.11977032
0.78684232	0.31693632	0.02637832	-0.17022932	-0.25231232	-0.11750032
0.78816132	0.31766732	0.02728732	-0.16201232	-0.25721532	-0.11454732
0.78961032	0.31832532	0.02815332	-0.15082132	-0.26563632	-0.11348032
0.79128032	0.31886232	0.02903932	-0.14565332	-0.27335032	-0.11233532
0.79321432	0.31928132	0.02997532	-0.14636132	-0.28030132	-0.11363832
0.79529232	0.31962032	0.03089532	-0.14797732	-0.28909632	-0.11619432
0.79736632	0.31978832	0.03176132	-0.15281632	-0.29612532	-0.12067232
0.79891232	0.31964732	0.03252332	-0.16371032	-0.29533932	-0.12538932
0.80038132	0.31937532	0.03318532	-0.17327932	-0.29300732	-0.13087232
0.80303332	0.31956532	0.03377032	-0.17066732	-0.30324232	-0.13857032
0.80577032	0.31978232	0.03433332	-0.16933932	-0.30592732	-0.14376832
0.80851332	0.31992632	0.03494532	-0.17018132	-0.30809232	-0.14829832
0.81066632	0.31979032	0.03560032	-0.17205532	-0.31394032	-0.15229232
0.81300632	0.31975832	0.03635432	-0.17684232	-0.32482432	-0.15535932
0.81407132	0.31933132	0.03711432	-0.18728532	-0.32567132	-0.15673732
0.81647932	0.31953432	0.03798532	-0.18706432	-0.33004132	-0.15765832
0.81825732	0.31950232	0.03891132	-0.19544932	-0.33563632	-0.15732532
0.82051132	0.31971132	0.03990132	-0.20113032	-0.33981032	-0.15684732
0.82304332	0.32006432	0.04090932	-0.20735732	-0.34437032	-0.15586032
0.82549832	0.32039432	0.04184332	-0.21316032	-0.34715432	-0.15492332
0.82795732	0.32071532	0.04270232	-0.21905132	-0.35678932	-0.15467032
0.83035032	0.32101732	0.04346532	-0.22708432	-0.35708632	-0.15300832
0.83242732	0.32115332	0.04410632	-0.23303032	-0.36443432	-0.15353432
0.83458932	0.32138032	0.04473032	-0.23969332	-0.37384832	-0.15445832
0.83689732	0.32169932	0.04531132	-0.24911432	-0.37413332	-0.15618732
0.83919432	0.32203832	0.04587032	-0.26123532	-0.37863532	-0.16016532
0.84170132	0.32249432	0.04634432	-0.26950632	-0.38385232	-0.16612932
0.84391032	0.32275732	0.04661832	-0.27687132	-0.38871132	-0.17483532
0.84693732	0.32319432	0.04670432	-0.28119932	-0.38605732	-0.18486132
0.84977832	0.32342532	0.04660532	-0.28620632	-0.38689032	-0.19643032
0.85272932	0.32353932	0.04636932	-0.28936332	-0.39309832	-0.20987932
0.85518832	0.32338232	0.04599032	-0.29207132	-0.38931532	-0.22000532
0.85697632	0.32292132	0.04547732	-0.29140232	-0.38231732	-0.23029832
0.85861232	0.32239632	0.04484232	-0.28360332	-0.37058732	-0.23890732
0.86013132	0.32181732	0.04416332	-0.27588432	-0.36328832	-0.24711732
0.86260732	0.32154432	0.04355132	-0.26586932	-0.35588232	-0.25363132
0.86499332	0.32113032	0.04297432	-0.26479532	-0.35199132	-0.26058132
0.86765232	0.32072332	0.04242332	-0.26189532	-0.34215132	-0.26701132
0.87025532	0.32028932	0.04189232	-0.26406632	-0.33475432	-0.27426632
0.87293832	0.31989132	0.04138632	-0.26523132	-0.31964932	-0.28068832
0.87561432	0.31946232	0.04092732	-0.26457132	-0.31161132	-0.28743832
0.87827632	0.31904332	0.04052232	-0.26431132	-0.30437832	-0.29465832
0.87982632	0.31834232	0.04014932	-0.26430332	-0.29040332	-0.30149732
0.88191632	0.31792132	0.03994932	-0.26345732	-0.27952932	-0.30874732
0.88423132	0.31760432	0.03989632	-0.26145732	-0.27047332	-0.31570532
0.88648832	0.31722732	0.03990232	-0.26020632	-0.26294232	-0.32283832
0.88852132	0.31676132	0.03992132	-0.25233232	-0.25330032	-0.32948232
0.89072932	0.31634832	0.03988332	-0.24403732	-0.24845332	-0.33770832
0.89270532	0.31588032	0.03980132	-0.23435832	-0.24001832	-0.34535332
0.89437532	0.31535532	0.03966932	-0.22731432	-0.22915732	-0.35272332
0.89646532	0.31508032	0.03955132	-0.21592132	-0.22020732	-0.36049732
0.89788432	0.31470432	0.03944432	-0.20946232	-0.20687232	-0.36782632
0.89990432	0.31466532	0.03941832	-0.19862232	-0.20284132	-0.37682132
0.90162932	0.31467032	0.03949932	-0.19305632	-0.19088332	-0.38392332
0.90358232	0.31485732	0.03970132	-0.18357732	-0.17881332	-0.39119032
0.90569832	0.31516332	0.03995032	-0.17620632	-0.16972032	-0.39829732
0.90768732	0.31546632	0.04020632	-0.16745532	-0.16016532	-0.40485432
0.90952532	0.31573032	0.04046532	-0.15559932	-0.15256832	-0.41217532
0.91178432	0.31611532	0.04072832	-0.14737232	-0.14400832	-0.41827032
0.91375332	0.31637932	0.04098632	-0.14500332	-0.13504932	-0.42335132
0.91587832	0.31668232	0.04123532	-0.13959232	-0.12533932	-0.42868432
0.91822032	0.31709432	0.04146532	-0.13496832	-0.11789132	-0.43447532
0.92039332	0.31743732	0.04162732	-0.12931932	-0.11012032	-0.44093132
0.92281232	0.31782832	0.04171632	-0.12728732	-0.10713432	-0.44828932
0.92509532	0.31816832	0.04172532	-0.11754232	-0.10348332	-0.45807032
0.92720832	0.31843032	0.04167432	-0.11126532	-0.10095732	-0.46794332
0.92957232	0.31877932	0.04159532	-0.10142232	-0.09949332	-0.47916132
0.93188232	0.31915132	0.04150632	-0.09182632	-0.09976732	-0.49132532
0.93409032	0.31956132	0.04150932	-0.08141732	-0.09881732	-0.50253132
0.93650032	0.32011432	0.04169132	-0.07241032	-0.10271132	-0.51364632
0.93932032	0.32087932	0.04210532	-0.06612432	-0.10907932	-0.52310932
0.94135132	0.32143132	0.04271032	-0.05474432	-0.10695432	-0.53111032
0.94425832	0.32229932	0.04360732	-0.05116932	-0.11088032	-0.53672632
0.94640632	0.32294232	0.04469032	-0.04569032	-0.10956232	-0.54114832
0.94865332	0.32368332	0.04596932	-0.03993632	-0.10780832	-0.54379532
0.95100432	0.32454332	0.04746832	-0.04038932	-0.10558732	-0.54359832
0.95387732	0.32565232	0.04916032	-0.04470332	-0.10075532	-0.54188632
0.95596932	0.32657332	0.05088532	-0.04675232	-0.09224932	-0.53806432
0.95738632	0.32734732	0.05258832	-0.05148432	-0.08260032	-0.53308932
0.95879332	0.32819432	0.05413832	-0.05597932	-0.07161332	-0.52849732
0.96030432	0.32908432	0.05546532	-0.06138832	-0.06653632	-0.52539432
0.96177432	0.32995732	0.05647132	-0.06367532	-0.06028232	-0.52370032
0.96286232	0.33064032	0.05707932	-0.06257132	-0.05418332	-0.52393232
0.96439532	0.33141032	0.05734632	-0.06421232	-0.05017832	-0.52602232
0.96595132	0.33214332	0.05723032	-0.06358732	-0.04545632	-0.52930932
0.96827332	0.33307832	0.05678032	-0.06094632	-0.04531232	-0.53484932
0.97028732	0.33389332	0.05602932	-0.05895332	-0.04306532	-0.54096832
0.97285632	0.33493432	0.05506432	-0.05915332	-0.04427532	-0.54769032
0.97502532	0.33597432	0.05384332	-0.05573732	-0.04649432	-0.55614532
0.97696732	0.33701132	0.05240832	-0.05475832	-0.04814332	-0.56420032
0.97924832	0.33820832	0.05078532	-0.05283632	-0.04897832	-0.57212032
0.98139032	0.33936332	0.04895532	-0.04803532	-0.05148432	-0.58088832
0.98361632	0.34050832	0.04694632	-0.04680532	-0.05266232	-0.58914532
0.98504132	0.34130032	0.04481532	-0.04816832	-0.04979932	-0.59637632
0.98656432	0.34211832	0.04278932	-0.04958832	-0.04949332	-0.60321132
0.98726832	0.34272932	0.04081132	-0.04891032	-0.04542432	-0.60998632
0.98698532	0.34307932	0.03895232	-0.04854032	-0.03892732	-0.61577132
0.98693232	0.34354932	0.03725232	-0.04911132	-0.03172532	-0.62214632
0.98651332	0.34390132	0.03564332	-0.05075532	-0.02317632	-0.62709132
0.98537532	0.34392332	0.03417732	-0.05489732	-0.01144732	-0.62983932
0.98521532	0.34419032	0.03297032	-0.06220832	-0.00212332	-0.63214032
0.98613632	0.34465532	0.03199332	-0.07759632	0.00289032	-0.63218032
0.98646832	0.34484532	0.03114632	-0.09000032	0.01136632	-0.63165332
0.98765432	0.34522032	0.03040132	-0.10479732	0.01396432	-0.63084132
0.98807432	0.34524432	0.02969032	-0.11401932	0.01823732	-0.63073932
0.98884632	0.34529732	0.02905832	-0.12661432	0.02015132	-0.62736732
0.98987432	0.34526932	0.02854532	-0.13944932	0.01636832	-0.62385432
0.99136032	0.34538732	0.02820232	-0.15087632	0.01338632	-0.61931732
0.99246332	0.34543432	0.02795732	-0.15985832	0.01217132	-0.61277332
0.99408632	0.34570832	0.02782232	-0.16732532	0.00591332	-0.60645232
0.99548132	0.34595732	0.02771232	-0.17475232	-0.00009232	-0.59864632
0.99649332	0.34605032	0.02762532	-0.17496132	-0.00757532	-0.59177232
0.99740232	0.34600832	0.02757732	-0.17381032	-0.01576032	-0.58375432
0.99838732	0.34586732	0.02755232	-0.17250032	-0.02406032	-0.57695432
0.99969032	0.34572332	0.02750232	-0.16979332	-0.03543232	-0.57078632
1.00122032	0.34556532	0.02741932	-0.17295932	-0.04890432	-0.56505732
1.00215032	0.34519832	0.02726732	-0.17472132	-0.05882532	-0.56056432
1.00338032	0.34497432	0.02705532	-0.17510332	-0.07009532	-0.55664932
1.00438032	0.34481332	0.02675832	-0.17340132	-0.07831632	-0.55292632
1.00551032	0.34479232	0.02641932	-0.16594732	-0.08426632	-0.55084632
1.00638032	0.34476232	0.02604332	-0.16025832	-0.08981032	-0.54930932
1.00764032	0.34485232	0.02568032	-0.15702532	-0.09770532	-0.55004432
1.00821032	0.34472432	0.02532632	-0.15780132	-0.10232132	-0.55221432
1.00916032	0.34477632	0.02502332	-0.15634532	-0.10434532	-0.55658232
1.00988032	0.34485432	0.02477432	-0.15559832	-0.10448232	-0.56276532
1.01079032	0.34513932	0.02455932	-0.15650832	-0.10393832	-0.57120332
1.01112032	0.34544432	0.02434032	-0.15969232	-0.09913732	-0.57914232
1.01162032	0.34615932	0.02411032	-0.15119032	-0.09393332	-0.58783532
1.01207032	0.34715632	0.02392432	-0.14311832	-0.09294032	-0.59475732
1.01159032	0.34802132	0.02379732	-0.13796232	-0.08833532	-0.59842132
1.01184032	0.34912432	0.02377532	-0.13438132	-0.08778832	-0.60045632
1.01148032	0.34993032	0.02378832	-0.12630832	-0.08046032	-0.60138932
1.01169032	0.35082832	0.02380532	-0.12598932	-0.08068032	-0.60295132
1.01176032	0.35169032	0.02377632	-0.12832032	-0.07629332	-0.60418832
1.01162032	0.35258132	0.02367132	-0.11157632	-0.07557932	-0.60705732
1.01197032	0.35377932	0.02355832	-0.11091532	-0.07634632	-0.60878732
1.01161032	0.35478632	0.02343632	-0.09870832	-0.07826232	-0.61268832
1.01185032	0.35594432	0.02337532	-0.09394032	-0.08180532	-0.61720532
1.01186032	0.35691232	0.02344832	-0.09274432	-0.07926532	-0.62026232
1.01199032	0.35765032	0.02349532	-0.09295232	-0.07997932	-0.62710532
1.01190032	0.35788832	0.02340532	-0.09104032	-0.07548232	-0.63747132
1.01187032	0.35793532	0.02309632	-0.09332332	-0.06973832	-0.64766232
1.01196032	0.35803632	0.02248432	-0.08413232	-0.06573432	-0.65726132
1.01164032	0.35796932	0.02176532	-0.07292632	-0.06348832	-0.66334532
1.01194032	0.35804532	0.02133532	-0.06689132	-0.06269732	-0.66787932
1.01218032	0.35803832	0.02132932	-0.05817132	-0.05937732	-0.67152432
1.01208032	0.35790132	0.02168732	-0.04408732	-0.05643232	-0.67443932
1.01330032	0.35819732	0.02240532	-0.03818132	-0.05929432	-0.67545332
1.01263032	0.35775732	0.02332732	-0.02521832	-0.05201532	-0.67615332
1.01415032	0.35799732	0.02442032	-0.02304832	-0.05603632	-0.67602132
1.01513032	0.35798032	0.02551532	-0.02203432	-0.05504632	-0.67540032
1.01455032	0.35741732	0.02648832	-0.01409932	-0.05065332	-0.67642032
1.01604032	0.35757832	0.02743832	-0.01894632	-0.05345332	-0.67689032
1.01671032	0.35755932	0.02819032	-0.01980232	-0.05387932	-0.68000232
1.01683032	0.35756832	0.02875232	-0.01773232	-0.05399932	-0.68304632
1.01791032	0.35815232	0.02916032	-0.01726532	-0.05593832	-0.68955932
1.01756032	0.35844432	0.02932432	-0.00837732	-0.05613232	-0.69750532
1.01841032	0.35935432	0.02937932	-0.00434832	-0.05891032	-0.70510132
1.01881032	0.36028032	0.02928232	0.00358132	-0.06449932	-0.71534232
1.01797032	0.36086032	0.02917932	0.01419732	-0.06206832	-0.72420232
1.01817032	0.36193432	0.02903232	0.01920732	-0.05977232	-0.73442332
1.01841032	0.36311632	0.02882232	0.02376332	-0.06234632	-0.74362632
1.01847032	0.36436932	0.02854332	0.03593032	-0.06566432	-0.75519532
1.01837032	0.36568032	0.02818232	0.04049132	-0.06558732	-0.76395532
1.01806032	0.36704732	0.02778132	0.04592932	-0.06382732	-0.77498032
1.01748032	0.36841332	0.02731332	0.05448932	-0.06336232	-0.78546632
1.01728032	0.36987632	0.02677532	0.06264632	-0.06368932	-0.79456532
1.01756032	0.37150732	0.02614732	0.06705732	-0.06726232	-0.80423232
1.01623032	0.37249132	0.02546432	0.07603632	-0.06175732	-0.81293032
1.01675032	0.37407632	0.02482632	0.07711932	-0.06185532	-0.82204332
1.01737032	0.37554432	0.02416432	0.07799632	-0.06423232	-0.83039232
1.01537032	0.37597132	0.02343132	0.08492232	-0.05818532	-0.83671432
1.01415032	0.37662032	0.02274132	0.08778732	-0.05661532	-0.84307932
1.01501032	0.37800032	0.02214432	0.08625632	-0.05874032	-0.84961832
1.01594032	0.37932232	0.02151432	0.08329532	-0.05798332	-0.85557232
1.01586032	0.38015932	0.02082432	0.08366132	-0.05476632	-0.86026232
1.01716032	0.38138332	0.02009132	0.08200532	-0.06037232	-0.86520732
1.01871032	0.38254632	0.01924432	0.07842032	-0.06248032	-0.87077032
1.01826032	0.38286132	0.01826332	0.08024832	-0.05857832	-0.87397032
1.01793032	0.38313732	0.01719532	0.08119232	-0.05481932	-0.87754732
1.02011032	0.38430832	0.01601832	0.07593832	-0.06446232	-0.88445632
1.02077032	0.38495132	0.01470032	0.07540032	-0.06501832	-0.88995032
1.02109032	0.38547032	0.01325132	0.07652332	-0.06762432	-0.89551132
1.02180032	0.38620132	0.01174232	0.07824432	-0.07277132	-0.90402432
1.02166032	0.38660232	0.01014332	0.08100632	-0.06983032	-0.91031032
1.02223032	0.38733432	0.00852532	0.08196732	-0.07389432	-0.91821032
1.02327032	0.38830232	0.00688232	0.08102032	-0.07970832	-0.92791132
1.02188032	0.38846232	0.00520032	0.08780732	-0.07695832	-0.93621632
1.02243032	0.38946732	0.00348732	0.09033532	-0.07923332	-0.94572632
1.02173032	0.39001632	0.00176432	0.09624032	-0.07914432	-0.95595532
1.02094032	0.39050432	0.00000632	0.10225332	-0.07793332	-0.96603532
1.02109032	0.39128032	-0.00178432	0.10607932	-0.07977032	-0.97686832
1.02091032	0.39187732	-0.00363832	0.11237432	-0.08023332	-0.98775832
1.02106032	0.39245732	-0.00547332	0.11602232	-0.08399532	-0.99904232
1.02081032	0.39272732	-0.00721632	0.11927732	-0.08274732	-1.00924032
1.02102032	0.39305532	-0.00891832	0.12241032	-0.08352032	-1.01988032
1.02123032	0.39330732	-0.01053932	0.12406732	-0.08592832	-1.03031032
1.02090032	0.39321432	-0.01205732	0.12969232	-0.08864632	-1.04101032
1.02092032	0.39311832	-0.01359532	0.13176232	-0.08922132	-1.05183032
1.02145032	0.39304632	-0.01519532	0.13458832	-0.09372232	-1.06236032
1.02255032	0.39305032	-0.01692832	0.13721732	-0.09823132	-1.07488032
1.02389032	0.39303632	-0.01879632	0.13933832	-0.10403632	-1.08785032
1.02522032	0.39291932	-0.02077432	0.14308332	-0.11275332	-1.10315032
1.02603032	0.39256732	-0.02277732	0.14845332	-0.11895032	-1.11833032
1.02686032	0.39218532	-0.02471032	0.15488632	-0.12607032	-1.13388032
1.02839032	0.39205532	-0.02658332	0.15894832	-0.13209832	-1.14918032
1.02929032	0.39171432	-0.02832232	0.16626932	-0.13960732	-1.16546032
1.02974032	0.39122132	-0.02993132	0.17441832	-0.14720232	-1.18113032
1.03117032	0.39103532	-0.03141232	0.18113932	-0.15530232	-1.19651032
1.03258032	0.39078032	-0.03280132	0.18520932	-0.16251632	-1.21163032
1.03267032	0.39000232	-0.03402432	0.19413432	-0.16733532	-1.22454032
1.03422032	0.38963832	-0.03522432	0.19829132	-0.17521832	-1.23834032
1.03574032	0.38916532	-0.03632732	0.20362432	-0.17897732	-1.25059032
1.03648032	0.38826432	-0.03728332	0.20919132	-0.18642632	-1.26248032
1.03836032	0.38770032	-0.03814132	0.21242832	-0.18829932	-1.27295032
1.03934032	0.38666132	-0.03876732	0.21710532	-0.19267532	-1.28221032
1.04151032	0.38595132	-0.03929732	0.21741832	-0.19699132	-1.29050032
1.04318032	0.38491632	-0.03967532	0.21793332	-0.20206132	-1.29802032
1.04528032	0.38398232	-0.03998532	0.21926932	-0.20193832	-1.30438032
1.04644032	0.38261332	-0.04018432	0.22034932	-0.20288232	-1.31048032
1.04931032	0.38185432	-0.04046232	0.21976932	-0.20111632	-1.31674032
1.05063032	0.38047432	-0.04069232	0.22158432	-0.20295732	-1.32325032
1.05219032	0.37913632	-0.04099132	0.22178332	-0.20500532	-1.33036032
1.05474032	0.37816932	-0.04142532	0.22169832	-0.20386632	-1.33844032
1.05731032	0.37725932	-0.04188732	0.22000332	-0.20458832	-1.34669032
1.05891032	0.37606732	-0.04232132	0.22122132	-0.20572832	-1.35458032
1.06017032	0.37481732	-0.04274732	0.22184932	-0.20601932	-1.36390032
1.06195032	0.37387332	-0.04321932	0.22267632	-0.20491532	-1.37269032
1.06459032	0.37338132	-0.04369432	0.22258932	-0.20206532	-1.38220032
1.06648032	0.37267332	-0.04412532	0.22496832	-0.19835532	-1.39220032
1.06821032	0.37198732	-0.04453932	0.22907632	-0.19250532	-1.40083032
1.07025032	0.37145732	-0.04497732	0.23297132	-0.18951732	-1.40983032
1.07128032	0.37055832	-0.04538232	0.23936932	-0.18936832	-1.41784032
1.07286032	0.36972732	-0.04573232	0.24240132	-0.18603832	-1.42546032
1.07477032	0.36889232	-0.04608832	0.24324832	-0.18428432	-1.43216032
1.07712032	0.36809032	-0.04643932	0.24356932	-0.17852332	-1.43760032
1.07929032	0.36715732	-0.04678032	0.24129532	-0.17461432	-1.44227032
1.08138032	0.36618832	-0.04711832	0.23779232	-0.17092032	-1.44775032
1.08317032	0.36515232	-0.04741932	0.23406032	-0.17082332	-1.45254032
1.08619032	0.36455432	-0.04784932	0.23137432	-0.16748632	-1.45723032
1.08820032	0.36370532	-0.04834332	0.22997032	-0.16727232	-1.46295032
1.09072032	0.36306632	-0.04895732	0.23012732	-0.16675732	-1.46771032
1.09298032	0.36230232	-0.04966032	0.22972132	-0.16736932	-1.47332032
1.09570032	0.36170132	-0.05040932	0.22872932	-0.16735132	-1.47972032
1.09920032	0.36144232	-0.05127432	0.22585032	-0.16341432	-1.48352032
1.10019032	0.36044732	-0.05204932	0.22822232	-0.16790332	-1.49001032
1.10173032	0.35975332	-0.05294032	0.22895432	-0.16624932	-1.49615032
1.10364032	0.35934232	-0.05379532	0.22901332	-0.16623832	-1.50166032
1.10660032	0.35942632	-0.05471332	0.22848432	-0.16866832	-1.50857032
1.10937032	0.35953132	-0.05569632	0.22928332	-0.15889232	-1.51150032
1.10776032	0.35838132	-0.05637932	0.23606032	-0.16392332	-1.52028032
1.10956032	0.35851432	-0.05733332	0.23997632	-0.16034832	-1.52812032
1.11212032	0.35908432	-0.05843032	0.24473632	-0.15762432	-1.53646032
1.11156032	0.35879532	-0.05929532	0.25445432	-0.15878032	-1.54608032
1.11260032	0.35912132	-0.06022932	0.26212732	-0.15598632	-1.55362032
1.11360032	0.35935232	-0.06104332	0.26559332	-0.15326032	-1.56105032
1.11466032	0.35947932	-0.06168432	0.26700732	-0.15011332	-1.56770032
1.11513032	0.35940432	-0.06220832	0.26761432	-0.14771032	-1.57402032
1.11617032	0.35962432	-0.06276032	0.26865332	-0.14360032	-1.57935032
1.11686032	0.35976032	-0.06326932	0.27089732	-0.14189732	-1.58493032
1.11695032	0.35973432	-0.06376532	0.27411832	-0.13999132	-1.59064032
1.11745032	0.35992132	-0.06429132	0.27649232	-0.14074032	-1.59569032
1.11812032	0.36020632	-0.06481432	0.28093432	-0.13644232	-1.60081032
1.11882032	0.36049132	-0.06531732	0.28390232	-0.13550432	-1.60593032
1.11868032	0.36054832	-0.06572132	0.28881732	-0.13436832	-1.60941032
1.11887032	0.36064732	-0.06606032	0.29270632	-0.13407932	-1.61266032
1.11963032	0.36088232	-0.06636432	0.29562332	-0.12941532	-1.61546032
1.12034032	0.36104032	-0.06660332	0.29809532	-0.12500432	-1.61801032
1.12124032	0.36120632	-0.06684332	0.29885132	-0.12106732	-1.62022032
1.12109032	0.36104232	-0.06703232	0.30159232	-0.12024232	-1.62094032
1.12107032	0.36094832	-0.06722132	0.30321732	-0.12006432	-1.62181032
1.12184032	0.36116932	-0.06745032	0.30739932	-0.11699432	-1.62222032
1.12236032	0.36136532	-0.06764432	0.31296532	-0.11602932	-1.62158032
1.12218032	0.36133632	-0.06779432	0.31848332	-0.11367232	-1.62189032
1.12226032	0.36140632	-0.06795032	0.32397832	-0.11135032	-1.62213032
1.12251032	0.36154132	-0.06816732	0.32928432	-0.10780632	-1.62054032
1.12303032	0.36180532	-0.06848032	0.33424432	-0.10454732	-1.62066032
1.12245032	0.36180132	-0.06880132	0.33873932	-0.10374232	-1.62060032
1.12269032	0.36224232	-0.06918932	0.34541232	-0.09914732	-1.62123032
1.12108032	0.36215732	-0.06950432	0.35678632	-0.10088532	-1.62070032
1.12238032	0.36321432	-0.07001032	0.36783732	-0.09159132	-1.62285032
1.12142032	0.36363432	-0.07033632	0.37940532	-0.08999632	-1.62235032
1.11978032	0.36366932	-0.07063532	0.39349632	-0.09082732	-1.62051032
1.11988032	0.36407332	-0.07107132	0.39931432	-0.08358532	-1.62137032
1.12014032	0.36419432	-0.07159832	0.39992132	-0.07968132	-1.61980032
1.12026032	0.36411432	-0.07216932	0.39636232	-0.07557132	-1.61814032
1.12006032	0.36375832	-0.07274132	0.39274832	-0.07468732	-1.61303032
1.12092032	0.36366432	-0.07336432	0.38516332	-0.06801632	-1.61075032
1.12206032	0.36352432	-0.07396332	0.37504032	-0.06358132	-1.60625032
1.12282032	0.36315732	-0.07451332	0.36861132	-0.06047832	-1.60074032
1.12339032	0.36273732	-0.07507932	0.35835232	-0.05774532	-1.59597032
1.12504032	0.36257432	-0.07579032	0.34804732	-0.05523632	-1.59158032
1.12608032	0.36237632	-0.07654332	0.33960932	-0.05557532	-1.58770032
1.12675032	0.36214732	-0.07728532	0.33290032	-0.05430132	-1.58458032
1.12745032	0.36180232	-0.07799732	0.32571332	-0.05865832	-1.57928032
1.12927032	0.36174432	-0.07876132	0.31351032	-0.05455532	-1.57644032
1.12927032	0.36121032	-0.07938432	0.30518732	-0.05818832	-1.57278032
1.13078032	0.36122732	-0.08010932	0.29365932	-0.05348832	-1.57151032
1.13153032	0.36105832	-0.08069632	0.28442132	-0.05474332	-1.56879032
1.13247032	0.36094432	-0.08120532	0.27367532	-0.05350532	-1.56757032
1.13196032	0.36040432	-0.08149532	0.26552232	-0.05370332	-1.56556032
1.13354032	0.36053732	-0.08193332	0.25313732	-0.05056532	-1.56406032
1.13488032	0.36059932	-0.08232032	0.24069332	-0.04938432	-1.56278032
1.13444032	0.35999432	-0.08250532	0.22940932	-0.04971932	-1.56250032
1.13553032	0.35979332	-0.08273932	0.21410532	-0.05054732	-1.56112032
1.13745032	0.35980232	-0.08298932	0.19563732	-0.04387032	-1.55941032
1.13922032	0.35969732	-0.08319232	0.17657132	-0.03987232	-1.55778032
1.14020032	0.35930132	-0.08327932	0.16001032	-0.04009632	-1.55484032
1.14076032	0.35875532	-0.08329632	0.14282232	-0.03845232	-1.55291032
1.14028032	0.35780832	-0.08317032	0.12696632	-0.03834732	-1.55024032
1.14047032	0.35713632	-0.08304332	0.11135532	-0.03278932	-1.54644032
1.14229032	0.35703532	-0.08298232	0.09523732	-0.02621832	-1.54164032
1.14332032	0.35670232	-0.08284532	0.08125032	-0.02343332	-1.53890032
1.14268032	0.35585232	-0.08269032	0.07136332	-0.03240932	-1.53856032
1.14162032	0.35484132	-0.08254832	0.06315032	-0.03949632	-1.53869032
1.14124032	0.35397432	-0.08244432	0.05066032	-0.04450032	-1.53581032
1.14300032	0.35370432	-0.08246632	0.03370432	-0.04152032	-1.53033032
1.14484032	0.35347132	-0.08249932	0.01558832	-0.03617932	-1.52526032
1.14523032	0.35293732	-0.08242032	0.00193132	-0.03598632	-1.52169032
1.14513032	0.35241732	-0.08230332	-0.00807332	-0.04277932	-1.51988032
1.14591032	0.35230832	-0.08225232	-0.01792832	-0.03860532	-1.51779032
1.14587032	0.35203632	-0.08214432	-0.02528832	-0.04164432	-1.51638032
1.14641032	0.35196632	-0.08209732	-0.03451532	-0.03964632	-1.51410032
1.14621032	0.35168232	-0.08206932	-0.04234232	-0.04467232	-1.51349032
1.14688032	0.35171632	-0.08215832	-0.05118932	-0.03983532	-1.51244032
1.14692032	0.35163232	-0.08223632	-0.05612332	-0.04030832	-1.51246032
1.14724032	0.35166732	-0.08234432	-0.06198332	-0.03828132	-1.51232032
1.14733032	0.35166332	-0.08243132	-0.06639032	-0.03845932	-1.51271032
1.14708032	0.35157732	-0.08253132	-0.07188032	-0.03665332	-1.51392032
1.14679032	0.35147732	-0.08259132	-0.07348532	-0.03565932	-1.51389032
1.14722032	0.35160932	-0.08275532	-0.08076532	-0.03648932	-1.51551032
1.14745032	0.35175532	-0.08290732	-0.08678632	-0.03295032	-1.51629032
1.14807032	0.35205832	-0.08308732	-0.09137232	-0.03212432	-1.51810032
1.14798032	0.35212132	-0.08322232	-0.09241432	-0.03361832	-1.52061032
1.14816032	0.35226432	-0.08339432	-0.09441632	-0.03663332	-1.52324032
1.14758032	0.35214832	-0.08353532	-0.09152832	-0.03634032	-1.52534032
1.14819032	0.35238332	-0.08375632	-0.09659832	-0.03046332	-1.52612032
1.14850032	0.35248432	-0.08397032	-0.09967532	-0.03197832	-1.52769032
1.14972032	0.35281732	-0.08420532	-0.10693032	-0.02917432	-1.52935032
1.14943032	0.35263832	-0.08429732	-0.10772232	-0.02776332	-1.52986032
1.14956032	0.35249532	-0.08439732	-0.10961832	-0.02694432	-1.53116032
1.14994032	0.35245032	-0.08449032	-0.10773432	-0.02593032	-1.53144032
1.14957032	0.35219432	-0.08453432	-0.10872532	-0.02684532	-1.53227032
1.14990032	0.35215932	-0.08461032	-0.10779132	-0.02387232	-1.53206032
1.14979032	0.35192032	-0.08464032	-0.11023832	-0.02621732	-1.53218032
1.14954032	0.35163232	-0.08463632	-0.10742732	-0.02926432	-1.53228032
1.15005032	0.35156432	-0.08467932	-0.10847432	-0.02673032	-1.53160032
1.14993032	0.35134232	-0.08465732	-0.10770132	-0.02927032	-1.53133032
1.15103032	0.35151932	-0.08471632	-0.11509532	-0.02433432	-1.53064032
1.15071032	0.35126932	-0.08465932	-0.11272932	-0.02813632	-1.53055032
1.15143032	0.35135932	-0.08464332	-0.11791732	-0.02502732	-1.53046032
1.15139032	0.35116632	-0.08454332	-0.11856232	-0.02918732	-1.52999032
1.15179032	0.35109832	-0.08445432	-0.12267432	-0.02745932	-1.52912032
1.15221032	0.35103232	-0.08437332	-0.12274332	-0.02428132	-1.52732032
1.15256032	0.35097832	-0.08426132	-0.12210032	-0.02003232	-1.52544032
1.15274032	0.35091332	-0.08410932	-0.12507632	-0.01896632	-1.52528032
1.15342032	0.35105932	-0.08400232	-0.12563832	-0.01507732	-1.52436032
1.15388032	0.35114832	-0.08384232	-0.13064332	-0.01661032	-1.52474032
1.15358032	0.35104932	-0.08366132	-0.12922632	-0.02012932	-1.52614032
1.15367032	0.35105832	-0.08353632	-0.12891432	-0.01894232	-1.52632032
1.15352032	0.35100232	-0.08343832	-0.12801032	-0.02194732	-1.52769032
1.15363032	0.35102232	-0.08337332	-0.12654032	-0.01996032	-1.52790032
1.15402032	0.35112732	-0.08336632	-0.12770032	-0.01862832	-1.52823032
1.15439032	0.35124132	-0.08339132	-0.12891532	-0.01650032	-1.52841032
1.15472032	0.35138232	-0.08348532	-0.13091832	-0.01929832	-1.53037032
1.15527032	0.35161332	-0.08360932	-0.13276032	-0.01429132	-1.53058032
1.15463032	0.35150232	-0.08376332	-0.12691232	-0.01615632	-1.53236032
1.15479032	0.35167832	-0.08403632	-0.12649232	-0.01338632	-1.53442032
1.15688032	0.35240032	-0.08452832	-0.13552232	-0.01077932	-1.53611032
1.15622032	0.35230032	-0.08486832	-0.13227232	-0.00804132	-1.53813032
1.15581032	0.35227732	-0.08533432	-0.12732632	-0.01255832	-1.54231032
1.15672032	0.35268632	-0.08592232	-0.12728432	-0.00403132	-1.54211032
1.15585032	0.35254732	-0.08641632	-0.12814332	-0.02088932	-1.55019032
1.15603032	0.35274032	-0.08700732	-0.12380232	-0.00688132	-1.54718032
1.15870032	0.35365232	-0.08778832	-0.13716332	-0.03173032	-1.55731032
1.15632032	0.35302332	-0.08825632	-0.12227132	-0.00809732	-1.55327032
1.15606032	0.35300032	-0.08879532	-0.12404232	-0.01960232	-1.55857032
1.15639032	0.35312232	-0.08959032	-0.12143532	-0.02525532	-1.56204032
1.15397032	0.35237332	-0.08994732	-0.11038032	-0.00601232	-1.55899032
1.15867032	0.35372532	-0.09103332	-0.13058232	-0.02357232	-1.56584032
1.15303032	0.35190832	-0.09114432	-0.10387832	-0.00975232	-1.56300032
1.15916032	0.35363132	-0.09223632	-0.13439332	-0.02791732	-1.56847032
1.15275032	0.35154032	-0.09211432	-0.10858932	-0.01557232	-1.56515032
1.15560032	0.35218532	-0.09290832	-0.11928032	-0.02782032	-1.56886032
1.15915032	0.35309132	-0.09347232	-0.13669332	-0.02141132	-1.56860032
1.15254032	0.35094532	-0.09334632	-0.10256532	-0.01371532	-1.56739032
1.15730032	0.35227332	-0.09416932	-0.12443132	-0.02308132	-1.57075032
1.16035032	0.35307132	-0.09465632	-0.14060732	-0.02178832	-1.57099032
1.15553032	0.35150832	-0.09447332	-0.11587732	-0.01306332	-1.56821032
1.15070032	0.34991732	-0.09436032	-0.09764332	-0.01635532	-1.56859032
1.15200032	0.35009532	-0.09469632	-0.10477432	-0.02772432	-1.57120032
1.15586032	0.35112532	-0.09521732	-0.12284132	-0.03263332	-1.57327032
1.15927032	0.35205932	-0.09564432	-0.13835632	-0.03044932	-1.57359032
1.15801032	0.35164132	-0.09566532	-0.13088232	-0.02634632	-1.57431032
1.15320032	0.35019332	-0.09546032	-0.10593432	-0.02555932	-1.57614032
1.14920032	0.34904132	-0.09537332	-0.08688532	-0.03504032	-1.58047032
1.14918032	0.34913232	-0.09560132	-0.08825632	-0.03378432	-1.58404032
1.16922032	0.35520332	-0.09731432	-0.33297132	0.10804732	-1.55475032
1.15417032	0.35092032	-0.09629532	-0.10633432	-0.01902232	-1.58654032
1.15298032	0.35067332	-0.09635432	-0.10031432	-0.02071032	-1.58994032
1.15078032	0.35012432	-0.09633332	-0.08793032	-0.02793732	-1.59425032
1.15122032	0.35031132	-0.09651532	-0.08967532	-0.03027332	-1.59742032
1.15221032	0.35069532	-0.09673332	-0.09543132	-0.03038032	-1.59969032
1.15284032	0.35098232	-0.09692932	-0.09462632	-0.02627332	-1.60070032
1.15405032	0.35148932	-0.09716532	-0.09670232	-0.02195932	-1.60287032
1.15163032	0.35086932	-0.09721232	-0.08257332	-0.03032832	-1.60789032
1.15166032	0.35095632	-0.09741332	-0.07986532	-0.03586132	-1.61229032
1.15234032	0.35118632	-0.09768532	-0.08255732	-0.03151832	-1.61287032
1.15311032	0.35139132	-0.09794732	-0.08620132	-0.02806032	-1.61320032
1.15253032	0.35114332	-0.09812232	-0.08254832	-0.03031932	-1.61474032
1.15324032	0.35132332	-0.09839732	-0.08502332	-0.03070932	-1.61605032
1.15348032	0.35139032	-0.09859432	-0.08418232	-0.03238232	-1.61835032
1.15484032	0.35177632	-0.09886332	-0.08851232	-0.02551432	-1.61874032
1.15491032	0.35181132	-0.09898632	-0.08735532	-0.02599832	-1.62037032
1.15545032	0.35196232	-0.09913232	-0.08783932	-0.02601332	-1.62262032
1.15563032	0.35199532	-0.09921632	-0.08681832	-0.02563732	-1.62359032
1.15617032	0.35211732	-0.09929232	-0.08666432	-0.02540832	-1.62545032
1.15610032	0.35204232	-0.09928832	-0.08540632	-0.02568732	-1.62623032
1.15701032	0.35224232	-0.09933632	-0.08709132	-0.02184632	-1.62629032
1.15683032	0.35210332	-0.09925332	-0.08715932	-0.02349032	-1.62721032
1.15709032	0.35208232	-0.09916832	-0.08731132	-0.02464532	-1.62767032
1.15781032	0.35216632	-0.09906032	-0.08951032	-0.01961432	-1.62928032
1.15710032	0.35186632	-0.09883932	-0.08583632	-0.02647132	-1.63140032
1.15720032	0.35177832	-0.09863432	-0.08474332	-0.02753532	-1.63314032
1.15776032	0.35181932	-0.09846532	-0.08467832	-0.02605332	-1.63310032
1.15834032	0.35182932	-0.09826632	-0.08236932	-0.02206332	-1.63256032
1.15794032	0.35149032	-0.09794832	-0.08152732	-0.02510532	-1.63299032
1.15786032	0.35121032	-0.09765532	-0.08091732	-0.02791332	-1.63395032
1.15750032	0.35083632	-0.09736932	-0.07912132	-0.03035332	-1.63377032
1.15822032	0.35077232	-0.09721132	-0.08312232	-0.02897232	-1.63238032
1.15892032	0.35069532	-0.09707532	-0.08227932	-0.02367932	-1.63043032
1.15964032	0.35059332	-0.09700132	-0.08240432	-0.02373032	-1.62980032
1.16032032	0.35044632	-0.09695332	-0.08403032	-0.02199232	-1.62941032
1.16001032	0.34993632	-0.09689632	-0.08000332	-0.02515532	-1.62795032
1.16041032	0.34963532	-0.09695232	-0.08174232	-0.02573332	-1.62575032
1.16072032	0.34929932	-0.09706532	-0.08444832	-0.02494532	-1.62304032
1.16108032	0.34897432	-0.09724532	-0.08663332	-0.02561732	-1.62104032
1.16292032	0.34917732	-0.09758732	-0.09257832	-0.02058332	-1.61870032
1.16331032	0.34899432	-0.09788532	-0.09646032	-0.01786932	-1.61683032
1.16352032	0.34880232	-0.09816632	-0.09738832	-0.01389332	-1.61534032
1.16320032	0.34852632	-0.09837132	-0.09580132	-0.01698732	-1.61399032
1.16408032	0.34864032	-0.09860232	-0.09750232	-0.01401732	-1.61340032
1.16400032	0.34851232	-0.09867332	-0.09748332	-0.01282032	-1.61227032
1.16399032	0.34840732	-0.09862532	-0.09652632	-0.01017432	-1.61138032
1.16395032	0.34832632	-0.09837032	-0.09735032	-0.01039432	-1.61093032
1.16514032	0.34861532	-0.09799732	-0.10259132	-0.00211432	-1.60719032
1.16464032	0.34842632	-0.09722932	-0.09914632	-0.00980132	-1.60990032
1.16609032	0.34879332	-0.09640132	-0.10589932	-0.01863632	-1.61131032
1.16710032	0.34900332	-0.09539532	-0.11113132	-0.01582232	-1.60893032
1.16702032	0.34891732	-0.09416932	-0.10934632	-0.01340932	-1.60780032
1.16743032	0.34893232	-0.09283632	-0.10984932	-0.01105232	-1.60609032
1.16717032	0.34872532	-0.09136432	-0.10428132	-0.01774532	-1.60538032
1.16773032	0.34872832	-0.08990932	-0.10113532	-0.01211032	-1.60330032
1.16795032	0.34861832	-0.08845032	-0.10134432	-0.01990532	-1.60322032
1.16878032	0.34867232	-0.08704332	-0.10466432	-0.02254832	-1.60253032
1.16965032	0.34871832	-0.08571832	-0.10560632	-0.02129732	-1.60158032
1.17045032	0.34871032	-0.08447932	-0.10918132	-0.02271932	-1.60054032
1.17060032	0.34847632	-0.08328432	-0.10284032	-0.02607232	-1.59912032
1.17145032	0.34845732	-0.08224932	-0.09575332	-0.02927632	-1.59729032
1.17391032	0.34893232	-0.08151432	-0.10249332	-0.02801932	-1.59450032
1.17518032	0.34908232	-0.08080332	-0.11059632	-0.03156532	-1.59416032
1.17381032	0.34845532	-0.08010632	-0.09784232	-0.03763632	-1.59381032
1.17533032	0.34873332	-0.07970232	-0.10740632	-0.04992132	-1.59501032
1.17646032	0.34894232	-0.07948232	-0.10836632	-0.03681332	-1.59021032
1.17632032	0.34882032	-0.07936232	-0.10511932	-0.03951932	-1.59008032
1.17662032	0.34886432	-0.07939632	-0.10250332	-0.03677032	-1.58878032
1.17806032	0.34929232	-0.07969632	-0.11236332	-0.04138132	-1.58966032
1.18105032	0.35027332	-0.08032932	-0.12277832	-0.04203432	-1.58833032
1.17736032	0.34943032	-0.08076332	-0.10193632	-0.04663532	-1.58951032
1.17865032	0.35008132	-0.08169932	-0.09989332	-0.04157132	-1.58914032
1.18095032	0.35098032	-0.08292532	-0.11373132	-0.02867732	-1.58854032
1.18025032	0.35097632	-0.08415832	-0.11182232	-0.03223132	-1.59071032
1.18133032	0.35141032	-0.08580132	-0.11751532	-0.02346932	-1.58901032
1.18041032	0.35123532	-0.08754832	-0.11521232	-0.02721832	-1.58966032
1.18107032	0.35152432	-0.08971232	-0.12239332	-0.02006832	-1.58859032
1.18037032	0.35136232	-0.09202832	-0.11925132	-0.02118932	-1.58917032
1.18091032	0.35153532	-0.09461432	-0.12607532	-0.01918332	-1.58908032
1.18223032	0.35189432	-0.09734732	-0.13378632	-0.02352032	-1.59082032
1.17744032	0.35042332	-0.09987232	-0.11258032	0.00111332	-1.58390032
1.17815032	0.35028532	-0.10266532	-0.45747032	0.15289532	-1.53809032
1.17720032	0.34983832	-0.10536332	-0.45342732	0.14654232	-1.53831032
1.17184032	0.34822932	-0.10699832	-0.10529732	0.03369332	-1.57004032
1.17191032	0.34789032	-0.10704232	-0.10159432	0.04639532	-1.56729032
1.17239032	0.34798232	-0.10704032	-0.10112832	0.04188232	-1.57110032
1.17259032	0.34812632	-0.10716632	-0.10498632	0.05245832	-1.56870032
1.17249032	0.34815332	-0.10718632	-0.10465032	0.05243632	-1.56824032
1.17269032	0.34818932	-0.10684432	-0.10487832	0.01286432	-1.57944032
1.17259032	0.34810732	-0.10599832	-0.10728232	0.03425632	-1.57288032
1.17289032	0.34797832	-0.10487432	-0.47265532	0.13090032	-1.54573032
1.17246032	0.34818332	-0.10375332	-0.10763632	0.02320032	-1.57648032
1.17200032	0.34804732	-0.10245932	-0.10146832	0.01237032	-1.57870032
1.17266032	0.34809132	-0.10105432	-0.10216232	0.00657432	-1.57723032
1.17528032	0.34864332	-0.09970932	-0.11524232	0.01005232	-1.57547032
1.17556032	0.34848032	-0.09798332	-0.11978232	0.00707332	-1.57344032
1.17768032	0.34882232	-0.09637432	-0.12996232	-0.00559232	-1.57302032
1.17537032	0.34786632	-0.09434632	-0.11541432	-0.01171732	-1.56826032
1.17470032	0.34737132	-0.09252632	-0.11380232	-0.01864032	-1.56627032
1.17420032	0.34698332	-0.09062732	-0.11855432	-0.02748232	-1.56357032
1.17355032	0.34662232	-0.08883432	-0.11716632	-0.02675132	-1.55954032
1.17339032	0.34648032	-0.08709432	-0.11842632	-0.02662732	-1.55673032
1.17347032	0.34646132	-0.08548832	-0.11927732	-0.02540032	-1.55382032
1.17230032	0.34612632	-0.08388832	-0.11544932	-0.02807132	-1.55187032
1.17150032	0.34594232	-0.08240432	-0.11566032	-0.02903232	-1.54944032
1.17038032	0.34579332	-0.08102432	-0.11288832	-0.03284232	-1.54787032
1.16964032	0.34582232	-0.07975232	-0.11377632	-0.03129732	-1.54690032
1.16957032	0.34610732	-0.07858332	-0.11594532	-0.02606732	-1.54612032
1.16704032	0.34575832	-0.07731132	-0.10641932	-0.03121532	-1.54660032
1.16544032	0.34576632	-0.07616532	-0.10495932	-0.03820032	-1.54754032
1.16348032	0.34567432	-0.07504832	-0.09934232	-0.04297932	-1.54930032
1.16302032	0.34608732	-0.07406832	-0.10012632	-0.03759332	-1.54717032
1.16294032	0.34665332	-0.07313332	-0.10742232	-0.02489832	-1.54433032
1.16092032	0.34670832	-0.07212632	-0.10064832	-0.02975132	-1.54452032
1.15769032	0.34644732	-0.07109032	-0.09320432	-0.03398332	-1.54658032
1.15674032	0.34691632	-0.07022732	-0.09120432	-0.03491932	-1.54769032
1.15609032	0.34748532	-0.06945832	-0.09412732	-0.02560732	-1.54570032
1.15306032	0.34736532	-0.06860132	-0.08358232	-0.03749132	-1.54852032
1.15142032	0.34767332	-0.06788232	-0.08310232	-0.03697832	-1.54834032
1.15046032	0.34817032	-0.06725832	-0.08423532	-0.02942932	-1.54838032
1.14740032	0.34805132	-0.06654832	-0.07883532	-0.04299832	-1.55076032
1.14741032	0.34885332	-0.06600532	-0.08139332	-0.03510532	-1.54755032
1.14382032	0.34859832	-0.06528532	-0.07190232	-0.04613332	-1.55171032
1.14565032	0.34997732	-0.06483432	-0.08434832	-0.03068732	-1.54612032
1.13979032	0.34901332	-0.06399132	-0.06495932	-0.05537832	-1.55272032
1.14199032	0.35048332	-0.06358232	-0.08002632	-0.02732132	-1.54432032
1.13721032	0.34985232	-0.06281232	-0.06502332	-0.04971532	-1.54998032
1.13777032	0.35086832	-0.06234732	-0.07141432	-0.03567532	-1.54442032
1.13390032	0.35055932	-0.06161832	-0.06109332	-0.05562432	-1.54856032
1.13279032	0.35113232	-0.06104432	-0.05915032	-0.04484632	-1.54455032
1.13156032	0.35166232	-0.06036932	-0.05938732	-0.04161532	-1.54430032
1.12905032	0.35185432	-0.05968632	-0.05539232	-0.04706632	-1.54382032
1.12803032	0.35252232	-0.05898232	-0.05664632	-0.04251732	-1.54259032
1.12656032	0.35310132	-0.05830632	-0.05571632	-0.04326432	-1.54292032
1.12459032	0.35351832	-0.05754632	-0.05305032	-0.04235332	-1.54275032
1.12314032	0.35414932	-0.05679332	-0.05229632	-0.04223832	-1.54222032
1.12045032	0.35437732	-0.05598932	-0.04673432	-0.04981732	-1.54371032
1.11962032	0.35520532	-0.05523032	-0.04964232	-0.04072232	-1.54043032
1.11678032	0.35538732	-0.05435032	-0.04610832	-0.04957532	-1.54262032
1.11549032	0.35612132	-0.05351832	-0.04557332	-0.04888632	-1.54192032
1.11445032	0.35694332	-0.05267632	-0.04587932	-0.04400732	-1.53962032
1.11213032	0.35741332	-0.05173032	-0.04482132	-0.04790932	-1.54082032
1.10937032	0.35774232	-0.05074432	-0.03768532	-0.05647732	-1.54325032
1.10860032	0.35873932	-0.04982932	-0.03844132	-0.04781232	-1.54097032
1.10823032	0.35986832	-0.04891632	-0.03891832	-0.03949932	-1.53957032
1.10598032	0.36037332	-0.04790132	-0.03371232	-0.04296332	-1.53991032
1.10398032	0.36095332	-0.04688432	-0.03271432	-0.04413732	-1.53975032
1.10146032	0.36130332	-0.04585432	-0.02922532	-0.05022232	-1.54119032
1.10004032	0.36198132	-0.04489632	-0.02943632	-0.04258932	-1.53863032
1.09877032	0.36272132	-0.04396232	-0.03153732	-0.04368132	-1.53797032
1.09757032	0.36347732	-0.04305332	-0.03041132	-0.04278632	-1.53752032
1.09559032	0.36400932	-0.04215432	-0.03131332	-0.04909232	-1.53836032
1.09358032	0.36453032	-0.04124532	-0.02928432	-0.04996832	-1.53885032
1.09227032	0.36529932	-0.04035032	-0.03186232	-0.05080932	-1.53920032
1.09085032	0.36596032	-0.03947632	-0.02579732	-0.04999632	-1.53868032
1.08922032	0.36654932	-0.03860432	-0.02159132	-0.05097432	-1.53807032
1.08805032	0.36725432	-0.03775932	-0.02238932	-0.05013832	-1.53698032
1.08695032	0.36795532	-0.03689532	-0.02255132	-0.05276232	-1.53744032
1.08553032	0.36847432	-0.03605932	-0.02188532	-0.05491332	-1.53690032
1.08430032	0.36899532	-0.03522232	-0.02343932	-0.05166932	-1.53387032
1.08331032	0.36955532	-0.03438532	-0.02523032	-0.05321332	-1.53358032
1.08240032	0.37010432	-0.03355232	-0.02575132	-0.05535032	-1.53285032
1.08178032	0.37072632	-0.03273332	-0.02756132	-0.05328932	-1.52967032
1.08055032	0.37111132	-0.03187032	-0.02668132	-0.05561032	-1.52838032
1.07918032	0.37140032	-0.03096632	-0.02583732	-0.05857432	-1.52723032
1.07800032	0.37170032	-0.03005932	-0.02606032	-0.05905032	-1.52383032
1.07784032	0.37232332	-0.02919032	-0.02849532	-0.05574832	-1.52085032
1.07745032	0.37281532	-0.02829032	-0.02903732	-0.05269532	-1.51763032
1.07658032	0.37313832	-0.02740432	-0.02860832	-0.05383132	-1.51531032
1.07558032	0.37338632	-0.02647832	-0.02749832	-0.05393632	-1.51211032
1.07481032	0.37370832	-0.02555032	-0.02577932	-0.05438432	-1.50864032
1.07361032	0.37381032	-0.02460132	-0.02387432	-0.05344932	-1.50515032
1.07266032	0.37395932	-0.02365932	-0.02487232	-0.05638432	-1.50168032
1.07173032	0.37406232	-0.02269532	-0.02719832	-0.05478832	-1.49752032
1.07109032	0.37422632	-0.02172832	-0.02928432	-0.05410432	-1.49293032
1.07043032	0.37434132	-0.02073532	-0.02957632	-0.05647832	-1.48851032
1.06947032	0.37431032	-0.01971432	-0.03229832	-0.05527032	-1.48440032
1.06887032	0.37438432	-0.01868932	-0.03319232	-0.05131232	-1.47777032
1.06763032	0.37420432	-0.01764532	-0.03359732	-0.05443732	-1.47186032
1.06693032	0.37419332	-0.01660532	-0.03530332	-0.05659832	-1.46545032
1.06627032	0.37415132	-0.01554232	-0.03829732	-0.05459732	-1.45871032
1.06536032	0.37398832	-0.01447132	-0.03892232	-0.05036332	-1.45039032
1.06424032	0.37367132	-0.01336632	-0.04190432	-0.05243432	-1.44187032
1.06390032	0.37351532	-0.01222832	-0.04632832	-0.04436232	-1.43181032
1.06271032	0.37294732	-0.01106532	-0.04944632	-0.04463332	-1.42090032
1.06177032	0.37236332	-0.00993632	-0.05371032	-0.04853832	-1.41071032
1.06085032	0.37175532	-0.00884232	-0.05841532	-0.04887532	-1.39963032
1.05990032	0.37112132	-0.00776032	-0.06416032	-0.04666432	-1.38737032
1.05925032	0.37058932	-0.00668132	-0.06799932	-0.04320732	-1.37469032
1.05828032	0.36997732	-0.00556132	-0.07283332	-0.04435332	-1.36266032
1.05751032	0.36946532	-0.00447432	-0.07481032	-0.04295732	-1.35043032
1.05643032	0.36885332	-0.00341532	-0.07777732	-0.04092132	-1.33725032
1.05534032	0.36825032	-0.00238132	-0.08013632	-0.03718632	-1.32385032
1.05404032	0.36757332	-0.00131932	-0.08172232	-0.03481932	-1.31009032
1.05295032	0.36696132	-0.00027332	-0.08398432	-0.03014132	-1.29545032
1.05205032	0.36647732	0.00075432	-0.08953232	-0.03048232	-1.28207032
1.05057032	0.36581132	0.00177732	-0.09243632	-0.02511732	-1.26769032
1.04958032	0.36534932	0.00276832	-0.09455232	-0.02168732	-1.25361032
1.04836032	0.36481832	0.00371532	-0.09833632	-0.02065932	-1.24064032
1.04682032	0.36423732	0.00460232	-0.10371132	-0.01548832	-1.22667032
1.04585032	0.36387532	0.00544332	-0.10556632	-0.01723432	-1.21367032
1.04371032	0.36314732	0.00625732	-0.10668532	-0.01061332	-1.19932032
1.04253032	0.36279632	0.00706432	-0.10903632	-0.01023132	-1.18745032
1.04083032	0.36229732	0.00785932	-0.11136032	-0.00561032	-1.17359032
1.03904032	0.36181832	0.00859532	-0.11142532	0.00109132	-1.15997032
1.03719032	0.36133832	0.00928832	-0.10983732	0.00521932	-1.14748032
1.03545032	0.36081532	0.00993132	-0.10980332	0.00817632	-1.13386032
1.03368032	0.36019132	0.01054732	-0.10903232	0.01183732	-1.12047032
1.03219032	0.35949132	0.01115232	-0.11429232	0.01348932	-1.10697032
1.03039032	0.35856132	0.01170632	-0.11916232	0.01821332	-1.09167032
1.02878032	0.35764032	0.01222032	-0.12391132	0.02377632	-1.07657032
1.02730032	0.35674932	0.01269832	-0.13169732	0.02627432	-1.06149032
1.02563032	0.35582932	0.01313632	-0.13520532	0.02863332	-1.04745032
1.02388032	0.35485932	0.01355232	-0.13812332	0.03389332	-1.03285032
1.02231032	0.35389332	0.01390832	-0.14612032	0.03722232	-1.01782032
1.02044032	0.35277532	0.01425932	-0.15002232	0.04143632	-1.00294032
1.01893032	0.35174532	0.01462232	-0.15983632	0.04645532	-0.98680132
1.01665032	0.35042132	0.01499832	-0.16470632	0.05409132	-0.97100932
1.01437032	0.34911632	0.01537232	-0.17225132	0.06075132	-0.95543732
1.01228032	0.34792832	0.01575732	-0.18299232	0.06866532	-0.93972232
1.00995032	0.34665532	0.01611132	-0.19026732	0.07524932	-0.92406532
1.00716032	0.34523732	0.01645532	-0.19690032	0.08390332	-0.90863732
1.00497032	0.34399332	0.01679232	-0.20833132	0.09147032	-0.89269032
1.00210032	0.34247032	0.01709632	-0.21860732	0.10355432	-0.87599532
0.99950032	0.34104732	0.01737932	-0.22995432	0.11249232	-0.86028132
0.99679932	0.33961832	0.01760232	-0.23950732	0.12302432	-0.84419432
0.99361032	0.33813032	0.01781432	-0.24650132	0.13429532	-0.82841332
0.99080432	0.33679132	0.01796332	-0.25373332	0.14301032	-0.81361332
0.98807632	0.33556332	0.01810132	-0.25975332	0.15000032	-0.79900932
0.98550932	0.33439432	0.01817932	-0.26701432	0.15817332	-0.78534532
0.98287332	0.33314032	0.01819532	-0.27463032	0.16588532	-0.77127732
0.98014232	0.33183332	0.01812232	-0.28359432	0.17190232	-0.75760232
0.97770432	0.33060032	0.01797332	-0.29595732	0.17746432	-0.74447432
0.97506832	0.32932032	0.01770132	-0.30406132	0.18344832	-0.73293432
0.97283332	0.32823532	0.01733032	-0.30816132	0.18458332	-0.72390632
0.97028232	0.32710932	0.01685732	-0.31254532	0.18642632	-0.71686832
0.96852732	0.32633132	0.01633032	-0.31757832	0.18354832	-0.70926932
0.96748132	0.32586232	0.01582332	-0.32508332	0.18235832	-0.70391332
0.96694032	0.32549032	0.01525332	-0.32426632	0.17368232	-0.70143032
0.96523132	0.32477132	0.01474332	-0.32263532	0.17021332	-0.69734032
0.96269332	0.32367732	0.01424032	-0.33148532	0.16687532	-0.69419932
0.96210932	0.32317532	0.01376532	-0.33571032	0.16169432	-0.68983032
0.96169432	0.32277232	0.01338332	-0.33924732	0.15718832	-0.68520032
0.96013832	0.32200232	0.01304332	-0.34698732	0.14457332	-0.68210932
0.95760532	0.32092332	0.01283132	-0.35676032	0.13896332	-0.67699532
0.95609132	0.32018432	0.01274132	-0.35934132	0.13449132	-0.67124532
0.95460232	0.31935932	0.01274832	-0.35929132	0.12771932	-0.66639132
0.95269432	0.31836732	0.01288532	-0.36065932	0.12220732	-0.66173232
0.95040232	0.31718332	0.01313132	-0.36659332	0.11951732	-0.65515732
0.94825132	0.31605232	0.01348632	-0.37125632	0.11403832	-0.64878532
0.94530532	0.31463932	0.01390232	-0.37768132	0.11075032	-0.64084132
0.94294632	0.31343832	0.01431732	-0.37857832	0.10646432	-0.63498832
0.94046832	0.31220532	0.01466632	-0.38063632	0.10085632	-0.62966132
0.93751432	0.31085732	0.01492532	-0.38246632	0.09640432	-0.62491332
0.93467332	0.30957332	0.01504732	-0.38345732	0.09003532	-0.62112532
0.93181632	0.30832332	0.01504632	-0.38257132	0.08445232	-0.61837832
0.92934132	0.30729532	0.01490532	-0.37953232	0.07689632	-0.61748432
0.92592232	0.30602432	0.01455532	-0.38039532	0.07052532	-0.61603932
0.92330632	0.30509332	0.01398032	-0.37595732	0.06357132	-0.61681932
0.92070932	0.30428432	0.01322632	-0.37248432	0.05374532	-0.61980632
0.91696632	0.30323132	0.01229232	-0.36900032	0.04866132	-0.62248432
0.91437932	0.30263132	0.01129032	-0.35842532	0.03926732	-0.62658832
0.91090632	0.30176732	0.01020532	-0.35506432	0.03314732	-0.62918632
0.90727932	0.30086732	0.00905232	-0.35223632	0.02779632	-0.63198832
0.90380432	0.30005732	0.00784432	-0.35060232	0.02443832	-0.63506932
0.90027632	0.29933632	0.00661432	-0.34721332	0.01719832	-0.63854232
0.89632732	0.29862232	0.00542132	-0.33831932	0.01404332	-0.64288932
0.89201232	0.29800332	0.00429332	-0.32643832	0.01034532	-0.64663332
0.88720332	0.29742432	0.00323432	-0.30915532	0.00841732	-0.65082432
0.88256432	0.29701132	0.00226032	-0.28911232	0.00492832	-0.65522132
0.87781832	0.29658832	0.00136632	-0.27095032	0.00162632	-0.65970232
0.87360932	0.29628032	0.00053332	-0.25413032	-0.00182532	-0.66428132
0.86933532	0.29578232	-0.00028632	-0.24887732	-0.00326332	-0.66622032
0.86502432	0.29511732	-0.00115132	-0.24682932	-0.00438832	-0.66842232
0.86120432	0.29451732	-0.00211232	-0.24424432	-0.00658532	-0.67079832
0.85742832	0.29391232	-0.00315132	-0.24693132	-0.00728732	-0.67206332
0.85363232	0.29331532	-0.00421732	-0.24532232	-0.00968832	-0.67441932
0.84980532	0.29277232	-0.00533632	-0.24811332	-0.01357632	-0.67588432
0.84578832	0.29224732	-0.00644732	-0.24263332	-0.01365132	-0.67710832
0.84175532	0.29166232	-0.00748632	-0.24211632	-0.01511532	-0.67750032
0.83795632	0.29099732	-0.00840132	-0.24606932	-0.01704132	-0.67699632
0.83420732	0.29026632	-0.00920532	-0.24622832	-0.01662932	-0.67656732
0.83062232	0.28948232	-0.00989132	-0.24419132	-0.01934032	-0.67562332
0.82719632	0.28864532	-0.01048232	-0.24429432	-0.02311132	-0.67407232
0.82412332	0.28782832	-0.01095332	-0.24619832	-0.02813432	-0.67274532
0.82090432	0.28689332	-0.01129332	-0.25313932	-0.02971732	-0.66884832
0.81814432	0.28611532	-0.01155232	-0.25356632	-0.03519632	-0.66614432
0.81512732	0.28523132	-0.01170732	-0.25161432	-0.03842632	-0.66328832
0.81215632	0.28433832	-0.01179432	-0.25334332	-0.04249732	-0.65966232
0.80966732	0.28357832	-0.01183832	-0.24665932	-0.04757832	-0.65642332
0.80671732	0.28262332	-0.01177732	-0.24643332	-0.05157832	-0.65172232
0.80433032	0.28181632	-0.01164132	-0.24200232	-0.05592332	-0.64662132
0.80177832	0.28085432	-0.01141332	-0.24922632	-0.05925732	-0.63895632
0.79961132	0.27995032	-0.01115532	-0.24604032	-0.06203132	-0.63351732
0.79740132	0.27891832	-0.01086732	-0.25451332	-0.06826832	-0.62711532
0.79517332	0.27782632	-0.01057032	-0.26079432	-0.07038332	-0.62083232
0.79312532	0.27678032	-0.01030632	-0.26166132	-0.07461832	-0.61549032
0.79099432	0.27567632	-0.01002532	-0.26600932	-0.08025232	-0.61017132
0.78947632	0.27474232	-0.00975732	-0.26357032	-0.08677932	-0.60678232
0.78791932	0.27375132	-0.00941832	-0.26440032	-0.09219232	-0.60331232
0.78628532	0.27255632	-0.00898432	-0.27819332	-0.09361832	-0.59776332
0.78523132	0.27142432	-0.00852532	-0.28406232	-0.09799132	-0.59466532
0.78431332	0.27035132	-0.00804832	-0.28710332	-0.10569632	-0.59052732
0.78314832	0.26923632	-0.00749432	-0.29089432	-0.10937032	-0.58327332
0.78207532	0.26813332	-0.00685832	-0.29573932	-0.11708632	-0.57581232
0.78141732	0.26716232	-0.00611032	-0.29810832	-0.12756832	-0.56812832
0.78086332	0.26619432	-0.00528432	-0.30124332	-0.13779232	-0.55889532
0.78023032	0.26518932	-0.00434232	-0.30787732	-0.14690632	-0.54908032
0.77961232	0.26424232	-0.00338632	-0.30993132	-0.15543732	-0.53940332
0.77919232	0.26343332	-0.00247932	-0.30955232	-0.16496332	-0.52909932
0.77842532	0.26259832	-0.00165632	-0.30539732	-0.17419532	-0.51887532
0.77849732	0.26209532	-0.00093032	-0.29441532	-0.19155532	-0.50961932
0.77837432	0.26153732	-0.00026832	-0.28526832	-0.21061432	-0.50029132
0.77832932	0.26099632	0.00035532	-0.27899032	-0.22560432	-0.48960432
0.77855132	0.26047032	0.00101632	-0.27654432	-0.24224332	-0.48062732
0.77903832	0.25997632	0.00175132	-0.27662732	-0.25577332	-0.47263632
0.77951032	0.25949932	0.00262232	-0.28027832	-0.26781632	-0.46589032
0.78028932	0.25926632	0.00355332	-0.27990432	-0.27689632	-0.45790332
0.78096332	0.25913332	0.00451832	-0.27682132	-0.28681332	-0.44855532
0.78148632	0.25900032	0.00549832	-0.27416632	-0.29888532	-0.43885332
0.78219132	0.25894032	0.00653332	-0.26690032	-0.30732832	-0.42788532
0.78312732	0.25896132	0.00761032	-0.25839232	-0.31608232	-0.41681732
0.78384932	0.25890932	0.00874332	-0.25271732	-0.32369732	-0.40573732
0.78459932	0.25892732	0.00986532	-0.24541832	-0.33238432	-0.39489332
0.78500132	0.25898332	0.01095032	-0.23447332	-0.34499932	-0.38463832
0.78512332	0.25916332	0.01195932	-0.21988232	-0.35442232	-0.37282232
0.78530332	0.25948932	0.01293832	-0.20343132	-0.36132132	-0.35991032
0.78525832	0.25975232	0.01396032	-0.19354232	-0.36479632	-0.34621532
0.78510932	0.25992932	0.01499832	-0.18421932	-0.37436532	-0.33273832
0.78493832	0.26006032	0.01603732	-0.17890732	-0.37932932	-0.31910032
0.78485932	0.26022832	0.01701432	-0.16774832	-0.38405032	-0.30679632
0.78473332	0.26041932	0.01800632	-0.16967332	-0.38445732	-0.29623432
0.78473532	0.26070932	0.01899232	-0.16867932	-0.38430732	-0.28725432
0.78447532	0.26098232	0.01990832	-0.16615532	-0.39203432	-0.28035432
0.78415032	0.26132032	0.02071932	-0.15908532	-0.39663632	-0.27282632
0.78427532	0.26187632	0.02152032	-0.15108932	-0.39969632	-0.26451532
0.78449232	0.26250832	0.02238832	-0.14418232	-0.40385732	-0.25657132
0.78517032	0.26328932	0.02334832	-0.14121032	-0.40005632	-0.24939832
0.78534532	0.26386932	0.02433332	-0.13934332	-0.40581532	-0.24281532
0.78550332	0.26440032	0.02531732	-0.14102132	-0.41229832	-0.23692532
0.78617432	0.26507832	0.02632432	-0.13552832	-0.41341832	-0.22916932
0.78666532	0.26569732	0.02733732	-0.12974332	-0.42161132	-0.22003932
0.78762032	0.26657532	0.02838532	-0.12075932	-0.43048532	-0.20970032
0.78813032	0.26738232	0.02940032	-0.11439732	-0.44016232	-0.19821332
0.78856932	0.26816432	0.03035032	-0.10808832	-0.44660032	-0.18613732
0.78958432	0.26912032	0.03128132	-0.09648932	-0.44999132	-0.17403032
0.79004732	0.26981132	0.03217032	-0.09629432	-0.45697332	-0.16378532
0.79095032	0.27062132	0.03297732	-0.08630432	-0.45912332	-0.15406232
0.79127732	0.27119332	0.03359532	-0.07718332	-0.46580632	-0.14587232
0.79158332	0.27162532	0.03395732	-0.07069632	-0.46807632	-0.14056332
0.79228032	0.27188332	0.03400132	-0.06310732	-0.46557832	-0.13979632
0.79328732	0.27175132	0.03369132	-0.06222132	-0.46611132	-0.14574432
0.79466032	0.27115832	0.03311032	-0.07651932	-0.47207332	-0.16081332
0.79725932	0.27057732	0.03239132	-0.08770232	-0.46738232	-0.18157832
0.79960332	0.26984632	0.03161232	-0.11505532	-0.46336732	-0.20456132
0.80203332	0.26952932	0.03095332	-0.13714132	-0.45125032	-0.22024232
0.80354332	0.26946632	0.03040832	-0.15071232	-0.44164732	-0.22899232
0.80487932	0.26981932	0.03012132	-0.15094932	-0.43153932	-0.23281432
0.80601932	0.27038932	0.03015632	-0.15132632	-0.42517032	-0.23353832
0.80724832	0.27100832	0.03033632	-0.15210932	-0.41373332	-0.23242232
0.80814432	0.27153032	0.03057132	-0.15108732	-0.40375032	-0.23094132
0.80900632	0.27209632	0.03091532	-0.15215832	-0.39569732	-0.22927632
0.80979632	0.27271132	0.03140032	-0.15827732	-0.38834932	-0.22763732
0.81098832	0.27351032	0.03203732	-0.16368832	-0.38015932	-0.22609832
0.81188432	0.27420132	0.03275232	-0.17831432	-0.37230032	-0.22573832
0.81283032	0.27489632	0.03348532	-0.18997732	-0.36696332	-0.22627532
0.81362932	0.27552832	0.03417832	-0.20423532	-0.36786332	-0.22778532
0.81502832	0.27634232	0.03489032	-0.21008832	-0.36541932	-0.22877732
0.81594532	0.27700132	0.03556332	-0.21960532	-0.36595132	-0.23056232
0.81744732	0.27784832	0.03620532	-0.22123932	-0.36001032	-0.23119832
0.81854832	0.27843932	0.03672332	-0.22153532	-0.35969932	-0.23405132
0.81979932	0.27905632	0.03713432	-0.21932632	-0.36041732	-0.23808032
0.82137332	0.27993832	0.03762432	-0.21633032	-0.36139832	-0.24156732
0.82256332	0.28077432	0.03824932	-0.22223032	-0.35902432	-0.24551532
0.82423132	0.28179732	0.03898232	-0.22894432	-0.35667932	-0.24859332
0.82579332	0.28272032	0.03973532	-0.23340532	-0.35191832	-0.25195432
0.82707832	0.28340532	0.04044932	-0.23703232	-0.35044432	-0.25627032
0.82809932	0.28391532	0.04110532	-0.23689432	-0.34748432	-0.25925932
0.82937832	0.28465032	0.04176332	-0.22469532	-0.34546132	-0.25964232
0.82996532	0.28517432	0.04234732	-0.21399532	-0.34194032	-0.25905932
0.83078632	0.28570332	0.04285632	-0.19963432	-0.34016932	-0.25812732
0.83172332	0.28635832	0.04330632	-0.18944332	-0.33923132	-0.25700832
0.83260932	0.28697532	0.04367332	-0.18435832	-0.33286532	-0.25586932
0.83429032	0.28764432	0.04397032	-0.17822132	-0.33685432	-0.25779332
0.83539432	0.28796132	0.04404832	-0.18599132	-0.33355332	-0.26127132
0.83671632	0.28843032	0.04398632	-0.19087332	-0.33448032	-0.26592432
0.83753832	0.28877032	0.04366932	-0.19583332	-0.33035832	-0.27164732
0.83810932	0.28917932	0.04304432	-0.19464432	-0.32964932	-0.27792232
0.83815632	0.28962832	0.04218732	-0.18846832	-0.32028832	-0.28432232
0.83846832	0.29026632	0.04114132	-0.18390132	-0.31538932	-0.29174632
0.83865932	0.29075632	0.03981532	-0.17897032	-0.31372932	-0.30087932
0.83930732	0.29123332	0.03833732	-0.18275432	-0.31283532	-0.31163332
0.84018932	0.29161832	0.03676832	-0.18713532	-0.31465032	-0.32357832
0.84115732	0.29191332	0.03511032	-0.19738132	-0.31556932	-0.33647332
0.84209132	0.29205232	0.03332632	-0.20635032	-0.31957732	-0.34885532
0.84323432	0.29218132	0.03139032	-0.21395932	-0.31719332	-0.36015032
0.84388132	0.29208032	0.02928832	-0.22001732	-0.31614232	-0.37095832
0.84453932	0.29188232	0.02692532	-0.22083332	-0.31489432	-0.38168632
0.84512632	0.29162332	0.02430532	-0.22048932	-0.32075032	-0.39308232
0.84487532	0.29107932	0.02154732	-0.22395832	-0.31869332	-0.40295032
0.84514932	0.29053632	0.01862432	-0.22161632	-0.33285832	-0.41616832
0.84503032	0.28977632	0.01565432	-0.22119132	-0.33434232	-0.42595932
0.84461832	0.28886732	0.01281532	-0.22722032	-0.33700232	-0.43562032
0.84496532	0.28801732	0.01008232	-0.22601032	-0.34022332	-0.44501932
0.84532232	0.28688432	0.00739632	-0.22770732	-0.33611932	-0.45276132
0.84628632	0.28562732	0.00474232	-0.22028732	-0.33263332	-0.46148232
0.84687232	0.28408032	0.00210632	-0.22562132	-0.32967432	-0.47089332
0.84724532	0.28243032	-0.00061432	-0.23002932	-0.33176332	-0.48114732
0.84796232	0.28085632	-0.00334432	-0.23381032	-0.32555932	-0.49117532
0.84858232	0.27914232	-0.00608232	-0.23956432	-0.32420432	-0.50205832
0.84936832	0.27737732	-0.00880832	-0.24679132	-0.31986532	-0.51172832
0.85091232	0.27590732	-0.01162132	-0.07779932	-0.24441032	-0.50838432
0.85357432	0.27431732	-0.01436432	-0.08861432	-0.25490132	-0.52076432
0.85470232	0.27211632	-0.01712232	-0.07381332	-0.25767032	-0.53213932
0.85591432	0.26991132	-0.01986432	-0.06253832	-0.27093932	-0.54544032
0.85755432	0.26768232	-0.02258132	-0.05566232	-0.27936532	-0.55932832
0.85837232	0.26509232	-0.02524632	-0.04404432	-0.28087632	-0.57126532
0.85950932	0.26251432	-0.02763632	-0.03725632	-0.28304732	-0.58267232
0.86101232	0.25989932	-0.02979832	-0.03809332	-0.29295632	-0.59556232
0.86242732	0.25707132	-0.03176432	-0.03639932	-0.30252832	-0.60793732
0.86366132	0.25397632	-0.03350032	-0.03776332	-0.30503832	-0.61916432
0.86534632	0.25077832	-0.03497332	-0.04525832	-0.30714332	-0.63011232
0.86790132	0.24753732	-0.03629132	-0.05958932	-0.31449432	-0.64136232
0.86955132	0.24373932	-0.03737732	-0.06524232	-0.32204932	-0.65147532
0.87201932	0.23991532	-0.03823032	-0.08433932	-0.32873132	-0.66160232
0.87371032	0.23578032	-0.03906432	-0.10100532	-0.33238432	-0.67002632
0.87508732	0.23155332	-0.03993732	-0.10974832	-0.33751632	-0.67878932
0.87681332	0.22734632	-0.04082532	-0.12230632	-0.34250732	-0.68791732
0.87787632	0.22302932	-0.04172932	-0.13881432	-0.34503632	-0.69772432
0.87952232	0.21887932	-0.04272632	-0.15166732	-0.34644032	-0.70737932
0.88096432	0.21464032	-0.04377832	-0.16558932	-0.34285232	-0.71561732
0.88268132	0.21035732	-0.04474332	-0.17194832	-0.34063932	-0.72214732
0.88451932	0.20599532	-0.04568832	-0.18069932	-0.33767532	-0.72755632
0.88642432	0.20159332	-0.04658932	-0.18409732	-0.33473632	-0.73092532
0.88704732	0.19691932	-0.04745932	-0.18800832	-0.33601232	-0.73369132
0.88701732	0.19221332	-0.04843432	-0.19020032	-0.33830532	-0.73729632
0.88647932	0.18757632	-0.04960432	-0.19886332	-0.34139832	-0.74338732
0.88673932	0.18327132	-0.05095532	-0.20313332	-0.33650932	-0.74858832
0.88640232	0.17900432	-0.05239532	-0.21087232	-0.33116432	-0.75317232
0.88622332	0.17494832	-0.05394832	-0.21080332	-0.32680532	-0.75796132
0.88603932	0.17108832	-0.05564232	-0.21054032	-0.31836132	-0.76132032
0.88505032	0.16727932	-0.05742432	-0.21150532	-0.31358632	-0.76491732
0.88447632	0.16373432	-0.05939932	-0.20494632	-0.30565332	-0.76788532
0.88353232	0.16029632	-0.06142732	-0.20027132	-0.29912732	-0.77036732
0.88317432	0.15719432	-0.06363032	-0.20040532	-0.28914332	-0.77350832
0.88230332	0.15424632	-0.06591432	-0.19812832	-0.28319832	-0.77815532
0.88196732	0.15169132	-0.06839632	-0.19424332	-0.27281532	-0.78175832
0.88159232	0.14942032	-0.07103332	-0.18960232	-0.26655932	-0.78766532
0.88236132	0.14771532	-0.07397232	-0.19644132	-0.25138932	-0.79472532
0.88256032	0.14624532	-0.07709632	-0.20147232	-0.23996532	-0.80393332
0.88260932	0.14506032	-0.08042032	-0.20852632	-0.23114432	-0.81434232
0.88317232	0.14419432	-0.08390832	-0.21329132	-0.22100832	-0.82489432
0.88318832	0.14343032	-0.08747732	-0.20922932	-0.21623232	-0.83558332
0.88383532	0.14290032	-0.09112732	-0.21542432	-0.21075632	-0.84620532
0.88307032	0.14218232	-0.09455932	-0.20863932	-0.21197132	-0.85531132
0.88230432	0.14127832	-0.09760832	-0.20487032	-0.21089832	-0.86122232
0.88176232	0.14015532	-0.10024432	-0.19532732	-0.21162232	-0.86478332
0.88148232	0.13884432	-0.10248332	-0.18933332	-0.20903932	-0.86634732
0.88122832	0.13735832	-0.10434232	-0.18677532	-0.20823332	-0.86694432
0.88173132	0.13587032	-0.10593032	-0.19219632	-0.20273332	-0.86725932
0.88226132	0.13424632	-0.10725732	-0.19635532	-0.19774432	-0.86789932
0.88245032	0.13249632	-0.10837132	-0.19516832	-0.19641732	-0.86747732
0.88269232	0.13074232	-0.10936832	-0.19828432	-0.19452632	-0.86744732
0.88307632	0.12896832	-0.11031632	-0.18799532	-0.19286732	-0.86588232
0.88368632	0.12712832	-0.11121632	-0.18801932	-0.19299932	-0.86576732
0.88474432	0.12520832	-0.11204632	-0.18562232	-0.19053732	-0.86376032
0.88570432	0.12305232	-0.11270832	-0.17661832	-0.18763032	-0.85961232
0.88659732	0.12070132	-0.11323232	-0.17979132	-0.18586832	-0.85671132
0.88729732	0.11823832	-0.11372732	-0.18356332	-0.18882032	-0.85286332
0.88726632	0.11568032	-0.11422832	-0.18311132	-0.19059532	-0.84985832
0.88735932	0.11321532	-0.11489232	-0.19654932	-0.19708332	-0.84985132
0.88719432	0.11078532	-0.11573232	-0.20500832	-0.20168732	-0.85075832
0.88805332	0.10852832	-0.11682732	-0.19949532	-0.20425532	-0.84930032
0.88848032	0.10617732	-0.11789932	-0.21344332	-0.20505832	-0.85069332
0.88884332	0.10378732	-0.11898232	-0.20969232	-0.20839332	-0.85076032
0.88916432	0.10134832	-0.12008432	-0.20641732	-0.20750732	-0.85056132
0.88938332	0.09888232	-0.12119032	-0.19603332	-0.21088532	-0.85033132
0.89043432	0.09646732	-0.12235032	-0.19259332	-0.21212032	-0.85209732
0.89188932	0.09399932	-0.12339932	-0.19481232	-0.20932732	-0.85381532
0.89391432	0.09140232	-0.12427432	-0.20041732	-0.20468332	-0.85473932
0.89550532	0.08861032	-0.12487032	-0.20596232	-0.20548432	-0.85355532
0.89611732	0.08568232	-0.12532832	-0.21004332	-0.20663532	-0.85316832
0.89640432	0.08283232	-0.12582232	-0.20277032	-0.21181632	-0.85204732
0.89663132	0.08002932	-0.12647532	-0.20314832	-0.21777732	-0.85292032
0.89673732	0.07726332	-0.12718932	-0.20534232	-0.22221532	-0.85357432
0.89757232	0.07456632	-0.12799432	-0.20572832	-0.22265232	-0.85330232
0.89822632	0.07181332	-0.12866032	-0.20469332	-0.22456232	-0.85189932
0.89879032	0.06908932	-0.12929932	-0.20290732	-0.22735332	-0.84997032
0.89878932	0.06639232	-0.12993532	-0.20533132	-0.23013532	-0.85002432
0.89931732	0.06379132	-0.13066132	-0.20754832	-0.23395832	-0.85046932
0.90011032	0.06130732	-0.13134132	-0.20974632	-0.23669432	-0.85125732
0.90106732	0.05869332	-0.13211032	-0.21393932	-0.23701932	-0.85231332
0.90187532	0.05610632	-0.13281532	-0.20889132	-0.24000632	-0.85118832
0.90201132	0.05362232	-0.13336832	-0.21091432	-0.24248232	-0.85192632
0.90220032	0.05134732	-0.13392732	-0.20821732	-0.24145432	-0.85312232
0.90198232	0.04929432	-0.13435132	-0.20818632	-0.24345132	-0.85478332
0.90183332	0.04744932	-0.13468032	-0.20762232	-0.24297932	-0.85869232
0.90214532	0.04576932	-0.13499532	-0.20408832	-0.24466432	-0.86274532
0.90218232	0.04406732	-0.13521932	-0.20320532	-0.24756032	-0.86632532
0.90266332	0.04245232	-0.13537032	-0.20226132	-0.25015932	-0.86852532
0.90348432	0.04084932	-0.13542132	-0.20091232	-0.24987832	-0.87016532
0.90445332	0.03921332	-0.13534332	-0.20743332	-0.25434632	-0.87167032
0.90306932	0.03758132	-0.13498832	-0.22083532	-0.26399032	-0.87216032
0.90267232	0.03626432	-0.13502532	-0.22174332	-0.26704832	-0.86993532
0.90218032	0.03514232	-0.13519032	-0.22158932	-0.27074532	-0.86968332
0.90232332	0.03426032	-0.13542932	-0.21439532	-0.27540132	-0.86488932
0.90160332	0.03347932	-0.13556832	-0.22078832	-0.27656132	-0.86201832
0.90142532	0.03287932	-0.13568932	-0.22179532	-0.28067232	-0.86116632
0.90163232	0.03228332	-0.13589532	-0.22297332	-0.28128232	-0.85648632
0.90260632	0.03182032	-0.13616732	-0.21507732	-0.27736232	-0.85087332
0.90194932	0.03124232	-0.13628432	-0.21645832	-0.28575332	-0.84874132
0.90137232	0.03063432	-0.13641332	-0.20938532	-0.28270332	-0.84400332
0.90248032	0.02996832	-0.13673932	-0.20854132	-0.28715332	-0.84059632
0.90189632	0.02921032	-0.13671432	-0.21213632	-0.28641932	-0.83968932
0.90235232	0.02846932	-0.13685132	-0.20112732	-0.28972232	-0.83168332
0.90265632	0.02761732	-0.13690732	-0.20702632	-0.29090932	-0.83004732
0.90237332	0.02670032	-0.13696332	-0.20373832	-0.29357232	-0.82372932
0.90295332	0.02581632	-0.13725132	-0.20649832	-0.29581532	-0.82088932
0.90209332	0.02480832	-0.13729032	-0.20443932	-0.29851832	-0.81647932
0.90374332	0.02394932	-0.13769132	-0.20775932	-0.29441732	-0.81301432
0.90368232	0.02293432	-0.13763432	-0.20268432	-0.29650232	-0.80886232
0.90455432	0.02181032	-0.13770632	-0.20159232	-0.29674132	-0.80331132
0.90528832	0.02061132	-0.13777532	-0.19992132	-0.29608032	-0.80033532
0.90498932	0.01932032	-0.13774932	-0.20359232	-0.29851332	-0.79785332
0.90579732	0.01802732	-0.13796932	-0.19831332	-0.29924932	-0.79314932
0.90619832	0.01660632	-0.13808732	-0.19727932	-0.29984832	-0.79115932
0.90657932	0.01507532	-0.13815232	-0.19876432	-0.29950232	-0.79010032
0.90715432	0.01346432	-0.13820032	-0.20013332	-0.29954132	-0.78919932
0.90767732	0.01174532	-0.13819632	-0.20222432	-0.29941432	-0.78752032
0.90775132	0.00995832	-0.13818932	-0.20037132	-0.30056832	-0.78633732
0.90871532	0.00818232	-0.13833932	-0.19711432	-0.30096232	-0.78488832
0.90971432	0.00628232	-0.13845232	-0.19457532	-0.30021132	-0.78244632
0.90992932	0.00428032	-0.13846132	-0.19038632	-0.30108132	-0.78056932
0.91016332	0.00231832	-0.13857432	-0.18582432	-0.30114132	-0.77798532
0.91091932	0.00039632	-0.13880032	-0.18409232	-0.29894832	-0.77722132
0.91159832	-0.00160832	-0.13890032	-0.18564732	-0.29758332	-0.77622632
0.91303732	-0.00361532	-0.13900132	-0.18357832	-0.29494932	-0.77423732
0.91416032	-0.00576932	-0.13895132	-0.18366932	-0.29436532	-0.77153332
0.91519032	-0.00806532	-0.13893532	-0.18375032	-0.29374232	-0.76746332
0.91534932	-0.01045832	-0.13892232	-0.18593432	-0.29633532	-0.76509532
0.91538432	-0.01276632	-0.13907932	-0.18385432	-0.29933332	-0.76211932
0.91584532	-0.01499932	-0.13932332	-0.18664132	-0.29833132	-0.75982132
0.91681832	-0.01707032	-0.13951432	-0.18303332	-0.29545632	-0.75586432
0.91725432	-0.01894132	-0.13939332	-0.18640332	-0.29355332	-0.75403132
0.91759832	-0.02069132	-0.13912232	-0.18476632	-0.29159732	-0.75052832
0.91795332	-0.02240432	-0.13890532	-0.18193232	-0.29061832	-0.74707732
0.91788632	-0.02416132	-0.13883532	-0.18004732	-0.29281932	-0.74432232
0.91790632	-0.02603532	-0.13883332	-0.17402332	-0.29478932	-0.73999932
0.91867032	-0.02812332	-0.13893032	-0.17286232	-0.29554532	-0.73593732
0.91942232	-0.03034632	-0.13896932	-0.17302932	-0.29850332	-0.73094632
0.91964132	-0.03260232	-0.13888632	-0.17661332	-0.30074532	-0.72482932
0.92033232	-0.03486232	-0.13878632	-0.18144532	-0.30055032	-0.71804132
0.92078632	-0.03704932	-0.13854532	-0.18599432	-0.29989832	-0.71045332
0.92055532	-0.03906232	-0.13819332	-0.18761832	-0.30239632	-0.70358432
0.92078232	-0.04088832	-0.13797332	-0.19021032	-0.30251832	-0.69742832
0.92118032	-0.04256432	-0.13771732	-0.18938232	-0.30216732	-0.69121032
0.92186532	-0.04408632	-0.13742432	-0.18754132	-0.30073832	-0.68534032
0.92244432	-0.04541232	-0.13702132	-0.18344332	-0.29965932	-0.67958832
0.92253532	-0.04643332	-0.13647932	-0.17634032	-0.29901432	-0.67429932
0.92265532	-0.04723232	-0.13593632	-0.17038532	-0.29907432	-0.67125132
0.92162532	-0.04766532	-0.13522532	-0.16565632	-0.30223532	-0.67010832
0.92156732	-0.04792332	-0.13458832	-0.15663132	-0.30204232	-0.66931132
0.92077432	-0.04788532	-0.13371632	-0.14509132	-0.30542932	-0.66976532
0.92057532	-0.04755232	-0.13274632	-0.13324732	-0.30822932	-0.67134732
0.91940132	-0.04680732	-0.13129632	-0.12070932	-0.31268532	-0.67285632
0.91870832	-0.04575232	-0.12948732	-0.10950732	-0.31989832	-0.67578432
0.91825932	-0.04437632	-0.12720732	-0.09794432	-0.32693832	-0.67644232
0.91796432	-0.04274232	-0.12443632	-0.08719232	-0.33307732	-0.67628332
0.91670432	-0.04082332	-0.12108832	-0.07566132	-0.34133532	-0.67490532
0.91608932	-0.03872632	-0.11744832	-0.06707032	-0.35091632	-0.67237432
0.91556832	-0.03636932	-0.11343832	-0.05914432	-0.35841232	-0.66954832
0.91433732	-0.03377832	-0.10908132	-0.05903332	-0.36822932	-0.66671432
0.91217632	-0.03089932	-0.10460732	-0.05055932	-0.37851032	-0.66298932
0.91038232	-0.02786932	-0.10029232	-0.04760132	-0.38535832	-0.66028132
0.90803332	-0.02461932	-0.09614332	-0.04237032	-0.39317232	-0.65829632
0.90599632	-0.02117432	-0.09228732	-0.04030132	-0.39730632	-0.65734732
0.90354132	-0.01765032	-0.08883232	-0.03862332	-0.40013232	-0.65795832
0.90163832	-0.01396932	-0.08573932	-0.03601732	-0.40374432	-0.65945732
0.89991432	-0.01011232	-0.08297132	-0.03669532	-0.40204132	-0.66186132
0.89852432	-0.00627632	-0.08078332	-0.03570932	-0.39595332	-0.66511032
0.89746832	-0.00240332	-0.07906732	-0.03770232	-0.38879232	-0.67066132
0.89663932	0.00150732	-0.07766432	-0.04177332	-0.38186032	-0.67683032
0.89559232	0.00542432	-0.07650832	-0.04456532	-0.37532032	-0.68332532
0.89514032	0.00927032	-0.07569332	-0.04843032	-0.36606732	-0.68998832
0.89464032	0.01302732	-0.07511632	-0.05302232	-0.36069632	-0.69726432
0.89376332	0.01672332	-0.07467732	-0.05422132	-0.35849732	-0.70253032
0.89377232	0.02037832	-0.07441632	-0.05266732	-0.35843932	-0.70732332
0.89388632	0.02393432	-0.07421632	-0.05207832	-0.36033432	-0.71037732
0.89419732	0.02739132	-0.07414932	-0.05838532	-0.36155532	-0.71472232
0.89585132	0.03078332	-0.07449432	-0.06107132	-0.35603432	-0.71765732
0.89713332	0.03409832	-0.07521332	-0.06212132	-0.34918732	-0.72200532
0.89785432	0.03728532	-0.07620432	-0.06688832	-0.34329332	-0.72712032
0.89882532	0.04033732	-0.07744932	-0.07297532	-0.33721632	-0.73175932
0.90025632	0.04328432	-0.07884532	-0.08767932	-0.33288932	-0.73871332
0.90190832	0.04622832	-0.08028132	-0.09860832	-0.33361332	-0.74474532
0.90401832	0.04919232	-0.08178032	-0.11361132	-0.33406232	-0.75147232
0.90598832	0.05213132	-0.08337432	-0.12703332	-0.33697632	-0.75857232
0.90794332	0.05499232	-0.08511332	-0.14198732	-0.34092232	-0.76657332
0.91047032	0.05782032	-0.08702532	-0.15074432	-0.34090732	-0.77423832
0.91198132	0.06052732	-0.08889832	-0.16047932	-0.34602232	-0.78291632
0.91351832	0.06314732	-0.09083832	-0.15523732	-0.34863632	-0.78811032
0.91432932	0.06556132	-0.09284232	-0.15318632	-0.35209132	-0.79342132
0.91505332	0.06782732	-0.09498532	-0.13729232	-0.35414532	-0.79600832
0.91600432	0.06986332	-0.09735432	-0.12843932	-0.35653832	-0.80123832
0.91787932	0.07162432	-0.10032232	-0.11777532	-0.36207732	-0.80949732
0.91880632	0.07315732	-0.10356432	-0.11641232	-0.36878032	-0.81999632
0.91760232	0.07441832	-0.10628732	-0.12417632	-0.38508432	-0.83268932
0.91553632	0.07527232	-0.10826532	-0.14453532	-0.39890732	-0.84340632
0.91374432	0.07593132	-0.10936532	-0.16883132	-0.40741032	-0.84990632
0.91384632	0.07622232	-0.11002332	-0.19140432	-0.41185332	-0.84735132
0.91303932	0.07624532	-0.11030732	-0.20903932	-0.41759532	-0.84381432
0.91374032	0.07638632	-0.11082132	-0.21471832	-0.41709332	-0.83766932
0.91248032	0.07643132	-0.11121132	-0.21587132	-0.41969532	-0.83292232
0.91229032	0.07672232	-0.11171632	-0.21028432	-0.41712732	-0.82623632
0.91138032	0.07710932	-0.11204132	-0.20897132	-0.41305032	-0.82239432
0.91145132	0.07767632	-0.11243232	-0.20055232	-0.40547832	-0.81636032
0.91149632	0.07821032	-0.11258432	-0.20494932	-0.40117732	-0.81536832
0.91271432	0.07878432	-0.11241732	-0.21975432	-0.39579432	-0.81396532
0.91386632	0.07920132	-0.11213832	-0.23877332	-0.38904032	-0.81404732
0.91551032	0.07949732	-0.11205732	-0.25284632	-0.38109732	-0.81433432
0.91643032	0.07954732	-0.11213532	-0.26053232	-0.37540232	-0.81585832
0.91733232	0.07936132	-0.11248132	-0.26408532	-0.37050232	-0.81782232
0.91862132	0.07889232	-0.11315532	-0.26727532	-0.36321532	-0.82043032
0.92054732	0.07837732	-0.11395632	-0.26881132	-0.35812732	-0.82169732
0.92254232	0.07769732	-0.11489432	-0.27618132	-0.35720032	-0.82517732
0.92506532	0.07671432	-0.11612932	-0.28857032	-0.35265432	-0.82908532
0.92845932	0.07550532	-0.11761332	-0.29623232	-0.34803832	-0.83176032
0.93012832	0.07378532	-0.11891432	-0.30721732	-0.34733032	-0.83450832
0.93272932	0.07177432	-0.12044232	-0.31223132	-0.34702932	-0.83489232
0.93392532	0.06940232	-0.12190032	-0.32440932	-0.34826332	-0.83867932
0.93729132	0.06702132	-0.12382532	-0.31832532	-0.34492232	-0.83591632
0.93722632	0.06420632	-0.12539732	-0.31369532	-0.34517232	-0.83506532
0.93787632	0.06146532	-0.12708332	-0.31878932	-0.34123232	-0.83733632
0.94019832	0.05887932	-0.12885632	-0.31787532	-0.33194832	-0.83594432
0.94152332	0.05617232	-0.13019032	-0.31512532	-0.32543932	-0.83533232
0.94366632	0.05350532	-0.13131532	-0.31541332	-0.31669432	-0.83466532
0.94482232	0.05081132	-0.13207732	-0.31985932	-0.30783732	-0.83514632
0.94525532	0.04815632	-0.13249632	-0.32097232	-0.30365032	-0.83503732
0.94632532	0.04564732	-0.13293632	-0.32066432	-0.29628032	-0.83499332
0.94726232	0.04318332	-0.13328932	-0.31651932	-0.29165432	-0.83283432
0.94901432	0.04081732	-0.13371632	-0.31069932	-0.28424832	-0.83042832
0.94942032	0.03833932	-0.13390032	-0.31399232	-0.28222232	-0.82968332
0.94971332	0.03586932	-0.13406932	-0.31594432	-0.28033732	-0.82939632
0.95021232	0.03345632	-0.13431932	-0.31417232	-0.27823132	-0.82800132
0.95164432	0.03105932	-0.13469332	-0.31344032	-0.27346832	-0.82393932
0.95332532	0.02861032	-0.13504932	-0.31269932	-0.26986232	-0.82000532
0.95334032	0.02606232	-0.13508832	-0.31453432	-0.26838732	-0.81698332
0.95358632	0.02351032	-0.13519732	-0.31058932	-0.26878932	-0.81223732
0.95374432	0.02100832	-0.13542532	-0.31231232	-0.26706132	-0.80827532
0.95517932	0.01853532	-0.13590132	-0.30053932	-0.26406032	-0.80071132
0.95530632	0.01596932	-0.13607932	-0.29913832	-0.26304032	-0.79595632
0.95605632	0.01332832	-0.13623732	-0.29755532	-0.26036432	-0.79032632
0.95674632	0.01060432	-0.13628732	-0.29536532	-0.26060732	-0.78372432
0.95773632	0.00780032	-0.13638832	-0.29434332	-0.25951832	-0.77718532
0.95806932	0.00494132	-0.13649632	-0.29288432	-0.26074932	-0.77107632
0.95789832	0.00202332	-0.13670232	-0.29355932	-0.26179732	-0.76527532
0.95792832	-0.00083632	-0.13706232	-0.29048232	-0.26234132	-0.76026332
0.95892032	-0.00379532	-0.13744832	-0.28872732	-0.25876932	-0.75380532
0.95920532	-0.00683932	-0.13773432	-0.28114132	-0.25691332	-0.74921832
0.95930032	-0.00984332	-0.13799232	-0.27382632	-0.25559432	-0.74393132
0.96036732	-0.01298232	-0.13824232	-0.26257532	-0.25115032	-0.73799632
0.96092132	-0.01625232	-0.13839532	-0.25249632	-0.24668332	-0.73313932
0.96043032	-0.01952032	-0.13847532	-0.24518032	-0.24701632	-0.72912532
0.96053132	-0.02282332	-0.13866532	-0.23834632	-0.24433432	-0.72468632
0.96139232	-0.02625732	-0.13884432	-0.22866132	-0.24076932	-0.72013632
0.96293532	-0.02990532	-0.13896832	-0.22340232	-0.23774232	-0.71632932
0.96321432	-0.03366532	-0.13884732	-0.22035332	-0.23511832	-0.71176432
0.96258032	-0.03733432	-0.13869232	-0.22122232	-0.23618632	-0.70738032
0.96306632	-0.04087432	-0.13875732	-0.21515132	-0.23164132	-0.70135532
0.96228732	-0.04416132	-0.13859932	-0.21648532	-0.22895332	-0.69632832
0.96181232	-0.04720532	-0.13845532	-0.21406932	-0.22636332	-0.69154932
0.96135732	-0.04995532	-0.13825732	-0.21028732	-0.22217132	-0.68765732
0.96015232	-0.05230132	-0.13793732	-0.20651632	-0.22190832	-0.68491932
0.95921532	-0.05420132	-0.13771032	-0.19744432	-0.21982032	-0.68429032
0.95873832	-0.05565132	-0.13751932	-0.18383632	-0.21683132	-0.68583632
0.95769732	-0.05660032	-0.13721732	-0.17304132	-0.21557532	-0.69025032
0.95708432	-0.05712632	-0.13688432	-0.15667132	-0.21397632	-0.69471932
0.95641832	-0.05731932	-0.13628032	-0.14343432	-0.21581332	-0.70191432
0.95622432	-0.05732132	-0.13535132	-0.13397532	-0.21791832	-0.71061032
0.95660932	-0.05709132	-0.13402232	-0.12645232	-0.22007032	-0.71816532
0.95659132	-0.05654332	-0.13212332	-0.12119432	-0.22630332	-0.72659932
0.95680132	-0.05578032	-0.12985332	-0.11276032	-0.23181932	-0.73457532
0.95765532	-0.05480032	-0.12704232	-0.10614732	-0.24152032	-0.74138932
0.95870632	-0.05352732	-0.12348432	-0.10543832	-0.25386232	-0.74648232
0.95931132	-0.05192832	-0.11919832	-0.10292832	-0.26855932	-0.74939032
0.96014932	-0.05007932	-0.11436632	-0.09644332	-0.28347232	-0.74909332
0.95930532	-0.04777732	-0.10904232	-0.09713632	-0.30256132	-0.74987232
0.95745632	-0.04502732	-0.10354132	-0.09644532	-0.31742232	-0.75055732
0.95453832	-0.04171532	-0.09807232	-0.09537832	-0.33232432	-0.75279632
0.95176532	-0.03790632	-0.09296332	-0.09477732	-0.34375732	-0.75774832
0.94991032	-0.03372332	-0.08830032	-0.09597932	-0.35302832	-0.76552432
0.94899232	-0.02924632	-0.08400732	-0.10092032	-0.35843832	-0.77332632
0.94873832	-0.02448232	-0.08006732	-0.10443732	-0.36148132	-0.78114632
0.94927032	-0.01949532	-0.07648032	-0.11099232	-0.36258632	-0.79094432
0.94963132	-0.01425932	-0.07316832	-0.11924832	-0.36374432	-0.80090232
0.95061632	-0.00884732	-0.07026332	-0.12658932	-0.36080932	-0.81031832
0.95200832	-0.00328932	-0.06780632	-0.13470332	-0.35352132	-0.81964532
0.95319932	0.00231832	-0.06579332	-0.14356132	-0.34329232	-0.82985632
0.95530132	0.00797032	-0.06437332	-0.15613232	-0.32488032	-0.83963032
0.95592632	0.01363432	-0.06337432	-0.16777832	-0.30910132	-0.84943332
0.95755232	0.01929232	-0.06305332	-0.17183432	-0.29149232	-0.85811632
0.95832232	0.02490132	-0.06323032	-0.18345232	-0.27295732	-0.86839832
0.95896832	0.03045532	-0.06399432	-0.19924932	-0.25442232	-0.88104732
0.95969532	0.03591332	-0.06527732	-0.20813032	-0.23876232	-0.89332932
0.96018332	0.04123832	-0.06706932	-0.21683632	-0.22109832	-0.90482432
0.95981432	0.04633932	-0.06923532	-0.22010032	-0.20989032	-0.91822332
0.95995032	0.05120132	-0.07183932	-0.21926132	-0.19696032	-0.92943532
0.95852332	0.05567232	-0.07470932	-0.22004632	-0.19463732	-0.94359532
0.95819732	0.05991732	-0.07792832	-0.21521232	-0.19136732	-0.95568032
0.95703732	0.06378732	-0.08137332	-0.21139432	-0.18977932	-0.96870832
0.95501832	0.06722032	-0.08499032	-0.20188232	-0.20166432	-0.98204932
0.95368332	0.07031732	-0.08891032	-0.18774332	-0.20794132	-0.99328232
0.95113032	0.07285632	-0.09272632	-0.18776332	-0.21984632	-1.00543032
0.94904932	0.07499932	-0.09664732	-0.18578032	-0.22777432	-1.01649032
0.94575132	0.07663332	-0.10049632	-0.18629732	-0.23892532	-1.02541032
0.94145232	0.07756932	-0.10407632	-0.18349832	-0.25131032	-1.03203032
0.93744732	0.07773132	-0.10725032	-0.18603032	-0.26374332	-1.03501032
0.93568532	0.07728932	-0.11024632	-0.18308032	-0.26797532	-1.03381032
0.93531932	0.07644832	-0.11307332	-0.18417332	-0.26890632	-1.03166032
0.93552732	0.07538532	-0.11580932	-0.18428632	-0.26846632	-1.02913032
0.93575232	0.07420332	-0.11841232	-0.18139332	-0.26841232	-1.02731032
0.93639932	0.07289832	-0.12098532	-0.17651332	-0.26837132	-1.02442032
0.93736632	0.07139632	-0.12335532	-0.17236432	-0.26293932	-1.02203032
0.93885032	0.06965932	-0.12534732	-0.16973132	-0.25841432	-1.01920032
0.94125832	0.06768532	-0.12704632	-0.17218032	-0.24957132	-1.01556032
0.94309632	0.06553832	-0.12832832	-0.17789032	-0.24487032	-1.01269032
0.94421132	0.06324932	-0.12929032	-0.18613632	-0.24104632	-1.00993032
0.94511232	0.06100832	-0.13018032	-0.18509832	-0.23895232	-1.00697032
0.94524732	0.05884832	-0.13097832	-0.18731632	-0.24032732	-1.00528032
0.94597432	0.05691032	-0.13188032	-0.18865032	-0.23906132	-1.00386032
0.94714432	0.05513732	-0.13281432	-0.18551332	-0.23495532	-1.00242032
0.94826532	0.05339832	-0.13360632	-0.18559132	-0.23123132	-1.00067032
0.94900932	0.05162032	-0.13412532	-0.18858032	-0.23030232	-1.00015032
0.94964232	0.04993632	-0.13447132	-0.19032532	-0.22841132	-0.99950732
0.95022732	0.04826432	-0.13471232	-0.19222132	-0.22738932	-0.99922332
0.95088132	0.04670132	-0.13489332	-0.18858132	-0.22449932	-0.99903932
0.95105332	0.04512432	-0.13502332	-0.18661532	-0.22691832	-0.99898732
0.95121732	0.04360932	-0.13514932	-0.18348132	-0.22943832	-1.00030032
0.95205532	0.04203932	-0.13535732	-0.18330532	-0.22820932	-1.00120032
0.95317232	0.04033232	-0.13548732	-0.18490532	-0.22955032	-1.00126032
0.95366232	0.03843732	-0.13546532	-0.18742832	-0.23487132	-0.99945232
0.95418132	0.03649532	-0.13551032	-0.18554832	-0.23673132	-0.99496832
0.95337932	0.03469932	-0.13558832	-0.19186132	-0.24155732	-0.99119532
0.95250032	0.03315532	-0.13577832	-0.19291032	-0.24628032	-0.98797932
0.95330832	0.03163232	-0.13607632	-0.18848932	-0.24513832	-0.98170432
0.95399332	0.02990632	-0.13624732	-0.18421732	-0.24802932	-0.97594532
0.95479432	0.02809932	-0.13648832	-0.18175632	-0.24798832	-0.96933632
0.95542732	0.02615832	-0.13667532	-0.17881532	-0.24740632	-0.96202532
0.95592132	0.02404432	-0.13680832	-0.17918032	-0.25030832	-0.95387932
0.95558632	0.02195032	-0.13691532	-0.17707532	-0.25328232	-0.94393932
0.95601132	0.02003232	-0.13723832	-0.17303532	-0.25338232	-0.93360232
0.95563432	0.01827232	-0.13746232	-0.17312332	-0.25421132	-0.92411132
0.95599232	0.01669732	-0.13774232	-0.16856832	-0.25262332	-0.91545832
0.95657832	0.01518532	-0.13787832	-0.16263332	-0.25158032	-0.90794132
0.95745032	0.01361432	-0.13787332	-0.16120532	-0.24974532	-0.90038532
0.95776232	0.01189232	-0.13783632	-0.16312832	-0.25080432	-0.89544932
0.95850032	0.01006732	-0.13800932	-0.15442632	-0.25086532	-0.88819332
0.95903232	0.00799732	-0.13825932	-0.15053532	-0.25126932	-0.88145932
0.96008332	0.00569232	-0.13857032	-0.15237332	-0.24946432	-0.87633132
0.96186332	0.00309832	-0.13880032	-0.15158532	-0.24579932	-0.87117232
0.96390232	0.00021732	-0.13886332	-0.15245132	-0.24352932	-0.86379832
0.96532832	-0.00301232	-0.13882432	-0.15323532	-0.24390732	-0.85539332
0.96464132	-0.00646732	-0.13866932	-0.15678732	-0.24873332	-0.84691032
0.96479932	-0.00995632	-0.13891132	-0.15526732	-0.24833932	-0.83703732
0.96480232	-0.01357532	-0.13916032	-0.15123132	-0.24797632	-0.82575932
0.96585432	-0.01728832	-0.13947232	-0.14487532	-0.24561332	-0.81458932
0.96762932	-0.02124632	-0.13973832	-0.14448832	-0.24496032	-0.80488832
0.96803132	-0.02519032	-0.13971532	-0.14554732	-0.24321432	-0.79621432
0.96878432	-0.02899832	-0.13966432	-0.14549032	-0.23669232	-0.78723532
0.97035432	-0.03281232	-0.13955232	-0.14096232	-0.23016732	-0.77660232
0.96798732	-0.03651832	-0.13902132	-0.13875432	-0.23670832	-0.76763232
0.96644832	-0.03959232	-0.13899632	-0.14149832	-0.23796432	-0.76179232
0.96702332	-0.04243432	-0.13914832	-0.13701232	-0.23157432	-0.75682232
0.96667632	-0.04489532	-0.13891332	-0.13283332	-0.22651732	-0.75316532
0.96638332	-0.04681532	-0.13862732	-0.12981132	-0.22500732	-0.75301732
0.96517632	-0.04822632	-0.13815232	-0.12499132	-0.22411732	-0.75649332
0.96455732	-0.04908432	-0.13780432	-0.11445032	-0.22205432	-0.76082432
0.96400532	-0.04955832	-0.13740432	-0.10800332	-0.22407132	-0.76855932
0.96360132	-0.04973932	-0.13682332	-0.10162532	-0.22451032	-0.77692332
0.96477532	-0.04978932	-0.13605532	-0.09629432	-0.22405032	-0.78655632
0.96488332	-0.04965032	-0.13450232	-0.09416732	-0.22991832	-0.79573432
0.96537632	-0.04929532	-0.13231132	-0.10066532	-0.23883432	-0.80454232
0.96671332	-0.04871732	-0.12961632	-0.09993332	-0.24601632	-0.81021032
0.96760432	-0.04790632	-0.12632432	-0.10444932	-0.25218532	-0.81497832
0.96726432	-0.04665232	-0.12231632	-0.10219132	-0.26725532	-0.81561232
0.96778132	-0.04507832	-0.11790732	-0.10447732	-0.27940632	-0.81562932
0.96672432	-0.04298832	-0.11313832	-0.09753432	-0.29387832	-0.81274032
0.96550832	-0.04044732	-0.10831832	-0.09312032	-0.30846632	-0.81185332
0.96428332	-0.03743432	-0.10356532	-0.08948232	-0.32207032	-0.81232232
0.96133132	-0.03382932	-0.09892132	-0.09271232	-0.33369232	-0.81703232
0.96168732	-0.02995932	-0.09479232	-0.09661532	-0.33762732	-0.82239532
0.96103132	-0.02569032	-0.09089932	-0.09693732	-0.34572132	-0.82749832
0.96300832	-0.02120532	-0.08758232	-0.10485232	-0.34199932	-0.83549532
0.96294732	-0.01643532	-0.08444332	-0.10838932	-0.34368332	-0.84270732
0.96453832	-0.01148332	-0.08177332	-0.11209032	-0.33754632	-0.84942332
0.96610732	-0.00629332	-0.07948132	-0.11304732	-0.33441132	-0.85564932
0.96764932	-0.00088232	-0.07758632	-0.12457032	-0.32912832	-0.86550832
0.97107532	0.00478332	-0.07628532	-0.12888132	-0.31881632	-0.87354032
0.97448032	0.01065532	-0.07550232	-0.13458232	-0.30633332	-0.88296632
0.97720932	0.01665932	-0.07514032	-0.13998632	-0.29403732	-0.89348832
0.98000532	0.02271332	-0.07523332	-0.14834132	-0.27967532	-0.90408732
0.98189432	0.02873432	-0.07566432	-0.15101732	-0.26791832	-0.91531132
0.98355032	0.03469132	-0.07651832	-0.15944832	-0.25759032	-0.92726132
0.98474432	0.04047932	-0.07772232	-0.16372232	-0.24967232	-0.93887032
0.98493932	0.04600232	-0.07918032	-0.16463432	-0.24510632	-0.94953832
0.98411832	0.05117732	-0.08081432	-0.17419032	-0.24241532	-0.96197432
0.98236032	0.05591332	-0.08257032	-0.17578232	-0.24417732	-0.97239432
0.98083632	0.06023232	-0.08449332	-0.18220232	-0.24468432	-0.98234132
0.97912532	0.06411132	-0.08660732	-0.18437932	-0.24504832	-0.98966132
0.97791432	0.06761832	-0.08890232	-0.19018932	-0.24588632	-0.99698232
0.97573032	0.07066332	-0.09129632	-0.19979832	-0.24965132	-1.00503032
0.97459232	0.07340232	-0.09400732	-0.20289632	-0.25300732	-1.01129032
0.97342932	0.07572432	-0.09689632	-0.20671132	-0.25730932	-1.01759032
0.97180332	0.07759032	-0.09990732	-0.20944832	-0.26306632	-1.02265032
0.97033832	0.07900232	-0.10294932	-0.21361932	-0.26971932	-1.02674032
0.96846032	0.07982132	-0.10586832	-0.21416732	-0.27782732	-1.02793032
0.96728132	0.08007432	-0.10865432	-0.21406832	-0.28396332	-1.02629032
0.96694032	0.07980832	-0.11130032	-0.21498732	-0.29141332	-1.02382032
0.96712732	0.07910732	-0.11383532	-0.21737832	-0.29429832	-1.01864032
0.96806432	0.07821532	-0.11641732	-0.21902432	-0.29592632	-1.01354032
0.96826632	0.07711032	-0.11889632	-0.22597332	-0.29700032	-1.00978032
0.96942732	0.07598232	-0.12148432	-0.22261032	-0.29673332	-1.00421032
0.97050032	0.07477532	-0.12395432	-0.22294532	-0.29471632	-0.99992832
0.97183932	0.07354332	-0.12635732	-0.22068432	-0.29394132	-0.99501732
0.97247632	0.07218732	-0.12849632	-0.22391332	-0.29422832	-0.99229632
0.97397632	0.07083132	-0.13054232	-0.22541032	-0.29008132	-0.98817032
0.97548932	0.06940532	-0.13228732	-0.22923032	-0.28691532	-0.98494532
0.97657832	0.06791632	-0.13368732	-0.23533832	-0.28153732	-0.98188932
0.97745232	0.06650932	-0.13481832	-0.23561532	-0.27823432	-0.97922332
0.97917232	0.06523832	-0.13580232	-0.22925532	-0.27151632	-0.97615532
0.97992932	0.06393132	-0.13639832	-0.23101932	-0.26762032	-0.97602532
0.98130332	0.06265432	-0.13689832	-0.22702032	-0.26363732	-0.97726932
0.98220732	0.06126832	-0.13714932	-0.22750832	-0.25974032	-0.98030532
0.98259432	0.05977632	-0.13721332	-0.22781132	-0.25886332	-0.98469232
0.98298732	0.05829432	-0.13727232	-0.22778032	-0.25673132	-0.99047032
0.98326232	0.05684832	-0.13729732	-0.23027832	-0.25465632	-0.99606532
0.98335932	0.05550532	-0.13729932	-0.22574532	-0.25413232	-1.00134032
0.98350732	0.05426132	-0.13737732	-0.22204132	-0.25306032	-1.00688032
0.98313232	0.05307632	-0.13733732	-0.22062332	-0.25160532	-1.01296032
0.98304132	0.05199232	-0.13723732	-0.22354132	-0.25275232	-1.01974032
0.98468432	0.05074932	-0.13731232	-0.23161432	-0.24921432	-1.02459032
0.98490032	0.04945232	-0.13718032	-0.23533232	-0.25059732	-1.02912032
0.98463032	0.04820932	-0.13702032	-0.23670032	-0.25120132	-1.03135032
0.98517532	0.04706832	-0.13698932	-0.23300632	-0.25028532	-1.03161032
0.98503332	0.04599332	-0.13691032	-0.23373632	-0.25099832	-1.03153032
0.98456732	0.04505332	-0.13688432	-0.23154032	-0.25139332	-1.03103032
0.98509732	0.04412432	-0.13695132	-0.23226032	-0.25004832	-1.02939032
0.98604532	0.04306632	-0.13690432	-0.23633732	-0.24925632	-1.02803032
0.98633332	0.04189932	-0.13673132	-0.24088032	-0.24998532	-1.02478032
0.98671632	0.04073832	-0.13661232	-0.24599532	-0.25102432	-1.02072032
0.98663832	0.03959732	-0.13655832	-0.24860532	-0.25444332	-1.01683032
0.98711132	0.03852732	-0.13669632	-0.24721532	-0.25544032	-1.01010032
0.98727732	0.03754432	-0.13682532	-0.24738132	-0.25655332	-1.00504032
0.98787832	0.03666832	-0.13692032	-0.24442232	-0.25534832	-0.99939832
0.98841732	0.03578932	-0.13688432	-0.24510232	-0.25530232	-0.99375132
0.98983532	0.03484432	-0.13686032	-0.24183732	-0.25338432	-0.98647332
0.99073832	0.03370532	-0.13681632	-0.24077232	-0.25517732	-0.97772832
0.99130832	0.03249532	-0.13690832	-0.24022832	-0.25699632	-0.96752332
0.99057532	0.03122532	-0.13693532	-0.23956032	-0.26102232	-0.95795232
0.99106532	0.03002132	-0.13705532	-0.23711532	-0.26150332	-0.94736832
0.99265032	0.02872932	-0.13725732	-0.23548132	-0.26027832	-0.93782832
0.99316332	0.02719832	-0.13729632	-0.23378932	-0.26097632	-0.92907432
0.99372632	0.02546832	-0.13740732	-0.23243632	-0.26219532	-0.92041032
0.99494032	0.02356532	-0.13756032	-0.22968332	-0.26094232	-0.90947832
0.99586632	0.02138132	-0.13773232	-0.22422232	-0.26401432	-0.89878832
0.99636532	0.01899332	-0.13804532	-0.21758932	-0.26947232	-0.88820532
0.99702932	0.01647032	-0.13850932	-0.21083932	-0.27307432	-0.87844432
0.99965432	0.01375032	-0.13899632	-0.20920432	-0.26882132	-0.86731432
1.00234032	0.01056632	-0.13910632	-0.21144032	-0.26198832	-0.85554532
1.00484032	0.00687532	-0.13903432	-0.21841532	-0.26340832	-0.84364832
1.00569032	0.00288432	-0.13906732	-0.21188732	-0.27039132	-0.82781532
1.00574032	-0.00114832	-0.13933032	-0.21383232	-0.27651732	-0.81358232
1.00628032	-0.00525032	-0.13965132	-0.21400832	-0.27896632	-0.79960932
1.00756032	-0.00939932	-0.13998032	-0.21331132	-0.27851832	-0.78577732
1.00948032	-0.01370232	-0.14024232	-0.21193932	-0.27466132	-0.77280432
1.00966032	-0.01810132	-0.14029932	-0.20585532	-0.27410132	-0.76130732
1.00965032	-0.02238432	-0.14041632	-0.20017332	-0.27022032	-0.75083432
1.00974032	-0.02644832	-0.14043932	-0.20152232	-0.26491932	-0.74292532
1.00888032	-0.03012032	-0.14019132	-0.20084032	-0.25727232	-0.73671532
1.00928032	-0.03331732	-0.13999232	-0.19918632	-0.25117032	-0.73272132
1.00815032	-0.03596332	-0.13963132	-0.19419532	-0.24872232	-0.73259032
1.00847032	-0.03807432	-0.13946332	-0.18872532	-0.24216832	-0.73482432
1.00778032	-0.03976532	-0.13908332	-0.18442832	-0.23866732	-0.73987132
1.00778032	-0.04108032	-0.13877432	-0.17562932	-0.23706732	-0.74749932
1.00732032	-0.04199932	-0.13839932	-0.16522632	-0.23447232	-0.75663332
1.00651032	-0.04261932	-0.13795832	-0.14964132	-0.23621932	-0.76744632
1.00550032	-0.04295932	-0.13731232	-0.14537032	-0.23890132	-0.78125532
1.00619032	-0.04315132	-0.13653532	-0.13232232	-0.24006732	-0.79022532
1.00665032	-0.04307232	-0.13518132	-0.13420532	-0.24398832	-0.80303532
1.00685032	-0.04275832	-0.13306832	-0.13337232	-0.25141932	-0.81124032
1.00671032	-0.04205232	-0.13028832	-0.12903632	-0.26369232	-0.81895832
1.00591032	-0.04090732	-0.12686932	-0.12817032	-0.27579532	-0.82269932
1.00535032	-0.03932132	-0.12298332	-0.12501732	-0.28730832	-0.82557932
1.00328032	-0.03722632	-0.11861132	-0.12519532	-0.30190232	-0.82648532
1.00171032	-0.03466332	-0.11421132	-0.12037832	-0.31515432	-0.82583232
1.00185032	-0.03166732	-0.10998732	-0.11600332	-0.32289332	-0.82482932
1.00038032	-0.02807332	-0.10574532	-0.11781232	-0.33142332	-0.82703832
0.99951732	-0.02406732	-0.10175632	-0.12048732	-0.33733532	-0.82953632
0.99912632	-0.01964332	-0.09809632	-0.13037532	-0.34310132	-0.83454832
1.00066032	-0.01485432	-0.09492032	-0.13179832	-0.34514632	-0.83885932
1.00156032	-0.00969932	-0.09207132	-0.14133532	-0.34455732	-0.84374232
1.00312032	-0.00428632	-0.08974632	-0.14800932	-0.34297832	-0.84810032
1.00648032	0.00137532	-0.08806032	-0.15444932	-0.33025432	-0.85325532
1.00824032	0.00727432	-0.08678032	-0.15726432	-0.32421932	-0.85865732
1.01183032	0.01344532	-0.08618232	-0.16497632	-0.30857332	-0.86540232
1.01519032	0.01983032	-0.08615332	-0.17579032	-0.29548132	-0.87486432
1.01866032	0.02641332	-0.08669432	-0.18765532	-0.27724232	-0.88500132
1.02114032	0.03308332	-0.08770632	-0.19435632	-0.25823132	-0.89601832
1.02237032	0.03975632	-0.08911232	-0.20888232	-0.24389932	-0.91003632
1.02284032	0.04631932	-0.09087532	-0.21850332	-0.22892232	-0.92433832
1.02324032	0.05267632	-0.09301432	-0.23059332	-0.21759332	-0.93904932
1.02046032	0.05860332	-0.09514832	-0.24367032	-0.21644832	-0.95581332
1.02013032	0.06432932	-0.09779032	-0.24419532	-0.20808232	-0.96844532
1.01736032	0.06948832	-0.10042432	-0.25018132	-0.20833532	-0.98281632
1.01320032	0.07406532	-0.10312632	-0.25333932	-0.21640532	-0.99809232
1.00871032	0.07802632	-0.10580832	-0.25766432	-0.22528632	-1.01061032
1.00248032	0.08103332	-0.10819232	-0.25591432	-0.23965332	-1.02068032
0.99509032	0.08294132	-0.11018232	-0.25462032	-0.25723232	-1.02686032
0.99039632	0.08399432	-0.11202132	-0.25235832	-0.26748832	-1.02760032
0.98827932	0.08425132	-0.11375632	-0.25304832	-0.27293332	-1.02282032
0.98810932	0.08393332	-0.11545232	-0.25532532	-0.27530532	-1.01602032
0.98839532	0.08325432	-0.11718332	-0.25660732	-0.27886732	-1.00941032
0.98954932	0.08243532	-0.11916232	-0.25896232	-0.28002832	-1.00333032
0.99025732	0.08146732	-0.12127332	-0.25892332	-0.28442032	-0.99794232
0.99088432	0.08038132	-0.12356132	-0.26004832	-0.28755132	-0.99466032
0.99185332	0.07924932	-0.12595332	-0.25873532	-0.28814232	-0.99139532
0.99310532	0.07800532	-0.12830232	-0.25486932	-0.28742832	-0.98818332
0.99478932	0.07667032	-0.13041632	-0.25434932	-0.28435132	-0.98418232
0.99604932	0.07512732	-0.13203232	-0.26187632	-0.28119732	-0.98091832
0.99758932	0.07355832	-0.13325932	-0.26594132	-0.27678732	-0.97713132
0.99956432	0.07211032	-0.13426432	-0.26868032	-0.27270832	-0.97379632
1.00068032	0.07075332	-0.13494432	-0.27254832	-0.26889932	-0.97246332
1.00210032	0.06957232	-0.13555232	-0.27201832	-0.26423132	-0.97123832
1.00326032	0.06838732	-0.13600132	-0.27027432	-0.26195032	-0.97218832
1.00418032	0.06710232	-0.13634532	-0.26766132	-0.25956032	-0.97495832
1.00545032	0.06576432	-0.13668432	-0.25833832	-0.25765432	-0.97788332
1.00609032	0.06422832	-0.13690932	-0.25236532	-0.25745132	-0.98121632
1.00647032	0.06249932	-0.13709432	-0.24508232	-0.25981932	-0.98641032
1.00731032	0.06067132	-0.13734732	-0.24250132	-0.26099932	-0.99068032
1.00810032	0.05876232	-0.13762132	-0.23753632	-0.26142832	-0.99398632
1.00903032	0.05678232	-0.13789332	-0.23281032	-0.26187032	-0.99653332
1.00901032	0.05463732	-0.13798632	-0.23559932	-0.26647832	-0.99939732
1.00961032	0.05236632	-0.13812932	-0.23272832	-0.26948832	-0.99965732
1.01053032	0.05001032	-0.13831832	-0.23558532	-0.27140332	-0.99900532
1.01040032	0.04754832	-0.13839532	-0.23385032	-0.27559632	-0.99632332
1.01094032	0.04510232	-0.13858332	-0.23257832	-0.27652132	-0.99258232
1.01232032	0.04262532	-0.13878532	-0.23099732	-0.27484632	-0.98611032
1.01340032	0.04000632	-0.13884032	-0.23293732	-0.27744932	-0.97967532
1.01482032	0.03746432	-0.13886832	-0.23327932	-0.27833432	-0.97163732
1.01599032	0.03487832	-0.13885032	-0.23699632	-0.27894232	-0.96259732
1.01597032	0.03238432	-0.13879532	-0.23867132	-0.28399032	-0.95273432
1.01785032	0.03016732	-0.13893432	-0.23802932	-0.28394032	-0.94114532
1.01968032	0.02774832	-0.13909532	-0.23774632	-0.28437932	-0.93231232
1.02107032	0.02514332	-0.13925232	-0.23644232	-0.28553732	-0.92204132
1.02335032	0.02249232	-0.13948032	-0.23839932	-0.28508032	-0.91261532
1.02450032	0.01957332	-0.13951132	-0.24008232	-0.28161832	-0.90320232
1.02774032	0.01662432	-0.13954132	-0.24488032	-0.27442932	-0.89221532
1.02908032	0.01332632	-0.13928332	-0.25160532	-0.27551032	-0.88170532
1.02966032	0.00996832	-0.13927632	-0.24898932	-0.28005232	-0.87122032
1.03119032	0.00649132	-0.13959332	-0.24277832	-0.27838432	-0.85846832
1.03307032	0.00264332	-0.13986732	-0.24347732	-0.27450932	-0.84755632
1.03502032	-0.00150832	-0.14011032	-0.24845032	-0.27550432	-0.83799432
1.03522032	-0.00585132	-0.14027432	-0.24905532	-0.27997032	-0.82896132
1.03827032	-0.01028632	-0.14068932	-0.25377232	-0.27572132	-0.81837732
1.03737032	-0.01488832	-0.14063232	-0.25401532	-0.28364632	-0.80872932
1.03710032	-0.01927732	-0.14090932	-0.26084032	-0.28412932	-0.79977132
1.03797032	-0.02344832	-0.14102032	-0.26122932	-0.27648732	-0.78760432
1.03901032	-0.02767932	-0.14086432	-0.25618532	-0.27082032	-0.77881232
1.03813032	-0.03169732	-0.14068432	-0.25348532	-0.26970132	-0.77306932
1.03766032	-0.03558032	-0.14069732	-0.24966432	-0.26747532	-0.76776132
1.03806032	-0.03925432	-0.14065632	-0.24469832	-0.26098732	-0.76200432
1.03787032	-0.04267932	-0.14039232	-0.24362432	-0.25864132	-0.76077932
1.03742032	-0.04566532	-0.14016432	-0.24376032	-0.25747332	-0.76001432
1.03605032	-0.04825032	-0.13997432	-0.23609632	-0.25550032	-0.76057032
1.03522032	-0.05048132	-0.13976632	-0.23322232	-0.24967932	-0.76342532
1.03457032	-0.05231132	-0.13943532	-0.23090632	-0.24781632	-0.76926932
1.03289032	-0.05361532	-0.13890632	-0.22912732	-0.24808232	-0.77788632
1.03204032	-0.05454832	-0.13849532	-0.21500132	-0.24606132	-0.78444732
1.03270032	-0.05513732	-0.13837432	-0.20623432	-0.24603032	-0.79546732
1.03208032	-0.05540132	-0.13792832	-0.20387332	-0.24671732	-0.81085232
1.03125032	-0.05540432	-0.13717532	-0.19277532	-0.25021832	-0.82128932
1.03115032	-0.05526632	-0.13594332	-0.19461032	-0.25532232	-0.83388132
1.03166032	-0.05483132	-0.13414032	-0.19025332	-0.26058032	-0.84324032
1.03274032	-0.05407032	-0.13175032	-0.18261432	-0.26641632	-0.84772532
1.03245032	-0.05283232	-0.12861632	-0.17840532	-0.27756232	-0.85043932
1.03378032	-0.05131732	-0.12519732	-0.16894832	-0.28816232	-0.85070932
1.03280032	-0.04922032	-0.12121332	-0.16305032	-0.30377832	-0.84961232
1.03147032	-0.04663932	-0.11710732	-0.16190432	-0.31651932	-0.84942732
1.03071032	-0.04356732	-0.11318432	-0.15798032	-0.32514632	-0.84954732
1.03022032	-0.03995432	-0.10959832	-0.15136732	-0.33343632	-0.85116532
1.03046032	-0.03580532	-0.10645332	-0.14872332	-0.33504932	-0.85626532
1.03112032	-0.03110932	-0.10378432	-0.14803532	-0.33667832	-0.86377732
1.03235032	-0.02592832	-0.10157932	-0.15252632	-0.33320532	-0.87479132
1.03429032	-0.02042132	-0.09978632	-0.15426732	-0.32909432	-0.88574432
1.03558032	-0.01467332	-0.09820532	-0.16010032	-0.32433232	-0.89816332
1.03606032	-0.00881532	-0.09682932	-0.16971032	-0.31827632	-0.90984432
1.03624032	-0.00289332	-0.09567732	-0.17877732	-0.31237032	-0.92042232
1.03545032	0.00303332	-0.09468132	-0.18538832	-0.30698532	-0.92950132
1.03671032	0.00898432	-0.09413932	-0.19416632	-0.29402432	-0.93866332
1.03548032	0.01489732	-0.09365432	-0.20517632	-0.28771432	-0.94884132
1.03442032	0.02077832	-0.09351332	-0.21166632	-0.27764432	-0.95779732
1.03390032	0.02657932	-0.09377532	-0.21905832	-0.26672332	-0.96704632
1.03132032	0.03215732	-0.09417432	-0.23288232	-0.25919932	-0.97807832
1.02990032	0.03759532	-0.09498332	-0.24146332	-0.25064332	-0.98711032
1.02775032	0.04274132	-0.09603032	-0.24529532	-0.24315032	-0.99617732
1.02588032	0.04764232	-0.09738432	-0.24803132	-0.23514532	-1.00328032
1.02329032	0.05221332	-0.09897232	-0.24978832	-0.22931632	-1.01176032
1.02057032	0.05646032	-0.10082832	-0.25381332	-0.22545532	-1.02015032
1.01753032	0.06034532	-0.10285432	-0.25571832	-0.22422232	-1.02869032
1.01403032	0.06382232	-0.10504732	-0.25639332	-0.22632132	-1.03683032
1.00875032	0.06667732	-0.10709632	-0.25399932	-0.23672532	-1.04357032
1.00488032	0.06894432	-0.10920732	-0.25277432	-0.24470132	-1.04788032
1.00120032	0.07050532	-0.11117732	-0.24405532	-0.25397032	-1.04845032
0.99865832	0.07138632	-0.11299732	-0.24266832	-0.26081432	-1.04679032
0.99785732	0.07177232	-0.11481032	-0.24191432	-0.26568232	-1.04227032
0.99753832	0.07176032	-0.11660032	-0.24299632	-0.27158932	-1.03665032
0.99816432	0.07164932	-0.11859432	-0.24212132	-0.27403032	-1.03135032
0.99881932	0.07151332	-0.12074432	-0.24360132	-0.27806032	-1.02693032
1.00050032	0.07146732	-0.12317632	-0.24272532	-0.27938932	-1.02237032
1.00079032	0.07129232	-0.12549132	-0.24576532	-0.28294432	-1.02029032
1.00194032	0.07109032	-0.12786132	-0.24602732	-0.28356232	-1.01633032
1.00232032	0.07068332	-0.12994932	-0.24847732	-0.28488132	-1.01299032
1.00329032	0.07011232	-0.13174832	-0.25423132	-0.28335232	-1.00849032
1.00508032	0.06940432	-0.13321732	-0.26070132	-0.28161032	-1.00377032
1.00680032	0.06850932	-0.13426932	-0.26933332	-0.27989732	-0.99903232
1.00900032	0.06758332	-0.13507732	-0.27893832	-0.27726332	-0.99387632
1.01096032	0.06660132	-0.13564032	-0.28516532	-0.27487332	-0.98867432
1.01200032	0.06549332	-0.13596532	-0.28828332	-0.27357532	-0.98499032
1.01342032	0.06438532	-0.13626032	-0.29098732	-0.27122732	-0.98245932
1.01443032	0.06316832	-0.13642332	-0.29374632	-0.27062532	-0.98165932
1.01612032	0.06171132	-0.13650732	-0.30354932	-0.27026232	-0.98055132
1.01793032	0.05998832	-0.13652532	-0.30938932	-0.26980632	-0.97873332
1.01876032	0.05803932	-0.13653932	-0.31321332	-0.27209632	-0.97579832
1.01998032	0.05601132	-0.13675032	-0.31472632	-0.27404532	-0.97310032
1.02086032	0.05384932	-0.13688632	-0.31740532	-0.27558832	-0.96998532
1.02169032	0.05156132	-0.13697432	-0.31710432	-0.27575832	-0.96516032
1.02204032	0.04913932	-0.13695332	-0.31724932	-0.27591532	-0.95952332
1.02348032	0.04661932	-0.13708032	-0.31309032	-0.27667632	-0.95199832
1.02369032	0.04382632	-0.13716832	-0.31188632	-0.27991432	-0.94522232
1.02476032	0.04098032	-0.13762132	-0.30591632	-0.28322432	-0.93627932
1.02600032	0.03806132	-0.13816932	-0.29686532	-0.28543332	-0.92669432
1.02732032	0.03489632	-0.13863432	-0.29072832	-0.28595632	-0.91740632
1.02925032	0.03167532	-0.13901432	-0.28801432	-0.28709732	-0.90776732
1.02981032	0.02838432	-0.13913932	-0.28887532	-0.28981732	-0.89884632
1.03057032	0.02529632	-0.13926432	-0.28634932	-0.28613532	-0.88953532
1.03144032	0.02227732	-0.13915332	-0.28745532	-0.28085432	-0.88157832
1.03317032	0.01911532	-0.13895532	-0.29433532	-0.27363732	-0.87405032
1.03409032	0.01590432	-0.13879832	-0.29475432	-0.27554332	-0.86971832
1.03477032	0.01270732	-0.13887032	-0.29533832	-0.27623832	-0.86464432
1.03808032	0.00920632	-0.13915732	-0.29074432	-0.27103632	-0.85692232
1.04002032	0.00529232	-0.13919032	-0.29311932	-0.26997432	-0.85098232
1.04227032	0.00129832	-0.13940032	-0.29399932	-0.27396232	-0.84313632
1.04266032	-0.00288432	-0.13968632	-0.28768932	-0.27984432	-0.83508332
1.04388032	-0.00684832	-0.14003532	-0.28709432	-0.27516532	-0.82424632
1.04601032	-0.01118132	-0.14011032	-0.28883532	-0.26676332	-0.81371232
1.04501032	-0.01562432	-0.14003232	-0.29623432	-0.26793032	-0.80721432
1.04572032	-0.02005132	-0.14041632	-0.29433932	-0.26747232	-0.79840732
1.04644032	-0.02448932	-0.14047132	-0.29179032	-0.26258532	-0.78721932
1.04561032	-0.02883332	-0.14015032	-0.29297032	-0.26109532	-0.77962332
1.04589032	-0.03295132	-0.14013032	-0.29092932	-0.26184132	-0.77239432
1.04467032	-0.03690632	-0.14007032	-0.28712832	-0.26215532	-0.76627232
1.04404032	-0.04070032	-0.14019332	-0.28431432	-0.26338932	-0.76133832
1.04383032	-0.04412532	-0.14020832	-0.28174532	-0.25966432	-0.75587632
1.04301032	-0.04736932	-0.13994532	-0.27593732	-0.25280832	-0.75261132
1.04202032	-0.04994432	-0.13962732	-0.27462132	-0.24975732	-0.75210632
1.04077032	-0.05195732	-0.13926132	-0.27329932	-0.24699832	-0.75542232
1.04045032	-0.05348732	-0.13905032	-0.26400932	-0.24573932	-0.75886432
1.03928032	-0.05454032	-0.13870732	-0.26020632	-0.24612132	-0.76550432
1.03860032	-0.05530232	-0.13846132	-0.25490132	-0.24818232	-0.77480532
1.03925032	-0.05591932	-0.13829532	-0.24807332	-0.24640332	-0.78185632
1.03715032	-0.05623932	-0.13761832	-0.25042232	-0.25216832	-0.79554932
1.03801032	-0.05639732	-0.13731832	-0.25223232	-0.25227932	-0.80762132
1.03677032	-0.05616632	-0.13653132	-0.25341832	-0.25943932	-0.82140432
1.03780032	-0.05582032	-0.13571132	-0.25283832	-0.26088332	-0.83218332
1.03864032	-0.05512932	-0.13430932	-0.24885632	-0.26739732	-0.83984232
1.03897032	-0.05416032	-0.13227932	-0.24666232	-0.27379632	-0.84739632
1.03913032	-0.05287932	-0.12964932	-0.24106032	-0.28007832	-0.85197932
1.03898032	-0.05126432	-0.12648932	-0.23534632	-0.29279332	-0.85392932
1.03915032	-0.04930632	-0.12294232	-0.22645732	-0.30232332	-0.85415232
1.03974032	-0.04700632	-0.11916932	-0.21970732	-0.31014732	-0.85287332
1.03880032	-0.04423832	-0.11515032	-0.21073732	-0.32015532	-0.85115732
1.03751032	-0.04102132	-0.11117632	-0.20676732	-0.33055532	-0.85189632
1.03675032	-0.03733832	-0.10746732	-0.20009032	-0.33917332	-0.85281732
1.03683032	-0.03320032	-0.10416832	-0.19560332	-0.34222332	-0.85691332
1.03757032	-0.02857632	-0.10134532	-0.19562432	-0.34663932	-0.86331532
1.03931032	-0.02349132	-0.09907132	-0.19489532	-0.34708932	-0.87084432
1.04107032	-0.01800832	-0.09720732	-0.20060732	-0.34718732	-0.88169932
1.04346032	-0.01220232	-0.09574932	-0.19784332	-0.34656632	-0.89184432
1.04462032	-0.00618432	-0.09446632	-0.20160932	-0.34162432	-0.90241532
1.04599032	0.00001232	-0.09352132	-0.20609132	-0.33926032	-0.91394532
1.04834032	0.00629032	-0.09293232	-0.20957732	-0.33062132	-0.92444232
1.04822032	0.01262332	-0.09243432	-0.22530532	-0.32450932	-0.93737132
1.04942032	0.01898032	-0.09240132	-0.22936232	-0.31567432	-0.94777432
1.04923032	0.02528732	-0.09257332	-0.24136532	-0.30771432	-0.95969632
1.04911032	0.03146732	-0.09308932	-0.25110532	-0.29739332	-0.97105232
1.04775032	0.03753032	-0.09383332	-0.25744332	-0.29193332	-0.98362832
1.04695032	0.04348832	-0.09497832	-0.26461832	-0.28276832	-0.99511232
1.04681032	0.04934232	-0.09657932	-0.26422032	-0.27511632	-1.00662032
1.04603032	0.05494032	-0.09844232	-0.26904632	-0.27000732	-1.01908032
1.04357032	0.06016432	-0.10039732	-0.27678832	-0.26918432	-1.03339032
1.04119032	0.06496432	-0.10259432	-0.28276632	-0.26988632	-1.04563032
1.03756032	0.06921532	-0.10482632	-0.28702032	-0.27098132	-1.05689032
1.03308032	0.07290432	-0.10709132	-0.29212132	-0.27557232	-1.06670032
1.02820032	0.07597832	-0.10937132	-0.29268932	-0.28185432	-1.07448032
1.02358032	0.07836632	-0.11165232	-0.29002732	-0.28766532	-1.07900032
1.01911032	0.07997432	-0.11379532	-0.28906632	-0.29509632	-1.08047032
1.01558032	0.08084732	-0.11579732	-0.28563532	-0.30214432	-1.07843032
1.01424032	0.08115732	-0.11777032	-0.28623832	-0.30525132	-1.07330032
1.01386032	0.08109932	-0.11972432	-0.28511532	-0.30897532	-1.06637032
1.01429032	0.08093232	-0.12177632	-0.28601832	-0.31023432	-1.05942032
1.01491032	0.08076932	-0.12398532	-0.28596332	-0.31257732	-1.05403032
1.01544032	0.08059732	-0.12625432	-0.28811832	-0.31276632	-1.05038032
1.01620032	0.08036232	-0.12849432	-0.28935632	-0.31444232	-1.04690032
1.01685032	0.07995032	-0.13059732	-0.29047532	-0.31494332	-1.04363032
1.01728032	0.07926632	-0.13240432	-0.28966932	-0.31709132	-1.03939032
1.01918032	0.07840232	-0.13405132	-0.28510532	-0.31566432	-1.03318032
1.02126032	0.07728932	-0.13536532	-0.28494332	-0.31247832	-1.02704032
1.02209032	0.07593832	-0.13619432	-0.29049232	-0.31259932	-1.02237032
1.02400032	0.07466632	-0.13695532	-0.29175232	-0.30815232	-1.01651032
1.02478032	0.07338832	-0.13741132	-0.29231832	-0.30654432	-1.01186032
1.02546032	0.07221332	-0.13781432	-0.29176032	-0.30569232	-1.00870032
1.02657032	0.07116532	-0.13821432	-0.28900332	-0.30294932	-1.00672032
1.02680032	0.07015132	-0.13841132	-0.28832432	-0.30065432	-1.00701032
1.02729032	0.06915632	-0.13848832	-0.28706932	-0.30018432	-1.00792032
1.02826032	0.06812332	-0.13851132	-0.28639732	-0.29781432	-1.01030032
1.02776032	0.06695632	-0.13834332	-0.28680132	-0.29824632	-1.01264032
1.02785032	0.06580432	-0.13833632	-0.27960532	-0.29838732	-1.01404032
1.02825032	0.06449932	-0.13840332	-0.27407832	-0.29785832	-1.01368032
1.02932032	0.06295032	-0.13848432	-0.27039432	-0.29708732	-1.01163032
1.03103032	0.06107632	-0.13862132	-0.26635732	-0.29535932	-1.00718032
1.03232032	0.05882032	-0.13867732	-0.27153732	-0.29712532	-1.00250032
1.03152032	0.05639032	-0.13846432	-0.28064032	-0.30261932	-0.99683132
1.03260032	0.05409532	-0.13844332	-0.28898232	-0.30270832	-0.98822332
1.03386032	0.05177632	-0.13856932	-0.29093232	-0.30131032	-0.97778732
1.03340032	0.04958732	-0.13858632	-0.29575132	-0.30658232	-0.96938732
1.03533032	0.04755732	-0.13886332	-0.29582132	-0.30356532	-0.95903432
1.03645032	0.04525232	-0.13884732	-0.29843732	-0.30378332	-0.95074732
1.03721032	0.04280232	-0.13904732	-0.29637732	-0.30357532	-0.94207732
1.03737032	0.04043732	-0.13918532	-0.30074932	-0.30179532	-0.93539132
1.03835032	0.03793632	-0.13923132	-0.29730432	-0.29780532	-0.92703532
1.03950032	0.03536632	-0.13923432	-0.29208632	-0.29642232	-0.91919932
1.03995032	0.03249432	-0.13934432	-0.28663532	-0.29845832	-0.91384932
1.03978032	0.02964932	-0.13965532	-0.28324332	-0.29978732	-0.90992432
1.04136032	0.02671932	-0.14002032	-0.27381332	-0.29867832	-0.90510132
1.04249032	0.02368132	-0.14013332	-0.27357932	-0.30015232	-0.90307432
1.04452032	0.02043532	-0.14044732	-0.26318632	-0.30417232	-0.89816732
1.04533032	0.01727632	-0.14061232	-0.26291232	-0.30322532	-0.89272832
1.04693032	0.01406932	-0.14058832	-0.26494532	-0.30012632	-0.88799732
1.04802032	0.01084032	-0.14054832	-0.26237532	-0.30018032	-0.88193432
1.04942032	0.00731132	-0.14085232	-0.25871032	-0.30306632	-0.87692932
1.04973032	0.00402732	-0.14104932	-0.26384432	-0.29933232	-0.87043432
1.05122032	0.00077432	-0.14086932	-0.26109432	-0.29222632	-0.86436332
1.05140032	-0.00224432	-0.14028932	-0.26834732	-0.28626032	-0.86037232
1.05220032	-0.00530732	-0.13983732	-0.27549032	-0.28372832	-0.85564932
1.05274032	-0.00862832	-0.13977232	-0.26619832	-0.28860832	-0.84786832
1.05273032	-0.01194932	-0.14004932	-0.26202932	-0.29425832	-0.84062032
1.05335032	-0.01528232	-0.14043132	-0.25742132	-0.29664732	-0.83169632
1.05322032	-0.01866232	-0.14073732	-0.25225532	-0.29619932	-0.82364132
1.05279032	-0.02195332	-0.14081232	-0.25409432	-0.29362732	-0.81672632
1.05238032	-0.02508632	-0.14071232	-0.25660732	-0.29386632	-0.80943432
1.05221032	-0.02793632	-0.14061832	-0.24867732	-0.29634732	-0.80114032
1.04976032	-0.03051232	-0.14055432	-0.24650032	-0.30242432	-0.79544032
1.04954032	-0.03268732	-0.14088732	-0.24198632	-0.30408332	-0.78862332
1.04822032	-0.03470432	-0.14088632	-0.23831632	-0.30505732	-0.78160432
1.04868032	-0.03636832	-0.14113932	-0.22897632	-0.30402832	-0.77414732
1.04727032	-0.03765932	-0.14119232	-0.22945632	-0.30948932	-0.77274132
1.04733032	-0.03860032	-0.14146132	-0.22015832	-0.31154632	-0.76862232
1.04692032	-0.03920132	-0.14158432	-0.20983432	-0.31451832	-0.76781332
1.04603032	-0.03934632	-0.14157132	-0.20336732	-0.31855332	-0.76980932
1.04523032	-0.03907032	-0.14149132	-0.19304832	-0.32220732	-0.77316932
1.04424032	-0.03833432	-0.14111032	-0.18111132	-0.32774532	-0.77622132
1.04411032	-0.03721732	-0.14032432	-0.16608832	-0.33123132	-0.77853832
1.04364032	-0.03574532	-0.13882532	-0.15462432	-0.33805032	-0.78255732
1.04217032	-0.03395132	-0.13648732	-0.15156232	-0.34779432	-0.78722232
1.04292032	-0.03187932	-0.13379532	-0.14460732	-0.35494332	-0.78958232
1.04144032	-0.02941132	-0.13020932	-0.13654232	-0.36832432	-0.78911532
1.04178032	-0.02663932	-0.12645132	-0.13456732	-0.37547032	-0.79254432
1.03959032	-0.02351232	-0.12201632	-0.13332032	-0.38918632	-0.79445332
1.04128032	-0.02010232	-0.11785832	-0.13298832	-0.39723132	-0.79654532
1.03895032	-0.01635532	-0.11312132	-0.13084932	-0.40627632	-0.79796332
1.03636032	-0.01228132	-0.10843432	-0.13710832	-0.41796432	-0.80366932
1.03700032	-0.00781232	-0.10437632	-0.14025132	-0.42107232	-0.80788232
1.03662032	-0.00293532	-0.10050932	-0.14394332	-0.42557332	-0.81654332
1.03645032	0.00227632	-0.09702832	-0.14741832	-0.42912032	-0.82475132
1.03818032	0.00778932	-0.09411632	-0.15041332	-0.42852132	-0.83466532
1.03926032	0.01358432	-0.09163132	-0.15488632	-0.42462732	-0.84638732
1.04069032	0.01960032	-0.08966432	-0.15972332	-0.41942432	-0.85949232
1.04226032	0.02574632	-0.08812932	-0.16542732	-0.41186332	-0.87161832
1.04452032	0.03194432	-0.08707232	-0.18050632	-0.39806232	-0.88639032
1.04610032	0.03813132	-0.08639932	-0.19471632	-0.38479632	-0.90055732
1.04702032	0.04417032	-0.08614932	-0.22055832	-0.36611732	-0.91595632
1.04731032	0.05009332	-0.08635432	-0.23498732	-0.35113532	-0.92980932
1.04688032	0.05579932	-0.08697232	-0.25467932	-0.33796632	-0.94440732
1.04625032	0.06130832	-0.08807032	-0.26886432	-0.32470332	-0.95692532
1.04394032	0.06645932	-0.08951732	-0.28875832	-0.31564532	-0.97330232
1.04267032	0.07145332	-0.09152832	-0.29879332	-0.30683132	-0.98610232
1.04187032	0.07617632	-0.09401832	-0.30170132	-0.29809132	-0.99784832
1.03966032	0.08049932	-0.09674532	-0.30894632	-0.29562932	-1.01145032
1.03780032	0.08449832	-0.09977532	-0.30850232	-0.29563432	-1.02268032
1.03544032	0.08807732	-0.10300632	-0.31353132	-0.29839932	-1.03584032
1.03404032	0.09139532	-0.10653232	-0.31218432	-0.30124632	-1.04638032
1.03031032	0.09405732	-0.10992332	-0.31716632	-0.30611632	-1.05841032
1.02475032	0.09594532	-0.11301532	-0.31170732	-0.31927832	-1.06667032
1.02014032	0.09702232	-0.11580132	-0.31022332	-0.32936032	-1.07012032
1.01797032	0.09737232	-0.11833832	-0.30673432	-0.33520432	-1.06727032
1.01739032	0.09717132	-0.12058632	-0.31159932	-0.34120032	-1.06388032
1.01816032	0.09683732	-0.12282232	-0.31377932	-0.34517732	-1.05810032
1.01884032	0.09638032	-0.12499632	-0.31445532	-0.34918032	-1.05272032
1.01996032	0.09584232	-0.12719032	-0.31546832	-0.35104532	-1.04837032
1.02082032	0.09515032	-0.12935332	-0.30994032	-0.35454832	-1.04279032
1.02249032	0.09440432	-0.13147132	-0.30495232	-0.35411032	-1.03822032
1.02322032	0.09336032	-0.13328332	-0.30609432	-0.35501232	-1.03518032
1.02478032	0.09217532	-0.13488032	-0.30865132	-0.35448332	-1.03145032
1.02698032	0.09076232	-0.13615832	-0.31475632	-0.35231032	-1.02799032
1.02963032	0.08913232	-0.13715632	-0.31690432	-0.35062332	-1.02099032
1.03124032	0.08725332	-0.13777232	-0.31681732	-0.35131732	-1.01574032
1.03239032	0.08533332	-0.13825632	-0.31781832	-0.35194932	-1.00993032
1.03298032	0.08341932	-0.13870232	-0.31696632	-0.35329832	-1.00583032
1.03401032	0.08168132	-0.13918132	-0.31718832	-0.35257632	-1.00309032
1.03632032	0.08003632	-0.13961432	-0.31566232	-0.34974332	-0.99958632
1.03793032	0.07823232	-0.13975532	-0.31837532	-0.34540032	-0.99690432
1.03869032	0.07632432	-0.13971432	-0.31884232	-0.34543532	-0.99604032
1.03868032	0.07448232	-0.13967032	-0.31795432	-0.34583932	-0.99573332
1.03933032	0.07271632	-0.13977932	-0.31415632	-0.34559932	-0.99575532
1.04005032	0.07089132	-0.13988432	-0.31105832	-0.34457432	-0.99700032
1.04263032	0.06890732	-0.14014632	-0.30733232	-0.34011332	-0.99702832
1.04513032	0.06660832	-0.14033832	-0.30967132	-0.33879532	-0.99712532
1.04481032	0.06400432	-0.14021732	-0.31758632	-0.33842232	-0.99818532
1.04499032	0.06166832	-0.14004632	-0.32314832	-0.33818032	-0.99776632
1.04473032	0.05960732	-0.13971332	-0.32504832	-0.33538832	-0.99794732
1.04609032	0.05794032	-0.13945232	-0.32649332	-0.33152832	-0.99748832
1.04747032	0.05610432	-0.13922532	-0.32196032	-0.32891732	-0.99625132
1.04873032	0.05386332	-0.13917732	-0.32108732	-0.32752632	-0.99534232
1.05043032	0.05124532	-0.13947932	-0.32041032	-0.33022532	-0.99190232
1.05371032	0.04828132	-0.13999732	-0.31805032	-0.33041032	-0.98425432
1.05469032	0.04511932	-0.14011532	-0.32382332	-0.33155032	-0.97641732
1.05622032	0.04214832	-0.14003232	-0.32914932	-0.33393332	-0.96688432
1.05777032	0.03909432	-0.13987832	-0.33015332	-0.33215032	-0.95372632
1.05789032	0.03590332	-0.13970832	-0.33578032	-0.33860332	-0.94244732
1.05805032	0.03288832	-0.14017332	-0.33557432	-0.34561232	-0.93088832
1.06041032	0.03006032	-0.14069632	-0.32779532	-0.34363632	-0.91537832
1.06000032	0.02689432	-0.14074732	-0.32416432	-0.33935632	-0.90346432
1.06261032	0.02432132	-0.14062032	-0.33144932	-0.33174332	-0.89134932
1.06254032	0.02120232	-0.14025932	-0.32758132	-0.33466932	-0.88140132
1.06233032	0.01827632	-0.14050632	-0.32434832	-0.33798532	-0.87272032
1.06329032	0.01508832	-0.14099732	-0.31687432	-0.33862932	-0.86369632
1.06442032	0.01194432	-0.14119132	-0.31303732	-0.33443932	-0.85394332
1.06496032	0.00870032	-0.14105632	-0.31490832	-0.33186232	-0.84881132
1.06674032	0.00550432	-0.14097832	-0.31821532	-0.33074732	-0.84378132
1.06725032	0.00199632	-0.14093532	-0.31508932	-0.33317832	-0.83866132
1.06765032	-0.00126632	-0.14098232	-0.31810232	-0.33174332	-0.83241432
1.06777032	-0.00480132	-0.14087432	-0.31787132	-0.33171132	-0.82768232
1.06855032	-0.00827332	-0.14099932	-0.31357732	-0.33010832	-0.82026632
1.06865032	-0.01191832	-0.14118232	-0.30400032	-0.33121332	-0.81417932
1.06761032	-0.01554332	-0.14143232	-0.29765432	-0.33081632	-0.81067532
1.06981032	-0.01928432	-0.14175432	-0.28892132	-0.32459732	-0.80481632
1.06895032	-0.02284432	-0.14171932	-0.28851432	-0.32635032	-0.80210232
1.06771032	-0.02604232	-0.14179232	-0.28516632	-0.32957432	-0.79886832
1.06678032	-0.02878332	-0.14178032	-0.28527532	-0.32321532	-0.79543932
1.06710032	-0.03100232	-0.14156532	-0.28167032	-0.31428032	-0.79119132
1.06618032	-0.03261732	-0.14103232	-0.29121332	-0.30810232	-0.79085932
1.06369032	-0.03365132	-0.14038832	-0.28899232	-0.31045832	-0.79252632
1.06619032	-0.03431232	-0.14059432	-0.28332032	-0.30392532	-0.79390132
1.06544032	-0.03468732	-0.14028732	-0.27794532	-0.30491732	-0.79985632
1.06409032	-0.03497732	-0.13988632	-0.27914532	-0.30582432	-0.80864332
1.06418032	-0.03512732	-0.13979532	-0.27269732	-0.30633032	-0.81591832
1.06407032	-0.03506632	-0.13962332	-0.26626632	-0.30578032	-0.82410332
1.06379032	-0.03467432	-0.13930132	-0.25796332	-0.30723932	-0.83311232
1.06311032	-0.03390132	-0.13867132	-0.25073232	-0.31101932	-0.84236032
1.06167032	-0.03281632	-0.13746332	-0.24687732	-0.31636932	-0.85064432
1.06193032	-0.03155432	-0.13593932	-0.23761832	-0.32137032	-0.85302432
1.06178032	-0.03000632	-0.13377632	-0.22899232	-0.32724132	-0.85426132
1.06141032	-0.02818832	-0.13112032	-0.22634532	-0.33450432	-0.85540632
1.06130032	-0.02612332	-0.12812332	-0.22022832	-0.34153832	-0.85326432
1.06127032	-0.02381532	-0.12482732	-0.21522432	-0.35087232	-0.85192532
1.06117032	-0.02129532	-0.12133732	-0.21166132	-0.35495032	-0.84968132
1.06040032	-0.01852032	-0.11771032	-0.20786632	-0.36334032	-0.84644432
1.05930032	-0.01554132	-0.11411032	-0.20961432	-0.37014532	-0.84621132
1.05789032	-0.01229532	-0.11059232	-0.20912032	-0.37657532	-0.84632232
1.05878032	-0.00874832	-0.10754932	-0.20737232	-0.37676032	-0.84557932
1.05822032	-0.00486132	-0.10473732	-0.21660432	-0.38115732	-0.85136932
1.05874032	-0.00066232	-0.10237632	-0.21924132	-0.38262932	-0.85499832
1.05974032	0.00378332	-0.10039332	-0.22052632	-0.38321132	-0.86082132
1.06111032	0.00845532	-0.09871432	-0.21608332	-0.38431632	-0.86566032
1.06193032	0.01329332	-0.09725932	-0.21932832	-0.38864232	-0.87424032
1.06358032	0.01833732	-0.09612732	-0.22051132	-0.38804932	-0.88046732
1.06512032	0.02348332	-0.09521732	-0.22447432	-0.38625332	-0.88905032
1.06568032	0.02868132	-0.09448932	-0.22794432	-0.38646132	-0.89733032
1.06649032	0.03392732	-0.09406232	-0.23603332	-0.38284232	-0.90598932
1.06801032	0.03917232	-0.09406832	-0.23705032	-0.37679432	-0.91425732
1.06843032	0.04431232	-0.09432132	-0.24627132	-0.36971832	-0.92423132
1.06810032	0.04929532	-0.09481532	-0.25345832	-0.36606232	-0.93357632
1.06879032	0.05415732	-0.09569932	-0.25724932	-0.35865132	-0.94212532
1.06762032	0.05871532	-0.09668232	-0.26713532	-0.35547632	-0.95226532
1.06736032	0.06310332	-0.09803832	-0.27377532	-0.35065432	-0.96127432
1.06704032	0.06722632	-0.09971932	-0.27823132	-0.34653532	-0.96971332
1.06640032	0.07107132	-0.10173232	-0.28388132	-0.34315432	-0.97798332
1.06543032	0.07460732	-0.10405032	-0.28858532	-0.33982032	-0.98715732
1.06448032	0.07790432	-0.10673232	-0.29518632	-0.33578632	-0.99624632
1.06315032	0.08091032	-0.10970332	-0.30055932	-0.33330032	-1.00542032
1.06237032	0.08368632	-0.11303632	-0.30344432	-0.33196032	-1.01508032
1.05885032	0.08579132	-0.11615932	-0.30463232	-0.33465532	-1.02439032
1.05456032	0.08716332	-0.11903832	-0.30209132	-0.34142332	-1.03021032
1.05072032	0.08772232	-0.12155032	-0.30094432	-0.34762432	-1.03243032
1.04893032	0.08767632	-0.12382732	-0.29586332	-0.35102632	-1.03032032
1.04854032	0.08725832	-0.12603432	-0.29818032	-0.35177832	-1.02769032
1.04850032	0.08673732	-0.12820732	-0.29581532	-0.35507532	-1.02430032
1.04947032	0.08628932	-0.13051032	-0.29136132	-0.35552132	-1.02158032
1.05027032	0.08569432	-0.13271332	-0.28623232	-0.35503132	-1.01843032
1.05037032	0.08489632	-0.13461432	-0.28156932	-0.35678632	-1.01589032
1.05122032	0.08400832	-0.13634332	-0.27838232	-0.35494432	-1.01241032
1.05212032	0.08303132	-0.13778132	-0.27575832	-0.35241232	-1.01023032
1.05406032	0.08197232	-0.13893832	-0.27117432	-0.35018032	-1.00498032
1.05682032	0.08080332	-0.13968132	-0.27100332	-0.34607432	-1.00107032
1.05876032	0.07945232	-0.13997032	-0.27437132	-0.34229632	-0.99686832
1.05976032	0.07801132	-0.14003132	-0.27993632	-0.34201932	-0.99389132
1.06079032	0.07671232	-0.14017932	-0.28083232	-0.34008832	-0.99256332
1.06276032	0.07558732	-0.14050432	-0.27530132	-0.33727332	-0.99029732
1.06394032	0.07419632	-0.14062932	-0.27197032	-0.33867632	-0.98857732
1.06517032	0.07247032	-0.14071132	-0.26638732	-0.33972032	-0.98654932
1.06626032	0.07047032	-0.14089632	-0.26517932	-0.34257432	-0.98476732
1.06618032	0.06836132	-0.14110932	-0.26694832	-0.34633932	-0.98355132
1.06698032	0.06633032	-0.14138732	-0.26549232	-0.34613332	-0.97886032
1.06680032	0.06426632	-0.14134232	-0.26730632	-0.34709332	-0.97657932
1.06611032	0.06235032	-0.14121532	-0.26873232	-0.35041732	-0.97618832
1.06697032	0.06058632	-0.14132632	-0.26114632	-0.35008532	-0.97337232
1.06747032	0.05869932	-0.14149732	-0.25324532	-0.35313332	-0.97232932
1.06816032	0.05667532	-0.14180232	-0.25060232	-0.35482332	-0.97179532
1.06966032	0.05470232	-0.14213332	-0.24963032	-0.35583432	-0.97093832
1.07138032	0.05259632	-0.14231532	-0.25110932	-0.35333832	-0.96974932
1.07285032	0.05039132	-0.14227232	-0.25739432	-0.35302632	-0.96749332
1.07344032	0.04830232	-0.14206832	-0.26429032	-0.35230732	-0.96412132
1.07384032	0.04634032	-0.14186932	-0.26860332	-0.35175332	-0.96065632
1.07454032	0.04443232	-0.14174532	-0.26835032	-0.35087832	-0.95744032
1.07533032	0.04240232	-0.14176932	-0.26703332	-0.34971732	-0.95346332
1.07504032	0.04045332	-0.14176232	-0.27058832	-0.35219432	-0.95358932
1.07474032	0.03882232	-0.14182132	-0.26658732	-0.35257232	-0.95330732
1.07441032	0.03753132	-0.14175432	-0.26608932	-0.35167032	-0.95597032
1.07532032	0.03645232	-0.14166732	-0.26382532	-0.34722532	-0.95978932
1.07455032	0.03547332	-0.14141432	-0.26366532	-0.34787032	-0.96514132
1.07479032	0.03459132	-0.14147232	-0.25634832	-0.34751032	-0.96993532
1.07509032	0.03363532	-0.14152032	-0.25442932	-0.34727432	-0.97459632
1.07562032	0.03250232	-0.14144632	-0.25482532	-0.34772832	-0.97873632
1.07674032	0.03105232	-0.14127832	-0.26135332	-0.34875932	-0.98182632
1.07901032	0.02910832	-0.14128132	-0.26223532	-0.35017532	-0.97823432
1.08008032	0.02666032	-0.14143632	-0.26501132	-0.35713632	-0.97247232
1.08026032	0.02427632	-0.14173932	-0.26861132	-0.36265832	-0.96214832
1.08061032	0.02167132	-0.14223032	-0.26578832	-0.36746232	-0.94954932
1.08122032	0.01962632	-0.14247132	-0.27285932	-0.36572232	-0.93558432
1.08223032	0.01777132	-0.14254132	-0.26668532	-0.36268432	-0.92135232
1.08046032	0.01680832	-0.14204132	-0.27804532	-0.36608632	-0.91277332
1.08064032	0.01647432	-0.14190932	-0.27110332	-0.36431932	-0.90536132
1.08278032	0.01611032	-0.14200132	-0.25692332	-0.35919332	-0.89515432
1.08353032	0.01548532	-0.14196432	-0.25320632	-0.35332932	-0.88913632
1.08509032	0.01441732	-0.14213132	-0.24996232	-0.35571832	-0.88279332
1.08591032	0.01301132	-0.14226632	-0.24773332	-0.35840132	-0.87585432
1.08760032	0.01125032	-0.14245932	-0.24922532	-0.35905032	-0.87022832
1.08955032	0.00896332	-0.14282232	-0.24570532	-0.36307132	-0.86269432
1.09004032	0.00640632	-0.14317532	-0.24630532	-0.36760532	-0.85349632
1.08899032	0.00359132	-0.14333532	-0.24675932	-0.36824832	-0.84347332
1.09045032	0.00075232	-0.14370432	-0.24059032	-0.36546832	-0.83083832
1.09088032	-0.00191932	-0.14388332	-0.23701732	-0.36446132	-0.82058332
1.09005032	-0.00469032	-0.14382732	-0.23177632	-0.36697032	-0.81214232
1.08821032	-0.00749032	-0.14388432	-0.22555832	-0.37231132	-0.80446832
1.08987032	-0.01017732	-0.14450932	-0.21496332	-0.36964632	-0.79406932
1.09106032	-0.01292132	-0.14480732	-0.20448532	-0.36375832	-0.78370932
1.09268032	-0.01564632	-0.14473532	-0.19842032	-0.36136432	-0.77266032
1.09264032	-0.01842532	-0.14458732	-0.19991132	-0.36417532	-0.76639332
1.09263032	-0.02102732	-0.14493532	-0.20161232	-0.37010732	-0.76045432
1.09377032	-0.02352732	-0.14545532	-0.20006132	-0.36525432	-0.75128832
1.09399032	-0.02593032	-0.14542032	-0.20231632	-0.35953432	-0.74285032
1.09335032	-0.02791732	-0.14508432	-0.20590632	-0.35683132	-0.73621432
1.09202032	-0.02945432	-0.14474832	-0.20847732	-0.35449832	-0.73134432
1.09193032	-0.03056232	-0.14462132	-0.20239732	-0.35192732	-0.72585432
1.09112032	-0.03123232	-0.14443432	-0.20009232	-0.35066832	-0.72549832
1.09064032	-0.03152332	-0.14433932	-0.19742132	-0.35171432	-0.72650932
1.09022032	-0.03153632	-0.14430732	-0.18810032	-0.35222432	-0.72866432
1.08935032	-0.03131432	-0.14415832	-0.18195232	-0.35442432	-0.73329132
1.08902032	-0.03091432	-0.14387332	-0.17359432	-0.35548332	-0.73919932
1.08928032	-0.03026132	-0.14323932	-0.16824032	-0.35568632	-0.74509632
1.08867032	-0.02933932	-0.14189332	-0.16699732	-0.35848832	-0.75321832
1.08884032	-0.02812132	-0.14002432	-0.16646832	-0.36189732	-0.75993432
1.08830032	-0.02656032	-0.13747032	-0.16498732	-0.36886432	-0.76511432
1.08878032	-0.02473032	-0.13445632	-0.15834932	-0.37317432	-0.76693732
1.08815032	-0.02255232	-0.13084032	-0.15566532	-0.38150632	-0.76771332
1.08751032	-0.02003532	-0.12691332	-0.14916132	-0.39102432	-0.76778132
1.08650032	-0.01713632	-0.12277532	-0.14165932	-0.40181232	-0.76792632
1.08527032	-0.01389332	-0.11857232	-0.14447732	-0.41142032	-0.77023032
1.08352032	-0.01026432	-0.11443232	-0.14418432	-0.42235732	-0.77315832
1.08261032	-0.00624832	-0.11066332	-0.14915532	-0.43008232	-0.77841832
1.08313032	-0.00184032	-0.10746032	-0.14505832	-0.43617932	-0.78161432
1.08412032	0.00297032	-0.10474132	-0.14811132	-0.43851032	-0.78744432
1.08485032	0.00812432	-0.10243932	-0.15040332	-0.44063032	-0.79692832
1.08687032	0.01354032	-0.10066332	-0.15358832	-0.43988532	-0.80651532
1.08879032	0.01918332	-0.09922332	-0.15945132	-0.43708432	-0.81703732
1.08898032	0.02489232	-0.09802532	-0.16414632	-0.43655632	-0.82718732
1.09070032	0.03070832	-0.09737432	-0.16866232	-0.43284332	-0.83919832
1.09332032	0.03654332	-0.09710832	-0.17082832	-0.42571532	-0.84781932
1.09535032	0.04236532	-0.09730232	-0.18183032	-0.41740332	-0.85952632
1.09713032	0.04816232	-0.09795532	-0.19395232	-0.40855332	-0.87216332
1.09843032	0.05383832	-0.09907032	-0.20392532	-0.39778732	-0.88547332
1.09932032	0.05932332	-0.10055932	-0.21960932	-0.38786232	-0.90109532
1.09881032	0.06448532	-0.10221032	-0.22711532	-0.38211432	-0.91321632
1.09644032	0.06915132	-0.10394932	-0.23884332	-0.38036032	-0.92751232
1.09393032	0.07340832	-0.10585332	-0.25033032	-0.37695632	-0.94007932
1.09220032	0.07728132	-0.10806132	-0.25679032	-0.37439132	-0.95123332
1.08966032	0.08066132	-0.11042232	-0.26171532	-0.37288932	-0.96028232
1.08798032	0.08376132	-0.11313732	-0.27007832	-0.37190232	-0.97073732
1.08589032	0.08646532	-0.11603332	-0.27478532	-0.37133932	-0.98034532
1.08376032	0.08867732	-0.11907632	-0.27363332	-0.37582832	-0.98894732
1.08055032	0.09019732	-0.12194732	-0.27241732	-0.38043432	-0.99457632
1.07677032	0.09091432	-0.12446532	-0.27425132	-0.38856632	-0.99755732
1.07493032	0.09100432	-0.12688632	-0.27491432	-0.39098032	-0.99651632
1.07422032	0.09058232	-0.12908932	-0.27843732	-0.39292032	-0.99282532
1.07433032	0.08984932	-0.13121732	-0.28303832	-0.39293132	-0.98914332
1.07499032	0.08894632	-0.13328632	-0.28974932	-0.39389432	-0.98510832
1.07612032	0.08797132	-0.13538332	-0.29064232	-0.39650132	-0.98193932
1.07728032	0.08694632	-0.13740332	-0.28771332	-0.40035732	-0.97694232
1.07858032	0.08594932	-0.13936332	-0.28199632	-0.40101632	-0.97365832
1.08028032	0.08501032	-0.14108632	-0.27182132	-0.40131832	-0.96881632
1.08292032	0.08395732	-0.14228232	-0.27069132	-0.39746932	-0.96468832
1.08572032	0.08269232	-0.14279232	-0.26896032	-0.39362132	-0.96092232
1.08824032	0.08133532	-0.14279232	-0.27601032	-0.39117932	-0.95978832
1.09039032	0.07992032	-0.14262732	-0.28043232	-0.39130332	-0.95872332
1.09144032	0.07843332	-0.14251832	-0.28043932	-0.38960132	-0.95905732
[truncated: 2,226 more rows]
