# Supplementary material for: Dynamic Monitoring Reveals Motor Task Characteristics in Prehistoric Technical Gestures
Source: PLoS One. 2015 Aug 18;10(8):e0134570. doi: 10.1371/journal.pone.0134570 (PMC4540478; doi:10.1371/journal.pone.0134570)
Supplement: S1 Dataset — The zip file contains csv documents of the measurement data generated during the experiments. For each experiment exist two files, one of the measurements of the force sensor and one of the position sensor. They are labeled by the abbreviation “exp” followed by a number and the postfix “-force” for the force sensor and “-position” for the position sensor. The first row shows the legend of the document which states the arrangement of the quantities below. The quantities are listed in chronological order. Sample times of both sensors were 0.01 s. (ZIP) [file pone.0134570.s002.zip › exp23-force.csv]

Force X (N)	Force Y (N)	Force Z (N)	Torque X (N-m)	Torque Y (N-m)	Torque Z (N-m)	Frequency = 1000	Averaging Level = 10	F/T Serial Number = FT14761	Time Started = 05.02.2014 18:48:10
0.148377656936646	0.0358153358101845	-0.0469724349677563	-0.00378037383779883	0.00143888231832534	-0.00337407691404223
0.180361539125443	0.0490774884819984	-0.00701771536841989	-0.00312659656628966	0.000730215047951788	-0.00330308801494539
0.148837223649025	0.059710044413805	-0.0298224203288555	-0.00259133032523096	0.000664500577840954	-0.00281285005621612
0.138891875743866	0.0415225438773632	-0.0517263561487198	-0.00319951097480953	0.000929733330849558	-0.00301537243649364
0.147899076342583	0.0648936778306961	0.0182047393172979	-0.00228641624562442	-0.000888623762875795	-0.00290184584446251
0.124968133866787	0.0798739865422249	-0.021459199488163	-0.00212452211417258	-0.000355512369424105	-0.00278535322286189
0.131927981972694	0.0380230136215687	-0.0048657413572073	-0.00378669332712889	-0.000335705524776131	-0.00291573512367904
0.107434436678886	0.0734436139464378	-0.0785268023610115	-0.00313632050529122	0.000169458740856498	-0.00309325475245714
0.0890170037746429	0.070014201104641	-0.0343136265873909	-0.00295721576549113	0.000260744505794719	-0.00354972644709051
0.143617019057274	0.119739003479481	-0.0160579271614552	-0.00176893593743443	-1.59147384692915E-05	-0.00317162182182074
0.0779183134436607	0.0362567789852619	-0.0216137114912272	-0.00278182281181216	0.000574292207602412	-0.00320004904642701
0.116882227361202	0.062431588768959	0.000763778807595372	-0.00169518205802888	-0.000386318395612761	-0.00282673188485205
0.0861043930053711	0.046182569116354	-0.0608834102749825	-0.0020268470980227	-0.000474814238259569	-0.00278722471557558
0.0961397513747215	0.0593394301831722	-0.0527610667049885	-0.00283189956098795	-0.00123922049533576	-0.0028960898052901
0.0749865621328354	0.114485129714012	0.0437324531376362	-0.00177566916681826	-0.00171584321651608	-0.00331692886538804
0.0668886080384254	0.0201259944587946	-0.0656028315424919	-0.00270080845803022	-0.00253945868462324	-0.00310610304586589
0.0672528594732285	0.0561087317764759	-0.0570236556231976	-0.00142648664768785	-0.00273164990358055	-0.00259140902198851
0.0495877414941788	-0.00869240518659353	-0.0864854007959366	-0.00111090613063425	-0.0018568477826193	-0.00275739631615579
0.0640912353992462	0.0375747978687286	-0.0573041997849941	-0.000937042699661106	-0.00234528863802552	-0.00211408897303045
0.0711569935083389	-0.0307109877467155	-0.0836652517318726	-0.00208586640655994	-0.0014361817156896	-0.00208657560870051
0.0637306123971939	-0.0393407605588436	-0.10878874361515	-0.0017278139712289	-0.00114539184141904	-0.00243619363754988
0.0953161045908928	0.0324247963726521	-0.0468865223228931	-0.000672590045724064	-0.00141104334034026	-0.00253459368832409
0.0883989706635475	-0.0217546597123146	-0.0244448613375425	-0.0011763300281018	-0.000475200504297391	-0.0029093804769218
0.128888115286827	-0.026280365884304	-0.0555921569466591	-0.000852281867992133	-0.000474411761388183	-0.00196490040980279
0.139759197831154	0.0136977424845099	-0.0215120259672403	-0.00167682091705501	0.000380462472094223	-0.00203368486836553
0.179070621728897	0.0199226811528206	-0.0340877324342728	-0.00202888064086437	0.000105702041764744	-0.00214059418067336
0.137786239385605	0.0370280779898167	0.0445316061377525	-0.00213190284557641	0.000783756899181753	-0.00281037809327245
0.146400332450867	0.0732847899198532	0.0934725180268288	-0.00276806624606252	0.00078523822594434	-0.00382000277750194
0.103620938956738	0.0835670009255409	0.104349829256535	-0.00320884538814425	0.000721980235539377	-0.00332579342648387
0.0891373604536057	0.141524001955986	0.10279642790556	-0.00406717322766781	-0.000388805434340611	-0.00339855975471437
0.113075204193592	0.202247574925423	0.0571082234382629	-0.0053726602345705	-0.000492738909088075	-0.00293100392445922
0.070941150188446	0.168813765048981	0.117373168468475	-0.00514336582273245	-0.000904218701180071	-0.00275138951838017
0.0664328336715698	0.141285419464111	0.105013690888882	-0.00546353170648217	-0.000144186138641089	-0.00314105115830898
0.0851127356290817	0.134797424077988	0.0997511968016624	-0.00245781522244215	-0.000200627066078596	-0.00329324835911393
0.113178469240665	0.0954812243580818	0.117145672440529	-0.0026464827824384	0.000291051605017856	-0.00290849758312106
0.0664871707558632	0.0771898478269577	0.135379701852798	-0.00329299038276076	0.000163809469086118	-0.00169933913275599
0.121325060725212	0.106110416352749	0.169364124536514	-0.00229918817058206	-0.000249149568844587	-0.00276950583793223
0.0939026027917862	0.0237491969019175	0.125729247927666	-0.00279973237775266	0.000933750532567501	-0.00271973828785121
0.0907755419611931	0.000355721160303801	0.130279079079628	-0.00103826529812068	0.000533706624992192	-0.00189632643014193
0.10556785017252	-0.0368977338075638	0.215477630496025	0.000168498037965037	0.000629633665084839	-0.00236927112564445
0.0900522097945213	-0.0571922585368156	0.220733538269997	-0.000311383104417473	0.00143050693441182	-0.00309339724481106
0.103043347597122	0.000417147268308327	0.193472638726234	-0.00046961463522166	0.00111404969356954	-0.00271432939916849
0.125677540898323	0.0455954670906067	0.226699367165565	-0.00132960348855704	0.00151863368228078	-0.00228458642959595
0.109843254089355	0.0634624660015106	0.149613857269287	-0.00432060984894633	0.00158876879140735	-0.00229072198271751
0.0708444863557816	0.125657558441162	0.197396218776703	-0.00542485574260354	0.000820902758277953	-0.00352640333585441
0.0511143542826176	0.180736526846886	0.129969030618668	-0.00609963666647673	0.000108564760012086	-0.00316440151073039
0.0143669191747904	0.170361772179604	0.160608738660812	-0.00611757347360253	-0.000666820269543678	-0.00362639431841671
0.0504276491701603	0.106822401285172	0.178444102406502	-0.00426973029971123	-0.000489094119984657	-0.00229526753537357
0.00442322576418519	-0.00414895266294479	0.12823274731636	-0.00207886868156493	-0.000595671299379319	-0.00216693221591413
0.0342681631445885	-0.0378541089594364	0.171779304742813	-0.00133819063194096	-0.000729378429241478	-0.00140474189538509
0.0238763336092234	-0.0429311990737915	0.14290426671505	-0.000886309542693198	-0.00111961748916656	-0.00211631506681442
0.00331371231004596	-0.0453587397933006	0.160504922270775	-0.000429644103860483	-0.00126358307898045	-0.00219117640517652
-0.0342813618481159	-0.0614485144615173	0.130217477679253	-0.000418118754168972	-0.00258087343536317	-0.00262111518532038
-0.0367567427456379	-0.0543991439044476	0.179417729377747	-0.00101187860127538	-0.00341558479703963	-0.00142653321381658
-0.0716197341680527	-0.0642298460006714	0.139941081404686	-0.000409234431572258	-0.00441954750567675	-0.00128161592874676
-0.121412485837936	-0.0437714122235775	0.131293043494225	-0.00145594391506165	-0.00484889280050993	-0.00241618859581649
-0.151193872094154	-0.010469239205122	0.114373154938221	-0.00291447667405009	-0.00586169911548495	-0.00155522639397532
-0.17953784763813	0.0431840494275093	0.16031414270401	-0.00408573774620891	-0.00695255910977721	-0.00171393575146794
-0.202799022197723	0.0398727469146252	0.0840053483843803	-0.00557486293837428	-0.0080786207690835	-0.00143485143780708
-0.274933248758316	0.026167331263423	0.13393996655941	-0.00516504282131791	-0.00905533507466316	-0.000695679394993931
-0.306633085012436	0.0188752468675375	0.0632227435708046	-0.00537077290937305	-0.00967096071690321	-0.000476740417070687
-0.309293210506439	-0.0512795299291611	0.090708889067173	-0.00303054507821798	-0.0105463964864612	0.000188687437912449
-0.311657190322876	-0.17153225839138	0.141889795660973	8.5174229752738E-05	-0.00880255457013845	0.000593800621572882
-0.201542288064957	-0.192396983504295	0.248161122202873	0.00338893034495413	-0.00730439694598317	8.06491880211979E-05
-0.179698675870895	-0.266256839036942	0.272546857595444	0.00360070168972015	-0.00534211844205856	-0.00055797619279474
-0.112656205892563	-0.27214652299881	0.316814392805099	0.00276831118389964	-0.00423942180350423	-0.000674457289278507
-0.0839904695749283	-0.197039112448692	0.320350408554077	0.00095437013078481	-0.00358123728074133	-0.00118949892930686
-0.0947812497615814	-0.145564451813698	0.280872941017151	0.000133878114866093	-0.00361348711885512	-0.00175923877395689
-0.115984216332436	-0.119260005652905	0.32665279507637	-0.00135446013882756	-0.00278413854539394	-0.00166924204677343
-0.0868107154965401	-0.108058370649815	0.26648622751236	-0.00153263285756111	-0.00192002218682319	-0.00186221092008054
-0.0196168068796396	-0.129218026995659	0.315929085016251	-0.00109357631299645	-0.00173324951902032	-0.00177579303272069
-0.012437560595572	-0.110813587903976	0.364435136318207	0.000206913842703216	-0.000985179678536952	-0.00146980036515743
-0.0201498344540596	-0.160180047154427	0.302031189203262	-0.000687844993080944	-0.000133176814415492	-0.000869616575073451
0.042620025575161	-0.105042777955532	0.320249080657959	0.000129511230625212	3.06634574371856E-05	-0.000576759746763855
-0.018071511760354	-0.0966383442282677	0.295227408409119	-0.00191637827083468	-0.000200909198611043	-0.000447868602350354
-0.0160428043454885	-0.0419541448354721	0.304178565740585	-0.00264576054178178	-0.00250308541581035	-0.00133486767299473
-0.086544468998909	-0.0168159287422895	0.272143661975861	-0.00298931659199297	-0.00220845779404044	-0.00140366482082754
-0.102417923510075	0.00583482254296541	0.198241159319878	-0.00414857221767306	-0.00436944467946887	-0.00237705488689244
-0.110907852649689	0.0138777224346995	0.211485594511032	-0.00299651967361569	-0.00405724626034498	-0.00201097270473838
-0.0701399892568588	-0.00913032330572605	0.26575642824173	-0.000933408446144313	-0.00533751724287868	-0.00170547724701464
-0.0523916892707348	-0.127675637602806	0.196515768766403	-0.000693703128490597	-0.00226071174256504	-0.000832970777992159
0.0106065971776843	-0.188604190945625	0.242582231760025	-0.0011999971466139	0.00082601624308154	-0.00140482163988054
0.139878332614899	-0.0106815164908767	0.299346506595612	-0.00206500641070306	0.000706631923094392	-0.00161924760323018
0.163229942321777	0.067185752093792	0.350738793611526	-0.00454741483554244	0.00231807096861303	-0.0024866599123925
0.14616970717907	0.11068319529295	0.33945769071579	-0.00756426341831684	0.00377837126143277	-0.0028690742328763
0.157512113451958	0.0387084670364857	0.402043223381042	-0.00543515337631106	0.00334553373977542	-0.00231237080879509
0.211679190397263	-0.0325364395976067	0.456858098506927	-0.00245268340222538	0.00368454726412892	-0.00138558819890022
0.235977470874786	-0.0555351041257381	0.564770042896271	-0.000998357776552439	0.00512528838589787	-0.00215479359030724
0.234031319618225	-0.0646569654345512	0.525993347167969	-0.000644433137495071	0.00562424771487713	-0.00211193808354437
0.276988238096237	-0.00463919993489981	0.62241393327713	-0.0012445772299543	0.00631134118884802	-0.00266822311095893
0.25897479057312	0.0679151862859726	0.621749579906464	-0.00357264210470021	0.00708729680627584	-0.00393369933590293
0.293334484100342	0.218599826097488	0.719684243202209	-0.00509169278666377	0.00548287061974406	-0.00408090697601438
0.272930175065994	0.211173877120018	0.64463084936142	-0.00834011659026146	0.0057847467251122	-0.00287566753104329
0.233007982373238	0.166920751333237	0.591012358665466	-0.00592124043032527	0.00480179022997618	-0.00111802958417684
0.223601743578911	0.159812107682228	0.617876052856445	-0.00452898070216179	0.00424830056726933	-0.000933464674744755
0.173805817961693	0.14790977537632	0.600505888462067	-0.00572749320417643	0.00401057302951813	-0.001962581416592
0.205647528171539	0.312553584575653	0.670408189296722	-0.00747750420123339	0.00295816618017852	-0.00357164605520666
0.116963021457195	0.340603590011597	0.653157711029053	-0.00992581807076931	0.0032561719417572	-0.00580675667151809
-0.00951758306473494	0.4021937251091	0.716986179351807	-0.0110847037285566	-0.000528684293385595	-0.0073489174246788
0.00196375558152795	0.220842719078064	0.638565123081207	-0.00904954597353935	-0.000358351302566007	-0.00292461272329092
0.003264733357355	0.00673525501042604	0.651040315628052	-0.0107848914340138	-0.00287602958269417	0.00207705469802022
0.0527129247784615	-0.0674310773611069	0.693987846374512	-0.00834797509014606	-0.000967605970799923	0.00684889918193221
0.11941310018301	-0.02248565107584	0.696576774120331	-0.00946906395256519	-0.000957803567871451	0.00764596927911043
0.122884765267372	0.0525065734982491	0.679974913597107	-0.00947097130119801	-0.000878866878338158	0.00455915648490191
0.0258594118058681	0.154795408248901	0.712091147899628	-0.00814773887395859	0.000951662310399115	0.000691905792336911
-0.0253191310912371	0.205472320318222	0.752282798290253	-0.0064859134145081	-0.000116833645734005	-0.0021810510661453
0.0257943756878376	0.13082380592823	0.562906384468079	-0.00585974706336856	-0.000205699514481239	-0.00207609264180064
0.0155777959153056	0.129232689738274	0.770898461341858	-0.00283646769821644	5.52246601728257E-05	-0.00260938797146082
0.0270778220146894	0.110251195728779	0.684462249279022	-0.00398235162720084	0.00115031830500811	-0.00319067854434252
0.12691056728363	0.254236161708832	0.736090004444122	-0.00721875578165054	0.00274984259158373	-0.00416274741292
0.162696346640587	0.341789275407791	0.695797026157379	-0.00990734435617924	0.00327491364441812	-0.00492434995248914
0.139829277992249	0.452816039323807	0.739078104496002	-0.0121816089376807	0.00307459523901343	-0.00670665642246604
0.140652224421501	0.50824910402298	0.761186182498932	-0.0152644868940115	0.00211042840965092	-0.00641583791002631
0.0637239813804626	0.58989030122757	0.835928797721863	-0.0161355398595333	0.00146024452988058	-0.0061059151776135
0.039659533649683	0.601142883300781	0.875617027282715	-0.0156847797334194	0.000241652087424882	-0.00419801706448197
0.0178566109389067	0.572591781616211	0.882641911506653	-0.0148685080930591	0.000427226827014238	-0.00294836796820164
-0.0526643469929695	0.392056405544281	0.84216696023941	-0.0124325575307012	-0.00114021333865821	-0.000905767607036978
-0.0500783137977123	0.320858627557755	0.856271743774414	-0.00856122747063637	-0.00214345031417906	-0.00159192737191916
-0.0434891022741795	0.219986438751221	0.861829161643982	-0.00734962848946452	0.00110393052455038	-0.00323143531568348
0.0226555448025465	0.207200542092323	1.03257739543915	-0.00511453999206424	0.00193246232811362	-0.00437023397535086
0.0512997955083847	0.176064923405647	0.991394877433777	-0.00502108875662088	0.00360838393680751	-0.00503661343827844
0.0299905985593796	0.213582187891006	0.895471572875977	-0.00573431793600321	0.00293368566781282	-0.00566422194242477
0.0381042286753654	0.147978961467743	0.865984976291656	-0.00383711000904441	0.00325683923438191	-0.00482096802443266
0.111279986798763	0.150440782308578	0.849509119987488	-0.002890988253057	0.00427014706656337	-0.00410877820104361
0.0684192702174187	0.076392225921154	0.918606340885162	-0.00204625888727605	0.0038892135489732	-0.00350752496160567
-0.0143462549895048	-0.0434590950608253	0.869786202907562	-0.00111612607724965	0.00375159760005772	-0.00271698599681258
0.00183061568532139	-0.116257578134537	0.950573861598969	2.93403973046225E-05	0.00494399759918451	-0.000594633631408215
0.0837647244334221	-0.0229535866528749	1.05155110359192	0.000421907898271456	0.00359817501157522	-0.000693986774422228
0.046021331101656	-0.0232606921344996	1.05489456653595	-0.000837888626847416	0.00320319994352758	-0.00115519529208541
0.0518347881734371	-0.0547044686973095	1.13540315628052	3.33715579472482E-05	0.00374266528524458	0.000645124178845435
0.0948316305875778	-0.0934487655758858	1.08919334411621	0.000760000431910157	0.00449001044034958	0.000771163613535464
0.054539006203413	-0.180195480585098	1.11980676651001	0.00196872907690704	0.00572334229946136	-0.000947898079175502
0.177721604704857	-0.180542558431625	1.11169970035553	0.00355310132727027	0.00510121788829565	-0.00170560961123556
0.242458552122116	-0.284755706787109	1.08156418800354	0.00702499272301793	0.00839163921773434	-0.00117090612184256
0.308211863040924	-0.312450915575027	1.02411901950836	0.007921795360744	0.0110852923244238	-0.00165170093532652
0.375929057598114	-0.392116546630859	0.956785321235657	0.00998597498983145	0.0105173671618104	-0.00318824243731797
0.444703549146652	-0.384504020214081	0.99157851934433	0.0101681826636195	0.0137118743732572	-0.00463777966797352
0.467416942119598	-0.359119176864624	0.986997723579407	0.0100059164687991	0.0138524072244763	-0.00449370034039021
0.508541643619537	-0.28695547580719	0.927508592605591	0.00822894740849733	0.0128892632201314	-0.00380126596428454
0.435788929462433	-0.236521780490875	0.952899038791656	0.00603967858478427	0.0122744040563703	-0.0031340045388788
0.407442927360535	-0.175786182284355	0.969238936901093	0.00560740334913135	0.0103554017841816	-0.00345936184749007
0.383347898721695	-0.157483875751495	0.971521377563477	0.00275604263879359	0.00975026469677687	-0.00411531841382384
0.378278255462646	-0.101220011711121	1.00066673755646	0.00195867498405278	0.00853578373789787	-0.00421111518517137
0.333862870931625	-0.0230191126465797	1.00175762176514	0.00128636043518782	0.00785220321267843	-0.00362388114444911
0.263489812612534	-0.0102994628250599	0.923905313014984	-0.000875339028425515	0.00694037694483995	-0.00335145811550319
0.281017303466797	0.0849389508366585	0.944058656692505	-0.000577869242988527	0.0049232067540288	-0.00276968721300364
0.225722312927246	0.06534194201231	0.874440312385559	-0.00203523715026677	0.00483696069568396	-0.00389177375473082
0.27068755030632	0.184819027781487	0.958710372447968	-0.00263766781426966	0.00429331371560693	-0.00527327554300427
0.21096371114254	0.133862107992172	0.940910279750824	-0.00335652381181717	0.00324248499237001	-0.00578980008140206
0.230045795440674	0.0453762896358967	0.950806379318237	-0.0029847554396838	0.00348447286523879	-0.0056343674659729
0.27273890376091	-0.00999499019235373	0.897921800613403	0.000525965413544327	0.00455350615084171	-0.00511582288891077
0.339471012353897	-0.101903706789017	0.841723740100861	0.00119500188156962	0.00609702430665493	-0.00613664463162422
0.405352413654327	-0.112699046730995	0.879373967647552	0.00335995107889175	0.00604620669037104	-0.00594185059890151
0.343791335821152	-0.188340589404106	0.788806021213531	0.00156126741785556	0.00503350794315338	-0.00516703398898244
0.376948922872543	-0.120202399790287	0.689365565776825	0.00337267317809165	0.00295062619261444	-0.00705394893884659
0.365081608295441	-0.0757190734148026	0.802509427070618	0.00367118092253804	0.00372907496057451	-0.00723631354048848
0.330718725919724	-0.0670598894357681	0.885410964488983	0.00337311555631459	0.00369544606655836	-0.00790677219629288
0.325345993041992	0.0196826681494713	0.880745828151703	0.00409291405230761	0.00145764672197402	-0.00798517279326916
0.312690705060959	0.00375416432507336	0.871913194656372	0.00102365692146122	0.000505778414662927	-0.00953840836882591
0.228003770112991	0.0239524003118277	0.791764974594116	0.00184544688090682	-0.00042277472675778	-0.00671833148226142
0.225827038288116	-0.00538817513734102	0.680546879768372	0.000873831857461482	-0.00138162507209927	-0.00578186707571149
0.200575515627861	-0.0814739242196083	0.614346504211426	0.00180848897434771	-0.00195370288565755	-0.00703491223976016
0.23844975233078	-0.125938385725021	0.583882868289948	0.00285461591556668	-0.00105112371966243	-0.00821604672819376
0.254931628704071	-0.0787388011813164	0.736232578754425	0.00396333448588848	-0.000677322153933346	-0.0101501606404781
0.257931768894196	-0.0523626357316971	0.64264589548111	0.00289665092714131	-0.000945108127780259	-0.0095657529309392
0.278801709413528	0.0841377079486847	0.44738382101059	0.00010448983812239	-0.00320300017483532	-0.00942088663578033
0.227266430854797	0.0691350251436234	0.36331433057785	-0.00321390922181308	-0.00458639254793525	-0.00843906588852406
0.180500492453575	0.0875202342867851	0.306697010993958	-0.00255801435559988	-0.00558083783835173	-0.00864717736840248
0.165358528494835	0.0978903993964195	0.319258689880371	-0.00325376563705504	-0.00633506150916219	-0.00897246040403843
0.15657564997673	0.13730001449585	0.318990498781204	-0.0026526297442615	-0.00860958825796843	-0.00894339196383953
0.114441715180874	0.107041127979755	0.213112980127335	-0.0014143162406981	-0.00954472739249468	-0.0101498113945127
0.145696729421616	0.0722238346934319	0.221056327223778	-0.00116411631461233	-0.00923864915966988	-0.00914321560412645
0.192111000418663	0.0392187014222145	0.259908676147461	0.0010982850799337	-0.00857953540980816	-0.00723756896331906
0.23322831094265	-0.0545996986329556	0.205569207668304	0.00207450473681092	-0.00615171389654279	-0.00694059627130628
0.272259384393692	-0.114735655486584	0.184286072850227	0.00535235833376646	-0.0048500020056963	-0.00716284522786736
0.298185855150223	-0.152162790298462	0.231883138418198	0.00620668055489659	-0.00314051005989313	-0.00608691805973649
0.330120176076889	-0.123869568109512	0.237736165523529	0.00579991890117526	-0.00438545225188136	-0.00701551418751478
0.310843855142593	-0.0805261805653572	0.205513790249825	0.00573578244075179	-0.00419315462931991	-0.00646037561818957
0.328805983066559	-0.124425925314426	0.165079638361931	0.0047520874068141	-0.00310266856104136	-0.00580005114898086
0.437873601913452	-0.0229225512593985	0.19820374250412	0.00433599576354027	-0.00287250708788633	-0.00690871616825461
0.422825813293457	-0.00691501051187515	0.140589535236359	0.0024785790592432	-0.000339242425980046	-0.00964010320603848
0.454669862985611	0.123554915189743	0.0703876912593842	0.00138812453951687	-0.000722988450434059	-0.0101902214810252
0.430518686771393	0.228333994746208	0.0956785082817078	-0.00141514872666448	-0.00162046041805297	-0.0119383130222559
0.385458111763	0.341571360826492	0.0200711600482464	-0.00574136106297374	-0.00410150643438101	-0.00961387529969215
0.327129572629929	0.401477664709091	0.0709513798356056	-0.00741626229137182	-0.00608101673424244	-0.00602642726153135
0.298532366752625	0.417896658182144	0.0906700864434242	-0.0072969445027411	-0.00480191642418504	-0.00748497247695923
0.258375316858292	0.36397185921669	0.092893123626709	-0.0065078753978014	-0.0078906062990427	-0.00860006548464298
0.244451284408569	0.282032072544098	0.0743660181760788	-0.00595429306849837	-0.00824819691479206	-0.00981341488659382
0.283947169780731	0.221441477537155	0.0340914390981197	-0.00372226256877184	-0.00814739800989628	-0.00976328644901514
0.35051691532135	0.2149318754673	-0.050306212157011	-0.000461022835224867	-0.0057899416424334	-0.0110577121376991
0.39403173327446	0.0650454759597778	0.00229220394976437	0.00374934007413685	-0.00149848510045558	-0.0124808754771948
0.525422990322113	0.0413969121873379	0.0139355659484863	0.00572291761636734	0.00120334734674543	-0.0115781081840396
0.615417778491974	0.116507895290852	-0.00971262343227863	0.00348304677754641	0.000777276640292257	-0.00887052528560162
0.535054862499237	0.123813450336456	0.0347379706799984	0.00176782219205052	0.0023855057079345	-0.00859001651406288
0.534928381443024	0.140783727169037	0.0979982763528824	0.00120653142221272	0.00107782334089279	-0.0103208627551794
0.531258225440979	0.187149927020073	0.0544753298163414	0.000213213337701745	-0.000823717098683119	-0.0111659998074174
0.53195184469223	0.153464615345001	0.0395453199744225	-0.000827497977297753	-0.00192228378728032	-0.0129091329872608
0.517991542816162	0.191796660423279	0.0472261942923069	-0.00174644833896309	-0.00250784796662629	-0.0131700299680233
0.537702739238739	0.219977423548698	-0.0146615821868181	-0.00154961191583425	-0.00206324271857738	-0.012446447275579
0.519735753536224	0.175307810306549	0.0400689132511616	-6.37378252577037E-05	-0.00269526755437255	-0.0130783012136817
0.492792963981628	0.114880837500095	-0.00816090870648623	0.00177775369957089	-0.00282728439196944	-0.0119154248386621
0.509078860282898	0.0265662353485823	-0.0076071317307651	0.00255810003727674	-0.00248336116783321	-0.0112298214808106
0.563214182853699	0.00704483455047011	0.0188334155827761	0.00611355528235435	-0.0023362641222775	-0.0113855171948671
0.512222528457642	-0.0726600214838982	-0.0864730700850487	0.00575662450864911	-0.00116034760139883	-0.0110655408352613
0.515763640403748	-0.0144883245229721	-0.11545518040657	0.00469287484884262	-0.00227502966299653	-0.0103514604270458
0.433820873498917	0.0270275268703699	-0.0411010347306728	0.00395531067624688	-0.00290637603029609	-0.00961902271956205
0.354672610759735	0.0606220215559006	-0.175227180123329	0.00234839250333607	-0.00383922131732106	-0.00938684958964586
0.395418882369995	0.17938257753849	-0.0958496034145355	0.000401447498006746	-0.0052135931327939	-0.00889193918555975
0.334830403327942	0.203173249959946	-0.0084098232910037	-0.000694848364219069	-0.00534637318924069	-0.0103854453191161
0.277749627828598	0.213296517729759	-0.0857735797762871	-0.000917133700568229	-0.00668979017063975	-0.0116429729387164
0.259978771209717	0.193415015935898	-0.167828559875488	-0.000575794721953571	-0.00778385205194354	-0.0119094625115395
0.251215726137161	0.184245973825455	-0.116649828851223	0.000378492113668472	-0.00833636522293091	-0.0109730595722795
0.201859220862389	0.165803030133247	-0.169642254710197	0.00125965650659055	-0.00862462073564529	-0.0104845063760877
0.161927565932274	0.133874699473381	-0.175721451640129	0.000738725939299911	-0.00943040195852518	-0.0100810350850224
0.117753319442272	0.189446076750755	-0.132457122206688	0.00178333686199039	-0.0102473963052034	-0.0101774977520108
0.111681930720806	0.171667739748955	-0.160072967410088	0.000138197123305872	-0.0109573183581233	-0.0101875346153975
0.0629867836833	0.188894420862198	-0.171825617551804	-0.000539368542376906	-0.0118863796815276	-0.00947431288659573
0.0452158488333225	0.224460452795029	-0.200076922774315	-0.0010042154463008	-0.0124910492449999	-0.00891423132270575
-0.0163245629519224	0.166862785816193	-0.249342694878578	-0.00163401965983212	-0.012379071675241	-0.00874263700097799
0.0094740716740489	0.180545806884766	-0.28514838218689	-0.000852638564538211	-0.0134651847183704	-0.00769662158563733
0.0205525066703558	0.161445677280426	-0.274637281894684	-0.00151400233153254	-0.0123963076621294	-0.00874059088528156
0.0581380650401115	0.221259251236916	-0.292585730552673	-0.00212956964969635	-0.0143281957134604	-0.00880368240177631
0.0668615400791168	0.199539870023727	-0.248864218592644	-0.00114284653682262	-0.0124177020043135	-0.0104793068021536
0.211776524782181	0.137481063604355	-0.175192981958389	0.000170338418683968	-0.00841590389609337	-0.0101365121081471
0.293938547372818	0.0815147906541824	-0.149107754230499	0.000473910622531548	-0.0047648842446506	-0.0110608376562595
0.325811117887497	0.0564497075974941	-0.236875727772713	-0.000713380868546665	-0.00331739382818341	-0.0107045024633408
0.426579415798187	0.115286201238632	-0.104606606066227	0.000898593862075359	-0.00410407967865467	-0.010284342803061
0.418893039226532	0.108391761779785	-0.199551790952682	0.00174634379800409	-0.00501753622666001	-0.0103381099179387
0.350895196199417	0.0454401150345802	-0.260980099439621	0.00105192919727415	-0.0062623331323266	-0.00845310837030411
0.334663152694702	-0.0237225666642189	-0.159451514482498	0.00319081638008356	-0.00550461420789361	-0.00798685755580664
0.399299055337906	-0.0537849478423595	-0.195068910717964	0.00434458302333951	-0.00313128507696092	-0.00840693525969982
0.427638709545136	-0.0495294034481049	-0.22311620414257	0.00142149580642581	-0.00270983437076211	-0.00853374507278204
0.48904874920845	0.0497456900775433	-0.242740824818611	0.00313200382515788	-0.000633672636467963	-0.0109326969832182
0.548078954219818	0.0779882222414017	-0.0552666783332825	0.00176715035922825	0.000189053098438308	-0.0114252949133515
0.483729332685471	0.114516392350197	-0.0524582266807556	-0.00114602944813669	-0.00375346024520695	-0.0107286917045712
0.355022490024567	0.217376157641411	-0.159088045358658	-0.000921509636100382	-0.00629032915458083	-0.011239224113524
0.333522349596024	0.167707487940788	-0.056897658854723	4.94487794640008E-05	-0.00511731347069144	-0.0118267443031073
0.228794768452644	0.162366852164268	-0.141128376126289	-0.00277994596399367	-0.00962631870061159	-0.00891399290412664
0.124835707247257	0.109208062291145	-0.185949146747589	0.000342850951710716	-0.00872654933482409	-0.00963695626705885
0.189459189772606	0.118396423757076	-0.0682131424546242	0.00210077990777791	-0.0097422432154417	-0.0107955597341061
0.210130169987679	0.0529011487960815	-0.0270944610238075	0.00428796326741576	-0.00743413623422384	-0.0101283034309745
0.221396625041962	-0.0220900475978851	-0.0292084366083145	0.0046202833764255	-0.00663997791707516	-0.0106509579345584
0.225408956408501	-0.00690224813297391	-0.0848474428057671	0.00374330580234528	-0.0069120260886848	-0.00927332602441311
0.290347367525101	-0.000226095813559368	-0.199480339884758	0.00325805600732565	-0.0067993737757206	-0.00807692762464285
0.296932518482208	0.0106532396748662	-0.0686134174466133	0.00292604090645909	-0.00508875446394086	-0.00835904106497765
0.340141147375107	0.126339882612228	-0.157353922724724	0.000258352549280971	-0.00691442796960473	-0.0066491886973381
0.436068207025528	0.152241334319115	-0.126286298036575	0.00280794873833656	-0.00258921179920435	-0.00936023518443108
0.541602313518524	0.0413530319929123	-0.00243641086854041	0.00372317410074174	0.00344577967189252	-0.0104871885851026
0.648580014705658	0.0852579399943352	0.0407978445291519	0.00172959081828594	0.00478690257295966	-0.0104753756895661
0.818943917751312	0.110302224755287	-0.120409049093723	0.00103968742769212	0.00663136970251799	-0.0113887879997492
0.896512806415558	0.201781019568443	-0.212090611457825	0.000531138677615672	0.00797228328883648	-0.0110666807740927
0.851650297641754	0.209743797779083	-0.149080812931061	-0.00185146124567837	0.00768225500360131	-0.0115387784317136
0.751615881919861	0.339882701635361	-0.0283058192580938	-0.00348990270867944	0.00482208654284477	-0.0135719440877438
0.485644280910492	0.500878214836121	-0.146355465054512	-0.0110440850257874	-0.00426999479532242	-0.0137741528451443
0.491252332925797	0.347238719463348	0.0594886839389801	-0.00284900236874819	-5.82636239414569E-05	-0.0117971142753959
0.387431412935257	0.400243729352951	0.342105478048325	-0.00581557396799326	-0.00439551472663879	-0.0171150267124176
0.435044556856155	0.0697170048952103	0.211166620254517	0.00299704167991877	-0.000604255124926567	-0.0148771265521646
0.399751663208008	-0.0123603735119104	0.15756693482399	0.00231831683777273	-0.000927231158129871	-0.012062949128449
0.414811789989471	0.0448371097445488	0.163100525736809	0.00262352218851447	-0.00170428084675223	-0.0103922393172979
0.346836000680923	0.0870926454663277	-0.0276834387332201	-0.00211382447741926	-0.00568528706207871	-0.00943094678223133
0.298411339521408	0.136618584394455	-0.0778984725475311	0.000859031802974641	-0.00517804734408855	-0.012003343552351
0.383311003446579	0.00937320291996002	0.102075137197971	0.00344017520546913	-0.00207837950438261	-0.00770929316058755
0.398093342781067	-0.0714643523097038	0.118427701294422	0.0051163318566978	-0.000236759209656157	-0.00801671948283911
0.402785032987595	-0.0377442464232445	0.0523754209280014	0.00527491560205817	-0.000882884429302067	-0.00764633761718869
0.422751933336258	-0.0804746821522713	0.0477116145193577	0.00594981480389833	-0.000875226163771003	-0.00674903159961104
0.452697336673737	-0.0600779242813587	-0.0317762866616249	0.00728910183534026	-0.00129875040147454	-0.00760700739920139
0.359990477561951	-0.157932460308075	-0.0757806450128555	0.00733956228941679	-0.00115152169018984	-0.0076854545623064
0.349931687116623	-0.171092018485069	-0.112057380378246	0.00973447505384684	-0.00208690064027905	-0.00812043994665146
0.253377139568329	-0.227278396487236	-0.0764758735895157	0.0104846600443125	-0.00238107983022928	-0.00882807467132807
0.234177425503731	-0.228663340210915	-0.111381001770496	0.0107711963355541	-0.00225938879884779	-0.0111235799267888
0.25014066696167	-0.258795380592346	-0.0335731767117977	0.0114182811230421	-0.00196557189337909	-0.0125873666256666
0.233054250478745	-0.238422945141792	-0.148168742656708	0.0113357771188021	-0.00313154747709632	-0.0121219530701637
0.233341500163078	-0.227558270096779	-0.156927883625031	0.0116531364619732	-0.00444401567801833	-0.00972197018563747
0.194233775138855	-0.281206667423248	-0.187420189380646	0.0123680736869574	-0.00551834516227245	-0.00951109826564789
0.141796752810478	-0.31862136721611	-0.221826791763306	0.0113799097016454	-0.00623962469398975	-0.00821960344910622
0.0794694796204567	-0.290987759828568	-0.186665266752243	0.0111321685835719	-0.00710898730903864	-0.00931490026414394
0.0739717409014702	-0.307527393102646	-0.189139261841774	0.0104528786614537	-0.00682629691436887	-0.00827577896416187
0.0348106175661087	-0.323714882135391	-0.230855539441109	0.00962242390960455	-0.00804753415286541	-0.00766106275841594
-0.0199310332536697	-0.27023646235466	-0.160096749663353	0.00856404658406973	-0.0106820361688733	-0.00742266606539488
-0.0930065363645554	-0.223311424255371	-0.134686931967735	0.00641627376899123	-0.0124106639996171	-0.0068013034760952
-0.143249467015266	-0.166680559515953	-0.209218561649323	0.0033166881185025	-0.0143509451299906	-0.00652974052354693
-0.141028970479965	-0.123332776129246	-0.216413021087646	0.00272732554003596	-0.0156315714120865	-0.0078975660726428
-0.137720480561256	-0.0911951512098312	-0.306362360715866	0.00148796115536243	-0.0164340753108263	-0.00707527669146657
-0.130172178149223	-0.073107436299324	-0.249348893761635	0.00147766305599362	-0.016636835411191	-0.00737466383725405
-0.155449420213699	-0.11294924467802	-0.200378090143204	0.000513122358825058	-0.0172973349690437	-0.00855781137943268
-0.119106277823448	-0.0222266688942909	-0.08087258040905	0.00117719185072929	-0.0144716976210475	-0.00460501108318567
-0.0405025705695152	0.00732737220823765	-0.0878853723406792	0.00182548305019736	-0.0120129399001598	-0.0091211786493659
0.0168023444712162	0.0157031137496233	-0.101294577121735	0.00204481347464025	-0.0101821273565292	-0.00820534583181143
0.0641821026802063	0.0510438792407513	-0.122348167002201	0.00148950051516294	-0.0086864260956645	-0.00848346389830112
0.0922564044594765	0.0665658488869667	-0.136286228895187	0.000945466163102537	-0.00748036149889231	-0.0103479446843266
0.096085786819458	0.103196792304516	-0.0760095715522766	-0.000865886744577438	-0.0065742265433073	-0.0110124824568629
0.157591715455055	0.145499870181084	-0.00249652378261089	0.000846139679197222	-0.00516535528004169	-0.0118274837732315
0.188644468784332	0.14301797747612	-0.0764271691441536	9.35509087867104E-05	-0.0032065159175545	-0.0117660444229841
0.248403072357178	0.129223704338074	-0.085407555103302	-0.000254745769780129	-0.00330055947415531	-0.0111682079732418
0.313811987638474	0.134677574038506	-0.0384727902710438	-0.00163695809897035	-0.00147695292253047	-0.0106774587184191
0.3492651283741	0.194756165146828	0.0810898914933205	-0.0010631293989718	-0.000447109516244382	-0.0114545207470655
0.288601368665695	0.190667033195496	0.0805124267935753	-0.00138948985841125	0.000471220701001585	-0.0117940995842218
0.253889054059982	0.265710860490799	0.124802120029926	-0.00215336889959872	-0.000811355130281299	-0.0110350828617811
0.311817109584808	0.26751571893692	0.130179896950722	-0.00277220644056797	-0.000975759525317699	-0.0137154273688793
0.310841202735901	0.143136888742447	0.170940890908241	-0.00032067223219201	-0.0020079065579921	-0.0128541188314557
0.321923285722733	0.0162325073033571	0.0891409814357758	0.0018503445899114	-0.000252469617407769	-0.0113880578428507
0.319062411785126	-0.0644309520721436	0.13834685087204	0.00542247481644154	-0.00108617544174194	-0.0100494250655174
0.230696603655815	-0.288239419460297	0.220916137099266	0.0133867133408785	-0.00603880686685443	-0.00613720715045929
0.0960554406046867	-0.607039868831635	0.258873671293259	0.0193760152906179	-0.0057734944857657	-0.0069233775138855
0.0278014205396175	-0.700777590274811	0.221891671419144	0.0242105387151241	-0.00831582676619291	-0.00602479791268706
0.0103307757526636	-0.688520014286041	0.107675902545452	0.0208813454955816	-0.00746807502582669	-0.00955414585769176
0.0608525164425373	-0.472443222999573	0.0382218547165394	0.0173801835626364	-0.0076450458727777	-0.00724694551900029
0.132888972759247	-0.359277606010437	0.15165551006794	0.0131072551012039	-0.00445337407290936	-0.00925082340836525
0.285365730524063	-0.174385279417038	0.200231552124023	0.00823781080543995	0.000514702638611197	-0.00888474751263857
0.396272033452988	0.0672610998153687	0.264070212841034	0.0022790243383497	0.00353214098140597	-0.00869705434888601
0.363909393548965	0.253331035375595	0.293718665838242	-0.00301791285164654	0.00364140653982759	-0.00975290965288877
0.288700997829437	0.351021260023117	0.354461222887039	-0.00619343016296625	0.000879741448443383	-0.0102661922574043
0.145530879497528	0.277183204889297	0.241132035851479	-0.00377212348394096	-0.00468140095472336	-0.00789997540414333
-0.00896925292909145	0.0403686724603176	0.319106638431549	0.00156414078082889	-0.00972179602831602	-0.00806005951017141
-0.00934434030205011	-0.0637875720858574	0.352175176143646	0.00478352699428797	-0.00905982870608568	-0.00734198465943336
0.0389731079339981	-0.155966550111771	0.376632779836655	0.007015117444098	-0.0049370308406651	-0.00654431246221066
0.179457560181618	-0.213170439004898	0.426054060459137	0.0124084539711475	-0.00158251589164138	-0.00994782987982035
0.320005416870117	-0.259822398424149	0.527184367179871	0.0129169942811131	0.00390970380976796	-0.00842534098774195
0.393736869096756	-0.439610511064529	0.531259775161743	0.0184803083539009	0.0072770812548697	-0.00609333952888846
0.393749833106995	-0.748815655708313	0.600662529468536	0.0274152923375368	0.0107781793922186	-0.00454594474285841
0.346018344163895	-0.769501447677612	0.588188290596008	0.0285167265683413	0.00828651431947947	-0.00714778760448098
0.427327662706375	-0.417402982711792	0.428135395050049	0.0220590606331825	0.00593386543914676	-0.0142089631408453
0.304896086454391	-0.224159449338913	0.417627215385437	0.0109747536480427	0.00527373701334	-0.0161697342991829
0.216427952051163	0.0381991490721703	0.499884754419327	0.0051470254547894	4.88818222947884E-05	-0.0142689226195216
0.0653910860419273	0.103982545435429	0.573821425437927	0.002586126094684	-0.004210090264678	-0.0128671135753393
0.0536575950682163	0.15970341861248	0.424749046564102	0.00173059268854558	-0.00638098176568747	-0.00845247507095337
-0.04004892334342	0.0944902002811432	0.274297088384628	0.00189388100989163	-0.00749785453081131	-0.00524843018501997
-0.00796015467494726	0.0844974517822266	0.241414099931717	0.00191664218436927	-0.00851844809949398	-0.00597614143043756
-0.0201534312218428	0.0868106633424759	0.285461008548737	0.00292070396244526	-0.00793826393783093	-0.00821150559931993
-0.0283364187926054	0.0700562745332718	0.255333572626114	0.0026757784653455	-0.0054988544434309	-0.00834083463996649
0.00880772341042757	0.0253326259553432	0.227446317672729	0.00434961495921016	-0.00620484258979559	-0.010703376494348
0.0652296394109726	0.0205723773688078	0.285372316837311	0.00417258916422725	-0.00424907449632883	-0.0132157290354371
0.0368512682616711	0.0379736125469208	0.280892848968506	0.00373195321299136	-0.00387890031561255	-0.0136883277446032
0.117177881300449	0.0636631697416306	0.406772375106812	0.00315266824327409	-0.00254623615182936	-0.0108162127435207
0.123462781310081	-0.0235292464494705	0.405330032110214	0.00310405739583075	-0.000890809402335435	-0.00948392506688833
0.269287705421448	0.00964558776468039	0.383461654186249	0.00281500024721026	0.00149296154268086	-0.00586663698777556
0.295569270849228	-0.119753740727901	0.452793955802917	0.00673430506139994	0.0030273396987468	-0.00751371728256345
0.304740816354752	-0.267502069473267	0.332279443740845	0.010645785368979	0.00407261122018099	-0.00770806195214391
0.345154881477356	-0.304212659597397	0.374223589897156	0.0134447049349546	0.00303392997011542	-0.00734481774270535
0.344376713037491	-0.403636544942856	0.529978632926941	0.0124575300142169	0.0048448983579874	-0.00450294744223356
0.320507079362869	-0.352158486843109	0.558150291442871	0.0135702770203352	0.0056533757597208	-0.00548983225598931
0.309570282697678	-0.253186821937561	0.390263855457306	0.0125338900834322	0.00264784041792154	-0.00767129193991423
0.291722595691681	-0.0444787591695786	0.615739643573761	0.00532177137210965	0.0038761212490499	-0.014357153326273
0.270965754985809	-0.0231020338833332	0.196203529834747	0.00701532838866115	-0.000169402992469259	-0.0175853315740824
0.228750735521317	0.0452885031700134	0.172581553459167	0.00560735119506717	-0.00280446908436716	-0.0134789748117328
0.149988368153572	-0.0358825623989105	0.442907452583313	0.00185165973380208	-0.000702055986039341	-0.00895277317613363
0.098123125731945	-0.177491441369057	0.284262150526047	0.0077981841750443	-0.00341072352603078	-0.0118485549464822
0.126083493232727	-0.184351712465286	0.205655813217163	0.00887205079197884	-0.00405968213453889	-0.00619583064690232
0.0653741136193275	-0.295794248580933	0.0374375209212303	0.00917278975248337	-0.00411456357687712	-0.00446481583639979
0.0497852899134159	-0.284361571073532	0.0186913553625345	0.00810608919709921	-0.00572827877476811	-0.00222727307118475
0.108031943440437	-0.286138564348221	0.340385913848877	0.014081658795476	-0.00500845722854137	-0.0103417010977864
0.133353397250175	-0.384082913398743	0.174599871039391	0.0112887630239129	-0.00217447406612337	-0.00351741909980774
0.210808381438255	-0.324014037847519	0.279432326555252	0.0136701865121722	-0.000343797815730795	-0.00906564854085445
0.163313239812851	-0.295606821775436	0.252235949039459	0.0105166714638472	-0.000408555992180482	-0.00827833451330662
0.218377307057381	-0.37230196595192	0.206768274307251	0.0121183414012194	-9.96078524622135E-05	-0.0101907150819898
0.241865068674088	-0.390207290649414	0.261424839496613	0.0134668834507465	0.00208590622060001	-0.0104152671992779
0.368578016757965	-0.364650458097458	0.265143394470215	0.0140304528176785	0.00290526333265007	-0.00868526380509138
0.345271646976471	-0.390156358480453	0.334382295608521	0.0137077746912837	0.00364594580605626	-0.0087198605760932
0.357778012752533	-0.268282562494278	0.290705531835556	0.0111943297088146	0.00369965517893434	-0.005644790828228
0.354567348957062	-0.0755595266819	0.340151190757751	0.00710251508280635	0.00192181847523898	-0.00493547646328807
0.216316014528275	-0.0803200453519821	0.325733155012131	0.00363876787014306	-0.000458247726783156	-0.00733336713165045
0.225941553711891	-0.00131969782523811	0.329410195350647	0.00422808527946472	-0.00232107052579522	-0.0117649147287011
0.25440639257431	-0.0653628036379814	0.309641093015671	0.00586478970944881	-0.00103930628392845	-0.0160383209586143
0.266424864530563	-0.143109634518623	0.357507437467575	0.00932546705007553	0.0012459569843486	-0.0137130692601204
0.329990595579147	-0.163283556699753	0.414996445178986	0.00953424070030451	0.0023345707450062	-0.0110329203307629
0.267013698816299	-0.236990511417389	0.41399610042572	0.00927434395998716	0.00200218916870654	-0.010878779925406
0.317625671625137	-0.163989350199699	0.489276617765427	0.00910914409905672	0.00110992463305593	-0.0116316387429833
0.282856196165085	-0.109932668507099	0.411354154348373	0.00823516305536032	0.00136340840253979	-0.0128139639273286
0.261760592460632	-0.0889219343662262	0.452614068984985	0.00725596165284514	0.00111625553108752	-0.0124200349673629
0.255224674940109	-0.090707078576088	0.437946766614914	0.00733711523935199	-0.000234759019804187	-0.00930366199463606
0.227111294865608	-0.100234277546406	0.323421031236649	0.0060622482560575	0.000239112836425193	-0.00698449974879622
0.232744887471199	-0.0595168806612492	0.353414118289948	0.00688187126070261	-0.00192446284927428	-0.00661886297166348
0.12233317643404	-0.1147795394063	0.368259459733963	0.00665130745619535	-0.00220177811570466	-0.00614653481170535
0.0670719742774963	-0.0808472260832787	0.36670446395874	0.00581853277981281	-0.00365684879943728	-0.00649289833381772
0.024407871067524	-0.0683096423745155	0.377765446901321	0.00562471384182572	-0.00492433737963438	-0.0083994260057807
-0.007285226136446	-0.0355456061661243	0.36540612578392	0.0054274071007967	-0.00568280648440123	-0.00936583895236254
0.019602732732892	0.00139626092277467	0.381168454885483	0.00570907210931182	-0.00486658373847604	-0.0105637367814779
0.104827634990215	0.0160504207015038	0.39557671546936	0.00509981252253056	-0.002855627797544	-0.0107497265562415
0.1942058801651	0.0231464989483356	0.448290824890137	0.00656193867325783	-0.000993359251879156	-0.00939799100160599
0.23475356400013	-0.002073107752949	0.426230996847153	0.00688669923692942	-9.28013032535091E-05	-0.00850820541381836
0.203086838126183	-0.116716146469116	0.466860145330429	0.00692548649385571	0.000579366402234882	-0.00900035817176104
0.246499583125114	-0.0685176625847816	0.461849004030228	0.00753711117431521	-0.00102429499384016	-0.00826608948409557
0.215868964791298	-0.0554821342229843	0.448281496763229	0.00624698307365179	0.00191824091598392	-0.00878787506371737
0.261316180229187	-0.0643504485487938	0.538693428039551	0.00741640012711287	0.00155647448264062	-0.0119639514014125
0.279094398021698	-0.0581672042608261	0.583983242511749	0.00740764057263732	0.00189258717000484	-0.0127866445109248
0.284797251224518	-0.0151050323620439	0.617133677005768	0.00741824973374605	0.0020433699246496	-0.012047098018229
0.216720923781395	-0.0292930044233799	0.612546741962433	0.00589055055752397	0.00103355187457055	-0.0109680881723762
0.235123455524445	0.0517492555081844	0.473950445652008	0.00347544834949076	-0.000272759352810681	-0.0104123754426837
0.144692406058311	0.0636133924126625	0.446766346693039	0.00344514031894505	-0.00124796899035573	-0.0107979504391551
0.150575622916222	0.0746662020683289	0.420783519744873	0.00375606771558523	-0.00199714535847306	-0.0130841620266438
0.129697889089584	0.117136500775814	0.518806934356689	0.00392336677759886	-0.00292341480962932	-0.0100551713258028
0.0778469815850258	0.0805907845497131	0.485636025667191	0.00270420871675015	-0.00299686356447637	-0.0118414759635925
0.0255689099431038	0.135449677705765	0.409248262643814	0.00205456931143999	-0.00392977334558964	-0.00929988361895084
0.0118028847500682	0.159699782729149	0.379346460103989	0.00187172333244234	-0.005521135404706	-0.01002212241292
0.00167900836095214	0.118805170059204	0.367207229137421	0.00262296525761485	-0.00608978606760502	-0.0100698620080948
0.00966363865882158	0.109050944447517	0.426451116800308	0.00261763879097998	-0.00535406824201345	-0.00903113931417465
0.065949909389019	0.0228488482534885	0.406327873468399	0.00240900996141136	-0.00360127561725676	-0.00895596668124199
0.0850835293531418	0.0247627645730972	0.402944982051849	0.00452369218692183	-0.00341263855807483	-0.0105829546228051
0.0794293656945229	-0.0709868967533112	0.442259579896927	0.00592624442651868	-0.00365516263991594	-0.00959514640271664
0.0566293187439442	-0.12634514272213	0.470894247293472	0.00706356158480048	-0.00426174933090806	-0.0103877112269402
0.0829052329063416	-0.157833129167557	0.470826327800751	0.00782130192965269	-0.0034675991628319	-0.0095285689458251
0.124117873609066	-0.215317100286484	0.47565484046936	0.00868702214211226	-0.0019632710609585	-0.00860297121107578
0.154540717601776	-0.250552147626877	0.485250651836395	0.00942767877131701	-0.000787028577178717	-0.00819322466850281
0.157375946640968	-0.168718963861465	0.502222895622253	0.00916032493114471	-0.000934596580918878	-0.00847550760954618
0.191994950175285	-0.119280926883221	0.48138752579689	0.00875733513385057	-0.00268773245625198	-0.00918583292514086
0.126628205180168	-0.126926571130753	0.445170909166336	0.00730099156498909	-0.002154849935323	-0.00967693887650967
0.127846091985703	-0.0734343454241753	0.344718039035797	0.00642901659011841	-0.0030632340349257	-0.0101666310802102
0.0509263351559639	-0.127059459686279	0.425946891307831	0.00602181954309344	-0.00319461082108319	-0.0100966338068247
0.0422931686043739	-0.0781152173876762	0.412255764007568	0.006553097628057	-0.00398150691762567	-0.00984841678291559
0.036466721445322	-0.0689786970615387	0.39437460899353	0.00640649441629648	-0.00340219330973923	-0.00971872080117464
0.0316386856138706	-0.0799741223454475	0.425448834896088	0.00626105535775423	-0.0044015571475029	-0.0101908519864082
0.0279793087393045	-0.0129223195835948	0.449137985706329	0.00621810788288713	-0.00545511301606894	-0.00934405904263258
-0.0438341721892357	-0.0657984092831612	0.365003257989883	0.00513893272727728	-0.00457267602905631	-0.00941822584718466
0.00152902537956834	-0.000910458329599351	0.37950125336647	0.00587770296260715	-0.00634864158928394	-0.00983403623104095
-0.004355538636446	0.00137742981314659	0.403559654951096	0.00608451617881656	-0.00592820951715112	-0.00867933128029108
0.00961740408092737	-0.0238278228789568	0.372720003128052	0.00674004992470145	-0.00587501190602779	-0.00788074359297752
0.0644335597753525	-0.0607525818049908	0.418179392814636	0.00659175170585513	-0.00457765720784664	-0.00825189054012299
0.0813176333904266	-0.077896423637867	0.400367110967636	0.00613952940329909	-0.00317750638350844	-0.00792154856026173
0.117525741457939	-0.0333941653370857	0.430343568325043	0.00668950052931905	-0.00229917583055794	-0.00956173986196518
0.117931269109249	-0.090884156525135	0.372034132480621	0.00618151016533375	-0.00101790262851864	-0.010831693187356
0.138616532087326	-0.0694864764809608	0.372188299894333	0.00647124974057078	-0.00189669115934521	-0.0107352379709482
0.0857764780521393	-0.0639308467507362	0.388389974832535	0.00695931958034635	-0.00280039291828871	-0.0104289650917053
0.0642953366041183	-0.0379188805818558	0.386232435703278	0.00601438479498029	-0.00362708861939609	-0.010115122422576
0.0298409704118967	-0.0526475943624973	0.42902684211731	0.00657757930457592	-0.0050361892208457	-0.00980709213763475
0.0335619673132896	0.00655527785420418	0.40022149682045	0.00552420783787966	-0.00540893524885178	-0.0091392882168293
-0.0326399058103561	-0.115323156118393	0.360915809869766	0.00460177194327116	-0.00413611670956016	-0.00945660471916199
0.0308651532977819	-0.0437158830463886	0.427736043930054	0.00676880544051528	-0.00478999549522996	-0.00903502572327852
0.0629783794283867	-0.063901774585247	0.401579588651657	0.00698634795844555	-0.0049026720225811	-0.00850049033761024
0.00694512482732534	-0.0807380154728889	0.369272470474243	0.00539948651567101	-0.00423122197389603	-0.00867976900190115
0.0277994759380817	-0.0688581764698029	0.463952511548996	0.00640078168362379	-0.0037442201282829	-0.00983233936131001
0.105044260621071	-0.034153189510107	0.395548403263092	0.00544249219819903	-0.00312571949325502	-0.0103389704599977
0.0758403986692429	-0.0636399164795876	0.464425593614578	0.00618750741705298	-0.00209708046168089	-0.00966610107570887
0.108318336308002	-0.057664018124342	0.391797989606857	0.00542754353955388	-0.00200414005666971	-0.0104543073102832
0.148211240768433	-0.0066843475215137	0.362314611673355	0.00641241483390331	-0.0032166454475373	-0.0104249650612473
0.0846015140414238	-0.11233688890934	0.457950055599213	0.00648650247603655	-0.00346281402744353	-0.0104837482795119
0.0953712537884712	-0.0608406513929367	0.447730273008347	0.00669437972828746	-0.00392829347401857	-0.00973553396761417
0.0802307277917862	-0.0499112419784069	0.33234116435051	0.00544865755364299	-0.00362483342178166	-0.00926472991704941
0.0648113638162613	-0.0821672976016998	0.424255788326263	0.00556294852867723	-0.00488032912835479	-0.00960602983832359
0.0391850247979164	-0.0855957120656967	0.324731826782227	0.00567650841549039	-0.00389240309596062	-0.00996491592377424
0.069794088602066	-0.0529269874095917	0.3990238904953	0.00604691542685032	-0.00441254489123821	-0.00988906901329756
0.026405556127429	-0.0876017361879349	0.419847905635834	0.00640818895772099	-0.00333496206440032	-0.00938861072063446
0.0370194762945175	-0.127070412039757	0.404667109251022	0.00697982124984264	-0.00376157090067863	-0.010032894089818
0.0915341377258301	-0.116577781736851	0.42605185508728	0.00658878870308399	-0.00359786627814174	-0.00956830661743879
0.10918965190649	-0.0542177781462669	0.38760969042778	0.0070987637154758	-0.00258724810555577	-0.00975439418107271
0.100703231990337	-0.082579217851162	0.399267792701721	0.00538497371599078	-0.00154549605213106	-0.00973867624998093
0.158621087670326	-0.0780685469508171	0.405192732810974	0.0058605233207345	-0.00112434558104724	-0.00980590935796499
0.177541047334671	-0.0573211684823036	0.414839327335358	0.00546667445451021	-0.000835288024973124	-0.0104181095957756
0.206412836909294	-0.0714169442653656	0.38382762670517	0.00503615802153945	-0.000509988807607442	-0.0099641066044569
0.208688020706177	-0.0649174004793167	0.428090184926987	0.00604638084769249	-0.000435219204518944	-0.00988972932100296
0.231847912073135	-0.058240994811058	0.497334778308868	0.0058235484175384	0.000241919638938271	-0.0096024414524436
0.253618717193604	-0.00901307165622711	0.458618491888046	0.0054188622161746	0.000970846507698298	-0.0100125884637237
0.232129871845245	-0.0571768470108509	0.42034637928009	0.00529165705665946	-2.06935528694885E-05	-0.0105695333331823
0.215057790279388	-0.0288483686745167	0.474101096391678	0.00672269565984607	-0.000131636930746026	-0.0110121434554458
0.179410472512245	-0.0558095388114452	0.499315053224564	0.00740877911448479	-0.0010031295241788	-0.0104600125923753
0.166259482502937	-0.11233527213335	0.418664634227753	0.00672566192224622	-0.00267666857689619	-0.00946927443146706
0.0877446532249451	-0.130714073777199	0.422943264245987	0.00691480375826359	-0.00217621889896691	-0.00995087344199419
0.093281589448452	-0.0586985200643539	0.453703701496124	0.00864117592573166	-0.0038316291756928	-0.00966622680425644
0.0247740745544434	-0.0958138629794121	0.460245609283447	0.00758987618610263	-0.00480896420776844	-0.00955289322882891
0.0433180928230286	-0.0911976844072342	0.49450895190239	0.00755428103730083	-0.00513716321438551	-0.00916173402220011
-0.0217249039560556	-0.0847562402486801	0.419875770807266	0.00736351357772946	-0.00596939818933606	-0.00955708883702755
0.00719631230458617	-0.0282445065677166	0.406835108995438	0.00734637817367911	-0.00689277751371264	-0.00962602254003286
-0.00304163759574294	-0.0768981203436852	0.412842512130737	0.00561941787600517	-0.0069192498922348	-0.00890238769352436
-0.0492367595434189	-0.0701928064227104	0.390779137611389	0.00674844579771161	-0.00577055476605892	-0.00855622719973326
-0.0423210971057415	-0.0867446437478065	0.347047537565231	0.0058141783811152	-0.00566684920340776	-0.00873344577848911
-0.00650823954492807	-0.0469011701643467	0.409249544143677	0.00596804358065128	-0.00597601570188999	-0.00925155822187662
-0.00193693547043949	-0.0765223950147629	0.359067440032959	0.00647107698023319	-0.00504012405872345	-0.00982934795320034
0.0286764800548553	-0.075218640267849	0.373239725828171	0.00677644275128841	-0.00376715534366667	-0.00992552004754543
0.135156974196434	-0.0916502401232719	0.39280378818512	0.00685549899935722	-0.00344549003057182	-0.00996368657797575
0.143670737743378	-0.0936016142368317	0.410419106483459	0.00767160020768642	-0.0029255161061883	-0.00955796986818314
0.181618854403496	-0.12005415558815	0.384439468383789	0.0073727429844439	-0.00171975244302303	-0.00920681282877922
0.213530942797661	-0.101794928312302	0.430414438247681	0.00779882678762078	-0.0016021131305024	-0.0101219359785318
0.185417339205742	-0.129041373729706	0.406942188739777	0.00738837197422981	-0.000716019247192889	-0.00946901459246874
0.176522940397263	-0.103590428829193	0.430673092603683	0.00784549489617348	-0.000725447782315314	-0.0105190901085734
0.195548072457314	-0.118579886853695	0.403738141059875	0.00746853882446885	-0.00161032425239682	-0.0100562572479248
0.166443839669228	-0.119463428854942	0.429541110992432	0.00710443500429392	-0.00202233879826963	-0.0103782108053565
0.157917559146881	-0.0810988917946815	0.411830514669418	0.00763727305456996	-0.00178355688694865	-0.0101893180981278
0.163670733571053	-0.111956752836704	0.429482251405716	0.00887052807956934	-0.00212323665618896	-0.00953661557286978
0.128285557031631	-0.10971687734127	0.453991591930389	0.00769621506333351	-0.00149760267231613	-0.00957335997372866
0.13367360830307	-0.105802737176418	0.425385177135468	0.00613159872591496	-0.0011625086190179	-0.0089416429400444
0.164845079183578	-0.045569185167551	0.453180253505707	0.00608049798756838	-0.00246836128644645	-0.00996702909469604
0.137825503945351	-0.0207766927778721	0.471885055303574	0.00631455518305302	-0.0030528309289366	-0.0109651368111372
0.169019192457199	-0.0348007120192051	0.410630732774735	0.00602609338238835	-0.00233564455993474	-0.0104971984401345
0.171565487980843	-0.0671390444040298	0.427621483802795	0.00656223949044943	-0.000918966194149107	-0.00974794197827578
0.190987184643745	-0.0931711941957474	0.465816020965576	0.00556353107094765	0.000179692302481271	-0.00936550367623568
0.214754372835159	-0.107652463018894	0.493500500917435	0.00603083521127701	-0.000238571461522952	-0.00972904171794653
0.178215608000755	-0.0779885947704315	0.519858300685883	0.00615173438563943	-0.000338900659698993	-0.0103044155985117
0.157534167170525	-0.0601588226854801	0.432743817567825	0.00647052424028516	-0.00147898925933987	-0.0104096010327339
0.0994167402386665	-0.0767019465565681	0.429402351379395	0.00624238839372993	-0.00268480507656932	-0.00926336832344532
0.075146846473217	-0.0757650434970856	0.46368670463562	0.00671164831146598	-0.00420134281739593	-0.00908957608044147
0.0322366468608379	-0.0250762905925512	0.432986080646515	0.00676659261807799	-0.00421456759795547	-0.00956179201602936
-0.0112681146711111	-0.094591312110424	0.309846460819244	0.00606191949918866	-0.00515261525288224	-0.00928865093737841
0.0120482882484794	-0.0600740574300289	0.396190971136093	0.00588705390691757	-0.00537007953971624	-0.00900891795754433
-0.012881831265986	-0.0679381713271141	0.431237757205963	0.00541559606790543	-0.00428642146289349	-0.0095124002546072
-0.00292132957838476	-0.0341330021619797	0.403452605009079	0.00563602708280087	-0.00582918571308255	-0.00865495204925537
-0.0429871082305908	-0.0710339471697807	0.416589736938477	0.0055042807944119	-0.00655360706150532	-0.00901398807764053
-0.0229081939905882	-0.0558148697018623	0.45073726773262	0.00520080747082829	-0.00577345304191113	-0.00865939725190401
-0.00580686936154962	-0.0319186747074127	0.438867151737213	0.00579288229346275	-0.00489577371627092	-0.00889627356082201
0.0404765494167805	-0.0850927606225014	0.454393565654755	0.00608233129605651	-0.00412861350923777	-0.00935415737330914
0.0284511856734753	-0.05057343095541	0.467006862163544	0.00610588770359755	-0.00365607929416001	-0.00935873854905367
0.0167859178036451	-0.0593015477061272	0.450674116611481	0.00611889455467463	-0.00329336570575833	-0.00996568519622087
0.0397625118494034	-0.00412002671509981	0.479857593774796	0.00587432272732258	-0.00445655127987266	-0.00953782349824905
0.0653185397386551	-0.000372000242350623	0.462541311979294	0.00570349860936403	-0.00484264455735683	-0.00946671329438686
0.000959484023042023	-0.0613871291279793	0.507826626300812	0.00698937010020018	-0.00470346910879016	-0.0101000750437379
0.0483543872833252	-0.0284918453544378	0.45469257235527	0.00784496776759624	-0.00490309437736869	-0.0088857114315033
0.0597294121980667	-0.0469955913722515	0.491794317960739	0.00702241389080882	-0.00473410589620471	-0.00799753703176975
0.0142325656488538	-0.108799397945404	0.383845686912537	0.00659489911049604	-0.00355097814463079	-0.00866450928151608
0.00779734831303358	-0.111353851854801	0.436657577753067	0.00623166700825095	-0.0043673231266439	-0.00928831472992897
0.0133879771456122	-0.0459497459232807	0.457360625267029	0.00584988063201308	-0.00420926744118333	-0.00917182024568319
0.0566732101142406	-0.0599075667560101	0.46041876077652	0.00757516035810113	-0.00427407911047339	-0.00949388556182384
0.0854726210236549	-0.126321777701378	0.500823974609375	0.0074164173565805	-0.0032609396148473	-0.00960895791649818
0.0614501945674419	-0.0764893889427185	0.470230311155319	0.0080242995172739	-0.00266352947801352	-0.00964558403939009
0.0325525030493736	-0.0974646657705307	0.499449014663696	0.00676291016861796	-0.00262948451563716	-0.00978604424744844
0.0326638296246529	-0.0253544226288795	0.4067322909832	0.00601116800680757	-0.003602200653404	-0.00980276800692081
0.0408234521746635	-0.044257827103138	0.478853017091751	0.00470175361260772	-0.00435568066313863	-0.0093708885833621
0.0516505837440491	-0.0601802691817284	0.458131045103073	0.00570489605888724	-0.00361690204590559	-0.00919599179178476
0.0646829232573509	-0.0957295745611191	0.494792729616165	0.00643622595816851	-0.0045459745451808	-0.00961108691990376
0.0275939051061869	-0.104288019239902	0.42450287938118	0.00677758036181331	-0.00314360135234892	-0.00926738791167736
0.0911250934004784	-0.0561354272067547	0.44720259308815	0.00624352507293224	-0.00302910502068698	-0.00968082062900066
0.055119801312685	-0.0346793197095394	0.485915452241898	0.00671566231176257	-0.00313360779546201	-0.00966746639460325
0.0901535451412201	-0.0579452961683273	0.41984885931015	0.00553773948922753	-0.00277747679501772	-0.00933425035327673
0.0638337582349777	-0.117304429411888	0.433846443891525	0.00581424916163087	-0.00286552915349603	-0.00967700127512217
0.0585529468953609	-0.13750958442688	0.434817880392075	0.00575088104233146	-0.00221934402361512	-0.0101429102942348
0.0654535889625549	-0.104706935584545	0.504666209220886	0.00590746197849512	-0.00253300881013274	-0.01033088658005
0.0862081199884415	-0.0812736973166466	0.464604318141937	0.00593588501214981	-0.0016818658914417	-0.00968047510832548
0.109535537660122	-0.00254495278932154	0.538804233074188	0.00730594201013446	-0.00163616414647549	-0.00931146647781134
0.08255834877491	-0.0265524499118328	0.56358528137207	0.00622805673629045	-0.00231903279200196	-0.0093241585418582
0.110705435276031	-0.0197434797883034	0.495527416467667	0.00636529922485352	-0.00248395162634552	-0.00984676741063595
0.0468437522649765	-0.0951519161462784	0.480195999145508	0.0053997952491045	-0.00256333593279123	-0.0093341488391161
0.0738239139318466	-0.0123290624469519	0.532059788703918	0.00651954114437103	-0.00320424814708531	-0.00879728235304356
0.0221366174519062	-0.0415065139532089	0.457496613264084	0.00517640588805079	-0.0019502037903294	-0.00703715439885855
0.00695226155221462	0.0257131233811378	0.379441916942596	0.00389209180139005	-0.00111917010508478	-0.00585623225197196
-0.0169288367033005	-0.023378549143672	0.387049108743668	0.00333574507385492	-0.000681118865031749	-0.00550711993128061
-0.01968346349895	-0.000968924374319613	0.286369055509567	0.00307524274103343	-0.000583598215598613	-0.00539583852514625
-0.00801376905292273	0.0485866442322731	0.408914536237717	0.00376226892694831	-0.000668941764160991	-0.00562417972832918
0.0311157312244177	0.0324562191963196	0.392442107200623	0.00463121850043535	-0.00177843030542135	-0.00531453499570489
-0.0431891269981861	-0.0622032806277275	0.325225979089737	0.00319182057864964	-0.00142952706664801	-0.00517064239829779
-0.0573959201574326	-0.0385445542633533	0.352039605379105	0.00383036397397518	-0.00218434003181756	-0.00553849386051297
-0.0881448909640312	-0.0279309786856174	0.33249843120575	0.00339347706176341	-0.00365694053471088	-0.00502795679494739
-0.10330281406641	-0.00891168974339962	0.323984295129776	0.00345429009757936	-0.0023474832996726	-0.00524589698761702
-0.0929558649659157	0.0110326688736677	0.385142385959625	0.00407267734408379	-0.00310459127649665	-0.0051414780318737
-0.0604589693248272	-0.0226521957665682	0.386166006326675	0.00440906686708331	-0.00359488883987069	-0.00509188370779157
-0.0823080539703369	-0.0691187530755997	0.39415431022644	0.00415055453777313	-0.0024274222087115	-0.0047473288141191
-0.0412288047373295	-0.0522403009235859	0.330885261297226	0.00491477828472853	-0.00210048258304596	-0.00509224832057953
-0.126556187868118	-0.0779121145606041	0.394748419523239	0.00503977620974183	-0.00212260917760432	-0.00497657153755426
-0.042960599064827	-0.033868420869112	0.414267361164093	0.00620684493333101	-0.0028538079932332	-0.00501939235255122
-0.0779018253087997	-0.0209977813065052	0.321230679750443	0.00476112589240074	-0.00360603164881468	-0.00523871509358287
-0.0945960506796837	0.00720510771498084	0.354705333709717	0.00431853532791138	-0.00417238380759954	-0.00508201168850064
-0.0987208560109138	-0.0260614454746246	0.328977108001709	0.00382245564833283	-0.00267587462440133	-0.00530610186979175
-0.124973975121975	-0.0847318321466446	0.367818742990494	0.00388929015025496	-0.00263466173782945	-0.00507916649803519
-0.0988425761461258	-0.0119394510984421	0.385915279388428	0.00467340601608157	-0.0031979305204004	-0.0052097961306572
-0.105310402810574	-0.0246567875146866	0.345126807689667	0.00430315965786576	-0.00217071478255093	-0.00443511176854372
-0.0787782594561577	0.00090674840612337	0.306966513395309	0.00476588122546673	-0.00359084736555815	-0.0046912101097405
-0.0854074507951736	-0.0353497192263603	0.253390371799469	0.00375649472698569	-0.00245091901160777	-0.00425375578925014
-0.0881278738379478	-0.0816091820597649	0.420536637306213	0.00413454417139292	-0.00176942220423371	-0.00486764777451754
-0.100474394857883	-0.0685339793562889	0.35760173201561	0.00512634171172976	-0.00255724159069359	-0.00582945207133889
-0.080698199570179	-0.0270768310874701	0.347352147102356	0.00533832935616374	-0.00271830288693309	-0.00491184368729591
-0.10806205868721	-0.0539502128958702	0.367751151323318	0.00430874479934573	-0.00360663235187531	-0.00488546676933765
-0.0903697535395622	-0.0285874549299479	0.371610701084137	0.00448463810607791	-0.00388337415643036	-0.00450927810743451
-0.0925379619002342	-0.0320523157715797	0.399521112442017	0.00529692554846406	-0.00312536838464439	-0.00504321232438087
-0.0537264831364155	-0.024535670876503	0.345357209444046	0.00391108356416225	-0.0027792111504823	-0.00431184004992247
-0.0285049434751272	0.0346477441489697	0.32973724603653	0.00317135918885469	-0.00215167319402099	-0.00564119825139642
-0.0309322755783796	-0.00124388805124909	0.347124367952347	0.00292693707160652	-0.00132165290415287	-0.00555908540263772
0.0344601832330227	0.0402974486351013	0.391251176595688	0.00378902046941221	-0.0006823965231888	-0.00502909533679485
0.0246885307133198	-0.0111677767708898	0.400577872991562	0.0026169023476541	0.000520279339980334	-0.00572051480412483
0.0394664146006107	0.0187336355447769	0.371619254350662	0.00311342440545559	0.00108346110209823	-0.00623724795877934
0.00289487978443503	-0.0251963194459677	0.30886372923851	0.00237786280922592	0.00114924926310778	-0.00571320857852697
0.0427231751382351	0.051044687628746	0.375008434057236	0.00181393569801003	-0.000575138838030398	-0.00659584673121572
0.0213800109922886	0.0795691013336182	0.363727539777756	0.00136712216772139	-0.000452886160928756	-0.00575427152216434
-0.0206084661185741	0.0324548073112965	0.332305252552032	0.00130009476561099	-1.70904604601674E-05	-0.00539404433220625
0.039596401154995	0.0762661620974541	0.347337424755096	0.00218236609362066	-0.000420299445977435	-0.00570038100704551
0.076301209628582	0.078527957201004	0.396678626537323	0.00263410131447017	0.000484819291159511	-0.0059035075828433
0.0261097457259893	0.0377550721168518	0.404495149850845	0.00246884883381426	0.000738460395950824	-0.00576961040496826
0.0293844137340784	0.0374017804861069	0.355730563402176	0.00157124735414982	0.000916047487407923	-0.00566662522032857
0.0475233234465122	0.0967876389622688	0.404503762722015	0.00273837940767407	-0.000872475677169859	-0.00582454260438681
0.0439333729445934	0.0667193681001663	0.315998315811157	0.00108978606294841	0.0015647440450266	-0.00554475840181112
0.0608698278665543	0.0559267178177834	0.40373694896698	0.00164212239906192	0.00149482884444296	-0.00548777217045426
0.0637496784329414	0.00485383626073599	0.352415889501572	0.00096184981521219	0.00280651496723294	-0.00592937506735325
0.105764292180538	0.0635386556386948	0.331381350755692	0.00213676365092397	0.00199686898849905	-0.00566455675289035
0.125165641307831	0.0758001804351807	0.310224324464798	0.0020954969804734	0.00219261320307851	-0.00586325256153941
0.0663983523845673	0.0390544384717941	0.327169120311737	0.00250271172262728	0.00118767831008881	-0.00585626298561692
0.054906290024519	0.0778347700834274	0.362466424703598	0.00324157625436783	-0.000403750251280144	-0.00616035982966423
-0.0646202191710472	-0.0200888086110353	0.276152700185776	0.00182023970410228	-0.000441979616880417	-0.00551954144611955
-0.0525806918740273	0.0128898341208696	0.275282979011536	0.00183449499309063	-0.00187323417048901	-0.00517999799922109
-0.0563592202961445	0.0460781939327717	0.281326562166214	0.00364898703992367	-0.00212340569123626	-0.00540101854130626
-0.0765728577971458	0.0375675149261951	0.305102527141571	0.00233218166977167	-0.00197875173762441	-0.00495081394910812
-0.0638424083590508	0.00375860813073814	0.288528472185135	0.00224993075244129	-0.00167282635811716	-0.00513173593208194
-0.0904930010437965	0.00544237205758691	0.315622210502625	0.00287368963472545	-0.00210263184271753	-0.00564745394513011
-0.0960971117019653	-8.25238093966618E-05	0.293182134628296	0.00317410728894174	-0.00186147796921432	-0.00513108866289258
-0.0530019588768482	-0.0147927226498723	0.355869382619858	0.00357838440686464	-0.00236886809580028	-0.00546937575563788
-0.0466149002313614	-0.0264944024384022	0.355195701122284	0.00336048449389637	-0.00192210008390248	-0.0050712488591671
-0.0653407722711563	-0.0473039820790291	0.295097082853317	0.00397441955283284	-0.00160348194185644	-0.00523472717031837
-0.053588580340147	-0.0413470678031445	0.273029088973999	0.00401890417560935	-0.001355558517389	-0.00493895122781396
-0.0117804780602455	-0.0429744869470596	0.343527436256409	0.00457640830427408	-0.00130924896802753	-0.00476485257968307
-0.0220493581146002	-0.0324935875833035	0.366597145795822	0.00451738201081753	-0.000323761720210314	-0.00559430103749037
-0.00470212614163756	-0.0413126461207867	0.331198036670685	0.00452765123918653	-0.000989474356174469	-0.0050947917625308
-0.0221703462302685	-0.0310589913278818	0.330495655536652	0.00362510769627988	-0.00110993860289454	-0.00538435764610767
-0.0175844989717007	-0.0178633835166693	0.317934066057205	0.00406407052651048	-0.00101515732239932	-0.00543970847502351
-0.0300569869577885	0.00138777529355139	0.352112174034119	0.00349725666455925	-0.00173965399153531	-0.00565107259899378
-0.0620427876710892	-0.00750788254663348	0.291106909513474	0.00356527068652213	-0.000950650835875422	-0.00574885355308652
-0.0616703107953072	0.000364600244211033	0.272478193044662	0.00264904135838151	-0.00152875215280801	-0.00560913747176528
0.036643497645855	0.0400472432374954	0.298552572727203	0.0023393863812089	-0.00108083779923618	-0.00500135822221637
0.284473359584808	0.230801925063133	0.377810001373291	-0.00269406288862228	0.00619249325245619	-0.00618375139310956
0.160052806138992	0.168773829936981	0.325112670660019	-0.000567269744351506	0.00257137278094888	-0.00593587988987565
0.0264560226351023	0.0482150875031948	0.382318377494812	0.0025683012790978	0.00147388072218746	-0.00782430823892355
-0.0449542887508869	0.0490664094686508	0.274101376533508	0.00231082923710346	-0.00187530752737075	-0.00674987910315394
-0.0758097171783447	0.0718831419944763	0.307357043027878	0.00131507159676403	-0.00287433341145515	-0.00454354844987392
-0.112574614584446	0.0531099513173103	0.278342872858047	0.00200324924662709	-0.00420030253008008	-0.0053019355982542
-0.133582040667534	0.00587444799020886	0.256757825613022	0.0022939161863178	-0.00362255843356252	-0.00517327524721622
-0.063820019364357	-0.0175052806735039	0.380695879459381	0.0030668315012008	-0.00216500647366047	-0.00512025924399495
-0.0788754299283028	-0.0226717125624418	0.325378954410553	0.0037228346336633	-0.00190675584599376	-0.0055414205417037
-0.0729392394423485	0.00927729066461325	0.334590971469879	0.00401435093954206	-0.00214069266803563	-0.00578700797632337
-0.0810685679316521	0.0202514138072729	0.308601915836334	0.00381121947430074	-0.00282631209120154	-0.00611182115972042
-0.0984704419970512	-0.0173912514001131	0.283709138631821	0.00339068821631372	-0.00288419495336711	-0.00460893381386995
-0.0754522755742073	-0.0254955310374498	0.302339255809784	0.00335239386186004	-0.00246981834061444	-0.00501529546454549
-0.0518588423728943	0.0231713578104973	0.334043562412262	0.00465977471321821	-0.00327195390127599	-0.00511262007057667
-0.0560699328780174	-0.0433960817754269	0.280711799860001	0.0031041051261127	-0.00154289056081325	-0.00487318309023976
-0.00792202819138765	-0.00362310511991382	0.348772525787354	0.00416448060423136	-0.001733303302899	-0.00563116418197751
0.0212678443640471	-0.00254812883213162	0.361384928226471	0.00383957545273006	-0.00057214277330786	-0.00522029120475054
0.00817639846354723	-0.0285058300942183	0.37575164437294	0.00476618763059378	0.000251637073233724	-0.0054185395129025
-0.00792035553604364	-0.0391963422298431	0.37886193394661	0.00460710562765598	-0.000917572760954499	-0.00500461552292109
-0.038034837692976	-0.0258061680942774	0.303851366043091	0.00358441192656755	-0.000876047241035849	-0.00526243727654219
-0.11464274674654	-0.0844073742628098	0.328227043151855	0.00293513364158571	-0.00172124407254159	-0.00515217054635286
-0.0916612669825554	0.00458821887150407	0.302587926387787	0.00307145016267896	-0.00296356598846614	-0.00561517104506493
-0.0913782715797424	0.0177204199135304	0.306534856557846	0.00240601832047105	-0.0020095338113606	-0.00573001243174076
-0.0571919791400433	0.00859587825834751	0.368914008140564	0.00270604249089956	-0.00245190667919815	-0.00605948735028505
-0.0409852750599384	-0.0211789682507515	0.412036776542664	0.00243931729346514	-0.00137369870208204	-0.00563967321068048
-0.0153473131358624	0.0339127890765667	0.289138108491898	0.002067242981866	-0.0012569937389344	-0.00521630328148603
-0.0244595091789961	0.0902897194027901	0.354738056659698	0.00244811084121466	-0.0016560306539759	-0.00561384856700897
-0.0632253885269165	0.0170339420437813	0.323734700679779	0.00172666786238551	-0.000882928958162665	-0.00562772853299975
-0.0296868439763784	0.0263483859598637	0.298403054475784	0.00194381095934659	-0.00161362474318594	-0.00570375565439463
-0.02686632797122	0.0570796094834805	0.381630450487137	0.00298084830865264	-0.00127887865528464	-0.00562221650034189
-0.0131408516317606	0.0155240017920732	0.389675378799438	0.00242240866646171	-0.00147261691745371	-0.00523497816175222
-0.0512299872934818	0.0154273062944412	0.319883614778519	0.00247793621383607	-0.00117503246292472	-0.00542108528316021
-0.030040055513382	0.0214134268462658	0.363799124956131	0.00273281894624233	-0.00160380324814469	-0.00538772670552135
-0.0638029128313065	-0.0117969885468483	0.315294831991196	0.00235410500317812	-0.00130526884458959	-0.00534806121140718
-0.115267314016819	-0.045811764895916	0.276199281215668	0.00196831137873232	-0.000718056864570826	-0.00583779765293002
-0.0910076946020126	-0.0387924239039421	0.306586623191834	0.00270546949468553	-0.00253114127553999	-0.00536809070035815
-0.0807132720947266	-0.00315240048803389	0.379985362291336	0.00267415237613022	-0.00191614427603781	-0.00514352880418301
-0.019967133179307	0.0141960550099611	0.364751845598221	0.00392690254375339	-0.00242139771580696	-0.00523089244961739
-0.100472003221512	-0.0610580630600452	0.315253138542175	0.00207317993044853	-0.000945805397350341	-0.00554870348423719
-0.0278359930962324	0.0336544588208199	0.322222977876663	0.00386084895581007	-0.00158173870295286	-0.00588716100901365
-0.0236550029367208	-0.00524576706811786	0.27887025475502	0.0028464081697166	-0.000601994572207332	-0.00617123208940029
0.01025949139148	-0.00198216969147325	0.352945566177368	0.00301847560331225	-0.000166550395078957	-0.00584632158279419
-0.0201110001653433	-0.0517445504665375	0.295969814062119	0.00314950291067362	0.000801580492407084	-0.00552005646750331
-0.0517054088413715	0.0113426968455315	0.364747822284698	0.00410808576270938	-9.55455543589778E-05	-0.00527390697970986
-0.0213255118578672	0.0199209172278643	0.321666330099106	0.00362844113260508	-0.0016322050942108	-0.00557978451251984
-0.0430492125451565	0.00837158132344484	0.363634586334229	0.00277464208193123	-0.00176577863749117	-0.00534756202250719
-0.0108158383518457	0.0118043338879943	0.349080920219421	0.0036546743940562	-0.00108799419831485	-0.00611046468839049
-0.00183427217416465	0.00196206709370017	0.290427714586258	0.00316886673681438	-0.000499623885843903	-0.00503600761294365
-0.0119193503633142	0.0426095016300678	0.281435996294022	0.00282203778624535	-0.000949667417444289	-0.00536597380414605
-0.0611810646951199	-0.0149032501503825	0.316328704357147	0.0032319042365998	-0.00169776240363717	-0.00545327924191952
-0.0387049466371536	0.00690768798813224	0.312918543815613	0.00332650216296315	-0.00180641305632889	-0.00581243075430393
-0.00903200823813677	0.0542842298746109	0.374514698982239	0.00338850356638432	-0.00206864695064723	-0.00614049192517996
-0.0553913153707981	-0.0138037838041782	0.316872358322144	0.00221678335219622	-0.00111956463661045	-0.00616544298827648
-0.0470607839524746	0.00356321549043059	0.320557117462158	0.00295259337872267	-0.000962359423283488	-0.00543857831507921
-0.031671829521656	0.0370055064558983	0.328949600458145	0.00304402504116297	-0.00212742062285542	-0.00531987054273486
-0.0431823283433914	-0.0122783100232482	0.346601575613022	0.00215652445331216	-0.00148772122338414	-0.00573248136788607
-0.0733839794993401	-0.0130333350971341	0.367643743753433	0.00193103821948171	-0.000736205256544054	-0.00570043828338385
-0.0227413605898619	0.0622301697731018	0.400038629770279	0.00302291777916253	-0.00146960967686027	-0.00614716112613678
-0.0395266003906727	-0.00687985820695758	0.316240191459656	0.00144531892146915	1.16233277367428E-05	-0.00602216832339764
0.00242320029065013	-0.0024942250456661	0.359631270170212	0.00176513509359211	0.000552447745576501	-0.00541271595284343
-0.0137446122244	0.0311574079096317	0.298265814781189	0.00184768403414637	-0.000484454212710261	-0.00548106897622347
0.0483599193394184	0.0833155736327171	0.339177042245865	0.00298896431922913	-0.00176013773307204	-0.00562426215037704
-0.0122924344614148	0.0619285739958286	0.298416942358017	0.00171367463190109	-0.00134883634746075	-0.00581689411774278
-0.00075800676131621	0.0940944328904152	0.324715405702591	0.00269439700059593	-0.00104076392017305	-0.00547138042747974
-0.0522769317030907	0.0125323152169585	0.355069905519485	0.00280189234763384	-0.00137077632825822	-0.00548584992066026
-0.0454407334327698	-0.011645789258182	0.31618544459343	0.00195605680346489	-0.00118723220657557	-0.00584711600095034
0.00349563802592456	0.0605964064598084	0.373715907335281	0.00322608789429069	-0.00178089062683284	-0.00568647915497422
0.00600414304062724	0.0380363017320633	0.329968810081482	0.00252443947829306	-0.00140116247348487	-0.00573465367779136
0.0296129174530506	0.0528354234993458	0.35797792673111	0.00381216127425432	-0.00168255576863885	-0.00599768897518516
-0.0527722537517548	0.0218985453248024	0.342207223176956	0.00355320959351957	-0.00161309761460871	-0.00527434889227152
-0.0604869946837425	0.0123276580125093	0.345802456140518	0.00306629738770425	-0.00222200551070273	-0.00517602823674679
-0.110279105603695	-0.0393249653279781	0.305941790342331	0.001524708699435	-0.00202446640469134	-0.00575293647125363
-0.0797284170985222	-0.00243534566834569	0.356708347797394	0.00358968041837215	-0.0023020077496767	-0.00621949275955558
-0.0518818087875843	-0.0300204828381538	0.321132868528366	0.00265460857190192	-0.00156282389070839	-0.00581814860925078
0.0265069436281919	0.0222291797399521	0.334753453731537	0.00277230702340603	-0.000601593230385333	-0.00552916945889592
-0.00567958690226078	-0.00632428424432874	0.348380655050278	0.00304998666979373	-0.000263692578300834	-0.00584775116294622
-0.00188095960766077	-0.00469242548570037	0.414910644292831	0.00327426427975297	-0.000405751110520214	-0.00642491178587079
-0.0250494256615639	0.0162652805447578	0.344166159629822	0.00333769409917295	0.000540800043381751	-0.00601437082514167
0.0176912341266871	0.0587799996137619	0.368718147277832	0.00273914565332234	-0.000105618346424308	-0.00533200008794665
-0.0205515902489424	-0.0205779764801264	0.30879145860672	0.00211896980181336	-0.00116165552753955	-0.00618998985737562
-0.068129874765873	-0.019999397918582	0.281196892261505	0.00264733098447323	-0.000582763983402401	-0.0055254977196455
-0.00578060606494546	0.0168255511671305	0.246926173567772	0.00272015202790499	-0.000802468857727945	-0.00537267606705427
-0.0258979052305222	0.000937440898269415	0.357484430074692	0.00350647862069309	-0.000201178627321497	-0.00605961121618748
0.00110292749013752	-0.0142557639628649	0.312696993350983	0.003267802298069	-0.000483240262838081	-0.00516655296087265
0.0191287565976381	-0.0150327701121569	0.291761666536331	0.00348058808594942	-0.000655127922073007	-0.00533196423202753
-0.014230907894671	-0.0395079031586647	0.351938545703888	0.00322579243220389	-0.00062878942117095	-0.0052788550965488
0.016985010355711	0.0150516107678413	0.338046550750732	0.00319142313674092	-0.00132009608205408	-0.00485274335369468
-0.0199315957725048	-0.0237989518791437	0.351924180984497	0.00319231185130775	-0.00107771111652255	-0.00544453831389546
-0.0520874857902527	-0.0039125788025558	0.312378197908401	0.00338239618577063	-0.00146894645877182	-0.00554554490372539
-0.0165142603218555	-0.00341018522158265	0.362303704023361	0.00354725867509842	-0.00179593986831605	-0.00628572516143322
-0.00957819726318121	-0.0239179376512766	0.347125053405762	0.00408373354002833	-0.00160397624131292	-0.0046947905793786
-0.0303840581327677	-0.00181302207056433	0.294962257146835	0.00333562609739602	-0.00182863755617291	-0.00538551714271307
-0.0212259385734797	0.00311328703537583	0.264409512281418	0.00330427708104253	-0.00185357569716871	-0.00527672376483679
-0.0449515208601952	0.0247023459523916	0.321063250303268	0.00392143288627267	-0.00220718514174223	-0.00538928853347898
-0.0291557498276234	0.00559982703998685	0.399797707796097	0.00338630215264857	-0.00181956635788083	-0.00564836105331779
-0.0316859111189842	0.0142659833654761	0.426354676485062	0.00344671704806387	-0.00179513241164386	-0.00593483913689852
-0.0418172776699066	-0.0223330240696669	0.356904000043869	0.00278811459429562	-0.00034662542748265	-0.00615102797746658
-0.0134161934256554	0.0348825305700302	0.317905932664871	0.00346461869776249	-0.00102228275500238	-0.00593649642542005
-0.0717798322439194	-0.00575354369357228	0.325124502182007	0.00356542458757758	-0.00170124019496143	-0.00548451067879796
-0.0289381816983223	-0.00490081449970603	0.306426227092743	0.0027559760492295	-0.001588229322806	-0.00478083034977317
-0.0311901774257421	0.00847949367016554	0.355272203683853	0.00291886832565069	-0.00201544514857233	-0.00536128832027316
0.0187529847025871	0.0658063665032387	0.324397832155228	0.00291651673614979	-0.00168377871159464	-0.0049133668653667
-0.00604298384860158	0.0208408292382956	0.303783386945724	0.00233388948254287	-0.00145171966869384	-0.00580905843526125
-0.0155545203015208	0.026097409427166	0.38188299536705	0.00250077829696238	-0.00112367421388626	-0.00573356635868549
-0.0460929498076439	-0.00884500239044428	0.356160521507263	0.00232266518287361	-0.00105311709921807	-0.0061313402839005
-0.00956377107650042	0.0210792925208807	0.299732059240341	0.0024747948627919	-0.00101527420338243	-0.00590489897876978
-0.0328225456178188	0.0446949936449528	0.358969628810883	0.00206246366724372	-0.00215256749652326	-0.00563417235389352
-0.0473985597491264	0.059696838259697	0.332333713769913	0.00181497191078961	-0.00167597807012498	-0.00563880382105708
-0.0690472573041916	0.00568522093817592	0.288106292486191	0.0019824996124953	-0.00213043368421495	-0.00512361573055387
-0.0658172518014908	-3.07778136630077E-05	0.301843792200089	0.00208586943335831	-0.00215449184179306	-0.005390047095716
-0.0141858952119946	0.0201423726975918	0.298946171998978	0.00321526266634464	-0.00160125840920955	-0.00518918596208096
-0.0117774335667491	-0.04011020809412	0.309191793203354	0.00281645962968469	-0.000736250833142549	-0.00585659453645349
0.0512094646692276	0.0230558644980192	0.393781751394272	0.00335096544586122	-0.000438956136349589	-0.00635445071384311
0.0230350363999605	0.00611016014590859	0.335173457860947	0.0028727303724736	0.000529851822648197	-0.00558893196284771
-0.0186855606734753	0.0103247370570898	0.408996373414993	0.00329117779619992	-0.000734430796001107	-0.00582281732931733
-0.0128873893991113	0.0181666184216738	0.362127304077148	0.00410966202616692	-0.000821191642899066	-0.00591912074014544
-0.0472412109375	-0.0194787941873074	0.294199109077454	0.00279280100949109	-0.00146953598596156	-0.00529504008591175
0.0107499742880464	0.0380386188626289	0.351709961891174	0.00403288751840591	-0.00250411708839238	-0.00501165958121419
0.0435895398259163	0.0427137203514576	0.318218529224396	0.00326429610140622	-0.00191319629084319	-0.00576638942584395
-0.00524337030947208	0.0110640544444323	0.289784908294678	0.00253777392208576	-0.000966513762250543	-0.00510858511552215
0.00170146906748414	0.0782796889543533	0.350743353366852	0.00217254180461168	-0.00155612255912274	-0.00563288666307926
-0.0572259873151779	0.0193871222436428	0.333350986242294	0.0019537138286978	-0.0018733226461336	-0.00602850783616304
-0.0402333363890648	0.0725956782698631	0.315318197011948	0.00231966166757047	-0.00205387966707349	-0.00560871791094542
-0.0251259636133909	0.0750763788819313	0.33697772026062	0.00240880670025945	-0.00236148945987225	-0.00541243981570005
-0.00888222828507423	0.0403626970946789	0.350352555513382	0.00279942178167403	-0.00162117555737495	-0.00503242621198297
0.00939721893519163	0.0364288836717606	0.291777759790421	0.00259588961489499	0.000424911617301404	-0.0060490258038044
0.0496593527495861	0.0401174426078796	0.366838812828064	0.00291247013956308	-0.000671287591103464	-0.00622252328321338
-0.0366412065923214	0.0417418666183949	0.242100611329079	0.00212005758658051	-0.00103050831239671	-0.00583523465320468
-0.105486772954464	0.0213096830993891	0.254765123128891	0.00215312209911644	-0.00266073900274932	-0.00626208307221532
-0.137376517057419	0.0489394627511501	0.279834002256393	0.00170218758285046	-0.00353563739918172	-0.00642386777326465
-0.147653162479401	0.0627846866846085	0.270109474658966	0.00233080750331283	-0.00535650318488479	-0.0058344192802906
-0.119758069515228	0.0691146850585938	0.255906045436859	0.00148548930883408	-0.0051776384934783	-0.0053881942294538
-0.0710014626383781	0.0278798900544643	0.275125324726105	0.00364064727909863	-0.00359520968049765	-0.00455019855871797
0.0363606885075569	0.0114822695031762	0.207460656762123	0.00338720646686852	-0.000113579815661069	-0.0043983762152493
0.11571878194809	0.0147582180798054	0.293268382549286	0.00373579072766006	0.00140463176649064	-0.00512789096683264
0.164060086011887	0.00977669376879931	0.312625914812088	0.0037352591753006	0.00263299117796123	-0.00563419098034501
0.0792616009712219	-0.0347922183573246	0.317831516265869	0.00340189877897501	0.00180271826684475	-0.00689172465354204
0.00829816982150078	0.00169381336309016	0.289873331785202	0.00312704290263355	-0.000287821138044819	-0.00698903482407331
-0.0790865793824196	0.0247915741056204	0.294785559177399	0.0026723004411906	-0.00246774777770042	-0.00624155905097723
-0.0705999359488487	0.0715605244040489	0.289258718490601	0.00215711002238095	-0.00481809210032225	-0.00615639891475439
-0.09879469871521	0.0780006796121597	0.292630702257156	0.00328005384653807	-0.00577190471813083	-0.00542696984484792
-0.048248291015625	0.0419352762401104	0.283675193786621	0.00347361341118813	-0.0020957114174962	-0.00431510293856263
0.0446727573871613	-0.0750360861420631	0.35590061545372	0.00417332211509347	0.000638562545645982	-0.00380137073807418
0.116917878389359	0.015602252446115	0.345322251319885	0.0047690044157207	0.0012807750608772	-0.00455168774351478
0.0847761332988739	0.0285090319812298	0.329387873411179	0.00471388874575496	-6.25290122115985E-05	-0.00580880884081125
-0.011072906665504	0.0477907098829746	0.336709499359131	0.00335314311087132	-0.00206478615291417	-0.00685817841440439
-0.181775942444801	-0.0203539170324802	0.263674795627594	0.00245411368086934	-0.00433185743167996	-0.00684524513781071
-0.196439534425735	0.0189128071069717	0.300214678049088	0.00200654403306544	-0.00643257889896631	-0.00613087601959705
-0.129311442375183	-0.0390025079250336	0.336975425481796	0.0033420673571527	-0.00431584659963846	-0.00315599050372839
0.0308792740106583	-0.147167772054672	0.353937119245529	0.00558688957244158	0.0012032714439556	-0.00178993295412511
0.114762865006924	-0.190455511212349	0.333274453878403	0.00694767944514751	0.00492175435647368	-0.00280909705907106
0.189635172486305	-0.146458476781845	0.417963325977325	0.00571096641942859	0.00611818628385663	-0.00398133974522352
0.195135712623596	-0.047008540481329	0.388634711503983	0.00461524119600654	0.0060325157828629	-0.00555011024698615
0.160698041319847	-0.0172257907688618	0.438518613576889	0.00529172830283642	0.00385426240973175	-0.00692401360720396
0.0668639466166496	-0.0455642268061638	0.348126441240311	0.00339121301658452	0.00209589255973697	-0.00686792610213161
-0.0436631664633751	-0.0603994317352772	0.370573461055756	0.00253154314123094	-0.000101050201919861	-0.00643513677641749
-0.112437941133976	-0.0235544871538877	0.364156275987625	0.00362951448187232	-0.0027809098828584	-0.00576218264177442
-0.146552354097366	0.0242042522877455	0.253539174795151	0.00269208871759474	-0.00509507488459349	-0.00588492210954428
-0.108301147818565	0.0327691957354546	0.287748247385025	0.00303447991609573	-0.00518766837194562	-0.00509689608588815
-0.0211097598075867	-0.0592665672302246	0.278381794691086	0.00299604050815105	-0.00079971452942118	-0.00322440313175321
0.0717748776078224	0.000228613964281976	0.349551171064377	0.0024218806065619	0.0015146272489801	-0.00364641146734357
0.0691265314817429	0.0347255319356918	0.374748557806015	0.00439457921311259	0.001587322098203	-0.00471353437751532
0.068242259323597	0.028778925538063	0.29748073220253	0.00339922774583101	0.000834891514386982	-0.00576832192018628
0.016684764996171	0.0193044785410166	0.345646172761917	0.00331154628656805	-0.000618601334281266	-0.00652248878031969
-0.0555834621191025	0.0794013664126396	0.27338370680809	0.00195911037735641	-0.00228270143270493	-0.00680801086127758
-0.0952494889497757	0.100127302110195	0.275822430849075	0.00096832268172875	-0.00463544717058539	-0.00689052836969495
-0.167148485779762	0.0578423291444778	0.257269561290741	0.000712293665856123	-0.00534869823604822	-0.00690564094111323
-0.155806034803391	0.0601649954915047	0.207161411643028	0.000991357257589698	-0.00633869878947735	-0.00550579465925694
-0.136219501495361	0.0520463995635509	0.18528313934803	0.00128515367396176	-0.00677084177732468	-0.00508973048999906
-0.0844583809375763	0.0422527194023132	0.194496586918831	0.00152385199908167	-0.00375119759701192	-0.00453029479831457
0.0532498545944691	0.0418704114854336	0.175925463438034	0.00235736463218927	-0.000799812376499176	-0.0043486119247973
0.101108625531197	0.0302118677645922	0.200427025556564	0.0025929503608495	0.00125421781558543	-0.00508702034130692
0.120026893913746	0.0465427190065384	0.196802154183388	0.00271648121997714	0.00129229412414134	-0.00531392637640238
0.0173079688102007	0.0636819377541542	0.113610312342644	0.00210450636222959	0.000189636732102372	-0.00641239946708083
0.00227813562378287	0.0481360778212547	0.183647602796555	0.0027409614995122	-0.00246794545091689	-0.00658450881019235
-0.0218227915465832	0.0759529918432236	0.143580093979836	0.00188409874681383	-0.00365460873581469	-0.00693766307085752
-0.0790620446205139	0.0786486491560936	0.155442908406258	0.00200737151317298	-0.00473587308079004	-0.00685650482773781
-0.12931002676487	0.0673465505242348	0.183792129158974	0.00175388751085848	-0.00677619641646743	-0.00640332093462348
-0.194011136889458	0.0962778404355049	0.121208630502224	0.000818683125544339	-0.007226652931422	-0.00671540573239326
-0.0848470777273178	0.128269121050835	0.0539190098643303	-0.000370805675629526	-0.00587756326422095	-0.0052399686537683
0.0497196689248085	0.125490829348564	0.0873270407319069	0.000511936319526285	-0.00252579222433269	-0.0049225939437747
0.163591772317886	0.0871273279190063	0.129087880253792	0.00162313540931791	0.00124646921176463	-0.00430343905463815
0.185915052890778	0.0331704467535019	0.0817503035068512	0.00188837375026196	0.00225732801482081	-0.00390363577753305
0.187707960605621	0.0801098644733429	0.12824559211731	0.00297841615974903	0.000739233277272433	-0.0052895238623023
0.085249587893486	0.0495617501437664	0.132437378168106	0.00293027795851231	-0.00132242182735354	-0.00616947002708912
-0.00601262832060456	0.0398675501346588	0.0411384627223015	0.00186506344471127	-0.00367441098205745	-0.00765294069424272
-0.0635318458080292	0.0372547470033169	0.0670528411865234	0.00223045866005123	-0.00549850007519126	-0.00801793579012156
-0.100451648235321	0.0479064881801605	0.111512161791325	0.00226197531446815	-0.00704037817195058	-0.00668321689590812
-0.0299512650817633	0.0401330180466175	0.076854296028614	0.0023121212143451	-0.00485839275643229	-0.0058929156512022
0.097618393599987	0.0207481272518635	0.0374629236757755	0.00134500139392912	-0.00118148175533861	-0.00471847178414464
0.174892261624336	0.0385832190513611	0.0626571998000145	0.00152514770161361	0.00166900048498064	-0.00567309884354472
0.291846007108688	0.0932888761162758	0.0675428435206413	0.00133064098190516	0.00256689405068755	-0.0051739695481956
0.263924807310104	0.123773910105228	0.093190111219883	0.000837404688354582	0.00228378269821405	-0.00560723431408405
0.159502908587456	0.0890363156795502	0.134880781173706	0.00150384462904185	0.000366180262062699	-0.00524293491616845
0.0832683444023132	0.0731256753206253	0.103537291288376	0.0010116973426193	-0.00204178271815181	-0.00578456791117787
0.0351242534816265	0.0415683872997761	0.0567872636020184	0.00256716157309711	-0.00362568651326001	-0.00598747981712222
0.0489308089017868	0.0494742132723331	0.0742016062140465	0.00235334876924753	-0.00289080082438886	-0.00596958119422197
0.0792258158326149	0.0441041626036167	0.0609861314296722	0.00239999941550195	-0.00149650487583131	-0.00545760290697217
0.132844388484955	0.0677771642804146	0.035469438880682	0.00114802527241409	-0.000256285158684477	-0.00592130795121193
0.197430863976479	0.106846272945404	0.0846131891012192	0.000486723292851821	0.0004694833769463	-0.00649867160245776
0.181878507137299	0.17146897315979	0.111794203519821	-0.000169620223459788	0.000607284251600504	-0.00785981863737106
0.178157821297646	0.192851141095161	0.0840553268790245	-0.000929487054236233	-0.000226159550948069	-0.00753709673881531
0.125351920723915	0.15608811378479	0.0514479093253613	-0.00148852809797972	-0.000451810687081888	-0.00697585893794894
0.179638907313347	0.135314851999283	0.0335861593484879	-0.000237852029385976	6.66820269543678E-05	-0.00546279270201921
0.161297604441643	0.112346842885017	-0.0232857745140791	7.9088109487202E-05	0.000218824396142736	-0.00516718253493309
0.16168712079525	0.0763839334249496	0.0514818131923676	0.000724856043234468	-0.00123404338955879	-0.00522332359105349
0.108895324170589	0.056541133671999	0.0426708348095417	0.00187241553794593	-0.00165862892754376	-0.00501516973599792
0.0979406088590622	0.0471097268164158	0.0213850028812885	0.00221987999975681	-0.00150724942795932	-0.00513348029926419
0.100814282894135	0.0524975061416626	0.0750058516860008	0.00384046300314367	-0.00288147595711052	-0.00519339321181178
0.0548666715621948	0.0115802679210901	-0.0205197129398584	0.00348000484518707	-0.00255048647522926	-0.00565098319202662
0.0417703352868557	0.0746073424816132	-0.0403823852539063	0.00217320839874446	-0.00288581429049373	-0.0054150284267962
0.101867832243443	0.0686821117997169	-0.049722958356142	0.0011222914326936	-0.00260702683590353	-0.00498338509351015
0.143718630075455	0.106139428913593	-0.0381206311285496	8.07499745860696E-05	-0.00226077320985496	-0.0044931648299098
0.159709677100182	0.129891335964203	-0.0156371984630823	0.000254624959779903	-0.00169999641366303	-0.00473683979362249
0.215256363153458	0.197992280125618	-0.00493838265538216	0.000342107057804242	-0.001400844193995	-0.00556053360924125
0.191412910819054	0.189807936549187	-0.0368829742074013	0.000639401667285711	-0.0015358196105808	-0.0071311928331852
0.13726581633091	0.186486408114433	-0.042069461196661	0.000178008907823823	-0.00198390707373619	-0.00742653431370854
0.16435681283474	0.106119900941849	-0.0805558562278748	-0.000560440821573138	-0.00159448047634214	-0.00747721735388041
0.222835823893547	0.168912053108215	-0.07576834410429	-0.000175278342794627	-0.00152271019760519	-0.0072731226682663
0.20279635488987	0.116711162030697	-0.0975687429308891	-0.000120960183267016	0.000656356103718281	-0.00701295118778944
0.241762667894363	0.0864080339670181	-0.013119600713253	0.00106880732346326	0.000711206346750259	-0.00690140295773745
0.282483518123627	0.0967003181576729	-0.0633115395903587	0.00045310304267332	0.000262221059529111	-0.0056309811770916
0.283710509538651	0.165876537561417	0.0901966318488121	0.000996299204416573	-0.000398755189962685	-0.00644324440509081
0.199776872992516	0.137941285967827	0.00766203226521611	-0.000553791644051671	4.67820973426569E-05	-0.00553284725174308
0.219398498535156	0.208962485194206	0.00193432334344834	-0.000759719870984554	-0.001132499310188	-0.0051240473985672
0.19164402782917	0.184272542595863	0.0582798197865486	-0.000801662390585989	-0.000114794042019639	-0.00512750912457705
0.22764278948307	0.211606383323669	-0.0290001463145018	-0.00128617056179792	0.000210672151297331	-0.00496738683432341
0.190913081169128	0.168119043111801	-0.0307733062654734	-0.00103085371665657	0.000362193386536092	-0.00635088561102748
0.196123853325844	0.209082886576653	-0.0753223448991776	-0.000965174462180585	-0.00135427713394165	-0.00599719490855932
0.154838740825653	0.203719332814217	-0.066284604370594	-0.00129371380899101	-0.002635930897668	-0.00678468914702535
0.153185695409775	0.225683942437172	-0.0569310709834099	-0.00134896859526634	-0.00356431771069765	-0.00734514789655805
0.111345432698727	0.17991054058075	-0.146967172622681	-0.00313174189068377	-0.0021025228779763	-0.00665160408243537
0.158490508794785	0.250351428985596	-0.0735075324773788	-0.00298358197323978	-0.00284505914896727	-0.00627885013818741
0.175904840230942	0.232483461499214	-0.0879051983356476	-0.0037231685128063	-0.0021074153482914	-0.00562318507581949
0.253702044487	0.288591206073761	-0.108628824353218	-0.00343566341325641	-0.000320550898322836	-0.00545732537284493
0.336555689573288	0.278976738452911	-0.158078849315643	-0.00413528783246875	0.000570721458643675	-0.00639455113559961
0.313144534826279	0.242394119501114	-0.169568583369255	-0.00424244115129113	0.00195316784083843	-0.00724056782200933
0.374813348054886	0.294856160879135	-0.189585030078888	-0.00371138262562454	0.00211648410186172	-0.00756889022886753
0.33501935005188	0.347390115261078	-0.129304006695747	-0.00358165055513382	0.00122923532035202	-0.00786666944622993
0.358832120895386	0.346685439348221	-0.173278957605362	-0.00357925053685904	0.00122203829232603	-0.00737278303131461
0.324823200702667	0.257915705442429	-0.166325524449348	-0.00366099015809596	0.00109612452797592	-0.00637624319642782
0.380816787481308	0.305716007947922	-0.211834996938705	-0.00377815216779709	0.000920830119866878	-0.00739834690466523
0.398099154233933	0.33611261844635	-0.258742392063141	-0.00389531627297401	0.0024968502111733	-0.00783455837517977
0.402701675891876	0.323428988456726	-0.19702972471714	-0.00397377647459507	0.00362283363938332	-0.00815366208553314
0.535198092460632	0.373744368553162	-0.195717707276344	-0.00466820923611522	0.00444968696683645	-0.00815800856798887
0.540346682071686	0.369531244039536	-0.156685143709183	-0.00503796152770519	0.00528460741043091	-0.00816939678043127
0.561262428760529	0.396028310060501	-0.102844730019569	-0.00582942180335522	0.00524415588006377	-0.0070545906201005
0.509313881397247	0.273511499166489	-0.134193852543831	-0.00545216910541058	0.00621331669390202	-0.00621120259165764
0.510830223560333	0.374410212039948	-0.126469418406487	-0.00490889139473438	0.00517450645565987	-0.00595331424847245
0.465352445840836	0.360564947128296	-0.0801547989249229	-0.00476421928033233	0.00268877088092268	-0.00558310886844993
0.487960815429688	0.31914347410202	-0.122925542294979	-0.00301099382340908	0.00369644188322127	-0.00695920549333096
0.543982326984406	0.240056872367859	-0.153052568435669	-0.00136826909147203	0.00470502069219947	-0.00768386339768767
0.508845269680023	0.210337266325951	-0.164159402251244	-0.00173455034382641	0.00551822688430548	-0.00670208316296339
0.502253472805023	0.240288972854614	-0.181307554244995	-0.000915514305233955	0.00437698513269424	-0.00670215580612421
0.511009514331818	0.279932469129562	-0.1644476801157	-0.00133252318482846	0.00417051510885358	-0.00674434844404459
0.475870847702026	0.218968018889427	-0.174217715859413	-0.00218131300061941	0.00397790875285864	-0.0066363736987114
0.42478021979332	0.29540741443634	-0.14019575715065	-0.00223818607628345	0.00230914843268692	-0.00720295822247863
0.385661154985428	0.363944888114929	-0.192016258835793	-0.00421417970210314	0.00133005529642105	-0.00678906962275505
0.429363936185837	0.440884172916412	-0.13897143304348	-0.00436062458902597	-0.000670532695949078	-0.00741831865161657
0.424240976572037	0.391983866691589	-0.126562640070915	-0.00544825987890363	0.00219569192267954	-0.00725089618936181
0.523383975028992	0.442218273878098	-0.102653883397579	-0.00484428973868489	0.00379436323419213	-0.00733338762074709
0.484659194946289	0.405239373445511	-0.161293938755989	-0.00635208375751972	0.00619056215509772	-0.00697458349168301
0.568373143672943	0.447954565286636	-0.230514690279961	-0.00606831489130855	0.005069175735116	-0.0088523868471384
0.5246861577034	0.451256632804871	-0.209185197949409	-0.00661763362586498	0.00405857898294926	-0.009392024949193
0.483233124017715	0.507150709629059	-0.225828781723976	-0.00806288607418537	0.00264104385860264	-0.00891632679849863
0.523610651493073	0.442803651094437	-0.143511414527893	-0.00866800826042891	0.00345184444449842	-0.0106657417491078
0.534262478351593	0.515839159488678	-0.0605412349104881	-0.00781816337257624	0.00486445194110274	-0.0106006413698196
0.491229355335236	0.604162037372589	0.00756139680743217	-0.00827780086547136	0.00294401170685887	-0.0109879355877638
0.381817668676376	0.508769333362579	0.00992168113589287	-0.00916765257716179	0.000816733634565026	-0.0133983045816422
0.42953285574913	0.50911670923233	-0.023475768044591	-0.00765303010120988	0.00139179616235197	-0.0105708660557866
0.412930577993393	0.385481745004654	-0.0468492098152637	-0.00729790329933167	0.00410426128655672	-0.00656659761443734
0.508591890335083	0.264108270406723	0.0701205730438232	-0.00225586933083832	0.00625201174989343	-0.00222816108725965
0.511277914047241	0.0636897534132004	0.0696570426225662	0.00173285405617207	0.00788452289998531	0.00109094858635217
0.463060587644577	-0.0926505476236343	0.158281475305557	0.00575890252366662	0.00650885328650475	6.44049941911362E-05
0.34921532869339	-0.0799304023385048	0.0542291328310966	0.00404406245797873	0.00398432556539774	-0.00456684641540051
0.285149246454239	-0.0396766550838947	0.102451302111149	0.00274846307002008	0.000746934674680233	-0.00407848507165909
0.266149699687958	0.0629780739545822	0.119584888219833	0.00082867150194943	-0.000230599151109345	-0.00562400883063674
0.284785151481628	0.143242195248604	0.208660706877708	-0.000115002003440168	9.49746536207385E-05	-0.00742505537346005
0.319847971200943	0.156172797083855	0.308852344751358	-0.00185948773287237	0.0036257691681385	-0.00790904648602009
0.475684642791748	0.20174765586853	0.345376670360565	-0.00216053402982652	0.00569555209949613	-0.00763086043298244
0.542709529399872	0.157494366168976	0.272455602884293	-0.00145481689833105	0.0102325864136219	-0.00669002067297697
0.641643881797791	-0.0449673570692539	0.106198288500309	0.00535135995596647	0.0185921099036932	-0.00266654370352626
0.515911519527435	-0.295719355344772	0.26410648226738	0.0159182790666819	0.0109123392030597	-0.00330063863657415
0.405219227075577	-0.379706144332886	0.152906328439713	0.0145685207098722	0.00817782618105412	-0.00108437903691083
0.359129130840302	-0.17595599591732	0.0109873935580254	0.0103559494018555	0.00357337412424386	-0.00337057560682297
0.22966343164444	-0.0888360440731049	0.143473446369171	0.00620420789346099	-8.64530520630069E-05	-0.00605443073436618
0.0808479636907578	-0.0253446977585554	0.127219691872597	0.00353797408752143	-0.00124674453400075	-0.00741622736677527
0.140598744153976	0.100989073514938	0.0886543616652489	0.00124014960601926	-0.00202413368970156	-0.00661866646260023
0.185859814286232	0.133547246456146	0.0838112309575081	-0.00177874485962093	-0.00219639111310244	-0.00525687169283628
0.157278060913086	0.192683354020119	0.080744169652462	-0.00280427746474743	-0.00163032172713429	-0.00228993524797261
0.148452252149582	0.170573368668556	0.0905923396348953	-0.0027467873878777	-0.00203239335678518	-0.00288318446837366
0.137543112039566	0.25024402141571	0.0905878022313118	-0.00330829573795199	-0.0031612862367183	-0.00371431210078299
0.0881000161170959	0.213579446077347	0.121501542627811	-0.00329810101538897	-0.00224948837421834	-0.00419508386403322
0.127679735422134	0.19261446595192	0.12104793637991	-0.00312451343052089	-0.00138535408768803	-0.00568134244531393
0.175853103399277	0.1959378272295	0.106719113886356	-0.00230857986025512	-0.00143854378256947	-0.00649308599531651
0.168909460306168	0.163204997777939	0.210144147276878	-0.000244815251789987	0.000628927256911993	-0.00709073524922132
0.254348814487457	0.075959287583828	0.124460734426975	0.00270393374375999	0.000683101185131818	-0.00509140128269792
0.256284832954407	-0.00231701880693436	0.145508602261543	0.00251078186556697	0.00167295231949538	-0.00436096685007215
0.266333848237991	0.0661889091134071	0.186918869614601	0.003751324955374	0.00175783457234502	-0.00520059419795871
0.295377045869827	0.00341501156799495	0.30132931470871	0.00430411472916603	0.00344206765294075	-0.0049859369173646
0.322902530431747	0.0786748975515366	0.402537554502487	0.00325486529618502	0.00383048434741795	-0.0062379976734519
0.300711333751678	0.0743686258792877	0.268414556980133	0.0018246202962473	0.00372216664254665	-0.00515487231314182
0.259800434112549	0.152070954442024	0.327620029449463	3.45984408340883E-05	0.00393478060141206	-0.00355033157393336
0.190946206450462	0.130858927965164	0.27571228146553	-0.00194757641293108	0.00324986455962062	-0.00292113912291825
0.146941527724266	0.160887166857719	0.225641027092934	-0.00195339415222406	0.00194932182785124	-0.00469103595241904
0.162780314683914	0.253517389297485	0.263404667377472	-0.00102678290568292	0.000309678725898266	-0.00623452663421631
0.130019456148148	0.179033011198044	0.253636837005615	-0.00299594434909523	0.000466081663034856	-0.00657491153106093
0.162408500909805	0.212272450327873	0.166624844074249	-0.00330305402167141	0.000571209064219147	-0.00654674554243684
0.247382909059525	0.301001280546188	0.30578750371933	-0.00362967723049223	0.000942925282288343	-0.00633732648566365
0.21544985473156	0.27035528421402	0.347261548042297	-0.00386371253989637	0.00149273895658553	-0.00549229187890887
0.246681332588196	0.291317939758301	0.39115983247757	-0.00371145480312407	0.000133232941152528	-0.00553861819207668
0.233632177114487	0.340086370706558	0.427438676357269	-0.00566695816814899	0.000625879503786564	-0.00529988761991262
0.210162967443466	0.439081907272339	0.397245466709137	-0.00911954883486032	-0.000495085958391428	-0.00790855940431356
0.180392622947693	0.499396473169327	0.223041966557503	-0.0100211156532168	-0.00123639975208789	-0.00881050247699022
0.165086597204208	0.45879265666008	0.0909086763858795	-0.00893510971218348	-0.000419774471083656	-0.00725136836990714
0.176070675253868	0.361249834299088	0.102090045809746	-0.00676504569128156	0.000244971655774862	-0.00689956219866872
0.25069859623909	0.315629690885544	0.082876168191433	-0.0053756101988256	0.00324776093475521	-0.00646432302892208
0.366760164499283	0.320503264665604	0.0984748303890228	-0.00311206025071442	0.00841578468680382	-0.00767012406140566
0.407647728919983	0.401538729667664	0.194881826639175	-0.00361929484643042	0.00594064686447382	-0.0108321942389011
0.333729773759842	0.277323544025421	0.191133856773376	-0.00307391723617911	0.00727767450734973	-0.00855499692261219
0.21918810904026	0.217719912528992	0.277330994606018	-0.00194559444207698	0.0051917158998549	-0.00382134830579162
0.169291779398918	0.119560398161411	0.23025082051754	-0.001838922733441	0.00293896906077862	-0.00196653651073575
0.170978784561157	0.154626339673996	0.181226417422295	-0.000890982279088348	0.00268210307694972	-0.00335831707343459
0.263227730989456	0.210767671465874	0.359242379665375	-0.000728091748896986	0.00241062534041703	-0.00491397455334663
0.269941002130508	0.201627358794212	0.408550441265106	-0.000504561874549836	0.00277753127738833	-0.00547186750918627
0.253585338592529	0.166839897632599	0.47783038020134	-0.000406969105824828	0.00358960893936455	-0.00520535698160529
0.285651057958603	0.182143703103065	0.421963423490524	5.77733699174132E-05	0.00315640866756439	-0.00512720039114356
0.334273368120193	0.127158299088478	0.615233421325684	0.000903670734260231	0.00400891341269016	-0.00733731267973781
0.43591970205307	0.213226854801178	0.621224820613861	0.000450489082140848	0.00713046034798026	-0.00771503569558263
0.431254088878632	0.164712116122246	0.533397376537323	2.04614534595748E-05	0.00792258139699697	-0.00487964088097215
0.455665767192841	0.225415915250778	0.509551167488098	0.000114755108370446	0.00739879487082362	-0.00613418966531754
0.394070327281952	0.267985612154007	0.495922714471817	-0.00168347859289497	0.00635959766805172	-0.00755666242912412
0.319310337305069	0.357902765274048	0.449614405632019	-0.00180447287857533	0.00485347537323833	-0.0073153730481863
0.223686411976814	0.298090845346451	0.455763578414917	-0.00316316145472229	0.0030659434851259	-0.00733840884640813
0.206943809986115	0.322927951812744	0.562978088855743	-0.00233052368275821	0.00156040803994983	-0.00649960245937109
0.177707388997078	0.331440657377243	0.635499238967896	-0.00215484551154077	0.00244161882437766	-0.00592194311320782
0.173729047179222	0.335539013147354	0.683381080627441	-0.00246989191509783	0.00350994965992868	-0.00609805202111602
0.229488119482994	0.260176867246628	0.743314325809479	-0.000267050374532118	0.00329883280210197	-0.00597312487661839
0.145356193184853	0.200298130512238	0.725454449653625	0.00073277682531625	0.00365362223237753	-0.0056999851949513
0.141133651137352	0.144811481237411	0.737323045730591	0.00171595183201134	0.00316837895661592	-0.00438342150300741
0.148742169141769	0.196281477808952	0.819178462028503	0.00366592290811241	0.00178106816019863	-0.00561315612867475
0.0601661317050457	0.107451945543289	0.656550109386444	0.00129895552527159	0.000153668996063061	-0.00634343875572085
0.114210419356823	0.276379257440567	0.681794404983521	0.00157557183410972	0.000471020757686347	-0.00603806506842375
0.102087438106537	0.313955545425415	0.643972218036652	0.000434845045674592	-8.98362850421108E-05	-0.00529619120061398
0.0393908955156803	0.212108075618744	0.577074348926544	-0.0002222235489171	0.000669977918732911	-0.0047667152248323
0.0478667542338371	0.310431629419327	0.620991885662079	-0.000947119784541428	0.000581957923714072	-0.00342162395827472
0.038245216012001	0.315402805805206	0.729955196380615	-0.000416833121562377	-0.00169307889882475	-0.00590061116963625
-0.0112386299297214	0.26210606098175	0.737249910831451	-0.000877778977155685	-0.00182042201049626	-0.00559037225320935
-0.0205548852682114	0.293430149555206	0.748595893383026	-0.00226059346459806	-0.00285260751843452	-0.00566585594788194
-0.00278403307311237	0.359467446804047	0.752976655960083	-0.00304138590581715	-0.00385685451328754	-0.00628493586555123
-0.00527020031586289	0.276534140110016	0.772151350975037	-0.00311218993738294	-0.00193417398259044	-0.00678538158535957
0.0149162830784917	0.249892547726631	0.737821161746979	-0.001701156841591	-0.0011424501426518	-0.00596108660101891
0.055769044905901	0.303012520074844	0.801604747772217	-0.000964452046900988	-0.00160733365919441	-0.00706713320687413
0.0787343233823776	0.200305864214897	0.850602984428406	-0.000137165246997029	-0.000154214867507108	-0.00649007549509406
0.0617240481078625	0.12470456212759	0.91657167673111	0.00134335155598819	0.00328532233834267	-0.00573981227353215
0.163762524724007	0.185379102826118	0.951339304447174	0.00282931514084339	0.00487343408167362	-0.00423282757401466
0.171591490507126	0.0902750194072723	0.953806638717651	0.00199498748406768	0.00588965695351362	-0.00538263563066721
0.25336292386055	0.124357417225838	0.934310853481293	0.00406367750838399	0.00763806467875838	-0.00485240621492267
0.251262873411179	0.110509261488914	0.890452980995178	0.00307769398204982	0.0086729358881712	-0.00502551859244704
0.231329172849655	0.151564419269562	0.922417104244232	0.00181853852700442	0.0077651496976614	-0.00457443669438362
0.232518553733826	0.243285983800888	0.960756182670593	0.00127117522060871	0.00743049196898937	-0.0048699202015996
0.251456379890442	0.283816456794739	0.949072241783142	0.000164635333931074	0.00789595209062099	-0.00379983219318092
0.188171118497849	0.371861129999161	0.921019494533539	-0.00139934313483536	0.00725927716121078	-0.00457057030871511
0.111858993768692	0.393466532230377	0.847220242023468	-0.00279428320936859	0.00490079820156097	-0.00628736102953553
0.0799348801374435	0.511921882629395	0.860031187534332	-0.00540152052417398	0.00117817672435194	-0.00621744897216558
-0.0935017466545105	0.527173638343811	0.808384537696838	-0.00848750676959753	-0.00334323849529028	-0.00766954058781266
-0.200882941484451	0.62684828042984	0.761774003505707	-0.00890528410673141	-0.0069698435254395	-0.00789764709770679
-0.246400266885757	0.606406033039093	0.636199116706848	-0.011901305988431	-0.00836548954248428	-0.00773512292653322
-0.329312115907669	0.62064391374588	0.682789087295532	-0.0108846807852387	-0.00884440541267395	-0.00743703497573733
-0.274760872125626	0.692513883113861	0.656629383563995	-0.0110638719052076	-0.0104376366361976	-0.00742181949317455
-0.271317929029465	0.647431492805481	0.670719981193542	-0.0110863847658038	-0.00924183614552021	-0.00767322722822428
-0.163329660892487	0.639723539352417	0.728772163391113	-0.00950682535767555	-0.00755788618698716	-0.00656297150999308
-0.193316742777824	0.601919412612915	0.711768746376038	-0.00976735446602106	-0.00546849239617586	-0.00686791352927685
-0.223077237606049	0.553952276706696	0.838596820831299	-0.00982805527746677	-0.0043551349081099	-0.00727706961333752
-0.157698735594749	0.615232884883881	0.836240887641907	-0.00930306501686573	-0.00425318395718932	-0.00776518415659666
-0.0968419015407562	0.619970679283142	0.876215398311615	-0.00828100647777319	-0.00368108716793358	-0.007131177932024
-0.0890395864844322	0.668209373950958	0.743065655231476	-0.00912685226649046	-0.00311145861633122	-0.00621085986495018
0.0158798582851887	0.560988128185272	0.640450835227966	-0.00853249430656433	0.0002136717812391	-0.00748456455767155
0.028297383338213	0.530477166175842	0.72629576921463	-0.00874332338571548	0.00128425424918532	-0.00666327076032758
0.295814871788025	0.529518604278564	0.815080940723419	-0.00537115568295121	0.00655939569696784	-0.00548130599781871
0.500915586948395	0.43164786696434	0.899612367153168	-0.00444553000852466	0.0103229973465204	-0.00811823364347219
0.816973626613617	0.626646101474762	0.944203674793243	-0.00932704843580723	0.0172329042106867	-0.0110336868092418
0.84552401304245	0.619527041912079	0.933092176914215	-0.00960864685475826	0.0190623681992292	-0.00711801322177053
0.625183522701263	0.576605796813965	0.873464226722717	-0.00703692762181163	0.013845382258296	-0.00868539605289698
0.256580382585526	0.326873928308487	0.957786798477173	-0.00366143928840756	0.00705309631302953	-0.00592304114252329
0.0485839694738388	0.214678451418877	1.02335965633392	0.00142459303606302	0.00174811552278697	-0.00298465345986187
-0.0916425064206123	0.161386951804161	1.1418514251709	0.00221216236241162	-0.000656449876260012	-0.00205271644517779
-0.0654402896761894	0.21445569396019	1.07846653461456	0.00239306874573231	-0.000458028458524495	-0.00294478563591838
-0.0733549147844315	0.145277485251427	1.03831708431244	0.00179617921821773	-0.00275467918254435	-0.00491933571174741
0.011745479889214	0.204650774598122	1.01220118999481	0.000451899861218408	-0.00184247829020023	-0.00500443251803517
0.00717906514182687	0.0979694202542305	0.94210159778595	0.00177003093995154	-0.00076389079913497	-0.00820475723594427
0.0212473552674055	0.104878917336464	0.790430128574371	0.00290606520138681	0.000776123721152544	-0.00537272496148944
-0.0302663911134005	0.118232004344463	1.02163577079773	0.00184839603025466	0.000685722043272108	-0.00452718138694763
0.0218694191426039	0.248594865202904	1.16315543651581	0.00132516329176724	-6.13886586506851E-05	-0.00625975849106908
0.0546936579048634	0.299154311418533	1.11843466758728	0.00108985579572618	0.00116355658974499	-0.00790580175817013
0.0650601908564568	0.263680458068848	1.05605781078339	-0.000873756594955921	0.000780265429057181	-0.00782727263867855
0.151983916759491	0.309149146080017	0.940210461616516	-0.00127120723482221	0.00103923387359828	-0.00824432354420424
0.161652013659477	0.234992027282715	0.879983484745026	-0.00163017655722797	0.00126096012536436	-0.00830855686217546
0.152993574738503	0.256141304969788	0.878436863422394	-0.00136332854162902	0.00058962480397895	-0.00756808603182435
0.144254595041275	0.339823961257935	0.880399882793427	-0.00218701921403408	-0.000713784131221473	-0.00725810695439577
0.0645044818520546	0.444798171520233	0.899167895317078	-0.00505508203059435	-0.00294678192585707	-0.00613148603588343
0.00565435225144029	0.509084343910217	0.930283188819885	-0.00719928601756692	-0.00171426613815129	-0.00600267760455608
0.0670873895287514	0.587142050266266	0.900001108646393	-0.00862671993672848	0.000154525638208725	-0.00647695874795318
0.124612845480442	0.588736951351166	0.952649652957916	-0.00917645636945963	0.00251868367195129	-0.00866794213652611
0.221342891454697	0.548634052276611	0.868854165077209	-0.00966056250035763	0.00436781579628587	-0.00939828157424927
0.255297601222992	0.558651328086853	0.940388739109039	-0.00792108941823244	0.00447257654741406	-0.00931977108120918
0.244645237922668	0.557692885398865	0.959096252918243	-0.0082340519875288	0.00174721761140972	-0.00811032019555569
0.138471037149429	0.534142792224884	1.02912557125092	-0.0113734798505902	0.00175922806374729	-0.00611824216321111
0.13185165822506	0.519382238388062	1.08177495002747	-0.00996419508010149	0.00205418141558766	-0.00564737152308226
0.161545142531395	0.561222553253174	1.09584593772888	-0.00993203558027744	0.00335064111277461	-0.00602595089003444
0.20491087436676	0.588971197605133	1.17535746097565	-0.0106801548972726	0.00405937433242798	-0.00675584655255079
0.185664057731628	0.609171986579895	1.06775057315826	-0.0110209481790662	0.00348301557824016	-0.00782150030136108
0.125379502773285	0.631354749202728	1.23002147674561	-0.00742644583806396	0.00392866088077426	-0.00977252330631018
0.131390810012817	0.507165372371674	1.13489186763763	-0.00589769519865513	0.00612480426207185	-0.0108435489237309
0.179496943950653	0.410190314054489	1.08431661128998	-0.00220269616693258	0.00685332389548421	-0.00890824757516384
0.157991975545883	0.382210731506348	0.868490993976593	-0.00285316770896316	0.00647641392424703	-0.00548160402104259
0.132114291191101	0.368354171514511	0.859427511692047	-0.00423073628917336	0.00385050871409476	-0.00396834779530764
-0.0134284421801567	0.306043773889542	0.811100602149963	-0.00457996688783169	0.00219328212551773	-0.00503548746928573
-0.038274347782135	0.379771053791046	0.828115105628967	-0.00492216367274523	-0.00123177550267428	-0.00580287724733353
-0.0661961585283279	0.412240117788315	0.961294233798981	-0.00463305320590734	-0.00261787814088166	-0.00764131871983409
-0.123310290277004	0.401233583688736	1.07827472686768	-0.00487523851916194	-0.00319634913466871	-0.00805968884378672
-0.0977377444505692	0.402761280536652	1.07658803462982	-0.00596080766990781	-0.00188608909957111	-0.00737720960751176
-0.00139518920332193	0.362239360809326	0.979910433292389	-0.00599369499832392	-7.0720117946621E-05	-0.00563382543623447
0.0607914254069328	0.291877895593643	0.963418662548065	-0.00499295024201274	0.00346566759981215	-0.0044802431948483
0.222572728991508	0.403819262981415	0.869889318943024	-0.00510681420564651	0.00525441998615861	-0.00459208060055971
0.103272274136543	0.526307225227356	0.643103301525116	-0.0145076839253306	-0.00175766041502357	-0.00400527147576213
0.00155342230573297	0.569837689399719	0.639747262001038	-0.0111541887745261	-0.00247486983425915	-0.00407462520524859
-0.0595403201878071	0.391401290893555	0.554741263389587	-0.00300221284851432	-0.0030316801276058	-0.0101824840530753
0.0155089693143964	0.277105957269669	0.516403019428253	0.0011137630790472	-0.00279855076223612	-0.0119804888963699
-0.00175555760506541	0.145793572068214	0.926142752170563	0.00434459187090397	0.000435973721323535	-0.00559262000024319
0.0814749002456665	0.045079443603754	1.2666072845459	0.00394612923264503	0.00564586417749524	-0.00258776172995567
0.231519237160683	0.0179045535624027	1.27001881599426	0.00496705155819654	0.00647297594696283	-0.0046747075393796
0.216921597719193	0.00924909673631191	1.26468861103058	0.00540279736742377	0.00578090501949191	-0.00640719942748547
0.0751436054706573	0.0684196949005127	1.20107245445251	0.00412478297948837	0.00337218050844967	-0.00498114107176661
-0.0954949483275414	0.217296376824379	1.20991325378418	0.0014404832618311	-0.000972449139226228	-0.0042913113720715
-0.264318406581879	0.305075138807297	1.07904577255249	-0.00336929876357317	-0.00293976720422506	-0.00388499442487955
-0.272707998752594	0.462859451770782	1.0207667350769	-0.00574276922270656	-0.0051328563131392	-0.00508977100253105
-0.220045313239098	0.561170041561127	1.13237345218658	-0.00787731353193522	-0.00440950412303209	-0.00531256990507245
-0.193394988775253	0.64818811416626	1.10585689544678	-0.0104326708242297	-0.00431531248614192	-0.00651260931044817
-0.230064392089844	0.727199852466583	1.15441286563873	-0.0123789189383388	-0.00558906560763717	-0.0086737759411335
-0.195032462477684	0.778698325157166	1.26424539089203	-0.0131726730614901	-0.00385813089087605	-0.00949253141880035
-0.197984963655472	0.773260951042175	1.20963847637177	-0.0137724624946713	-0.00334858172573149	-0.00844985153526068
-0.140922293066978	0.761147677898407	1.19950664043427	-0.0123752411454916	-0.0041298340074718	-0.00878139678388834
-0.139883756637573	0.702096045017242	1.13285052776337	-0.00993607193231583	-0.00190544174984097	-0.00870165135711432
-0.112822376191616	0.660390973091125	1.19837832450867	-0.0100280093029141	-0.000155783272930421	-0.00601314567029476
-0.0531585887074471	0.666439056396484	1.08792805671692	-0.0098738381639123	0.000358927267370746	-0.00677026621997356
-0.116543456912041	0.679743409156799	1.14011538028717	-0.0100162383168936	-0.000299538398394361	-0.00754530495032668
-0.102435491979122	0.628785729408264	1.09280145168304	-0.00994030199944973	0.000398402218706906	-0.00736305257305503
-0.141854539513588	0.655006587505341	1.15218031406403	-0.00896716210991144	-0.000872498494572937	-0.00665108021348715
-0.260268241167068	0.563757240772247	1.22121775150299	-0.0103298034518957	-0.00172371172811836	-0.00776654994115233
-0.249915450811386	0.573090493679047	1.1545273065567	-0.00825185980647802	-0.00226022535935044	-0.00826176162809134
-0.219421088695526	0.532250761985779	1.17021882534027	-0.0080496147274971	-0.00203124526888132	-0.00675304094329476
-0.264806032180786	0.49291667342186	1.07873201370239	-0.00737560447305441	-0.00322956079617143	-0.00662882812321186
-0.27253332734108	0.496085971593857	1.01611459255219	-0.00688239885494113	-0.00223104702308774	-0.00546651892364025
-0.215462148189545	0.496344953775406	1.12278437614441	-0.00595339806750417	-0.00150320015382022	-0.00567899271845818
-0.205671042203903	0.461973994970322	1.0618531703949	-0.00570054212585092	-0.000893009477294981	-0.00522550847381353
-0.235787779092789	0.466712653636932	1.03530931472778	-0.00595622463151813	-0.000931448885239661	-0.00541165564209223
-0.245850712060928	0.501570761203766	1.10360383987427	-0.00518103130161762	-0.000256441737292334	-0.00456207850947976
-0.21477398276329	0.480979353189468	1.15092647075653	-0.003299571108073	-0.00151314167305827	-0.00538749899715185
-0.299577116966248	0.405923068523407	1.08056163787842	-0.0041899411007762	-0.00141519354656339	-0.00582426693290472
-0.331029117107391	0.405306041240692	1.1711106300354	-0.00469980947673321	-0.00328654330223799	-0.00608072662726045
-0.339327871799469	0.484909951686859	1.08245313167572	-0.0038262247107923	-0.00423725182190537	-0.00524809770286083
-0.412767112255096	0.443561226129532	1.06529319286346	-0.00615560729056597	-0.00509988004341722	-0.00473101064562798
-0.33899798989296	0.59798389673233	1.09736061096191	-0.00630179839208722	-0.0059615052305162	-0.00578852230682969
-0.317842751741409	0.609338879585266	1.07471060752869	-0.00697430223226547	-0.00515713403001428	-0.00543817738071084
-0.323770344257355	0.555490970611572	1.13218581676483	-0.00878297351300716	-0.00542068853974342	-0.00666537089273334
-0.262321829795837	0.650642693042755	1.23811101913452	-0.00906349718570709	-0.00505435327067971	-0.00751502392813563
-0.327681541442871	0.619293630123138	1.161337018013	-0.0103417076170444	-0.00292514939792454	-0.00693428562954068
-0.26857191324234	0.69917368888855	1.19692587852478	-0.00929013080894947	-0.00325938407331705	-0.00669857580214739
-0.279932916164398	0.678263366222382	1.19248628616333	-0.0101912347599864	-0.00265279551967978	-0.00706437742337585
-0.244943678379059	0.698429763317108	1.25752580165863	-0.00962814968079329	-0.0013929046690464	-0.00638059107586741
-0.235870882868767	0.664912760257721	1.29299366474152	-0.0107404561713338	-0.000434496090747416	-0.00699711963534355
-0.220973297953606	0.721950829029083	1.3342273235321	-0.00991853326559067	0.000478750094771385	-0.00779777904972434
-0.213720858097076	0.720431923866272	1.39565336704254	-0.0105462223291397	-0.000761699338909239	-0.00841343123465776
-0.210232183337212	0.680817484855652	1.37457168102264	-0.00888807792216539	-0.000723927223589271	-0.00771821429952979
-0.311553061008453	0.592836380004883	1.337557554245	-0.00865148846060038	-0.00207715877331793	-0.00700854510068893
-0.36475145816803	0.58260577917099	1.34970641136169	-0.00751755246892571	-0.00418300507590175	-0.00654332106932998
-0.385256141424179	0.579948246479034	1.31605064868927	-0.00699007092043757	-0.00569863710552454	-0.00716140726581216
-0.379104018211365	0.529063701629639	1.25502681732178	-0.0067139184102416	-0.0048221223987639	-0.00658401753753424
-0.367458581924438	0.535101652145386	1.33577287197113	-0.00496251601725817	-0.00344104645773768	-0.00454597035422921
-0.405595302581787	0.496984392404556	1.37525260448456	-0.00537158083170652	-0.00269004027359188	-0.00506319105625153
-0.380811810493469	0.547763168811798	1.4507884979248	-0.0053518177010119	-0.00303994305431843	-0.005962367169559
-0.410169988870621	0.50666069984436	1.43163633346558	-0.00558637268841267	-0.00330605660565197	-0.00522480439394712
-0.501432836055756	0.502789378166199	1.41781759262085	-0.00545322662219405	-0.00601429585367441	-0.00574416806921363
-0.614544272422791	0.528235077857971	1.33654367923737	-0.00569016067311168	-0.0090592335909605	-0.0056082820519805
-0.668970465660095	0.578001737594604	1.36053824424744	-0.00669760350137949	-0.0119949858635664	-0.00591388018801808
-0.718167364597321	0.582715272903442	1.32461416721344	-0.00820273905992508	-0.0128087475895882	-0.00657921005040407
-0.697996199131012	0.666262567043304	1.37124085426331	-0.00893825478851795	-0.0128648262470961	-0.00651606079190969
-0.706209540367126	0.637279868125916	1.3713663816452	-0.00981800071895123	-0.0103431837633252	-0.00679906038567424
-0.603266477584839	0.676594078540802	1.52662110328674	-0.00900917313992977	-0.00801484473049641	-0.00713900616392493
-0.57843679189682	0.704474031925201	1.57475173473358	-0.00757032260298729	-0.00701404036954045	-0.00642792508006096
-0.664998412132263	0.66162246465683	1.64691174030304	-0.00914364587515593	-0.0064965751953423	-0.0068368767388165
-0.590329587459564	0.695905923843384	1.66757071018219	-0.00844626314938068	-0.00543753756210208	-0.00764994183555245
-0.576050758361816	0.704123675823212	1.60580396652222	-0.00845673494040966	-0.00533505529165268	-0.0070711993612349
-0.625102281570435	0.674680531024933	1.58512163162231	-0.00931634195148945	-0.00595189724117517	-0.00608188193291426
-0.594705641269684	0.725066661834717	1.53691112995148	-0.00831102579832077	-0.00429892586544156	-0.00756845157593489
-0.587929904460907	0.687687993049622	1.53499746322632	-0.0077523048967123	-0.00435898220166564	-0.0060231895186007
-0.628322124481201	0.697460949420929	1.47803819179535	-0.00784180965274572	-0.00540121085941792	-0.00632001180201769
-0.657237410545349	0.704749822616577	1.58699333667755	-0.00678010797128081	-0.00720306765288115	-0.00635174522176385
-0.710203230381012	0.674784243106842	1.57214629650116	-0.00776680372655392	-0.00573039660230279	-0.00612917775288224
-0.652453243732452	0.756327509880066	1.63825821876526	-0.00697920238599181	-0.00596761424094439	-0.00608675694093108
-0.66982889175415	0.801815509796143	1.60116016864777	-0.00751030724495649	-0.00525102252140641	-0.00543880555778742
-0.665103852748871	0.784293353557587	1.55719125270844	-0.00927954167127609	-0.00587525498121977	-0.00596454180777073
-0.664202630519867	0.8149493932724	1.5588276386261	-0.00960717815905809	-0.00537585048004985	-0.00711474334821105
-0.687737464904785	0.844420969486237	1.52396786212921	-0.0112294312566519	-0.00627055298537016	-0.00595605745911598
-0.747601270675659	0.834800601005554	1.55578756332397	-0.01193234231323	-0.00787666812539101	-0.00766405137255788
-0.765235960483551	0.927480340003967	1.50655794143677	-0.0126939155161381	-0.0106092393398285	-0.00806778203696013
-0.83213210105896	0.955414652824402	1.47680389881134	-0.0141301276162267	-0.0107479775324464	-0.00757281295955181
-0.810115933418274	0.981765031814575	1.45883083343506	-0.0154589181765914	-0.0119659788906574	-0.0079179247841239
-0.81994491815567	1.08247005939484	1.48707830905914	-0.0165042765438557	-0.0113936075940728	-0.00779834110289812
-0.795041024684906	1.08120846748352	1.54569613933563	-0.0172417405992746	-0.00937535054981709	-0.00892747659236193
-0.768221318721771	1.11571419239044	1.56103408336639	-0.0172844454646111	-0.00946020148694515	-0.00776439579203725
-0.780758142471313	1.13501751422882	1.51742720603943	-0.0184593312442303	-0.00883427821099758	-0.00844826549291611
-0.744401276111603	1.14510798454285	1.6259206533432	-0.0167039465159178	-0.00808391813188791	-0.00947156269103289
-0.786626100540161	1.10254418849945	1.59389972686768	-0.0174325183033943	-0.00838684756308794	-0.00918746460229158
-0.803400039672852	1.13961815834045	1.53886711597443	-0.0170705169439316	-0.010486526414752	-0.00793490000069141
-0.827685534954071	1.08561766147614	1.55973315238953	-0.0166722498834133	-0.0106308851391077	-0.00958393234759569
-0.845920741558075	1.10196352005005	1.56246483325958	-0.015751114115119	-0.0096678314730525	-0.00844506081193686
-0.852446973323822	1.09242451190948	1.53425645828247	-0.0161741673946381	-0.00950315408408642	-0.00751784630119801
-0.81532621383667	1.09603333473206	1.5223593711853	-0.0153730055317283	-0.00964064244180918	-0.00741615146398544
-0.834109723567963	1.02389025688171	1.44735324382782	-0.0159438438713551	-0.0088471407070756	-0.00689023500308394
-0.779936611652374	1.17287886142731	1.52615976333618	-0.0148414727300406	-0.0107623664662242	-0.00696624023839831
-0.836174726486206	1.14046156406403	1.55482053756714	-0.0169513542205095	-0.0111606093123555	-0.00745402975007892
-0.839358389377594	1.19204568862915	1.57289326190948	-0.0177642405033112	-0.0114043336361647	-0.00851771421730518
-0.92610228061676	1.20190358161926	1.52396786212921	-0.0185630265623331	-0.0129460906609893	-0.00927578005939722
-0.992397010326386	1.15024554729462	1.49135887622833	-0.0195758733898401	-0.0144460210576653	-0.00907333940267563
-0.919234156608582	1.19372272491455	1.49833810329437	-0.0193035826086998	-0.0144881932064891	-0.00988251063972712
-0.886957287788391	1.19974195957184	1.47182607650757	-0.0196576993912458	-0.012237717397511	-0.00941610615700483
-0.847611367702484	1.17915797233582	1.48717212677002	-0.0205463450402021	-0.0100804278627038	-0.00815594755113125
-0.754170596599579	1.27520430088043	1.51619100570679	-0.019698902964592	-0.00970282312482595	-0.00887762382626534
-0.700266182422638	1.27750408649445	1.60098826885223	-0.0206097215414047	-0.00850125588476658	-0.00994187965989113
-0.718274652957916	1.31743836402893	1.60837054252625	-0.0213802475482225	-0.00781902484595776	-0.00993345398455858
-0.725453913211823	1.2835088968277	1.5959700345993	-0.0218129642307758	-0.00667146593332291	-0.0103261554613709
-0.699043095111847	1.36924064159393	1.57447588443756	-0.0223827175796032	-0.0068650683388114	-0.0109169790521264
-0.665517210960388	1.4646999835968	1.68896234035492	-0.0222929380834103	-0.0080286143347621	-0.0095293577760458
-0.737206280231476	1.40238857269287	1.62264633178711	-0.0245341621339321	-0.00756208738312125	-0.0103918593376875
-0.767175555229187	1.35664927959442	1.6161162853241	-0.0245044231414795	-0.00890360306948423	-0.0116866799071431
-0.731564521789551	1.4771580696106	1.55850851535797	-0.0246367733925581	-0.00993427913635969	-0.0114767467603087
-0.744732439517975	1.41984915733337	1.60603737831116	-0.0246917903423309	-0.0093222027644515	-0.0111548909917474
-0.689951360225677	1.44551241397858	1.67778670787811	-0.022076778113842	-0.00774668529629707	-0.0105451475828886
-0.666628003120422	1.46995210647583	1.64193737506866	-0.0213526412844658	-0.00608654040843248	-0.00940489117056131
-0.674536645412445	1.44135081768036	1.72892582416534	-0.020619485527277	-0.00577571988105774	-0.00663698371499777
-0.771211624145508	1.39846253395081	1.64112567901611	-0.0221229810267687	-0.00740022677928209	-0.00772744556888938
-0.796579360961914	1.36234557628632	1.65036940574646	-0.0218053683638573	-0.0096387779340148	-0.0104094380512834
-0.796578228473663	1.38257622718811	1.62015044689178	-0.021736066788435	-0.0105844894424081	-0.0106471525505185
-0.834213316440582	1.3633679151535	1.63173818588257	-0.0219593942165375	-0.0104493703693151	-0.0102254953235388
-0.837936401367188	1.36973142623901	1.56173813343048	-0.0226037763059139	-0.0102652218192816	-0.0103643797338009
-0.765350818634033	1.41799461841583	1.66291058063507	-0.0229274202138186	-0.00958359427750111	-0.010669001378119
-0.770650684833527	1.43068146705627	1.65010333061218	-0.0218096915632486	-0.00917178764939308	-0.0103240683674812
-0.754758656024933	1.4431164264679	1.65938317775726	-0.0217130780220032	-0.00836906116455793	-0.0104516893625259
-0.774317920207977	1.36426734924316	1.65868175029755	-0.0213704165071249	-0.00814045686274767	-0.00969400629401207
-0.792892694473267	1.28041565418243	1.65919053554535	-0.0216010790318251	-0.00717969192191958	-0.00979343429207802
-0.81413334608078	1.33931422233582	1.562375664711	-0.0212154034525156	-0.00883508939296007	-0.00955895520746708
-0.810996234416962	1.39367008209229	1.60640549659729	-0.0202243570238352	-0.0093651507049799	-0.00962871219962835
-0.867947816848755	1.34421050548553	1.55235326290131	-0.021213861182332	-0.01010746601969	-0.00944982748478651
-0.81634509563446	1.40850937366486	1.54008853435516	-0.0218464788049459	-0.00945362169295549	-0.00996863376349211
-0.794753074645996	1.41963088512421	1.59951233863831	-0.0217453371733427	-0.00926560629159212	-0.0113213090226054
-0.759548723697662	1.41459429264069	1.60810029506683	-0.0238268673419952	-0.00909989792853594	-0.0119348652660847
-0.766209542751312	1.44381880760193	1.57494854927063	-0.0235748570412397	-0.00825721304863691	-0.010496030561626
-0.75856077671051	1.47653353214264	1.6002733707428	-0.0238352511078119	-0.00841591693460941	-0.0103111956268549
-0.752112090587616	1.45123422145844	1.52179801464081	-0.0247580967843533	-0.00786368548870087	-0.0104369791224599
-0.765388607978821	1.46858489513397	1.48308169841766	-0.0238867681473494	-0.00838900543749332	-0.0104657113552094
-0.738705456256866	1.5096971988678	1.51007163524628	-0.0251048561185598	-0.00954670552164316	-0.0115780672058463
-0.756848931312561	1.50692141056061	1.54045617580414	-0.0257482528686523	-0.00896261539310217	-0.0119903227314353
-0.753036975860596	1.48326301574707	1.55356299877167	-0.0247374940663576	-0.00763492658734322	-0.0112907346338034
-0.74095618724823	1.47328388690948	1.56153702735901	-0.024026183411479	-0.00876007229089737	-0.0127990897744894
-0.745520889759064	1.48699223995209	1.56987297534943	-0.023728484287858	-0.00793627835810184	-0.0125138238072395
-0.728322803974152	1.44569647312164	1.60329568386078	-0.0226379502564669	-0.00691063003614545	-0.0108178555965424
-0.753444135189056	1.42980659008026	1.48888301849365	-0.0245045032352209	-0.00670828297734261	-0.0088123232126236
-0.737313687801361	1.44722282886505	1.4499591588974	-0.0230370946228504	-0.00871124863624573	-0.00591283664107323
-0.747852385044098	1.41099107265472	1.44137132167816	-0.0220928266644478	-0.00878490693867207	-0.00777022773399949
-0.761135935783386	1.40622460842133	1.43065369129181	-0.0214973110705614	-0.00882313679903746	-0.00882934499531984
-0.775319457054138	1.3975704908371	1.52040934562683	-0.0225356426090002	-0.00871221069246531	-0.00859751924872398
-0.793245673179626	1.37781977653503	1.65695858001709	-0.0215715058147907	-0.00849536713212729	-0.00913038570433855
-0.807834923267365	1.37832009792328	1.57882678508759	-0.021850073710084	-0.0103862890973687	-0.00959476921707392
-0.820904672145844	1.41596984863281	1.57318484783173	-0.0218127425760031	-0.0107319904491305	-0.00920371152460575
-0.867972731590271	1.38645613193512	1.54669511318207	-0.0225180182605982	-0.0120286764577031	-0.00971660204231739
-0.876739799976349	1.38575041294098	1.55237913131714	-0.0241687800735235	-0.0131251765415072	-0.0114033911377192
-0.806414306163788	1.46365106105804	1.63323986530304	-0.0242785178124905	-0.0115950126200914	-0.012478731572628
-0.755442023277283	1.45178258419037	1.63074743747711	-0.0244812946766615	-0.0072467140853405	-0.0104323038831353
-0.650234818458557	1.47594225406647	1.68668401241302	-0.0232511926442385	-0.00676531624048948	-0.0086112804710865
-0.689329624176025	1.45616173744202	1.62650680541992	-0.0246984530240297	-0.00655187852680683	-0.00995865371078253
-0.655538260936737	1.48464453220367	1.69471395015717	-0.0244771540164948	-0.00751395430415869	-0.011339545249939
-0.641488313674927	1.47667706012726	1.69602382183075	-0.0239612311124802	-0.00489287544041872	-0.0114541007205844
-0.592084884643555	1.4241007566452	1.75178515911102	-0.024237709119916	-0.00405368162319064	-0.0104178795590997
-0.602328896522522	1.42004370689392	1.67821407318115	-0.0235092639923096	-0.00403624819591641	-0.0103134633973241
-0.618182301521301	1.4298779964447	1.6783903837204	-0.0227655917406082	-0.00590285565704107	-0.010351836681366
-0.638679265975952	1.41367328166962	1.64371907711029	-0.0230906438082457	-0.00680369464680552	-0.0107431672513485
-0.625163614749908	1.36452889442444	1.67857754230499	-0.0216325558722019	-0.00526230316609144	-0.00960078276693821
-0.605101108551025	1.36711025238037	1.64248156547546	-0.0222316291183233	-0.00495060766115785	-0.00899693835526705
-0.61707866191864	1.35655307769775	1.62544620037079	-0.0223054140806198	-0.00495696812868118	-0.00928645487874746
-0.674310624599457	1.31879675388336	1.71446347236633	-0.0209970623254776	-0.00551231997087598	-0.0101359598338604
-0.660280048847198	1.34274840354919	1.64800250530243	-0.0209721196442842	-0.00585571210831404	-0.00945846363902092
-0.697315573692322	1.32326507568359	1.66562449932098	-0.0209813863039017	-0.00601565698161721	-0.0098499171435833
-0.698124527931213	1.30957043170929	1.62563145160675	-0.019915372133255	-0.00713451951742172	-0.00886739417910576
-0.727891087532043	1.28081917762756	1.59652495384216	-0.0200477037578821	-0.00814207177609205	-0.00985118001699448
-0.722756624221802	1.32718563079834	1.65098679065704	-0.0203359592705965	-0.00877354107797146	-0.0114396447315812
-0.709388136863709	1.28548002243042	1.63853585720062	-0.0206099320203066	-0.00814422406256199	-0.0115302568301558
-0.699988067150116	1.26701092720032	1.65465068817139	-0.0203278735280037	-0.0076352427713573	-0.0104963257908821
-0.686778664588928	1.26010012626648	1.55027639865875	-0.0200917273759842	-0.00749794254079461	-0.0101976245641708
-0.657962799072266	1.31903839111328	1.60430610179901	-0.0204539317637682	-0.00844706501811743	-0.00911096949130297
-0.648150563240051	1.35665202140808	1.53384160995483	-0.0206716302782297	-0.00648610526695848	-0.00869867391884327
-0.581742167472839	1.36983728408813	1.49006235599518	-0.0216536894440651	-0.00579492375254631	-0.00842432025820017
-0.600498080253601	1.36823976039886	1.63283550739288	-0.0230945814400911	-0.00560856284573674	-0.0112579977139831
-0.590863108634949	1.39087450504303	1.69675123691559	-0.0229877103120089	-0.00562070263549685	-0.0128647526726127
-0.640915155410767	1.43546783924103	1.66671693325043	-0.0234826188534498	-0.0061172372661531	-0.011697594076395
-0.635655283927917	1.41779351234436	1.6487922668457	-0.0229222029447556	-0.00773164397105575	-0.0110995480790734
-0.638847172260284	1.37008810043335	1.59670460224152	-0.0225590579211712	-0.00724164815619588	-0.0107349585741758
-0.631384432315826	1.33402359485626	1.57877457141876	-0.021298972889781	-0.00863132160156965	-0.00966408755630255
-0.659432351589203	1.32472109794617	1.50458514690399	-0.022059528157115	-0.00886255875229836	-0.0101235704496503
-0.629548728466034	1.3257884979248	1.58872056007385	-0.0220316667109728	-0.0079878456890583	-0.0106040984392166
-0.620042264461517	1.34183311462402	1.61973190307617	-0.021844644099474	-0.00709450663998723	-0.0107535980641842
-0.665579319000244	1.32460153102875	1.60909402370453	-0.0218551680445671	-0.0074423891492188	-0.0100777689367533
-0.695342183113098	1.37434780597687	1.55154407024384	-0.0221481882035732	-0.00717912008985877	-0.0101678902283311
-0.695042967796326	1.31289327144623	1.57345032691956	-0.021196162328124	-0.00778170395642519	-0.00952742621302605
-0.656948983669281	1.31053793430328	1.60523235797882	-0.0205050762742758	-0.00821140874177217	-0.00956982374191284
-0.66084349155426	1.28006947040558	1.59535896778107	-0.0204912964254618	-0.00931805185973644	-0.0112291881814599
-0.634947419166565	1.30597996711731	1.64292788505554	-0.0205775164067745	-0.00758197950199246	-0.0109073361381888
-0.661391913890839	1.26730513572693	1.61204516887665	-0.0211258009076118	-0.00675680208951235	-0.0109478952363133
-0.624192774295807	1.28184568881989	1.5595965385437	-0.0194365028291941	-0.00788442324846983	-0.0097530223429203
-0.656642258167267	1.25826358795166	1.53197824954987	-0.0201687179505825	-0.00816458836197853	-0.00949977897107601
-0.651132464408875	1.28607904911041	1.54498815536499	-0.0199083052575588	-0.00806560460478067	-0.00942794885486364
-0.653568148612976	1.28082311153412	1.52830934524536	-0.0199373923242092	-0.00714624812826514	-0.00976497493684292
-0.638652741909027	1.26716768741608	1.63828647136688	-0.0194707345217466	-0.00691185845062137	-0.0100057180970907
-0.611130654811859	1.30156314373016	1.56748700141907	-0.0190245993435383	-0.00680910004302859	-0.00901967845857143
-0.635654091835022	1.26758682727814	1.57287192344666	-0.0189827773720026	-0.00607493380084634	-0.00957679469138384
-0.666815936565399	1.27917146682739	1.57616937160492	-0.0196782574057579	-0.00638690777122974	-0.00972307007759809
-0.658820986747742	1.27613973617554	1.59533607959747	-0.0196901429444551	-0.00809527561068535	-0.0107038859277964
-0.638536810874939	1.25648331642151	1.56051468849182	-0.0207745525985956	-0.00717722345143557	-0.0108801890164614
-0.604349195957184	1.29712736606598	1.60843193531036	-0.020551411435008	-0.00636023376137018	-0.0106433220207691
-0.580094277858734	1.29989671707153	1.57579445838928	-0.0203307587653399	-0.00648844707757235	-0.00914276018738747
-0.610264599323273	1.30916249752045	1.59731233119965	-0.0210354086011648	-0.00622909562662244	-0.00968358013778925
-0.584788203239441	1.37747967243195	1.64145040512085	-0.0213121641427279	-0.00641448888927698	-0.0102771539241076
-0.573548138141632	1.37717711925507	1.56725251674652	-0.0224769022315741	-0.0065450444817543	-0.0106035331264138
-0.617958545684814	1.40889191627502	1.63579893112183	-0.021601403132081	-0.00736541347578168	-0.0102392053231597
-0.592695772647858	1.38830268383026	1.60516929626465	-0.0224878136068583	-0.00726593565195799	-0.0102341789752245
-0.625388443470001	1.3624986410141	1.64752340316772	-0.0211714636534452	-0.00621443148702383	-0.00909141171723604
-0.628948748111725	1.36795318126678	1.58606517314911	-0.0212777834385633	-0.00735115027055144	-0.00895640067756176
-0.641893327236176	1.29619026184082	1.57043850421906	-0.0211429242044687	-0.00725455256178975	-0.00961085315793753
-0.6317418217659	1.35565114021301	1.61458265781403	-0.0208658594638109	-0.0067172683775425	-0.00998839642852545
-0.614325881004334	1.34932708740234	1.6273649930954	-0.0213191192597151	-0.00758244469761848	-0.00993432849645615
-0.579780578613281	1.42006921768188	1.70407116413116	-0.0210816003382206	-0.00737470434978604	-0.0113241886720061
-0.650642216205597	1.39975392818451	1.67459189891815	-0.0218838360160589	-0.00676317419856787	-0.0104217315092683
-0.655723869800568	1.33020794391632	1.59101581573486	-0.0227081850171089	-0.00697398139163852	-0.0100369099527597
-0.656459033489227	1.3379168510437	1.55598342418671	-0.0220404677093029	-0.00775450607761741	-0.00966302957385778
-0.647866785526276	1.38274478912354	1.55525755882263	-0.0218765027821064	-0.00903305131942034	-0.00940628908574581
-0.659171521663666	1.35161221027374	1.51999282836914	-0.0217505861073732	-0.00851737055927515	-0.00900727976113558
-0.619297623634338	1.3953138589859	1.60450637340546	-0.0210141502320766	-0.00794271752238274	-0.00946915242820978
-0.67706573009491	1.35061740875244	1.5334038734436	-0.0223773065954447	-0.00752464402467012	-0.00961613748222589
-0.626904368400574	1.36317980289459	1.54854154586792	-0.0220551677048206	-0.00799485668540001	-0.010205359198153
-0.658048868179321	1.36081075668335	1.52265584468842	-0.0220126397907734	-0.00815382972359657	-0.0105812670662999
-0.627431690692902	1.33929300308228	1.48090600967407	-0.0217943843454123	-0.00883971434086561	-0.0110569354146719
-0.62943434715271	1.39882802963257	1.49578511714935	-0.0216087456792593	-0.00809278152883053	-0.00986944045871496
-0.638022661209106	1.36007070541382	1.48657810688019	-0.0220181215554476	-0.00846237409859896	-0.00971543695777655
-0.645989716053009	1.35942852497101	1.4386237859726	-0.0223658066242933	-0.00771207781508565	-0.00984357763081789
-0.616896867752075	1.3737860918045	1.48730456829071	-0.0223214272409678	-0.00761468522250652	-0.01007264200598
-0.597579479217529	1.38842117786407	1.47469818592072	-0.0223464984446764	-0.00700306566432118	-0.010172301903367
-0.569062888622284	1.36452901363373	1.50636732578278	-0.0229032132774591	-0.00663192057982087	-0.0107089625671506
-0.566672742366791	1.41267383098602	1.51454675197601	-0.0226425919681787	-0.00559439277276397	-0.0104458881542087
-0.556937038898468	1.39512896537781	1.5616751909256	-0.0216674692928791	-0.00599179696291685	-0.00943672843277454
-0.570673763751984	1.35948646068573	1.51841330528259	-0.0215696766972542	-0.00587610527873039	-0.00945392809808254
-0.589440762996674	1.35354566574097	1.59113752841949	-0.0202299933880568	-0.00714516313746572	-0.0107160611078143
-0.598230183124542	1.35220277309418	1.55815267562866	-0.0208774004131556	-0.00778686627745628	-0.00978096388280392
-0.607589781284332	1.31610023975372	1.50255632400513	-0.0209121685475111	-0.00720958458259702	-0.0101730246096849
-0.601974725723267	1.35133230686188	1.54511880874634	-0.0213609207421541	-0.00640087574720383	-0.00996921397745609
-0.56879198551178	1.36291718482971	1.56285893917084	-0.0210589747875929	-0.00542871886864305	-0.00969214830547571
-0.553160011768341	1.39504039287567	1.59292244911194	-0.0215926468372345	-0.00556089030578732	-0.00977444928139448
-0.602907836437225	1.39890229701996	1.62805509567261	-0.0213767420500517	-0.00516576180234551	-0.0103133115917444
-0.608064413070679	1.3661675453186	1.59087812900543	-0.0222351010888815	-0.00543409865349531	-0.00935946963727474
-0.644955396652222	1.34838831424713	1.67017769813538	-0.0220284555107355	-0.0072790440171957	-0.0101914247497916
-0.660895347595215	1.37497770786285	1.60427308082581	-0.0220637042075396	-0.00827959273010492	-0.010177013464272
-0.688353776931763	1.34770011901855	1.6389240026474	-0.0228113885968924	-0.00817655585706234	-0.0105975167825818
-0.644202172756195	1.38604772090912	1.67430734634399	-0.0226685591042042	-0.00854735728353262	-0.0106456680223346
-0.701147735118866	1.34852612018585	1.69710886478424	-0.0217028185725212	-0.00799822993576527	-0.0110543221235275
-0.65825492143631	1.3976879119873	1.59367609024048	-0.0222613532096148	-0.00783297885209322	-0.00930771604180336
-0.696049988269806	1.39934635162354	1.61474478244781	-0.022200345993042	-0.00777039444074035	-0.00927355140447617
-0.670406520366669	1.46028852462769	1.6368020772934	-0.0220525618642569	-0.00948994047939777	-0.00953315384685993
-0.715489625930786	1.41887426376343	1.60134518146515	-0.0232473965734243	-0.00923784356564283	-0.00996953807771206
-0.731907367706299	1.41429948806763	1.58418595790863	-0.0248608235269785	-0.00883928593248129	-0.0110012916848063
-0.676302194595337	1.49330985546112	1.65059769153595	-0.0236098282039166	-0.00943443831056356	-0.0109204333275557
-0.739493310451508	1.41420125961304	1.58819591999054	-0.0240436941385269	-0.00919780042022467	-0.0105076227337122
-0.692535638809204	1.43104922771454	1.62169635295868	-0.0228650625795126	-0.0100553520023823	-0.0112687759101391
-0.707099854946136	1.41840827465057	1.58896744251251	-0.0229668878018856	-0.00880415271967649	-0.0100802192464471
-0.755611777305603	1.39251554012299	1.55666613578796	-0.0236530993133783	-0.00868421699851751	-0.00973765179514885
-0.720570802688599	1.38729310035706	1.54859244823456	-0.0225712042301893	-0.00810767151415348	-0.00914566218852997
-0.674388766288757	1.44968235492706	1.64687740802765	-0.0216365475207567	-0.00917827989906073	-0.0100357607007027
-0.752701759338379	1.35862874984741	1.52742862701416	-0.0223619230091572	-0.00781657360494137	-0.00949487276375294
-0.73716402053833	1.35961067676544	1.62107396125793	-0.0217921379953623	-0.0091530978679657	-0.0104173924773932
-0.749446392059326	1.39457178115845	1.55352067947388	-0.0234257858246565	-0.00967822503298521	-0.0102862631902099
-0.717336177825928	1.41142153739929	1.55840599536896	-0.0228823684155941	-0.00931770075112581	-0.0100640449672937
-0.759487152099609	1.37045359611511	1.58416211605072	-0.0220852456986904	-0.0102742211893201	-0.00974744278937578
-0.757936596870422	1.39563715457916	1.49734103679657	-0.0223874226212502	-0.00958574377000332	-0.0100317038595676
-0.739945948123932	1.37898671627045	1.54123997688293	-0.021600466221571	-0.00950614083558321	-0.00961541477590799
-0.71235203742981	1.41215479373932	1.61916553974152	-0.0213680546730757	-0.00942543148994446	-0.00921682361513376
-0.759946763515472	1.36010670661926	1.51233208179474	-0.0225761458277702	-0.00887878146022558	-0.00863810069859028
-0.710811734199524	1.46414935588837	1.53257668018341	-0.0227235089987516	-0.0094692250713706	-0.0103243133053184
-0.73825204372406	1.44161558151245	1.53679001331329	-0.0235077179968357	-0.00982284266501665	-0.010812671855092
-0.775299787521362	1.38862490653992	1.55206644535065	-0.0241010226309299	-0.00887885224074125	-0.0100018447265029
-0.764876127243042	1.41891777515411	1.56242763996124	-0.0232619382441044	-0.00889876112341881	-0.0105299055576324
-0.731933414936066	1.38779938220978	1.60667371749878	-0.0229783114045858	-0.00893030595034361	-0.0103488499298692
-0.748816072940826	1.38963997364044	1.60624313354492	-0.0227681249380112	-0.00868705287575722	-0.0101636694744229
-0.682006120681763	1.47514045238495	1.61113882064819	-0.0220868047326803	-0.00866409484297037	-0.00990465097129345
-0.716904163360596	1.46676170825958	1.56210577487946	-0.0228502731770277	-0.00884189177304506	-0.00993013568222523
-0.720061719417572	1.42181897163391	1.63795077800751	-0.0225307084619999	-0.00878933351486921	-0.0106236198917031
-0.708560168743134	1.43068051338196	1.60707461833954	-0.0224694889038801	-0.00944769009947777	-0.0103317620232701
-0.695108830928802	1.42877280712128	1.67213010787964	-0.0226161945611238	-0.00878971535712481	-0.0101426606997848
-0.747091054916382	1.36191534996033	1.60615479946136	-0.0232293754816055	-0.00771997356787324	-0.0101353283971548
-0.734234094619751	1.39796233177185	1.60293257236481	-0.0229728017002344	-0.00837487913668156	-0.0107075544074178
-0.721948504447937	1.42838871479034	1.59721076488495	-0.023113677278161	-0.00890070106834173	-0.0101023046299815
-0.705754518508911	1.41945207118988	1.58887183666229	-0.0238549206405878	-0.00968000385910273	-0.0105179809033871
-0.683027684688568	1.48799514770508	1.62063312530518	-0.0222701095044613	-0.00898174662142992	-0.0105168810114264
-0.682497620582581	1.46847653388977	1.57568633556366	-0.0222043842077255	-0.00870885141193867	-0.00957736652344465
-0.672283232212067	1.45537173748016	1.51938462257385	-0.0224928893148899	-0.00875307060778141	-0.00968335941433907
-0.694487571716309	1.41597616672516	1.49807500839233	-0.0224930699914694	-0.00903100892901421	-0.00994963478296995
-0.705550372600555	1.44174492359161	1.49692595005035	-0.0222612861543894	-0.00956036429852247	-0.0094760674983263
-0.773101210594177	1.36978352069855	1.47126138210297	-0.0231854561716318	-0.0091230571269989	-0.0104206493124366
-0.732949674129486	1.4025182723999	1.55099928379059	-0.0220499243587255	-0.00999963190406561	-0.0104900309816003
-0.742303788661957	1.38451826572418	1.4747941493988	-0.0226690657436848	-0.0099906325340271	-0.0095631442964077
-0.713557302951813	1.44782686233521	1.49620485305786	-0.0220229234546423	-0.0101199429482222	-0.00910877715796232
-0.733254849910736	1.4270943403244	1.46666705608368	-0.0217538569122553	-0.0103269284591079	-0.00955489277839661
-0.734672367572784	1.43976187705994	1.41804158687592	-0.0234533604234457	-0.00924460683017969	-0.00997402705252171
-0.742699265480042	1.4641729593277	1.48859238624573	-0.023283813148737	-0.00859163980931044	-0.0105720423161983
-0.738601505756378	1.47721314430237	1.54292035102844	-0.0243799835443497	-0.00988319050520658	-0.0100420415401459
-0.766829133033752	1.48771297931671	1.46513509750366	-0.0254787374287844	-0.00932238716632128	-0.0111209927126765
-0.755837023258209	1.51839601993561	1.53543615341187	-0.0242337305098772	-0.00966598652303219	-0.0109653566032648
-0.719072341918945	1.51341223716736	1.57348001003265	-0.0249460507184267	-0.00867942441254854	-0.0103061506524682
-0.666541337966919	1.55480122566223	1.65833246707916	-0.0242201872169971	-0.00869003124535084	-0.0108635481446981
-0.687528312206268	1.55173087120056	1.70984959602356	-0.0243897549808025	-0.00779307959601283	-0.0107196690514684
-0.715472877025604	1.45291125774384	1.74880397319794	-0.0247317086905241	-0.00676639238372445	-0.0105183385312557
-0.696824133396149	1.48301887512207	1.84505212306976	-0.0237636212259531	-0.00691209593787789	-0.0103388801217079
-0.69636207818985	1.44304418563843	1.7841477394104	-0.0247190818190575	-0.00611550500616431	-0.0105480803176761
-0.713406980037689	1.46229636669159	1.85468983650208	-0.0234239939600229	-0.00651598814874887	-0.0107076736167073
-0.698657870292664	1.40767395496368	1.85948610305786	-0.0228300020098686	-0.00730229495093226	-0.0103041138499975
-0.717347979545593	1.40341794490814	1.79441165924072	-0.0217013359069824	-0.00928821228444576	-0.0100995982065797
-0.779069244861603	1.37328815460205	1.83343732357025	-0.0211748108267784	-0.00849204510450363	-0.0101628946140409
-0.787540555000305	1.38299489021301	1.75868511199951	-0.0209823939949274	-0.010337152518332	-0.00985643826425076
-0.844525575637817	1.36387324333191	1.71453046798706	-0.0203835647553205	-0.0109016168862581	-0.00966974254697561
-0.838964283466339	1.34220898151398	1.6273330450058	-0.0211477130651474	-0.0114986812695861	-0.00980012863874435
-0.864081740379334	1.3106894493103	1.55678391456604	-0.020896615460515	-0.011799099855125	-0.00924685038626194
-0.867091059684753	1.33888602256775	1.57104218006134	-0.019946314394474	-0.0131281707435846	-0.00967574305832386
-0.880108833312988	1.27843689918518	1.53633165359497	-0.0207037329673767	-0.0123661058023572	-0.00987411104142666
-0.817489087581635	1.30630171298981	1.46193695068359	-0.0209695789963007	-0.0118527449667454	-0.00926283374428749
-0.798886656761169	1.33256614208221	1.44114279747009	-0.021323673427105	-0.0111508062109351	-0.00985466875135899
-0.769068241119385	1.38395011425018	1.40125250816345	-0.0217210482805967	-0.0114661734551191	-0.00963074062019587
-0.738731324672699	1.38362097740173	1.31363677978516	-0.023083945736289	-0.0106170503422618	-0.00961358845233917
-0.719869375228882	1.4257538318634	1.32747137546539	-0.0234015975147486	-0.0103590302169323	-0.0102069275453687
-0.634756863117218	1.4549720287323	1.35494244098663	-0.0239152014255524	-0.00957766175270081	-0.0105046052485704
-0.626932442188263	1.50575649738312	1.41157948970795	-0.0239078234881163	-0.00890124496072531	-0.0106914537027478
-0.599140524864197	1.50982236862183	1.33733832836151	-0.0240751653909683	-0.00889770966023207	-0.0103564821183681
-0.636040925979614	1.47754347324371	1.31096196174622	-0.0249252952635288	-0.00779005512595177	-0.0107427118346095
-0.639784395694733	1.46866941452026	1.30546045303345	-0.0250622965395451	-0.00747762061655521	-0.010162528604269
-0.658345520496368	1.47783422470093	1.28850972652435	-0.0255495589226484	-0.00643922667950392	-0.0107932761311531
-0.607887625694275	1.55872225761414	1.37825274467468	-0.0247628968209028	-0.00844164006412029	-0.0119464593008161
-0.608928978443146	1.53351175785065	1.33470070362091	-0.0253446437418461	-0.00779081555083394	-0.0120427738875151
-0.566266179084778	1.51895606517792	1.28073465824127	-0.0263287406414747	-0.00723334262147546	-0.0110639184713364
-0.514508128166199	1.4800763130188	1.32677710056305	-0.0245638713240623	-0.00542058004066348	-0.0107847396284342
-0.483621001243591	1.4739146232605	1.28997504711151	-0.0229993853718042	-0.00552400713786483	-0.0109486151486635
-0.53377103805542	1.36459863185883	1.20496582984924	-0.023296007886529	-0.00518664391711354	-0.00972552411258221
-0.520189225673676	1.38698101043701	1.13529896736145	-0.0247860066592693	-0.00586039246991277	-0.010433373041451
-0.530808329582214	1.38885736465454	1.21917498111725	-0.0235376786440611	-0.00643541757017374	-0.0106406565755606
-0.522236824035645	1.3876770734787	1.24218392372131	-0.0231215320527554	-0.00583395641297102	-0.0109940329566598
-0.522379994392395	1.3695125579834	1.25423121452332	-0.0239362753927708	-0.00484664691612124	-0.0107149267569184
-0.533342301845551	1.35600435733795	1.36384105682373	-0.0221097394824028	-0.00542126642540097	-0.010375089943409
-0.52513861656189	1.40256237983704	1.34647595882416	-0.0223380960524082	-0.00579196307808161	-0.0106720142066479
-0.563964426517487	1.37993407249451	1.46171474456787	-0.0223206356167793	-0.00637664878740907	-0.00979762617498636
-0.595477342605591	1.40033912658691	1.51767313480377	-0.0221307072788477	-0.00667539378628135	-0.00981182511895895
-0.584044635295868	1.45107746124268	1.61677885055542	-0.0229532737284899	-0.00568630639463663	-0.00981389451771975
0.0521403439342976	2.36694169044495	-1.21318292617798	-0.0864897444844246	0.0714968517422676	-0.0141230737790465
0.0205102805048227	0.946621954441071	-4.31302833557129	-0.0220161620527506	0.00219856202602386	-0.00806194171309471
-1.19487810134888	1.35037970542908	-1.24377179145813	0.0155697716400027	-0.127725079655647	-0.0154034784063697
-0.962811231613159	1.56967031955719	0.0943945944309235	-0.0327768661081791	-0.0369171760976315	-0.0133723206818104
-0.746846079826355	1.47681713104248	1.37477517127991	-0.0102803315967321	-0.0286731477826834	-0.00505750346928835
-0.608899414539337	1.59133577346802	2.2476544380188	-0.0259141083806753	-0.0023768087849021	-0.00754756294190884
-0.683948874473572	1.49613761901855	2.06923866271973	-0.0262261498719454	-0.00576411141082644	-0.0104132872074842
-0.743049919605255	1.47667384147644	1.74372720718384	-0.0242514181882143	-0.0104847168549895	-0.0104929860681295
-0.772045612335205	1.38334500789642	1.62998998165131	-0.0231429561972618	-0.0104119591414928	-0.00704691233113408
-0.719759821891785	1.37580132484436	1.64311897754669	-0.0224829278886318	-0.00854950957000256	-0.00612356793135405
-0.695338070392609	1.40746474266052	1.67364597320557	-0.0234193075448275	-0.00651498790830374	-0.00643472652882338
-0.67786967754364	1.47327744960785	1.71434891223907	-0.0237785689532757	-0.00660617230460048	-0.00761823169887066
-0.623216450214386	1.45445573329926	1.60645890235901	-0.0249095242470503	-0.00721964426338673	-0.00805091112852097
-0.675945341587067	1.41240036487579	1.57841444015503	-0.0260497145354748	-0.00637459009885788	-0.00780052086338401
-0.637182474136353	1.50545871257782	1.5657879114151	-0.0259483214467764	-0.00735204853117466	-0.00811892561614513
-0.595059454441071	1.56197822093964	1.50576043128967	-0.0266366209834814	-0.00705510331317782	-0.00877230614423752
-0.61776328086853	1.54916489124298	1.50540697574615	-0.027147151529789	-0.00714906677603722	-0.00899213645607233
-0.627253890037537	1.55303335189819	1.43221735954285	-0.027667447924614	-0.00750588532537222	-0.00976854749023914
-0.601503968238831	1.50132215023041	1.40650320053101	-0.0274592023342848	-0.00771178957074881	-0.00939043145626783
-0.608042001724243	1.58298254013062	1.45798873901367	-0.0264990013092756	-0.00811845157295465	-0.00902106892317533
-0.617549896240234	1.54702520370483	1.45246541500092	-0.0274436827749014	-0.0086440509185195	-0.00880761537700891
-0.602942764759064	1.5623494386673	1.52285432815552	-0.0281545650213957	-0.00864832755178213	-0.00954283121973276
-0.636332392692566	1.55063009262085	1.42219018936157	-0.0285879541188478	-0.00748421810567379	-0.00958101917058229
-0.573961436748505	1.62676644325256	1.43601679801941	-0.0276304073631763	-0.00838259793817997	-0.00936652347445488
-0.580073654651642	1.60892593860626	1.44044697284698	-0.0276820622384548	-0.00714976247400045	-0.00933024287223816
-0.604015052318573	1.53273236751556	1.45282590389252	-0.0270490739494562	-0.00713518913835287	-0.0085154427215457
-0.622934460639954	1.52463865280151	1.41879272460938	-0.0275183077901602	-0.00742543488740921	-0.00930777564644814
-0.614746451377869	1.54642128944397	1.46670401096344	-0.0259277373552322	-0.008168107829988	-0.00863859709352255
-0.656737327575684	1.46442127227783	1.46201825141907	-0.0265721809118986	-0.00737264007329941	-0.00872567947953939
-0.622207581996918	1.49782693386078	1.47932171821594	-0.0265388712286949	-0.00763854524120688	-0.0085169430822134
-0.645010411739349	1.50867891311646	1.488645195961	-0.0261277928948402	-0.00817597657442093	-0.00894939061254263
-0.632788419723511	1.48970937728882	1.43149745464325	-0.0263912752270699	-0.00786391273140907	-0.00851877499371767
-0.661527335643768	1.49047791957855	1.4743937253952	-0.0256490930914879	-0.00868740677833557	-0.00815990846604109
-0.681036412715912	1.45595383644104	1.4356062412262	-0.0249983090907335	-0.0094384727999568	-0.00808559078723192
-0.695813894271851	1.41991198062897	1.39181685447693	-0.0260048173367977	-0.00906743574887514	-0.00835919566452503
-0.66191041469574	1.42114126682281	1.37973392009735	-0.0252215340733528	-0.00893549434840679	-0.00816791970282793
-0.663516342639923	1.43555080890656	1.46235024929047	-0.0247141718864441	-0.00882351584732533	-0.00799845345318317
-0.653783977031708	1.42384469509125	1.47563982009888	-0.0247903037816286	-0.00914256647229195	-0.00804244540631771
-0.633038818836212	1.43762028217316	1.52201211452484	-0.0245329011231661	-0.00870172400027514	-0.00931695848703384
-0.696580290794373	1.39710509777069	1.49790787696838	-0.0242266934365034	-0.00757255824282765	-0.00821877643465996
-0.63042813539505	1.47425675392151	1.52881717681885	-0.0246356800198555	-0.00816396158188581	-0.00846824795007706
-0.690133452415466	1.41774582862854	1.4484543800354	-0.0251911077648401	-0.00777885830029845	-0.00787342991679907
-0.671198070049286	1.44514203071594	1.56215333938599	-0.0248618647456169	-0.00870968215167522	-0.00807678140699863
-0.670167744159698	1.4607253074646	1.51034069061279	-0.0244079567492008	-0.00884225498884916	-0.00811901688575745
-0.682342827320099	1.41544461250305	1.51038479804993	-0.0258172024041414	-0.00778576405718923	-0.00867350399494171
-0.671839654445648	1.47785675525665	1.5636533498764	-0.0249007660895586	-0.00770300813019276	-0.00900382827967405
-0.648790836334229	1.45673584938049	1.53299462795258	-0.0247629322111607	-0.00795956049114466	-0.00851432792842388
-0.681719243526459	1.46468567848206	1.56365787982941	-0.0242428630590439	-0.00900157447904348	-0.00879014376550913
-0.722426116466522	1.42458307743073	1.50912749767303	-0.0254375748336315	-0.0088621387258172	-0.00829277560114861
-0.702950417995453	1.41836476325989	1.51126325130463	-0.0246363263577223	-0.00925149209797382	-0.00885792728513479
-0.730339884757996	1.40473365783691	1.54323542118073	-0.0258549638092518	-0.00839635822921991	-0.00808717682957649
-0.690183818340302	1.42812311649323	1.54093217849731	-0.0247756857424974	-0.00887699704617262	-0.00841955468058586
-0.706531465053558	1.43343138694763	1.5392119884491	-0.0255117993801832	-0.00888199452310801	-0.00803725607693195
-0.696540236473084	1.42758274078369	1.53098630905151	-0.0249939858913422	-0.00837820302695036	-0.00788064766675234
-0.692463576793671	1.44963717460632	1.57480120658875	-0.0243613328784704	-0.008680434897542	-0.00783451832830906
-0.660181820392609	1.44584548473358	1.57149291038513	-0.0250516571104527	-0.00750641152262688	-0.00834385398775339
-0.746367454528809	1.37037324905396	1.51921546459198	-0.0249131396412849	-0.007933902554214	-0.00868743285536766
-0.710544764995575	1.42710280418396	1.54932534694672	-0.0250670146197081	-0.00881605874747038	-0.00858177430927753
-0.715134263038635	1.43177485466003	1.52655696868896	-0.0255922749638557	-0.00894890539348125	-0.0083624916151166
-0.712645173072815	1.37685763835907	1.56310343742371	-0.0241034049540758	-0.00919289421290159	-0.00830251630395651
-0.736711800098419	1.3793671131134	1.5027072429657	-0.023607112467289	-0.00833143386989832	-0.00849142298102379
-0.711171448230743	1.39497029781342	1.46290481090546	-0.0239077340811491	-0.00900351256132126	-0.00815737992525101
-0.694176018238068	1.3820618391037	1.44147431850433	-0.0236454606056213	-0.00966788455843925	-0.00801438372582197
-0.709882616996765	1.36552703380585	1.49452316761017	-0.0227968767285347	-0.0088155334815383	-0.00807760935276747
-0.730792760848999	1.35292935371399	1.50109755992889	-0.0233860835433006	-0.00912446621805429	-0.00738376006484032
-0.780297815799713	1.34463155269623	1.440349817276	-0.0240790974348783	-0.0100708696991205	-0.00827436707913876
-0.743604898452759	1.38932728767395	1.41952586174011	-0.0236855261027813	-0.010354295372963	-0.00846050772815943
-0.76274573802948	1.40857124328613	1.45886981487274	-0.0239691957831383	-0.00896876771003008	-0.0089001152664423
-0.725251257419586	1.40773439407349	1.46303713321686	-0.0241028144955635	-0.0101383831351995	-0.00858979858458042
-0.743240237236023	1.39999270439148	1.43762922286987	-0.0235372092574835	-0.00940144155174494	-0.00875771883875132
-0.715986669063568	1.40257894992828	1.52455973625183	-0.0226878691464663	-0.00916510168462992	-0.00806615781039
-0.695655107498169	1.3532806634903	1.46332430839539	-0.0228105895221233	-0.00888211838901043	-0.00748603465035558
-0.690592288970947	1.34887599945068	1.46394348144531	-0.0224913023412228	-0.00879636313766241	-0.00758633716031909
-0.660508275032043	1.3715409040451	1.42622590065002	-0.02204361371696	-0.00999550987035036	-0.00802712980657816
-0.71916651725769	1.34107935428619	1.48663079738617	-0.0227581076323986	-0.00954763870686293	-0.0085062887519598
-0.67609715461731	1.31939744949341	1.39436328411102	-0.0225490070879459	-0.00925037730485201	-0.00735840993002057
-0.734589099884033	1.31634891033173	1.46757960319519	-0.0225949250161648	-0.00792295951396227	-0.0074547859840095
-0.672794997692108	1.34311592578888	1.43399977684021	-0.0229324121028185	-0.00901094637811184	-0.00788970943540335
-0.678179442882538	1.31823217868805	1.46425569057465	-0.0231746211647987	-0.00877267401665449	-0.00783043261617422
-0.704701662063599	1.29942893981934	1.4700391292572	-0.0219969786703587	-0.00789471529424191	-0.00812033098191023
-0.675142705440521	1.34532809257507	1.46967017650604	-0.022223025560379	-0.00758620304986835	-0.00795909482985735
-0.667746126651764	1.31499314308167	1.44222044944763	-0.0223002955317497	-0.00839542597532272	-0.00710053695365787
-0.689109623432159	1.31691145896912	1.49092054367065	-0.0220818985253572	-0.00720762740820646	-0.00759613560512662
-0.649597585201263	1.34100115299225	1.50513899326324	-0.0216236971318722	-0.00821640249341726	-0.00781163433566689
-0.666869759559631	1.33780300617218	1.5221266746521	-0.0219292789697647	-0.00801142491400242	-0.00787837244570255
-0.644282758235931	1.34017086029053	1.48789775371552	-0.0226522535085678	-0.00697721354663372	-0.00827067159116268
-0.619468748569489	1.30900681018829	1.54200553894043	-0.0217473022639751	-0.00715868966653943	-0.008494240231812
-0.601192653179169	1.31427395343781	1.47082841396332	-0.0215094387531281	-0.00824136286973953	-0.00743039976805449
-0.607854843139648	1.30435860157013	1.44957900047302	-0.0219839345663786	-0.00688201794400811	-0.00785843189805746
-0.607483923435211	1.2670613527298	1.44978415966034	-0.0221669804304838	-0.00628137355670333	-0.00783980637788773
-0.590038359165192	1.30090034008026	1.47586679458618	-0.0211755204945803	-0.00650894967839122	-0.00735852681100369
-0.584893226623535	1.31805908679962	1.53391349315643	-0.0211160071194172	-0.00607762299478054	-0.00815764348953962
-0.569088995456696	1.31291472911835	1.49480926990509	-0.0206624027341604	-0.0058243777602911	-0.00775746256113052
-0.544998645782471	1.30841338634491	1.43266451358795	-0.0215150658041239	-0.00616689492017031	-0.00726958736777306
-0.531065285205841	1.35066258907318	1.45152688026428	-0.0207314137369394	-0.00603965437039733	-0.0077364812605083
-0.565762221813202	1.32296669483185	1.52609145641327	-0.0204492025077343	-0.00526226824149489	-0.00808969885110855
-0.563945472240448	1.29073536396027	1.47470986843109	-0.0208683833479881	-0.00542116025462747	-0.00856262817978859
-0.557360053062439	1.24519765377045	1.41386961936951	-0.0206248126924038	-0.00516490545123816	-0.00816057715564966
-0.541875004768372	1.25603437423706	1.45305192470551	-0.0193089116364717	-0.00476732105016708	-0.00741831073537469
-0.475519716739655	1.24384880065918	1.4194313287735	-0.0188732761889696	-0.00305502628907561	-0.00704127969220281
-0.484473884105682	1.22484219074249	1.45724833011627	-0.0186047498136759	-0.00324038323014975	-0.00620561139658093
-0.498255282640457	1.20434045791626	1.39802980422974	-0.0181898102164268	-0.00382437789812684	-0.00695405947044492
-0.49031788110733	1.21023392677307	1.36295330524445	-0.0186302568763494	-0.00466641504317522	-0.0070214862935245
-0.476298898458481	1.19762909412384	1.38708877563477	-0.0191070232540369	-0.00410962477326393	-0.00832276325672865
-0.451456785202026	1.19851863384247	1.43470275402069	-0.0190925113856792	-0.00336739956401289	-0.0079279039055109
-0.441132843494415	1.21188056468964	1.45786082744598	-0.0195387620478868	-0.00351550453342497	-0.00889074429869652
-0.439564138650894	1.22055125236511	1.44777941703796	-0.0194865204393864	-0.00319182546809316	-0.00812519155442715
-0.418077528476715	1.22607672214508	1.40469372272491	-0.0194381140172482	-0.00367681542411447	-0.00816825684159994
-0.406788289546967	1.19945085048676	1.32233238220215	-0.0200211070477962	-0.00287126144394279	-0.00830609817057848
-0.365194916725159	1.22849726676941	1.3882520198822	-0.0199393779039383	-0.00190286641009152	-0.00833458267152309
-0.322026550769806	1.24772870540619	1.39267539978027	-0.0186237413436174	-0.0017416151240468	-0.00740135041996837
-0.35506010055542	1.20255315303802	1.4092766046524	-0.0203242301940918	-0.00193910754751414	-0.00792532321065664
-0.323940098285675	1.2587229013443	1.43591225147247	-0.0199957136064768	-0.00225382507778704	-0.00805643573403358
-0.331237822771072	1.19986140727997	1.43231797218323	-0.0186804383993149	-0.00268303509801626	-0.00762129155918956
-0.370010018348694	1.2029664516449	1.33019053936005	-0.0195103157311678	-0.00357826077379286	-0.00731978472322226
-0.362483233213425	1.20152616500854	1.3452559709549	-0.0193677619099617	-0.00363250379450619	-0.00826371181756258
-0.337987810373306	1.15206122398376	1.31940531730652	-0.0183186996728182	-0.00283762789331377	-0.00735453888773918
-0.332716941833496	1.10302829742432	1.33271646499634	-0.0194717738777399	-0.00190299807582051	-0.00772886956110597
-0.316327184438705	1.09163153171539	1.40409982204437	-0.0186421871185303	-0.00205592019483447	-0.00809876993298531
-0.282260000705719	1.12186992168427	1.36958849430084	-0.0179393440485001	-0.0020802766084671	-0.00772330444306135
-0.30380055308342	1.06996059417725	1.3254257440567	-0.0183752868324518	-0.00265865586698055	-0.00755973998457193
-0.307319104671478	0.99155867099762	1.32151448726654	-0.0170955415815115	-0.00234472588635981	-0.00913603696972132
-0.219696804881096	1.00438261032104	1.27019810676575	-0.0153893642127514	-0.00258869514800608	-0.00800872500985861
-0.238654121756554	0.902052700519562	1.20471048355103	-0.0152660943567753	-0.000774448155425489	-0.00737350434064865
-0.180941253900528	0.879816949367523	1.22351491451263	-0.0136714167892933	-0.000732204993255436	-0.00669453432783484
-0.189566731452942	0.86664617061615	1.1748114824295	-0.0134942587465048	-0.000848219555336982	-0.00615867227315903
-0.219063833355904	0.891791939735413	1.18819403648376	-0.014773378148675	-0.000754257664084435	-0.00736598251387477
-0.191387668251991	0.901262819766998	1.228031873703	-0.0157266333699226	-0.00131071067880839	-0.00804302375763655
-0.184557184576988	0.914199769496918	1.25476765632629	-0.0156318470835686	-0.00110247661359608	-0.00833071768283844
-0.128899022936821	0.917677044868469	1.30006575584412	-0.0146167753264308	-0.00140351930167526	-0.00832310784608126
-0.0982728600502014	0.907517194747925	1.19370460510254	-0.0151620591059327	-0.000519633991643786	-0.00711929984390736
-0.0704847350716591	0.865918755531311	1.11452674865723	-0.0147896101698279	0.000779040507040918	-0.00823889393359423
0.00961837451905012	0.912141919136047	1.16647636890411	-0.0145083451643586	0.00334258074872196	-0.00729193165898323
0.0652438253164291	0.908063352108002	1.19202029705048	-0.0152053078636527	0.0036996747367084	-0.00678553804755211
0.0513606406748295	0.992674350738525	1.22232234477997	-0.0157321598380804	0.00391920283436775	-0.00749716442078352
0.028463788330555	0.930721402168274	1.22207224369049	-0.0169885214418173	0.00430107209831476	-0.00787973124533892
0.0508683249354362	0.929431974887848	1.18269395828247	-0.0172649845480919	0.00389089016243815	-0.00769367953762412
0.0701086223125458	0.924694299697876	1.10590064525604	-0.0166595578193665	0.00411248626187444	-0.00796539522707462
0.11896526068449	0.970749616622925	1.0897912979126	-0.0149471824988723	0.00320834573358297	-0.00762541498988867
0.142514675855637	0.930747389793396	1.14016103744507	-0.0151543198153377	0.00390415010042489	-0.00630333507433534
0.0984473675489426	0.906866788864136	1.0763179063797	-0.0155313713476062	0.00307592353783548	-0.00757811451330781
0.140113443136215	0.939854383468628	1.06373226642609	-0.0156314559280872	0.00267214584164321	-0.00766924675554037
0.142428934574127	0.969733715057373	1.16642880439758	-0.0152748683467507	0.00284429895691574	-0.00905531737953424
0.114337988197803	0.947052657604218	1.13805043697357	-0.0157985799014568	0.00241137598641217	-0.00826278142631054
0.0984567329287529	0.926565408706665	1.08528935909271	-0.0154004478827119	0.00126872269902378	-0.00787017215043306
0.0399524159729481	0.859332859516144	1.0629540681839	-0.0146483145654202	0.00148213573265821	-0.00738609628751874
0.0211137570440769	0.857341051101685	1.03075337409973	-0.0137896221131086	0.00041416400927119	-0.0062417141161859
0.000500279827974737	0.862566828727722	1.08624219894409	-0.0128821758553386	-0.00120465119834989	-0.00555467698723078
-0.0693517029285431	0.897346794605255	1.05762708187103	-0.0128942895680666	-0.00206427788361907	-0.00507191522046924
-0.0818584635853767	0.829842388629913	1.09960174560547	-0.0131397964432836	-0.00287051638588309	-0.00656952103599906
-0.0582914240658283	0.857571721076965	1.07005476951599	-0.0139002809301019	-0.00435042241588235	-0.00743103167042136
-0.074214018881321	0.89381068944931	1.13118195533752	-0.0129039958119392	-0.00442167930305004	-0.00740190083160996
-0.0679672807455063	0.815651774406433	1.16085958480835	-0.0145358862355351	-0.00292418478056788	-0.00727935181930661
0.0296436920762062	0.833654999732971	1.12860798835754	-0.0131889218464494	-0.00191485113464296	-0.00708378758281469
0.0789193734526634	0.80393785238266	1.08947813510895	-0.0121302790939808	0.000199603498913348	-0.00582218682393432
0.105175346136093	0.763390243053436	1.04646551609039	-0.0113565577194095	0.00251029571518302	-0.00510319974273443
0.158544540405273	0.820392847061157	1.02916431427002	-0.0119062829762697	0.00281889922916889	-0.00518008228391409
0.193682879209518	0.84712678194046	0.987334311008453	-0.0117634758353233	0.00410312367603183	-0.005715262144804
0.255449622869492	0.808498382568359	1.00118613243103	-0.0129599953070283	0.00439884699881077	-0.0059653464704752
0.459441065788269	0.941647410392761	0.93728244304657	-0.0138451550155878	0.00887205358594656	-0.00790326669812202
0.461470782756805	0.873726844787598	0.952466547489166	-0.0140898395329714	0.00870431307703257	-0.00884361378848553
0.555161237716675	0.874236106872559	1.02250218391418	-0.0128769157454371	0.0109903588891029	-0.00748001923784614
0.529874265193939	0.825976848602295	0.879549205303192	-0.0136884842067957	0.0110011287033558	-0.00816819816827774
0.618923246860504	0.877807259559631	0.853839337825775	-0.0127473035827279	0.0113870650529861	-0.00729604344815016
0.606531918048859	0.880469620227814	0.803805410861969	-0.013224552385509	0.0121726840734482	-0.00642310874536633
0.609757781028748	0.906091272830963	0.849191665649414	-0.0133141502737999	0.0115039246156812	-0.00762972421944141
0.606714904308319	0.986652553081512	0.877962291240692	-0.013879518955946	0.00991453696042299	-0.00752972299233079
0.42415714263916	0.937516927719116	0.873550593852997	-0.0148672694340348	0.00770852575078607	-0.0072529879398644
0.299011677503586	0.962248980998993	0.852792978286743	-0.0157326720654964	0.00578864803537726	-0.00727764284238219
0.259051889181137	0.921309113502502	0.864055335521698	-0.0148552469909191	0.00187921884935349	-0.00864617060869932
0.160465404391289	0.92791873216629	0.817052006721497	-0.015627471730113	0.000381786521757022	-0.00817732978612185
0.126515910029411	0.955414354801178	0.850109457969666	-0.0151900351047516	0.000308008951833472	-0.00748522626236081
0.126927778124809	0.954624772071838	0.902280449867249	-0.0151991909369826	-0.000430602813139558	-0.00752733880653977
0.114856384694576	1.0223296880722	0.86629182100296	-0.0164638627320528	-0.000362738443072885	-0.00793887116014957
0.0674033015966415	1.07532453536987	0.810154855251312	-0.0186862424015999	-0.00137338717468083	-0.00766954477876425
0.157918900251389	1.10605108737946	0.879340350627899	-0.0184887517243624	-0.00161780195776373	-0.00902602542191744
0.173035711050034	1.04165935516357	0.819791734218597	-0.019109945744276	0.00141713744960725	-0.00940410140901804
0.191181167960167	0.999816536903381	0.828931510448456	-0.0184871908277273	0.00379158556461334	-0.00881464872509241
0.325190663337708	0.997520267963409	0.833472728729248	-0.0174843408167362	0.00590938981622458	-0.00702656991779804
0.326980799436569	0.988352239131927	0.822899401187897	-0.0182415470480919	0.00696764374151826	-0.00626460276544094
0.367551565170288	0.993964672088623	0.847738564014435	-0.0170721970498562	0.00635510496795177	-0.00704000657424331
0.424718737602234	1.02687668800354	0.895013630390167	-0.0158421453088522	0.00630063191056252	-0.00810030847787857
0.376215070486069	0.92087709903717	0.966995537281036	-0.0152649404481053	0.00705598527565598	-0.00901220925152302
0.364888399839401	0.886223018169403	1.14651870727539	-0.0144723588600755	0.00768161052837968	-0.00920096039772034
0.388609439134598	0.834044516086578	1.0943775177002	-0.0131453005596995	0.00665397848933935	-0.0104925036430359
0.360269635915756	0.748386561870575	1.05100131034851	-0.0122255263850093	0.00771796517074108	-0.00987641233950853
0.334713906049728	0.715228140354156	1.02676129341125	-0.0117508806288242	0.00718856509774923	-0.00606764107942581
0.22895909845829	0.687385618686676	0.984260320663452	-0.0106340227648616	0.0049432753585279	-0.00469264294952154
0.150902107357979	0.727426826953888	0.864652633666992	-0.00995178986340761	0.00322841224260628	-0.00184693245682865
0.0378547161817551	0.725426435470581	0.785866022109985	-0.0106591284275055	0.00149575236719102	-0.000728569575585425
0.0256967023015022	0.736029088497162	0.707770526409149	-0.0111090214923024	0.00148377125151455	-0.00354426167905331
0.0530705377459526	0.698642432689667	0.741632282733917	-0.0116760823875666	0.00173020176589489	-0.00522105116397142
0.137281462550163	0.752043664455414	0.853364586830139	-0.0114710377529263	0.00138194963801652	-0.00624727504327893
0.0929644703865051	0.689888000488281	0.92575865983963	-0.0102485259994864	0.00150673987809569	-0.00727154454216361
0.0921166837215424	0.675397157669067	0.935751795768738	-0.010476054623723	0.00191870424896479	-0.00799559894949198
0.0750636905431747	0.584178566932678	0.947732150554657	-0.0089148972183466	0.00225113006308675	-0.00634873984381557
0.0685907751321793	0.49187371134758	0.979612469673157	-0.00613485230132937	0.00218507763929665	-0.00302939116954803
0.0981458425521851	0.44819501042366	0.984995245933533	-0.00524723576381803	0.00266128592193127	-0.00263006845489144
0.0876846313476563	0.382050395011902	0.964851140975952	-0.00476999673992395	0.00331341568380594	-0.00533084711059928
0.0711831077933311	0.379218906164169	0.926787853240967	-0.00382727175019681	0.00292507838457823	-0.00560084963217378
0.116010189056396	0.377678781747818	0.994712591171265	-0.00376823241822422	0.00183948746416718	-0.00433273194357753
0.0835875272750854	0.38445720076561	1.00191676616669	-0.00490887416526675	0.00260876980610192	-0.00438378704711795
0.0583364963531494	0.417027592658997	1.05476701259613	-0.00565465493127704	0.00255765998736024	-0.00551356235519052
0.0961834043264389	0.43596139550209	1.07203269004822	-0.00633692229166627	0.00238626543432474	-0.005533198826015
0.126265168190002	0.477061003446579	0.934174597263336	-0.00657809292897582	0.00349193252623081	-0.00618212250992656
0.104263573884964	0.42721700668335	0.942830920219421	-0.00610552169382572	0.00280065578408539	-0.0059367292560637
0.0954076945781708	0.457757204771042	0.88747763633728	-0.0073605990037322	0.00274830590933561	-0.00508088665083051
0.057726614177227	0.457404732704163	0.957023084163666	-0.00531950546428561	0.00285693071782589	-0.00439936108887196
0.0323872342705727	0.476331800222397	0.98105251789093	-0.00487085152417421	0.00267734215594828	-0.00340802175924182
0.0436422824859619	0.486273586750031	0.941998720169067	-0.00528230285272002	0.000987064326182008	-0.00370240211486816
0.038508877158165	0.485380828380585	0.960268020629883	-0.00590753508731723	-0.000503635965287685	-0.00462333671748638
0.00739239389076829	0.457441180944443	0.823555052280426	-0.00776461092755198	-0.000149995190440677	-0.0046390863135457
-0.00937837362289429	0.430059403181076	0.916304647922516	-0.00719879101961851	-0.000899796839803457	-0.00520988134667277
-0.0416568666696548	0.445789486169815	0.870110094547272	-0.0066095469519496	-0.000470548053272069	-0.00614343117922544
-0.0265351962298155	0.469955772161484	0.842852115631104	-0.00672092894092202	-0.000815885490737855	-0.00556444702669978
0.0191995818167925	0.48895001411438	0.992696106433868	-0.00734929228201509	-0.00081301003228873	-0.00428956607356668
0.0143887205049396	0.404754191637039	0.95855849981308	-0.00668290629982948	5.04606623508153E-06	-0.00389542011544108
0.00340788252651691	0.355793714523315	0.784088015556335	-0.00656588282436132	0.000167589649208821	-0.00105278182309121
-0.0181115493178368	0.286529809236526	0.853951454162598	-0.00298286112956703	-0.000134516347316094	-0.00634191976860166
0.0329086184501648	0.308438003063202	0.861305832862854	-0.000800104346126318	0.00120719359256327	-0.00641956040635705
0.0390144474804401	0.30289614200592	0.819090902805328	-0.00147168897092342	0.00128474505618215	-0.00500467279925942
0.0105087757110596	0.237657561898232	0.840655267238617	-0.00220510642975569	0.00112968997564167	-0.00523829599842429
0.0417807623744011	0.278016567230225	0.894940316677094	-0.00186716660391539	0.000403052486944944	-0.00381475011818111
-0.0412079580128193	0.215408831834793	0.909299075603485	-0.00275888037867844	5.54623075004201E-05	-0.00312257441692054
-0.0560683943331242	0.314473241567612	0.904714405536652	-0.0031217890791595	-0.000996686401776969	-0.0038542274851352
-0.0571459569036961	0.333115637302399	0.855188965797424	-0.00421346351504326	-0.00148843566421419	-0.00595187628641725
-0.0542455539107323	0.401964455842972	0.843867003917694	-0.00360095966607332	-0.00420863693580031	-0.00704727508127689
-0.125895574688911	0.342999696731567	0.770284116268158	-0.00436889380216599	-0.00403302675113082	-0.00798047706484795
-0.0984502136707306	0.346498996019363	0.785231530666351	-0.00352436234243214	-0.0031437873840332	-0.0059504508972168
-0.128057211637497	0.291748195886612	0.708255529403687	-0.00266164261847734	-0.00272530550137162	-0.00619982602074742
-0.0378913208842278	0.370500355958939	0.791950404644012	-0.00440835300832987	-0.00317434989847243	-0.0025382440071553
-0.0257653873413801	0.359269976615906	0.798042833805084	-0.00731048826128244	-0.00247493572533131	-0.00236837123520672
-0.0270469803363085	0.300625413656235	0.845087051391602	-0.00737208919599652	-0.00145041779614985	-0.00164560903795063
0.0381898023188114	0.320979595184326	0.893920123577118	-0.00504398997873068	-0.000206410040846094	-0.00278170872479677
0.0442650727927685	0.247836127877235	0.776177763938904	-0.0032800177577883	0.00224944343790412	-0.00583281647413969
0.114395320415497	0.257071554660797	0.71307635307312	-0.00276087946258485	0.00298907142132521	-0.00605603773146868
0.114274367690086	0.252303004264832	0.64621901512146	-0.00437915371730924	0.00359967886470258	-0.0059164515696466
0.165417402982712	0.282477617263794	0.665841519832611	-0.00437413295730948	0.00355018093250692	-0.0044458550401032
0.136094495654106	0.30195015668869	0.623270571231842	-0.00591772235929966	0.00450531113892794	-0.00366731639951468
0.170907989144325	0.4007887840271	0.630410254001617	-0.00778322108089924	0.00335719133727252	-0.00397753110155463
0.163561537861824	0.409318387508392	0.673666179180145	-0.00605688476935029	0.00266905291937292	-0.00549366977065802
0.0916013941168785	0.353236377239227	0.778132796287537	-0.00506771076470613	0.00307409279048443	-0.00778461946174502
0.105024799704552	0.304297149181366	0.678067326545715	-0.00505057536065578	0.00315167964436114	-0.00737439515069127
0.117541469633579	0.293728321790695	0.549928367137909	-0.00536077935248613	0.00309265265241265	-0.00391928618773818
0.1562729626894	0.309374362230301	0.389388829469681	-0.00724693387746811	0.00442110979929566	-0.00232173595577478
0.171954810619354	0.379745662212372	0.428702265024185	-0.00751903560012579	0.00323184416629374	-0.00282148248516023
0.0900301560759544	0.380443662405014	0.396871328353882	-0.00872391927987337	0.00186186830978841	-0.00352182774804533
0.0252978410571814	0.369091123342514	0.587027192115784	-0.0093250684440136	0.000151212050695904	-0.00386299472302198
-0.0116564808413386	0.268895089626312	0.63800436258316	-0.00811475608497858	-0.00135659670922905	-0.00257806084118783
-0.0429464988410473	0.237459272146225	0.585214138031006	-0.006326615344733	-0.00211393949575722	-0.00388584518805146
-0.0633299201726913	0.242948889732361	0.494130253791809	-0.00400027353316545	-0.00269121187739074	-0.0054399180226028
-0.148193374276161	0.0535947307944298	0.441333085298538	0.000938746321480721	-0.00586408656090498	-0.00507444189861417
-0.190253674983978	-0.016887292265892	0.474532544612885	0.000541856919880956	-0.00508995167911053	-0.00208599166944623
-0.0942277610301971	0.0391915626823902	0.429673761129379	-0.000828604737762362	-0.00409090891480446	-0.00133372074924409
-3.05781650240533E-05	0.101481333374977	0.435701698064804	-0.00234317034482956	-0.00228973897174001	-0.00229669036343694
0.0337401703000069	0.0822986587882042	0.266736596822739	-0.00313654844649136	-0.00156888575293124	-0.00255847745575011
-0.105195254087448	-0.00290340930223465	0.274049013853073	0.000705645070411265	-0.00340236979536712	-0.00324896024540067
-0.152515202760696	-0.113284081220627	0.262037932872772	0.00302733504213393	-0.00448309816420078	-0.00263152411207557
-0.173815742135048	-0.0132660465314984	0.316416770219803	0.00244933553040028	-0.00518922414630651	-0.00248824455775321
-0.115710645914078	-0.0174418762326241	0.313737630844116	0.000238520282437094	-0.00163068738766015	-0.00135890452656895
0.0335226766765118	0.175456389784813	0.363366425037384	-0.00212554051540792	-0.00139883812516928	-0.00536120729520917
0.0254547223448753	0.167380690574646	0.189312785863876	-0.00412606773898005	-0.000373702641809359	-0.00390904024243355
-0.00953037478029728	0.168364331126213	0.205874428153038	-0.00670922221615911	-0.00131560664158314	-0.00279675866477191
-0.00316610536538064	0.183088511228561	0.216498106718063	-0.00570520479232073	-0.0025523800868541	-0.00342502142302692
-0.04603660851717	0.249463602900505	0.295135289430618	-0.00650503672659397	-0.00295731984078884	-0.00476927682757378
-0.0708654448390007	0.334552764892578	0.176817119121552	-0.0095066986978054	-0.00350760109722614	-0.00643382966518402
-0.119050592184067	0.425948411226273	0.0660189762711525	-0.0138217527419329	-0.00673050805926323	-0.0061941989697516
-0.135740011930466	0.611040115356445	-0.0676032453775406	-0.01873061619699	-0.0112917814403772	-0.00590527756139636
-0.234812378883362	0.68396931886673	-0.259920954704285	-0.0250199772417545	-0.0138365542516112	-0.00289650331251323
-0.29417097568512	0.754851222038269	-0.233325824141502	-0.0263551473617554	-0.0137396808713675	0.00229903240688145
-0.210714429616928	0.689217805862427	0.0308014564216137	-0.0193052440881729	-0.00945175532251596	0.00306763150729239
-0.0395366251468658	0.200239777565002	0.263663917779922	-0.00177255133166909	0.00366889219731092	0.00119437649846077
0.168299436569214	-0.351094424724579	0.632265865802765	0.015181977301836	0.0108561450615525	-0.00589627446606755
0.319159150123596	-0.420253962278366	0.853072643280029	0.0152531545609236	0.0127577912062407	-0.0105245318263769
0.383944720029831	-0.250278949737549	0.753706753253937	0.00751989334821701	0.0131374122574925	-0.00319330021739006
0.343285709619522	-0.112057693302631	0.399414539337158	0.00394503260031343	0.00893795117735863	-0.00278913392685354
0.268345534801483	0.0994998514652252	0.26969975233078	-0.00015978810552042	0.00516070565208793	-0.0048239859752357
0.177400410175323	0.131083101034164	0.400862514972687	-0.00230777962133288	0.00216726888902485	-0.00279401149600744
0.174488142132759	0.155013546347618	0.542143583297729	-0.00243730982765555	0.00271716201677918	-0.00178470427636057
0.214657604694366	0.174573659896851	0.410398364067078	-0.00222358084283769	0.00279907323420048	-0.000685446429997683
0.148955211043358	0.16753676533699	0.459651678800583	-0.00437862845137715	0.00202838843688369	-0.000812976737506688
0.0713478624820709	0.195051267743111	0.306516140699387	-0.00402167672291398	-0.000451919215265661	-0.00112744199577719
0.0183244701474905	0.0828686058521271	0.362669140100479	-0.00293511315248907	-0.00198393617756665	-0.00278401910327375
-0.0354507826268673	0.0821239799261093	0.322005033493042	-0.000403593410737813	-0.00306325545534492	-0.00360605609603226
-0.0613532885909081	0.0306444838643074	0.380558729171753	0.0013043275102973	-0.00355867645703256	-0.00387755804695189
-0.0508079007267952	0.0682671517133713	0.306061416864395	-0.000218847344513051	-0.00280126766301692	-0.00435332627967
0.0587619170546532	0.160185232758522	0.324885725975037	-0.00283168419264257	-0.000969229731708765	-0.00572524312883615
0.0317241474986076	0.311738818883896	0.167091816663742	-0.00672095967456698	-0.00424029491841793	-0.00581478467211127
0.163473263382912	0.30504110455513	0.425763607025146	-0.00388218439184129	0.00110428838524967	-0.00396856293082237
0.191293150186539	0.238128200173378	0.600371181964874	-0.00517316628247499	0.00429794937372208	-0.00186521338764578
0.230576828122139	0.23966845870018	0.436691731214523	-0.00399164855480194	0.00478924391791224	0.00062648655148223
0.233727961778641	0.252377480268478	0.314647018909454	-0.00518052652478218	0.00396361853927374	-0.00222076824866235
0.27889809012413	0.25862780213356	0.222161114215851	-0.00362606719136238	0.00457462668418884	-0.00506118545308709
0.181746885180473	0.214035585522652	0.0233090482652187	-0.00508957542479038	0.00100020924583077	-0.00498114759102464
0.231176257133484	0.12945431470871	0.323328495025635	-0.000232587321079336	0.00642914092168212	-0.00605399208143353
0.264336109161377	0.2161855250597	0.32165938615799	0.000179006077814847	0.00478446064516902	-0.0075009479187429
0.158311679959297	0.298753708600998	0.203081026673317	-0.00344946119002998	-0.000503107788972557	-0.00336096971295774
0.0531924292445183	0.338453829288483	0.313024163246155	-0.00427084602415562	-0.000432744505815208	-0.00326849659904838
-0.0211430955678225	0.39469575881958	0.440711200237274	-0.00613958667963743	-0.00259142857976258	-0.00381853990256786
-0.0137152252718806	0.430772840976715	0.224698215723038	-0.0108552481979132	-0.000859781575854868	0.00246464135125279
-0.0748550668358803	0.671311318874359	0.231893688440323	-0.0163365956395864	-0.0079660676419735	-0.00162158790044487
0.230427950620651	0.646652042865753	0.31877276301384	-0.013285587541759	0.00326408725231886	-0.00107179046608508
0.22755129635334	0.635450422763824	0.527564823627472	-0.0147285126149654	0.00316462456248701	-0.00884267315268517
0.268485426902771	0.684888482093811	0.263236969709396	-0.0151350144296885	0.00620976416394114	-0.00684241484850645
0.198814198374748	0.641332805156708	0.498070120811462	-0.0147268520668149	0.00529514206573367	-0.0118493838235736
0.121305450797081	0.595411539077759	0.552635729312897	-0.0108248144388199	0.00150921568274498	-0.00492046168074012
-0.135586351156235	0.480564296245575	0.410486966371536	-0.0102341454476118	-0.00707928277552128	-0.00538742868229747
-0.273675531148911	0.43272653222084	0.210746482014656	-0.0089570339769125	-0.0118874413892627	-0.00157156016211957
-0.355118185281754	0.332023561000824	0.302476912736893	-0.00613243272528052	-0.0115052945911884	0.00168764672707766
-0.219361007213593	0.25866225361824	0.272807687520981	-0.00342354970052838	-0.0086648240685463	-0.000261670124018565
-0.0547341331839561	0.299584597349167	0.252966225147247	-0.00406036898493767	-0.00473389122635126	-0.00235190941020846
0.0693262666463852	0.35063761472702	0.29389688372612	-0.00629169167950749	-9.37269069254398E-05	-0.00556472688913345
0.226833865046501	0.430294036865234	0.221389621496201	-0.00820786971598864	0.00324258650653064	-0.00597397517412901
0.256974518299103	0.447518676519394	0.20641228556633	-0.00874544307589531	0.00468413764610887	-0.00725048873573542
0.227248907089233	0.551279187202454	0.201444938778877	-0.0110726356506348	0.00460487976670265	-0.00885237660259008
0.205441385507584	0.466851621866226	0.413054913282394	-0.00893269199877977	0.00285675935447216	-0.0069302343763411
0.0988905727863312	0.327295184135437	0.42666232585907	-0.00546485604718328	0.0011917477240786	-0.00594146177172661
0.0784713700413704	0.364140868186951	0.219606623053551	-0.00485862279310822	-0.00296188867650926	-0.00246859947219491
0.0281424298882484	0.16313536465168	0.524140357971191	9.29846137296408E-05	6.82205209159292E-05	-0.00176931300666183
-0.0263540577143431	0.103951580822468	0.534541964530945	0.000330781651427969	-0.00229431549087167	-0.000603088992647827
-0.0398800410330296	0.120016142725945	0.410212099552155	-0.000677483563777059	-0.00303283357061446	4.29014071414713E-05
0.0633619651198387	0.135036930441856	0.216834157705307	-0.00372973759658635	0.00129680777899921	-0.00153125508222729
0.187004610896111	0.291329711675644	0.365147441625595	-0.00662078754976392	0.00366280577145517	-0.000337884848704562
0.158566743135452	0.358915537595749	0.528254568576813	-0.00709576858207583	0.00315987900830805	-0.00474129524081945
0.0209751855581999	0.242275178432465	0.610740840435028	-0.00472543062642217	0.00156721600797027	-0.00432403106242418
-0.0921705290675163	0.163008153438568	0.582200825214386	-0.000160778276040219	-0.00333691551350057	-0.00405961228534579
-0.264481544494629	0.0146156921982765	0.554549932479858	0.00176468270365149	-0.00615886831656098	-0.00333559606224298
-0.389755308628082	-0.105567313730717	0.780763804912567	0.0043809125199914	-0.0097998296841979	-0.00293002929538488
-0.479086548089981	-0.112440168857574	0.564018785953522	0.00324979820288718	-0.0113921705633402	-0.00239723525010049
-0.288279891014099	0.0504765175282955	0.384824752807617	-0.00025183625984937	-0.007804692722857	-6.67504573357292E-05
-0.256857246160507	0.161106809973717	0.786992609500885	-0.00219217897392809	-0.00413243193179369	-0.00454860227182508
-0.168685808777809	0.242798864841461	0.785726845264435	-0.0026613948866725	-0.0022700869012624	-0.00121214822866023
-0.186482638120651	0.181598708033562	0.636890947818756	-0.00327205797657371	-0.00446897139772773	-0.00332103832624853
-0.0231226179748774	0.0781056359410286	0.856529533863068	0.00162681168876588	0.00163366156630218	-0.00203573517501354
-0.0435218922793865	0.119758568704128	0.880092322826386	0.000280955486232415	0.00201436108909547	0.000627078989055008
-0.027031859382987	0.1465814858675	0.724431812763214	-0.00109725003130734	0.00225745048373938	-0.000477729365229607
-0.00544271385297179	0.110899642109871	0.791222512722015	-0.000224285991862416	0.00308973737992346	-0.000467155856313184
0.008466811850667	0.111320719122887	0.810877323150635	-0.000299700419418514	0.00279255793429911	0.00072553294012323
-0.0269669871777296	-0.0161367412656546	0.753290951251984	0.000632740324363112	0.00578023726120591	-0.000109242682810873
-0.0878040790557861	0.00727881770581007	0.719403028488159	0.00302256993018091	-0.00126229308079928	-0.000526041199918836
0.0322895161807537	0.0191807560622692	0.763124048709869	0.0026827622205019	0.00381232961080968	0.000556748360395432
-0.0124371964484453	0.174055382609367	0.755762815475464	-0.00178741081617773	0.00386240473017097	-0.00119796837680042
-0.0741157606244087	0.163221582770348	1.0805002450943	0.000299348874250427	0.000974193215370178	-0.00716436095535755
-0.141793936491013	0.384550213813782	0.805938541889191	-0.00697884941473603	-0.00185745011549443	-0.00293747545219958
-0.159145474433899	0.400775074958801	0.970597386360168	-0.00756232300773263	0.000937313365284353	-0.00299292872659862
-0.0525966510176659	0.472493648529053	1.04795134067535	-0.00835459120571613	0.00228527723811567	-0.00684384349733591
-0.114228017628193	0.448447674512863	0.718939900398254	-0.00919771008193493	0.00138974888250232	-0.00385994557291269
-0.0387976691126823	0.299713313579559	0.947283267974854	-0.00277135916985571	0.0033353129401803	-0.00502656353637576
-0.0416610650718212	0.16462479531765	0.854937732219696	0.000487388111650944	0.00266840704716742	-0.00226739677600563
-0.0984689444303513	0.260601937770844	0.89203155040741	-0.000793800165411085	0.000299992971122265	-0.00528667727485299
-0.0357246920466423	0.34410896897316	0.921320855617523	-0.00523561984300613	0.00465591391548514	-0.00407804688438773
-0.0606790594756603	0.621316432952881	0.996014773845673	-0.0100427335128188	0.00236149970442057	-0.0062525337561965
-0.123208194971085	0.807957947254181	1.16779458522797	-0.013718375004828	0.000475999695481732	-0.00618956470862031
-0.212416782975197	0.903857409954071	1.07604455947876	-0.0180710908025503	-0.00076581200119108	-0.00714055076241493
-0.15127344429493	0.780409038066864	1.1275292634964	-0.0142936911433935	0.000622185703832656	-0.00364482100121677
-0.232003509998322	0.701840758323669	1.10664772987366	-0.0123584764078259	-0.000591397692915052	-0.0059377490542829
-0.236875131726265	0.615157186985016	1.04104900360107	-0.00990496017038822	-0.00093941215891391	-0.00650429911911488
-0.254250258207321	0.57693338394165	1.06915378570557	-0.00865127984434366	-0.00132825982291251	-0.00697160325944424
-0.319811344146729	0.632867097854614	1.04875040054321	-0.0101011516526341	-0.00266138440929353	-0.00703373877331614
-0.318756282329559	0.723337948322296	1.09551239013672	-0.0115129733458161	-0.00373009755276144	-0.00531413406133652
-0.356248199939728	0.726777374744415	1.11868035793304	-0.0119348578155041	-0.00370630971156061	-0.0043179877102375
-0.39204341173172	0.770706117153168	1.14285624027252	-0.0141335399821401	-0.00392693281173706	-0.00494072772562504
-0.40902379155159	0.858771681785584	1.27950179576874	-0.0155562656000257	-0.00618316186591983	-0.00503441458567977
-0.543050646781921	0.885074973106384	1.25826096534729	-0.0171671342104673	-0.00618219608440995	-0.00513874925673008
-0.535869300365448	1.02422714233398	1.34581291675568	-0.0191995985805988	-0.00850855931639671	-0.00487636541947722
-0.567973792552948	0.997425377368927	1.27100455760956	-0.0205653999000788	-0.00859413482248783	-0.00524869281798601
-0.553526401519775	0.993104636669159	1.23002767562866	-0.0181706361472607	-0.00916055683046579	-0.00528390565887094
-0.561966359615326	0.827647984027863	1.22981595993042	-0.0146099841222167	-0.00950709730386734	-0.00504969945177436
-0.571159422397614	0.657354295253754	1.11232459545135	-0.0110744973644614	-0.00862937048077583	-0.00479196617379785
-0.571934640407562	0.561790287494659	1.08867883682251	-0.00786298140883446	-0.00743236904963851	-0.00398400239646435
-0.533928751945496	0.468606472015381	1.17519891262054	-0.00633028568699956	-0.00579022616147995	-0.00442466186359525
-0.398690223693848	0.491432368755341	0.918424606323242	-0.0275506097823381	-0.0192050095647573	-0.00516348285600543
-0.318057775497437	0.716646075248718	0.283591747283936	-0.0660120472311974	-0.0455999411642551	-0.00750846043229103
-0.371435523033142	0.918259859085083	-0.815616011619568	-0.0752350986003876	-0.0578752942383289	-0.00771744688972831
-0.308747977018356	1.12573051452637	-2.09687566757202	-0.0759714692831039	-0.059647474437952	-0.00696907984092832
-0.257617980241776	1.26160597801208	-3.22685170173645	-0.0868980213999748	-0.053290780633688	-0.00772123504430056
-0.115022242069244	1.38573348522186	-4.24788522720337	-0.0977643728256226	-0.0427400171756744	-0.00974342692643404
0.0463258773088455	1.42554545402527	-5.35316228866577	-0.106227122247219	-0.0321654379367828	-0.0114504098892212
0.159410253167152	1.4600373506546	-6.28720188140869	-0.109292045235634	-0.0231796242296696	-0.0142416087910533
0.16083599627018	1.51069092750549	-7.10801076889038	-0.108623661100864	-0.018583944067359	-0.0143366502597928
0.165037542581558	1.43550753593445	-7.87458419799805	-0.0969171971082687	-0.02120191603899	-0.0122243715450168
0.240170538425446	1.31406211853027	-8.64690494537354	-0.0848747864365578	-0.0278491899371147	-0.0109007749706507
0.419731676578522	1.21520102024078	-9.23598098754883	-0.0764035880565643	-0.0296189915388823	-0.0105251576751471
0.619982063770294	1.04669547080994	-9.75024509429932	-0.0625621154904366	-0.0173590444028378	-0.00889434851706028
0.863758563995361	1.03650224208832	-10.2793664932251	-0.0526158846914768	0.00543684745207429	-0.00791121087968349
1.04217040538788	1.19396245479584	-10.537992477417	-0.0564814135432243	0.0227894280105829	-0.00903125293552876
1.06229507923126	1.42128944396973	-11.0986976623535	-0.0711504891514778	0.0358067639172077	-0.00946123246103525
0.979559242725372	1.61164677143097	-11.7670497894287	-0.0897430405020714	0.0331697314977646	-0.0118312928825617
0.989840567111969	1.75265252590179	-12.7840309143066	-0.104377411305904	0.019651472568512	-0.013719935901463
0.924093306064606	1.91912722587585	-13.8002099990845	-0.12289272248745	-0.00141043961048126	-0.0169341005384922
0.899360060691834	2.02122163772583	-15.0638809204102	-0.135878622531891	-0.0187006909400225	-0.0189880691468716
0.826222240924835	2.18114566802979	-16.2764625549316	-0.148894414305687	-0.0311611387878656	-0.020898275077343
0.711083173751831	2.43983769416809	-17.4341049194336	-0.16760541498661	-0.0428573898971081	-0.0232644584029913
0.492887228727341	2.71704745292664	-18.6978511810303	-0.18674536049366	-0.0548634603619576	-0.0236266795545816
0.473235756158829	2.75081491470337	-20.1448707580566	-0.196920290589333	-0.0652737766504288	-0.0254144854843616
0.563479959964752	2.61428284645081	-21.6680507659912	-0.195283085107803	-0.0674269422888756	-0.0247824788093567
0.770865201950073	2.45053648948669	-22.8514881134033	-0.185884490609169	-0.0596414469182491	-0.0234567485749722
0.99866646528244	2.28744840621948	-23.5747261047363	-0.167351365089417	-0.038953460752964	-0.0256007872521877
1.12920272350311	2.22715210914612	-24.0631160736084	-0.151787370443344	-0.0188159830868244	-0.0260109435766935
1.1133873462677	2.34975147247314	-24.3090553283691	-0.153836145997047	-0.0151365390047431	-0.0262046866118908
1.2379789352417	2.46789789199829	-25.5312023162842	-0.157646968960762	-0.0176980290561914	-0.0250839553773403
1.3821976184845	2.49153113365173	-26.6468353271484	-0.166027903556824	-0.0158087722957134	-0.0288264509290457
1.62177789211273	2.5627326965332	-28.0931015014648	-0.172697454690933	-0.00584844825789332	-0.0257554743438959
1.738361120224	2.55543184280396	-29.1817798614502	-0.177603542804718	0.000276534643489867	-0.0257408823817968
1.86606204509735	2.79053020477295	-30.3687553405762	-0.173591032624245	0.00875571276992559	-0.0254584681242704
1.85236346721649	3.0158679485321	-31.7648124694824	-0.190124616026878	0.00414406135678291	-0.0255719069391489
1.77689015865326	3.3054575920105	-33.2685050964355	-0.213615357875824	-0.0180114079266787	-0.0270174574106932
1.51325607299805	3.00008964538574	-34.9470481872559	-0.194891586899757	-0.0397240296006203	-0.029262674972415
1.78935754299164	3.18509435653687	-37.4354972839355	-0.20319102704525	-0.0515498481690884	-0.0292603000998497
1.98156297206879	3.17868423461914	-39.3851051330566	-0.193225458264351	-0.0395546965301037	-0.0347783751785755
2.22474098205566	3.24034094810486	-41.617259979248	-0.194490551948547	-0.0213322453200817	-0.0336628146469593
2.45469093322754	3.35014176368713	-44.1388626098633	-0.204880908131599	-0.0160401165485382	-0.036908820271492
2.63504600524902	3.62555766105652	-46.6477966308594	-0.227066233754158	-0.0188898276537657	-0.0382193103432655
2.52289342880249	3.762455701828	-48.4013252258301	-0.247518613934517	-0.0336687713861465	-0.0385592617094517
2.61558294296265	3.38393473625183	-49.8627281188965	-0.209505185484886	-0.0604122653603554	-0.0370895005762577
2.90957832336426	3.16341137886047	-51.3682556152344	-0.206247836351395	-0.0379888750612736	-0.0366189740598202
3.5370626449585	2.84423780441284	-51.9867782592773	-0.179015576839447	-0.00128526403568685	-0.0314947925508022
4.08093976974487	2.37157797813416	-51.5837898254395	-0.147503316402435	0.0400445908308029	-0.0262327753007412
4.70778226852417	1.90970897674561	-50.3932800292969	-0.10884715616703	0.0969512239098549	-0.0230486132204533
5.39256143569946	1.87919616699219	-49.4527473449707	-0.083853542804718	0.169628202915192	-0.0213442835956812
5.86596250534058	2.25396156311035	-49.4782524108887	-0.109291113913059	0.212679818272591	-0.0219415631145239
6.1597318649292	2.82545876502991	-50.2556838989258	-0.164840400218964	0.22394472360611	-0.0235265456140041
6.42211723327637	3.22681617736816	-51.381950378418	-0.194643512368202	0.234700232744217	-0.0229810737073421
6.53174924850464	3.49098563194275	-52.342155456543	-0.209170579910278	0.239700675010681	-0.0234484933316708
6.4631085395813	3.88719320297241	-53.2722244262695	-0.252311170101166	0.219838559627533	-0.02545758895576
6.33641672134399	4.13917398452759	-53.9270362854004	-0.263640642166138	0.203825354576111	-0.0283731743693352
6.08450603485107	4.41020727157593	-54.3792457580566	-0.284725069999695	0.182630494236946	-0.0321077257394791
5.9014368057251	4.63614463806152	-55.1419982910156	-0.304664075374603	0.15688943862915	-0.0337001420557499
5.85284519195557	4.67982149124146	-56.1393814086914	-0.308670252561569	0.148194268345833	-0.0336151830852032
6.00848722457886	4.56015014648438	-57.5262222290039	-0.305679798126221	0.150679126381874	-0.0346699617803097
6.30989408493042	4.38896799087524	-58.1213836669922	-0.284300953149796	0.174587577581406	-0.0332022793591022
6.57640075683594	4.25476694107056	-58.0888404846191	-0.271403133869171	0.197536051273346	-0.0327156856656075
6.78172159194946	4.29013156890869	-56.855598449707	-0.273964911699295	0.217020452022552	-0.0302037596702576
6.99492502212524	4.51991748809814	-56.3290596008301	-0.285632580518723	0.24271135032177	-0.0290668979287148
7.12769079208374	5.17551279067993	-56.8768310546875	-0.331018894910812	0.251691818237305	-0.0319126918911934
7.17715072631836	5.51950550079346	-58.3783073425293	-0.365887671709061	0.248673781752586	-0.0334195829927921
7.10112905502319	5.34861660003662	-60.2530136108398	-0.357764363288879	0.23585233092308	-0.0319622494280338
6.79323625564575	4.57337665557861	-60.6881065368652	-0.296141594648361	0.19448958337307	-0.0310156792402267
6.82520294189453	4.3691143989563	-60.8782539367676	-0.270316660404205	0.205520838499069	-0.0261905733495951
6.77563619613647	4.43586015701294	-60.2029762268066	-0.280062794685364	0.198284685611725	-0.0283359717577696
6.57254123687744	4.69124269485474	-59.1936073303223	-0.286545157432556	0.196716070175171	-0.0281336382031441
6.38540410995483	5.15146541595459	-59.2709732055664	-0.330376118421555	0.176890075206757	-0.0298514422029257
6.3471622467041	5.46882438659668	-60.2073364257813	-0.362241715192795	0.167986690998077	-0.0332176126539707
6.28780317306519	5.54565000534058	-60.2339324951172	-0.374521017074585	0.160310313105583	-0.0357700921595097
6.2445387840271	5.41921949386597	-59.8555297851563	-0.361050397157669	0.159605577588081	-0.0360201299190521
6.18336868286133	5.24721479415894	-59.1538200378418	-0.346683353185654	0.16153559088707	-0.0341194979846478
6.19106817245483	4.99726486206055	-58.8965263366699	-0.31765142083168	0.168600708246231	-0.0324401184916496
6.21309232711792	4.88374280929565	-59.305419921875	-0.316484659910202	0.168257474899292	-0.0310195274651051
6.18639612197876	4.77135944366455	-59.2221488952637	-0.321428865194321	0.161149054765701	-0.0316532552242279
6.07828092575073	4.63525724411011	-58.0150756835938	-0.295663714408875	0.163977846503258	-0.0298722963780165
6.0122709274292	4.85168504714966	-58.7203178405762	-0.296708971261978	0.157582566142082	-0.0296153090894222
5.91015338897705	5.20200061798096	-60.7052116394043	-0.344772279262543	0.132294237613678	-0.0330635160207748
5.72334289550781	5.17933750152588	-62.2168960571289	-0.345300704240799	0.110670395195484	-0.0346880555152893
5.51499605178833	4.80833148956299	-63.1989097595215	-0.32458570599556	0.0865878760814667	-0.0334043093025684
5.29229545593262	4.50839471817017	-62.5967826843262	-0.297989934682846	0.0744096487760544	-0.034450750797987
5.06582927703857	4.18761253356934	-60.0785331726074	-0.265148043632507	0.0799037963151932	-0.0329045914113522
4.99667119979858	4.3455867767334	-58.4318008422852	-0.262105226516724	0.0917107090353966	-0.0338250510394573
5.07546949386597	4.85248517990112	-59.5756874084473	-0.287148922681808	0.10291101038456	-0.0376568660140038
5.24200201034546	5.29496002197266	-62.3037071228027	-0.329253286123276	0.100264146924019	-0.0395099483430386
5.37194299697876	5.44333076477051	-65.9416809082031	-0.339607864618301	0.0907647013664246	-0.0406341701745987
5.36306571960449	5.45686435699463	-69.7538070678711	-0.345308750867844	0.0688557773828506	-0.0430925711989403
5.07013511657715	5.23956680297852	-70.4261627197266	-0.336840450763702	0.0368980132043362	-0.0457549765706062
4.58522844314575	4.82404327392578	-67.8162384033203	-0.297330915927887	0.0172998532652855	-0.0446362607181072
4.30561971664429	4.86418914794922	-65.8688354492188	-0.30011373758316	-0.00139331561513245	-0.042777344584465
4.28395652770996	5.2284107208252	-64.9877471923828	-0.336761146783829	-0.00280775036662817	-0.043501153588295
4.62969493865967	5.39921236038208	-63.5169258117676	-0.344304472208023	0.0278831869363785	-0.0412665456533432
5.221519947052	5.31520080566406	-60.4376411437988	-0.323220998048782	0.0909605249762535	-0.0331906415522099
5.86034202575684	5.42286396026611	-58.0652198791504	-0.318159997463226	0.16386316716671	-0.0245547629892826
6.09420347213745	5.77338790893555	-55.5334587097168	-0.335575103759766	0.201274782419205	-0.024080453440547
5.89518451690674	5.78794479370117	-52.1617050170898	-0.336415767669678	0.217663824558258	-0.0219461880624294
5.53277063369751	5.67936992645264	-49.0162010192871	-0.301272332668304	0.226942971348763	-0.0172577742487192
5.08032178878784	5.4979681968689	-47.2767333984375	-0.279020816087723	0.208181247115135	-0.017962533980608
4.46589088439941	5.00852823257446	-45.3172302246094	-0.246982887387276	0.168395206332207	-0.0212710183113813
3.85163140296936	4.18786716461182	-43.4598083496094	-0.179952651262283	0.140833139419556	-0.0224340278655291
3.25092506408691	3.42702531814575	-40.865062713623	-0.123695559799671	0.108914345502853	-0.021402396261692
2.60154414176941	2.72462296485901	-37.736026763916	-0.0766690894961357	0.0802170634269714	-0.0205526668578386
2.0121808052063	2.13022828102112	-34.2219886779785	-0.037939727306366	0.0481145121157169	-0.0206138230860233
1.57841384410858	1.65712213516235	-30.6883163452148	-0.00858765095472336	0.0188259184360504	-0.0208108108490705
1.24482381343842	1.28134882450104	-26.72265625	0.00477042002603412	0.00192540511488914	-0.0191928055137396
1.08040261268616	0.895032942295074	-22.3831024169922	0.0179803669452667	0.00316329952329397	-0.0172119084745646
0.991716265678406	0.687822580337524	-17.8578815460205	0.0248728320002556	0.0133110294118524	-0.0149285038933158
0.900451064109802	0.511911571025848	-13.2267074584961	0.0159090217202902	0.0253784172236919	-0.0144223542883992
0.747421205043793	0.370859384536743	-8.81727886199951	0.00465273763984442	0.0320045575499535	-0.013794475235045
0.525066614151001	0.253276169300079	-5.30836248397827	-0.00357161392457783	0.0337935611605644	-0.0124343717470765
0.354771375656128	0.185664683580399	-2.59613585472107	-0.00672416854649782	0.0333025828003883	-0.0102207055315375
0.275151759386063	0.189723789691925	-0.868532419204712	-0.00755293713882566	0.0307468175888062	-0.00537965074181557
0.152958989143372	0.222411036491394	0.407750427722931	-0.00544842006638646	0.0279655773192644	-0.00476037804037333
-0.131931394338608	0.221539705991745	0.711002469062805	-0.00785019900649786	0.0166966579854488	0.000626821012701839
-0.274501800537109	0.367220848798752	1.16986513137817	-0.00959788728505373	0.0127395140007138	-0.00378516968339682
-0.339559763669968	0.504327297210693	0.992222189903259	-0.0139027070254087	0.00494070211425424	-0.00332853780128062
-0.424670666456223	0.672021269798279	0.680638074874878	-0.016390223056078	-0.00326944352127612	-0.0051186946220696
-0.443451046943665	0.733071327209473	0.633893549442291	-0.0206216741353273	-0.00125041045248508	-0.0034635744523257
-0.410099864006042	0.884302198886871	0.409689903259277	-0.0223139058798552	-0.00525399204343557	-0.00597941596060991
-0.436204016208649	0.941996693611145	0.454249173402786	-0.0241422671824694	-0.0028894750867039	-0.00550090102478862
-0.368156254291534	0.952848017215729	0.462845623493195	-0.0247275121510029	-0.00195564236491919	-0.00509713217616081
-0.354398816823959	0.96026474237442	0.443345904350281	-0.0239708311855793	-0.00222011422738433	-0.00585034536197782
-0.321635693311691	0.998570799827576	0.0864627584815025	-0.0260209552943707	-0.00207222299650311	-0.00653662486001849
-0.353127479553223	0.890186667442322	0.302624106407166	-0.0238369163125753	-0.00231758435256779	-0.00458333175629377
-0.431232094764709	0.778467357158661	0.351222008466721	-0.0196878612041473	-0.00412353221327066	-0.00324555695988238
-0.520589292049408	0.562458574771881	0.145879477262497	-0.0160943530499935	-0.00634870445355773	-0.00320050399750471
-0.574261009693146	0.404164224863052	0.0988443866372108	-0.0113996742293239	-0.00828326586633921	-0.00349750835448503
-0.662097215652466	0.284317255020142	0.132685035467148	-0.00790942925959826	-0.00974222086369991	-0.00393366999924183
-0.701326608657837	0.189349234104156	0.157676383852959	-0.0062492904253304	-0.0107404589653015	-0.00249413913115859
-0.728386163711548	0.132202610373497	0.20492023229599	-0.00425152434036136	-0.0105257732793689	-0.0011543903965503
-0.581278085708618	0.216737270355225	0.209180533885956	-0.00670229736715555	-0.00809190794825554	-0.00120416295249015
-0.399227559566498	0.438868671655655	0.164488598704338	-0.0126611115410924	-0.00316748255863786	-0.00256676529534161
-0.273573279380798	0.739917755126953	0.125240623950958	-0.0191315524280071	-0.000582728185690939	-0.00582381337881088
-0.262563556432724	0.825393378734589	0.229478821158409	-0.022210355848074	0.000842745532281697	-0.00517327431589365
-0.289872139692307	0.719005823135376	0.10607934743166	-0.0196644514799118	-0.00133743963669986	-0.00289558805525303
-0.530019342899323	0.455724447965622	0.0831487476825714	-0.0139543432742357	-0.0067460099235177	-0.000736965681426227
-0.716338574886322	0.266026020050049	0.276030093431473	-0.00853486824780703	-0.0121426871046424	-6.53381066513248E-05
-0.704228222370148	0.29374286532402	0.491761118173599	-0.00750427786260843	-0.0111150704324245	-0.000958178017754108
-0.574766516685486	0.325950294733047	0.476829260587692	-0.00926939491182566	-0.00763717340305448	-0.00188611273188144
-0.47143879532814	0.369711011648178	0.414926528930664	-0.0106160016730428	-0.00451662018895149	-0.0033870181068778
-0.362811744213104	0.410831093788147	0.438860148191452	-0.0106869637966156	-0.00236900523304939	-0.00365250953473151
-0.272908687591553	0.307479441165924	0.567143738269806	-0.00849770847707987	0.000889591523446143	-0.00454972684383392
-0.125705689191818	0.207834601402283	0.677991390228271	-0.0058168563991785	0.00580388167873025	-0.00689823273569345
0.0346990264952183	0.34455019235611	0.54315310716629	-0.00605119159445167	0.00686705810949206	-0.00607343623414636
0.0185302384197712	0.401981920003891	0.514330685138702	-0.00925055891275406	0.00725136045366526	-0.00659245206043124
-0.0569011010229588	0.443238526582718	0.434136897325516	-0.0113747334107757	0.00515190698206425	-0.00529966596513987
-0.228260636329651	0.589496433734894	0.236988320946693	-0.0166629310697317	-0.00412190239876509	-0.00298175099305809
-0.326054751873016	0.84054034948349	0.170184955000877	-0.0225157700479031	-0.00832950510084629	-0.00507496064528823
-0.166078075766563	0.922261476516724	0.659970223903656	-0.0266044232994318	-0.00264566973783076	-0.00249822228215635
-0.155757650732994	1.02855277061462	0.78570032119751	-0.0536185242235661	-0.0206008665263653	0.00144263205584139
-0.156678825616837	1.16656172275543	0.731854677200317	-0.0919561609625816	-0.0479092039167881	-0.00271831848658621
-0.19945302605629	1.30401861667633	0.549349963665009	-0.127086147665977	-0.0663674101233482	-0.00840755272656679
-0.369381606578827	1.44512891769409	0.277475267648697	-0.146113902330399	-0.0651807263493538	-0.0117815211415291
-0.46068349480629	1.68221199512482	-0.027098523452878	-0.148252993822098	-0.0456789024174213	-0.0181554052978754
-0.369614154100418	1.82573759555817	-0.276322215795517	-0.136766240000725	-0.0141106387600303	-0.0165584608912468
-0.147363021969795	1.98387765884399	-0.3422572016716	-0.138562336564064	0.0081704230979085	-0.0143445823341608
0.136957988142967	2.22320604324341	-0.322432696819305	-0.157804191112518	0.0271531473845243	-0.0131535762920976
0.189624100923538	2.4087872505188	-0.198874846100807	-0.179886847734451	0.0401594452559948	-0.0129856271669269
-0.00254330108873546	2.696133852005	-0.212681293487549	-0.207296893000603	0.0337331518530846	-0.015728160738945
-0.0484290607273579	2.86330342292786	-0.15632900595665	-0.231181383132935	0.0201561655849218	-0.00853119790554047
-0.25985199213028	3.01932120323181	-0.119086980819702	-0.244703456759453	-0.00167935236822814	-0.0113089699298143
-0.459711462259293	2.99913501739502	-0.330218195915222	-0.245486810803413	-0.0257602483034134	-0.018349964171648
-0.690962433815002	2.88245916366577	-0.771016180515289	-0.229042232036591	-0.0474716611206532	-0.0192607808858156
-0.798679411411285	2.75810551643372	-1.27679514884949	-0.205220997333527	-0.0675470009446144	-0.0176794845610857
-0.813817918300629	2.57175397872925	-2.0239429473877	-0.182778581976891	-0.0811929032206535	-0.0163494125008583
-0.958664536476135	2.21828746795654	-2.88895297050476	-0.164098769426346	-0.0867816656827927	-0.011855966411531
-1.28344237804413	1.91945743560791	-3.30620241165161	-0.139369115233421	-0.104900293052197	-0.00939748901873827
-1.4565566778183	2.03897428512573	-4.53403854370117	-0.13779054582119	-0.13886284828186	-0.0119796358048916
-1.60920298099518	2.10435080528259	-5.56930780410767	-0.143348783254623	-0.169897615909576	-0.0134748881682754
-1.7713919878006	2.1152765750885	-6.70104169845581	-0.146375402808189	-0.187416613101959	-0.016930690035224
-1.93062388896942	2.09653854370117	-8.36606788635254	-0.152297347784042	-0.200783848762512	-0.0175082199275494
-1.95877969264984	2.27668857574463	-10.1827363967896	-0.162541970610619	-0.204275012016296	-0.0196240656077862
-1.98821067810059	2.5529568195343	-12.0259370803833	-0.171415105462074	-0.206818878650665	-0.0235716085880995
-1.86762940883636	2.92461156845093	-14.5173587799072	-0.189003646373749	-0.202651008963585	-0.0255796778947115
-1.77913427352905	3.46411967277527	-16.9450016021729	-0.221525251865387	-0.189861729741096	-0.0277773141860962
-1.64551317691803	4.1801233291626	-19.8128795623779	-0.266773670911789	-0.178761228919029	-0.0292060766369104
-1.50044095516205	4.77155780792236	-23.0944690704346	-0.311351656913757	-0.168760389089584	-0.0293043348938227
-1.15887224674225	5.33683395385742	-26.5278968811035	-0.35819736123085	-0.158935353159904	-0.0310985352844
-0.897287249565125	5.7172589302063	-29.4280490875244	-0.386562317609787	-0.140076577663422	-0.0338984318077564
-0.52219033241272	5.92371654510498	-31.8516025543213	-0.393978387117386	-0.117089092731476	-0.0349486693739891
-0.192622065544128	5.80358695983887	-34.0169410705566	-0.385143727064133	-0.0895275920629501	-0.0344316326081753
-0.00062315643299371	5.72527933120728	-35.6365814208984	-0.385387778282166	-0.080382451415062	-0.0375967435538769
0.0177932027727365	5.57515001296997	-36.8881721496582	-0.385965466499329	-0.0962034240365028	-0.0406234413385391
0.0744697153568268	5.45064783096313	-37.8160934448242	-0.375780820846558	-0.0984133183956146	-0.0405970551073551
0.264012366533279	5.57290029525757	-38.6027603149414	-0.38258296251297	-0.0954962521791458	-0.0380735844373703
0.565242826938629	5.65778970718384	-39.7352256774902	-0.386177957057953	-0.0769310146570206	-0.0375150702893734
0.948461532592773	5.75229501724243	-41.6788444519043	-0.395424723625183	-0.0558306276798248	-0.0375502780079842
1.17399978637695	5.92532062530518	-43.1424255371094	-0.42141854763031	-0.0532275885343552	-0.0381869375705719
1.33227121829987	5.90981245040894	-44.343822479248	-0.416838109493256	-0.0407323576509953	-0.0351450853049755
1.49349176883698	5.78415632247925	-45.6095161437988	-0.407178044319153	-0.037994209676981	-0.0371477529406548
1.5105060338974	5.85836839675903	-46.1824264526367	-0.409117192029953	-0.0403968170285225	-0.0389900989830494
1.4719340801239	6.08507490158081	-47.2884712219238	-0.421743452548981	-0.0408673547208309	-0.0364495813846588
1.51745104789734	6.46732568740845	-49.1950035095215	-0.454714268445969	-0.0505867339670658	-0.037265382707119
1.5906571149826	6.92678499221802	-51.3784942626953	-0.496849685907364	-0.0643435046076775	-0.0413575954735279
1.66941154003143	7.10739755630493	-51.8973579406738	-0.514695882797241	-0.0601198561489582	-0.0399278923869133
1.78875875473022	7.021324634552	-50.8856544494629	-0.494081944227219	-0.0420478358864784	-0.0380167812108994
1.88430261611938	6.93389272689819	-50.0563926696777	-0.475232750177383	-0.0370878465473652	-0.0381105169653893
1.819464802742	7.17469644546509	-49.827220916748	-0.481542140245438	-0.0338920801877975	-0.0397838689386845
1.80960178375244	7.69475507736206	-50.3923606872559	-0.512717008590698	-0.0289733316749334	-0.0388609319925308
1.82614827156067	8.47374629974365	-52.9177894592285	-0.569423854351044	-0.0284816287457943	-0.0428170673549175
1.80385315418243	9.30513763427734	-56.1172676086426	-0.659976124763489	-0.0625090748071671	-0.0499217435717583
1.71576690673828	9.19535255432129	-55.3941802978516	-0.610776424407959	-0.0391794368624687	-0.0437531806528568
1.92878305912018	9.29217720031738	-57.2953681945801	-0.622000515460968	-0.0463402979075909	-0.0429081879556179
2.05003046989441	9.58257579803467	-58.7752532958984	-0.661798059940338	-0.0592845343053341	-0.0441414304077625
2.13068151473999	9.54616260528564	-57.6340370178223	-0.648870706558228	-0.0345312617719173	-0.0410545468330383
2.35756301879883	9.79757881164551	-58.046630859375	-0.650240004062653	-0.0310025103390217	-0.0431749410927296
2.41513919830322	10.3320865631104	-60.0436477661133	-0.696542799472809	-0.0479209236800671	-0.0451078824698925
2.46603202819824	10.4075365066528	-60.9852561950684	-0.712495148181915	-0.0514565147459507	-0.0447758994996548
2.76309537887573	10.0593357086182	-59.7075691223145	-0.685889661312103	-0.0324751511216164	-0.0396730415523052
3.13110733032227	9.44650077819824	-56.034984588623	-0.616702318191528	0.0189643353223801	-0.0324649028480053
3.57120180130005	9.03733062744141	-54.3244781494141	-0.566244304180145	0.0824248418211937	-0.0287494715303183
3.83688831329346	9.06825637817383	-54.3846054077148	-0.569978654384613	0.0964146181941032	-0.0301298703998327
3.61075115203857	8.94459247589111	-53.4111366271973	-0.561924040317535	0.09115981310606	-0.0254145674407482
3.12283205986023	8.56395053863525	-52.9748573303223	-0.526004731655121	0.0608006380498409	-0.0247177518904209
2.3654956817627	8.07609176635742	-52.3929252624512	-0.491342216730118	0.00898106303066015	-0.0268322695046663
1.46537601947784	7.17249917984009	-50.2474098205566	-0.42155259847641	-0.0319674201309681	-0.028011616319418
0.843285202980042	6.27845907211304	-47.8294830322266	-0.351526141166687	-0.0718613788485527	-0.0326758176088333
0.74023425579071	5.44023466110229	-44.9358139038086	-0.286895632743835	-0.0710905790328979	-0.0362194962799549
0.745164573192596	4.56588125228882	-41.1820526123047	-0.231789439916611	-0.0558008290827274	-0.0373102724552155
0.524547517299652	3.55477428436279	-36.0638656616211	-0.176409289240837	-0.0551651641726494	-0.0355594120919704
0.292564541101456	2.50327968597412	-30.1521453857422	-0.114959515631199	-0.0624853670597076	-0.0324146188795567
0.312351495027542	1.65876078605652	-23.8752975463867	-0.0654095038771629	-0.0525484308600426	-0.0280176047235727
0.476874500513077	0.920199394226074	-17.7169494628906	-0.026267196983099	-0.0200116205960512	-0.0212454274296761
0.499638199806213	0.276306122541428	-12.215295791626	0.00232645659707487	0.00336539372801781	-0.0149473613128066
0.402728825807571	-0.0182428956031799	-7.95783567428589	0.016624316573143	0.0107619352638721	-0.0121223721653223
0.298418402671814	-0.397901445627213	-4.19652509689331	0.0332625992596149	0.0133632626384497	-0.00548369204625487
0.166839525103569	-0.591927707195282	-1.61999046802521	0.0422597378492355	0.0158965680748224	-0.00260385381989181
0.0179997645318508	-0.454803675413132	-0.245689734816551	0.0380897521972656	0.0132447825744748	-0.00243834778666496
-0.1536465883255	-0.240829229354858	0.852181792259216	0.028497789055109	0.0108367512002587	-0.00183363433461636
-0.305204659700394	0.283241748809814	1.2028546333313	0.0113480566069484	0.00670359609648585	-0.00437615578994155
-0.457425206899643	0.667062759399414	1.34296727180481	-0.00635537970811129	0.00174548372160643	-0.00557408155873418
-0.557194828987122	1.05200505256653	1.2773551940918	-0.0237974766641855	-0.00249897059984505	-0.00770937418565154
-0.574967324733734	1.32227206230164	0.996161758899689	-0.0339808873832226	-0.00666148634627461	-0.00822821166366339
-0.676372945308685	1.14155650138855	0.793971478939056	-0.0313495509326458	-0.0074987867847085	-0.00587220164015889
-0.65641987323761	0.951650261878967	0.736770331859589	-0.0243521556258202	-0.00922374241054058	-0.00572202447801828
-0.629813075065613	0.888400197029114	0.610831439495087	-0.0213082898408175	-0.00921356305480003	-0.00607584835961461
-0.644482553005219	0.692260086536407	0.584288120269775	-0.0197383631020784	-0.00705651799216866	-0.00645138556137681
-0.547432899475098	0.886887013912201	0.530863761901855	-0.021330626681447	-0.00704012764617801	-0.00659439899027348
-0.479724586009979	1.00254786014557	0.477020561695099	-0.0242305435240269	-0.00672755250707269	-0.00703883310779929
-0.409970223903656	0.998365044593811	0.359178006649017	-0.0254585966467857	-0.0035183581057936	-0.00653111329302192
-0.384474873542786	1.02188277244568	0.259870052337646	-0.0247039869427681	-0.00370919820852578	-0.0087542487308383
-0.323954641819	0.969934463500977	0.356021583080292	-0.0250338762998581	-0.00281973741948605	-0.00831887032836676
-0.358601808547974	0.986937522888184	0.172910928726196	-0.0258227102458477	-0.00371115491725504	-0.00889844261109829
-0.38534227013588	0.954518795013428	0.166794747114182	-0.0253122914582491	-0.00448521226644516	-0.00783625151962042
-0.384097218513489	1.02489864826202	0.143913775682449	-0.0255265720188618	-0.00537413638085127	-0.00770875066518784
-0.455340534448624	0.884376883506775	0.148940697312355	-0.0247275568544865	-0.00658648321405053	-0.00774585921317339
-0.400845408439636	0.812656998634338	0.194694966077805	-0.0218838285654783	-0.0049298033118248	-0.00660215970128775
-0.303837239742279	0.781908631324768	0.19025382399559	-0.0202404707670212	-0.0033161377068609	-0.00692200660705566
-0.22435262799263	0.636513769626617	0.166816249489784	-0.0195995401591063	-0.000596410944126546	-0.00641987379640341
-0.155176997184753	0.604024589061737	0.185074299573898	-0.0165341254323721	1.59574192366563E-05	-0.00686428416520357
-0.180878728628159	0.522428393363953	0.248188450932503	-0.0137213869020343	0.00119950692169368	-0.00644961604848504
-0.281093448400497	0.463735938072205	0.243444621562958	-0.0152262169867754	-0.000966328661888838	-0.00543468585237861
-0.247475266456604	0.446011245250702	0.211470276117325	-0.0143838925287127	-0.00154091592412442	-0.00382488989271224
-0.206248417496681	0.405738234519959	0.206893146038055	-0.0127579681575298	0.000334912620019168	-0.00453834049403667
-0.0960349664092064	0.396063685417175	0.211674675345421	-0.0131166493520141	0.00273911585099995	-0.00372358970344067
0.0455162599682808	0.361471056938171	0.375242531299591	-0.0111430482938886	0.00864902697503567	-0.0023396136239171
0.0902429297566414	0.52548211812973	0.380469173192978	-0.0141857136040926	0.00960098020732403	-0.00463276309892535
[truncated: 3,601 more rows]
