# Supplementary material for: Dynamic Monitoring Reveals Motor Task Characteristics in Prehistoric Technical Gestures
Source: PLoS One. 2015 Aug 18;10(8):e0134570. doi: 10.1371/journal.pone.0134570 (PMC4540478; doi:10.1371/journal.pone.0134570)
Supplement: S1 Dataset — The zip file contains csv documents of the measurement data generated during the experiments. For each experiment exist two files, one of the measurements of the force sensor and one of the position sensor. They are labeled by the abbreviation “exp” followed by a number and the postfix “-force” for the force sensor and “-position” for the position sensor. The first row shows the legend of the document which states the arrangement of the quantities below. The quantities are listed in chronological order. Sample times of both sensors were 0.01 s. (ZIP) [file pone.0134570.s002.zip › exp21-position.csv]

Position X	Position Y (m)	Position Z (m)	Orientation roll (rad)	Orientation pitch (rad)	Orientation yaw (rad)
0.59582632	0.09218832	0.04218432	-0.11017532	-0.23791832	-0.10135532
0.59604232	0.09233832	0.04205732	-0.11046232	-0.24004232	-0.10147232
0.59617332	0.09243732	0.04192332	-0.11120432	-0.24072032	-0.10191432
0.59623332	0.09253232	0.04181632	-0.11274132	-0.24039032	-0.10203532
0.59629532	0.09265132	0.04179432	-0.11328032	-0.24053332	-0.10215532
0.59675132	0.09280132	0.04172332	-0.11160732	-0.23789432	-0.10221732
0.59676732	0.09293132	0.04166732	-0.11152532	-0.23862632	-0.10247832
0.59685032	0.09300732	0.04159832	-0.11336732	-0.24004032	-0.10241932
0.59683432	0.09311132	0.04152632	-0.11459732	-0.24124432	-0.10291932
0.59700932	0.09318632	0.04147132	-0.11516032	-0.24316532	-0.10274232
0.59732332	0.09330832	0.04142132	-0.11299032	-0.24038432	-0.10306932
0.59739332	0.09335532	0.04140232	-0.11311132	-0.24268632	-0.10284132
0.59749532	0.09344932	0.04138732	-0.11343932	-0.24235732	-0.10285232
0.59761632	0.09351732	0.04137732	-0.11379932	-0.24473832	-0.10275832
0.59781632	0.09361232	0.04135832	-0.11222432	-0.24269832	-0.10269432
0.59781632	0.09363832	0.04130132	-0.11358632	-0.24470432	-0.10292532
0.59796732	0.09368732	0.04123632	-0.11373432	-0.24504432	-0.10287432
0.59812332	0.09372632	0.04120732	-0.11256632	-0.24378132	-0.10299432
0.59831532	0.09378032	0.04121432	-0.11316832	-0.24361732	-0.10304032
0.59860532	0.09385132	0.04129632	-0.11119432	-0.24156232	-0.10264932
0.59837132	0.09383732	0.04137232	-0.11672132	-0.24446232	-0.10282332
0.59853932	0.09388832	0.04145732	-0.11562632	-0.24488632	-0.10239232
0.59865032	0.09391232	0.04151732	-0.11539232	-0.24499932	-0.10176732
0.59876232	0.09394132	0.04159732	-0.11679632	-0.24618532	-0.10168832
0.59895832	0.09398332	0.04171032	-0.11585732	-0.24562032	-0.10115132
0.59904232	0.09402332	0.04183032	-0.11692632	-0.24463032	-0.10094932
0.59913332	0.09407732	0.04193032	-0.11607432	-0.24471232	-0.10068632
0.59922632	0.09415132	0.04204432	-0.11658932	-0.24522732	-0.10071632
0.59914032	0.09419532	0.04211932	-0.11702232	-0.24589632	-0.10080032
0.59914432	0.09426632	0.04216932	-0.11760532	-0.24472132	-0.10064132
0.59916932	0.09432732	0.04224932	-0.11841332	-0.24564532	-0.10080632
0.59928732	0.09440732	0.04231532	-0.11787832	-0.24414832	-0.10075632
0.59939632	0.09449032	0.04241932	-0.11897032	-0.24340932	-0.10099532
0.59952532	0.09459832	0.04251632	-0.11751632	-0.24238632	-0.10062832
0.59944732	0.09466932	0.04255132	-0.11786332	-0.24403032	-0.10070032
0.59970032	0.09482632	0.04260732	-0.11831432	-0.24146532	-0.10037832
0.59994732	0.09497032	0.04269532	-0.11844432	-0.24135332	-0.10046832
0.60019232	0.09514232	0.04275832	-0.12013832	-0.24199032	-0.10028532
0.60065032	0.09536732	0.04289832	-0.12279132	-0.23815532	-0.09979132
0.60089732	0.09557632	0.04306832	-0.12467832	-0.24059432	-0.09885232
0.60101232	0.09579532	0.04325532	-0.12693332	-0.24551332	-0.09800632
0.60145732	0.09610932	0.04343732	-0.12769032	-0.24357132	-0.09650232
0.60180132	0.09643932	0.04359232	-0.12859932	-0.24124732	-0.09549632
0.60194032	0.09675032	0.04373232	-0.13086632	-0.24191232	-0.09441032
0.60226932	0.09711732	0.04389932	-0.13150932	-0.24183532	-0.09312432
0.60274632	0.09755732	0.04405132	-0.13309532	-0.24183132	-0.09177732
0.60299132	0.09796232	0.04420032	-0.13624132	-0.24455232	-0.09041432
0.60324532	0.09839832	0.04433832	-0.13982232	-0.24520932	-0.08900832
0.60329432	0.09880732	0.04445632	-0.14376132	-0.24642032	-0.08784032
0.60352132	0.09927132	0.04460332	-0.14749732	-0.24636932	-0.08661932
0.60395032	0.09977732	0.04471332	-0.14817832	-0.24441532	-0.08519032
0.60405732	0.10024232	0.04482732	-0.15090932	-0.24392732	-0.08414232
0.60405932	0.10070432	0.04492332	-0.15376632	-0.24394332	-0.08298332
0.60422032	0.10120132	0.04503132	-0.15553132	-0.24262832	-0.08242232
0.60428232	0.10168032	0.04508932	-0.15715632	-0.24262232	-0.08147432
0.60434832	0.10216132	0.04519832	-0.16034732	-0.24215932	-0.08056432
0.60459732	0.10267032	0.04532832	-0.16176132	-0.24229732	-0.07915532
0.60476832	0.10315232	0.04546632	-0.16530832	-0.24183132	-0.07834532
0.60497132	0.10364132	0.04561032	-0.16801532	-0.24059232	-0.07703232
0.60517132	0.10413432	0.04577732	-0.17163432	-0.24032732	-0.07569432
0.60530732	0.10460132	0.04596032	-0.17550432	-0.24262732	-0.07418032
0.60579332	0.10513732	0.04616832	-0.17706232	-0.23955132	-0.07275132
0.60615632	0.10563232	0.04636832	-0.17831732	-0.23939432	-0.07097632
0.60630732	0.10608932	0.04654232	-0.18047132	-0.23721932	-0.06959832
0.60669332	0.10655132	0.04674432	-0.18143532	-0.23834232	-0.06788132
0.60724932	0.10706332	0.04698232	-0.18208632	-0.23521532	-0.06596132
0.60772632	0.10753832	0.04723032	-0.18322232	-0.23624032	-0.06385132
0.60814032	0.10801132	0.04751532	-0.18482232	-0.23671632	-0.06231232
0.60880032	0.10854032	0.04778632	-0.18386732	-0.23538532	-0.06005032
0.60907432	0.10902632	0.04808132	-0.18655432	-0.23256732	-0.05729332
0.60964332	0.10957332	0.04840032	-0.18817332	-0.23451332	-0.05541932
0.61022132	0.11014032	0.04873032	-0.18815932	-0.23232032	-0.05244432
0.61084232	0.11072832	0.04900832	-0.19022832	-0.23227532	-0.04996632
0.61142332	0.11132332	0.04926532	-0.19031732	-0.23083232	-0.04739432
0.61220132	0.11198632	0.04955832	-0.19028232	-0.23085032	-0.04484132
0.61284032	0.11263632	0.04981232	-0.19202532	-0.23070132	-0.04249432
0.61384932	0.11339032	0.05008432	-0.19084732	-0.22831232	-0.03969932
0.61456832	0.11409232	0.05034732	-0.19314732	-0.22794332	-0.03728932
0.61551332	0.11483532	0.05064332	-0.19415832	-0.22753132	-0.03459532
0.61630832	0.11557032	0.05091932	-0.19542732	-0.22904532	-0.03193232
0.61724332	0.11635632	0.05125232	-0.19693632	-0.22868232	-0.02933332
0.61816332	0.11713532	0.05158532	-0.19800232	-0.22788032	-0.02661732
0.61917832	0.11797232	0.05195032	-0.19817332	-0.22620832	-0.02352732
0.62017832	0.11881832	0.05233932	-0.19788832	-0.22596332	-0.02065932
0.62128132	0.11971632	0.05274332	-0.19755032	-0.22600432	-0.01827332
0.62237832	0.12065032	0.05320932	-0.19921932	-0.22376232	-0.01474732
0.62362932	0.12163332	0.05369032	-0.20002732	-0.22405132	-0.01091632
0.62461132	0.12257332	0.05423032	-0.20500732	-0.22337932	-0.00781232
0.62624132	0.12367932	0.05484132	-0.20678332	-0.22332232	-0.00318232
0.62736832	0.12468432	0.05546632	-0.21259632	-0.23018532	-0.00086232
0.62877232	0.12582532	0.05605732	-0.22214632	-0.22529132	0.00475132
0.63001632	0.12697332	0.05676132	-0.22406132	-0.22630832	0.00875732
0.63171432	0.12829132	0.05736832	-0.22794532	-0.22402532	0.01422032
0.63290132	0.12957032	0.05792332	-0.23032632	-0.22793632	0.01819332
0.63397232	0.13090732	0.05838132	-0.23254132	-0.22304932	0.02294132
0.63500132	0.13227632	0.05877732	-0.23288032	-0.22093932	0.02725532
0.63578032	0.13362132	0.05901732	-0.23295432	-0.21849332	0.03096032
0.63698532	0.13503932	0.05920532	-0.23223432	-0.21274632	0.03536132
0.63802732	0.13641332	0.05925632	-0.23460332	-0.21045632	0.03793632
0.63884332	0.13770932	0.05921932	-0.23821732	-0.20749532	0.03978632
0.64004732	0.13904932	0.05910532	-0.23927532	-0.20799232	0.04228632
0.64142232	0.14038132	0.05893132	-0.24085032	-0.20465132	0.04323132
0.64276232	0.14170132	0.05872832	-0.24392232	-0.20262332	0.04494932
0.64402932	0.14299232	0.05849732	-0.24744132	-0.20152532	0.04517132
0.64504232	0.14421532	0.05823532	-0.24976132	-0.19905732	0.04594132
0.64599532	0.14544132	0.05799432	-0.25330532	-0.19416632	0.04740332
0.64754332	0.14679332	0.05783732	-0.25432832	-0.19091932	0.04750432
0.64871232	0.14806932	0.05764332	-0.25870932	-0.18866232	0.04862932
0.65015332	0.14941432	0.05754532	-0.26105532	-0.18534432	0.04897632
0.65153532	0.15075932	0.05746132	-0.26158532	-0.18151632	0.05011732
0.65269232	0.15208532	0.05741832	-0.26006132	-0.17586832	0.05072232
0.65415232	0.15348132	0.05743332	-0.25843332	-0.17274332	0.05139532
0.65546332	0.15486632	0.05750132	-0.25745732	-0.17193232	0.05269632
0.65715932	0.15634632	0.05773632	-0.25942532	-0.16881032	0.05363432
0.65854032	0.15780332	0.05807732	-0.26522232	-0.16785532	0.05544332
0.66079832	0.15950832	0.05861332	-0.27082332	-0.16673932	0.05786932
0.66260132	0.16118532	0.05926632	-0.27795432	-0.16536332	0.05972432
0.66482232	0.16300732	0.06004532	-0.28504232	-0.16462132	0.06347432
0.66705732	0.16489332	0.06091032	-0.29069632	-0.16340532	0.06669232
0.66925732	0.16684732	0.06182432	-0.29713532	-0.16076332	0.06996932
0.67170832	0.16895832	0.06286832	-0.29987232	-0.15850932	0.07366832
0.67364332	0.17101932	0.06388632	-0.30232332	-0.15699532	0.07803532
0.67588132	0.17323332	0.06493032	-0.30219732	-0.15584232	0.08185032
0.67770732	0.17541532	0.06590832	-0.30145332	-0.15379432	0.08643932
0.67981132	0.17772532	0.06692032	-0.29911732	-0.14852932	0.08988132
0.68155432	0.17999032	0.06787632	-0.29899932	-0.14262132	0.09302532
0.68342332	0.18233132	0.06879232	-0.30026532	-0.13641932	0.09607832
0.68620032	0.18497932	0.06980732	-0.30080232	-0.13660532	0.09896432
0.68840632	0.18756232	0.07079032	-0.30704132	-0.13478432	0.10182032
0.69041232	0.19013232	0.07178732	-0.31431932	-0.13142732	0.10488332
0.69293732	0.19290132	0.07281032	-0.32176632	-0.12890932	0.10764132
0.69560132	0.19571232	0.07383632	-0.33087932	-0.12766232	0.11059632
0.69810932	0.19851832	0.07482632	-0.33950832	-0.12706632	0.11329832
0.70075332	0.20139732	0.07580132	-0.34716732	-0.12784532	0.11614532
0.70341532	0.20435132	0.07674632	-0.35458632	-0.12460332	0.11915432
0.70579332	0.20726832	0.07767032	-0.36070932	-0.12116432	0.12217532
0.70812532	0.21021832	0.07855232	-0.36747632	-0.11725032	0.12598032
0.71045232	0.21321032	0.07940532	-0.37388632	-0.11396932	0.12944432
0.71273332	0.21619832	0.08014632	-0.38096832	-0.10798332	0.13325632
0.71464232	0.21905532	0.08079132	-0.38817532	-0.10487932	0.13792932
0.71672132	0.22193932	0.08134632	-0.39394032	-0.09953632	0.14222932
0.71916732	0.22488232	0.08184032	-0.39801232	-0.09419032	0.14641532
0.72132532	0.22776232	0.08218432	-0.40253832	-0.08966232	0.15060332
0.72345632	0.23061932	0.08241632	-0.40573632	-0.08261232	0.15456132
0.72533932	0.23342832	0.08251132	-0.40757332	-0.07674832	0.15816332
0.72794832	0.23647632	0.08253432	-0.40689132	-0.07190032	0.16182532
0.73006332	0.23934832	0.08233732	-0.40740832	-0.06690632	0.16378132
0.73211132	0.24214832	0.08202832	-0.41046232	-0.06293132	0.16635332
0.73440032	0.24494432	0.08156432	-0.41526232	-0.05968332	0.16784832
0.73740032	0.24787132	0.08102232	-0.42000532	-0.05624532	0.16906432
0.73994232	0.25059332	0.08032432	-0.42632232	-0.05240232	0.16984832
0.74199132	0.25308832	0.07943532	-0.43294632	-0.04820732	0.17065232
0.74453732	0.25572632	0.07840532	-0.43544432	-0.04591132	0.17014232
0.74696732	0.25828132	0.07724932	-0.43729932	-0.04335932	0.16938632
0.74975132	0.26092332	0.07604132	-0.43701732	-0.04221132	0.16762732
0.75238732	0.26346432	0.07473332	-0.43730632	-0.04070032	0.16586532
0.75463132	0.26580332	0.07338132	-0.43897532	-0.03800832	0.16353032
0.75733232	0.26826732	0.07203632	-0.43936232	-0.03580532	0.16121032
0.75972332	0.27059632	0.07067532	-0.43996232	-0.03451532	0.15948932
0.76229632	0.27296332	0.06931832	-0.43940532	-0.03513432	0.15808132
0.76492132	0.27534432	0.06793932	-0.43890932	-0.03713332	0.15699432
0.76756932	0.27767632	0.06654132	-0.43931932	-0.03981232	0.15579432
0.77012532	0.27990532	0.06515732	-0.44199032	-0.04213332	0.15482232
0.77310432	0.28222832	0.06381832	-0.44563832	-0.04681132	0.15396232
0.77619932	0.28461032	0.06248232	-0.44735432	-0.05157732	0.15387132
0.77891232	0.28690032	0.06109832	-0.44601332	-0.05447232	0.15357732
0.78185732	0.28931232	0.05973032	-0.44029932	-0.06125532	0.15403732
0.78420732	0.29155332	0.05824632	-0.43113532	-0.06684932	0.15488232
0.78609032	0.29368332	0.05674532	-0.42176232	-0.07322432	0.15578632
0.78821632	0.29593432	0.05525732	-0.41162032	-0.08154432	0.15748732
0.78973632	0.29804132	0.05367532	-0.39977132	-0.09035332	0.15876632
0.79112932	0.30010032	0.05205632	-0.38506432	-0.10135332	0.15931532
0.79248432	0.30214532	0.05032032	-0.36644532	-0.11182032	0.15956132
0.79400332	0.30431132	0.04845332	-0.34713432	-0.12363632	0.15886832
0.79472632	0.30625732	0.04645232	-0.32702832	-0.13522332	0.15738732
0.79497132	0.30799032	0.04431132	-0.30646832	-0.14531032	0.15466632
0.79538832	0.30970332	0.04217232	-0.29164632	-0.15644032	0.15141732
0.79605232	0.31138932	0.04007932	-0.28102032	-0.16428132	0.14757532
0.79718032	0.31315632	0.03816132	-0.27772432	-0.17347432	0.14266032
0.79786032	0.31472832	0.03633832	-0.28208532	-0.18074632	0.13661832
0.79888632	0.31645632	0.03470732	-0.29122732	-0.18576932	0.13143432
0.80050032	0.31852032	0.03319632	-0.30080732	-0.19390632	0.12685932
0.80214432	0.32076132	0.03168032	-0.30413632	-0.20244732	0.12376932
0.80286532	0.32282932	0.03019232	-0.30698832	-0.21040532	0.12102832
0.80201132	0.32441432	0.02868232	-0.30760732	-0.21441232	0.11985232
0.80287832	0.32674432	0.02724332	-0.30105932	-0.22447332	0.11925432
0.80243932	0.32844632	0.02583732	-0.29979832	-0.22694332	0.11920032
0.80154732	0.32986032	0.02451732	-0.30137532	-0.22981432	0.12028732
0.80175932	0.33163032	0.02336732	-0.29791032	-0.23408332	0.12134232
0.80200932	0.33340132	0.02237332	-0.29413132	-0.23984132	0.12437632
0.80124032	0.33469832	0.02138532	-0.28908232	-0.24493532	0.12850832
0.80072432	0.33596832	0.02041832	-0.27944832	-0.25110332	0.13384032
0.80122632	0.33769132	0.01958632	-0.27512632	-0.25200632	0.14190332
0.80148232	0.33928432	0.01880732	-0.27158032	-0.24761032	0.15046232
0.80093832	0.34056032	0.01787732	-0.25439932	-0.24820132	0.15853032
0.80023432	0.34190532	0.01689632	-0.23480432	-0.24712832	0.16733132
0.79963832	0.34335332	0.01598832	-0.21445832	-0.24859932	0.17752332
0.79857132	0.34457732	0.01503832	-0.19051532	-0.25330932	0.18739432
0.79768732	0.34571332	0.01409332	-0.16127832	-0.26578632	0.19493832
0.79650732	0.34658432	0.01311132	-0.13257732	-0.27945332	0.19991532
0.79531232	0.34724932	0.01202732	-0.10369732	-0.29241632	0.20223732
0.79497732	0.34800832	0.01084432	-0.06928832	-0.31287532	0.20356632
0.79412532	0.34822532	0.00951232	-0.03994332	-0.33538932	0.20429132
0.79370132	0.34825032	0.00810432	-0.01047132	-0.35798832	0.20283232
0.79332932	0.34796432	0.00661832	0.01151832	-0.39709332	0.20074832
0.79211632	0.34697332	0.00515132	0.01162232	-0.44226932	0.19846732
0.79094232	0.34572332	0.00380232	-0.00047632	-0.46244232	0.19361932
0.79109732	0.34480732	0.00267732	0.00030532	-0.47067832	0.18767832
0.79197032	0.34405832	0.00187232	-0.00058132	-0.47499032	0.18236732
0.79297232	0.34329632	0.00137032	-0.00707732	-0.47463232	0.17718332
0.79471632	0.34288832	0.00103232	-0.00435632	-0.46634932	0.17410932
0.79592932	0.34226232	0.00078032	-0.01116132	-0.46164032	0.17175832
0.79694932	0.34162832	0.00057132	-0.01923132	-0.45610632	0.17070332
0.79799132	0.34102832	0.00040632	-0.01955132	-0.45410532	0.17084032
0.79859132	0.34025432	0.00028032	-0.02333232	-0.45756032	0.17158432
0.79937832	0.33959132	0.00017532	-0.02035332	-0.45116532	0.17277832
0.79956032	0.33870332	0.00010132	-0.02417232	-0.45300032	0.17586432
0.79982232	0.33785832	0.00009832	-0.02180932	-0.45640832	0.17955432
0.79974332	0.33683832	0.00019432	-0.02436332	-0.46221232	0.18447232
0.80003832	0.33595032	0.00037332	-0.02284332	-0.46231432	0.18992332
0.80057732	0.33518432	0.00067732	-0.02151832	-0.46307732	0.19584532
0.80138032	0.33454632	0.00108432	-0.01522532	-0.45761232	0.20197932
0.80246632	0.33393532	0.00152732	-0.00734832	-0.45171532	0.20884932
0.80333832	0.33314632	0.00203432	-0.00362132	-0.45552332	0.21546232
0.80466332	0.33240832	0.00260732	0.00203632	-0.45576632	0.22138832
0.80583232	0.33150132	0.00327632	0.00441432	-0.46239432	0.22659932
0.80757932	0.33071232	0.00404532	0.00121832	-0.46194132	0.23088532
0.80960432	0.32998032	0.00490532	0.00482932	-0.46344032	0.23558832
0.81180432	0.32932732	0.00577732	0.00429232	-0.46810932	0.24030732
0.81396032	0.32870532	0.00665232	0.00636732	-0.47184332	0.24552732
0.81637132	0.32819132	0.00744632	0.01042132	-0.47072032	0.25030832
0.81862832	0.32765532	0.00823232	0.01359132	-0.47722232	0.25440232
0.82102832	0.32714332	0.00894432	0.02159032	-0.48384132	0.25773432
0.82273632	0.32631432	0.00956732	0.02200032	-0.49352032	0.25954232
0.82512332	0.32574932	0.01022132	0.02266632	-0.50300632	0.25974532
0.82746232	0.32515732	0.01084732	0.02406132	-0.51036632	0.25939332
0.82976832	0.32454332	0.01147032	0.02365632	-0.52092732	0.25742632
0.83188932	0.32381232	0.01198132	0.02434632	-0.52739732	0.25440532
0.83360432	0.32289232	0.01233732	0.02054332	-0.53799932	0.24988232
0.83551232	0.32209032	0.01258432	0.02108432	-0.54160632	0.24373332
0.83720632	0.32129632	0.01272832	0.01290632	-0.54709232	0.23694132
0.83853632	0.32053732	0.01282532	0.00501232	-0.54934732	0.23103232
0.83995832	0.32000932	0.01291132	-0.00411732	-0.54854532	0.22646032
0.84117532	0.31959932	0.01292732	-0.01131932	-0.54784832	0.22426332
0.84229332	0.31923832	0.01288032	-0.01515332	-0.54784732	0.22411532
0.84343032	0.31891432	0.01272632	-0.01503732	-0.54606832	0.22389432
0.84444632	0.31859532	0.01250932	-0.01098132	-0.54355332	0.22414132
0.84532232	0.31829632	0.01225732	-0.00892632	-0.54085732	0.22365332
0.84589732	0.31791832	0.01203132	-0.00332532	-0.54159732	0.22283632
0.84689932	0.31771332	0.01195432	-0.00068532	-0.53650532	0.22212732
0.84760032	0.31740032	0.01196032	0.00173132	-0.53208932	0.22096632
0.84872032	0.31727432	0.01211932	0.00232032	-0.52639932	0.21898532
0.84970932	0.31715132	0.01236732	-0.00171832	-0.52015832	0.21650632
0.85069632	0.31699532	0.01263332	0.00134332	-0.51535832	0.21278032
0.85159132	0.31681932	0.01286632	-0.00398132	-0.51057032	0.20664832
0.85220132	0.31650532	0.01309032	-0.00656832	-0.50615332	0.19973532
0.85326432	0.31633832	0.01319032	-0.00466232	-0.50022132	0.19246832
0.85458432	0.31628432	0.01323032	0.00287932	-0.49257732	0.18654832
0.85559732	0.31611432	0.01323632	-0.00169232	-0.48733332	0.17955032
0.85709932	0.31613432	0.01322532	-0.00012632	-0.48308432	0.17240332
0.85837232	0.31608232	0.01326832	-0.00866532	-0.48302932	0.16496232
0.86060532	0.31638432	0.01336532	-0.00887232	-0.48248032	0.15819432
0.86284832	0.31665032	0.01348032	-0.01780832	-0.48152832	0.15031132
0.86500632	0.31683232	0.01354832	-0.02561632	-0.48239932	0.14215832
0.86759232	0.31717732	0.01361532	-0.02973032	-0.48015932	0.13400432
0.87037432	0.31767632	0.01368732	-0.03153132	-0.47726932	0.12788432
0.87286032	0.31821032	0.01388232	-0.04074132	-0.47881632	0.12422032
0.87619032	0.31920932	0.01427232	-0.04603632	-0.47687932	0.12299432
0.87933632	0.32026732	0.01480332	-0.05547532	-0.47516532	0.12352932
0.88208732	0.32122232	0.01542632	-0.05988732	-0.47956832	0.12611532
0.88541032	0.32243032	0.01613332	-0.06115732	-0.48241132	0.12928932
0.88824732	0.32351732	0.01680032	-0.06539132	-0.48763232	0.13195732
0.89157632	0.32481032	0.01744832	-0.06676732	-0.48933632	0.13469732
0.89459932	0.32598132	0.01808232	-0.06677332	-0.49348932	0.13716932
0.89759732	0.32713832	0.01872332	-0.07031532	-0.49287532	0.13992132
0.90044232	0.32824732	0.01947432	-0.06931832	-0.49522032	0.14312532
0.90330532	0.32938732	0.02023032	-0.06739532	-0.49493432	0.14633332
0.90602832	0.33054232	0.02100832	-0.06520432	-0.49303232	0.14968432
0.90833832	0.33160532	0.02178632	-0.06427732	-0.49320332	0.15275532
0.91082832	0.33277432	0.02251332	-0.05753432	-0.49247332	0.15684332
0.91338332	0.33401932	0.02321232	-0.05641932	-0.49169232	0.15980732
0.91667932	0.33560532	0.02382632	-0.04917132	-0.48658032	0.16217732
0.91941932	0.33705132	0.02433432	-0.04463232	-0.48334932	0.16414732
0.92241632	0.33866332	0.02482932	-0.04860032	-0.48533332	0.16532732
0.92583232	0.34046732	0.02526632	-0.04639032	-0.48188032	0.16649832
0.92920832	0.34223232	0.02566332	-0.04840932	-0.48109832	0.16699132
0.93298432	0.34410032	0.02596532	-0.05016632	-0.47485532	0.16754732
0.93599932	0.34567332	0.02617332	-0.05594332	-0.47344832	0.16771332
0.93968232	0.34750432	0.02630832	-0.05168032	-0.46853932	0.16751332
0.94303632	0.34923732	0.02635032	-0.04934932	-0.46119732	0.16782532
0.94632832	0.35109432	0.02634632	-0.05317432	-0.45769832	0.16800032
0.94981932	0.35318832	0.02632632	-0.05140232	-0.45205732	0.16965332
0.95322332	0.35537432	0.02626532	-0.05028932	-0.44199532	0.17139032
0.95601132	0.35738132	0.02616432	-0.05152632	-0.43617832	0.17366932
0.95943132	0.35967332	0.02592532	-0.04698232	-0.42921432	0.17561532
0.96238532	0.36176132	0.02554032	-0.03876932	-0.42677532	0.17729832
0.96595432	0.36404632	0.02515132	-0.02944132	-0.40921132	0.17781732
0.96935432	0.36629332	0.02475232	-0.02211432	-0.39907632	0.17943332
0.97269832	0.36851832	0.02431232	-0.01337032	-0.39657432	0.18096632
0.97619932	0.37082732	0.02385132	-0.01040232	-0.38487332	0.18189732
0.98002032	0.37328932	0.02328632	-0.00517532	-0.37400932	0.18259532
0.98267832	0.37531432	0.02254932	-0.00735032	-0.37357732	0.18199132
0.98661932	0.37784232	0.02177532	0.00847632	-0.36711832	0.18063732
0.98957932	0.37989532	0.02087932	0.00884332	-0.36844332	0.17782432
0.99212532	0.38158032	0.01998732	0.01078032	-0.37203032	0.17310132
0.99557032	0.38344032	0.01907832	0.00770932	-0.37555632	0.16663132
0.99893032	0.38506632	0.01822032	0.00029832	-0.38009232	0.15714732
1.00235032	0.38652932	0.01734432	-0.00134132	-0.39163532	0.14584432
1.00545032	0.38767832	0.01653932	-0.01771732	-0.39344632	0.13096832
1.00906032	0.38881132	0.01576432	-0.03387132	-0.38455932	0.11335432
1.01240032	0.38978432	0.01503832	-0.04881132	-0.39014032	0.09654232
1.01573032	0.39094532	0.01446832	-0.05006632	-0.39168532	0.08484332
1.01908032	0.39235832	0.01409132	-0.04048632	-0.37644232	0.07739132
1.02114032	0.39337432	0.01402632	-0.04760632	-0.37675832	0.07306932
1.02368032	0.39470632	0.01427032	-0.04458632	-0.36762732	0.07025232
1.02581032	0.39599232	0.01482832	-0.04742932	-0.36927132	0.06939332
1.02806032	0.39753232	0.01569532	-0.04593332	-0.35734932	0.07058032
1.02930032	0.39875432	0.01682532	-0.04967032	-0.34233332	0.07265032
1.03139032	0.40038832	0.01821232	-0.05237832	-0.34080232	0.07643532
1.03294032	0.40184332	0.01983232	-0.05358332	-0.33078732	0.08071932
1.03437032	0.40321232	0.02159032	-0.05866132	-0.32824532	0.08491632
1.03656032	0.40488932	0.02352632	-0.06574732	-0.32922832	0.08981732
1.03798032	0.40623732	0.02554732	-0.07178332	-0.32007132	0.09410932
1.04029032	0.40791432	0.02753432	-0.07602132	-0.32934032	0.09862932
1.04202032	0.40927532	0.02945732	-0.08407832	-0.32620232	0.10451732
1.04362032	0.41041632	0.03123932	-0.09163732	-0.32367932	0.10904732
1.04519032	0.41138932	0.03290932	-0.10197632	-0.32264532	0.11468432
1.04675032	0.41222232	0.03444532	-0.11243532	-0.32436332	0.11719032
1.04910032	0.41321432	0.03577032	-0.11743532	-0.32691432	0.11848332
1.05063032	0.41372232	0.03676832	-0.12139832	-0.32840232	0.11934232
1.05129032	0.41373732	0.03750632	-0.12853032	-0.32328432	0.11774432
1.05317032	0.41406432	0.03806932	-0.12445932	-0.32645532	0.11593432
1.05375032	0.41378432	0.03844432	-0.12506932	-0.32755032	0.11354032
1.05468032	0.41355132	0.03874532	-0.12521232	-0.32609532	0.11170932
1.05528032	0.41309732	0.03892232	-0.12488832	-0.33101532	0.10898632
1.05672032	0.41294432	0.03905532	-0.12032832	-0.32843332	0.10626832
1.05740032	0.41246332	0.03914132	-0.12122732	-0.32778532	0.10375532
1.05824032	0.41199432	0.03917132	-0.12120532	-0.32458132	0.10068032
1.05836032	0.41123532	0.03912532	-0.12373532	-0.32407632	0.09842132
1.05965032	0.41088632	0.03898932	-0.12019332	-0.32515632	0.09536032
1.06016032	0.41020032	0.03880832	-0.11864632	-0.32098632	0.09330232
1.05984032	0.40910232	0.03861332	-0.12327332	-0.31969832	0.09152632
1.06141032	0.40871032	0.03849932	-0.11775232	-0.32662332	0.08827932
1.06270032	0.40819832	0.03835432	-0.11689832	-0.33497832	0.08569232
1.06341032	0.40749332	0.03816832	-0.11767232	-0.32057232	0.08220932
1.06341032	0.40650232	0.03791732	-0.12327932	-0.32366832	0.07901732
1.06417032	0.40583332	0.03763932	-0.12162832	-0.32564932	0.07460732
1.06458032	0.40494732	0.03734032	-0.11782032	-0.32039932	0.07001432
1.06526032	0.40421432	0.03712632	-0.11825432	-0.31973832	0.06532132
1.06533032	0.40323232	0.03691232	-0.12281932	-0.31608432	0.05834432
1.06644032	0.40267332	0.03669332	-0.12088032	-0.32593532	0.05267032
1.06731032	0.40200632	0.03647032	-0.12567632	-0.32849232	0.04556632
1.06787032	0.40122332	0.03625232	-0.12943332	-0.33553332	0.03769432
1.06878032	0.40054232	0.03605232	-0.12901332	-0.32288332	0.02986232
1.06917032	0.39967432	0.03576232	-0.14450032	-0.34194532	0.01837632
1.07027032	0.39906532	0.03557632	-0.13946732	-0.32858132	0.00784032
1.06994032	0.39792532	0.03527732	-0.16021432	-0.32674332	-0.00357032
1.07022032	0.39708032	0.03494532	-0.16011232	-0.32524332	-0.01605832
1.06947032	0.39593032	0.03467432	-0.17069732	-0.32418032	-0.02797532
1.06933032	0.39507232	0.03444332	-0.17431132	-0.31895832	-0.04048932
1.06909032	0.39418132	0.03419232	-0.18020832	-0.31726232	-0.05350332
1.06951032	0.39358832	0.03389332	-0.18022432	-0.31161232	-0.06824632
1.06912032	0.39270832	0.03359032	-0.18948932	-0.29817632	-0.08294132
1.06859032	0.39185732	0.03323532	-0.19348732	-0.28699532	-0.09816532
1.06839032	0.39128832	0.03291732	-0.19488132	-0.27717232	-0.11198532
1.06728032	0.39058332	0.03264732	-0.20078532	-0.26455532	-0.12316032
1.06690032	0.39036432	0.03245632	-0.19913732	-0.25396432	-0.13279532
1.06602032	0.39012732	0.03239832	-0.19910432	-0.24497732	-0.13944432
1.06515032	0.38999332	0.03241032	-0.19756032	-0.23628032	-0.14477132
1.06518032	0.39023232	0.03252132	-0.19125232	-0.23304132	-0.15011232
1.06428032	0.39010732	0.03272432	-0.19521232	-0.22857732	-0.15520432
1.06427032	0.39022432	0.03308532	-0.19683832	-0.22245332	-0.16121932
1.06421032	0.39023432	0.03343432	-0.20749932	-0.22323532	-0.16931432
1.06479032	0.39041532	0.03380232	-0.21693832	-0.22540032	-0.17777732
1.06513032	0.39050032	0.03415232	-0.22511232	-0.22274832	-0.18715632
1.06536032	0.39046732	0.03442832	-0.23279432	-0.21726432	-0.19582632
1.06538032	0.39028532	0.03468832	-0.24273032	-0.21533032	-0.20492332
1.06557032	0.39010932	0.03485132	-0.24918432	-0.21351132	-0.21458032
1.06597032	0.38990632	0.03496232	-0.25765232	-0.21190932	-0.22440732
1.06644032	0.38967032	0.03503532	-0.26477932	-0.21024632	-0.23408232
1.06751032	0.38959432	0.03522232	-0.26919032	-0.21295332	-0.24379332
1.06800032	0.38926432	0.03542332	-0.27845632	-0.21185032	-0.25223532
1.06885032	0.38901932	0.03566032	-0.28337032	-0.21555832	-0.25998132
1.06942032	0.38865232	0.03595232	-0.29059932	-0.21560732	-0.26608732
1.06945032	0.38804232	0.03626732	-0.29778832	-0.21697132	-0.27151632
1.07034032	0.38777332	0.03667632	-0.30110932	-0.22000832	-0.27703432
1.07155032	0.38763532	0.03715232	-0.30069532	-0.22183632	-0.28087932
1.07132032	0.38701332	0.03760432	-0.30612932	-0.22134932	-0.28286332
1.07158032	0.38656432	0.03815532	-0.30739532	-0.21972832	-0.28413132
1.07234032	0.38632132	0.03880532	-0.30862432	-0.22340332	-0.28544532
1.07264032	0.38587932	0.03952032	-0.31159732	-0.22607932	-0.28631732
1.07347032	0.38562032	0.04029032	-0.31084332	-0.22602032	-0.28605032
1.07352032	0.38505832	0.04111932	-0.31576832	-0.23050032	-0.28568132
1.07423032	0.38475032	0.04200032	-0.31648932	-0.23100332	-0.28513232
1.07475032	0.38450232	0.04297732	-0.32120332	-0.23531232	-0.28332832
1.07542032	0.38442132	0.04393232	-0.31676132	-0.23563032	-0.28141432
1.07546032	0.38416732	0.04489432	-0.31527332	-0.23737832	-0.27819832
1.07581032	0.38408132	0.04577532	-0.31106332	-0.24143132	-0.27594532
1.07521032	0.38363432	0.04663632	-0.30855032	-0.23635232	-0.27361732
1.07535032	0.38346332	0.04745532	-0.30687032	-0.23720332	-0.27313132
1.07530032	0.38323832	0.04826732	-0.30698032	-0.23836132	-0.27360132
1.07542032	0.38306532	0.04903432	-0.30619832	-0.23891332	-0.27574032
1.07576032	0.38294132	0.04977932	-0.30728632	-0.24165732	-0.27836432
1.07595032	0.38275032	0.05053332	-0.30792832	-0.24060632	-0.28117732
1.07627032	0.38255732	0.05120832	-0.30784032	-0.24101432	-0.28547832
1.07591032	0.38200232	0.05187532	-0.30952132	-0.23670832	-0.28928432
1.07640032	0.38170132	0.05241832	-0.31153032	-0.23774732	-0.29354732
1.07582032	0.38100532	0.05290832	-0.31602032	-0.23520932	-0.29722232
1.07646032	0.38058232	0.05347132	-0.31761732	-0.23603932	-0.30211532
1.07738032	0.38012032	0.05408732	-0.32543432	-0.23688132	-0.30789732
1.07816032	0.37947032	0.05477532	-0.33657932	-0.23825832	-0.31261832
1.07998032	0.37910732	0.05557032	-0.34681832	-0.24189632	-0.31726832
1.07936032	0.37780632	0.05630632	-0.35793032	-0.23981432	-0.32027932
1.08044032	0.37703932	0.05711632	-0.36628032	-0.24112132	-0.32411332
1.08133032	0.37624132	0.05799532	-0.37574732	-0.24203032	-0.32713232
1.08224032	0.37549632	0.05896132	-0.38151932	-0.23922932	-0.32982532
1.08222032	0.37447032	0.05985632	-0.39003032	-0.23526932	-0.33078532
1.08348032	0.37391032	0.06095332	-0.39600832	-0.23530432	-0.33178132
1.08344032	0.37284232	0.06196932	-0.40394132	-0.22793332	-0.32993032
1.08470032	0.37221932	0.06300932	-0.40727032	-0.22823832	-0.33012632
1.08516032	0.37132232	0.06386832	-0.40398632	-0.22865932	-0.33247732
1.08540032	0.37038632	0.06451332	-0.40133032	-0.23409832	-0.33658432
1.08545032	0.36947532	0.06495232	-0.39357932	-0.23166132	-0.34106932
1.08550032	0.36867432	0.06515032	-0.38603332	-0.23589632	-0.34946432
1.08442032	0.36756532	0.06508932	-0.37974532	-0.23472132	-0.35731532
1.08375032	0.36670932	0.06487732	-0.37383832	-0.23318732	-0.36740432
1.08252032	0.36581232	0.06453532	-0.36808232	-0.23229132	-0.37868432
1.08183032	0.36519432	0.06419832	-0.35986332	-0.23006132	-0.39068132
1.08054032	0.36443232	0.06372132	-0.35415732	-0.22889532	-0.40291432
1.07949032	0.36376132	0.06325432	-0.34934132	-0.22965032	-0.41540032
1.07846032	0.36311632	0.06281732	-0.34594132	-0.22514032	-0.42646532
1.07801032	0.36273832	0.06247532	-0.34273832	-0.22743132	-0.43773732
1.07828032	0.36266132	0.06219732	-0.33663032	-0.23037832	-0.44923732
1.07760032	0.36231832	0.06196732	-0.33451432	-0.22937632	-0.45902832
1.07675032	0.36207032	0.06173532	-0.33424632	-0.23080932	-0.46866932
1.07623032	0.36196732	0.06165832	-0.33107032	-0.22971132	-0.47594032
1.07551032	0.36189132	0.06168732	-0.32657132	-0.23045032	-0.48390232
1.07407032	0.36159132	0.06178132	-0.32906132	-0.22653632	-0.48937032
1.07405032	0.36178232	0.06208132	-0.33101832	-0.22996832	-0.49560932
1.07350032	0.36177132	0.06251932	-0.33255632	-0.23092232	-0.50050832
1.07271032	0.36168832	0.06314332	-0.33838332	-0.22502532	-0.50246332
1.07329032	0.36208132	0.06391632	-0.33970432	-0.22262332	-0.50381932
1.07347032	0.36232132	0.06471032	-0.34379232	-0.22261032	-0.50565232
1.07275032	0.36217532	0.06557432	-0.35439232	-0.21976532	-0.50610532
1.07381032	0.36257932	0.06651532	-0.35886532	-0.22437232	-0.50783032
1.07333032	0.36245532	0.06735232	-0.36722632	-0.22053732	-0.50732132
1.07362032	0.36266532	0.06825432	-0.37089932	-0.22260432	-0.50869032
1.07436032	0.36314032	0.06913032	-0.37189532	-0.22562232	-0.51043732
1.07393032	0.36328232	0.06987032	-0.37451632	-0.22495132	-0.51213132
1.07405032	0.36367832	0.07053732	-0.37571232	-0.22809832	-0.51589232
1.07416032	0.36410932	0.07118832	-0.37613832	-0.22461432	-0.51903332
1.07425032	0.36452532	0.07176532	-0.37462832	-0.22715532	-0.52372932
1.07341032	0.36464532	0.07220432	-0.37658732	-0.22476932	-0.52704132
1.07373032	0.36522232	0.07264332	-0.37643432	-0.22906332	-0.53353532
1.07338032	0.36564432	0.07306032	-0.37391732	-0.22577932	-0.53773432
1.07243032	0.36586932	0.07346232	-0.37634032	-0.22226232	-0.54196632
1.07250032	0.36645832	0.07385532	-0.37495932	-0.22036432	-0.54672532
1.07272032	0.36708532	0.07426332	-0.37514132	-0.22003332	-0.55204432
1.07195032	0.36739132	0.07457732	-0.37819732	-0.21975332	-0.55575132
1.07136032	0.36774332	0.07481332	-0.38072932	-0.21665632	-0.56051232
1.07178032	0.36843132	0.07506332	-0.37886732	-0.21895932	-0.56602532
1.07111032	0.36875132	0.07527732	-0.38062832	-0.21822532	-0.56984132
1.07101032	0.36923032	0.07547432	-0.38059632	-0.21577832	-0.57364632
1.07070032	0.36961632	0.07566132	-0.38105432	-0.21187432	-0.57647132
1.06994032	0.36983832	0.07579332	-0.38386132	-0.21640732	-0.58163532
1.06979032	0.37028632	0.07595232	-0.38409732	-0.21352932	-0.58470432
1.06886032	0.37048732	0.07600832	-0.38570232	-0.21109032	-0.58624332
1.06932032	0.37119232	0.07609432	-0.38524132	-0.21505732	-0.59109832
1.06929032	0.37173132	0.07609432	-0.38460332	-0.21103632	-0.59425732
1.06848032	0.37197332	0.07597232	-0.38795432	-0.21013632	-0.59706732
1.06810032	0.37232832	0.07576032	-0.38847832	-0.21369332	-0.60171332
1.06808032	0.37281832	0.07544632	-0.39016132	-0.21127132	-0.60523432
1.06722032	0.37298832	0.07498332	-0.39225132	-0.20999732	-0.60958432
1.06693032	0.37336132	0.07441432	-0.39424032	-0.20849332	-0.61340032
1.06605032	0.37351932	0.07373932	-0.39740932	-0.20573332	-0.61819032
1.06523032	0.37367632	0.07294832	-0.39924432	-0.20286832	-0.62266732
1.06484032	0.37397232	0.07211332	-0.40167632	-0.20329932	-0.62889332
1.06372032	0.37399232	0.07105032	-0.40381732	-0.19946132	-0.63425232
1.06430032	0.37460632	0.06996932	-0.40275132	-0.20058032	-0.64168432
1.06244032	0.37441732	0.06864232	-0.40760132	-0.19933032	-0.64987132
1.06132032	0.37453032	0.06728332	-0.40821332	-0.19663432	-0.65807632
1.06042032	0.37474432	0.06583532	-0.40510732	-0.19735432	-0.66744132
1.06000032	0.37510532	0.06430332	-0.40276632	-0.19956832	-0.67722032
1.05817032	0.37492632	0.06257632	-0.40644632	-0.19253632	-0.68578232
1.05707032	0.37496032	0.06081632	-0.40748932	-0.19314732	-0.69579332
1.05635032	0.37514832	0.05896632	-0.40912132	-0.18772732	-0.70439732
1.05494032	0.37507132	0.05705032	-0.41467632	-0.18520632	-0.71493032
1.05495032	0.37549932	0.05508932	-0.41461232	-0.18207932	-0.72570932
1.05422032	0.37570432	0.05310432	-0.41355832	-0.18187532	-0.73734932
1.05418032	0.37613832	0.05103432	-0.40983932	-0.18583632	-0.74999432
1.05219032	0.37585932	0.04892632	-0.41557032	-0.17880032	-0.75885432
1.05205032	0.37611632	0.04688432	-0.41065332	-0.18508932	-0.77237732
1.05211032	0.37632932	0.04477832	-0.40117132	-0.18131132	-0.78177832
1.05245032	0.37653132	0.04269132	-0.39769132	-0.17700332	-0.79040532
1.05280032	0.37662632	0.04052932	-0.39914432	-0.17913432	-0.80161732
1.05178032	0.37617132	0.03824732	-0.41261332	-0.17823332	-0.81097632
1.05241032	0.37628032	0.03601332	-0.41382832	-0.17626132	-0.82087132
1.05282032	0.37629632	0.03372532	-0.41173832	-0.18282932	-0.83398632
1.05273032	0.37608932	0.03137732	-0.41173932	-0.17801732	-0.84297832
1.05276032	0.37588932	0.02911032	-0.41159332	-0.17786332	-0.85296332
1.05285032	0.37562932	0.02681732	-0.41236732	-0.17453232	-0.86184732
1.05410032	0.37567632	0.02453932	-0.40953432	-0.17902532	-0.87317432
1.05510032	0.37552232	0.02225032	-0.40822432	-0.18097032	-0.88288332
1.05627032	0.37529332	0.01989932	-0.40651232	-0.18309132	-0.89452032
1.05723032	0.37489332	0.01750832	-0.41238532	-0.17721732	-0.90226932
1.05906032	0.37482232	0.01506832	-0.41334732	-0.17990532	-0.91379632
1.06054032	0.37464732	0.01259132	-0.41486632	-0.18432632	-0.92761132
1.06162032	0.37436032	0.01014832	-0.41592432	-0.18316932	-0.93931132
1.06297032	0.37415232	0.00772932	-0.41710432	-0.18129432	-0.95066832
1.06445032	0.37395532	0.00541532	-0.41742632	-0.18059032	-0.96350632
1.06656032	0.37390132	0.00305632	-0.41277432	-0.17503132	-0.97510132
1.06933032	0.37397632	0.00071232	-0.40864632	-0.17050732	-0.98733932
1.07178032	0.37388632	-0.00162932	-0.40549832	-0.18004432	-1.00550032
1.07427032	0.37391132	-0.00393332	-0.40528732	-0.16867332	-1.01694032
1.07669032	0.37397932	-0.00619332	-0.40074932	-0.17281232	-1.03448032
1.07878032	0.37396432	-0.00839132	-0.39766432	-0.15773232	-1.04516032
1.08210032	0.37426332	-0.01053432	-0.38428632	-0.16349032	-1.06386032
1.08537032	0.37441532	-0.01264432	-0.37785132	-0.17842732	-1.08649032
1.08924032	0.37466232	-0.01465132	-0.35385332	-0.19781632	-1.10926032
1.09175032	0.37440232	-0.01648232	-0.36667032	-0.20579432	-1.12926032
1.09392032	0.37406032	-0.01820232	-0.37150232	-0.21315832	-1.14805032
1.09669032	0.37394432	-0.01984832	-0.35922132	-0.21991632	-1.16549032
1.09932032	0.37375832	-0.02143332	-0.35870032	-0.21448832	-1.17965032
1.10181032	0.37352132	-0.02294732	-0.35762832	-0.21598132	-1.19647032
1.10438032	0.37327832	-0.02436132	-0.35762432	-0.21680132	-1.21234032
1.10636032	0.37281232	-0.02580032	-0.36661532	-0.22324432	-1.23080032
1.10823032	0.37228832	-0.02724232	-0.37439132	-0.22520332	-1.24839032
1.10993032	0.37172332	-0.02860932	-0.37479132	-0.22565432	-1.26541032
1.11202032	0.37125832	-0.02990532	-0.37728632	-0.22172032	-1.27979032
1.11425032	0.37077232	-0.03113332	-0.38281432	-0.21307432	-1.29172032
1.11587032	0.37001232	-0.03228932	-0.38713632	-0.21377832	-1.30573032
1.11779032	0.36922032	-0.03346932	-0.39188832	-0.20983032	-1.31773032
1.11989032	0.36836032	-0.03474132	-0.40036132	-0.20699332	-1.32880032
1.12161032	0.36726832	-0.03603632	-0.41262132	-0.20711932	-1.34179032
1.12440032	0.36652532	-0.03738532	-0.41263032	-0.19960732	-1.35084032
1.12585032	0.36534132	-0.03878532	-0.41979132	-0.19873132	-1.36319032
1.12733032	0.36416032	-0.04024832	-0.42188832	-0.19829532	-1.37454032
1.12896032	0.36303032	-0.04178832	-0.42267532	-0.19173232	-1.38432032
1.13064032	0.36194932	-0.04337832	-0.41525832	-0.19197732	-1.39468032
1.13236032	0.36085332	-0.04488232	-0.41585032	-0.18439832	-1.40139032
1.13389032	0.35970232	-0.04627632	-0.42093632	-0.17872332	-1.41001032
1.13588032	0.35872432	-0.04757632	-0.42447732	-0.17209832	-1.41569032
1.13632032	0.35727432	-0.04881932	-0.43500532	-0.17252032	-1.42525032
1.13798032	0.35622932	-0.05011232	-0.43753432	-0.16602532	-1.43059032
1.14027032	0.35540332	-0.05139332	-0.44212032	-0.15607932	-1.43407032
1.14158032	0.35434032	-0.05261232	-0.44442432	-0.15164832	-1.43890032
1.14201032	0.35306532	-0.05371232	-0.45236732	-0.15271032	-1.44674032
1.14334032	0.35219632	-0.05480332	-0.44924932	-0.14740632	-1.45048032
1.14437032	0.35134932	-0.05573732	-0.45185032	-0.14271432	-1.45482032
1.14594032	0.35079132	-0.05663332	-0.45100432	-0.13971032	-1.45956032
1.14724032	0.35025532	-0.05739832	-0.44856832	-0.13422932	-1.46359032
1.14852032	0.34976932	-0.05813032	-0.45040332	-0.13077232	-1.46720032
1.15072032	0.34960232	-0.05885832	-0.45001332	-0.12056432	-1.46863032
1.15114032	0.34896232	-0.05943832	-0.45558232	-0.12180332	-1.47389032
1.15257032	0.34873032	-0.06002732	-0.45576432	-0.11805932	-1.47760032
1.15428032	0.34869432	-0.06066932	-0.45217032	-0.11131232	-1.48012032
1.15521032	0.34851632	-0.06126532	-0.45148032	-0.11189532	-1.48617032
1.15693032	0.34865132	-0.06190232	-0.44940232	-0.10717732	-1.48977032
1.15873032	0.34883932	-0.06247332	-0.44408832	-0.10286532	-1.49310032
1.16008032	0.34895032	-0.06299432	-0.44002932	-0.09964832	-1.49723032
1.16169032	0.34917232	-0.06353532	-0.43291432	-0.09753432	-1.50068032
1.16255032	0.34923532	-0.06409832	-0.43017832	-0.09591732	-1.50554032
1.16382032	0.34946432	-0.06475832	-0.42111632	-0.09366132	-1.50933032
1.16464032	0.34963832	-0.06549832	-0.40982132	-0.08825432	-1.51203032
1.16574032	0.34998432	-0.06632332	-0.39221532	-0.08617632	-1.51686032
1.16687032	0.35036932	-0.06710932	-0.37477832	-0.08022832	-1.51901032
1.16797032	0.35071732	-0.06786432	-0.35781332	-0.07311032	-1.52130032
1.16871032	0.35090832	-0.06864632	-0.34961732	-0.07288932	-1.52567032
1.16991032	0.35127032	-0.06955132	-0.32595032	-0.06491832	-1.52717032
1.17026032	0.35139232	-0.07051932	-0.32095132	-0.06733132	-1.53302032
1.17045032	0.35147432	-0.07153132	-0.30998632	-0.07111132	-1.53788032
1.17119032	0.35166632	-0.07264532	-0.30630632	-0.06455132	-1.54056032
1.17138032	0.35162732	-0.07369432	-0.30088632	-0.06874732	-1.54636032
1.17261032	0.35183232	-0.07484032	-0.29894532	-0.06406332	-1.54876032
1.17341032	0.35186132	-0.07597432	-0.29298932	-0.05732732	-1.54868032
1.17397032	0.35178432	-0.07700932	-0.28926532	-0.05645832	-1.55000032
1.17459032	0.35169732	-0.07803032	-0.28598032	-0.05755132	-1.55154032
1.17479032	0.35147432	-0.07894232	-0.28158732	-0.05529232	-1.55112032
1.17486032	0.35128732	-0.07984432	-0.27488932	-0.05415432	-1.55170032
1.17542032	0.35129532	-0.08068732	-0.26455532	-0.05110832	-1.55253032
1.17552032	0.35118532	-0.08155532	-0.25103232	-0.04971732	-1.55250032
1.17590032	0.35116932	-0.08240332	-0.25927632	-0.04168432	-1.55237032
1.17601032	0.35109132	-0.08325232	-0.26894232	-0.04502732	-1.55588032
1.17619032	0.35108432	-0.08416732	-0.25948632	-0.04748132	-1.55882032
1.17451032	0.35058932	-0.08494732	-0.22753732	-0.05337032	-1.56166032
1.17426032	0.35055332	-0.08582432	-0.22238532	-0.05544932	-1.56472032
1.17529032	0.35091332	-0.08676032	-0.22606732	-0.04439132	-1.56316032
1.17344032	0.35041832	-0.08734032	-0.20377432	-0.04562932	-1.56574032
1.17445032	0.35076032	-0.08827932	-0.21063732	-0.06105932	-1.57406032
1.17393032	0.35066432	-0.08905132	-0.19599332	-0.06047232	-1.57581032
1.17318032	0.35054832	-0.08974632	-0.18760732	-0.04301432	-1.57463032
1.17514032	0.35123532	-0.09076732	-0.20172132	-0.04592332	-1.57935032
1.17676032	0.35183632	-0.09182232	-0.20562932	-0.05893432	-1.58772032
1.17425032	0.35120732	-0.09256732	-0.18336232	-0.06611732	-1.59276032
1.17161032	0.35059432	-0.09317132	-0.15793332	-0.06491232	-1.59597032
1.17501032	0.35174132	-0.09419732	-0.16510632	-0.06693232	-1.59802032
1.17555032	0.35203032	-0.09495932	-0.16111932	-0.06402432	-1.60052032
1.17227032	0.35117132	-0.09539532	-0.13207732	-0.08177932	-1.60782032
1.17444032	0.35185732	-0.09620132	-0.14489432	-0.07636432	-1.60943032
1.17478032	0.35198932	-0.09690732	-0.14135132	-0.07384432	-1.61081032
1.17426032	0.35184032	-0.09761232	-0.13643232	-0.07339532	-1.61355032
1.17238032	0.35125332	-0.09822732	-0.12832332	-0.06843032	-1.61428032
1.17214032	0.35108732	-0.09888332	-0.12614932	-0.06576132	-1.61690032
1.17004032	0.35040232	-0.09940432	-0.11855432	-0.07559732	-1.62088032
1.17073032	0.35053432	-0.10012932	-0.12022032	-0.06419732	-1.61979032
1.16897032	0.34997832	-0.10065032	-0.11064732	-0.06812232	-1.62323032
1.16834032	0.34978332	-0.10135832	-0.10611432	-0.06978632	-1.62586032
1.16792032	0.34965932	-0.10205432	-0.10147832	-0.06756332	-1.62752032
1.16833032	0.34975132	-0.10284332	-0.10096932	-0.06055332	-1.62864032
1.16703032	0.34922832	-0.10345732	-0.09623032	-0.06238232	-1.63236032
1.16679032	0.34895932	-0.10410332	-0.09485032	-0.05790732	-1.63109032
1.16566032	0.34838132	-0.10465332	-0.09114732	-0.05919032	-1.63265032
1.16495032	0.34792632	-0.10518432	-0.08894432	-0.05887532	-1.63325032
1.16448032	0.34753232	-0.10575632	-0.08511832	-0.05915032	-1.63362032
1.16376032	0.34709332	-0.10626132	-0.08011332	-0.05809332	-1.63475032
1.16454032	0.34710832	-0.10691832	-0.08052032	-0.05400532	-1.63603032
1.16386032	0.34671732	-0.10749832	-0.07802132	-0.05375832	-1.63833032
1.16328032	0.34635032	-0.10800732	-0.07286432	-0.05792832	-1.64162032
1.16188032	0.34575532	-0.10844232	-0.06328532	-0.06345432	-1.64377032
1.16108032	0.34529332	-0.10892932	-0.05961432	-0.06520332	-1.64568032
1.16141032	0.34514632	-0.10946332	-0.06039532	-0.06652532	-1.64774032
1.16093032	0.34476932	-0.10994232	-0.05611732	-0.06845232	-1.64987032
1.16142032	0.34470232	-0.11054732	-0.05660132	-0.07072832	-1.65280032
1.16109032	0.34438832	-0.11101832	-0.05403032	-0.07248032	-1.65468032
1.16125032	0.34430932	-0.11151232	-0.05127132	-0.07535532	-1.65724032
1.16063032	0.34405432	-0.11189332	-0.04816232	-0.07744232	-1.65936032
1.16056032	0.34401632	-0.11230732	-0.04594032	-0.08179032	-1.66235032
1.16107032	0.34420432	-0.11271332	-0.04373332	-0.08187832	-1.66490032
1.16066032	0.34413132	-0.11297932	-0.04112432	-0.08456332	-1.66798032
1.16076032	0.34424332	-0.11323332	-0.03948532	-0.08707332	-1.67074032
1.16123032	0.34445132	-0.11332532	-0.03981032	-0.08532032	-1.67217032
1.16164032	0.34467932	-0.11334032	-0.04077932	-0.08313532	-1.67362032
1.16201032	0.34491232	-0.11324732	-0.03951932	-0.08288932	-1.67440032
1.16179032	0.34497232	-0.11294432	-0.04220032	-0.08262532	-1.67564032
1.16217032	0.34519532	-0.11261632	-0.04257132	-0.07861632	-1.67572032
1.16218032	0.34527832	-0.11212532	-0.04272932	-0.07734932	-1.67531032
1.16235032	0.34538432	-0.11155432	-0.04338932	-0.07552032	-1.67452032
1.16212032	0.34534832	-0.11087432	-0.04304532	-0.07466732	-1.67277032
1.16317032	0.34565832	-0.11023732	-0.04675132	-0.06693332	-1.67045032
1.16388032	0.34584632	-0.10946132	-0.05001232	-0.06451932	-1.66881032
1.16353032	0.34568432	-0.10849732	-0.04994832	-0.06463732	-1.66641032
1.16398032	0.34574432	-0.10753932	-0.05156432	-0.05917532	-1.66235032
1.16415032	0.34565032	-0.10644932	-0.05216332	-0.05834432	-1.65926032
1.16338032	0.34524432	-0.10518432	-0.05287232	-0.05699132	-1.65581032
1.16444032	0.34536432	-0.10406332	-0.05260932	-0.05205632	-1.65186032
1.16431032	0.34513232	-0.10274332	-0.05447232	-0.05084232	-1.64783032
1.16377032	0.34477332	-0.10141132	-0.05034832	-0.05547932	-1.64531032
1.16285032	0.34432032	-0.10006932	-0.04805932	-0.05763432	-1.64111032
1.16332032	0.34426332	-0.09888832	-0.05000332	-0.05265932	-1.63812032
1.16323032	0.34404032	-0.09771732	-0.04799932	-0.05347932	-1.63515032
1.16393032	0.34404132	-0.09661632	-0.05292232	-0.06684032	-1.63511032
1.16512032	0.34416932	-0.09567932	-0.05618132	-0.06454532	-1.63038032
1.16473032	0.34387332	-0.09477832	-0.05711732	-0.06020632	-1.62671032
1.16446032	0.34364632	-0.09395632	-0.05672232	-0.05921832	-1.62455032
1.16502032	0.34368532	-0.09340132	-0.05865332	-0.05470032	-1.62159032
1.16478032	0.34349332	-0.09285932	-0.05700932	-0.05588832	-1.61971032
1.16447032	0.34331932	-0.09248032	-0.05568932	-0.05480332	-1.61722032
1.16467032	0.34331632	-0.09233532	-0.05674732	-0.05292832	-1.61557032
1.16495032	0.34337232	-0.09238632	-0.05626332	-0.05434332	-1.61466032
1.16547032	0.34355232	-0.09275232	-0.05839732	-0.05246732	-1.61409032
1.16694032	0.34406032	-0.09345832	-0.06311432	-0.04716132	-1.61254032
1.16748032	0.34433132	-0.09433432	-0.06276232	-0.04672232	-1.61323032
1.16803032	0.34465532	-0.09548132	-0.06282532	-0.05190332	-1.61456032
1.16883032	0.34506832	-0.09693232	-0.06754332	-0.05310432	-1.61492032
1.16713032	0.34472032	-0.09851432	-0.05907332	-0.04005232	-1.61186032
1.16736032	0.34498032	-0.10051432	-0.06206732	-0.04165732	-1.61306032
1.16862032	0.34559132	-0.10281932	-0.06812532	-0.03387132	-1.61398032
1.17003032	0.34632032	-0.10528032	-0.07866532	-0.02130932	-1.61346032
1.17034032	0.34674832	-0.10768732	-0.08338732	-0.02570432	-1.61668032
1.16719032	0.34623032	-0.10957932	-0.07277432	-0.03905732	-1.61980032
1.16570032	0.34610532	-0.10984932	-0.06631832	-0.03351632	-1.61969032
1.16622032	0.34650632	-0.10984032	-0.06536932	-0.03107832	-1.62000032
1.16650032	0.34690532	-0.10978832	-0.06328132	-0.02856032	-1.61876032
1.16571032	0.34683932	-0.10960432	-0.05848532	-0.03439732	-1.61663032
1.16645032	0.34694432	-0.10924932	-0.06662132	-0.02669032	-1.61429032
1.16908032	0.34767232	-0.10872932	-0.08040432	-0.02143032	-1.61248032
1.16847032	0.34765432	-0.10763232	-0.07538532	-0.02621732	-1.61141032
1.16930032	0.34812932	-0.10640132	-0.07835732	-0.01973632	-1.60849032
1.16851032	0.34801532	-0.10488132	-0.07236732	-0.02447032	-1.60844032
1.16894032	0.34819432	-0.10339532	-0.07429132	-0.02515532	-1.60762032
1.16920032	0.34824432	-0.10182532	-0.07317032	-0.03190632	-1.60798032
1.16681032	0.34742332	-0.09999732	-0.05881932	-0.04826232	-1.60708032
1.16788032	0.34756632	-0.09844732	-0.06353232	-0.04864332	-1.60545032
1.17203032	0.34863432	-0.09710332	-0.07623332	-0.05646732	-1.60650032
1.17034032	0.34796432	-0.09540032	-0.06876732	-0.06184632	-1.60608032
1.16960032	0.34754232	-0.09394132	-0.06536832	-0.06621832	-1.60482032
1.16853032	0.34698532	-0.09251632	-0.06088532	-0.07073432	-1.60289032
1.16731032	0.34642932	-0.09120432	-0.06003132	-0.07523632	-1.60138032
1.16657032	0.34607332	-0.09000632	-0.06048432	-0.07456032	-1.59991032
1.16796032	0.34639032	-0.08909432	-0.06810832	-0.06753132	-1.59679032
1.16818032	0.34638832	-0.08817932	-0.07119232	-0.07027332	-1.59594032
1.16748032	0.34616932	-0.08725932	-0.07262832	-0.06756732	-1.59391032
1.16368032	0.34508732	-0.08624932	-0.06015332	-0.07389332	-1.59361032
1.16612032	0.34595832	-0.08578732	-0.07472632	-0.06373232	-1.58848032
1.16029032	0.34446232	-0.08476532	-0.05104532	-0.08363332	-1.59193032
1.16428032	0.34588132	-0.08449132	-0.06869632	-0.05954532	-1.58290032
1.15919032	0.34463832	-0.08370132	-0.05769432	-0.07701432	-1.58809032
1.16118032	0.34549032	-0.08324332	-0.06732032	-0.06275032	-1.58310032
1.16072032	0.34567532	-0.08283132	-0.06792532	-0.06350732	-1.58090032
1.15572032	0.34457232	-0.08194832	-0.05346632	-0.07761932	-1.58363032
1.16109032	0.34653432	-0.08187732	-0.08094632	-0.05521332	-1.57500032
1.15219032	0.34433432	-0.08089732	-0.05179432	-0.07815932	-1.57881032
1.15446032	0.34550432	-0.08047632	-0.06159932	-0.06982032	-1.57428032
1.15375032	0.34581332	-0.08006832	-0.06594532	-0.07871632	-1.57527032
1.15103032	0.34560332	-0.07921032	-0.05632232	-0.06826832	-1.57027032
1.15146032	0.34637232	-0.07876332	-0.06598832	-0.07739132	-1.56961032
1.14938032	0.34644932	-0.07790732	-0.06180332	-0.08252132	-1.56813032
1.14398032	0.34559332	-0.07684932	-0.04765032	-0.07803732	-1.56359032
1.14818032	0.34767332	-0.07635432	-0.06811832	-0.08247732	-1.56294032
1.14416032	0.34731732	-0.07532232	-0.05951732	-0.08658432	-1.56124032
1.13941032	0.34679732	-0.07413032	-0.04789832	-0.09113632	-1.55778032
1.13743032	0.34715532	-0.07307832	-0.04759432	-0.09602132	-1.55466032
1.13748032	0.34813132	-0.07211932	-0.05272432	-0.09199832	-1.54995032
1.13551032	0.34852032	-0.07101232	-0.05205232	-0.09326232	-1.54612032
1.13365032	0.34897532	-0.06992532	-0.05294432	-0.09083432	-1.54113032
1.13138032	0.34936232	-0.06872332	-0.05179632	-0.09285532	-1.53801032
1.12930032	0.34988532	-0.06750132	-0.04988332	-0.09186032	-1.53434032
1.12660032	0.35027332	-0.06623032	-0.05052032	-0.09385432	-1.53029032
1.12379032	0.35059732	-0.06492032	-0.04966332	-0.09525132	-1.52667032
1.12169032	0.35112332	-0.06362832	-0.05403932	-0.09214932	-1.52089032
1.11975032	0.35167432	-0.06232132	-0.05562232	-0.08803032	-1.51507032
1.11672032	0.35192232	-0.06106632	-0.05393632	-0.08957032	-1.50964032
1.11470032	0.35247032	-0.05985032	-0.05743132	-0.08855132	-1.50459032
1.11239032	0.35294232	-0.05860032	-0.05905332	-0.08707732	-1.49872032
1.10985032	0.35333532	-0.05734032	-0.06007932	-0.08732332	-1.49283032
1.10654032	0.35347332	-0.05601332	-0.05990332	-0.08683332	-1.48701032
1.10407032	0.35383732	-0.05465132	-0.06132632	-0.08731032	-1.48126032
1.10155032	0.35413532	-0.05324832	-0.06369332	-0.08401832	-1.47433032
1.09985032	0.35457132	-0.05188932	-0.06768532	-0.07837432	-1.46610032
1.09733032	0.35458732	-0.05043332	-0.07183732	-0.07956532	-1.45809032
1.09511032	0.35463732	-0.04898432	-0.07758932	-0.07743732	-1.44898032
1.09232032	0.35446932	-0.04757732	-0.07911832	-0.07939032	-1.44013032
1.09012032	0.35448832	-0.04620232	-0.08402432	-0.07546232	-1.43010032
1.08732032	0.35428032	-0.04480232	-0.08657232	-0.07917732	-1.42191032
1.08551032	0.35434932	-0.04344432	-0.09215332	-0.07867632	-1.41270032
1.08293032	0.35412332	-0.04200432	-0.09849732	-0.08008232	-1.40320032
1.08083032	0.35399932	-0.04060032	-0.10315332	-0.07401432	-1.39244032
1.07862032	0.35379332	-0.03914532	-0.11246832	-0.07748532	-1.38391032
1.07605032	0.35349432	-0.03770732	-0.11620132	-0.08227032	-1.37477032
1.07423032	0.35346132	-0.03628032	-0.12456932	-0.08014332	-1.36531032
1.07186032	0.35320732	-0.03486332	-0.12883432	-0.07758732	-1.35587032
1.06979032	0.35304532	-0.03346632	-0.13712232	-0.07816632	-1.34669032
1.06779032	0.35293532	-0.03208632	-0.14068632	-0.07731732	-1.33693032
1.06605032	0.35293232	-0.03066432	-0.14730332	-0.07140832	-1.32633032
1.06361032	0.35265632	-0.02924432	-0.15049332	-0.07136432	-1.31721032
1.06162032	0.35249332	-0.02781632	-0.15630132	-0.07258932	-1.30683032
1.05957032	0.35224632	-0.02632632	-0.16083632	-0.07371532	-1.29782032
1.05814032	0.35216232	-0.02487132	-0.17271232	-0.06748732	-1.28588032
1.05644032	0.35194232	-0.02336132	-0.18052332	-0.07041932	-1.27561032
1.05504032	0.35181232	-0.02186932	-0.18889632	-0.07928432	-1.26665032
1.05341032	0.35143332	-0.02032132	-0.42539632	-0.08878932	-1.25841032
1.05157032	0.35131532	-0.01892332	-0.20457232	-0.08245632	-1.24442032
1.05045032	0.35108632	-0.01745332	-0.40006332	-0.09807232	-1.23703032
1.04903032	0.35087732	-0.01596032	-0.38860432	-0.11124832	-1.22968032
1.04813032	0.35085732	-0.01444032	-0.36805332	-0.10758932	-1.21562032
1.04678032	0.35067132	-0.01294232	-0.36059232	-0.11749932	-1.20643032
1.04539032	0.35049032	-0.01141832	-0.33598932	-0.11411432	-1.19220032
1.04376032	0.35022632	-0.00991732	-0.31268932	-0.09470332	-1.17367032
1.04215032	0.34994832	-0.00842732	-0.31869232	-0.11329232	-1.16762032
1.03963032	0.34938932	-0.00687532	-0.32395132	-0.06557632	-1.13931032
1.03814032	0.34917932	-0.00538132	-0.31594932	-0.06289032	-1.12617032
1.03606032	0.34880132	-0.00384832	-0.32295632	-0.04849932	-1.10988032
1.03444032	0.34860132	-0.00238232	-0.32142732	-0.04120032	-1.09498032
1.03336032	0.34862832	-0.00097032	-0.31206832	-0.03859132	-1.08342032
1.03181032	0.34850232	0.00046332	-0.31146732	-0.03557332	-1.07103032
1.03002032	0.34830932	0.00178732	-0.31322832	-0.03101332	-1.05873032
1.02890032	0.34835832	0.00302732	-0.31527032	-0.02758132	-1.04657032
1.02708032	0.34821032	0.00430732	-0.31793732	-0.02371032	-1.03529032
1.02616032	0.34843432	0.00558332	-0.31781332	-0.02134732	-1.02391032
1.02509032	0.34860832	0.00678432	-0.31831632	-0.01861532	-1.01326032
1.02430032	0.34886932	0.00794232	-0.31618432	-0.01903832	-1.00352032
1.02280032	0.34891432	0.00907832	-0.32565832	-0.01250732	-0.99127232
1.02193032	0.34923832	0.01019632	-0.33201032	-0.01464132	-0.98303732
1.02069032	0.34950732	0.01122532	-0.32501432	-0.00810832	-0.97342932
1.02012032	0.35008232	0.01222432	-0.32515032	-0.00686132	-0.96530932
1.01918032	0.35057032	0.01315432	-0.32752632	-0.00584032	-0.95761032
1.01847032	0.35115932	0.01407132	-0.32677132	-0.00355332	-0.94990432
1.01802032	0.35178832	0.01493432	-0.32020432	-0.00478132	-0.94307532
1.01629032	0.35191532	0.01568832	-0.32372632	-0.00111932	-0.93505432
1.01540032	0.35223932	0.01638932	-0.32843832	-0.00057132	-0.92836232
1.01436032	0.35245432	0.01705632	-0.33207932	0.00415232	-0.91947532
1.01330032	0.35263032	0.01766432	-0.33892732	0.00983132	-0.90976932
1.01300032	0.35307532	0.01827032	-0.34212132	0.00915332	-0.90357532
1.01179032	0.35324332	0.01885932	-0.34958432	0.01525832	-0.89380332
1.01091032	0.35353132	0.01941032	-0.35131232	0.01818532	-0.88576032
1.01007032	0.35384232	0.01995132	-0.35191232	0.02285732	-0.87737232
1.00867032	0.35389732	0.02039132	-0.35892232	0.03002132	-0.86771832
1.00780032	0.35413732	0.02079232	-0.36319132	0.03363432	-0.85936232
1.00668032	0.35426832	0.02115732	-0.37179932	0.03901632	-0.85006532
1.00564032	0.35442032	0.02147432	-0.37534732	0.04708132	-0.84053232
1.00477032	0.35465732	0.02174832	-0.38346532	0.05292232	-0.83185832
1.00430032	0.35498832	0.02198632	-0.38908032	0.05799332	-0.82387132
1.00349032	0.35519332	0.02210432	-0.39705532	0.06287932	-0.81487432
1.00262032	0.35541032	0.02216132	-0.40116232	0.06894732	-0.80769232
1.00180032	0.35559932	0.02215132	-0.40594032	0.07389232	-0.80042532
1.00025032	0.35549132	0.02208132	-0.41552432	0.08040732	-0.79148032
0.99928632	0.35553532	0.02196732	-0.42593532	0.08730732	-0.78281232
0.99872532	0.35569332	0.02183832	-0.43286332	0.09289432	-0.77590432
0.99713232	0.35544032	0.02164232	-0.44641832	0.10158832	-0.76624332
0.99730932	0.35573032	0.02142732	-0.45410532	0.10562332	-0.75899932
0.99726132	0.35585332	0.02111132	-0.46081032	0.11042032	-0.75251332
0.99546732	0.35530732	0.02066832	-0.47573532	0.11900632	-0.74086132
0.99480832	0.35512032	0.02024132	-0.48131432	0.12382632	-0.73380032
0.99560432	0.35542532	0.01976132	-0.48413932	0.12442432	-0.73136432
0.99533432	0.35540332	0.01918732	-0.49764332	0.12476632	-0.72213132
0.99453632	0.35508532	0.01861032	-0.49911932	0.12638432	-0.71817132
0.99342032	0.35476732	0.01792732	-0.50141832	0.12550432	-0.71380032
0.99339732	0.35487932	0.01717932	-0.50424932	0.12058632	-0.71190132
0.99192132	0.35445132	0.01637032	-0.50239432	0.11805232	-0.70997632
0.99159932	0.35450332	0.01544632	-0.50139532	0.11156732	-0.70994032
0.99100432	0.35437232	0.01457632	-0.49230632	0.10517132	-0.71202232
0.98983332	0.35403132	0.01368832	-0.49247432	0.09812632	-0.71171232
0.99044032	0.35423032	0.01287032	-0.48040832	0.08868132	-0.71658232
0.98712632	0.35292632	0.01206232	-0.48249732	0.09010932	-0.71310732
0.98709732	0.35269332	0.01134532	-0.48564932	0.08127532	-0.71259632
0.98635332	0.35218632	0.01069932	-0.48454932	0.07648532	-0.71219732
0.98511232	0.35146032	0.01014232	-0.48259032	0.07298432	-0.71166932
0.98400032	0.35076732	0.00965032	-0.47954232	0.06880632	-0.70951632
0.98343932	0.35021832	0.00916732	-0.47607332	0.06370532	-0.70985532
0.98192532	0.34931432	0.00878132	-0.47651232	0.05921432	-0.70846932
0.98086132	0.34858632	0.00839732	-0.47413532	0.05580232	-0.70518732
0.97806132	0.34718432	0.00805232	-0.47983832	0.05380532	-0.70183932
0.97758032	0.34659332	0.00762332	-0.47765932	0.04383332	-0.70086532
0.97565132	0.34552332	0.00714032	-0.48156732	0.04254232	-0.69669332
0.97279632	0.34415432	0.00657732	-0.48820032	0.03579732	-0.69447432
0.97357632	0.34414332	0.00600332	-0.48227132	0.02503832	-0.69472632
0.97187632	0.34327432	0.00524332	-0.48751632	0.01577932	-0.69655632
0.97204432	0.34302032	0.00440832	-0.48587032	0.00292332	-0.69626232
0.96912532	0.34177632	0.00362232	-0.49690232	-0.00160032	-0.69376632
0.97026532	0.34185732	0.00272332	-0.49384632	-0.01466532	-0.69594032
0.96939232	0.34133132	0.00181832	-0.50000932	-0.03061532	-0.69635732
0.96827032	0.34064932	0.00082132	-0.50831032	-0.03245832	-0.69325232
0.96894232	0.34060232	-0.00019832	-0.51355132	-0.04969132	-0.69449732
0.96694432	0.33959432	-0.00118032	-0.53232032	-0.05538332	-0.69250232
0.96679232	0.33915132	-0.00217632	-0.54747532	-0.06481632	-0.69130932
0.96585432	0.33844132	-0.00314432	-0.56233432	-0.08004532	-0.69229032
0.96338332	0.33711532	-0.00419432	-0.57145232	-0.08458932	-0.68960132
0.96177932	0.33604432	-0.00533232	-0.57173232	-0.09505132	-0.68920332
0.95992732	0.33476032	-0.00653032	-0.57123832	-0.10338532	-0.68820332
0.95755232	0.33319732	-0.00776432	-0.57374632	-0.11236032	-0.68711432
0.95493432	0.33151432	-0.00901832	-0.57469232	-0.11954332	-0.68446132
0.95271732	0.32994432	-0.01028332	-0.57240132	-0.12928732	-0.68110532
0.94983032	0.32818432	-0.01151232	-0.57047132	-0.14241632	-0.67520432
0.94804932	0.32692132	-0.01268832	-0.56321332	-0.15795132	-0.67113632
0.94527632	0.32542332	-0.01380832	-0.55704932	-0.17354732	-0.66500532
0.94300332	0.32417632	-0.01487232	-0.55027332	-0.18994332	-0.65895232
0.94074532	0.32296332	-0.01588832	-0.54570032	-0.20754832	-0.65342032
0.93950432	0.32211632	-0.01689132	-0.54145132	-0.22744432	-0.64833032
0.93743732	0.32101332	-0.01778532	-0.54006732	-0.24832132	-0.64317632
0.93572132	0.32006732	-0.01857632	-0.53591632	-0.26957432	-0.63728332
0.93357932	0.31904232	-0.01925432	-0.52960532	-0.28752132	-0.62976032
0.93163932	0.31816632	-0.01995032	-0.51541632	-0.30679532	-0.62098132
0.92884432	0.31705432	-0.02062932	-0.49877132	-0.32125132	-0.60883732
0.92590632	0.31591232	-0.02131232	-0.47813732	-0.34040132	-0.59787932
0.92271032	0.31466932	-0.02195932	-0.45704132	-0.35393432	-0.58423932
0.92028332	0.31368632	-0.02255532	-0.43620532	-0.36742932	-0.57081232
0.91718732	0.31251932	-0.02308632	-0.42059932	-0.38324332	-0.55860832
0.91433232	0.31151832	-0.02352332	-0.40598432	-0.39367632	-0.54474732
0.91118032	0.31050032	-0.02386732	-0.38825732	-0.40676132	-0.53046932
0.90807932	0.30959832	-0.02420432	-0.37035832	-0.41826732	-0.51536132
0.90539832	0.30887932	-0.02440232	-0.35139532	-0.43055732	-0.49926532
0.90268332	0.30818932	-0.02450032	-0.33691232	-0.44287232	-0.48433132
0.90015732	0.30759632	-0.02450932	-0.32311432	-0.45451032	-0.46929532
0.89748632	0.30700532	-0.02440132	-0.31258632	-0.46826232	-0.45686332
0.89459832	0.30642032	-0.02427432	-0.30272432	-0.48203332	-0.44550432
0.89250532	0.30616832	-0.02412432	-0.28748132	-0.49395132	-0.43469732
0.88944732	0.30564032	-0.02395932	-0.27774832	-0.50686232	-0.42536932
0.88687032	0.30528632	-0.02370532	-0.27258832	-0.51888932	-0.41719732
0.88412032	0.30494432	-0.02340932	-0.26676132	-0.53085232	-0.40970332
0.88144832	0.30459932	-0.02307932	-0.26341232	-0.54047232	-0.40218932
0.87917432	0.30428632	-0.02268432	-0.25218932	-0.54846732	-0.39405232
0.87633632	0.30375432	-0.02213332	-0.25120032	-0.55871232	-0.38799232
0.87396032	0.30338132	-0.02155432	-0.24403332	-0.56682732	-0.37966132
0.87167932	0.30306132	-0.02094232	-0.23541132	-0.57368032	-0.37047532
0.86866532	0.30252332	-0.02025832	-0.22745732	-0.58153932	-0.36164232
0.86600232	0.30208932	-0.01954132	-0.21681332	-0.58585732	-0.35203132
0.86312032	0.30149732	-0.01879532	-0.20778932	-0.58845732	-0.34343032
0.86056532	0.30091132	-0.01804432	-0.19735632	-0.59046732	-0.33562032
0.85770432	0.30012832	-0.01726432	-0.19159332	-0.59291932	-0.32950132
0.85522632	0.29944432	-0.01651132	-0.18455832	-0.59274032	-0.32331632
0.85276932	0.29874932	-0.01582032	-0.17644832	-0.59308932	-0.31734332
0.84998432	0.29787032	-0.01516432	-0.16958632	-0.59409932	-0.31313532
0.84748532	0.29698532	-0.01461732	-0.16239232	-0.59149732	-0.30817232
0.84532432	0.29606132	-0.01407932	-0.15580432	-0.58940532	-0.30420232
0.84334432	0.29505332	-0.01352032	-0.14798332	-0.58407132	-0.29950632
0.84176232	0.29399432	-0.01299832	-0.14302332	-0.58163832	-0.29528232
0.84043832	0.29279632	-0.01249232	-0.14493532	-0.58111732	-0.29218632
0.83982532	0.29154432	-0.01204332	-0.14661032	-0.58100932	-0.29010232
0.83969532	0.29018332	-0.01163332	-0.15498832	-0.58477632	-0.28905132
0.83983232	0.28876332	-0.01122632	-0.16149332	-0.58486032	-0.28879632
0.84028732	0.28748332	-0.01072832	-0.17784032	-0.58310232	-0.29003532
0.84106032	0.28645032	-0.01013132	-0.19082732	-0.57930032	-0.29135932
0.84172432	0.28551232	-0.00946732	-0.20104632	-0.57748732	-0.29286732
0.84236532	0.28464032	-0.00866332	-0.21315432	-0.57388532	-0.29486132
0.84278132	0.28372332	-0.00781332	-0.22227232	-0.57045632	-0.29714732
0.84338932	0.28285032	-0.00694932	-0.22802332	-0.56839232	-0.30000732
0.84427732	0.28211532	-0.00598632	-0.23213132	-0.56521132	-0.30311632
0.84506332	0.28149132	-0.00495732	-0.23786132	-0.56330232	-0.30587332
0.84572532	0.28096732	-0.00381932	-0.24457532	-0.56535232	-0.30904332
0.84646732	0.28054132	-0.00269432	-0.25026932	-0.56412632	-0.31116232
0.84650132	0.27987332	-0.00161532	-0.25588932	-0.56542232	-0.31456732
0.84684232	0.27930432	-0.00055732	-0.26043532	-0.56276032	-0.31679832
0.84707832	0.27867632	0.00051832	-0.25893932	-0.55994332	-0.31858932
0.84677332	0.27793132	0.00166232	-0.26361632	-0.55453132	-0.31982432
0.84655732	0.27726832	0.00288132	-0.26198732	-0.54612432	-0.31865432
0.84640832	0.27667232	0.00412532	-0.25566132	-0.53799732	-0.31727632
0.84596432	0.27600432	0.00545132	-0.24831332	-0.52964932	-0.31465332
0.84542132	0.27537732	0.00685732	-0.24273432	-0.52238032	-0.31186832
0.84491132	0.27484232	0.00828032	-0.23246032	-0.51559832	-0.30848632
0.84434832	0.27433132	0.00973432	-0.22435232	-0.51000032	-0.30552032
0.84455332	0.27415632	0.01119432	-0.21575132	-0.50303032	-0.30234832
0.84432332	0.27392832	0.01267832	-0.21030732	-0.49839932	-0.30043332
0.84437832	0.27394832	0.01411232	-0.20043232	-0.49512032	-0.29915532
0.84462332	0.27411632	0.01555132	-0.19629732	-0.49034532	-0.29819432
0.84465332	0.27421432	0.01693132	-0.19559332	-0.48862232	-0.29839432
0.84482932	0.27433632	0.01820132	-0.18928532	-0.48373732	-0.29794332
0.84496532	0.27447832	0.01935032	-0.18036032	-0.47746432	-0.29711132
0.84470532	0.27456532	0.02038132	-0.17199432	-0.47562632	-0.29676132
0.84460632	0.27475632	0.02123132	-0.15831132	-0.47260532	-0.29647232
0.84442232	0.27497932	0.02190032	-0.14250532	-0.46583132	-0.29612432
0.84527532	0.27557832	0.02255532	-0.12633432	-0.45662432	-0.29553532
0.84552932	0.27601132	0.02320232	-0.11986132	-0.45393832	-0.29671532
0.84655432	0.27671132	0.02386632	-0.11601532	-0.44542732	-0.29660732
0.84762032	0.27741132	0.02452032	-0.11603032	-0.44043232	-0.29745732
0.84879532	0.27817232	0.02510332	-0.11604032	-0.43275832	-0.29728132
0.84926732	0.27869132	0.02558232	-0.12155132	-0.43320632	-0.29785332
0.85019132	0.27935532	0.02593932	-0.12258432	-0.42260432	-0.29635432
0.85070832	0.27987432	0.02614532	-0.11812032	-0.41691232	-0.29447432
0.85130832	0.28041432	0.02620532	-0.10746532	-0.40907332	-0.29114632
0.85184332	0.28091832	0.02611732	-0.10218832	-0.40523732	-0.28760332
0.85263232	0.28148732	0.02582032	-0.07638032	-0.39650132	-0.28307232
0.85338432	0.28198332	0.02547032	-0.07258332	-0.39357432	-0.28077132
0.85430732	0.28248532	0.02510532	-0.07787232	-0.39465232	-0.27916532
0.85565532	0.28306832	0.02479932	-0.08778632	-0.39076132	-0.27726932
0.85684832	0.28352632	0.02452132	-0.11591932	-0.39167732	-0.27795632
0.85798232	0.28393132	0.02411432	-0.12045332	-0.39253432	-0.27852432
0.85937532	0.28439432	0.02359532	-0.13569432	-0.39394332	-0.27977732
0.86061632	0.28484732	0.02293832	-0.14297732	-0.39098832	-0.28042532
0.86138732	0.28512032	0.02214532	-0.14982032	-0.38967132	-0.28146332
0.86241232	0.28536332	0.02114332	-0.14812132	-0.38881832	-0.28277332
0.86324332	0.28529632	0.01993832	-0.14567732	-0.38590232	-0.28503532
0.86412332	0.28505932	0.01870032	-0.14593932	-0.38530232	-0.28911532
0.86490132	0.28476432	0.01743932	-0.15049532	-0.38616632	-0.29392932
0.86595432	0.28452832	0.01609032	-0.16437732	-0.38709132	-0.30084132
0.86718732	0.28432732	0.01451732	-0.18121532	-0.38832232	-0.30960632
0.86824932	0.28403232	0.01260832	-0.19765032	-0.38900932	-0.32073432
0.86955132	0.28377432	0.01040032	-0.20636332	-0.37735432	-0.33094032
0.86974932	0.28308232	0.00786332	-0.21969632	-0.37356532	-0.34368632
0.87006632	0.28234232	0.00502132	-0.22529132	-0.36441232	-0.35759932
0.87019932	0.28133232	0.00199332	-0.21960632	-0.35649032	-0.37128332
0.86977432	0.28010832	-0.00105532	-0.21755932	-0.34803232	-0.38512132
0.86923232	0.27872432	-0.00401632	-0.21139832	-0.34807532	-0.39984932
0.86897732	0.27731332	-0.00678032	-0.20770132	-0.34007532	-0.41216732
0.86889832	0.27580432	-0.00956632	-0.19732232	-0.33777832	-0.42548232
0.86858632	0.27410232	-0.01233832	-0.19787832	-0.32715732	-0.43653632
0.86785532	0.27218532	-0.01513232	-0.19305732	-0.31529032	-0.44650032
0.86746032	0.27022032	-0.01786932	-0.18445732	-0.32113332	-0.45816132
0.86743732	0.26812732	-0.02056332	-0.16942432	-0.31304532	-0.46759932
0.86707632	0.26576732	-0.02301532	-0.16629132	-0.31529432	-0.47869432
0.86752032	0.26333932	-0.02521632	-0.15869132	-0.33314832	-0.49266032
0.86825732	0.26055832	-0.02711432	-0.16083832	-0.35330732	-0.50758932
0.86918932	0.25759932	-0.02902532	-0.16498632	-0.36417332	-0.52137432
0.87008732	0.25460532	-0.03097232	-0.16034432	-0.36662832	-0.53249632
0.87069532	0.25163832	-0.03295432	-0.16624732	-0.35599532	-0.54260932
0.87107632	0.24880932	-0.03477332	-0.15609932	-0.34040732	-0.54998232
0.87156632	0.24605932	-0.03656532	-0.14868732	-0.33292532	-0.55885132
0.87171432	0.24320832	-0.03841532	-0.13285932	-0.32692132	-0.56791232
0.87206532	0.24036232	-0.04025032	-0.12147932	-0.32403232	-0.57782532
0.87263132	0.23736632	-0.04205532	-0.10784032	-0.32624832	-0.58907032
0.87283532	0.23421432	-0.04350132	-0.09094832	-0.31399332	-0.59676332
0.87264132	0.23112332	-0.04446532	-0.08138432	-0.30389032	-0.60505032
0.87433732	0.22849432	-0.04541632	-0.08931132	-0.30204532	-0.61523932
0.87608432	0.22553732	-0.04624932	-0.09952232	-0.30703132	-0.62714332
0.87660832	0.22228632	-0.04692332	-0.10632232	-0.30478232	-0.63708532
0.87736332	0.21925732	-0.04762632	-0.11018532	-0.29565832	-0.64575732
0.87797132	0.21626532	-0.04823632	-0.10951732	-0.28615632	-0.65372432
0.87850932	0.21330432	-0.04872532	-0.10744032	-0.28312432	-0.66059832
0.87939132	0.21038832	-0.04912832	-0.10814132	-0.27490332	-0.66701932
0.88061132	0.20744732	-0.04956732	-0.10652532	-0.27600132	-0.67383132
0.88184832	0.20447632	-0.04983732	-0.09831032	-0.26938132	-0.67879332
0.88325632	0.20155032	-0.04994332	-0.10026732	-0.26588232	-0.68339832
0.88455032	0.19859932	-0.05009832	-0.10711532	-0.26466932	-0.68827332
0.88513932	0.19557132	-0.05027832	-0.11039432	-0.26828132	-0.69355032
0.88594832	0.19256132	-0.05061432	-0.11674732	-0.26594432	-0.69926232
0.88641532	0.18958132	-0.05086032	-0.11784932	-0.26286232	-0.70354932
0.88696432	0.18668232	-0.05112232	-0.12174232	-0.25788932	-0.70842032
0.88700332	0.18375632	-0.05142832	-0.12690132	-0.25448032	-0.71261232
0.88698532	0.18093532	-0.05180232	-0.13367332	-0.25323432	-0.71816532
0.88659832	0.17815932	-0.05227032	-0.13797032	-0.24857632	-0.72322532
0.88673332	0.17557132	-0.05291032	-0.14925832	-0.24537232	-0.72892532
0.88565132	0.17291932	-0.05353932	-0.15387332	-0.24252032	-0.73487032
0.88463232	0.17043932	-0.05425932	-0.15619532	-0.24336732	-0.74235632
0.88381032	0.16814532	-0.05522332	-0.16323932	-0.24135232	-0.75091432
0.88292432	0.16600632	-0.05625232	-0.17071532	-0.23618932	-0.75950632
0.88230232	0.16409532	-0.05735232	-0.17239132	-0.22754632	-0.76706532
0.88052432	0.16211832	-0.05837732	-0.17463332	-0.22214532	-0.77633232
0.87954932	0.16048232	-0.05952032	-0.18187432	-0.21000432	-0.78385832
0.87805532	0.15887732	-0.06068232	-0.19277332	-0.20294432	-0.79442332
0.87666032	0.15741632	-0.06185332	-0.20171632	-0.19563532	-0.80429832
0.87458932	0.15593632	-0.06299532	-0.22573032	-0.19222032	-0.81650032
0.87234032	0.15453432	-0.06416732	-0.22796732	-0.18184332	-0.82565132
0.87027432	0.15326432	-0.06531832	-0.23193132	-0.18087732	-0.83515332
0.86821332	0.15211132	-0.06641232	-0.23798532	-0.17176032	-0.84375832
0.86612732	0.15104732	-0.06747132	-0.23838432	-0.16317332	-0.85014832
0.86400632	0.15007932	-0.06842132	-0.24562432	-0.15950832	-0.85864732
0.86192532	0.14920032	-0.06928632	-0.25042232	-0.14784032	-0.86501232
0.85941932	0.14833232	-0.07005632	-0.25924332	-0.14453832	-0.87236232
0.85739032	0.14763332	-0.07083932	-0.26015132	-0.13867532	-0.87793932
0.85468232	0.14687932	-0.07149932	-0.26733532	-0.13956432	-0.88600532
0.85281532	0.14634732	-0.07217932	-0.27028432	-0.12997932	-0.89050532
0.85069432	0.14581932	-0.07289032	-0.27490832	-0.12535432	-0.89643432
0.84867332	0.14535532	-0.07360432	-0.27892332	-0.12520232	-0.90199432
0.84698132	0.14498532	-0.07445532	-0.28259632	-0.12222132	-0.90777932
0.84504932	0.14460232	-0.07542032	-0.29113532	-0.12406632	-0.91394632
0.84401232	0.14441532	-0.07665332	-0.28895732	-0.12500432	-0.91955932
0.84271932	0.14426132	-0.07809632	-0.29057632	-0.12533932	-0.92524332
0.84198732	0.14430932	-0.07989732	-0.28983832	-0.12560732	-0.93123632
0.84165932	0.14451532	-0.08206932	-0.28424132	-0.12574732	-0.93746732
0.84147532	0.14479432	-0.08450332	-0.27470032	-0.12643132	-0.94416032
0.84161732	0.14509932	-0.08716532	-0.26626332	-0.12574632	-0.94989832
0.84145832	0.14526632	-0.08985532	-0.24586732	-0.13507832	-0.95653932
0.84108132	0.14515632	-0.09239032	-0.23317032	-0.14069532	-0.96049532
0.84041532	0.14466832	-0.09473232	-0.22521632	-0.15300932	-0.96424232
0.84023532	0.14395632	-0.09684432	-0.21911332	-0.15967832	-0.96567732
0.84025932	0.14308732	-0.09879732	-0.21666332	-0.16291932	-0.96601032
0.84035432	0.14214732	-0.10065132	-0.22261432	-0.16493332	-0.96684632
0.84079632	0.14124632	-0.10239032	-0.22357732	-0.16181232	-0.96566132
0.84128932	0.14036432	-0.10396232	-0.22205332	-0.16146532	-0.96564032
0.84100132	0.13935632	-0.10531832	-0.22042332	-0.16206132	-0.96614032
0.84175232	0.13856232	-0.10670332	-0.22076532	-0.16188532	-0.96669632
0.84251132	0.13777532	-0.10801332	-0.21612032	-0.16087032	-0.96835032
0.84353332	0.13699332	-0.10910832	-0.22208032	-0.15568032	-0.96945932
0.84412232	0.13600032	-0.10997032	-0.21847932	-0.15448032	-0.96927132
0.84454932	0.13485232	-0.11061832	-0.22359832	-0.15243432	-0.96936732
0.84505532	0.13370632	-0.11112332	-0.22195632	-0.15106232	-0.96784932
0.84533832	0.13251432	-0.11161432	-0.22363532	-0.15082332	-0.96736632
0.84534332	0.13126232	-0.11204932	-0.22333732	-0.15284632	-0.96663532
0.84557632	0.12998332	-0.11249632	-0.21967532	-0.15425832	-0.96492932
0.84575932	0.12859232	-0.11292132	-0.22096732	-0.15544032	-0.96369132
0.84556632	0.12705432	-0.11323132	-0.22087132	-0.15898032	-0.96228832
0.84600632	0.12547832	-0.11358432	-0.21394632	-0.15730932	-0.95812932
0.84594632	0.12377732	-0.11379632	-0.21440132	-0.15781232	-0.95425032
0.84536432	0.12202432	-0.11402132	-0.21639332	-0.16082532	-0.95198032
0.84522532	0.12044232	-0.11445432	-0.21986232	-0.16244932	-0.95094432
0.84483732	0.11891432	-0.11497232	-0.21774432	-0.16596832	-0.95086632
0.84480232	0.11749832	-0.11560632	-0.21807332	-0.16762532	-0.95132032
0.84476732	0.11613432	-0.11632232	-0.21809132	-0.16610732	-0.95107232
0.84471332	0.11475632	-0.11700932	-0.21490832	-0.16697932	-0.95161532
0.84498332	0.11337032	-0.11767732	-0.21339632	-0.16799632	-0.95209632
0.84539632	0.11197532	-0.11831032	-0.20957532	-0.16471932	-0.95174732
0.84525632	0.11051832	-0.11881632	-0.21488732	-0.16386932	-0.95277932
0.84535732	0.10918132	-0.11938932	-0.21743532	-0.16475932	-0.95506732
0.84575932	0.10780432	-0.11990532	-0.21933632	-0.16274432	-0.95608132
0.84603632	0.10626432	-0.12028532	-0.21444532	-0.16436632	-0.95629932
0.84634732	0.10459832	-0.12055732	-0.21482332	-0.16269632	-0.95549832
0.84698432	0.10286232	-0.12077232	-0.21586032	-0.15879732	-0.95279632
0.84698632	0.10100232	-0.12084532	-0.21956332	-0.15903332	-0.95096832
0.84679132	0.09907432	-0.12089132	-0.21666232	-0.16240232	-0.94832632
0.84637032	0.09709632	-0.12097632	-0.21448032	-0.16319132	-0.94549332
0.84597132	0.09515532	-0.12120432	-0.21221432	-0.16825732	-0.94364132
0.84576632	0.09327632	-0.12152132	-0.21445932	-0.16810632	-0.94172932
0.84578032	0.09138132	-0.12190332	-0.21231732	-0.16820032	-0.93954232
0.84622132	0.08948432	-0.12233532	-0.20302432	-0.16730132	-0.93616232
0.84680532	0.08744732	-0.12267632	-0.20546332	-0.16433132	-0.93278632
0.84671132	0.08526132	-0.12291032	-0.20751632	-0.16697732	-0.93058632
0.84627532	0.08315032	-0.12316432	-0.21096532	-0.16998932	-0.92921332
0.84566732	0.08124432	-0.12357432	-0.21187332	-0.17309232	-0.92973732
0.84530432	0.07961132	-0.12425232	-0.21213632	-0.17611432	-0.93170332
0.84538232	0.07811532	-0.12500032	-0.21225932	-0.17672732	-0.93468032
0.84564632	0.07665832	-0.12564832	-0.21394832	-0.17543732	-0.93754232
0.84625632	0.07522632	-0.12622632	-0.21017232	-0.17449932	-0.94013232
0.84668932	0.07378332	-0.12658132	-0.21240732	-0.17222732	-0.94287032
0.84677032	0.07227432	-0.12675332	-0.21726032	-0.17263832	-0.94545732
0.84709032	0.07074132	-0.12695032	-0.21292932	-0.17278232	-0.94691732
0.84648532	0.06923232	-0.12698232	-0.21586532	-0.17338632	-0.94963932
0.84639832	0.06784832	-0.12712032	-0.21489632	-0.17693132	-0.95286632
0.84707132	0.06639832	-0.12722432	-0.21353732	-0.17500632	-0.95304032
0.84778732	0.06471032	-0.12714132	-0.21569032	-0.17427932	-0.95260132
0.84866932	0.06290632	-0.12693032	-0.21382632	-0.17164132	-0.94930632
0.84840832	0.06098432	-0.12656632	-0.21634532	-0.17741632	-0.94706332
0.84771632	0.05903632	-0.12625032	-0.22131132	-0.18123832	-0.94404532
0.84745532	0.05721332	-0.12609332	-0.22505232	-0.18349332	-0.94071832
0.84694932	0.05543332	-0.12606432	-0.22127032	-0.18953532	-0.93730632
0.84692132	0.05381532	-0.12626832	-0.21849232	-0.19182732	-0.93397932
0.84641932	0.05227032	-0.12651632	-0.22092032	-0.19633232	-0.93259532
0.84647032	0.05083132	-0.12689432	-0.21965232	-0.19527732	-0.92901932
0.84638232	0.04944832	-0.12734732	-0.21967332	-0.19760632	-0.92701532
0.84621532	0.04812732	-0.12779532	-0.21845732	-0.19995232	-0.92607032
0.84608432	0.04685232	-0.12830732	-0.21643532	-0.20245332	-0.92570432
0.84655932	0.04566232	-0.12883232	-0.21815432	-0.19842932	-0.92517732
0.84710132	0.04439932	-0.12920132	-0.21705632	-0.19932432	-0.92461632
0.84757732	0.04305932	-0.12939932	-0.21654232	-0.19828532	-0.92343532
0.84768632	0.04167832	-0.12949132	-0.21529632	-0.20002432	-0.92194332
0.84792632	0.04026832	-0.12954332	-0.21491832	-0.19955132	-0.91988832
0.84793332	0.03885932	-0.12956932	-0.21122232	-0.20117832	-0.91854932
0.84744932	0.03747032	-0.12954332	-0.21445332	-0.20531832	-0.91771132
0.84789532	0.03607332	-0.12964732	-0.21258332	-0.20488432	-0.91469232
0.84792132	0.03459332	-0.12961232	-0.21080732	-0.20713232	-0.91109432
0.84711832	0.03312232	-0.12948232	-0.20876432	-0.21100032	-0.90766632
0.84671332	0.03182132	-0.12960032	-0.20611932	-0.21520432	-0.90560332
0.84612132	0.03064132	-0.12985532	-0.20654032	-0.21975532	-0.90457832
0.84620332	0.02959132	-0.13030032	-0.20289632	-0.21965432	-0.90348032
0.84626232	0.02851532	-0.13070232	-0.20235832	-0.22089132	-0.90217832
0.84698132	0.02738032	-0.13099832	-0.20473332	-0.22130532	-0.90106532
0.84714432	0.02620032	-0.13113232	-0.20660532	-0.22174632	-0.89949832
0.84718132	0.02502032	-0.13117232	-0.20405132	-0.22249932	-0.89769232
0.84706732	0.02392832	-0.13123032	-0.20300232	-0.22520932	-0.89657832
0.84628732	0.02290332	-0.13134932	-0.20351732	-0.22908732	-0.89746732
0.84649532	0.02196232	-0.13164732	-0.20024332	-0.23063432	-0.89758732
0.84684832	0.02092532	-0.13183832	-0.19753132	-0.23065832	-0.89704532
0.84738832	0.01977532	-0.13187632	-0.20227132	-0.23079632	-0.89642332
0.84719332	0.01856132	-0.13170032	-0.20456032	-0.23356732	-0.89561432
0.84724632	0.01736732	-0.13151032	-0.20639432	-0.23441432	-0.89388432
0.84668732	0.01624232	-0.13133232	-0.20529032	-0.23796332	-0.89254232
0.84623232	0.01517932	-0.13128532	-0.20464232	-0.23999232	-0.89103032
0.84607732	0.01417632	-0.13133132	-0.20139132	-0.24128332	-0.88847732
0.84592832	0.01320832	-0.13143832	-0.19823232	-0.24147032	-0.88634132
0.84604132	0.01222932	-0.13150532	-0.19785532	-0.24177532	-0.88411832
0.84653932	0.01118032	-0.13156132	-0.19157832	-0.24001032	-0.87936232
0.84650832	0.01012032	-0.13149632	-0.19075432	-0.24092632	-0.87564232
0.84617132	0.00912332	-0.13147832	-0.19177532	-0.24233832	-0.87176732
0.84578432	0.00818332	-0.13154732	-0.19230232	-0.24524132	-0.86820032
0.84592632	0.00731532	-0.13185232	-0.19122432	-0.24603632	-0.86495032
0.84574832	0.00647932	-0.13216132	-0.18811232	-0.24710732	-0.86225132
0.84637232	0.00556232	-0.13249432	-0.18830532	-0.24680232	-0.86011932
0.84709032	0.00451332	-0.13268332	-0.18646532	-0.24485632	-0.85588132
0.84743132	0.00331532	-0.13265432	-0.18753732	-0.24487432	-0.85314632
0.84793632	0.00200832	-0.13254632	-0.18539432	-0.24831632	-0.84964332
0.84719532	0.00066232	-0.13225932	-0.18904632	-0.24803032	-0.84568232
0.84623832	-0.00063132	-0.13216532	-0.18764732	-0.25107932	-0.84264932
0.84681332	-0.00195332	-0.13245432	-0.18534432	-0.25037332	-0.83999032
0.84719332	-0.00343232	-0.13268132	-0.18541532	-0.25109732	-0.83883832
0.84838632	-0.00523332	-0.13272232	-0.18517032	-0.24891932	-0.83558632
0.85050332	-0.00735532	-0.13263732	-0.17940632	-0.24466632	-0.82941532
0.85217532	-0.00971632	-0.13231732	-0.18308732	-0.24392532	-0.82398132
0.85359232	-0.01243432	-0.13173332	-0.18853532	-0.24315032	-0.81783432
0.85441032	-0.01543932	-0.13101732	-0.18752932	-0.24502632	-0.80829432
0.85447332	-0.01856332	-0.13045332	-0.18705232	-0.24857932	-0.80061432
0.85427832	-0.02177732	-0.13019732	-0.18999632	-0.25337332	-0.79512332
0.85461432	-0.02515432	-0.13024332	-0.18875032	-0.25644532	-0.79013632
0.85608032	-0.02876232	-0.13054032	-0.18517932	-0.25567532	-0.78457132
0.85680432	-0.03261732	-0.13066832	-0.18222432	-0.25636632	-0.77945732
0.85658332	-0.03661032	-0.13078232	-0.18291232	-0.25841932	-0.77700932
0.85602532	-0.04058532	-0.13111232	-0.18001632	-0.26231632	-0.77568432
0.85510532	-0.04444732	-0.13174932	-0.17265532	-0.26641032	-0.77679532
0.85592832	-0.04842732	-0.13282532	-0.17023732	-0.26411732	-0.77985532
0.85659832	-0.05240632	-0.13378332	-0.16659032	-0.25951332	-0.78468032
0.85756932	-0.05641532	-0.13465232	-0.16191832	-0.25542332	-0.79002732
0.85938432	-0.06050932	-0.13534032	-0.16213932	-0.24638432	-0.79623332
0.86178132	-0.06463332	-0.13575032	-0.16515832	-0.23581532	-0.80190332
0.86269932	-0.06853532	-0.13569132	-0.17243632	-0.23074032	-0.80940232
0.86448632	-0.07245232	-0.13558332	-0.17886032	-0.22544032	-0.81628132
0.86522732	-0.07624832	-0.13521732	-0.18627032	-0.22374632	-0.82386132
0.86635232	-0.08006432	-0.13490332	-0.19306732	-0.22209032	-0.82958532
0.86754232	-0.08399732	-0.13451032	-0.19975032	-0.22040632	-0.83453832
0.86847432	-0.08802032	-0.13399232	-0.20881432	-0.21951432	-0.83822632
0.86943332	-0.09210532	-0.13348832	-0.21637432	-0.21916432	-0.83871332
0.86866532	-0.09593732	-0.13291432	-0.21855832	-0.22336632	-0.83764132
0.86762632	-0.09960732	-0.13253732	-0.22349232	-0.22682332	-0.83583532
0.86750732	-0.10332532	-0.13239632	-0.22836332	-0.22710932	-0.83463032
0.86787532	-0.10713332	-0.13235332	-0.23212832	-0.22769432	-0.83075532
0.86838932	-0.11096332	-0.13248632	-0.23600132	-0.22719932	-0.82806832
0.86921332	-0.11489232	-0.13274132	-0.23757632	-0.22568732	-0.82419432
0.87098732	-0.11912032	-0.13301332	-0.23865332	-0.22087332	-0.81789532
0.87226032	-0.12339832	-0.13307732	-0.23932232	-0.21865832	-0.81044132
0.87206532	-0.12748432	-0.13303232	-0.23694032	-0.22007432	-0.80318932
0.87208732	-0.13158432	-0.13315432	-0.23496932	-0.22158932	-0.79663632
0.87418332	-0.13612332	-0.13348832	-0.23617232	-0.21503532	-0.78891732
0.87551232	-0.14082732	-0.13349232	-0.23470332	-0.21479532	-0.78152332
0.87598632	-0.14544732	-0.13345132	-0.23376232	-0.21514332	-0.77321732
0.87607232	-0.14999532	-0.13346532	-0.23581532	-0.21558532	-0.76615732
0.87406532	-0.15406232	-0.13326432	-0.22802832	-0.21656632	-0.75678032
0.87223932	-0.15779332	-0.13320832	-0.22218132	-0.21354632	-0.74871932
0.86984032	-0.16093532	-0.13304732	-0.21751632	-0.21200832	-0.74308732
0.86920432	-0.16395132	-0.13304232	-0.21321632	-0.20871232	-0.73763532
0.87047332	-0.16715932	-0.13284832	-0.20825532	-0.19971332	-0.73116232
0.87169032	-0.17014132	-0.13211432	-0.20708132	-0.19383732	-0.72360332
0.87207132	-0.17264132	-0.13086832	-0.20940132	-0.19294032	-0.71782132
0.87226632	-0.17477032	-0.12927232	-0.20721832	-0.19396232	-0.71098732
0.87314432	-0.17671932	-0.12744132	-0.19990032	-0.19363532	-0.70299732
0.87366332	-0.17828132	-0.12519232	-0.18991532	-0.19388232	-0.69587832
0.87460732	-0.17960632	-0.12267932	-0.17788632	-0.19578932	-0.68771732
0.87418532	-0.18035032	-0.11967432	-0.16777132	-0.20026632	-0.68167532
0.87518632	-0.18105132	-0.11649032	-0.15028032	-0.20307432	-0.67311332
0.87560432	-0.18126432	-0.11284332	-0.13747232	-0.20900532	-0.66576532
0.87683732	-0.18122232	-0.10882132	-0.12056332	-0.21624532	-0.65689032
0.87675932	-0.18045232	-0.10413432	-0.11032332	-0.22899132	-0.64834332
0.87781932	-0.17947432	-0.09919932	-0.09910932	-0.23941132	-0.63928232
0.88042132	-0.17838832	-0.09390732	-0.08582232	-0.24976032	-0.62735632
0.88151032	-0.17672632	-0.08789532	-0.07305332	-0.26019732	-0.61536532
0.88215232	-0.17459132	-0.08145632	-0.06618132	-0.27346232	-0.60468132
0.88170032	-0.17177632	-0.07473532	-0.05991732	-0.29102732	-0.59639532
0.88149532	-0.16858832	-0.06792632	-0.05777532	-0.30678232	-0.58784932
0.88111432	-0.16497532	-0.06106232	-0.05582132	-0.32224732	-0.58089432
0.88050332	-0.16099932	-0.05422232	-0.04930232	-0.33501332	-0.57391632
0.87924132	-0.15657832	-0.04742232	-0.04484732	-0.35090732	-0.56682732
0.87648532	-0.15163532	-0.04064632	-0.04716232	-0.36526532	-0.56019232
0.87426932	-0.14647832	-0.03416932	-0.03515832	-0.37848632	-0.55315832
0.87145732	-0.14090732	-0.02800132	-0.03122532	-0.39100132	-0.54813232
0.86847032	-0.13506632	-0.02215832	-0.02729932	-0.40516432	-0.54472632
0.86588232	-0.12905232	-0.01661832	-0.02441032	-0.41561632	-0.54215032
0.86477432	-0.12304332	-0.01138032	-0.01426332	-0.42204932	-0.54074332
0.86303532	-0.11681232	-0.00639732	-0.01472732	-0.43111332	-0.54053632
0.86141032	-0.11039332	-0.00160532	-0.01370532	-0.43885532	-0.54080232
0.85998332	-0.10392432	0.00289232	-0.01823732	-0.44419032	-0.54069932
0.85838932	-0.09739632	0.00702632	-0.01866032	-0.44965432	-0.54172132
0.85731632	-0.09079932	0.01087632	-0.01656232	-0.45163432	-0.54211832
0.85576532	-0.08411932	0.01428132	-0.02186532	-0.45174032	-0.54316032
0.85454532	-0.07742632	0.01726632	-0.02613032	-0.45136632	-0.54709732
0.85439632	-0.07078932	0.01964732	-0.02919332	-0.44313432	-0.55203232
0.85415932	-0.06390732	0.02158532	-0.03777532	-0.44257032	-0.55839032
0.85393632	-0.05678932	0.02303532	-0.04696232	-0.43673032	-0.56708332
0.85574232	-0.04997032	0.02395432	-0.06742632	-0.41522932	-0.57968932
0.85664632	-0.04321432	0.02409132	-0.08554032	-0.40140132	-0.59285332
0.85806032	-0.03642232	0.02366032	-0.09281432	-0.38331532	-0.60619132
0.85796032	-0.02939932	0.02266632	-0.09246732	-0.36739832	-0.61758532
0.85623132	-0.02239732	0.02111432	-0.10178132	-0.34652032	-0.63135032
0.85604532	-0.01558032	0.01908632	-0.11229032	-0.32053432	-0.64580032
0.85538932	-0.00875532	0.01656132	-0.12499532	-0.29548532	-0.66091332
0.85356232	-0.00190832	0.01357832	-0.13638732	-0.27258932	-0.67661032
0.85060332	0.00484132	0.01017632	-0.15690232	-0.25002732	-0.69406432
0.84791732	0.01151732	0.00651932	-0.17222432	-0.22335332	-0.70987032
0.84342232	0.01805732	0.00261732	-0.19720732	-0.20436432	-0.72856532
0.83894332	0.02451532	-0.00150632	-0.21448332	-0.18435232	-0.74510232
0.83315632	0.03082532	-0.00576132	-0.23978932	-0.16868032	-0.76295032
0.82783832	0.03697432	-0.01004632	-0.25771232	-0.15770432	-0.78069732
0.82249932	0.04289232	-0.01428832	-0.27264932	-0.15240032	-0.79670232
0.81763332	0.04861532	-0.01844632	-0.28325632	-0.14466632	-0.81128432
0.81339832	0.05406732	-0.02250132	-0.29234732	-0.13948532	-0.82486532
0.80989432	0.05930132	-0.02650832	-0.29426432	-0.13137232	-0.83677632
0.80617532	0.06423732	-0.03036332	-0.29610232	-0.13153332	-0.84895232
0.80312532	0.06895632	-0.03411532	-0.29119932	-0.12218932	-0.85765132
0.79981432	0.07332332	-0.03771332	-0.28821232	-0.12704232	-0.86874932
0.79749032	0.07752132	-0.04124432	-0.28335932	-0.12222832	-0.87638632
0.79577832	0.08152132	-0.04464332	-0.26993332	-0.11513432	-0.88236632
0.79305632	0.08516532	-0.04784632	-0.25972632	-0.11828332	-0.89039232
0.79127332	0.08868432	-0.05099332	-0.24608832	-0.11449232	-0.89680432
0.79026932	0.09204232	-0.05407132	-0.23166232	-0.10800432	-0.90183032
0.78832232	0.09505732	-0.05698932	-0.22374832	-0.11210532	-0.90852832
0.78738132	0.09799532	-0.05991032	-0.19530932	-0.11150532	-0.91337532
0.78634932	0.10069332	-0.06278532	-0.19119932	-0.10681132	-0.91811432
0.78526132	0.10324332	-0.06566932	-0.18749432	-0.11551332	-0.92584732
0.78443532	0.10566632	-0.06859932	-0.18836832	-0.11568532	-0.93297332
0.78363332	0.10797932	-0.07158032	-0.18527832	-0.12053232	-0.94086232
0.78297732	0.11013232	-0.07458332	-0.18703432	-0.12483032	-0.94953632
0.78245932	0.11212632	-0.07759132	-0.19078732	-0.12820632	-0.95803832
0.78174132	0.11390932	-0.08061532	-0.17810032	-0.13357732	-0.96517332
0.78059432	0.11537332	-0.08358532	-0.17924232	-0.14380732	-0.97377532
0.77947832	0.11661132	-0.08654432	-0.17523232	-0.15438632	-0.98147132
0.77852232	0.11755432	-0.08946732	-0.17209032	-0.16482932	-0.98763332
0.77711332	0.11804632	-0.09217232	-0.17354432	-0.17432332	-0.99197032
0.77567332	0.11806832	-0.09464232	-0.16817332	-0.18580232	-0.99390832
0.77490132	0.11773532	-0.09688632	-0.16528532	-0.18923732	-0.99238432
0.77439432	0.11710732	-0.09891532	-0.16223432	-0.19166532	-0.98952732
0.77431532	0.11636532	-0.10087732	-0.15972232	-0.19227832	-0.98636432
0.77431532	0.11553532	-0.10272632	-0.16045332	-0.19226232	-0.98355332
0.77446632	0.11461132	-0.10452032	-0.15686532	-0.19154732	-0.98076432
0.77488032	0.11360932	-0.10623932	-0.15828532	-0.18915332	-0.97772132
0.77532232	0.11245732	-0.10777532	-0.15450932	-0.19026132	-0.97439332
0.77594732	0.11119032	-0.10915632	-0.15403532	-0.18821432	-0.97030632
0.77658232	0.10979232	-0.11042532	-0.15001732	-0.18807632	-0.96556632
0.77701732	0.10831132	-0.11156232	-0.14531832	-0.18861032	-0.96099832
0.77770132	0.10680732	-0.11265932	-0.14574332	-0.18702032	-0.95667032
0.77824632	0.10525332	-0.11369932	-0.14187532	-0.18662632	-0.95180632
0.77862732	0.10369032	-0.11466332	-0.14431132	-0.18746132	-0.94888432
0.77901132	0.10215232	-0.11565132	-0.14555132	-0.18756432	-0.94523132
0.77924332	0.10062332	-0.11661832	-0.14465732	-0.18872732	-0.94286032
0.77995232	0.09925032	-0.11765132	-0.14607432	-0.18488132	-0.94035132
0.78017132	0.09788532	-0.11858732	-0.14068432	-0.18448932	-0.93902632
0.78020632	0.09652832	-0.11943932	-0.13842132	-0.18728032	-0.93888632
0.78070632	0.09520732	-0.12026932	-0.13744732	-0.18318632	-0.93846832
0.78123532	0.09380132	-0.12099432	-0.13410732	-0.18328432	-0.93787232
0.78185932	0.09228632	-0.12164632	-0.13136432	-0.18171332	-0.93749832
0.78253932	0.09065632	-0.12218932	-0.12852332	-0.18005232	-0.93708732
0.78279432	0.08889232	-0.12263932	-0.12515932	-0.18097432	-0.93672132
0.78347032	0.08712432	-0.12315232	-0.12368532	-0.18100032	-0.93706732
0.78394132	0.08530632	-0.12362832	-0.12896332	-0.17982032	-0.93830932
0.78431032	0.08344432	-0.12406532	-0.12840132	-0.18190132	-0.93872632
0.78456432	0.08156232	-0.12451232	-0.12272332	-0.18259832	-0.93857032
0.78470432	0.07962632	-0.12497132	-0.12077932	-0.18513032	-0.93919632
0.78583532	0.07767532	-0.12556232	-0.11818832	-0.18252332	-0.93779432
0.78656132	0.07547832	-0.12597232	-0.11480032	-0.18389532	-0.93706232
0.78806432	0.07313532	-0.12644432	-0.11963832	-0.18225032	-0.93557932
0.78893332	0.07060132	-0.12674332	-0.12110832	-0.18194432	-0.93388332
0.79023132	0.06796232	-0.12708132	-0.12498132	-0.18139232	-0.93031132
0.79029332	0.06517132	-0.12728232	-0.12564732	-0.18611532	-0.92632632
0.79016832	0.06250932	-0.12764032	-0.12801132	-0.19078732	-0.92426632
0.78995232	0.06014632	-0.12822732	-0.13405732	-0.19498132	-0.92476332
0.79020332	0.05805632	-0.12904532	-0.14146832	-0.19720632	-0.92691332
0.79108632	0.05613532	-0.12993032	-0.14524932	-0.19457632	-0.92889432
0.79190632	0.05424132	-0.13065432	-0.14759832	-0.19360932	-0.93093432
0.79261832	0.05242132	-0.13118032	-0.15182632	-0.19017932	-0.93376632
0.79296832	0.05069632	-0.13158832	-0.15161032	-0.18843132	-0.93698532
0.79325732	0.04909132	-0.13197132	-0.14888732	-0.18912732	-0.94113832
0.79339632	0.04759532	-0.13233932	-0.14422532	-0.18774932	-0.94542732
0.79378932	0.04612332	-0.13267532	-0.14263132	-0.18604732	-0.95123632
0.79427332	0.04462232	-0.13288232	-0.14394432	-0.18612132	-0.95718332
0.79454832	0.04309632	-0.13288532	-0.14909032	-0.18613732	-0.96296732
0.79494132	0.04160832	-0.13287632	-0.15282532	-0.18821032	-0.96834932
0.79483532	0.04021232	-0.13274932	-0.15419532	-0.19110332	-0.97183432
0.79419132	0.03895532	-0.13263632	-0.15583432	-0.19562232	-0.97531732
0.79382132	0.03789032	-0.13258132	-0.16085232	-0.19863532	-0.97713432
0.79365532	0.03698032	-0.13261532	-0.16176732	-0.19997932	-0.97734232
0.79338932	0.03623332	-0.13270632	-0.15961332	-0.20191532	-0.97711632
0.79349632	0.03564832	-0.13278632	-0.16155732	-0.20116232	-0.97618132
0.79389632	0.03516432	-0.13282532	-0.16318532	-0.20005432	-0.97476832
0.79396532	0.03472732	-0.13267532	-0.16716032	-0.20095832	-0.97351132
0.79420832	0.03432432	-0.13250932	-0.16981232	-0.20140832	-0.97131732
0.79463132	0.03401232	-0.13242032	-0.17053332	-0.19897432	-0.96727632
0.79472332	0.03375132	-0.13235632	-0.16973132	-0.19888832	-0.96363832
0.79504632	0.03348632	-0.13242832	-0.16668132	-0.19898232	-0.95939532
0.79500632	0.03317432	-0.13244832	-0.16538632	-0.19955132	-0.95434132
0.79501432	0.03282332	-0.13248532	-0.16315832	-0.19939332	-0.94941632
0.79518632	0.03237332	-0.13248632	-0.15594632	-0.20034632	-0.94242132
0.79501632	0.03179132	-0.13237632	-0.15146432	-0.20238532	-0.93582332
0.79466332	0.03119632	-0.13231932	-0.14382032	-0.20501132	-0.92791632
0.79426432	0.03066932	-0.13243632	-0.13590732	-0.20723432	-0.92087532
0.79379632	0.03020132	-0.13269132	-0.12811332	-0.20931132	-0.91334332
0.79337532	0.02972132	-0.13300832	-0.12037932	-0.21166332	-0.90596332
0.79343832	0.02917932	-0.13336832	-0.11259432	-0.21249832	-0.89870432
0.79313532	0.02858132	-0.13360432	-0.10424132	-0.21388332	-0.89114332
0.79292032	0.02800232	-0.13387232	-0.09964532	-0.21595032	-0.88451232
0.79281532	0.02740732	-0.13410732	-0.09472532	-0.21669832	-0.87805232
0.79293032	0.02683432	-0.13442632	-0.08609832	-0.21681032	-0.87181232
0.79261932	0.02626132	-0.13474832	-0.08214132	-0.21765832	-0.86766832
0.79245932	0.02572332	-0.13513932	-0.07254532	-0.21858032	-0.86456332
0.79222432	0.02516632	-0.13548732	-0.06824032	-0.21801632	-0.86366932
0.79190032	0.02447732	-0.13562932	-0.05696432	-0.22134332	-0.86116932
0.79227332	0.02367232	-0.13566932	-0.05603732	-0.21933532	-0.86003332
0.79202332	0.02280632	-0.13555632	-0.05305632	-0.22199032	-0.85843632
0.79211632	0.02200732	-0.13555632	-0.05474032	-0.22191132	-0.85856532
0.79200432	0.02129232	-0.13558632	-0.05328432	-0.22305532	-0.85789432
0.79197632	0.02066332	-0.13570832	-0.05330132	-0.22371132	-0.85884832
0.79224632	0.02004832	-0.13580632	-0.05260732	-0.22281332	-0.85922232
0.79221732	0.01934232	-0.13581332	-0.05057432	-0.22398032	-0.86077232
0.79263832	0.01854032	-0.13569432	-0.05006632	-0.22285032	-0.86167032
0.79369732	0.01756932	-0.13555132	-0.05204032	-0.22132232	-0.86280232
0.79432832	0.01645632	-0.13516132	-0.05868332	-0.22046632	-0.86180832
0.79489932	0.01527732	-0.13480532	-0.06398732	-0.22008432	-0.85931832
0.79492232	0.01409132	-0.13449132	-0.06760232	-0.22160332	-0.85610732
0.79496832	0.01299932	-0.13435732	-0.07551732	-0.22297532	-0.85376332
0.79498732	0.01192632	-0.13436232	-0.07260032	-0.22454332	-0.84953432
0.79563732	0.01073132	-0.13438832	-0.06972332	-0.22287232	-0.84409932
0.79605232	0.00951232	-0.13434432	-0.07242932	-0.22276732	-0.84018032
0.79639832	0.00827532	-0.13436132	-0.07158932	-0.22124832	-0.83566732
0.79638032	0.00698632	-0.13432232	-0.07015832	-0.22164332	-0.82968832
0.79609732	0.00568832	-0.13441032	-0.06667232	-0.22310632	-0.82456632
0.79618032	0.00434732	-0.13472932	-0.06941632	-0.22262232	-0.82178432
0.79611532	0.00302432	-0.13519732	-0.05916532	-0.22403732	-0.81745732
0.79707232	0.00156032	-0.13576232	-0.05742232	-0.22100232	-0.81507032
0.79780132	-0.00016032	-0.13602332	-0.04921832	-0.22030132	-0.81156732
0.79828632	-0.00206632	-0.13600032	-0.03902332	-0.21728732	-0.80539132
0.79881332	-0.00411832	-0.13590632	-0.04008832	-0.21689132	-0.80140132
0.79919332	-0.00626932	-0.13581132	-0.03987832	-0.21624832	-0.79775532
0.79899732	-0.00843032	-0.13571932	-0.03915832	-0.21887632	-0.79486432
0.79892332	-0.01056332	-0.13578132	-0.03454532	-0.21949332	-0.79303232
0.79936732	-0.01277432	-0.13596132	-0.03281232	-0.22105632	-0.79117632
0.79982232	-0.01498432	-0.13606032	-0.03042132	-0.21722432	-0.78955832
0.80056932	-0.01729832	-0.13610132	-0.02823232	-0.21566232	-0.78723232
0.80130332	-0.01972432	-0.13604332	-0.02627232	-0.21435132	-0.78495832
0.80193032	-0.02224632	-0.13605432	-0.02818032	-0.21425032	-0.78322632
0.80230832	-0.02481132	-0.13616232	-0.02700232	-0.21450832	-0.78236932
0.80170032	-0.02732432	-0.13633532	-0.02327832	-0.21594232	-0.78279432
0.80200632	-0.02981632	-0.13673932	-0.02174832	-0.21560532	-0.78477032
0.80326832	-0.03236432	-0.13721032	-0.02012032	-0.21222932	-0.78692032
0.80395932	-0.03495732	-0.13724132	-0.01434632	-0.21032732	-0.78655132
0.80527232	-0.03766132	-0.13723032	-0.01677732	-0.20431332	-0.78717032
0.80586132	-0.04033832	-0.13705532	-0.02078032	-0.20409132	-0.78797532
0.80575732	-0.04295132	-0.13684232	-0.02259532	-0.20418932	-0.78779532
0.80540932	-0.04549332	-0.13680632	-0.02369032	-0.20785932	-0.78989332
0.80556732	-0.04801332	-0.13696732	-0.02525832	-0.20848732	-0.79185732
0.80690032	-0.05067432	-0.13724332	-0.02543632	-0.20330132	-0.79307032
0.80804832	-0.05353532	-0.13722332	-0.02462932	-0.20171132	-0.79222732
0.80889732	-0.05646432	-0.13702232	-0.02755132	-0.20203032	-0.79093632
0.80956432	-0.05938432	-0.13673932	-0.03290032	-0.20042832	-0.78992932
0.80932532	-0.06219832	-0.13648932	-0.03789832	-0.20337732	-0.78904832
0.80884032	-0.06487632	-0.13646632	-0.04116732	-0.20624732	-0.78816532
0.80808832	-0.06741132	-0.13670932	-0.04094732	-0.21031832	-0.78824032
0.80775432	-0.06984332	-0.13713132	-0.04396832	-0.21224832	-0.79008932
0.80869932	-0.07234832	-0.13770032	-0.04275632	-0.20755032	-0.79039232
0.80999732	-0.07497932	-0.13808932	-0.04208832	-0.20189432	-0.79015432
0.81054232	-0.07748032	-0.13821132	-0.04579832	-0.20256632	-0.79131532
0.81044732	-0.07973732	-0.13814632	-0.04878132	-0.20157832	-0.79219532
0.81024632	-0.08175132	-0.13808732	-0.04757732	-0.20127832	-0.79326732
0.81097232	-0.08375632	-0.13815432	-0.04487032	-0.20071032	-0.79477432
0.81126032	-0.08572732	-0.13805032	-0.04102832	-0.20006432	-0.79621832
0.81172132	-0.08781432	-0.13792932	-0.03671832	-0.19966832	-0.79686832
0.81156732	-0.08981932	-0.13776832	-0.04219532	-0.20214932	-0.80014532
0.81208732	-0.09177232	-0.13769132	-0.04601832	-0.20181832	-0.80225932
0.81199032	-0.09354132	-0.13744132	-0.05448032	-0.20258132	-0.80329032
0.81205932	-0.09523532	-0.13711032	-0.05991132	-0.20463232	-0.80341632
0.81202732	-0.09684132	-0.13682532	-0.06494932	-0.20551832	-0.80334332
0.81194832	-0.09839832	-0.13663032	-0.06852232	-0.20497832	-0.80299032
0.81215132	-0.09995632	-0.13656332	-0.07045532	-0.20435232	-0.80207732
0.81249832	-0.10156332	-0.13652132	-0.07355032	-0.20506532	-0.80172632
0.81307432	-0.10324832	-0.13641632	-0.07693032	-0.20479332	-0.80051832
0.81325232	-0.10489032	-0.13622232	-0.07865632	-0.20534232	-0.79878432
0.81378232	-0.10656032	-0.13613732	-0.07846732	-0.20605132	-0.79516732
0.81411332	-0.10820232	-0.13615632	-0.07847132	-0.20664532	-0.79182032
0.81439632	-0.10987332	-0.13622032	-0.07814232	-0.20757732	-0.78738332
0.81487232	-0.11166232	-0.13643332	-0.08039632	-0.20755832	-0.78371332
0.81588632	-0.11365932	-0.13661332	-0.07710732	-0.20605732	-0.77835132
0.81747932	-0.11601032	-0.13668432	-0.07657232	-0.20223132	-0.77263932
0.81816132	-0.11836332	-0.13654832	-0.07692732	-0.20146632	-0.76504832
0.81875032	-0.12079732	-0.13634832	-0.07821532	-0.20017432	-0.75754432
0.81923032	-0.12323632	-0.13622132	-0.08004832	-0.20044232	-0.75038832
0.82040932	-0.12588032	-0.13627932	-0.07933032	-0.19900532	-0.74141432
0.82137632	-0.12871832	-0.13628132	-0.07847832	-0.19866532	-0.73276432
0.82252232	-0.13180132	-0.13629832	-0.07892532	-0.19735132	-0.72502032
0.82464932	-0.13539932	-0.13632632	-0.07944232	-0.19478132	-0.71515032
0.82695932	-0.13935232	-0.13622332	-0.07533132	-0.19052732	-0.70474132
0.82744532	-0.14316832	-0.13582732	-0.07507832	-0.19148832	-0.69461432
0.82730632	-0.14692932	-0.13556332	-0.07312132	-0.19288632	-0.68584932
0.82646232	-0.15048032	-0.13549432	-0.06832732	-0.19783132	-0.67853432
0.82610732	-0.15402932	-0.13580532	-0.06494032	-0.20089732	-0.67243532
0.82620232	-0.15760632	-0.13638232	-0.05937132	-0.20093132	-0.66818932
0.82764632	-0.16137932	-0.13713732	-0.05542432	-0.19507732	-0.66418032
0.83010132	-0.16536832	-0.13763332	-0.04977832	-0.18672832	-0.65866232
0.83326432	-0.16953032	-0.13758832	-0.04579932	-0.17653932	-0.65221832
0.83533132	-0.17345932	-0.13692032	-0.04732132	-0.17134132	-0.64539632
0.83671832	-0.17705832	-0.13586932	-0.05243832	-0.16900032	-0.63902932
0.83786432	-0.18029632	-0.13467632	-0.05708032	-0.16795232	-0.63453632
0.83879832	-0.18312032	-0.13334432	-0.05740332	-0.16812332	-0.63001832
0.84031632	-0.18576432	-0.13194932	-0.05786132	-0.16822632	-0.62695932
0.84149932	-0.18804032	-0.13016232	-0.05335932	-0.16858932	-0.62251532
0.84190132	-0.18979932	-0.12802032	-0.04820632	-0.17197232	-0.62032732
0.84148732	-0.19089832	-0.12565832	-0.04571532	-0.17802632	-0.62021732
0.84151032	-0.19163432	-0.12316732	-0.04125932	-0.18329332	-0.62050732
0.84288032	-0.19221232	-0.12040532	-0.03067232	-0.18898232	-0.61932032
0.84405132	-0.19231832	-0.11714132	-0.02142832	-0.19506232	-0.61735232
0.84423532	-0.19170332	-0.11325932	-0.01188132	-0.20671832	-0.61450732
0.84497732	-0.19070332	-0.10908532	-0.00128532	-0.21846232	-0.61231432
0.84568032	-0.18910632	-0.10450432	0.00413632	-0.23424032	-0.61033132
0.84699032	-0.18715332	-0.09955032	0.00700832	-0.25295832	-0.60811632
0.84946132	-0.18509532	-0.09417032	0.00883132	-0.26824632	-0.60542932
0.85085832	-0.18247532	-0.08822932	0.00759332	-0.28489932	-0.60086132
0.85122932	-0.17920832	-0.08195232	0.00483232	-0.30077332	-0.59799832
0.85093132	-0.17536432	-0.07556332	-0.00503032	-0.31813632	-0.59756432
0.85113932	-0.17120532	-0.06919732	-0.01346132	-0.33390432	-0.59716032
0.85102132	-0.16654232	-0.06289732	-0.02642732	-0.34915532	-0.59797632
0.85052032	-0.16137932	-0.05667932	-0.02896632	-0.36850332	-0.59847632
0.85060332	-0.15606132	-0.05072232	-0.03253832	-0.38312732	-0.59889532
0.85021132	-0.15029932	-0.04492132	-0.03442532	-0.39872932	-0.60128032
0.84946632	-0.14422932	-0.03936632	-0.03362932	-0.41327032	-0.60194032
0.84759932	-0.13124632	-0.02915632	-0.03462432	-0.43353932	-0.60834632
0.84734932	-0.12454732	-0.02459732	-0.03121432	-0.44280632	-0.61282932
0.84751532	-0.11773232	-0.02040432	-0.03004232	-0.44800332	-0.61907232
0.84700932	-0.11062832	-0.01654332	-0.03120332	-0.45189132	-0.62527932
0.84724132	-0.10354432	-0.01306232	-0.03112732	-0.45073032	-0.63119332
0.84737932	-0.09639232	-0.01002632	-0.03037032	-0.45014532	-0.63797732
0.84799332	-0.08923432	-0.00737332	-0.03025632	-0.44593632	-0.64522832
0.84876832	-0.08206732	-0.00519232	-0.03744632	-0.44079432	-0.65352232
0.84935732	-0.07485332	-0.00345932	-0.04340832	-0.43485832	-0.66271932
0.85037432	-0.06768932	-0.00219232	-0.05331432	-0.42502132	-0.67249732
0.85149632	-0.06053732	-0.00134132	-0.06717232	-0.41530432	-0.68412532
0.85352232	-0.05346132	-0.00089032	-0.07254532	-0.39929532	-0.69442932
0.85447732	-0.04639232	-0.00094832	-0.08301132	-0.38584932	-0.70462232
0.85518932	-0.03941032	-0.00142132	-0.09096432	-0.37341332	-0.71452732
0.85622132	-0.03252332	-0.00235732	-0.09605732	-0.35616732	-0.72274532
0.85719832	-0.02572332	-0.00379732	-0.09935632	-0.33714632	-0.73176732
0.85773732	-0.01900932	-0.00565032	-0.10297532	-0.32264832	-0.74086832
0.85858032	-0.01241832	-0.00790832	-0.10016532	-0.30833432	-0.74687732
0.85819532	-0.00597232	-0.01043632	-0.10367732	-0.29960432	-0.75586632
0.85929032	0.00029032	-0.01326732	-0.10905232	-0.28621332	-0.76298532
0.85974532	0.00641232	-0.01633132	-0.10680132	-0.27794232	-0.76919032
0.86120732	0.01243932	-0.01967132	-0.10849332	-0.26503032	-0.77543932
0.86208432	0.01834932	-0.02322132	-0.10184132	-0.25530532	-0.78124732
0.86353732	0.02412132	-0.02694032	-0.08977332	-0.24538132	-0.78637932
0.86449732	0.02980432	-0.03081932	-0.08669732	-0.23895932	-0.79450032
0.86524232	0.03536232	-0.03476432	-0.08564032	-0.23551232	-0.80209332
0.86549332	0.04077432	-0.03867932	-0.08791332	-0.23740532	-0.80969032
0.86605332	0.04600632	-0.04254732	-0.08297132	-0.24187432	-0.81788532
0.86738032	0.05110932	-0.04639532	-0.07945032	-0.24662832	-0.82441732
0.86825332	0.05603832	-0.05017332	-0.07691632	-0.25164332	-0.83086432
0.86903932	0.06080232	-0.05384232	-0.06886132	-0.25798232	-0.83655432
0.86962832	0.06544932	-0.05739632	-0.06541432	-0.26704432	-0.84371232
0.87167032	0.07008032	-0.06096532	-0.07022132	-0.27127932	-0.85042632
0.87353332	0.07456432	-0.06446732	-0.06805732	-0.27693632	-0.85843032
0.87473632	0.07886832	-0.06784732	-0.07746132	-0.28613432	-0.86856032
0.87716932	0.08311232	-0.07126332	-0.08229232	-0.28866032	-0.87664232
0.87859032	0.08708232	-0.07456132	-0.08419932	-0.29710432	-0.88552932
0.87953632	0.09074032	-0.07775432	-0.08933732	-0.30333032	-0.89498732
0.88101132	0.09418232	-0.08098532	-0.09750232	-0.30763832	-0.90482832
0.88165032	0.09723232	-0.08408832	-0.10491232	-0.31445332	-0.91503632
0.88247832	0.09997932	-0.08722132	-0.11308932	-0.32028832	-0.92444132
0.88297932	0.10233132	-0.09035632	-0.11796932	-0.32517632	-0.93271032
0.88362932	0.10427932	-0.09352432	-0.12756332	-0.32818132	-0.94074332
0.88361632	0.10577932	-0.09660032	-0.13694532	-0.33181032	-0.94818032
0.88306332	0.10677232	-0.09960032	-0.14015332	-0.33394232	-0.95220632
0.88180432	0.10710132	-0.10219132	-0.14319032	-0.33657332	-0.95454332
0.88100332	0.10684432	-0.10454832	-0.14363332	-0.33493832	-0.95243232
0.88103232	0.10613132	-0.10659832	-0.15582532	-0.32998832	-0.95066932
0.88183632	0.10518732	-0.10846632	-0.16386632	-0.32546532	-0.94677232
0.88245532	0.10398432	-0.11010232	-0.17560832	-0.32134432	-0.94431532
0.88354232	0.10264332	-0.11173232	-0.18038832	-0.31559832	-0.93937132
0.88441632	0.10117632	-0.11324732	-0.18300032	-0.31096832	-0.93451832
0.88553132	0.09965432	-0.11469632	-0.18383032	-0.30532432	-0.92989432
0.88614832	0.09805032	-0.11604932	-0.18289832	-0.30081532	-0.92633432
0.88679032	0.09644232	-0.11736432	-0.18272432	-0.29695432	-0.92355132
0.88778132	0.09480532	-0.11869732	-0.18224832	-0.29334632	-0.92163632
0.88846632	0.09307832	-0.11988432	-0.18211432	-0.28907432	-0.92014232
0.88984532	0.09132032	-0.12106532	-0.18005932	-0.28472732	-0.91774732
0.89113732	0.08947732	-0.12213632	-0.17995232	-0.27769732	-0.91629432
0.89276532	0.08758032	-0.12309332	-0.18131432	-0.27220332	-0.91609032
0.89411032	0.08555332	-0.12386532	-0.18328232	-0.26793732	-0.91533132
0.89624032	0.08352632	-0.12454632	-0.18045132	-0.25876032	-0.91336632
0.89766332	0.08139432	-0.12508932	-0.18074132	-0.25545932	-0.91241032
0.89906432	0.07919032	-0.12550632	-0.18432032	-0.25124232	-0.91145532
0.89983432	0.07686332	-0.12596032	-0.18144432	-0.25177532	-0.91134032
0.90124332	0.07450332	-0.12647432	-0.18008032	-0.24800232	-0.90935332
0.90269232	0.07204032	-0.12708932	-0.18227132	-0.24323832	-0.90732032
0.90341932	0.06940532	-0.12760032	-0.17918432	-0.24668932	-0.90621332
0.90416432	0.06671532	-0.12812432	-0.17626132	-0.24491332	-0.90298932
0.90430432	0.06396832	-0.12859232	-0.17800132	-0.24755232	-0.89980432
0.90457832	0.06141232	-0.12915732	-0.17534632	-0.24872732	-0.89738832
0.90406332	0.05909832	-0.12976532	-0.17008032	-0.25097832	-0.89621832
0.90409432	0.05707532	-0.13055532	-0.17029632	-0.25322532	-0.89755332
0.90477932	0.05528832	-0.13147432	-0.16838032	-0.24795532	-0.89866032
0.90532432	0.05356232	-0.13217832	-0.16243932	-0.24577132	-0.89977632
0.90623032	0.05184732	-0.13269932	-0.15985332	-0.24092832	-0.90170732
0.90665132	0.05008932	-0.13297232	-0.15637032	-0.24021732	-0.90376332
0.90721132	0.04843532	-0.13322032	-0.15233032	-0.23849332	-0.90742732
0.90751632	0.04686432	-0.13345532	-0.15000932	-0.23694432	-0.91119732
0.90704832	0.04533432	-0.13353832	-0.14555832	-0.23666532	-0.91607632
0.90786332	0.04388832	-0.13382332	-0.14243932	-0.23350032	-0.92105832
0.90845732	0.04238632	-0.13391432	-0.14316732	-0.23304932	-0.92689632
0.90850432	0.04080532	-0.13387332	-0.14635232	-0.23289132	-0.93238232
0.90941532	0.03928632	-0.13392132	-0.14880332	-0.23126632	-0.93655832
0.90937832	0.03776632	-0.13385232	-0.15155632	-0.23283632	-0.94041532
0.90895032	0.03633132	-0.13382332	-0.14805732	-0.23497232	-0.94289932
0.90907332	0.03501832	-0.13391832	-0.14822732	-0.23316232	-0.94490532
0.90952432	0.03373632	-0.13402432	-0.14581832	-0.23195232	-0.94607632
0.90984432	0.03239332	-0.13402532	-0.14887132	-0.23208332	-0.94660132
0.91177532	0.03102532	-0.13407432	-0.14918132	-0.22721332	-0.94376232
0.91217932	0.02959432	-0.13386432	-0.15560032	-0.22662832	-0.94161232
0.91188732	0.02822932	-0.13367132	-0.16132132	-0.22907132	-0.93868032
0.91201432	0.02701832	-0.13366132	-0.16489432	-0.22738732	-0.93557132
0.91232032	0.02589832	-0.13375732	-0.16396732	-0.22805932	-0.93183332
0.91226632	0.02478932	-0.13378032	-0.16695632	-0.22856032	-0.92888832
0.91280632	0.02371732	-0.13385532	-0.16527932	-0.22532732	-0.92487832
0.91289832	0.02266032	-0.13386032	-0.16491532	-0.22521032	-0.92064432
0.91310532	0.02164632	-0.13388932	-0.16292032	-0.22506932	-0.91679132
0.91306632	0.02066032	-0.13395332	-0.16040332	-0.22398932	-0.91311532
0.91293732	0.01972832	-0.13406332	-0.15674832	-0.22640332	-0.90992132
0.91269032	0.01880732	-0.13423832	-0.15422832	-0.22629432	-0.90790232
0.91289432	0.01789032	-0.13444032	-0.15192332	-0.22556232	-0.90569632
0.91272932	0.01695032	-0.13457232	-0.14623732	-0.22563232	-0.90353432
0.91274632	0.01601832	-0.13474332	-0.13806332	-0.22451832	-0.90156132
0.91232132	0.01511932	-0.13489532	-0.12846632	-0.22436232	-0.89965932
0.91188032	0.01426732	-0.13509932	-0.12161132	-0.22545732	-0.89945232
0.91161732	0.01342832	-0.13536432	-0.10822832	-0.22514232	-0.89790432
0.91117432	0.01254932	-0.13560732	-0.09580132	-0.22550332	-0.89724632
0.91098432	0.01155932	-0.13578232	-0.08441232	-0.22578732	-0.89559632
0.91109032	0.01038532	-0.13584532	-0.08022432	-0.22568232	-0.89472532
0.91157732	0.00906032	-0.13584132	-0.07290532	-0.22421332	-0.89015632
0.91219932	0.00757232	-0.13576532	-0.06822132	-0.22333232	-0.88591332
0.91220132	0.00596232	-0.13564732	-0.06535632	-0.22432232	-0.88009432
0.91138532	0.00439332	-0.13566232	-0.06311332	-0.22982232	-0.87571832
0.91077732	0.00304532	-0.13597132	-0.06001432	-0.23052532	-0.87185032
0.91152032	0.00176432	-0.13645332	-0.05811032	-0.22786632	-0.86920532
0.91196732	0.00038032	-0.13663732	-0.05134932	-0.22666732	-0.86458632
0.91279232	-0.00113132	-0.13664032	-0.05005332	-0.22450432	-0.86055732
0.91350632	-0.00272332	-0.13659732	-0.04833332	-0.22365032	-0.85598232
0.91389032	-0.00432832	-0.13654732	-0.04714432	-0.22287032	-0.85159732
0.91471632	-0.00598132	-0.13667132	-0.04671232	-0.22139732	-0.84713532
0.91509132	-0.00772732	-0.13674432	-0.04218532	-0.22093232	-0.84262732
0.91620332	-0.00961432	-0.13690532	-0.04171932	-0.21942132	-0.83842332
0.91725432	-0.01161132	-0.13701032	-0.04082432	-0.21875732	-0.83377332
0.91778632	-0.01364032	-0.13698232	-0.04308332	-0.22056232	-0.82996232
0.91748532	-0.01563232	-0.13684232	-0.04359932	-0.22101432	-0.82506232
0.91787632	-0.01758132	-0.13675132	-0.04192832	-0.22164132	-0.82137032
0.91809032	-0.01947732	-0.13671832	-0.04770432	-0.22338832	-0.81835632
0.91858532	-0.02132732	-0.13675332	-0.04520232	-0.22218332	-0.81553132
0.91971432	-0.02326532	-0.13680732	-0.04209632	-0.22036432	-0.81209132
0.92066832	-0.02532832	-0.13684032	-0.03884132	-0.21963432	-0.80885232
0.92234132	-0.02770132	-0.13682932	-0.03448132	-0.21582832	-0.80539432
0.92273532	-0.03025732	-0.13655432	-0.03326132	-0.21656332	-0.80141632
0.92359632	-0.03294632	-0.13644632	-0.03944432	-0.21699832	-0.79750732
0.92376432	-0.03560432	-0.13636532	-0.04306032	-0.21646932	-0.79420532
0.92273232	-0.03811432	-0.13631232	-0.04497332	-0.22120032	-0.79121132
0.92237932	-0.04051632	-0.13652432	-0.04435032	-0.22097932	-0.78881732
0.92308032	-0.04283132	-0.13697032	-0.04349332	-0.21732932	-0.78846532
0.92371932	-0.04515332	-0.13725532	-0.04554832	-0.21379732	-0.78807332
0.92588232	-0.04760632	-0.13755332	-0.04199032	-0.20899532	-0.78566932
0.92620232	-0.05002732	-0.13749832	-0.04620432	-0.20761632	-0.78591632
0.92665332	-0.05238932	-0.13748832	-0.04306432	-0.20435832	-0.78562732
0.92682332	-0.05469232	-0.13749632	-0.04144632	-0.20411932	-0.78605932
0.92684532	-0.05690432	-0.13760832	-0.04158132	-0.20532132	-0.78714032
0.92673932	-0.05904132	-0.13773032	-0.04030232	-0.20480432	-0.78939032
0.92711532	-0.06121932	-0.13778232	-0.03729432	-0.20311032	-0.79087132
0.92788132	-0.06344332	-0.13784032	-0.03978832	-0.20134132	-0.79338032
0.92797932	-0.06546432	-0.13785332	-0.03835232	-0.20449832	-0.79647632
0.92765432	-0.06729732	-0.13791832	-0.04230432	-0.20655032	-0.80062132
0.92679632	-0.06889832	-0.13788432	-0.04058832	-0.20888932	-0.80334732
0.92620632	-0.07038032	-0.13790032	-0.04274532	-0.21167932	-0.80973932
0.92681432	-0.07187932	-0.13798432	-0.04145132	-0.21185532	-0.81464632
0.92737332	-0.07335732	-0.13795632	-0.04088432	-0.21129032	-0.81870432
0.92781032	-0.07483332	-0.13783632	-0.04458532	-0.21095532	-0.82339832
0.92798332	-0.07627432	-0.13761432	-0.04852432	-0.21376732	-0.82769432
0.92811332	-0.07767232	-0.13733732	-0.05763732	-0.21456632	-0.83115632
0.92722332	-0.07881832	-0.13694332	-0.06516032	-0.21903332	-0.83411932
0.92665932	-0.07982932	-0.13671432	-0.06433432	-0.22158032	-0.83299032
0.92693732	-0.08078132	-0.13657532	-0.06669332	-0.22234832	-0.83301032
0.92661832	-0.08156132	-0.13635432	-0.07781332	-0.22444632	-0.83326732
0.92718032	-0.08238332	-0.13617932	-0.07914532	-0.22338132	-0.83024232
0.92774832	-0.08312232	-0.13603732	-0.08046732	-0.22287932	-0.82975132
0.92787032	-0.08384532	-0.13588932	-0.08383432	-0.22254732	-0.82376332
0.92702532	-0.08433532	-0.13575532	-0.09265432	-0.22490932	-0.82047132
0.92788232	-0.08492732	-0.13599032	-0.08881332	-0.22560132	-0.81454532
0.92862932	-0.08546332	-0.13623732	-0.08743632	-0.22215332	-0.80798032
0.92920832	-0.08582732	-0.13644432	-0.08053532	-0.21897532	-0.80253832
0.92921432	-0.08606932	-0.13655932	-0.08283232	-0.21792632	-0.79769232
0.92890332	-0.08625332	-0.13667832	-0.08749532	-0.22023632	-0.79272132
0.92897032	-0.08638432	-0.13692832	-0.08141332	-0.21931532	-0.78544332
0.92887332	-0.08648032	-0.13713132	-0.07472232	-0.22006732	-0.77912832
0.92866932	-0.08660932	-0.13738932	-0.07053332	-0.22136832	-0.77325932
0.92851332	-0.08682132	-0.13759532	-0.06692432	-0.22129832	-0.76742532
0.92869832	-0.08715832	-0.13780932	-0.05727432	-0.22091032	-0.76229932
0.92848332	-0.08761432	-0.13791732	-0.05254432	-0.22303032	-0.75734532
0.92850832	-0.08820632	-0.13804932	-0.05223732	-0.22393132	-0.75414932
0.92869432	-0.08891232	-0.13810532	-0.04532632	-0.22639232	-0.74871532
0.92814432	-0.08957832	-0.13803532	-0.04963332	-0.22825532	-0.74515932
0.92832032	-0.09022832	-0.13815332	-0.04768132	-0.22808232	-0.74030832
0.92796832	-0.09079632	-0.13829332	-0.04580032	-0.22897032	-0.73598832
0.92829632	-0.09146432	-0.13853332	-0.04277732	-0.22792332	-0.73232232
0.92830732	-0.09224932	-0.13862732	-0.03645232	-0.22858432	-0.72789832
0.92863232	-0.09319332	-0.13868532	-0.03237232	-0.22734932	-0.72371132
0.92865132	-0.09418532	-0.13873332	-0.02851432	-0.22859132	-0.71825332
0.92864132	-0.09525132	-0.13883032	-0.02413832	-0.22892032	-0.71373732
0.92898832	-0.09641132	-0.13908832	-0.02310332	-0.22883032	-0.70921832
0.92848132	-0.09760432	-0.13929632	-0.01893232	-0.23072932	-0.70410932
0.92905532	-0.09899132	-0.13977432	-0.01114432	-0.23027132	-0.70030832
0.92973232	-0.10057732	-0.14012432	-0.01040232	-0.22741432	-0.69820932
0.93045432	-0.10232932	-0.14019632	-0.00648232	-0.22593832	-0.69604832
0.93158332	-0.10428132	-0.14014732	-0.00867232	-0.22403732	-0.69440632
0.93169532	-0.10620932	-0.13989632	-0.00954232	-0.22540032	-0.69112432
0.93264532	-0.10835232	-0.13976332	-0.01152832	-0.22484632	-0.68796732
0.93236232	-0.11046432	-0.13956032	-0.01171632	-0.22766832	-0.68370632
0.93302932	-0.11280232	-0.13962532	-0.01113132	-0.22613732	-0.68092832
0.93311432	-0.11521532	-0.13965432	-0.01075232	-0.22884532	-0.67842332
0.93405232	-0.11790132	-0.13963832	-0.00954632	-0.22763532	-0.67509132
0.93538132	-0.12076532	-0.13945832	-0.00946232	-0.22408232	-0.67080632
0.93724432	-0.12382732	-0.13910532	-0.01177632	-0.22014332	-0.66448732
0.93824132	-0.12688932	-0.13845332	-0.01956832	-0.21806832	-0.65749032
0.93655232	-0.12953432	-0.13764332	-0.02291032	-0.22355832	-0.65060632
0.93552732	-0.13201232	-0.13737332	-0.02690332	-0.22684432	-0.64706932
0.93570632	-0.13452632	-0.13743832	-0.02879232	-0.22592032	-0.64298432
0.93664732	-0.13714032	-0.13738232	-0.02857932	-0.22342132	-0.63817032
0.93712832	-0.13953932	-0.13701232	-0.02845332	-0.22118632	-0.63414332
0.93670932	-0.14143432	-0.13650032	-0.03101132	-0.22163632	-0.63244732
0.93548132	-0.14268232	-0.13605632	-0.02891532	-0.22169532	-0.63219432
0.93518632	-0.14359932	-0.13588632	-0.02025732	-0.22040932	-0.63189732
0.93506732	-0.14416232	-0.13574632	-0.01139032	-0.21819632	-0.63490332
0.93512832	-0.14458932	-0.13538332	0.00131132	-0.21748632	-0.63781232
0.93587432	-0.14508032	-0.13464332	0.00434632	-0.21733332	-0.64249132
0.93748932	-0.14562932	-0.13354032	0.00920432	-0.21630532	-0.64711932
0.93895632	-0.14611932	-0.13178632	0.01158032	-0.21789232	-0.65069532
0.94116032	-0.14660032	-0.12941532	0.01231832	-0.21877132	-0.65253332
0.94394732	-0.14702132	-0.12634132	0.01484832	-0.22129332	-0.65131732
0.94635932	-0.14723432	-0.12246532	0.01632132	-0.22904732	-0.64748532
0.94864032	-0.14721432	-0.11784632	0.01677032	-0.23812232	-0.64086332
0.94913732	-0.14663232	-0.11257132	0.01836532	-0.25056632	-0.63297232
0.94850932	-0.14554532	-0.10695932	0.02114632	-0.26286132	-0.62404132
0.94777832	-0.14408632	-0.10116032	0.02191532	-0.27556032	-0.61611532
0.94878132	-0.14261832	-0.09527932	0.01777732	-0.28388632	-0.60807732
0.95113232	-0.14126932	-0.08892032	0.01866732	-0.28579832	-0.59758732
0.95178232	-0.13947432	-0.08200632	0.01010332	-0.29187432	-0.58943232
0.94857932	-0.13679732	-0.07476432	0.00448432	-0.30498032	-0.58207532
0.94635832	-0.13388132	-0.06771932	-0.00862232	-0.31650032	-0.57880532
0.94282332	-0.13045232	-0.06076732	-0.01643532	-0.33202832	-0.57579532
0.93918132	-0.12671932	-0.05399732	-0.02140932	-0.34897132	-0.57145832
0.93637032	-0.12284632	-0.04744332	-0.02211532	-0.36385332	-0.56855232
0.93375132	-0.11873732	-0.04106532	-0.01591032	-0.37966132	-0.56349132
0.92898732	-0.11408532	-0.03486132	-0.00964432	-0.39542932	-0.55854832
0.92487132	-0.10922532	-0.02907732	-0.00446332	-0.40660132	-0.55532732
0.92025932	-0.10403132	-0.02375632	0.00290632	-0.42048932	-0.55271532
0.91643332	-0.09862632	-0.01896032	0.00597932	-0.42936232	-0.55099032
0.91269232	-0.09296032	-0.01469632	-0.00118832	-0.43487532	-0.55400032
0.91014432	-0.08719732	-0.01104632	-0.00958032	-0.43720432	-0.55778132
0.90888832	-0.08132332	-0.00804832	-0.01834732	-0.43313832	-0.56426032
0.90844832	-0.07526732	-0.00573732	-0.03207732	-0.42945632	-0.57301232
0.90890432	-0.06905932	-0.00419532	-0.04478932	-0.41849632	-0.58315432
0.91034332	-0.06275632	-0.00343032	-0.05728732	-0.40527032	-0.59486132
0.91194932	-0.05627232	-0.00335032	-0.06666732	-0.38982132	-0.60735832
0.91412832	-0.04967532	-0.00398232	-0.07865232	-0.36970132	-0.62109832
0.91653032	-0.04304832	-0.00527832	-0.09073432	-0.35322032	-0.63436932
0.91868832	-0.03627832	-0.00721032	-0.10685632	-0.33357832	-0.64844532
0.92015332	-0.02940232	-0.00980232	-0.11899632	-0.31129832	-0.66120632
0.92240832	-0.02254232	-0.01310032	-0.13149032	-0.28594532	-0.67349832
0.92191832	-0.01555732	-0.01702132	-0.14583132	-0.26874232	-0.68790432
0.92057732	-0.00858432	-0.02145232	-0.16465832	-0.25499532	-0.70356532
0.92109132	-0.00155232	-0.02630532	-0.16976932	-0.23565532	-0.71410832
0.91920532	0.00548732	-0.03147532	-0.18753632	-0.22542432	-0.72913032
0.91726132	0.01251132	-0.03691432	-0.19008632	-0.21309532	-0.74261732
0.91546932	0.01938432	-0.04249132	-0.19550732	-0.20455132	-0.75374232
0.91264132	0.02600732	-0.04820332	-0.20859732	-0.20202032	-0.76651232
0.91105332	0.03251532	-0.05402132	-0.20763132	-0.19518632	-0.77806532
0.90940232	0.03882232	-0.05989132	-0.20465032	-0.18871832	-0.78769432
0.90786232	0.04490232	-0.06558132	-0.19507232	-0.18494432	-0.79526732
0.90488432	0.05070632	-0.07098832	-0.18083232	-0.18971932	-0.80455932
0.90160332	0.05611232	-0.07610132	-0.17646832	-0.19975432	-0.81312932
0.89764632	0.06119432	-0.08085932	-0.16745432	-0.20786232	-0.81976732
0.89261932	0.06587732	-0.08512732	-0.15921232	-0.21685332	-0.82712932
0.88711332	0.07011032	-0.08900532	-0.14724932	-0.23543932	-0.83185932
0.88360132	0.07411532	-0.09271232	-0.14969332	-0.24360432	-0.83787332
0.87907732	0.07769332	-0.09603232	-0.15016932	-0.25398332	-0.84408432
0.87398032	0.08081232	-0.09893632	-0.14915932	-0.26638732	-0.84976832
0.86732532	0.08319232	-0.10115632	-0.14801232	-0.28483632	-0.85287632
0.86168932	0.08487232	-0.10288232	-0.14231632	-0.30106432	-0.85146332
0.85827032	0.08596532	-0.10414732	-0.13077032	-0.31089332	-0.84501032
0.85710132	0.08663332	-0.10529132	-0.12619632	-0.31162932	-0.83512332
0.85722432	0.08705032	-0.10637732	-0.11637532	-0.31178432	-0.82658032
0.85646032	0.08714432	-0.10729432	-0.11460532	-0.31079432	-0.81889532
0.85727032	0.08729832	-0.10854532	-0.12831432	-0.31002132	-0.81713432
0.85819432	0.08725032	-0.10976032	-0.13474532	-0.30363632	-0.81348632
0.85778432	0.08681932	-0.11088532	-0.14141232	-0.30447032	-0.81280632
0.85905832	0.08635732	-0.11229032	-0.14835532	-0.29912532	-0.81122232
0.85973432	0.08561032	-0.11371432	-0.16018332	-0.29752332	-0.81367632
0.86001932	0.08460832	-0.11520632	-0.16297332	-0.29565932	-0.81307432
0.86037332	0.08336132	-0.11673232	-0.15894032	-0.29666032	-0.81273432
0.86171032	0.08194732	-0.11829932	-0.15751432	-0.29560532	-0.81180832
0.86241032	0.08021632	-0.11981332	-0.15679932	-0.29375032	-0.81109232
0.86326332	0.07834132	-0.12126032	-0.14670132	-0.29275932	-0.80761732
0.86412632	0.07633232	-0.12259032	-0.14734832	-0.29176332	-0.80630532
0.86506832	0.07424132	-0.12382632	-0.14432832	-0.28964332	-0.80374432
0.86569132	0.07203132	-0.12494032	-0.14868632	-0.28703132	-0.80367532
0.86656132	0.06985532	-0.12598632	-0.15054532	-0.28619632	-0.80415232
0.86706832	0.06765632	-0.12691232	-0.14771932	-0.28323232	-0.80345932
0.86756232	0.06544732	-0.12781132	-0.14087732	-0.28187832	-0.80274432
0.86785832	0.06322032	-0.12873432	-0.13597532	-0.28068332	-0.80358432
0.86807232	0.06093232	-0.12963832	-0.12989532	-0.27870632	-0.80457032
0.86880832	0.05864332	-0.13054832	-0.12441532	-0.27371332	-0.80529132
0.86952032	0.05626532	-0.13132332	-0.12358732	-0.27296932	-0.80717832
0.87055532	0.05385232	-0.13199932	-0.11812732	-0.26997132	-0.80764632
0.87157932	0.05137332	-0.13248532	-0.11839632	-0.26838932	-0.80931532
0.87190732	0.04880632	-0.13276532	-0.12057832	-0.26501832	-0.81066232
0.87326432	0.04625332	-0.13310332	-0.11725232	-0.26138232	-0.81129432
0.87318332	0.04362232	-0.13319032	-0.12354732	-0.26274832	-0.81341032
0.87391632	0.04113132	-0.13353432	-0.12028232	-0.25632032	-0.81199832
0.87330432	0.03868632	-0.13370932	-0.12205932	-0.25997332	-0.81446832
0.87348232	0.03638132	-0.13401632	-0.12052532	-0.25613932	-0.81449732
0.87397432	0.03419932	-0.13432332	-0.12053032	-0.25373832	-0.81466632
0.87538532	0.03208532	-0.13470232	-0.12228432	-0.24493332	-0.81457332
0.87635332	0.03001432	-0.13484732	-0.12332232	-0.24251232	-0.81387732
0.87658132	0.02799532	-0.13490932	-0.12409732	-0.24413232	-0.81341032
0.87657132	0.02607832	-0.13503832	-0.12251032	-0.24523832	-0.81235232
0.87649832	0.02430032	-0.13522332	-0.12128332	-0.24247332	-0.81147432
0.87668332	0.02260732	-0.13550132	-0.12069032	-0.23918832	-0.81147632
0.87709732	0.02103932	-0.13576532	-0.11829432	-0.23497732	-0.81148532
0.87661932	0.01947332	-0.13579832	-0.11853632	-0.23534132	-0.81178632
0.87641732	0.01798432	-0.13577932	-0.11480832	-0.23623432	-0.81120532
0.87624932	0.01663032	-0.13576332	-0.10959932	-0.24127032	-0.81040232
0.87695132	0.01545032	-0.13595832	-0.11085632	-0.23805432	-0.81086932
0.87558832	0.01431332	-0.13594132	-0.10727432	-0.23945532	-0.81027732
0.87613732	0.01330232	-0.13627032	-0.10372132	-0.23394532	-0.80927132
0.87465532	0.01226932	-0.13623432	-0.09951632	-0.24485132	-0.81054032
0.87612732	0.01129632	-0.13658632	-0.09632132	-0.23825032	-0.81146832
0.87576132	0.01022832	-0.13653832	-0.09749032	-0.23627332	-0.81224132
0.87528532	0.00912532	-0.13636932	-0.09486432	-0.24295332	-0.81332532
0.87615832	0.00804732	-0.13640332	-0.09556332	-0.23287332	-0.81380532
0.87637632	0.00694532	-0.13636232	-0.09603232	-0.23519432	-0.81482432
0.87554432	0.00576732	-0.13610432	-0.09748432	-0.23874932	-0.81571632
0.87591332	0.00462132	-0.13604932	-0.09424632	-0.23375432	-0.81542632
0.87736932	0.00340232	-0.13611432	-0.10349132	-0.23491632	-0.81772832
0.87794232	0.00210632	-0.13598532	-0.10937732	-0.23036832	-0.81943532
0.87846032	0.00079432	-0.13579432	-0.11145532	-0.22665632	-0.81965132
0.87924032	-0.00056832	-0.13564232	-0.11427932	-0.22840032	-0.82039232
0.87946832	-0.00192032	-0.13543732	-0.11766232	-0.22515332	-0.82106632
0.87953232	-0.00328632	-0.13526632	-0.11605632	-0.22685732	-0.82090032
0.87995232	-0.00466732	-0.13522432	-0.12125832	-0.22642232	-0.82213532
0.88024932	-0.00603732	-0.13520332	-0.12541532	-0.22688732	-0.82433632
0.88102432	-0.00743232	-0.13520732	-0.13215632	-0.22302732	-0.82679732
0.88188932	-0.00886032	-0.13503632	-0.13790332	-0.22263232	-0.82862732
0.88276732	-0.01039232	-0.13485932	-0.14954932	-0.22296932	-0.83047832
0.88305132	-0.01193932	-0.13466232	-0.15084832	-0.22225032	-0.83106032
0.88301032	-0.01339532	-0.13451332	-0.15150732	-0.22427232	-0.83225032
0.88191732	-0.01474732	-0.13440732	-0.14936232	-0.22905732	-0.83321232
0.88210232	-0.01602332	-0.13463032	-0.14298132	-0.22648232	-0.83199532
0.88271232	-0.01735432	-0.13489332	-0.14639632	-0.22470832	-0.83381132
0.88281132	-0.01873232	-0.13489532	-0.14858632	-0.22377232	-0.83455832
0.88325632	-0.02018332	-0.13477532	-0.14668132	-0.22429332	-0.83565332
0.88328432	-0.02153532	-0.13456132	-0.14511332	-0.22477632	-0.83490632
0.88297132	-0.02287432	-0.13439732	-0.15340132	-0.22362932	-0.83515632
0.88340732	-0.02416232	-0.13444132	-0.14581632	-0.22449432	-0.83381132
0.88449732	-0.02544632	-0.13465632	-0.14321532	-0.22204232	-0.83293532
0.88402632	-0.02676232	-0.13462132	-0.14122232	-0.22331432	-0.83202332
0.88359832	-0.02817732	-0.13461832	-0.13837832	-0.22374932	-0.82884332
0.88371732	-0.02967532	-0.13469932	-0.13917432	-0.22260532	-0.82477032
0.88431532	-0.03135332	-0.13472632	-0.13774232	-0.21979532	-0.82037132
0.88475232	-0.03309932	-0.13468532	-0.13711932	-0.21971532	-0.81479632
0.88486832	-0.03477932	-0.13474432	-0.13785632	-0.22177932	-0.80946832
0.88409732	-0.03636332	-0.13477532	-0.14279632	-0.22527032	-0.80599032
0.88425932	-0.03793532	-0.13504832	-0.13896732	-0.22560632	-0.79977832
0.88476032	-0.03953132	-0.13543832	-0.13635832	-0.22416532	-0.79396532
0.88551532	-0.04122132	-0.13577132	-0.13260932	-0.22169332	-0.78941632
0.88571332	-0.04286832	-0.13601032	-0.13064132	-0.22199232	-0.78607632
0.88610432	-0.04451332	-0.13620932	-0.12770532	-0.22100832	-0.78319432
0.88686332	-0.04622932	-0.13629532	-0.12965832	-0.21915332	-0.78111432
0.88661032	-0.04793832	-0.13620932	-0.13176732	-0.22023332	-0.78007732
0.88723532	-0.04963432	-0.13629032	-0.12589732	-0.22095832	-0.77924032
0.88772432	-0.05132032	-0.13639932	-0.12384532	-0.22062332	-0.77995332
0.88770932	-0.05308532	-0.13638132	-0.12451132	-0.22188532	-0.78080332
0.88836532	-0.05494232	-0.13640432	-0.12996732	-0.22075432	-0.78375232
0.88880532	-0.05684932	-0.13639432	-0.12974132	-0.22174132	-0.78528932
0.88888832	-0.05873232	-0.13630532	-0.13075432	-0.22294032	-0.78736632
0.89003532	-0.06072332	-0.13637732	-0.13298132	-0.22115132	-0.78951632
0.89008332	-0.06272132	-0.13620832	-0.13332532	-0.22359732	-0.79125132
0.88998132	-0.06468632	-0.13611132	-0.13318232	-0.22566632	-0.79261732
0.89000332	-0.06659632	-0.13605532	-0.13351732	-0.22702532	-0.79422632
0.89027432	-0.06850032	-0.13604932	-0.13773632	-0.22730632	-0.79666032
0.89097932	-0.07041032	-0.13605432	-0.14009732	-0.22436732	-0.79888932
0.89152032	-0.07230232	-0.13595132	-0.14361332	-0.22421832	-0.80002832
0.89172032	-0.07420332	-0.13570532	-0.14396532	-0.22385232	-0.79987832
0.89182532	-0.07605232	-0.13553532	-0.14636632	-0.22583632	-0.80003632
0.89201032	-0.07794332	-0.13539832	-0.14615132	-0.22681932	-0.79902132
0.89290332	-0.07986432	-0.13549732	-0.14739432	-0.22344432	-0.79950432
0.89304032	-0.08178732	-0.13551232	-0.14906232	-0.22541732	-0.79980732
0.89315632	-0.08369232	-0.13552632	-0.14844132	-0.22438032	-0.79934632
0.89275332	-0.08550132	-0.13551032	-0.15070832	-0.22593532	-0.79955332
0.89283132	-0.08733332	-0.13555832	-0.15029732	-0.22528532	-0.79846832
0.89312832	-0.08912832	-0.13565732	-0.15045832	-0.22350232	-0.79842932
0.89317532	-0.09077332	-0.13573732	-0.14729532	-0.22303832	-0.79789632
0.89354532	-0.09255332	-0.13575732	-0.14582832	-0.22142332	-0.79804232
0.89402132	-0.09434932	-0.13576932	-0.14335132	-0.22100532	-0.79820832
0.89391532	-0.09609932	-0.13573232	-0.13986232	-0.22095832	-0.79795532
0.89401632	-0.09789832	-0.13571732	-0.13591632	-0.22073232	-0.79786932
0.89360732	-0.09961332	-0.13564132	-0.13473032	-0.22196432	-0.79779632
0.89384032	-0.10133332	-0.13572632	-0.12797632	-0.22247332	-0.79622432
0.89403732	-0.10303532	-0.13578632	-0.12649432	-0.22413832	-0.79606932
0.89396732	-0.10470932	-0.13577132	-0.12587432	-0.22373332	-0.79485332
0.89441032	-0.10648832	-0.13576032	-0.12549232	-0.22400032	-0.79468632
0.89543732	-0.10841632	-0.13578132	-0.12414032	-0.22388732	-0.79307032
0.89562932	-0.11037832	-0.13563232	-0.12219832	-0.22329132	-0.79090032
0.89541332	-0.11230432	-0.13551732	-0.12366032	-0.22500732	-0.78923632
0.89599932	-0.11445132	-0.13547532	-0.12351232	-0.22460932	-0.78492032
0.89747032	-0.11690832	-0.13547132	-0.12087832	-0.22185132	-0.77845832
0.89725932	-0.11925532	-0.13522432	-0.11950032	-0.22269632	-0.77285132
0.89798532	-0.12177132	-0.13525732	-0.11972932	-0.22051932	-0.76661832
0.89857932	-0.12435232	-0.13525732	-0.11565832	-0.21884632	-0.75831432
0.89992132	-0.12717532	-0.13534832	-0.11142232	-0.21629732	-0.74980432
0.90025132	-0.13002132	-0.13528632	-0.10804132	-0.21616432	-0.74082132
0.90050132	-0.13291132	-0.13533232	-0.10293732	-0.21541532	-0.73091332
0.90116232	-0.13594932	-0.13558432	-0.09627332	-0.21430732	-0.72150232
0.90160032	-0.13907432	-0.13592332	-0.08956232	-0.21455432	-0.71306732
0.90228132	-0.14226932	-0.13639932	-0.08105832	-0.21322432	-0.70496032
0.90303232	-0.14560132	-0.13683732	-0.07538032	-0.21160032	-0.69727432
0.90433432	-0.14913232	-0.13717532	-0.06914532	-0.20832332	-0.68943732
0.90487032	-0.15248732	-0.13728232	-0.06186232	-0.20579532	-0.68289332
0.90511732	-0.15567332	-0.13744632	-0.05495732	-0.20618532	-0.67894632
0.90602632	-0.15890732	-0.13758032	-0.05279632	-0.20370532	-0.67750732
0.90676132	-0.16196632	-0.13751732	-0.04671632	-0.19996232	-0.67734032
0.90647932	-0.16461132	-0.13718832	-0.04489632	-0.20034932	-0.68008332
0.90626432	-0.16689732	-0.13674332	-0.04093132	-0.19904732	-0.68474132
0.90604832	-0.16880532	-0.13607032	-0.03611632	-0.19963632	-0.69050032
0.90595832	-0.17045632	-0.13516732	-0.03213032	-0.19959232	-0.69669532
0.90595132	-0.17183232	-0.13398532	-0.03061432	-0.20023232	-0.70453632
0.90645932	-0.17308032	-0.13253132	-0.03036732	-0.20180532	-0.71147932
0.90722332	-0.17413232	-0.13065232	-0.02902932	-0.20273332	-0.71857332
0.90777732	-0.17491632	-0.12815032	-0.02656832	-0.20674632	-0.72366232
0.90910632	-0.17564532	-0.12524632	-0.02503232	-0.21144932	-0.72736132
0.90994232	-0.17592032	-0.12160932	-0.02268832	-0.21840532	-0.72908232
0.91087732	-0.17590132	-0.11731632	-0.01861932	-0.22689832	-0.72718132
0.91138132	-0.17545732	-0.11248032	-0.01420432	-0.23905932	-0.72389332
0.91146032	-0.17451532	-0.10712032	-0.00812232	-0.25316232	-0.71751832
0.91191232	-0.17326032	-0.10140032	-0.00256532	-0.26858832	-0.71072832
0.91518132	-0.17226332	-0.09538132	-0.00179332	-0.27779832	-0.70254532
0.92003932	-0.17154432	-0.08865332	0.00296332	-0.28158132	-0.69009232
0.92100832	-0.16996732	-0.08094932	0.00276332	-0.29091632	-0.67724232
0.92053332	-0.16776032	-0.07278232	0.00152532	-0.30243032	-0.66472932
0.91705732	-0.16455332	-0.06443032	-0.00619632	-0.31826732	-0.65569432
0.91273132	-0.16068332	-0.05632232	-0.01526232	-0.33588632	-0.64958332
0.90763232	-0.15621432	-0.04858732	-0.03199532	-0.35372032	-0.64662232
0.90368332	-0.15150432	-0.04139732	-0.03852932	-0.37035732	-0.64251432
0.89983332	-0.14644532	-0.03480432	-0.04362832	-0.38223132	-0.64314232
0.89538932	-0.14093132	-0.02884832	-0.04637832	-0.39371332	-0.64385032
0.89167232	-0.13521132	-0.02367732	-0.04736232	-0.40160832	-0.64608232
0.88960232	-0.12941832	-0.01922432	-0.03794732	-0.40779032	-0.64927332
0.88808332	-0.12343832	-0.01552032	-0.03518632	-0.41116432	-0.65481632
0.88671532	-0.11719432	-0.01241032	-0.03456532	-0.41291432	-0.66171832
0.88626632	-0.11092532	-0.00991932	-0.03227032	-0.41083632	-0.66808332
0.88688032	-0.10461632	-0.00807132	-0.03565732	-0.40459432	-0.67612232
0.88714032	-0.09813932	-0.00690032	-0.03972632	-0.39701632	-0.68433832
0.88837832	-0.09167832	-0.00637932	-0.04413632	-0.38652932	-0.69323932
0.89090232	-0.08525132	-0.00650132	-0.05941132	-0.36612532	-0.70450932
0.89173632	-0.07863632	-0.00726932	-0.07142932	-0.35169132	-0.71461232
0.89216732	-0.07200832	-0.00859532	-0.09503532	-0.33287332	-0.72852632
0.89210232	-0.06540132	-0.01053232	-0.12240832	-0.31201232	-0.74176932
0.89078832	-0.05877332	-0.01300832	-0.14035432	-0.29237632	-0.75486132
0.88900332	-0.05225732	-0.01598732	-0.15741932	-0.27111732	-0.76644732
0.88502732	-0.04585332	-0.01937532	-0.17727532	-0.25693932	-0.77886532
0.88111532	-0.03974532	-0.02306032	-0.19528832	-0.24391532	-0.79126232
0.87745332	-0.03390032	-0.02694732	-0.20362832	-0.23681432	-0.79995332
0.87429532	-0.02836832	-0.03096732	-0.20778532	-0.22723132	-0.80793932
0.87013532	-0.02306432	-0.03506332	-0.21053832	-0.22210532	-0.81431232
0.86704132	-0.01803932	-0.03930932	-0.20334932	-0.21256832	-0.81941132
0.86329232	-0.01325632	-0.04363532	-0.19687432	-0.21289032	-0.82310332
0.86126832	-0.00870232	-0.04797732	-0.19237132	-0.20310132	-0.82635732
0.85935932	-0.00433032	-0.05242732	-0.18366532	-0.19354632	-0.82968332
0.85669432	-0.00009732	-0.05674332	-0.18146432	-0.19675432	-0.83390032
0.85384032	0.00395632	-0.06099932	-0.18646432	-0.19479832	-0.84005832
0.85228032	0.00790732	-0.06533332	-0.18357832	-0.18839332	-0.84462932
0.85061332	0.01175332	-0.06962732	-0.18379932	-0.18616132	-0.85097332
0.84941332	0.01552132	-0.07394132	-0.18043832	-0.18476932	-0.85792532
0.84771932	0.01917832	-0.07808632	-0.17092932	-0.18704832	-0.86533032
0.84765132	0.02275732	-0.08224932	-0.16607132	-0.18618532	-0.87339432
0.84656632	0.02620832	-0.08622332	-0.15810632	-0.18939232	-0.88141332
0.84530032	0.02948332	-0.09001932	-0.15655132	-0.19746232	-0.89060132
0.84338032	0.03255632	-0.09357632	-0.14891832	-0.20742632	-0.89874032
0.84325232	0.03552432	-0.09725032	-0.14513232	-0.21084432	-0.90627132
0.84105232	0.03807932	-0.10049132	-0.14447232	-0.22269432	-0.91370232
0.83633532	0.03992932	-0.10295332	-0.13672932	-0.24267632	-0.91778432
0.83309732	0.04109932	-0.10502332	-0.13751232	-0.25708532	-0.91792132
0.83142132	0.04156532	-0.10671332	-0.13736732	-0.26415332	-0.91467432
0.83127332	0.04148432	-0.10817532	-0.13690932	-0.26712932	-0.90923632
0.83118332	0.04102632	-0.10948532	-0.14556732	-0.26946332	-0.90499032
0.83197032	0.04047032	-0.11104132	-0.14539932	-0.26845532	-0.90009932
0.83203332	0.03982232	-0.11264032	-0.14861732	-0.26890432	-0.89848132
0.83246332	0.03911232	-0.11439432	-0.14648932	-0.26601132	-0.89689132
0.83270832	0.03831732	-0.11615132	-0.14286632	-0.26505732	-0.89627332
0.83269332	0.03730832	-0.11782132	-0.14069632	-0.26585232	-0.89703832
0.83309732	0.03612032	-0.11934632	-0.13911632	-0.26454732	-0.89680432
0.83395132	0.03474732	-0.12075432	-0.14036032	-0.26323332	-0.89729832
0.83440532	0.03326332	-0.12186032	-0.13800332	-0.26106632	-0.89554132
0.83493132	0.03176232	-0.12287832	-0.14355932	-0.25820432	-0.89643932
0.83518732	0.03036032	-0.12382032	-0.14613332	-0.25652132	-0.89713132
0.83532532	0.02905832	-0.12470932	-0.14701232	-0.25614732	-0.89763632
0.83608132	0.02785832	-0.12567932	-0.14706832	-0.25298932	-0.89809832
0.83653432	0.02666032	-0.12657232	-0.14611532	-0.25080332	-0.89958232
0.83719232	0.02543532	-0.12739832	-0.14290832	-0.24922632	-0.89983132
0.83742532	0.02412132	-0.12800632	-0.14278232	-0.24712232	-0.90040632
0.83776132	0.02275132	-0.12858432	-0.14371132	-0.24513232	-0.90039132
0.83815632	0.02132432	-0.12918032	-0.14117532	-0.24526432	-0.89914032
0.83846532	0.01986532	-0.12970832	-0.13981032	-0.24412832	-0.89741532
0.83841132	0.01833432	-0.13018832	-0.14101732	-0.24576632	-0.89582832
0.83826932	0.01682332	-0.13067432	-0.14016032	-0.24615532	-0.89340932
0.83826832	0.01538332	-0.13118432	-0.13772932	-0.24568732	-0.89042132
0.83872632	0.01398532	-0.13166432	-0.13841332	-0.24265332	-0.88786232
0.83858432	0.01259332	-0.13194032	-0.13434732	-0.24368032	-0.88391232
0.83877732	0.01120032	-0.13229232	-0.13524932	-0.24410832	-0.88047132
0.83894232	0.00983332	-0.13262532	-0.13090432	-0.24424532	-0.87460432
0.83916032	0.00839832	-0.13285732	-0.13568932	-0.24338932	-0.86896132
0.83893132	0.00692532	-0.13307932	-0.13393632	-0.24406432	-0.86232332
0.83905632	0.00541932	-0.13337732	-0.13210432	-0.24505432	-0.85583532
0.83948732	0.00388432	-0.13374032	-0.13626832	-0.24413332	-0.85146232
0.83933232	0.00229632	-0.13399432	-0.13078532	-0.24583832	-0.84494932
0.83988832	0.00052232	-0.13429532	-0.13058132	-0.24551432	-0.83875332
0.83979032	-0.00136932	-0.13448532	-0.12457732	-0.24760832	-0.83172432
0.84001832	-0.00334832	-0.13475132	-0.11534632	-0.24588532	-0.82339632
0.83940532	-0.00524832	-0.13492332	-0.11394932	-0.24985432	-0.81769232
0.83995532	-0.00722332	-0.13530732	-0.11062632	-0.25043132	-0.81310032
0.84092232	-0.00937632	-0.13555332	-0.10562632	-0.24486232	-0.80686832
0.84237932	-0.01181232	-0.13565432	-0.10161032	-0.24167432	-0.80040632
0.84361432	-0.01452032	-0.13561232	-0.10487532	-0.24009332	-0.79543432
0.84410532	-0.01742532	-0.13546532	-0.09992532	-0.24108732	-0.78860632
0.84464832	-0.02050032	-0.13544132	-0.09634332	-0.24366132	-0.78381632
0.84440732	-0.02369532	-0.13551432	-0.09171532	-0.24730832	-0.77864832
0.84484132	-0.02703832	-0.13580932	-0.08703132	-0.24642632	-0.77465932
0.84603832	-0.03060132	-0.13613232	-0.08343032	-0.24405932	-0.77057032
0.84817832	-0.03442232	-0.13649132	-0.08623532	-0.23897032	-0.76787132
0.84962332	-0.03835532	-0.13666732	-0.08526232	-0.23754632	-0.76454632
0.85003732	-0.04227132	-0.13666832	-0.08549432	-0.23956032	-0.76309432
0.85056932	-0.04615832	-0.13684932	-0.08790132	-0.24092532	-0.76260332
0.85111032	-0.04997632	-0.13709732	-0.09160632	-0.24068132	-0.76384032
0.85226232	-0.05378132	-0.13744632	-0.09510532	-0.24010332	-0.76595532
0.85394432	-0.05763332	-0.13778032	-0.09560832	-0.23536132	-0.76645432
0.85440832	-0.06132132	-0.13788032	-0.09692832	-0.23562532	-0.76991632
0.85581432	-0.06496832	-0.13805032	-0.09937032	-0.23323832	-0.77329532
0.85674132	-0.06856432	-0.13798632	-0.10110732	-0.23241332	-0.77520132
0.85747632	-0.07204032	-0.13786632	-0.10366832	-0.23110732	-0.77692532
0.85756832	-0.07533332	-0.13769732	-0.10697832	-0.23492032	-0.77861232
0.85783832	-0.07855332	-0.13760832	-0.11084932	-0.23792732	-0.77986632
0.85872432	-0.08176732	-0.13757832	-0.11392132	-0.23783132	-0.77957632
0.85835632	-0.08490332	-0.13735332	-0.11689332	-0.24173232	-0.77885332
0.85860732	-0.08801232	-0.13733932	-0.12230632	-0.24247132	-0.77695132
0.85832932	-0.09099032	-0.13727932	-0.12673932	-0.24441332	-0.77432732
0.85892932	-0.09405232	-0.13736032	-0.12546832	-0.24433132	-0.76896732
0.85859532	-0.09698332	-0.13727332	-0.12813432	-0.24657332	-0.76457832
0.85821732	-0.09980632	-0.13730432	-0.12791232	-0.24901632	-0.76019232
0.85784832	-0.10255832	-0.13748432	-0.12637732	-0.24987932	-0.75693732
0.85841932	-0.10540732	-0.13780832	-0.12318532	-0.24921232	-0.75355532
0.85915332	-0.10823232	-0.13806532	-0.12086932	-0.24766732	-0.75068932
0.86023132	-0.11116032	-0.13816432	-0.11800432	-0.24590532	-0.74660332
0.86086532	-0.11406932	-0.13814332	-0.11731832	-0.24601332	-0.74383632
0.86054432	-0.11677832	-0.13808232	-0.11872732	-0.24865432	-0.74156732
0.86029832	-0.11945432	-0.13820232	-0.11971032	-0.25146932	-0.74018332
0.86104832	-0.12219032	-0.13846032	-0.11477932	-0.24917632	-0.73766232
0.86137432	-0.12479432	-0.13853632	-0.11577032	-0.24794032	-0.73763632
0.86222132	-0.12741732	-0.13855732	-0.11378032	-0.24623932	-0.73619632
0.86335132	-0.13013432	-0.13839732	-0.11546432	-0.24583732	-0.73498032
0.86340232	-0.13266132	-0.13817032	-0.11942132	-0.24812732	-0.73604432
0.86302232	-0.13512332	-0.13803632	-0.11778632	-0.25134332	-0.73579132
0.86316332	-0.13759832	-0.13811132	-0.11846732	-0.25171432	-0.73668832
0.86351932	-0.14013232	-0.13820532	-0.11920332	-0.25194232	-0.73806232
0.86389532	-0.14265332	-0.13821532	-0.11932932	-0.25137132	-0.73854532
0.86510832	-0.14535532	-0.13820832	-0.11903632	-0.24797632	-0.73813232
0.86561332	-0.14797932	-0.13795132	-0.11856632	-0.24915832	-0.73721632
0.86524632	-0.15048032	-0.13761532	-0.11965332	-0.25216632	-0.73667732
0.86467432	-0.15283332	-0.13744432	-0.12243332	-0.25514032	-0.73742632
0.86472732	-0.15524632	-0.13748332	-0.12227932	-0.25650732	-0.73577932
[truncated: 1,051 more rows]
