# Supplementary material for: Dynamic Monitoring Reveals Motor Task Characteristics in Prehistoric Technical Gestures
Source: PLoS One. 2015 Aug 18;10(8):e0134570. doi: 10.1371/journal.pone.0134570 (PMC4540478; doi:10.1371/journal.pone.0134570)
Supplement: S1 Dataset — The zip file contains csv documents of the measurement data generated during the experiments. For each experiment exist two files, one of the measurements of the force sensor and one of the position sensor. They are labeled by the abbreviation “exp” followed by a number and the postfix “-force” for the force sensor and “-position” for the position sensor. The first row shows the legend of the document which states the arrangement of the quantities below. The quantities are listed in chronological order. Sample times of both sensors were 0.01 s. (ZIP) [file pone.0134570.s002.zip › exp21-force.csv]

Force X (N)	Force Y (N)	Force Z (N)	Torque X (N-m)	Torque Y (N-m)	Torque Z (N-m)	Frequency = 1000	Averaging Level = 10	F/T Serial Number = FT14761	Time Started = 05.02.2014 18:43:20
0.0641894042491913	0.0376786701381207	0.0652956143021584	-0.000198182184249163	0.000938822806347162	0.000335328193614259
-0.00196144846267998	-0.00661390088498592	0.113385990262032	-0.000593524717260152	0.00118266080971807	-0.00039337991620414
-0.0141179757192731	-0.0184258930385113	0.0781961977481842	-0.00081917509669438	0.000597672304138541	-0.000379512261133641
0.00123594445176423	-0.00581636745482683	0.0990887358784676	-0.0014902442926541	4.58889917354099E-05	-0.000209853344131261
0.00443680956959724	0.0167387779802084	0.0903401672840118	-0.000236181615036912	0.000114567556011025	0.000368167093256488
0.0148180732503533	0.00869832094758749	0.0942723602056503	-0.000565347319934517	-0.000125270802527666	0.000548345211427659
-0.00636446429416537	-0.0152736138552427	0.0692235380411148	-0.000594713143073022	-0.000983328092843294	-0.000161520496476442
-0.00371055491268635	0.00724378088489175	0.124755129218102	-0.000515469757374376	-0.000528648786712438	0.000355818745447323
0.038065679371357	0.020386690273881	0.0606891885399818	-5.55273327336181E-05	4.06464023399167E-05	0.000328278751112521
0.0302865095436573	-0.00141538586467505	0.112802915275097	-0.000963631609920412	0.000464935292256996	-3.29824470099993E-05
0.0123708117753267	-0.00458514364436269	0.0641601979732513	-0.000718951981980354	0.00116096856072545	0.000420634809415787
0.0711506456136703	0.015740130096674	0.0564011372625828	-0.00110269687138498	0.000590891402680427	0.00014099819236435
0.0316622667014599	-0.0131879756227136	0.0695558786392212	-0.000695145921781659	0.00122805358842015	9.38089287956245E-05
0.0224492438137531	-0.0102200172841549	0.0704726353287697	7.97924512880854E-05	0.000177935129613616	-0.000180543152964674
0.0108166486024857	-0.0109756225720048	0.0988041013479233	-0.000425329606514424	-2.25940202653874E-05	0.000582205131649971
0.00831813365221024	-0.0487229824066162	0.130874454975128	-0.00033164641354233	-6.01529354753438E-05	-9.70684632193297E-05
0.0459938161075115	0.0101130409166217	0.099453367292881	0.000146652906551026	-0.000508099270518869	0.000713446992449462
0.00859096553176641	-0.0369049087166786	0.090409517288208	-5.09057899762411E-05	0.000310694391373545	0.000730853003915399
0.0125898206606507	0.0100113749504089	0.116153448820114	0.000542028807103634	5.91486677876674E-05	0.00100634782575071
0.0145292906090617	-0.0339529365301132	0.15265841782093	-0.0002263657952426	0.000813895429018885	-2.68054191110423E-05
0.0076876045204699	-0.00128180487081409	0.0906081423163414	-0.000286064168903977	0.000703088298905641	0.000352984556229785
0.0583396479487419	-0.0381883755326271	0.126468107104301	0.000170997678651474	7.05103366271942E-06	0.00060467142611742
0.00539065850898623	-0.0326994583010674	0.0741929560899735	0.000190849212231115	0.000371868693036959	0.000173016247572377
-0.00449378928169608	-0.0359584055840969	0.0914261788129807	0.000302442262182012	0.00102027785032988	0.000277612736681476
0.0578895211219788	0.00365936756134033	0.10383366048336	-0.000369684101315215	0.000851324701216072	0.000667190761305392
0.0157210640609264	-0.015515529550612	0.091267429292202	-0.000582634645979851	0.000516129424795508	-1.79507460416062E-05
0.026767348870635	-0.00144980289041996	0.156990393996239	-6.96165006957017E-05	0.000453718675998971	-4.71252997158444E-06
0.0388372056186199	0.0175595749169588	0.095209151506424	-0.000214971893001348	-4.30424297519494E-05	0.000405123661039397
0.00518275238573551	-0.0315715037286282	0.146803751587868	-0.000497003144118935	0.00104685197584331	0.00056589930318296
0.0110834501683712	-0.0299621596932411	0.143735155463219	-0.000203344839974307	0.000178250309545547	1.58433449541917E-05
0.0049005919136107	0.0257551744580269	0.0860298648476601	0.000303202250506729	-0.00108257483225316	0.000501502770930529
-0.0155653366819024	-0.0236404146999121	0.12975312769413	-0.00120679300744087	-0.000252796424319968	-0.000282961293123662
0.00435661664232612	-0.0219203419983387	0.0902804955840111	-0.00159938505385071	9.87731546047144E-05	-9.37725635594688E-05
-0.00547426333650947	-0.0109122470021248	0.10781455039978	-0.00139186775777489	-0.000486020173411816	-0.000248694268520921
0.00102992483880371	-0.0123412720859051	0.129851803183556	-0.000161096511874348	-0.000116294504550751	0.000292337848804891
0.0368703044950962	-0.0256421584635973	0.112970046699047	-0.000506815151311457	0.000780140748247504	0.000301376625429839
-0.0108307097107172	-0.0427457764744759	0.0895510241389275	-0.00127073400653899	0.000321158149745315	0.000434212008258328
0.0335742235183716	0.00566817168146372	0.130441784858704	-0.000295248173642904	0.000405954662710428	0.000158569091581739
0.013012507930398	0.0251717381179333	0.139644384384155	-0.00030387204606086	0.000475764361908659	-0.000399456854211167
0.0151556693017483	0.015558241866529	0.0853667184710503	-0.000656470074318349	-4.318082210375E-05	0.000591757765505463
0.0106665669009089	0.0110246650874615	0.077687181532383	-0.000819380045868456	6.60481891827658E-05	-4.91114988108166E-05
0.0264030732214451	-0.0184008870273829	0.0827395766973495	-0.000254729704465717	0.000149870000313967	0.000145143858389929
0.00136531633324921	-0.023649200797081	0.111223131418228	-0.00113518652506173	0.00090770167298615	0.000596112280618399
0.00723479455336928	-0.0251187793910503	0.0854936987161636	-0.000454094813903794	0.00061417929828167	0.00078640558058396
-0.00232557416893542	0.0017085182480514	0.0866429656744003	-6.19125057710335E-05	0.000319085869705305	0.000126517363241874
0.0280404407531023	-0.0141758965328336	0.143023803830147	-0.000574228179175407	0.000191178696695715	0.000297803286230192
0.0442804768681526	0.0148914493620396	0.121620625257492	-0.000569527910556644	0.00128328462596983	0.000200698515982367
0.0367674045264721	-0.0287035014480352	0.138682842254639	-0.000531031866557896	0.000783940602559596	0.000504104944411665
0.0503616742789745	-0.0148803601041436	0.103900253772736	-0.000773980689700693	0.00064831948839128	0.000436157919466496
0.0389884300529957	-0.014869311824441	0.0992079004645348	-0.000437974405940622	0.000273666402790695	0.000658766133710742
0.0423358120024204	-0.00484265899285674	0.100442238152027	0.000394486531149596	0.000128976651467383	0.000382188241928816
0.0149517096579075	-0.0323180183768272	0.112248711287975	-1.83381962415297E-05	-5.90265954087954E-05	0.000706722086761147
0.00800041854381561	0.00233715889044106	0.0996083691716194	-0.000259812542935833	0.000620687264017761	0.000182314586709253
0.0146722560748458	-0.00964349787682295	0.103634864091873	0.000138985080411658	0.000528958567883819	0.000667092041112483
0.0221792627125978	-0.0322897545993328	0.122319184243679	6.37517878203653E-05	0.000674041511956602	0.00012110792886233
0.0137214139103889	-0.000949520443100482	0.103783942759037	-0.000212945014936849	0.000538954336661845	0.000362142222002149
0.00310007366351783	-0.0187486056238413	0.0732977092266083	-0.000680838071275502	0.00064253801247105	0.000150647319969721
0.0211473051458597	-0.0134979747235775	0.108586817979813	0.000187173383892514	0.000440575095126405	0.000439079623902217
-0.0133230099454522	-0.0259632896631956	0.108451053500175	-0.000392780901165679	0.000304808578221127	-4.64619370177388E-05
0.0186904594302177	-0.015696108341217	0.10867340862751	-0.00113236112520099	0.000580286083277315	-0.000267263880232349
0.0227589886635542	-0.0194929130375385	0.117352887988091	-0.000128650062833913	9.76796291070059E-05	0.000266104267211631
-0.00781847257167101	0.00615386944264174	0.125773891806602	-0.000723528035450727	-0.000378103984985501	-0.000319410057272762
-0.00262372987344861	-0.0452003926038742	0.0745594650506973	-3.24190259561874E-05	0.000422056677052751	-0.000146904741995968
0.02195387147367	0.0185714364051819	0.161243036389351	0.000338925747200847	0.0003314737114124	0.000100965065939818
0.0112465992569923	-0.0219552461057901	0.103670954704285	-0.0010446977103129	0.000547462550457567	8.76654521562159E-05
0.0134076550602913	-0.00594354094937444	0.131370931863785	-0.000445570127340034	0.000169106628163718	-0.000563685083761811
-0.0141299292445183	-0.0245837457478046	0.107639700174332	-0.000389499095035717	6.45471081952564E-05	0.000362469872925431
0.00155907368753105	-0.0166453178972006	0.116671927273273	-0.000327365938574076	0.000124141355627216	0.00032414638553746
-0.00342604471370578	-0.00888551864773035	0.0813345909118652	-0.00069087982410565	-7.23142829883727E-06	0.000350811489624903
0.0192542187869549	-0.017563758417964	0.16501884162426	-0.000601270759943873	-0.000323958520311862	4.83934200019576E-05
-0.00620573898777366	-0.024566913023591	0.116908229887486	-0.00120596832130104	0.000422240671468899	-0.000255247898166999
-0.00354899326339364	0.00182946736458689	0.133545741438866	6.59706274745986E-05	-0.000489513156935573	0.000622815161477774
0.00264306389726698	0.00340637029148638	0.103313602507114	-0.000533743645064533	0.000494985200930387	0.000328888825606555
0.0102283265441656	-0.00427321018651128	0.124812714755535	-0.000862805696669966	-0.000383349455660209	0.000346584391081706
0.0309171713888645	0.0378134921193123	0.138147190213203	-0.000427673861850053	-1.33872708829585E-05	0.000420306052546948
0.0282005593180656	0.0129505842924118	0.135006546974182	0.000235757441259921	0.000901038991287351	0.000251918536378071
0.0341035462915897	0.00830645021051168	0.0950756892561913	-0.000553263409528881	0.000729314400814474	0.000357858138158917
0.0546847358345985	0.0170463249087334	0.109684176743031	2.83349368146446E-06	0.00021735331392847	-9.05863707885146E-05
0.0194750800728798	-0.0165447220206261	0.0869850218296051	-0.000106335581222083	0.000777778157498688	0.00024010770721361
0.0460942126810551	-0.0164798144251108	0.10457156598568	0.000176962799741887	-6.63559330860153E-05	0.000470022612717003
0.0492008216679096	0.00699907355010509	0.113889381289482	0.000413078174460679	0.000706461316440254	0.000217803462874144
0.00839020218700171	-0.00301654590293765	0.156684339046478	-0.000155685585923493	0.00120109738782048	6.18333103830082E-07
0.0120161483064294	-0.0162279047071934	0.121617652475834	0.000162644239026122	-0.00023785927623976	0.000318397302180529
0.0124949505552649	-0.0288207679986954	0.120914034545422	0.000484940741444007	2.29679812946415E-06	0.000937156903091818
0.0129009271040559	-0.032693687826395	0.126226648688316	-1.47259297591518E-05	0.000451024796348065	0.000220289759454317
0.0198093671351671	0.000505815318319947	0.108691908419132	-0.000678161508403718	0.00045546394539997	-0.000126026076031849
0.0608631297945976	-0.0189688540995121	0.0833262056112289	-0.000241253423155285	0.00040331672062166	0.000176318761077709
-0.030350586399436	-0.0691650882363319	0.100354164838791	-0.000758049951400608	0.000609882408753037	-0.000482756469864398
9.38807861530222E-05	-0.0573824346065521	0.0947616770863533	-0.000881054962519556	0.000196853929082863	0.00032750770333223
0.013683651573956	-0.0124721135944128	0.106712877750397	-0.00112456188071519	0.000619512342382222	0.000732055574189872
0.0607115142047405	0.0260343551635742	0.0818972289562225	-0.000904064916539937	0.000425197300501168	0.00040000953595154
0.0350504405796528	0.0141337085515261	0.11341705173254	-0.00051023397827521	-0.000181847339263186	-0.000209117846679874
0.0206421092152596	0.0401490554213524	0.131320044398308	-0.00047196529339999	1.40779502544319E-05	-0.000712387671228498
0.0131531050428748	-0.0117876119911671	0.121412314474583	-8.32538353279233E-05	-0.00049136410234496	0.000280025415122509
0.00908625219017267	0.0303369592875242	0.182334557175636	-0.000210031445021741	-0.000271407159743831	-3.76977732230444E-05
-0.00260756979696453	0.00203314400278032	0.125450477004051	-0.000613852171227336	-0.000168062280863523	-9.76313185674371E-06
-0.0135909048840404	-0.0208607632666826	0.107892356812954	-0.000431269931141287	-6.18784542893991E-05	0.000184947246452793
0.0330926850438118	0.0208667274564505	0.130266010761261	0.000422807992435992	-0.000450779014499858	0.000478499277960509
0.0202533416450024	0.0248550232499838	0.169303447008133	0.000580929394345731	-0.000353508716216311	0.000474149564979598
0.0291160698980093	-0.0341758653521538	0.143633514642715	0.000462316034827381	0.00079377630027011	0.000628625333774835
0.00714678224176168	-0.0617127418518066	0.0172773003578186	-0.00103508483152837	0.001123838708736	-2.06827298825374E-05
0.038558654487133	-0.0178978778421879	0.0606264248490334	-0.000314593402436003	0.00101192225702107	0.000482111150631681
0.0707530155777931	-0.00756413396447897	0.0959897711873055	-0.000367578788427636	0.000712934241164476	0.0003749783791136
0.0647973492741585	0.0146540468558669	0.142934814095497	0.000185257580596954	0.000194345528143458	0.000928128079976887
0.0274316277354956	-0.0043145390227437	0.151504397392273	-0.000439226685557514	0.000490126782096922	0.000446460820967332
0.00999069027602673	-0.00360800512135029	0.136570110917091	0.000395785988075659	-0.000714639143552631	-0.000702313496731222
0.0295598655939102	-0.0198895055800676	0.116178162395954	-0.000478655711049214	0.000423164223320782	0.000810332829132676
0.0348958969116211	-0.0126522332429886	0.148372262716293	-0.00110494031105191	-2.21525133383693E-05	-0.000460811628727242
0.0357986055314541	-0.0159771163016558	0.0983482822775841	-0.000589458853937685	0.000296730024274439	0.00102311710361391
0.00340374372899532	-0.00320818740874529	0.134987756609917	0.00018401219858788	0.000696059316396713	6.9408917624969E-05
0.040848471224308	-0.0410055965185165	0.0512950569391251	-0.000412537308875471	-0.00103677751030773	0.000778637651819736
0.0015031851362437	-0.0373475477099419	0.0601937212049961	-0.00108381290920079	0.000396351242670789	4.12749359384179E-05
0.0303802937269211	0.00583821954205632	0.0990734547376633	-0.000507394724991173	-2.88398441625759E-05	0.00049807399045676
0.0105985784903169	0.0304964445531368	0.112720839679241	-0.000615719589404762	0.000616054981946945	-0.000142782475450076
0.0231334399431944	-0.00659591238945723	0.0998795479536057	-0.000796152511611581	-0.000108484440715984	-9.23398838494904E-05
0.0208595525473356	-0.0266928058117628	0.0202783700078726	-0.00141975551377982	0.000260920583968982	0.000418541923863813
0.00751790357753634	-0.0302240494638681	0.17908701300621	-0.000547136121895164	0.000248517259024084	-0.000489604484755546
0.0379897952079773	0.026551678776741	0.144412532448769	0.000334761047270149	0.000260665954556316	-9.56573276198469E-05
0.025673033669591	0.00384078873321414	0.0736430659890175	-0.000102887475804891	0.000989206484518945	0.000376327312551439
0.040469978004694	0.00257476605474949	0.117940649390221	0.000239924163906835	0.000601543637458235	0.000224390532821417
0.0583300851285458	0.0213997792452574	0.0963974222540855	0.000444026867626235	-5.54349935555365E-05	0.000255739025305957
0.0673327520489693	0.00858055986464024	0.130281925201416	-0.000881971907801926	0.000295234669465572	0.000247006973950192
0.0361002087593079	0.0043932581320405	0.117655135691166	-0.000164378259796649	0.000137835362693295	9.83384452410974E-05
0.0495059490203857	-0.0183656234294176	0.135328933596611	-0.000381325808120891	0.000490786565933377	9.44672137848102E-05
0.0292607303708792	0.00246930308640003	0.175495073199272	0.000308426038827747	0.000645306368824095	-0.000399785145418718
0.0568179748952389	0.0254665706306696	0.152374476194382	0.000740789633709937	4.85170603496954E-05	0.000668161665089428
0.00385910528711975	-0.0409611724317074	0.103299833834171	-0.000355653406586498	0.00059180980315432	0.000654647534247488
0.00873958226293325	-0.0162091143429279	0.134259566664696	-0.000458966154837981	-8.87388596311212E-05	0.000204161260626279
0.0115007422864437	0.0106789730489254	0.117134228348732	0.000346811400959268	0.000189391852472909	0.000376390875317156
0.0183586627244949	-0.0153306620195508	0.125407129526138	2.95418649329804E-05	-0.000445486744865775	0.000594386772718281
0.0148881152272224	-0.00772866932675242	0.125727817416191	-0.000395848735934123	0.000448249047622085	0.000198218840523623
0.0119913993403316	0.00622180197387934	0.122192047536373	-0.000229562414460815	-0.000229212222620845	-0.00029275580891408
0.0143543612211943	0.00750106945633888	0.125764831900597	-0.00022411419195123	8.68210772750899E-05	0.00016287354810629
0.0336257256567478	-0.00287377694621682	0.0897702723741531	-0.000706436461769044	2.69783431576798E-05	0.000801812158897519
0.0290962588042021	-0.0145630361512303	0.0639680922031403	-0.00105918513145298	0.000297115533612669	0.000504074851050973
0.0151375606656075	0.0037087257951498	0.0780177488923073	-0.000453735439805314	3.13271229970269E-05	2.91977266897447E-05
0.0453074611723423	0.00196333602070808	0.139170721173286	-0.000182221760042012	-0.000749592727515846	0.000250697077717632
0.0056906146928668	0.00382634019479156	0.112665943801403	-0.000390941335354	-0.000351381080690771	1.91219187399838E-05
0.0209518037736416	0.0078553669154644	0.143473640084267	-0.000218391651287675	-0.000122171171824448	4.11056389566511E-05
-0.0067640240304172	-0.00933329481631517	0.141139924526215	-0.000156306952703744	-0.00055142497876659	0.00112449598964304
0.0527098700404167	0.025474751368165	0.148415431380272	0.000395312730688602	-0.00112114427611232	0.000175526511156932
-0.00182413007132709	0.00936058722436428	0.10809812694788	-0.00014952989295125	0.000239807719481178	0.000198392459424213
0.0197772309184074	-0.0155312716960907	0.113554254174232	-2.95142526738346E-05	0.000407700223149732	-7.26094867786742E-06
0.0255254153162241	-0.0219617653638124	0.103784620761871	0.000401135795982555	-0.000171390362083912	0.000832652498502284
-0.00181274267379194	-0.0135800400748849	0.091260053217411	-0.000163714299560525	0.000639553996734321	2.91736614599358E-05
-0.00116001407150179	-0.00604451075196266	0.191652655601501	0.000572101096622646	7.44226854294539E-05	0.000116243252705317
0.0064746243879199	-0.00989656616002321	0.143894359469414	0.000207101955311373	-2.89751642412739E-05	-1.80573279067175E-05
-0.0150995599105954	-0.0300558097660542	0.138837486505508	-0.000629515445325524	3.10343821183778E-05	-0.000153002460137941
0.0247105751186609	0.011191925033927	0.146355286240578	-0.00061616936000064	-0.000309443596052006	0.000640211743302643
0.0273766946047544	0.0169069413095713	0.095720574259758	-0.000288554147118703	0.000159837320097722	2.39112546296383E-06
0.0213313400745392	0.00432069879025221	0.0827479064464569	-0.00037723543937318	-0.00030056296964176	-0.000104797822132241
-0.00962643139064312	-0.0378740355372429	0.076926663517952	-0.000821950263343751	0.000312343006953597	0.000419267278630286
0.0360025465488434	-0.00687861442565918	0.147960275411606	-0.000176870278664865	-0.000645858992356807	0.000164738914463669
-0.0065883700735867	-0.00627257209271193	0.0820903182029724	8.62672532093711E-05	0.000138832838274539	0.000297497055726126
0.0373630449175835	-0.00145448185503483	0.0786514580249786	-0.000477817375212908	-0.000374753348296508	-0.00011748138058465
0.00831264071166515	-0.0175757259130478	0.135615095496178	-0.000116192590212449	3.55774500349071E-05	-0.000344617321388796
0.0484345778822899	0.0244912952184677	0.135288998484612	0.000595422927290201	-0.000226563090109266	0.000340764498105273
0.0155345490202308	-0.00135780230630189	0.155922368168831	-0.000491012237034738	0.00078141619451344	0.000276198581559584
0.00568077340722084	-0.0384784340858459	0.113852873444557	-0.000326764158671722	0.000496102264150977	-0.000331711082253605
0.0245601292699575	-0.06022684648633	0.105343483388424	-0.000466992903966457	0.000436058937339112	-0.000225043535465375
0.027280405163765	0.000692782923579216	0.114545322954655	0.000569886644370854	-1.0794969057315E-05	-0.000276933918939903
0.0284732151776552	-0.0106193013489246	0.134908825159073	-0.000546253635548055	2.24052764679072E-05	-2.42946025537094E-05
-0.0226710494607687	-0.0383300669491291	0.121822774410248	-0.000341649603797123	0.000366388267138973	-0.000222096889046952
-0.0202633235603571	0.00385305075906217	0.139874547719955	0.00132243288680911	-0.000291360658593476	2.84242050838657E-05
-0.00313926138915122	-0.0306128654628992	0.104768350720406	0.000133174384245649	0.000395300914533436	-2.00225931621389E-05
-0.0186751298606396	-0.0508534796535969	0.168541923165321	-0.000707934552337974	0.00075456831837073	0.000312423042487353
0.0446154400706291	0.0682154074311256	0.104227155447006	0.000753086293116212	-1.99563364731148E-05	0.000525355979334563
0.0334601551294327	-0.0159332398325205	0.100210204720497	-0.000371824920875952	0.00043422426097095	0.000115913826448377
-0.0232696868479252	-0.00206331629306078	0.14721342921257	-0.000168319253134541	0.000266788352746516	5.27354241057765E-05
0.0217451192438602	-0.0265722051262856	0.129792347550392	-0.000663344748318195	-0.000267013587290421	0.000326583540299907
0.0626447647809982	0.0272697526961565	0.0998255535960197	-0.000551737437490374	-0.000617955171037465	0.000232364167459309
0.00546354334801435	0.0169046651571989	0.111867189407349	-0.000442626711446792	0.000152193591929972	0.000390457164030522
0.0357640720903873	0.051904484629631	0.161463141441345	0.000227973025175743	-0.000370608060620725	-0.000147802507854067
0.0210488121956587	0.0369121506810188	0.152985468506813	5.24884781043511E-05	-0.000564634043257684	-0.000429884763434529
0.00877090077847242	0.0200493801385164	0.14728170633316	-0.000897641701158136	0.000175737513927743	-0.000158612368977629
0.0142797445878386	0.0127500724047422	0.178234785795212	-5.22576265211683E-05	-0.000398588017560542	3.18734892061912E-05
0.0195261053740978	-0.00712075037881732	0.16114117205143	-0.00052690360462293	-0.000405359256546944	-0.000220182439079508
0.0354988165199757	0.00564562156796455	0.100880980491638	5.59810687263962E-05	0.000675777671858668	-0.0001014925292111
0.00992482714354992	-0.0203528478741646	0.122200027108192	7.05134298186749E-05	0.000393335620174184	-6.24376809810201E-07
0.0579927675426006	-0.0125391259789467	0.134999364614487	-0.00027228266117163	0.000310591276502237	0.00036589489900507
0.0431145876646042	0.0199258029460907	0.1348876953125	-0.000261314678937197	0.000799821398686618	0.000168210637639277
0.044942170381546	-0.0361267812550068	0.127024903893471	-0.000707644619978964	0.000472053710836917	-0.000236981592024677
0.0157249215990305	-0.0108608100563288	0.0910445302724838	-2.2564122446056E-06	0.00076616439037025	0.00038397335447371
0.0213272348046303	-0.0121505232527852	0.104032516479492	-0.000490846286993474	0.000604535220190883	0.000218997156480327
0.000280356733128428	-0.0349172130227089	0.116802349686623	-0.000724392652045935	0.000868180941324681	0.000179292823304422
0.036459106951952	0.0235468726605177	0.144549056887627	3.77982105419505E-05	-0.000473174062790349	-0.000363010563887656
0.0406864024698734	-0.00167115591466427	0.161972045898438	0.000347767840139568	-0.000304317625705153	-5.55777478439268E-05
0.0379971191287041	0.0277645364403725	0.148392975330353	0.000271089957095683	-2.6665229597711E-05	4.64114891656209E-05
-0.00537387980148196	-0.0159087292850018	0.094228021800518	-0.000945181411225349	0.000624703534413129	0.000360367848770693
0.0262595806270838	0.0119185522198677	0.103388838469982	-0.00087867263937369	0.000333342759404331	0.000286322901956737
0.00691412109881639	-0.0112398080527782	0.0954817309975624	-8.05532108643092E-05	-0.000699256255757064	0.000123786012409255
0.0108824884518981	0.0276748910546303	0.137840911746025	-0.000231377780437469	0.000122857061796822	0.000552951300051063
0.021893460303545	0.0133834769949317	0.116764880716801	-0.0011446054559201	-0.000129522406496108	-0.000101539480965585
0.0237326920032501	0.0158594101667404	0.173842579126358	-9.77412637439556E-05	-0.000917989003937691	7.36761285224929E-05
0.0263916570693254	0.0115785580128431	0.127007484436035	8.91485324245878E-05	-0.000492703984491527	-0.000294127123197541
-0.0096002509817481	-0.000385758787160739	0.125655695796013	-0.00042663692147471	-0.00049198791384697	-0.000101335768704303
0.0018580419709906	-0.00741212256252766	0.0905462652444839	-0.000402955163735896	-0.00062087649712339	0.000219401204958558
-0.00342700467444956	-0.032332818955183	0.133735701441765	-0.00126271927729249	0.000237812884734012	7.15924761607312E-05
0.0122823305428028	0.00720375310629606	0.0646560564637184	-0.000571172102354467	-0.000444066332420334	6.89309163135476E-05
0.0445600301027298	0.0248910821974278	0.143411070108414	4.0491020627087E-05	-0.00127056997735053	0.000269969285000116
0.000405854400014505	-0.0713629424571991	0.100036770105362	-0.000217720415093936	-0.000596079218667001	0.000177656213054433
0.00485590379685164	-0.0137538192793727	0.122327461838722	-9.10012022359297E-05	0.000555136182811111	-0.000218089277041145
0.0491390079259872	-0.00885449443012476	0.0916014760732651	-0.000384408398531377	0.00078029214637354	0.000197322035091929
0.0445731803774834	0.016706794500351	0.170485928654671	-0.000348033994669095	0.000585755798965693	-0.000299071747576818
0.0633660703897476	0.0193872209638357	0.139678418636322	8.66265909280628E-05	0.000121507117000874	0.000251224410021678
0.0190507397055626	-0.0363860353827477	0.135786667466164	-0.000443363882368431	0.000819209963083267	-0.000359730300260708
0.0407623164355755	0.000105444421933498	0.112710542976856	-0.000605050183366984	0.00101175729651004	0.000319928774842992
0.0684914141893387	0.0150749115273356	0.100940525531769	0.000885294459294528	-0.00041760693420656	0.000471955368993804
0.0380180738866329	0.00520436652004719	0.129674673080444	-0.000714378897100687	0.000128083760500886	0.000389216264011338
-0.00554986856877804	-0.0226164851337671	0.126326277852058	-0.000570758478716016	0.000212408893276006	-0.000345069885952398
0.0238644983619452	0.00255279894918203	0.0910366401076317	-0.000938707031309605	0.000343229359714314	-9.26883367355913E-05
0.029787965118885	0.0260919071733952	0.116911992430687	-0.00139626779127866	0.000191883620573208	-0.00027317096828483
0.0382646322250366	0.0652607828378677	0.122068673372269	-0.000914008414838463	0.000354975403752178	-0.000567041395697743
0.0572506263852119	0.01752526499331	0.134775027632713	-0.0018536833813414	0.000328386231558397	-0.00044885603711009
0.0451652705669403	-0.00570769794285297	0.117157332599163	-0.00146785681135952	0.000566092552617192	-0.000121430377475917
0.0666892230510712	0.0161467958241701	0.162363946437836	-0.000958155142143369	0.000387457199394703	-0.000713830522727221
0.0556079261004925	-0.0112505303695798	0.141054421663284	-0.000664637773297727	0.000656071119010448	-0.000754490785766393
0.0747167840600014	0.065230205655098	0.149576902389526	-0.000479035283206031	0.000845067028421909	-0.000745147175621241
0.096737451851368	0.0325890593230724	0.0971201881766319	-0.000829559110570699	0.00141327572055161	-0.000368988810805604
0.103577241301537	0.0474755726754665	0.184621721506119	-0.000656781892757863	0.00117725634481758	-0.00060009810840711
0.110548116266727	0.0128341363742948	0.149099215865135	-0.000550009543076158	0.0015641461359337	0.000106650884845294
0.10854484885931	0.0225730445235968	0.149969235062599	-0.000545530812814832	0.00220012292265892	-0.000384401442715898
0.121278688311577	0.0543488524854183	0.17598432302475	-0.00046250392915681	0.00212837755680084	-0.000342882063705474
0.0411904565989971	-0.0151894176378846	0.14473631978035	-0.0015895253745839	0.00220137764699757	-0.000874148507136852
0.106098957359791	0.0456273183226585	0.175021827220917	-0.000742054253350943	0.00136530806776136	-0.000111921421193983
0.106626711785793	0.0177922826260328	0.188849434256554	-0.000790934020187706	0.0011030319146812	-0.000436368136433885
0.086563877761364	-0.00065684609580785	0.161785945296288	-0.000790744030382484	0.00172848405782133	3.00083556794561E-05
0.0775253772735596	0.0171462967991829	0.201158076524734	-5.72844219277613E-05	0.000690064392983913	2.88879964500666E-05
0.030726907774806	0.00883154198527336	0.162408739328384	0.000629347166977823	0.0013789611402899	-0.000187348763574846
0.0480741299688816	-0.0368910580873489	0.237195953726768	0.000940618454478681	5.10915815539192E-05	-0.000207449542358518
0.0238258447498083	-0.0265171974897385	0.22270655632019	0.00119979563169181	0.000101311663456727	0.000427084509283304
0.0183411706238985	-0.0494741126894951	0.188219323754311	0.000976637122221291	0.000578532228246331	0.000246884272200987
0.0452694967389107	-0.0790153592824936	0.18093903362751	0.00127267139032483	-0.000161927659064531	-2.17986471398035E-05
-0.0457248203456402	-0.0714210197329521	0.186736777424812	0.000448738457635045	0.000152253560372628	0.000262930407188833
-0.0243559163063765	-0.0491378717124462	0.157459557056427	0.000750553444959223	-0.00131476554088295	-0.00020960028632544
-0.0591262094676495	-0.042446456849575	0.142530605196953	-5.29349963471759E-05	-0.00156363542191684	3.45634907716885E-05
-0.0919137969613075	-0.0447639189660549	0.194277420639992	-0.000292615906801075	-0.00194646185263991	-0.000174722445080988
-0.0239805616438389	0.0903172194957733	0.168354511260986	0.000242520080064423	-0.0031116041354835	-8.32453588373028E-05
-0.0692894458770752	0.055048756301403	0.106182359158993	-0.00105296680703759	-0.00360128679312766	-0.000309470400679857
-0.0936180055141449	0.0306337606161833	0.100843727588654	-0.000823577051050961	-0.00377087295055389	0.000217564636841416
-0.102145858108997	0.0200481880456209	0.0792313516139984	-0.000416885741287842	-0.00376027054153383	0.00032314399140887
-0.0731801316142082	0.0129879424348474	0.0796527713537216	-0.000585289497394115	-0.00248023821040988	0.000397090916521847
-0.0417500883340836	-0.0236027333885431	0.0542993023991585	-0.000749663333408535	-0.002596270525828	0.000382213533157483
-0.0388804636895657	-0.0513642840087414	0.147548273205757	0.00030891812639311	-0.00187423045281321	6.5125001128763E-05
-0.0562006607651711	-0.0369058400392532	0.161222144961357	0.00088682962814346	-0.00137454841751605	-0.000186387376743369
0.00037300429539755	-0.0795449838042259	0.223693534731865	0.00151701527647674	-0.00149211322423071	-1.16621267807204E-05
0.0253499764949083	-0.082834504544735	0.168741524219513	0.00227348715998232	-0.000646477099508047	-0.000177699243067764
0.0249481983482838	-0.102167889475822	0.193149089813232	0.00199514976702631	0.000345176056725904	0.00073826324660331
0.037220548838377	-0.126123234629631	0.15578231215477	0.00219266582280397	0.000612619682215154	0.000134139598230831
0.0438162796199322	-0.105692476034164	0.207976162433624	0.00288158445619047	0.000335133605403826	0.00041135580977425
0.0396242775022984	-0.122885011136532	0.164452955126762	0.00235439487732947	0.0012589804828167	0.000275588652584702
0.0607359446585178	-0.12126337736845	0.234541267156601	0.00326500064693391	0.000585079775191844	0.000592178606893867
0.0185386147350073	-0.178627356886864	0.208071991801262	0.00272052991203964	0.00134792772587389	0.000457175920018926
0.0416806973516941	-0.107201047241688	0.285888761281967	0.00334522454068065	-1.00369970823522E-05	0.000793002604041249
-0.0163767691701651	-0.153795629739761	0.241067856550217	0.00210525863803923	-8.2530896179378E-05	0.00057725643273443
-0.00545630790293217	-0.0765792578458786	0.275853455066681	0.0021537693683058	-0.000575506710447371	0.000300621351925656
-0.0111536663025618	-0.061095405369997	0.257861346006393	0.00197876198217273	-0.000861137639731169	0.000392017274862155
0.00198682048358023	-0.0902686044573784	0.214733555912971	0.0011030089808628	-0.000311744108330458	6.55916010146029E-05
-0.0435115918517113	-0.0750356391072273	0.234981834888458	0.000148155813803896	-0.000931664661038667	-0.000142983073601499
0.0010369042865932	0.0223206244409084	0.185679107904434	-6.97330906405114E-05	-0.00075300713069737	0.000505225791130215
-0.0537697896361351	-0.00534126535058022	0.247313126921654	-0.000689018052071333	-0.000951853871811181	-0.000606548856012523
-0.0443256497383118	0.042689323425293	0.185145288705826	-0.00208024797029793	-0.00104628130793571	-0.000745679426472634
-0.0646928697824478	0.0485801957547665	0.187783613801003	-0.00322626647539437	-0.00118750380352139	-0.000622877152636647
-0.0822210684418678	0.0344017073512077	0.139792799949646	-0.0029870446305722	-0.00161428551655263	-0.000536988722160459
-0.0669124349951744	0.0847709476947784	0.158793732523918	-0.00242538284510374	-0.00297955214045942	-0.00130868691485375
-0.0651038140058517	0.0817342177033424	0.105418816208839	-0.00190209073480219	-0.00299922120757401	-0.000371081259800121
-0.0624046698212624	-0.0250133015215397	0.0672564581036568	-0.00214081001468003	-0.00245076417922974	-0.000439561990788206
-0.028455464169383	-0.035505186766386	0.100079722702503	-0.000469940423499793	-0.00273241894319654	-0.00054574670502916
-0.0209278501570225	-0.0392944440245628	0.0785619989037514	0.000473282096209005	-0.00171667104586959	-4.36873197031673E-05
-0.022921958938241	-0.060320507735014	0.0445964634418488	0.000886866357177496	-0.00089217018103227	-0.000142971926834434
0.0429314151406288	-0.0753160715103149	0.0611090958118439	0.00107716571073979	-0.00102450314443558	0.00110124435741454
-0.0261037927120924	-0.0929456129670143	0.0376179739832878	0.000851609627716243	-0.00108674354851246	0.00136899843346328
-0.0171294137835503	-0.074185349047184	0.0241012275218964	0.00231216219253838	-0.00135596911422908	-1.32147733893362E-05
-0.0304857436567545	-0.100050784647465	-0.0205312892794609	0.00150696421042085	-0.00123699696268886	0.000215540421777405
-0.00762037839740515	-0.0755984783172607	-0.0375392250716686	0.00141173810698092	-0.000976871931925416	7.44050994399004E-05
-0.0156997796148062	-0.0474877245724201	0.0362975411117077	0.00138791254721582	-0.00234250910580158	-0.000193165193195455
-0.00650985212996602	-0.0373184718191624	0.0547119826078415	0.00167385756503791	-0.00194731133524328	-0.000540018721949309
-0.0419891215860844	-0.0244070328772068	-0.0308833792805672	0.0013225517468527	-0.00128892855718732	0.0005423006368801
-0.026265038177371	0.00999832712113857	0.0909462794661522	0.00100856646895409	-0.00202727341093123	0.000271382450591773
-0.00330278021283448	-0.0326945371925831	0.0251455418765545	-0.000853995094075799	-0.00159544358029962	0.000106515617517289
0.00756079144775867	0.00750288181006908	-0.0141505086794496	0.000111444904177915	-0.00165982486214489	0.000581016531214118
-0.00202793837524951	-0.0362713076174259	-0.0417337790131569	-0.000336367607815191	-0.00136516487691551	0.00130305835045874
0.0321592278778553	-0.0315607078373432	0.04248958081007	0.000674791052006185	-0.00225265976041555	0.00117554794996977
0.00949329975992441	-0.0299166329205036	0.0875503942370415	7.13326371624134E-05	-0.00114025338552892	-0.000126326209283434
0.0171046108007431	0.023378174751997	0.0872633904218674	-4.45263103756588E-05	-0.00129457039292902	-0.000223328155698255
0.00689720548689365	0.0185000505298376	0.0527044385671616	-0.000489909085445106	-0.000900555634871125	-0.000611210765782744
0.00454787537455559	0.0190394353121519	0.0692105814814568	-0.00138880009762943	-0.00191221910063177	-0.000669827917590737
-0.0425732247531414	0.0504509396851063	0.0199493914842606	-0.000860090542118996	-0.00334956985898316	-0.000314641947625205
-0.0686740949749947	0.0136961909011006	0.0692211836576462	-0.000973066198639572	-0.00226958631537855	-0.0011489859316498
-0.04181769490242	-0.0339029915630817	0.103700585663319	-0.000400657881982625	-0.0029256078414619	-0.000264718197286129
-0.0435999482870102	0.0119482409209013	0.103279910981655	0.000666439067572355	-0.00227394630201161	0.000296504294965416
-0.0359383150935173	-0.00220612157136202	0.108926132321358	0.00058287288993597	-0.00150912429671735	-0.000256262545008212
0.0166018456220627	-0.041861817240715	0.0530869700014591	-0.000760659866500646	-0.0014895957428962	-0.000609408947639167
0.0149816144257784	0.0229235179722309	0.100000776350498	-0.000874005258083344	-0.00103006139397621	-0.000471390812890604
0.0106245866045356	-0.0132680032402277	0.0345088019967079	-0.00153370352927595	-0.000776341592427343	-0.000501941947732121
0.0123578105121851	0.0154213514178991	0.188890233635902	0.000109641303424723	-0.00220190361142159	-0.00108682701829821
-0.0043632946908474	-0.00677353050559759	0.134942382574081	-0.00136167975142598	-0.00197580456733704	-0.000898113998118788
-0.0470431037247181	0.0038985360879451	0.0716254562139511	-0.00138615572359413	-0.00171967910137028	-2.49135900958208E-05
-0.0274813920259476	0.0216728914529085	0.146656855940819	-0.00118505617137998	-0.0020461268723011	-0.000451640255050734
-0.0503437146544456	0.00214792066253722	0.115202076733112	-0.0012625785311684	-0.00160855206195265	-3.27050911437254E-05
0.0266339126974344	0.121909908950329	0.172022894024849	-0.00178906531073153	-0.00175838568247855	-0.00032065252889879
-0.0341587997972965	0.120900861918926	0.106210581958294	-0.00340004428289831	-0.00196214718744159	-0.00137527263723314
-0.0318520404398441	0.169204637408257	0.0905315950512886	-0.00418470008298755	-0.00220389780588448	-0.00057153234956786
-0.0987977236509323	0.190829247236252	0.108457781374454	-0.00560131622478366	-0.003534798277542	-3.55147021764424E-05
-0.126442089676857	0.183618351817131	0.109645403921604	-0.00483245123177767	-0.00458461930975318	-0.000581851927563548
-0.160162538290024	0.113059408962727	0.117105282843113	-0.00540684536099434	-0.00557262497022748	-0.00024166947696358
-0.218918845057487	0.146662756800652	0.168745189905167	-0.00527713587507606	-0.00699710566550493	-0.000688879692461342
-0.255209386348724	0.147992178797722	0.0932332277297974	-0.0064608589746058	-0.0085266251116991	-0.000857216771692038
-0.276114284992218	0.182982727885246	0.108826421201229	-0.00617402838543057	-0.00889729429036379	-0.000132236367790028
-0.326286137104034	0.186609476804733	0.159620180726051	-0.0067986729554832	-0.00965017173439264	-0.000233912040130235
-0.336152046918869	0.202198684215546	0.229748263955116	-0.00580618064850569	-0.0110925054177642	-0.000301958993077278
-0.368311315774918	0.19348531961441	0.172546714544296	-0.00581218022853136	-0.011332762427628	-0.00021138608281035
-0.362080037593842	0.162453532218933	0.195231914520264	-0.00512053724378347	-0.0101077212020755	-9.36719443416223E-05
-0.366073340177536	0.109313517808914	0.197701022028923	-0.00347792636603117	-0.00998154375702143	-0.000381146615836769
-0.326570600271225	0.159344375133514	0.251738935709	-0.00269712787121534	-0.00924091227352619	-0.000821551540866494
-0.324175119400024	0.114430569112301	0.206477865576744	-0.00376824545674026	-0.00923910085111856	-0.000156513982801698
-0.341474682092667	0.167086601257324	0.232375100255013	-0.00437571853399277	-0.00834917929023504	-0.000713928893674165
-0.351799368858337	0.206897079944611	0.182851761579514	-0.00500919856131077	-0.00830626394599676	-0.000398451084038243
-0.360593616962433	0.269596487283707	0.325219631195068	-0.00604003528133035	-0.00906302127987146	-0.000745029712561518
-0.31835275888443	0.298820555210114	0.342476487159729	-0.00692016771063209	-0.00752710970118642	-0.000759582209866494
-0.307330995798111	0.262581586837769	0.298068016767502	-0.00826576258987188	-0.00721174525097013	-0.000631006085313857
-0.246795982122421	0.336661756038666	0.316332310438156	-0.00752506731078029	-0.00690060667693615	-0.000503420480526984
-0.169834718108177	0.377759903669357	0.28750616312027	-0.00884808599948883	-0.00552943581715226	-0.00141854432877153
-0.100196897983551	0.405517935752869	0.386244624853134	-0.0103572513908148	-0.00446092057973146	-0.000907257839571685
-0.0649501010775566	0.450146794319153	0.425409555435181	-0.0115457288920879	-0.00270170229487121	-0.00129129458218813
-0.0599333196878433	0.411783128976822	0.461688578128815	-0.0117255058139563	-0.00147032190579921	-0.00187832349911332
0.0403806939721107	0.509433507919312	0.458248138427734	-0.0120393820106983	0.000385560357244685	-0.00193738588131964
0.0975895747542381	0.522400438785553	0.577220499515533	-0.0123969037085772	0.00285423640161753	-0.00234053912572563
0.210208684206009	0.519787192344666	0.640282571315765	-0.0127666927874088	0.00496131367981434	-0.00250975321978331
0.324454188346863	0.553248345851898	0.705329060554504	-0.011708446778357	0.00744098331779242	-0.00317120761610568
0.397626519203186	0.503589868545532	0.75215882062912	-0.0121975671499968	0.0105840498581529	-0.00410076463595033
0.595877110958099	0.486128449440002	0.836095094680786	-0.0105498181656003	0.014643625356257	-0.00414887862280011
0.667419672012329	0.558173835277557	0.951826155185699	-0.0108316875994205	0.0180665981024504	-0.00519912783056498
0.767437994480133	0.376165926456451	0.921776354312897	-0.00732913846150041	0.0210777968168259	-0.00401148991659284
0.796149969100952	0.318705171346664	1.09182167053223	-0.0047291019000113	0.0226456504315138	-0.00467855576425791
0.801587879657745	0.246169105172157	1.11817395687103	-0.00179189839400351	0.0215905793011189	-0.00303070247173309
0.789069354534149	0.136587485671043	1.09540212154388	-0.000390258763218299	0.023233650252223	-0.00360670103691518
0.785368144512177	0.189193040132523	1.20914256572723	0.00085845123976469	0.022347854450345	-0.00370534020476043
0.755972981452942	0.213622629642487	1.19070780277252	-0.000158857641508803	0.0223558880388737	-0.00403961539268494
0.782364845275879	0.32751339673996	1.22161841392517	-0.00108718138653785	0.0216860771179199	-0.0050989156588912
0.825291395187378	0.424662917852402	1.22421002388	-0.00336971180513501	0.0221313033252954	-0.00532449968159199
0.840202867984772	0.49112731218338	1.17261791229248	-0.00561108998954296	0.0217641014605761	-0.00461337435990572
0.83914315700531	0.503975749015808	1.18375027179718	-0.00667769508436322	0.0210726112127304	-0.00656950660049915
0.763108849525452	0.551458835601807	1.05361270904541	-0.00709362886846066	0.0197124201804399	-0.00561620900407434
0.753928661346436	0.637569725513458	1.07478618621826	-0.00887775514274836	0.0188326239585876	-0.00441248854622245
0.680096805095673	0.698200702667236	1.14106583595276	-0.0119934249669313	0.0170283801853657	-0.00762573117390275
0.660054326057434	0.735150873661041	1.07037162780762	-0.0112748807296157	0.0162261128425598	-0.00707418331876397
0.649280488491058	0.786072611808777	1.04754376411438	-0.0116274813190103	0.0149175794795156	-0.00708949798718095
0.613148868083954	0.736898064613342	1.03423547744751	-0.0108818765729666	0.01415741071105	-0.00672601256519556
0.532413601875305	0.731579720973969	1.08300828933716	-0.00875117350369692	0.0126614030450583	-0.00699954200536013
0.518420815467834	0.758067011833191	1.15237998962402	-0.00908839795738459	0.0123336287215352	-0.0050021056085825
0.487282276153564	0.819065630435944	1.16056191921234	-0.0128467557951808	0.0125297345221043	-0.00950307585299015
0.580060303211212	0.849507451057434	1.04375493526459	-0.0112475007772446	0.0136997671797872	-0.00588813843205571
0.547206282615662	0.86298680305481	1.13904941082001	-0.0143292844295502	0.0145268058404326	-0.00754703069105744
0.568141460418701	0.935371100902557	0.951609671115875	-0.0145446471869946	0.0121621275320649	-0.00535167753696442
0.523698210716248	0.969737827777863	1.25783705711365	-0.0163116175681353	0.0137255396693945	-0.00772595312446356
0.529253780841827	1.05909264087677	1.2865583896637	-0.0150415012612939	0.0122724892571568	-0.0113207567483187
0.557672023773193	1.10843729972839	1.19757807254791	-0.016693253070116	0.0127862580120564	-0.0109897516667843
0.606436848640442	1.00914990901947	1.10817837715149	-0.0149266989901662	0.0157317295670509	-0.010019700974226
0.61020427942276	1.03148698806763	1.17148685455322	-0.0140328351408243	0.0153557658195496	-0.0086451331153512
0.580714344978333	1.06604278087616	1.19512271881104	-0.0125664882361889	0.0132653303444386	-0.00950942002236843
0.49959260225296	0.965944290161133	1.12557923793793	-0.0123187005519867	0.0127068907022476	-0.00970929302275181
0.536378741264343	1.08741796016693	1.19968914985657	-0.0116156646981835	0.0119334254413843	-0.00975482724606991
0.458369433879852	1.1139395236969	1.17798233032227	-0.0131819909438491	0.0109587842598557	-0.0114657953381538
0.44974285364151	1.11458730697632	1.11027133464813	-0.0145012997090816	0.0101463636383414	-0.0109129790216684
0.472681373357773	1.17403316497803	1.07042419910431	-0.0153288170695305	0.00901543162763119	-0.0110798235982656
0.452947080135345	1.1911449432373	0.89745032787323	-0.0147587694227695	0.00753095047548413	-0.009318508207798
0.356414675712585	1.16196715831757	1.10549676418304	-0.0163077842444181	0.00834829639643431	-0.0104516511783004
0.40283614397049	1.2438713312149	1.06594777107239	-0.0159152112901211	0.00660136016085744	-0.0124398274347186
0.414609313011169	1.24192261695862	1.02864384651184	-0.0163481198251247	0.00759007781744003	-0.0111162420362234
0.385239541530609	1.20266091823578	0.979053735733032	-0.0157875772565603	0.00677684741094708	-0.0123640345409513
0.375437647104263	1.24971401691437	1.04078304767609	-0.0175178162753582	0.00511141866445541	-0.00942967087030411
0.33119934797287	1.33894348144531	1.09546220302582	-0.0187559761106968	0.00806217174977064	-0.0120478691533208
0.370157867670059	1.35663592815399	1.12734436988831	-0.0172768570482731	0.00915510766208172	-0.0140843950212002
0.426545083522797	1.35025525093079	0.995326161384583	-0.0171384382992983	0.00964280776679516	-0.0149142285808921
0.369487047195435	1.32564747333527	1.10522830486298	-0.0161896403878927	0.00786475837230682	-0.013279864564538
0.356683999300003	1.26725339889526	1.11101007461548	-0.0142503082752228	0.00776356365531683	-0.0129343410953879
0.33264172077179	1.23770523071289	1.0853658914566	-0.0120592471212149	0.00605760328471661	-0.0122742047533393
0.311026751995087	1.23651206493378	1.13059377670288	-0.0116546303033829	0.00579921482130885	-0.0132278259843588
0.239680886268616	1.13805663585663	1.08980822563171	-0.0129817090928555	0.00563383521512151	-0.0132003603503108
0.272428214550018	1.1398309469223	1.02325475215912	-0.0137241166085005	0.00378814968280494	-0.0126680769026279
0.24128021299839	1.17232120037079	0.977881252765656	-0.0151710612699389	0.00418068375438452	-0.0127879995852709
0.300673067569733	1.20450019836426	1.02422213554382	-0.0139483576640487	0.00510242627933621	-0.013263619504869
0.35086265206337	1.17863523960114	1.02230298519135	-0.013746197335422	0.00552101619541645	-0.0138522023335099
0.431389987468719	1.19111204147339	1.00109100341797	-0.0122188404202461	0.00792491342872381	-0.0148733761161566
0.469414472579956	1.2169281244278	1.03473305702209	-0.0104304999113083	0.00762879382818937	-0.0154985496774316
0.456248253583908	1.08550643920898	1.04899632930756	-0.00995071232318878	0.00840902328491211	-0.0153616946190596
0.476342678070068	1.05867886543274	1.08429527282715	-0.00840818416327238	0.00830327998846769	-0.014564692042768
0.479677140712738	1.02308571338654	0.958740890026093	-0.00809097196906805	0.00907150469720364	-0.0144415702670813
0.477935284376144	1.02157509326935	1.04205095767975	-0.00810355320572853	0.00793827138841152	-0.014907244592905
0.489027887582779	0.978267073631287	1.07966613769531	-0.0082671195268631	0.00859357789158821	-0.0138214994221926
0.498383432626724	0.937347710132599	1.06701064109802	-0.00840323325246572	0.00850857142359018	-0.0138199348002672
0.524488627910614	1.01539325714111	1.10261988639832	-0.00875180307775736	0.00741319684311748	-0.0146376239135861
0.550284683704376	0.987894296646118	1.08550488948822	-0.00844396930187941	0.00849819276481867	-0.0141925914213061
0.526737451553345	0.93769371509552	1.08280944824219	-0.00819495413452387	0.00852190610021353	-0.012596077285707
0.550170123577118	0.928221762180328	1.04875075817108	-0.00790099427103996	0.00880217924714088	-0.0125577412545681
0.501054644584656	0.829901874065399	1.0878701210022	-0.00770022580400109	0.00873849913477898	-0.0124438218772411
0.507651388645172	0.773883581161499	1.06862342357635	-0.00696607818827033	0.00849713105708361	-0.0131055219098926
0.531251728534698	0.733927369117737	0.991283416748047	-0.00625962391495705	0.00879818294197321	-0.0128185516223311
0.608470737934113	0.781076014041901	1.06599187850952	-0.00374496728181839	0.0104691833257675	-0.0137381358072162
0.609852731227875	0.706421196460724	1.01220369338989	-0.003270871238783	0.0115718943998218	-0.0145330457016826
0.541677534580231	0.727551102638245	1.04750299453735	-0.00418114755302668	0.011111862026155	-0.0160297453403473
0.517645597457886	0.741172134876251	1.04581892490387	-0.00219255010597408	0.00856394227594137	-0.0145853888243437
0.453374713659287	0.76545512676239	1.0877593755722	-0.00364557164721191	0.00700888922438025	-0.0152942975983024
0.344643533229828	0.736625492572784	1.04156470298767	-0.00425142422318459	0.00383263221010566	-0.0152086103335023
0.307207852602005	0.772001564502716	0.978660643100739	-0.00513916695490479	0.00170878006611019	-0.0152065139263868
0.284497559070587	0.815992712974548	1.03618156909943	-0.00590181723237038	0.00119782832916826	-0.0142387300729752
0.32635435461998	0.800275921821594	1.03842973709106	-0.0040547912940383	0.00188650749623775	-0.0140220522880554
0.302468627691269	0.761461019515991	0.992317736148834	-0.00674047786742449	0.004304523114115	-0.0138228405267
0.377893418073654	0.832170784473419	0.99058210849762	-0.00621323520317674	0.00396780297160149	-0.0146234314888716
0.30857253074646	0.78180456161499	1.03200435638428	-0.00707873748615384	0.00390371214598417	-0.0143569521605968
0.235073208808899	0.74816358089447	1.03062522411346	-0.00700475415214896	0.00279539381153882	-0.0141720715910196
0.211927965283394	0.769394278526306	1.12033104896545	-0.00620226701721549	0.000257454259553924	-0.013391918502748
0.111354522407055	0.657259404659271	1.11569571495056	-0.00577104231342673	0.000582941749598831	-0.0134030012413859
0.234274759888649	0.741712629795074	1.11403775215149	-0.00540576269850135	0.000415286340285093	-0.0139378756284714
0.225770622491837	0.610311210155487	1.12432384490967	-0.00682414835318923	0.00361093762330711	-0.0100679667666554
0.251713156700134	0.562775492668152	1.01870357990265	-0.00954736117273569	0.00861815176904202	-0.00293064955621958
0.296542048454285	0.5188028216362	1.00222337245941	-0.00989063177257776	0.00956218503415585	-0.0029026884585619
0.33519372344017	0.524543523788452	1.11368584632874	-0.00885807722806931	0.0108751123771071	-0.00346484850160778
0.388729572296143	0.538399398326874	1.1255909204483	-0.00799151044338942	0.012368124909699	-0.00189484946895391
0.393750309944153	0.504941344261169	1.14656007289886	-0.00778334634378552	0.0126465829089284	-0.00349263078533113
0.38692444562912	0.558863162994385	1.05957865715027	-0.00902482308447361	0.0115138785913587	-0.00214804173447192
0.280459076166153	0.477453380823135	1.02755975723267	-0.00942615605890751	0.0107768047600985	-0.00214380607940257
0.1928740888834	0.422822862863541	1.03914129734039	-0.00971214007586241	0.00815020967274904	-0.00222052889876068
0.186702117323875	0.45734104514122	1.03911328315735	-0.00838566944003105	0.00622668815776706	-0.00189030589535832
0.130970075726509	0.442795604467392	1.12922239303589	-0.0079000610858202	0.00575838051736355	-0.00148646230809391
0.115050740540028	0.413935273885727	1.04685318470001	-0.00741507299244404	0.00477195810526609	-0.00144590821582824
0.147749185562134	0.325367867946625	1.05292165279388	-0.00538654299452901	0.0053304685279727	-0.000599708349909633
0.168655544519424	0.279582768678665	1.11697506904602	-0.00230657169595361	0.00620199320837855	-0.000314681063173339
0.229116156697273	0.106877654790878	1.06605076789856	-0.00115218653809279	0.009199651889503	-0.00117302697617561
0.338184803724289	0.135184466838837	1.12297868728638	0.00158583966549486	0.0104318978264928	-0.00141272554174066
0.382156550884247	-4.78094989375677E-05	1.12201797962189	0.00277326325885952	0.0151812387630343	-0.00128915579989552
0.456135988235474	0.0825341492891312	1.0552476644516	-0.000279607978882268	0.0158055499196053	-0.00163521885406226
0.510091185569763	0.051524356007576	1.02513206005096	0.00173107825685292	0.0165668185800314	-0.000107415697129909
0.53233414888382	-0.0134688848629594	1.08764183521271	0.00295005179941654	0.0160606671124697	0.000101407327747438
0.484563767910004	0.0242213718593121	1.08425188064575	0.00213960488326848	0.0165389366447926	0.000926693086512387
0.462477028369904	0.0397081412374973	1.01272082328796	0.00119416741654277	0.0154952090233564	0.00117024115752429
0.359749138355255	0.00359669630415738	1.01273202896118	-0.000607296067755669	0.0134731503203511	-0.000643179460894316
0.376567810773849	0.0303951427340508	0.899077355861664	0.00012705591507256	0.0119478777050972	-1.54314457176952E-05
0.302038222551346	-0.0217117201536894	0.907271921634674	0.00110836292151362	0.0103851119056344	0.000197510060388595
0.26913183927536	0.0153951095417142	0.920675754547119	0.00114297226537019	0.00951743219047785	-0.0005183833418414
0.213074803352356	0.00299810129217803	0.865348339080811	-0.00217357859946787	0.00726552819833159	0.00126558134797961
0.155075058341026	0.106758654117584	0.850099146366119	-0.00295280339196324	0.00338113214820623	0.000783845083788037
0.0942434147000313	0.0674809366464615	0.752495110034943	-0.00441909767687321	0.00381966377608478	0.000755451852455735
0.189921468496323	0.0651254430413246	0.67945384979248	-0.00377186690457165	0.0043352241627872	0.00154527300037444
0.257946580648422	-0.0160745922476053	0.668145716190338	-0.000780027767177671	0.00716561172157526	0.00329947052523494
0.293424397706985	-0.0832102671265602	0.618325889110565	0.000238308712141588	0.00898392777889967	0.00330639770254493
0.252776950597763	-0.00568172754719853	0.696114182472229	-0.00087220553541556	0.0092227328568697	-6.707182910759E-05
0.204296961426735	0.107159562408924	0.649982869625092	-0.00155837612692267	0.00584271969273686	-0.00252479780465364
0.113606780767441	0.146338284015656	0.54571533203125	-0.00458212895318866	0.00347056495957077	-0.00291211344301701
0.00780544430017471	0.263757944107056	0.576796293258667	-0.00763007486239076	9.97971364995465E-05	-0.00419639283791184
-0.0452783070504665	0.355368286371231	0.401833772659302	-0.0102914711460471	-0.00409024534747005	-0.0038088895380497
-0.0429164804518223	0.408389329910278	0.39872995018959	-0.0125881554558873	-0.00522919418290257	-0.00124374276492745
-0.0225445106625557	0.478408098220825	0.408493489027023	-0.0153046688064933	-0.00351271359249949	0.00147457153070718
-0.0125096635892987	0.481381446123123	0.348601073026657	-0.0153370648622513	-0.00214716093614697	0.00109859206713736
0.0958000868558884	0.390127658843994	0.315391421318054	-0.0128517309203744	0.000758946116548032	0.000777809997089207
0.125264331698418	0.333406001329422	0.312913209199905	-0.0116044208407402	0.00245923898182809	-0.00129489263053983
0.179774448275566	0.266169369220734	0.274337261915207	-0.00898975692689419	0.00244990247301757	-0.00180331105366349
0.11687133461237	0.258511781692505	0.258856058120728	-0.00603082263842225	0.00279890606179833	-0.00188865885138512
0.0867936536669731	0.148256212472916	0.354246944189072	-0.00451022107154131	0.00160835043061525	-0.003161805216223
0.0708834752440453	0.0476586744189262	0.32349368929863	-0.00229049590416253	0.00249241385608912	-0.00383804086595774
0.0824608877301216	0.062164980918169	0.272540271282196	0.00011455272033345	0.00194750959053636	-0.00563446013256907
0.163941577076912	0.0756813138723373	0.257421553134918	-0.00146273407153785	0.00240957108326256	-0.00691629853099585
0.0932459831237793	0.0701256319880486	0.239323481917381	-0.0031341731082648	0.00377333676442504	-0.00557340262457728
0.111601918935776	0.176820248365402	0.12728314101696	-0.00530426017940044	0.00210973899811506	-0.00529426150023937
0.0633726045489311	0.266820162534714	0.229079589247704	-0.00873870402574539	0.00160167389549315	-0.00420185085386038
0.0413158908486366	0.282428681850433	0.155744016170502	-0.0100370151922107	0.000931896734982729	-0.00313981622457504
-0.0461325012147427	0.312737107276917	0.116062045097351	-0.0113420002162457	-0.00170350552070886	-0.00227782689034939
-0.134673833847046	0.271931082010269	-0.0348990447819233	-0.0125702656805515	-0.00479293987154961	-0.00202339398674667
-0.270777225494385	0.315328806638718	-0.0846601575613022	-0.0124409291893244	-0.00798997282981873	-0.000255488615948707
-0.360907137393951	0.277473896741867	-0.156367301940918	-0.0132600702345371	-0.0104720573872328	0.00201488798484206
-0.45935583114624	0.235287874937057	-0.195603892207146	-0.0111883608624339	-0.0129028633236885	0.00223257625475526
-0.51561313867569	0.136388272047043	-0.211458742618561	-0.00878755562007427	-0.0137525843456388	0.00249446858651936
-0.566488146781921	0.0491712801158428	-0.263061821460724	-0.00583155313506722	-0.0154228694736958	0.00349443475715816
-0.628782629966736	-0.106560312211514	-0.235874965786934	-0.00190353870857507	-0.0164120066910982	0.00495612900704145
-0.680513143539429	-0.251890033483505	-0.328214824199677	0.00204825447872281	-0.0176980569958687	0.00527090113610029
-0.697373688220978	-0.335188686847687	-0.279532492160797	0.00463566510006785	-0.0174437630921602	0.00635285815224051
-0.722830653190613	-0.369565099477768	-0.337070733308792	0.00291856122203171	-0.0169088039547205	0.00834805145859718
-0.770089566707611	-0.318632066249847	-0.283637404441834	0.00219339574687183	-0.0183195695281029	0.00887530297040939
-0.771793365478516	-0.185283094644547	-0.24014550447464	-0.000470171828055754	-0.0191541723906994	0.00683705322444439
-0.792490243911743	-0.0815568193793297	-0.31373530626297	-0.00388415320776403	-0.0191431846469641	0.0042788521386683
-0.801994383335114	0.0855931267142296	-0.341093748807907	-0.00584456510841846	-0.0198759976774454	0.00305490847676992
-0.805277943611145	0.0807114765048027	-0.377875030040741	-0.00809175055474043	-0.021261153742671	0.00291970046237111
-0.859184324741364	0.227846473455429	-0.418065458536148	-0.0109417671337724	-0.020524550229311	0.00559328123927116
-0.861937165260315	0.306704819202423	-0.424834966659546	-0.0133494362235069	-0.0224995538592339	0.00283309118822217
-0.910118162631989	0.320017248392105	-0.405871659517288	-0.0129679394885898	-0.0236500948667526	-0.000748930731788278
-0.883948564529419	0.320256620645523	-0.400884956121445	-0.011924035847187	-0.0241219159215689	-0.00036107751657255
-0.886021733283997	0.234942466020584	-0.453733623027802	-0.0117104481905699	-0.0228217579424381	0.00291982386261225
-0.867843747138977	0.191035091876984	-0.413734436035156	-0.00918374676257372	-0.0225907173007727	0.00410139095038176
-0.915257036685944	0.0557310096919537	-0.487720936536789	-0.00700397370383143	-0.0217141695320606	0.00314608495682478
-0.897091150283813	-0.0265014730393887	-0.389301091432571	-0.0039484640583396	-0.0223674215376377	0.00135539215989411
-0.955121159553528	-0.0887472629547119	-0.403675645589828	-0.00135457108262926	-0.0223246999084949	0.000781060138251632
-0.932779908180237	-0.137523531913757	-0.343362301588058	0.000102871788840275	-0.0213354099541903	0.00230718846432865
-0.898081123828888	-0.180573359131813	-0.317107439041138	0.00129162857774645	-0.0213101916015148	0.00099857070017606
-0.864761829376221	-0.204297468066216	-0.330100357532501	0.00251880404539406	-0.0203163176774979	0.00206817057915032
-0.84718245267868	-0.274511843919754	-0.35823518037796	0.00282041169703007	-0.0189490113407373	0.00156744511332363
-0.809299767017365	-0.307677775621414	-0.34050652384758	0.00500962603837252	-0.0200094413012266	0.00291832955554128
-0.746558725833893	-0.366019904613495	-0.337522119283676	0.00614496553316712	-0.0169194228947163	0.00527560897171497
-0.677350997924805	-0.413841187953949	-0.400875568389893	0.00739975739270449	-0.0157909616827965	0.00350238289684057
-0.690157890319824	-0.357625335454941	-0.365743607282639	0.00521682389080524	-0.0140568725764751	0.00428990088403225
-0.700272977352142	-0.279268473386765	-0.273954957723618	0.00184231286402792	-0.0159912798553705	0.00643941247835755
-0.696690082550049	-0.109269097447395	-0.30116480588913	-0.00286556920036674	-0.0162301417440176	0.00624927785247564
-0.698220312595367	-0.0581452436745167	-0.304980725049973	-0.00324714439921081	-0.0184769369661808	0.0030330743175
-0.597547233104706	-0.015301282517612	-0.368793785572052	-0.00300530530512333	-0.0150531800463796	0.00100803165696561
-0.50274521112442	-0.0368980504572392	-0.407333165407181	-0.00321340654045343	-0.0121057936921716	-0.000579329847823828
-0.363300174474716	-0.0785263478755951	-0.434257954359055	-0.00162677874322981	-0.00848369859158993	4.87526958750095E-05
-0.295617133378983	-0.175254732370377	-0.429046481847763	1.56388196046464E-05	-0.00606664083898067	0.00164620403666049
-0.187222361564636	-0.157929569482803	-0.295469105243683	0.00204788683913648	-0.00469677103683352	0.00197685789316893
-0.235557809472084	-0.177499800920486	-0.365492254495621	0.00217153993435204	-0.00421156268566847	0.00195971503853798
-0.275953531265259	-0.200182482600212	-0.324554473161697	0.00131869525648654	-0.0064126243814826	0.000155535322846845
-0.347524791955948	-0.0889901295304298	-0.394833326339722	-0.00185771356336772	-0.00875114090740681	0.00229497975669801
-0.367802143096924	-0.0868843048810959	-0.390949577093124	-0.00196737772785127	-0.0101003497838974	-0.000134210305986926
-0.344769269227982	-0.113118909299374	-0.392547756433487	-0.00146135129034519	-0.0100221605971456	0.00132322777062654
-0.387901067733765	-0.173231661319733	-0.336472123861313	-0.000753371277824044	-0.00993621535599232	0.00414458243176341
-0.365505814552307	-0.185474827885628	-0.374488860368729	-0.000202394017833285	-0.00998124573379755	0.00408392585813999
-0.311911433935165	-0.114131659269333	-0.458571374416351	-0.00114201311953366	-0.00955167692154646	0.00459693465381861
-0.306101351976395	-0.0277534890919924	-0.423243880271912	-0.00317856483161449	-0.00756380474194884	0.0053972895257175
-0.291531205177307	0.0289416778832674	-0.380400806665421	-0.00441572954878211	-0.00912792421877384	0.00254981173202395
-0.276008635759354	0.100432246923447	-0.391592562198639	-0.00438617821782827	-0.00784889049828053	0.00145117426291108
-0.248570099473	0.102241739630699	-0.288816899061203	-0.00420920923352242	-0.00687348935753107	0.000352266564732417
-0.149971902370453	0.0682481080293655	-0.300393044948578	-0.00319180893711746	-0.00407890370115638	-0.0010126824490726
-0.0289619322866201	0.0926808342337608	-0.23945714533329	-0.00489710038527846	-0.00176859239581972	-0.00073955615516752
0.0799888744950294	0.13265985250473	-0.309931427240372	-0.00458113476634026	0.000119903474114835	0.000851394375786185
0.157755330204964	0.191484898328781	-0.330122709274292	-0.00536675006151199	0.00314549636095762	0.000262623536400497
0.180346727371216	0.147648215293884	-0.393236190080643	-0.0054357280023396	0.00332814338617027	-0.000470419618068263
0.156031221151352	0.179889485239983	-0.292600154876709	-0.00570877781137824	0.001832734211348	-0.00142515893094242
0.123012267053127	0.184950426220894	-0.341585904359818	-0.00617451360449195	0.00127591623459011	-0.00139947689604014
0.0940763130784035	0.170632794499397	-0.275489807128906	-0.00635390356183052	-0.000624907901510596	-0.00228339619934559
0.142212972044945	0.174827069044113	-0.232973977923393	-0.00501130148768425	-0.000992766232229769	-0.00069358799373731
0.257351666688919	0.0478656478226185	-0.27230304479599	-0.00435635261237621	0.0023889325093478	-0.000706131162587553
0.431497871875763	0.068348728120327	-0.256369024515152	-0.00391765171661973	0.0057603120803833	-0.000305441324599087
0.520807266235352	-0.0107813524082303	-0.171936899423599	-0.0024811658076942	0.0101488204672933	0.000914288451895118
0.605134665966034	-0.0581222772598267	-0.145021870732307	0.00179435557220131	0.0114349471405149	0.00134737440384924
0.578669190406799	-0.156778261065483	-0.17970210313797	0.00352048967033625	0.0132661378011107	0.00249085854738951
0.535735130310059	-0.113623224198818	-0.189217060804367	0.00429770303890109	0.011472025886178	0.00025833782274276
0.434469282627106	-0.0843896418809891	-0.230948880314827	0.00189147947821766	0.00711221527308226	-0.000895765144377947
0.376649409532547	0.0497725754976273	-0.306867629289627	-4.60368501080666E-05	0.00455080484971404	-0.00212065875530243
0.374379485845566	0.147984340786934	-0.370481729507446	-0.00367596629075706	0.00452670687809587	-0.000599638791754842
0.47417551279068	0.270913571119308	-0.262795984745026	-0.00722435768693686	0.00679406803101301	0.00100413849577308
0.504438281059265	0.359007269144058	-0.304066687822342	-0.00840195827186108	0.00909341312944889	0.001577123766765
0.567505657672882	0.457442700862885	-0.234921425580978	-0.0091925198212266	0.0094405272975564	-0.000791855563875288
0.676217436790466	0.523943364620209	-0.17627227306366	-0.0109474202618003	0.0109012871980667	-0.00202231830917299
0.731212377548218	0.653519153594971	-0.183866128325462	-0.0153693733736873	0.0134298140183091	-8.06407260824926E-05
0.803839981555939	0.785788118839264	-0.134544551372528	-0.0171734746545553	0.0146332625299692	-0.00166246388107538
0.828282535076141	0.847548067569733	-0.139717981219292	-0.0198077708482742	0.0151830920949578	-0.0049001881852746
0.752500772476196	1.01016974449158	-0.139519259333611	-0.0229838527739048	0.0140460785478354	-0.0081419562920928
0.708479344844818	1.05396020412445	-0.00286284810863435	-0.0251052528619766	0.0111275045201182	-0.0110105965286493
0.790738761425018	0.972318887710571	-0.155626535415649	-0.0207363087683916	0.0174389407038689	-0.0186633188277483
0.776117026805878	0.862830698490143	-0.111546516418457	-0.0163358859717846	0.0182033497840166	-0.0163654871284962
0.63950526714325	0.724271833896637	0.0801589414477348	-0.0122169572860003	0.00871975068002939	-0.00404700683429837
0.497962653636932	0.622672438621521	0.0828223899006844	-0.0108779119327664	0.00748892826959491	-0.00104675756301731
0.481299340724945	0.638758897781372	0.149562448263168	-0.0101396413519979	0.0107154631987214	-0.00152948696631938
0.470883339643478	0.516139626502991	0.00628393469378352	-0.0100153991952538	0.0102203357964754	-0.00111438054591417
0.424849092960358	0.436467856168747	-0.0124134570360184	-0.00988343544304371	0.00563010619953275	-0.00302271591499448
0.323300927877426	0.368417352437973	-0.150156259536743	-0.00838913209736347	0.00302808731794357	-0.00381018687039614
0.267098724842072	0.207555651664734	-0.265683978796005	-0.00455613108351827	0.00085758138448	-0.00279765413142741
0.250587493181229	0.00517472252249718	-0.218019008636475	0.0027088534552604	0.00279570813290775	0.00183589593507349
0.167787179350853	-0.312202841043472	-0.0451248623430729	0.00883412733674049	0.00338636990636587	0.00386928301304579
0.0586863867938519	-0.390957921743393	0.00988323893398046	0.0133190201595426	0.0014852782478556	0.00615133531391621
-0.0342441871762276	-0.435405999422073	0.00940130371600389	0.0116355065256357	-0.00188057566992939	0.00704747345298529
-0.0843595117330551	-0.276670634746552	-0.122736066579819	0.00705683371052146	-0.00470115430653095	0.00428612111136317
-0.136426135897636	-0.0511052086949348	-0.26260980963707	0.00149650569073856	-0.00826729089021683	0.000135082911583595
-0.147150173783302	0.121189437806606	-0.177975744009018	-0.00349201657809317	-0.010203261859715	0.000197978588403203
-0.190318539738655	0.15516759455204	-0.137130007147789	-0.00764517532661557	-0.00933428388088942	0.00137963006272912
-0.187602669000626	0.198364153504372	-0.148205548524857	-0.00605868035927415	-0.00912623945623636	0.00328008574433625
-0.202016115188599	0.0181321557611227	-0.1879663169384	-0.00273910444229841	-0.00919470936059952	0.00365376868285239
-0.166318476200104	-0.0270086880773306	-0.255845636129379	0.00139969622250646	-0.00964706856757402	0.00298507884144783
-0.134584933519363	-0.116115123033524	-0.365978121757507	0.00271540973335505	-0.00659010652452707	0.00064917077543214
0.064605288207531	-0.0689593032002449	-0.370096921920776	0.00372956926003098	-0.00277597969397902	-0.00177711411379278
0.133142948150635	-0.105006523430347	-0.392745286226273	0.00230636214837432	0.00093131250469014	-0.00328894215635955
0.242794156074524	-0.0630672797560692	-0.254357427358627	0.00345178041607141	0.00210313498973846	-0.00142689526546746
0.30598583817482	-0.0514367297291756	-0.137978374958038	0.00359320756979287	0.0048706354573369	0.0022343669552356
0.317494124174118	-0.000541885732673109	0.0251608025282621	0.00262260739691556	0.00512750167399645	0.00274762348271906
0.275911092758179	0.0857852175831795	0.0771316736936569	-0.000309361988911405	0.0045947078615427	0.000564662914257497
0.261017680168152	0.128885358572006	0.0264180358499289	-0.00124843767844141	0.00346848857589066	-0.00110326358117163
0.323414444923401	0.200576230883598	-0.0456672869622707	-0.00287275388836861	0.00507837673649192	-0.000212535684113391
0.312000632286072	0.290371000766754	-0.0997229143977165	-0.00456627877429128	0.00540397875010967	0.00178328971378505
0.370919346809387	0.327328950166702	0.0314692407846451	-0.00423166854307055	0.00682794628664851	-0.00267751049250364
0.411439687013626	0.321139246225357	-0.0248039364814758	-0.00594145525246859	0.00772329000756145	-0.00553523935377598
0.439422577619553	0.410626441240311	-0.0701570883393288	-0.00795262213796377	0.00811898894608021	0.00135127711109817
0.464316159486771	0.463406980037689	-0.119935244321823	-0.00664896843954921	0.0114025352522731	-0.00612230785191059
0.429682493209839	0.550130605697632	-0.017137574031949	-0.00861474871635437	0.00920013524591923	-0.0141627732664347
0.2624891102314	0.630832254886627	0.0396704524755478	-0.0120268287137151	0.004534678068012	-0.00889376830309629
0.120065547525883	0.581312417984009	-0.0211816933006048	-0.0121396137401462	0.000684669299516827	-0.00561233283951879
-0.0146027123555541	0.522465169429779	0.00574797624722123	-0.0112245716154575	-0.00285431882366538	-0.00680846255272627
-0.0349431224167347	0.406128406524658	0.04616479575634	-0.00827508699148893	-0.00402908260002732	-0.00340337376110256
-0.0779599472880363	0.271832019090652	-0.0502846911549568	-0.00604146486148238	-0.00481496937572956	0.0030089917127043
-0.12771712243557	0.184939175844193	-0.0330140627920628	-0.00453090155497193	-0.00627563893795013	0.00368464225903153
-0.177926987409592	0.0718005374073982	-0.00465855887159705	-0.00194437638856471	-0.00609499309211969	0.00383260403759778
-0.215807974338531	0.0026684096083045	0.0125062977895141	0.000307286129100248	-0.0082501033321023	0.00491524906829
-0.262778669595718	-0.132007822394371	-0.137827172875404	0.0017829918069765	-0.0105209443718195	0.00472405180335045
-0.259984582662582	-0.216106846928596	0.160497456789017	0.00408276403322816	-0.00681378645822406	0.0074259452521801
-0.265310525894165	-0.411335110664368	0.0501487739384174	0.00825640000402927	-0.00828146189451218	0.00884387455880642
-0.199784114956856	-0.469771176576614	0.138520166277885	0.0126531422138214	-0.00365485367365181	0.00442860694602132
-0.196978032588959	-0.56009578704834	0.224905282258987	0.0154787776991725	-0.00343034416437149	-0.000407670973800123
-0.163352653384209	-0.542981863021851	0.362683832645416	0.0149814924225211	-0.00186091288924217	0.000400923076085746
-0.0973353534936905	-0.47649747133255	0.283718138933182	0.0115201268345118	-0.000853657256811857	0.00176188698969781
-0.0208537373691797	-0.31692636013031	0.213406398892403	0.00821760855615139	0.000162069118232466	0.00287713389843702
0.0344077087938786	-0.242554649710655	0.221315816044807	0.00545200891792774	0.00245079537853599	0.00222962209954858
0.151208892464638	-0.164721310138702	0.230093240737915	0.00411273678764701	0.00505296420305967	0.00240040430799127
0.284225344657898	-0.0948968604207039	0.141298487782478	0.000864619680214673	0.00855892617255449	0.00290425447747111
0.430584818124771	-0.00817877613008022	0.105491012334824	0.00037602405063808	0.0116483950987458	0.00201896415092051
0.49870029091835	0.0490206405520439	0.0930347591638565	-0.00111805810593069	0.01441306527704	0.00149619753938168
0.507665395736694	0.138331934809685	0.0464041158556938	-0.00172881898470223	0.0152045097202063	0.000256002851529047
0.463199377059937	0.173916950821877	0.0534575991332531	-0.0038220789283514	0.0143705531954765	-0.00287761655636132
0.455903917551041	0.221668019890785	0.0228976029902697	-0.00265109096653759	0.0127792786806822	-0.00496484898030758
0.403890460729599	0.1683149933815	0.0225341990590096	-0.00304000149480999	0.0118825025856495	-0.00524902576580644
0.285727590322495	0.205323234200478	0.245489418506622	-0.00285223475657403	0.00967954378575087	-0.000211999242310412
0.16442745923996	0.311078071594238	0.300566136837006	-0.00774465780705214	0.006136829033494	0.000952276983298361
0.0821046903729439	0.382681638002396	0.164301991462708	-0.00974441692233086	0.00283687305636704	-0.00289995921775699
0.0470868498086929	0.45537468791008	0.109227649867535	-0.00967026222497225	-0.000200708993361332	-0.00450714910402894
-0.0994038581848145	0.458843886852264	0.0766132995486259	-0.0107123591005802	-0.00338046904653311	-0.0030947239138186
-0.275602996349335	0.345752209424973	0.17331825196743	-0.00777864456176758	-0.00593994790688157	-0.00346855982206762
-0.443668007850647	0.178788870573044	0.20560710132122	-0.00541210221126676	-0.00970417913049459	-0.00429605040699244
-0.563185453414917	0.103758789598942	0.252402305603027	-0.000245612376602367	-0.0123513098806143	0.00024263646628242
-0.638818800449371	-0.00331133371219039	0.149454101920128	0.00270532094873488	-0.0155994733795524	0.000559922948013991
-0.669968008995056	-0.121520400047302	0.0493850149214268	0.00472619291394949	-0.0175576843321323	-0.000585068366490304
-0.664214909076691	-0.260111778974533	-0.0796513333916664	0.00705829821527004	-0.0190730188041925	0.00278481491841376
-0.513803958892822	-0.355107694864273	0.0451267063617706	0.00921082124114037	-0.0150244375690818	0.0066690226085484
-0.268269181251526	-0.395369023084641	0.232433751225471	0.0101209348067641	-0.00566022843122482	0.0123423784971237
-0.0407483354210854	-0.530492901802063	0.249552294611931	0.0128882247954607	0.00229371921159327	0.0101141631603241
0.260843932628632	-0.410557925701141	0.195423617959023	0.012686881236732	0.0125942472368479	0.0069354297593236
0.4747693836689	-0.350943148136139	0.0938743203878403	0.0118205668404698	0.0164982508867979	0.00227688089944422
0.457647085189819	-0.261973977088928	0.0972439125180244	0.00932634342461824	0.0166154503822327	0.000985713209956884
0.554781675338745	-0.0779796987771988	0.0709892064332962	0.00469278730452061	0.0185755826532841	0.0012627134565264
0.510808765888214	0.099787563085556	0.0362265333533287	0.00190639717038721	0.0173004530370235	-0.00147361576091498
0.364856541156769	0.190925806760788	0.00323850149288774	-0.00174348964355886	0.0122065106406808	-0.0040308409370482
0.214815646409988	0.238210156559944	0.0370539650321007	-0.00399733660742641	0.00734370248392224	-0.00422370247542858
0.117921940982342	0.31275200843811	0.061675813049078	-0.00577051471918821	0.00344138988293707	-0.0034829624928534
-0.00704682432115078	0.34533366560936	0.0473498478531837	-0.00708304392173886	-0.000412032473832369	-0.00266927084885538
-0.0963495522737503	0.442249774932861	0.158823534846306	-0.00867198687046766	-0.00278355414047837	-0.0040622316300869
-0.204230397939682	0.50811904668808	0.22068789601326	-0.0092061860486865	-0.00276502408087254	-0.00150463660247624
-0.241297543048859	0.436681717634201	0.294517278671265	-0.0079720513895154	-0.00455445749685168	-0.00330358580686152
-0.14855132997036	0.436794966459274	0.19205279648304	-0.00925674103200436	-0.0057503622956574	-0.00182519981171936
-0.0852715000510216	0.352952897548676	0.0127252386882901	-0.00895284209400415	-0.00502074044197798	-0.00239956378936768
-0.0711648762226105	0.307023346424103	0.0388916283845901	-0.00737685523927212	-0.00386193231679499	-0.00357475783675909
-0.0226176492869854	0.244312316179276	0.0311567019671202	-0.00667385989800096	-0.000927650253288448	-0.00280416733585298
0.0384484268724918	0.233483329415321	0.00542164780199528	-0.00534422369673848	0.000618424091953784	-0.00161413196474314
0.0610217824578285	0.164271160960197	-0.017699571326375	-0.00406841933727264	0.00203366344794631	-0.00194485322572291
0.021980382502079	0.15344725549221	-0.149414584040642	-0.00524390628561378	0.0028352492954582	0.00258011370897293
-0.0147402388975024	0.160383880138397	-0.0502598620951176	-0.00544933928176761	-0.00111396750435233	-0.00237319129519165
-0.137367203831673	0.0742512717843056	0.105684041976929	-0.00163775018882006	-0.00385993416421115	-0.00107516313437372
-0.235995605587959	-0.106265731155872	0.112954251468182	0.00355503358878195	-0.00712919188663363	-0.00032937599462457
-0.308143317699432	-0.226668938994408	0.0556796230375767	0.0087019857019186	-0.00772061105817556	0.000160628449521028
-0.291338890790939	-0.384662508964539	0.1015465259552	0.0131377931684256	-0.00682721799239516	0.00204793876037002
-0.330940186977386	-0.503436744213104	0.0716521069407463	0.015611220151186	-0.00693520484492183	0.00317909638397396
-0.351850390434265	-0.50486159324646	0.00348769221454859	0.0159845668822527	-0.00852852314710617	0.00466291839256883
-0.340718299150467	-0.453982055187225	-0.0432757847011089	0.0139124216511846	-0.00904100108891726	0.00523006170988083
-0.325332492589951	-0.441902130842209	0.0449635274708271	0.0117131443694234	-0.00875450950115919	0.00588922668248415
-0.32277899980545	-0.389301747083664	0.0249550547450781	0.0115114953368902	-0.00759324710816145	0.00704282755032182
-0.268494039773941	-0.345777302980423	0.158174231648445	0.0108823580667377	-0.00719649950042367	0.00555269047617912
-0.293866991996765	-0.272827118635178	0.185818746685982	0.0098753534257412	-0.00525361811742187	0.00375006208196282
-0.231389924883842	-0.229241892695427	0.125513687729836	0.00753020960837603	-0.00324666895903647	0.00278229708783329
-0.133552342653275	-0.10811098664999	0.152992054820061	0.00552191492170095	-0.00214454997330904	0.00143752235453576
-0.112211339175701	-0.0106540387496352	0.208930835127831	0.00234797550365329	-0.0011711228871718	-3.28842215822078E-05
-0.103971600532532	0.0882430598139763	0.17998893558979	-0.00124458945356309	-0.000196907800273038	-0.000616465171333402
-0.0822056531906128	0.231961145997047	0.163438469171524	-0.00439684372395277	-0.000533873331733048	-0.000801412563305348
-0.012192752212286	0.252295762300491	0.197179824113846	-0.0052416785620153	-0.00056112336460501	-0.00244679744355381
0.0266617946326733	0.300463318824768	0.222286999225616	-0.00528035452589393	0.00257062260061502	-0.00395010225474834
0.155026629567146	0.295332282781601	0.293679773807526	-0.00456181075423956	0.00597212603315711	-0.00314203603193164
0.286751687526703	0.3148353099823	0.419318497180939	-0.00269894464872777	0.0101082623004913	-0.00292048300616443
0.347153007984161	0.249503761529922	0.332000911235809	-0.00291328248567879	0.0110913962125778	-0.00189362512901425
0.3026322722435	0.259454846382141	0.310343056917191	-0.00203988864086568	0.0100000509992242	-0.00203485670499504
0.213508009910583	0.276116490364075	0.164523273706436	-0.00397395994514227	0.00528691429644823	-0.00294156791642308
0.0920434892177582	0.30354431271553	0.17281699180603	-0.00517569622024894	0.00231687934137881	-0.0024333770852536
0.0502522885799408	0.29012793302536	0.175455778837204	-0.005847895052284	0.000707488739863038	-0.00227512116543949
0.112896949052811	0.296428382396698	0.212996408343315	-0.00480174273252487	0.0014294097200036	-0.0026404729578644
0.155717670917511	0.288796901702881	0.22049255669117	-0.00412777252495289	0.00269172526896	-0.00348469777964056
0.155164673924446	0.242843568325043	0.0831384360790253	-0.00431390898302197	0.00356854870915413	-0.00192131078802049
0.144771009683609	0.279374778270721	0.095409594476223	-0.00407540192827582	0.00291652395389974	-0.00169940793421119
0.12791334092617	0.244138225913048	0.119392231106758	-0.00372309400700033	0.00141668098513037	-0.000475881097372621
0.0468628220260143	0.199972540140152	0.086639404296875	-0.00366269773803651	-0.000595761404838413	0.000130873610032722
-0.0319081693887711	0.201590597629547	0.00811048783361912	-0.00293076899833977	-0.00265613594092429	-0.000231898156926036
0.0320066697895527	0.118513494729996	0.0911647155880928	-0.000835438375361264	-0.00189437775406986	-0.000729933322872967
0.0376199819147587	0.141107559204102	0.0726100727915764	-0.00026989821344614	-0.000521376321557909	0.000208041834412143
0.0303385481238365	0.136984437704086	0.01627984829247	-0.00132731266785413	-0.000439693627413362	-0.000462287396658212
0.0351184606552124	0.17936347424984	0.0861346423625946	-0.00130948622245342	0.000132297398522496	-0.000732796906959265
0.0445314832031727	0.163799583911896	0.00337783410213888	-0.00216511497274041	0.000336938566761091	-0.000901829975191504
0.0315623953938484	0.154807895421982	-0.00316000590100884	-0.00252262805588543	-0.000646928092464805	-4.09646418120246E-05
0.0172046143561602	0.186486408114433	-0.00270697171799839	-0.00251607876271009	-0.0011531898053363	-0.000599114689975977
0.0184197369962931	0.128661677241325	-0.0454742126166821	-0.00112063612323254	-0.00152325909584761	-2.22284488700097E-05
-0.0186689160764217	0.0960593894124031	-0.0627420768141747	0.000802314723841846	-0.000833064899779856	-0.00161879323422909
0.02845374122262	0.0855975076556206	-0.00195343676023185	0.000677825359161943	-0.000621104962192476	-0.00113532657269388
0.0346290841698647	0.105126403272152	-0.0254323091357946	0.000393540947698057	0.000168831451446749	-0.000326301320455968
0.0797182843089104	0.15046039223671	0.0277421399950981	-0.000718246621545404	-0.000245163828367367	-0.00124088698066771
0.0925031155347824	0.158068984746933	-0.0170562546700239	-0.00169703492429107	0.000200705719180405	-0.000904860615264624
0.102861471474171	0.220277816057205	-0.00977842975407839	-0.0025115036405623	0.000818026484921575	-0.000708817504346371
0.126519411802292	0.224410593509674	-0.0668622180819511	-0.00309365801513195	0.000935849267989397	-0.000486620498122647
0.0891044735908508	0.231482744216919	0.0462132357060909	-0.00340611161664128	0.00101028080098331	-0.00103901466354728
0.132430955767632	0.246260344982147	0.00783552229404449	-0.00328221591189504	0.00120225443970412	-0.00103674060665071
0.135646492242813	0.225839495658875	0.0301903896033764	-0.00382401701062918	0.00307223503477871	-0.00139172107446939
0.171971470117569	0.264313012361526	0.0437067225575447	-0.00340550066903234	0.00382649805396795	-0.0012366707669571
0.166999220848083	0.285216391086578	0.000247420772211626	-0.0042256941087544	0.00328554329462349	-0.00183418719097972
0.134655982255936	0.325736075639725	0.00787242501974106	-0.00397111522033811	0.00221047643572092	-0.00169480836484581
0.142389625310898	0.258508414030075	-0.0193589814007282	-0.00423210859298706	0.00076390738831833	-0.000905080873053521
0.0606583841145039	0.218308612704277	-0.0333984345197678	-0.00371989794075489	0.00057485094293952	-0.000696734699886292
0.0678310170769691	0.243857875466347	-0.0207689311355352	-0.0032733092084527	-0.000205001138965599	-0.000356508942786604
0.111900150775909	0.227055951952934	-0.0149182230234146	-0.00260511878877878	0.000427984836278483	-0.0003018323041033
0.1047557964921	0.19409191608429	0.0291757229715586	-0.00296828337013721	0.000304377870634198	-0.000731183215975761
0.0994690135121346	0.198007598519325	0.0316803269088268	-0.00203525740653276	0.000215612235479057	-0.00168915290851146
0.0971314162015915	0.18365690112114	-0.0165874231606722	-0.00178863236214966	0.0014167403569445	-0.00120558042544872
0.141643151640892	0.183010295033455	0.00468395464122295	-0.00150727166328579	0.000779121473897249	-0.000436558475485072
0.122285552322865	0.145050585269928	-0.0442218296229839	-0.00177576264832169	0.00196629716083407	8.83404136402532E-05
0.147043466567993	0.145939081907272	-0.00811624620109797	-0.00148068065755069	0.00121895503252745	-0.000298353435937315
0.133768156170845	0.206564486026764	0.0250629503279924	-0.00190729380119592	0.00101422250736505	-7.45925863157026E-05
0.146024793386459	0.154973179101944	0.0523076839745045	-0.00183569604996592	0.00140445248689502	-0.000276645383564755
0.152790427207947	0.159958317875862	0.00879082642495632	-0.00200243527069688	0.00188956176862121	-0.00026843513478525
0.104932725429535	0.121960014104843	0.0184117127209902	-0.0016547569539398	0.00249700690619648	-0.000819852750282735
0.0920513346791267	0.110946953296661	0.054481778293848	-0.000702493183780462	0.000893340911716223	-0.00120863376650959
0.0548912547528744	0.101027123630047	0.0226457789540291	0.000170359140611254	0.0013117539929226	-0.000292859389446676
0.0823308229446411	0.0777281001210213	0.0266426894813776	-0.00053197075612843	0.000698488322086632	-0.000124413301819004
0.0679214298725128	0.10001852363348	0.0445508062839508	0.000100570112408604	0.00151215295773	-0.000278221064945683
0.0889169201254845	0.105684719979763	0.0235663298517466	0.00036026697489433	0.00206531956791878	-0.000351694732671604
0.11533810198307	0.0936452299356461	0.0722973719239235	0.000223654627916403	0.00217024167068303	-0.000596855825278908
0.0957959294319153	0.0813870877027512	0.115224651992321	0.000333114352542907	0.00201989966444671	-0.000379417702788487
0.0720038339495659	0.0365720801055431	0.0637594386935234	2.32502206927165E-05	0.00166331697255373	-0.00094366748817265
0.0861489996314049	0.087003193795681	0.0452839396893978	0.000846680195536464	0.00137840595562011	-7.87142998888157E-05
0.0290858410298824	0.0543678812682629	0.0802178159356117	0.00107898097485304	7.59519607527182E-05	-0.000502790266182274
0.0392241068184376	0.0521094724535942	0.00953189190477133	-3.71360038116109E-05	-0.000334798591211438	-0.000373963790480047
0.0223637316375971	0.0698636025190353	0.0433824099600315	-0.000408670224715024	8.57902341522276E-05	-0.000273317127721384
0.0408398509025574	0.0606751777231693	0.0727039650082588	-0.00061080465093255	-0.000206226119189523	0.000422573008108884
0.0153165897354484	0.103366188704967	0.0347949750721455	0.000502098700962961	-0.00100801640655845	-0.000173598789842799
0.00162035552784801	0.0636983439326286	0.0212542936205864	-0.000120232798508368	-0.00105404306668788	-0.000155748930410482
0.0323317758738995	0.0818688720464706	0.0479923821985722	0.000157533038873225	-0.000515114690642804	-0.000135111273266375
0.0966930687427521	0.086877204477787	0.132401466369629	0.000161498930538073	0.00148212932981551	-0.000401554570998997
0.147644653916359	0.0667121708393097	0.0551391206681728	-0.000151342610479333	0.00246688351035118	-0.000459219882031903
0.167050331830978	0.0730902999639511	0.124851875007153	0.000449345534434542	0.0031695996876806	-4.66322235297412E-05
0.104655779898167	0.0172566454857588	0.126147031784058	0.000602433807216585	0.00333268172107637	-0.000971966655924916
0.136597335338593	0.0522316582500935	0.126581475138664	0.00181327713653445	0.00188533531036228	-0.00056466442765668
0.0590105131268501	0.0192431844770908	0.128350153565407	0.00126795668620616	0.00200523319654167	-5.90071113037993E-06
0.0640053898096085	0.0406216233968735	0.0865451022982597	0.00183824985288084	0.00139265926554799	-0.000716585898771882
0.0651783421635628	0.0642811357975006	0.0682256743311882	0.000896262819878757	0.00131044967565686	-0.000792329374235123
0.0770846754312515	0.0545733906328678	0.157747134566307	0.000132405853946693	0.000991339213214815	-7.63919670134783E-05
0.0352898128330708	0.0763676390051842	0.0915188863873482	-0.000358797464286909	0.000169842474861071	-0.000321257597533986
0.013512110337615	0.135761588811874	0.12945893406868	-0.000244147668126971	0.000354369985871017	-9.97113165794872E-05
0.0198918115347624	0.105613879859447	0.0501309856772423	-0.00134429847821593	0.000410931475926191	0.000136378686875105
0.0196623522788286	0.162120431661606	0.138035222887993	-0.000752521504182369	-0.000749476545024663	-0.000426919752499089
-0.0200828537344933	0.120868377387524	0.041545283049345	-0.000707942992448807	-0.000708142295479774	-0.000123109814012423
-0.0244951844215393	0.10831506550312	0.0935642048716545	-0.000457204529084265	-0.0015415211673826	5.05678690387867E-05
-0.00484560383483768	0.107384532690048	0.0566824413836002	-0.000301552674500272	-0.00094520440325141	-0.000855992606375366
0.00378261599689722	0.0816682949662209	0.108040288090706	-0.000960049103014171	-0.000388370652217418	-0.000506280455738306
0.00743064284324646	0.131582215428352	0.108965046703815	-0.000680066412314773	-0.000270435732090846	-0.00106280983891338
0.00846770126372576	0.133745864033699	0.125040158629417	-0.00170317036099732	-6.60963050904684E-05	-0.00085095624672249
0.0351555570960045	0.180940195918083	0.121327355504036	-0.00177776475902647	0.000178369184141047	-0.00119119603186846
0.0152640119194984	0.11432907730341	0.113219857215881	-0.00168722413945943	0.000122252429719083	-0.00133277638815343
0.0660739317536354	0.177699536085129	0.0995653048157692	-0.00123814307153225	0.00028815065161325	-0.000599426275584847
0.0354434698820114	0.161770224571228	0.128588750958443	-0.00157396495342255	0.000460710842162371	-0.000205911608645692
0.00297027220949531	0.113128401339054	0.0356921069324017	-0.00130523520056158	0.00127550505567342	0.000767375633586198
0.0379372462630272	0.162061974406242	0.0854726806282997	-0.000268292671535164	-0.00150335032958537	0.00014696475409437
-0.0272267386317253	0.131846502423286	0.103423438966274	-0.00138693547341973	-0.000852736353408545	-0.00113287311978638
-0.00280917109921575	0.139313474297523	0.0756117701530457	-0.00168027018662542	-0.000897730293218046	-0.000160734620294534
0.0333304814994335	0.190915957093239	0.0686661452054977	-0.000957370968535542	-0.000182967109140009	-0.000607875932473689
0.031245606020093	0.160060912370682	0.0777792930603027	-0.00178233103360981	0.000603484688326716	-0.00106463418342173
0.0483716763556004	0.210391655564308	0.0945994034409523	-0.00198484375141561	0.000838461681269109	-0.000925057509448379
-0.0234527979046106	0.166617304086685	0.115183763206005	-0.00280160130932927	0.000129664011183195	-0.00121461076196283
-0.0372540652751923	0.199032008647919	0.0447462238371372	-0.00327992090024054	-0.00158558133989573	-0.00137381791137159
-0.02040727250278	0.237016513943672	0.0481879711151123	-0.00356999831274152	-0.00185060559306294	-0.00107187021058053
-0.00111189519520849	0.191751644015312	0.04055031016469	-0.00310683366842568	-0.000810036610346287	-0.000948443775996566
0.0276110917329788	0.164735227823257	0.0499037057161331	-0.00265793711878359	-0.000485040160128847	-0.000661732919979841
0.064853310585022	0.175915226340294	0.0119807869195938	-0.00186989118810743	0.000242748516029678	-0.000579828687477857
0.102388113737106	0.158424198627472	0.0478935018181801	-0.00176190165802836	0.00076088379137218	-0.000668438209686428
0.120935939252377	0.14914245903492	0.0665861070156097	-0.000915777811314911	0.00157760153524578	-0.000680123106576502
0.165930807590485	0.171735137701035	0.0494222231209278	-0.00115416618064046	0.00168250629212707	-0.000602412910666317
0.125808596611023	0.179432913661003	0.0444720610976219	-0.000638732337392867	0.00200772425159812	-0.000412570836488158
0.132376506924629	0.115360990166664	0.0357322283089161	-0.00100503372959793	0.0021401303820312	-0.000194276901311241
0.195038139820099	0.142612904310226	0.0681106597185135	-0.000645569467451423	0.0025409022346139	-0.000582914683036506
0.159572973847389	0.134201899170876	0.062647208571434	-0.00120096129830927	0.00357040669769049	-0.000483787502162158
0.159088984131813	0.136397212743759	0.0464869178831577	-0.000286413182038814	0.00311646587215364	-0.000735788606107235
0.181614339351654	0.143813192844391	0.0677161291241646	-0.000508019118569791	0.00238814181648195	-0.00044288404751569
0.157245993614197	0.14217671751976	0.0283255204558373	-0.00128026562742889	0.00366678135469556	-0.000824325950816274
0.183528542518616	0.162416189908981	0.0821533873677254	-0.000507694552652538	0.00287775322794914	-0.00123326736502349
0.169651463627815	0.166608825325966	0.0362190715968609	-0.00193914340343326	0.00326242321170866	-0.000747583340853453
0.190322816371918	0.171685099601746	0.0485612750053406	-0.00244917976669967	0.00386596261523664	-0.000417198170907795
0.152417168021202	0.187508970499039	0.0528456270694733	-0.00221888232044876	0.00372544839046896	-0.000706874823663384
0.158839643001556	0.188692569732666	0.0441269315779209	-0.00227503222413361	0.00438155746087432	-0.000626456458121538
0.147002667188644	0.195855692028999	0.087134450674057	-0.00237465719692409	0.00356615846976638	-0.000619292026385665
0.110571913421154	0.177292630076408	0.0997345522046089	-0.00204024463891983	0.00270104804076254	-0.000519924564287066
0.0829998627305031	0.21697048842907	0.147145926952362	-0.00192206236533821	0.0023400466889143	-0.000708954408764839
0.0703089907765388	0.173457309603691	0.12518422305584	-0.00332508329302073	0.00174692505970597	-0.00123293325304985
0.0386997684836388	0.196578964591026	0.0680493265390396	-0.00270586600527167	-0.000217544235056266	-0.00112394336611032
-0.0314593762159348	0.107860565185547	0.0805572047829628	-0.00272755627520382	-0.00137160869780928	-0.00114894320722669
-0.0417616851627827	0.126004830002785	0.102536782622337	-0.00116652273572981	-0.00199064007028937	-0.000725264078937471
-0.097714938223362	0.0927254557609558	0.0402234680950642	-0.00101437303237617	-0.00351915275678039	-0.000330738752381876
-0.0839389935135841	0.0709125250577927	0.00176894443575293	0.000496322812978178	-0.00313562713563442	0.000314139964757487
-0.102596469223499	0.0563421249389648	0.0664182677865028	0.000451192958280444	-0.00362017517909408	0.000461682444438338
-0.103615902364254	0.0218320824205875	-0.00654075061902404	0.00118784361984581	-0.00256630987860262	0.000537649902980775
-0.0564030259847641	0.056729331612587	0.0381107218563557	0.00145001558121294	-0.00254670693539083	0.00031021042377688
-0.075122594833374	0.0136854704469442	0.0343926921486855	0.00142845697700977	-0.0022703658323735	9.57847987592686E-06
-0.0471721179783344	-0.00953921489417553	-0.0257381368428469	0.00136058230418712	-0.000545278540812433	5.94984521740116E-05
0.0287825688719749	0.0517983697354794	0.015225094743073	0.0010635539656505	-0.000428214931162074	-0.00065297563560307
0.064648412168026	0.0711099356412888	0.0459478907287121	0.00148815882857889	0.000901950057595968	-0.000271367171080783
0.112392857670784	0.0478444509208202	0.08132354170084	0.00128295749891549	0.00159472960513085	-9.26539360079914E-05
0.091687798500061	0.0456931069493294	0.0724537000060081	0.00105470570269972	0.00194384797941893	-0.000272884528385475
0.106532357633114	0.0476479716598988	0.0596119090914726	0.000595482066273689	0.00221015955321491	-0.000463931937702
0.104061238467693	0.0859409868717194	0.0459395870566368	-0.000107773405034095	0.00249001081101596	-0.000663323095068336
0.155956983566284	0.0963042452931404	0.037715133279562	0.000123003890621476	0.00246002059429884	-0.000369493442121893
0.128446787595749	0.131106466054916	0.0415397733449936	-0.000475381733849645	0.0029983448330313	-0.000774506537709385
0.0951389744877815	0.137069284915924	0.0356798656284809	-0.00148990843445063	0.00179022492375225	-0.000880416948348284
0.0373044386506081	0.169104054570198	0.0378332175314426	-0.00254616653546691	0.000560271728318185	-0.000994447153061628
0.0309144556522369	0.196002826094627	0.0552360042929649	-0.00236698915250599	-4.17199917137623E-05	-0.00113842508289963
0.0199573095887899	0.19849069416523	0.114855632185936	-0.00277678831480443	-0.000283686094917357	-0.000799509231001139
0.0563071481883526	0.21140618622303	0.0417689718306065	-0.00314720859751105	-9.03174513950944E-05	-0.0011373064480722
0.0676755160093308	0.211783349514008	0.124411068856716	-0.0034161692019552	0.000420286087319255	-0.00115408387500793
0.0743958875536919	0.191457360982895	0.077273927628994	-0.0035450654104352	0.000934687734115869	-0.00139539071824402
0.0388083793222904	0.206921398639679	0.0470864214003086	-0.00255809538066387	0.000731153413653374	-0.0014568145852536
0.0217976998537779	0.20662996172905	0.0539012141525745	-0.00381731428205967	-0.00021955935517326	-0.00128734612371773
0.0699441283941269	0.234259724617004	0.058798361569643	-0.00395007943734527	-9.05571287148632E-05	-0.00132457644212991
0.107632547616959	0.196768403053284	0.0821614190936089	-0.00266882055439055	0.00103490776382387	-0.000960099976509809
0.0943260565400124	0.140119537711143	0.0731258615851402	-0.00278416927903891	0.00242431298829615	-0.000599358347244561
0.107241339981556	0.136320516467094	0.053473848849535	-0.000731509528122842	0.00240917992778122	-0.000565026770345867
0.10756366699934	0.0852735042572021	0.0532677844166756	0.000152918553794734	0.00189068971667439	0.000199902438907884
0.0939565226435661	0.102482862770557	0.0838327929377556	0.000537542102392763	0.001089166267775	6.08258487773128E-05
0.070710115134716	0.0941662713885307	0.030531719326973	-8.36293693282641E-05	0.000746690900996327	0.000161150950589217
0.0534155815839767	0.0930686816573143	0.0618465803563595	-0.000711456756107509	0.000581163621973246	-0.000791602884419262
0.0547682084143162	0.155350625514984	0.0565194375813007	-0.000907808251213282	0.00113517418503761	-0.000612497271504253
0.0659076869487762	0.108334250748158	0.0834046751260757	-0.000671009358484298	0.00128801341634244	-0.00058635079767555
0.0858113244175911	0.114919953048229	0.109849736094475	-0.000206996701308526	0.000659716839436442	-0.000434669316746295
0.0436176545917988	0.103109054267406	0.0344526618719101	-0.000860068888869137	0.000528077420312911	-0.00030434419750236
0.0244796071201563	0.126585021615028	0.121784508228302	-0.000433979439549148	0.000105961677036248	-0.000612946343608201
0.0320759564638138	0.137372747063637	0.0160055179148912	-0.00112156791146845	-0.00107041199225932	-0.000237989472225308
-0.0489069186151028	0.118271730840206	0.0409055799245834	-0.00183712283615023	-1.17403014883166E-05	-0.000552297162357718
-0.010698301717639	0.18785585463047	0.0686402320861816	-0.00202715070918202	-0.00099128857254982	-0.00157212873455137
0.00143694912549108	0.148464038968086	0.00329710613004863	-0.00167094322387129	-0.000482667033793405	-0.000992714776657522
0.0479194819927216	0.183482185006142	0.120881617069244	-0.000727746402844787	0.000462610536487773	-0.000304686924209818
0.0933299884200096	0.15060992538929	0.0684272646903992	-0.00203277450054884	0.000867091410327703	-0.000195164626347832
0.0900222137570381	0.157258450984955	0.0337790660560131	-0.00198483816348016	0.0014656170969829	-0.000267766765318811
0.0748953223228455	0.170489519834518	0.0303151160478592	-0.00182664534077048	0.00112088304013014	-0.000890995725058019
0.0688784271478653	0.155949339270592	0.0869524478912354	-0.00241076317615807	0.0008758733747527	-0.00124664686154574
0.0648016631603241	0.140788480639458	0.087168924510479	-0.00224051391705871	0.000650056637823582	-0.0012582823401317
0.0698683708906174	0.173844054341316	0.059915903955698	-0.00215735728852451	0.000378731434466317	-0.000717034854460508
0.0661969482898712	0.105543524026871	0.0662752687931061	-0.00192457274533808	0.00095142237842083	-0.00135505467187613
0.0931703001260757	0.119329869747162	0.027316115796566	-0.00112894119229168	0.00175358715932816	-0.000815263891126961
0.107834212481976	0.14281153678894	0.0703579410910606	-0.000898947473615408	0.00162670516874641	-0.000450122839538381
0.0717626512050629	0.106167949736118	0.100005246698856	-0.000139133524498902	0.00158023531548679	0.000186586708878167
0.0742726773023605	0.0823863297700882	0.0539593808352947	0.000739825016353279	0.000758987211156636	-0.000247905234573409
0.0310267377644777	0.0777164548635483	0.109063223004341	0.000543865957297385	0.000904429121874273	4.47946440544911E-05
0.0437303297221661	0.0831362530589104	0.0146107394248247	-2.01570182980504E-05	0.00133869575802237	-0.000759631162509322
0.0390275046229362	0.0907366275787354	0.100977465510368	-0.000250732264248654	0.00155339704360813	-0.000625243526883423
0.0918044149875641	0.0947406589984894	0.102580867707729	1.11663548523211E-05	0.00106012867763638	-0.000916098710149527
0.0580775700509548	0.0893277749419212	0.0867790579795837	-0.000602041429374367	0.00203859875909984	3.71463429473806E-05
0.0683430954813957	0.0994367673993111	0.0829702317714691	-0.000664703256916255	0.00139174959622324	-0.000277531798928976
0.0707748606801033	0.151376575231552	0.148055702447891	-0.000243597096414305	0.00128247193060815	-0.00023151446657721
0.0506237968802452	0.109014868736267	0.0568621046841145	-0.0014294016873464	0.00126797228585929	-0.000864548375830054
0.0559616386890411	0.123657234013081	0.0713524296879768	-0.000908134039491415	0.000741330499295145	-0.00143807055428624
0.0523897930979729	0.119269967079163	0.121767446398735	-0.00108895974699408	0.00102230638731271	-0.000576415040995926
0.0042100939899683	0.0704143568873405	0.0606043264269829	-0.000481784663861617	0.000174375163624063	-0.000385204068152234
0.0312529690563679	0.113377690315247	0.155728131532669	-0.00011803163215518	-0.00051841716049239	8.17508916952647E-05
0.0313196629285812	0.0770371854305267	0.112129859626293	-0.000361663231160492	0.00086317618843168	0.000287088449113071
0.0363991111516953	0.107708871364594	0.0962299853563309	-0.000964349077548832	0.000753096770495176	-0.000920519581995904
0.0565956681966782	0.167941436171532	0.117137365043163	-0.00116937444545329	0.00068282027496025	-0.000679618562571704
0.0522703044116497	0.130830720067024	0.122552096843719	-0.000869095150846988	0.000531519530341029	-0.00097694038413465
0.0557001456618309	0.112396597862244	0.138437882065773	-0.00127842184156179	0.000587077520322055	-0.000246720766881481
0.0494470447301865	0.112308762967587	0.11284413933754	-0.00120891793631017	0.00050237140385434	-0.000540341483429074
0.0606258325278759	0.0978654250502586	0.0882176980376244	-0.000194221676792949	0.000660120393149555	-0.00063876312924549
0.0330061875283718	0.098986878991127	0.0830097272992134	0.000210060417884961	0.000771734281443059	-0.000230285528232343
0.0298542398959398	0.0657767504453659	0.0567048825323582	0.000597644422668964	0.000157256843522191	0.000170791783602908
0.0493717789649963	0.0847592800855637	0.0443182252347469	-1.67039215739351E-05	-9.8005955806002E-05	-0.000413193251006305
0.0254112221300602	0.117888830602169	0.0119694583117962	-0.00104745861608535	-0.000496449531055987	-0.00030143151525408
0.0107920961454511	0.159280717372894	0.068672850728035	-0.000908298185095191	-0.000534060469362885	-0.000668100488837808
0.0218242779374123	0.120177142322063	0.0419114157557487	-0.00158488389570266	0.000112550835183356	-0.000309769355226308
0.0737336352467537	0.135181725025177	0.0740606337785721	-0.000420033669797704	0.00120301684364676	-0.000173421416548081
0.100159406661987	0.0993064418435097	0.0972420945763588	-0.00119551678653806	0.00141703721601516	-0.000903646752703935
0.10034965723753	0.110973015427589	0.100786335766315	-0.00132425711490214	0.00237180781550705	-0.000529464508872479
0.103957489132881	0.158001884818077	0.113462522625923	-0.00127827469259501	0.00261641154065728	-0.000485195458168164
0.127347558736801	0.175201714038849	0.0664027035236359	-0.00149147550109774	0.00166770117357373	-0.000926706823520362
0.0738739222288132	0.168165177106857	0.0996537506580353	-0.00157250137999654	0.000972480862401426	-0.000651463982649148
0.0272753648459911	0.151316523551941	0.0509006567299366	-0.00185046973638237	-0.000365787011105567	-0.000728390645235777
0.00225584045983851	0.116003625094891	0.0745435878634453	-0.000921282742638141	8.3770282799378E-05	-0.00132759916596115
0.0301061943173409	0.149586781859398	0.0682848542928696	-0.00117367936763912	0.000194296590052545	-0.000318508333293721
0.0386420674622059	0.150320887565613	0.0862197875976563	-0.000884349690750241	0.00145768758375198	-0.000312155112624168
0.0763363838195801	0.106775723397732	0.0515251196920872	-0.00123492430429906	0.00137717195320874	2.19776447920594E-05
0.0773045718669891	0.161837384104729	0.0870918855071068	-0.000994150061160326	0.000571843876969069	-0.000586064998060465
0.00979816354811192	0.0818624421954155	0.0912909060716629	-0.00143172789830714	-0.000144944831845351	-0.00101570482365787
0.00309694837778807	0.137630879878998	0.0767763257026672	-0.00140693131834269	-0.000693695736117661	-0.000575602520257235
0.0282212346792221	0.12157017737627	-0.00120824528858066	-0.00102028448600322	-2.08949350053445E-05	-0.000177292065927759
0.0370973981916904	0.128217577934265	0.0578220151364803	-0.000339147401973605	0.000130958040244877	-0.00112943747080863
0.0512033253908157	0.106376446783543	0.0744760930538177	-0.000280007603578269	0.000976303301285952	-0.000414034613640979
0.052961204200983	0.132976889610291	0.0567005760967731	0.000585520057938993	0.000395429669879377	7.60129187256098E-05
0.0759238824248314	0.0909269899129868	0.0703929960727692	-0.000305516878142953	0.00108501559589058	-0.00025767637998797
0.0862413942813873	0.087861455976963	0.0578037016093731	-0.000456097215646878	0.00125670339912176	-0.000454877532320097
0.0780757591128349	0.0983525142073631	0.0305599793791771	-0.00149162416346371	0.00156352540943772	-0.000453856802778319
0.0963097959756851	0.133934706449509	0.0488564372062683	-0.00048095837701112	0.00165879295673221	-0.000432829052442685
0.0601131580770016	0.0894369408488274	0.0745152458548546	-0.000870521471370012	0.00177363830152899	-0.000513896520715207
0.0556310154497623	0.100252702832222	0.0728914812207222	-0.000881044834386557	0.000449672370450571	0.000177389869350009
0.050534512847662	0.101256594061852	0.0377122201025486	-0.00122145866043866	0.000192185703781433	0.000153789864270948
0.0180855207145214	0.140572637319565	-4.67374229629058E-05	-0.00054368213750422	-6.75717674312182E-05	-0.000754024425987154
0.0196491554379463	0.0999108254909515	0.0160668343305588	-0.00124218093696982	-0.000256348284892738	-0.00021599920000881
0.00313842529430985	0.118597000837326	0.0161358136683702	-0.00215225014835596	-0.00100028677843511	-0.000995841110125184
0.00909989513456821	0.174009293317795	0.0253254603594542	-0.00176811346318573	-0.000853019533678889	-0.00127133738715202
0.055462334305048	0.173312962055206	0.02190294675529	-0.00161191006191075	-0.000766462821047753	-0.00125033070798963
0.0501260794699192	0.133498474955559	0.0261492785066366	-0.00133154063951224	0.00131896219681948	-0.000784800969995558
0.0878947451710701	0.145171001553535	0.00312840915285051	-0.00110752531327307	0.00138891080860049	0.000317594560328871
0.089175209403038	0.105175249278545	0.0567719228565693	-0.000546798924915493	0.00211180886253715	5.39176980964839E-05
0.0796946659684181	0.124877408146858	-2.55673585343175E-05	-0.00117261637933552	0.00147658935748041	-0.000330949987983331
0.0830943584442139	0.119246982038021	-0.0291458908468485	-0.000444433011580259	0.00173318095039576	-0.000600997416768223
0.0558435060083866	0.139074951410294	0.0571240819990635	-0.000465540739241987	0.00112004252150655	-0.000631160568445921
0.0643425360321999	0.141583859920502	0.0218545030802488	-0.00106746819801629	0.000272918230621144	-0.000653803173918277
0.062674768269062	0.140794962644577	0.00384813128039241	-0.00148615788202733	0.00119066797196865	-0.000484724820125848
0.0826930999755859	0.126893401145935	-0.00014051390462555	-0.00177820306271315	0.000837349332869053	-0.000592138851061463
0.115627616643906	0.13917875289917	0.0561481602489948	-0.00147656514309347	0.00181810697540641	-7.54186248741462E-06
0.100356742739677	0.111003592610359	0.0843529775738716	-0.000561284366995096	0.00265690754167736	-0.000647016160655767
0.0768096894025803	0.0604016073048115	0.0351789332926273	-0.00133556080982089	0.00238233315758407	-0.000300645857350901
0.0903759375214577	0.124697811901569	0.0309996474534273	-0.000686820829287171	0.00136426277458668	-0.000314028409775347
0.0883574783802032	0.098770447075367	0.0755435600876808	-0.000719760835636407	0.00219787610694766	-0.000746765814255923
0.0929257944226265	0.104142367839813	0.0358590856194496	-0.00116741505917162	0.00104867946356535	-0.000726027355995029
0.0841628462076187	0.148664623498917	0.0620776489377022	-0.001000797143206	0.00212290184572339	-0.000942039245273918
0.109603248536587	0.118846043944359	0.0355615764856339	-0.00140515179373324	0.00131020473781973	-0.000582877662964165
0.112131044268608	0.112983465194702	0.0981746837496758	-0.00088624405907467	0.00121395441237837	-0.00121852441225201
0.0227382108569145	0.124913141131401	0.0353965200483799	-0.00133147439919412	0.000310105097014457	-0.00135893363039941
0.0510418117046356	0.133938938379288	0.0121258990839124	-0.00113260478246957	-0.000297570979455486	-0.000253116741077974
0.00218542595393956	0.0955302119255066	0.0435491725802422	-0.0017491823527962	0.000484696676721796	-0.00131445075385273
0.0361238233745098	0.159204110503197	0.0509235486388206	-0.00172075536102057	0.000937885546591133	-0.000549533579032868
0.0108875595033169	0.141136407852173	0.0298882201313972	-0.00219280482269824	0.00056573684560135	-0.00133486080449075
0.0398754924535751	0.160507410764694	0.068186528980732	-0.00185181247070432	6.77868274578941E-06	-0.000575568759813905
0.0389940924942493	0.155380249023438	0.0989116951823235	-0.000993889290839434	-2.62983521679416E-05	-0.000291942909825593
0.0451656617224216	0.108504377305508	0.0512073785066605	-0.00124043237883598	0.00011012950562872	-0.000188416030141525
0.0420789159834385	0.0934659168124199	0.00879182014614344	3.54863950633444E-05	-0.000460170092992485	-0.000118854244647082
0.00613865489140153	0.0857479497790337	-0.000300015264656395	0.000313766970066354	0.000736523186787963	1.02212816273095E-05
0.000267408002400771	0.079182080924511	0.0136784985661507	0.00102511350996792	-9.13955809664913E-05	-0.000214975996641442
0.00799167342483997	0.0470896027982235	-0.00895554851740599	-0.000227157812332734	-0.000449849176220596	-0.000152689884998836
0.00808523502200842	0.0973285064101219	-0.00733684096485376	0.000881425687111914	-0.000555492588318884	-0.000718751165550202
0.0288752783089876	0.0911606773734093	-0.000511309248395264	-0.000536856008693576	-3.91264984500594E-05	-0.000161636504344642
0.0434881635010242	0.105827204883099	-0.06955885887146	-0.00152107735630125	0.00100959045812488	-0.000795935513451695
0.0695844888687134	0.105157546699047	0.000651791167911142	-0.000966531748417765	0.000423487072112039	-0.000659092504065484
0.0559588260948658	0.107050105929375	0.0611349679529667	-0.000689239415805787	0.000198786656255834	-0.000464984448626637
0.0317389443516731	0.146929726004601	0.00822047330439091	-0.000840886146761477	0.000130479704239406	-0.000561840541195124
0.00925958529114723	0.135309442877769	0.0422441549599171	-0.0014162027509883	-0.000165283665410243	-0.000612234114669263
0.010238335467875	0.122481659054756	0.0254576001316309	-0.00156622880604118	0.00035567011218518	-0.00090838986216113
0.0505719520151615	0.185248136520386	0.043148722499609	-0.00125732307787985	0.000680169905535877	-0.000820849963929504
0.079081267118454	0.181911826133728	0.0640012472867966	-0.00154914159793407	0.00114444794598967	-0.000177881374838762
0.0480124615132809	0.124335989356041	0.073741041123867	-0.00153769226744771	0.000511603022459894	-0.000787993427366018
0.0486611649394035	0.184724181890488	0.0519578792154789	-0.00084869482088834	0.000859601888805628	-0.000683031103108078
0.0612327456474304	0.0806322768330574	0.0161853916943073	-0.00217813509516418	0.000930698064621538	-0.000190135353477672
0.0450727008283138	0.167796149849892	0.0817473903298378	-0.000903675449080765	0.000346349901519716	-0.000348093977663666
0.0304572526365519	0.105253934860229	0.00371908163651824	-0.00140046118758619	0.000534264545422047	-0.000544073001947254
0.0683862417936325	0.173464983701706	0.065069705247879	-0.000510944635607302	-0.000767121848184615	-0.000416752503952011
-0.0212095025926828	0.0879210382699966	-0.0153045086190104	-0.00257895234972239	0.000185941680683754	-0.000671833928208798
0.0128247682005167	0.149908766150475	-0.0107101565226912	-0.00227678776718676	0.000799968780484051	-0.000594883924350142
0.0398911237716675	0.179957628250122	0.0473405793309212	-0.00102352339308709	0.000836051942314953	-0.000684730999637395
0.0307151097804308	0.148594349622726	0.0774167627096176	-0.00179348280653358	0.000974442926235497	-0.000802181835751981
0.0282192528247833	0.125994101166725	-0.0253370832651854	-0.00124573998618871	0.00195562187582254	-0.00123924680519849
0.0557825304567814	0.119823589920998	-0.0179934743791819	-0.00149781338404864	7.12126638973132E-05	-0.00046964839566499
0.0431272722780705	0.108856402337551	-0.058402057737112	-0.00178897997830063	0.000522669579368085	3.73630718968343E-05
0.0726142376661301	0.127900168299675	-0.0134788025170565	-0.00109043822158128	0.000659186043776572	-0.00020156915707048
0.0653113946318626	0.160383969545364	-0.0354911275207996	-0.0014203634345904	0.00105120346415788	-0.000416836090153083
0.113028571009636	0.148989900946617	0.00912589393556118	-0.000857722072396427	0.000676505791489035	-0.000275095459073782
0.100176453590393	0.137272790074348	0.000131752516608685	-0.000874011719133705	0.0012146431254223	-0.000152101943967864
0.077957957983017	0.0937068909406662	0.00607098359614611	-0.000621556711848825	0.000937210512347519	-0.000898922036867589
0.0607235468924046	0.0930583849549294	0.000998689676634967	0.000188553516636603	0.00147075462155044	-0.000230833349633031
0.0514848679304123	0.0651144683361053	-0.0238671563565731	-0.000341438222676516	0.00114638288505375	-0.00112320471089333
0.0710958316922188	0.100201308727264	0.0531332306563854	-0.00113558501470834	0.000913343566935509	-0.000840840744785964
0.120405875146389	0.0902072712779045	0.0272510424256325	-0.000565929454751313	0.000684420752804726	-0.000174150540260598
0.074591375887394	0.0366107001900673	0.0139175793156028	-0.00094706064555794	0.00197127182036638	-0.000296554208034649
0.0904689505696297	0.0489605106413364	0.0144934998825192	0.000929693109355867	0.00112199143040925	0.000360752484994009
0.0570566654205322	0.0251245554536581	0.0627660378813744	0.000894666416570544	0.00176460528746247	-5.42656489415094E-05
0.0654221922159195	0.0487172156572342	-0.0157503895461559	0.000990164582617581	0.00133346975781024	6.96038841851987E-05
0.0883775055408478	0.0361136570572853	-0.0191382896155119	0.000849168980494142	0.000959315220825374	-0.000266193383140489
0.0815562307834625	0.0954957976937294	-0.0284121371805668	0.000493129075039178	0.000742394011467695	-0.000493362254928797
0.0626185685396194	0.0438512526452541	0.00522613245993853	0.000193787491298281	0.000901105813682079	5.36357765668072E-05
0.0337254144251347	0.0731343179941177	-0.00859550572931767	-0.00023914517078083	0.000990573200397193	-0.000145906145917252
0.0498190224170685	0.0836147144436836	0.0302585177123547	-0.000919791695196182	0.00101233599707484	-0.000234840787015855
0.0451856181025505	0.0886835008859634	0.0273911338299513	0.000290797383058816	0.00133320328313857	-0.000477126217447221
0.0778254941105843	0.104519292712212	0.0430782437324524	-0.00090757996076718	0.000332274561515078	9.51704714680091E-06
0.0635826364159584	0.115392610430717	0.0178287010639906	-0.00096873240545392	0.000678964308463037	-0.000633965304587036
0.0774647668004036	0.127742379903793	0.0436475947499275	-0.00122353667393327	0.00121047929860651	-0.000513408973347396
0.0872759073972702	0.140252813696861	0.0472698621451855	-0.00141371774952859	0.00123138318303972	-0.000184555901796557
0.0754077434539795	0.152719035744667	0.0133579727262259	-0.00194480235222727	0.00102410104591399	-0.00109927740413696
0.0954849421977997	0.164446979761124	0.017383873462677	-0.00165313365869224	0.0010962828528136	-0.000646021391730756
0.0596170537173748	0.186443001031876	0.0475750155746937	-0.00179604860022664	0.000205092394025996	-0.00108225259464234
0.0327498503029346	0.137120708823204	0.0560908652842045	-0.0015943426406011	0.000538875756319612	-0.000878296559676528
0.0380469262599945	0.129709616303444	0.0159615371376276	-0.0017192664090544	-0.000372373411664739	-0.000374765280866995
-0.0262389071285725	0.0953243896365166	-0.00202313670888543	-0.00149951549246907	0.000102105106634554	-0.000350887887179852
0.000206703611183912	0.109273329377174	0.0112268989905715	-0.00111786229535937	0.000420177530031651	-7.31931140762754E-05
0.031221566721797	0.117719620466232	0.00404462683945894	-0.000832661229651421	0.000409933825721964	-0.000497548840939999
0.0259896088391542	0.0830353572964668	0.00426082639023662	-0.000523023190908134	-0.000311301264446229	-0.000388434418709949
0.04999815300107	0.109560884535313	-0.0255664400756359	-0.000806723430287093	0.000310931383864954	-0.000719387084245682
0.0786548554897308	0.116253152489662	0.0613274127244949	-0.000820584129542112	0.000910591043066233	-0.000421128643210977
0.0832763463258743	0.116353191435337	0.0654392689466476	-0.00116475392132998	0.000342622108291835	-0.000458025926491246
0.0432839095592499	0.125814363360405	0.0260505676269531	-0.00124908657744527	0.00161139213014394	-0.000699260272085667
0.0344291403889656	0.1571886241436	0.0770995765924454	-0.00194107193965465	0.00107636267784983	-0.000704865495208651
0.0240775886923075	0.116144716739655	0.0301992427557707	-0.00118654663674533	0.00157738151028752	-0.000696096511092037
0.0442387573421001	0.142640337347984	-0.0140016255900264	-0.00162421341519803	-0.000250232493272051	-0.000577657483518124
-0.00701648602262139	0.151089012622833	-0.0327285081148148	-0.000907566223759204	-0.000466876634163782	-3.46811866620556E-05
0.00085073005175218	0.101069256663322	0.0725182518362999	-0.00110643485095352	-0.00028122283401899	-0.000294324563583359
0.0383639223873615	0.121392942965031	0.0295592062175274	-0.00108701933640987	-0.000624529377091676	-0.000332298484863713
0.00888198334723711	0.142215266823769	0.0160856787115335	-0.0013687142636627	-0.00016345563926734	-0.000586080481298268
0.0364945344626904	0.11934207379818	0.00416079349815845	-0.00123092241119593	0.00037351853097789	-0.000718843191862106
0.0684023052453995	0.14414294064045	0.0430077016353607	-0.00132789136841893	0.000167047444847412	-0.000448858714662492
0.0780834630131722	0.101098440587521	0.00557606900110841	-0.000711460190359503	0.000940138997975737	-0.000711275613866746
0.0422984883189201	0.108250707387924	0.016883822157979	-0.00123461848124862	0.00169290998019278	-0.000358322984538972
0.0569173395633698	0.146873489022255	0.0439689047634602	-0.000687474675942212	0.000866343267261982	-0.00072442862438038
0.0299352705478668	0.12464477866888	0.0246086046099663	-0.00134069391060621	0.00133477768395096	-0.000105162544059567
0.0611871816217899	0.133364379405975	0.013044168241322	-0.00112566689494997	0.000125297388876788	-0.000620254373643547
0.0726516768336296	0.128612026572227	-0.00343199307098985	-0.0014204477192834	0.00069971865741536	-0.00109336385503411
0.0769938305020332	0.137727290391922	-0.00127934524789453	-0.00143666728399694	0.00162647315301001	0.000135355774546042
0.104943685233593	0.142253130674362	-0.00895642396062613	-0.00186838372610509	0.0018842713907361	-0.000371779751731083
0.0689386799931526	0.110135860741138	0.00964406691491604	-0.00133982580155134	0.00158666295465082	-0.000961192883551121
0.0825725644826889	0.1021448969841	-0.0260497312992811	-0.00125737092457712	0.00131920364219695	-0.000280621345154941
0.0354258604347706	0.129570782184601	0.0344539023935795	-0.000956756295636296	0.000596374797169119	-0.000551817298401147
0.0449119880795479	0.113813482224941	0.00117839768063277	-0.000226181189646013	0.000598883256316185	-0.00083509722026065
0.0380019806325436	0.103907853364944	0.00520098395645618	-0.00077787006739527	0.00109809986315668	-0.000919739948585629
0.0507293753325939	0.114104077219963	0.0259526446461678	-0.00036796904169023	0.000811749370768666	-0.000133297653519548
0.061491746455431	0.0751485973596573	0.0186233278363943	-0.00116834987420589	0.00154238659888506	-0.000933577714022249
0.043005496263504	0.116555958986282	0.0221294481307268	-0.000554219353944063	0.00164960301481187	-0.000538856140337884
0.070344403386116	0.0891065001487732	0.00871443096548319	-0.00128403468988836	0.00119790935423225	-0.000343977299053222
0.064484529197216	0.138045564293861	0.026997447013855	-0.000949843903072178	0.00010481642675586	-0.00101572880521417
0.0446661897003651	0.113782711327076	-0.0262438245117664	-0.00167207210324705	0.0019606736022979	-0.000750921375583857
0.0682842433452606	0.118389174342155	-0.00063359597697854	-0.00149950850754976	0.00155444059055299	-0.000236604653764516
0.0465531051158905	0.104715347290039	0.0784248486161232	-0.00125669210683554	0.00109169608913362	-0.000712797453161329
0.0544453226029873	0.136727064847946	-0.035338431596756	-0.00117226399015635	0.0013647279702127	-0.000344020081683993
0.0661188364028931	0.150864213705063	0.0525944083929062	-0.000656502554193139	0.00121788505930454	-0.000582500884775072
0.0779272317886353	0.135659918189049	0.0443171449005604	-0.000546708004549146	0.00133353425189853	-0.000562686356715858
0.0831129476428032	0.0808683931827545	0.00481098704040051	-0.000712670327629894	0.0018883558223024	-9.69159518717788E-05
0.100426279008389	0.116768829524517	0.00521689606830478	-0.000253662641625851	0.00141037104185671	-0.000127363789943047
0.0508613623678684	0.0745953842997551	0.0222134385257959	-0.00104400387499481	0.00145309139043093	-0.000565708323847502
0.0748252347111702	0.11698067933321	0.0181758943945169	-0.000675638031680137	0.00109595921821892	-0.000551536097191274
0.039586715400219	0.12999427318573	0.0168685149401426	-0.00122650689445436	0.000977963791228831	-0.000520663044881076
0.0750205665826797	0.126771301031113	0.0162434298545122	-0.00165048881899565	0.00122519652359188	-3.33361422235612E-05
0.061259962618351	0.151907131075859	0.0431567616760731	-0.00106794759631157	0.00108690152410418	-0.000446038524387404
0.0880823507905006	0.119740374386311	0.0733224153518677	-0.00162375369109213	0.00109714374411851	-0.000173190695932135
0.0846862643957138	0.130186185240746	0.000116495830297936	-0.00209348741918802	0.0019388907821849	-0.000814583676401526
0.0651922896504402	0.135861128568649	0.0571180917322636	-0.00110251689329743	0.000929419184103608	-0.000853910576552153
0.0818966701626778	0.109828539192677	0.0300599038600922	-0.00169176736380905	0.000799306726548821	-0.000351832248270512
0.0720184296369553	0.121806435286999	-0.000513673119712621	-0.000996609916910529	0.00041515874909237	-0.000104342681879643
0.0708960741758347	0.137488529086113	0.0609947070479393	-0.00109370891004801	0.000478778092656285	-0.000578612380195409
-0.000318168808007613	0.133349046111107	0.00633471598848701	-0.00102465716190636	0.000723057775758207	0.000165173405548558
0.0334785580635071	0.0900242701172829	-0.0213467683643103	-0.00128837511874735	0.0011206716299057	-0.000899707200005651
0.0280125662684441	0.129289641976357	0.0346622504293919	-6.56463380437344E-05	0.00126710790209472	-0.000246526324190199
0.0342669561505318	0.0908218026161194	0.0824037417769432	-0.000194205567822792	0.000141138618346304	-9.40885875024833E-05
0.00407776050269604	0.0634102374315262	0.0385093688964844	1.96925066120457E-05	0.000747714715544134	0.000124495461932383
0.0206101443618536	0.0679574385285378	0.00380987650714815	-0.000216069194721058	0.000711395579855889	9.34732233872637E-05
0.0763466954231262	0.0905989557504654	0.00981517415493727	0.000178229951416142	0.00152676040306687	-0.000140138508868404
0.0701916590332985	0.110634751617908	0.0570327080786228	-0.000375833886209875	0.00274174241349101	-0.000164832483278587
0.0993456393480301	0.120350420475006	0.0319991409778595	-0.00104713742621243	0.00241276109591126	-0.000860679312609136
0.113030642271042	0.129371643066406	0.0180431697517633	-0.00146484526339918	0.0029394484590739	-0.000459105445770547
0.0640494152903557	0.138159573078156	0.0397012047469616	-0.00149617402348667	0.00184392952360213	-0.000999736017547548
0.077563501894474	0.155649438500404	0.0520298406481743	-0.00117190973833203	0.00138832873199135	-0.00044067288399674
0.0463992767035961	0.15133111178875	0.0826098546385765	-0.000460952607681975	0.000329011178109795	-0.000502704409882426
0.0583901405334473	0.121525824069977	0.0817676559090614	-0.00128335866611451	0.000357658311259001	-0.000201230534003116
0.0761912539601326	0.139825507998466	-0.0218789428472519	-0.00169044954236597	0.00121526338625699	-0.00064710236620158
0.114003367722034	0.172803148627281	0.0292527787387371	-0.00241708243265748	0.00245990813709795	-0.000174774409970269
0.147599339485168	0.179034814238548	0.0409571789205074	-0.00172566552646458	0.00226600491441786	-0.00117933575529605
0.111143015325069	0.162739470601082	0.0181320607662201	-0.00274742441251874	0.00296623422764242	-0.00132041843608022
0.130038142204285	0.196923762559891	0.0273409560322762	-0.00257550901733339	0.0018996320432052	-0.00156572740525007
0.134363636374474	0.202184543013573	-0.0485289841890335	-0.00268291286192834	0.0026892467867583	-0.000499840942211449
0.129857957363129	0.213090479373932	0.0102268364280462	-0.00184535467997193	0.00169845169875771	-0.00144352670758963
0.101044245064259	0.15421162545681	0.00395345082506537	-0.00227102334611118	0.00154703378211707	-0.000614634831435978
0.136593505740166	0.134114488959312	-0.0551599785685539	-0.00121332111302763	0.00198067398741841	-0.000578224775381386
0.110237516462803	0.120913423597813	-0.0482210889458656	-0.0018745627021417	0.0018328211735934	-0.000153536835568957
0.104043647646904	0.102701731026173	-0.056676346808672	-0.00131398066878319	0.00145417382009327	1.26389807064697E-06
0.0838201344013214	0.116011008620262	-0.0784713104367256	-0.00157393433619291	0.00130896305199713	-0.000358936900738627
0.126064404845238	0.128063797950745	-0.0515258274972439	-0.00112764863297343	0.00139295868575573	-0.000258099025813863
0.149997666478157	0.139426454901695	-0.0736757665872574	-0.0010410116519779	0.00205350178293884	0.000216590982745402
0.108061484992504	0.109430730342865	-0.0818457454442978	-0.00132745946757495	0.00179525464773178	-0.000471844454295933
0.0983578711748123	0.0863860622048378	-0.0459797643125057	-0.00107096182182431	0.00177439919207245	-0.00090966431889683
0.0896903574466705	0.122528858482838	-0.0262322202324867	-0.00139062956441194	0.00152591406367719	-0.000266721181105822
0.10534929484129	0.114584773778915	-0.0770407766103745	-0.00129372533410788	0.000660523306578398	-0.00082296587061137
0.135915219783783	0.129394307732582	-0.0902913138270378	-0.000632565876003355	0.000699330936186016	-0.000166067693498917
0.128786087036133	0.130852654576302	-0.0682929083704948	-0.000347674096701667	0.00141308084130287	-0.000193340558325872
0.159597292542458	0.149122998118401	-0.108363032341003	-0.00110805139411241	0.00157245039008558	0.000145376223372295
0.0899347439408302	0.103402972221375	-0.111767016351223	-0.00136890262365341	0.00257466011680663	-0.000860160565935075
0.135151386260986	0.132420048117638	-0.0904593095183373	-0.00108853820711374	0.00256365328095853	-0.000206404452910647
0.168352171778679	0.13243268430233	-0.0460340119898319	-0.00189513398800045	0.00266669667325914	-0.000801599468104541
0.139788240194321	0.135782763361931	-0.0817115306854248	-0.00195636367425323	0.00257496605627239	-0.000637978489976376
0.120550692081451	0.153500378131866	-0.0563224665820599	-0.00185303832404315	0.000740278046578169	-0.000591395131777972
0.0918461829423904	0.176159128546715	-0.0836015045642853	-0.00185448839329183	0.00020526371372398	-0.000360107485903427
0.0679740309715271	0.132440194487572	-0.0960054695606232	-0.00208752462640405	0.000722395547199994	-0.000800470355898142
0.132394164800644	0.152046009898186	-0.0474988222122192	-0.00171976443380117	0.00107080698944628	-0.000455891247838736
0.102099657058716	0.127267673611641	-0.0829176604747772	-0.0021081231534481	0.00147430668585002	-0.000444721197709441
0.132617637515068	0.149796202778816	-0.109459958970547	-0.00208407337777317	0.000771995284594595	-5.48021562281065E-05
0.107622541487217	0.109166517853737	-0.0779640153050423	-0.00133511202875525	0.00089139660121873	-0.000284923677099869
0.118736796081066	0.128172054886818	-0.134638071060181	-0.00113013305235654	0.00135031784884632	-5.87347676628269E-05
0.142316952347755	0.135988816618919	-0.129570871591568	-0.00133834907319397	0.0012709015281871	-0.000371388276107609
0.153558179736137	0.13353505730629	-0.150304540991783	-0.00216345116496086	0.00275511713698506	-0.00111260043922812
0.173185035586357	0.158283069729805	-0.0948202162981033	-0.00179071864113212	0.00234923278912902	-0.000330784125253558
0.195082634687424	0.136502251029015	-0.111666299402714	-0.00185755081474781	0.00272037414833903	-0.000325604720273986
0.167539075016975	0.141392424702644	-0.106708444654942	-0.00176446535624564	0.00188266520854086	-0.000940521073061973
0.164783403277397	0.128807261586189	-0.0724401623010635	-0.00192373397294432	0.00219142017886043	-0.000689507462084293
0.166132569313049	0.136540025472641	-0.1153554469347	-0.000902226951438934	0.0028387070633471	-0.000468040350824595
0.183433249592781	0.130564704537392	-0.165170773863792	-0.001154052792117	0.00266992161050439	0.000657670083455741
0.198458686470985	0.130188032984734	-0.139053136110306	-0.00163224898278713	0.00269228406250477	0.00054638646543026
0.190132319927216	0.120753198862076	-0.207136139273643	-0.00106915808282793	0.00302322092466056	1.83578958967701E-05
0.211436226963997	0.121353380382061	-0.126002565026283	-0.00237503927201033	0.0025996477343142	0.000331224116962403
0.213073328137398	0.179185599088669	-0.116071134805679	-0.00279299565590918	0.00351992691867054	-0.000745561323128641
0.246163547039032	0.23209273815155	-0.0987075343728065	-0.00358635978773236	0.00376734137535095	-0.00105418090242893
0.207498446106911	0.239962443709373	-0.104186318814754	-0.0052711428143084	0.00358745735138655	-0.00169232196640223
0.224220052361488	0.323280990123749	-0.0902454927563667	-0.00558274518698454	0.00362984393723309	-0.0025705243460834
0.237341225147247	0.35359925031662	-0.0958287119865417	-0.00586052099242806	0.00309790042228997	-0.00209945137612522
0.19483882188797	0.37149977684021	-0.144845396280289	-0.00624557863920927	0.00137441093102098	-0.00224022869952023
0.137011840939522	0.359569787979126	-0.183020010590553	-0.00657973438501358	-0.000249317527050152	-0.00116511003579944
0.0721587091684341	0.34054508805275	-0.152714729309082	-0.00543583743274212	-0.00182191852945834	-0.0011399433715269
0.0862755551934242	0.306336790323257	-0.152382031083107	-0.00524700665846467	-0.000696960312779993	-0.000859079300425947
0.0809275135397911	0.268672376871109	-0.246445119380951	-0.00480730971321464	-0.00102182279806584	-0.00138451217208058
0.11486329138279	0.271919131278992	-0.250520139932632	-0.00415667193010449	-0.00245560077019036	-0.000997668714262545
0.148171171545982	0.282468795776367	-0.248339146375656	-0.0055913501419127	-0.000616437406279147	-0.000167956110090017
0.234956294298172	0.288696140050888	-0.205673515796661	-0.00487151183187962	0.00138096185401082	-0.000808071345090866
0.271149426698685	0.318803250789642	-0.234952121973038	-0.00560249667614698	0.00229017320089042	-0.00154241512063891
0.326417326927185	0.29619500041008	-0.233381494879723	-0.00592882791534066	0.00350200897082686	-0.00184941745828837
0.343918681144714	0.295403033494949	-0.260487973690033	-0.0047653391957283	0.00374881061725318	-0.000539975590072572
0.300516247749329	0.260709077119827	-0.299545735120773	-0.0037118480540812	0.00390811404213309	-0.000283474189927801
0.332855015993118	0.237397953867912	-0.15443879365921	-0.0029647930059582	0.00257656280882657	-0.000461664836620912
0.260315835475922	0.156385034322739	-0.256812632083893	-0.00277249421924353	0.00315525778569281	-0.00167904526460916
0.26674348115921	0.126337304711342	-0.29566565155983	-0.00235490361228585	0.00296787940897048	-0.00142810866236687
0.262236535549164	0.175799131393433	-0.259057581424713	-0.00145828863605857	0.00318775954656303	-0.0022306137252599
0.298307001590729	0.144537091255188	-0.238865733146667	-0.00166924844961613	0.00309315579943359	-0.00102308206260204
0.306507080793381	0.11432870477438	-0.261404633522034	-0.00057199236471206	0.00322781642898917	0.000182611416676082
0.270520627498627	0.0680992752313614	-0.279610067605972	5.71413547731936E-05	0.00387150910682976	0.00085953896632418
0.307581067085266	0.033288449048996	-0.195395186543465	0.00155829207506031	0.00430970545858145	0.00127992895431817
0.336675435304642	0.0431491099298	-0.194566026329994	0.00150535977445543	0.00460464134812355	0.00105025863740593
0.339199513196945	0.0942182615399361	-0.167254686355591	0.00090023159282282	0.00436260690912604	-0.00014667421055492
0.303395599126816	0.0761928483843803	-0.263502717018127	-0.000883611210156232	0.00475691445171833	-0.000933136907406151
0.350266009569168	0.136290296912193	-0.246275588870049	-0.00134776683989912	0.0054066558368504	-0.000885159824974835
0.345096945762634	0.189787119626999	-0.207990095019341	-0.00201881746761501	0.00609119748696685	-0.00102619081735611
0.363433688879013	0.212388530373573	-0.206524148583412	-0.00280908565036953	0.00621787691488862	-0.00213638693094254
0.361716657876968	0.234388187527657	-0.189454853534698	-0.00362368836067617	0.00607683649286628	-0.00249901064671576
0.345084398984909	0.300738036632538	-0.203851401805878	-0.00401315605267882	0.00448711775243282	-0.00253689009696245
0.299763232469559	0.310360431671143	-0.181009113788605	-0.00536099821329117	0.00382547522895038	-0.00197112024761736
0.283378213644028	0.333812087774277	-0.186408817768097	-0.005904127843678	0.00238199788145721	-0.00203124014660716
0.284057945013046	0.359300881624222	-0.21475975215435	-0.00581291038542986	0.00201594387181103	-0.000905799912288785
0.302511066198349	0.338606745004654	-0.158345147967339	-0.00581001350656152	0.00296001182869077	-0.000516962551046163
0.303875625133514	0.296792089939117	-0.232020273804665	-0.004511509090662	0.00312846014276147	0.00022529081616085
0.3362997174263	0.275124877691269	-0.212583184242249	-0.00387983443215489	0.00309886340983212	-0.000157873160787858
0.359920471906662	0.303196310997009	-0.22433540225029	-0.00332871940918267	0.00257034017704427	-0.000526187825016677
0.312332719564438	0.283891767263412	-0.252001792192459	-0.00410497700795531	0.00276932097040117	-0.000400236778659746
0.308354437351227	0.32950484752655	-0.313046604394913	-0.00448360526934266	0.00165169301908463	-0.000819521374069154
0.339264631271362	0.361898958683014	-0.259929656982422	-0.00589134963229299	0.00269358535297215	-0.00182787457015365
0.359802514314651	0.385452836751938	-0.390496551990509	-0.00639978284016252	0.00477003306150436	-0.00179814279545099
0.381248861551285	0.434923887252808	-0.289484798908234	-0.00701110204681754	0.0050666737370193	-0.00266589736565948
0.402746826410294	0.459728300571442	-0.329566150903702	-0.00772808352485299	0.00603690138086677	-0.00236644921824336
0.397505223751068	0.479564487934113	-0.30354306101799	-0.00780340190976858	0.00546654313802719	-0.002549949567765
0.351060897111893	0.455529361963272	-0.401585549116135	-0.00909701269119978	0.00494474032893777	-0.00225609028711915
0.329188734292984	0.49470442533493	-0.385532230138779	-0.00912477541714907	0.0037149942945689	-0.00201898929663002
0.284837037324905	0.497927725315094	-0.358959436416626	-0.00815924908965826	0.00254350225441158	-0.00230395048856735
0.33246523141861	0.496709614992142	-0.420000195503235	-0.00856284983456135	0.00178865843918175	-0.00200878968462348
0.26431879401207	0.513834059238434	-0.407162666320801	-0.00785414781421423	0.00215053092688322	-0.00224080379121006
0.280679196119308	0.48887512087822	-0.39829808473587	-0.00870779156684875	0.000953368842601776	-0.00255971401929855
0.261015087366104	0.521727442741394	-0.362849563360214	-0.00876137427985668	0.0012737310025841	-0.00326530169695616
0.248590990900993	0.499935805797577	-0.289137601852417	-0.00816662237048149	0.000165552439284511	-0.0029442438390106
0.213807716965675	0.53062105178833	-0.335715979337692	-0.00915809720754623	-0.000777615932747722	-0.00229861866682768
0.223112821578979	0.528281927108765	-0.332906067371368	-0.0100734289735556	-0.000882170221302658	-0.00183447811286896
0.191601380705833	0.479769855737686	-0.39772817492485	-0.00897061172872782	-0.00106369634158909	-0.00157110125292093
0.257964491844177	0.499858051538467	-0.419806867837906	-0.00928984209895134	-0.000820012937765568	-0.00100877822842449
0.241421073675156	0.534729719161987	-0.426953285932541	-0.00863434839993715	-0.000363013270543888	-0.00180898734834045
0.231712162494659	0.529679894447327	-0.458054572343826	-0.00874405540525913	-0.00025949373957701	-0.00156399980187416
0.223119750618935	0.556607723236084	-0.429087102413177	-0.00937167182564735	-0.000931751215830445	-0.00367819285020232
0.271351516246796	0.57076621055603	-0.395748317241669	-0.0111197624355555	-0.000471682840725407	-0.0033592616673559
0.252255946397781	0.618817150592804	-0.361580431461334	-0.0108731603249907	-0.000766171840950847	-0.00333285098895431
0.287954419851303	0.532079994678497	-0.391720771789551	-0.010345721617341	0.00108980643562973	-0.00236406736075878
0.359945267438889	0.516453087329865	-0.367970198392868	-0.00896871369332075	0.0021080079022795	-0.00195204943884164
0.387602388858795	0.479842722415924	-0.461804986000061	-0.00767981074750423	0.00328649370931089	-0.00178044743370265
0.427677005529404	0.407821655273438	-0.454397976398468	-0.00676295766606927	0.00379820796661079	-0.00222090259194374
0.416147708892822	0.422731995582581	-0.384132295846939	-0.00481145083904266	0.00311022321693599	-0.00185153423808515
0.345620781183243	0.364482045173645	-0.441224813461304	-0.00414004502817988	0.00274579878896475	-0.0016116623301059
0.346802681684494	0.366977691650391	-0.310256719589233	-0.00405670469626784	0.00213769916445017	-0.00189881399273872
0.381086707115173	0.3920958340168	-0.459831327199936	-0.00517777260392904	0.00391206378117204	-0.00120107876136899
0.460445433855057	0.441771566867828	-0.438658237457275	-0.00728365406394005	0.00429005501791835	-0.00141691020689905
0.465803742408752	0.496902346611023	-0.417278409004211	-0.00752299837768078	0.00531132938340306	-0.00149277097079903
0.449184268712997	0.49829375743866	-0.48803323507309	-0.00859587453305721	0.00524726044386625	-0.00388976489193738
0.466145992279053	0.534139394760132	-0.430293381214142	-0.00902681332081556	0.00473733711987734	-0.00480622984468937
0.42781925201416	0.53117972612381	-0.409062504768372	-0.00823879428207874	0.00566845247521997	-0.00442547583952546
0.448429346084595	0.511467635631561	-0.44697767496109	-0.00856560468673706	0.00464175036177039	-0.00501943007111549
0.460986495018005	0.522541701793671	-0.39251634478569	-0.00705589354038239	0.0055196532048285	-0.00304244994185865
0.498000860214233	0.548464477062225	-0.355580419301987	-0.00790902227163315	0.0058998204767704	-0.00204040692187846
0.431792765855789	0.570210814476013	-0.312751799821854	-0.00859409011900425	0.00339962542057037	-0.00525119481608272
0.387351602315903	0.590935707092285	-0.408398181200027	-0.00987086817622185	0.001977922860533	-0.00415014009922743
0.360205829143524	0.642737686634064	-0.396540254354477	-0.0111787570640445	0.00343107152730227	-0.00457201991230249
0.339815080165863	0.661670684814453	-0.262110441923141	-0.0114378752186894	0.00241160183213651	-0.00251818168908358
0.399575352668762	0.60223388671875	-0.270174473524094	-0.0127436006441712	0.00493172509595752	-0.00484562898054719
0.430136770009995	0.590291440486908	-0.345568299293518	-0.0127824200317264	0.00400984194129705	-0.00144334544893354
0.445245712995529	0.612654864788055	-0.388657867908478	-0.0128529611974955	0.00428523868322372	0.000703862519003451
0.50177264213562	0.446871966123581	-0.446884304285049	-0.0096828518435359	0.00636796653270721	0.00230995588935912
0.566756367683411	0.425184935331345	-0.406655102968216	-0.00952349510043859	0.00739497132599354	0.00257197744213045
0.572400689125061	0.455159872770309	-0.33341383934021	-0.00847216416150332	0.0072079123929143	0.00101243529934436
0.575199663639069	0.396140813827515	-0.449884057044983	-0.00563024962320924	0.00974626746028662	0.00239892397075891
0.565190374851227	0.372663795948029	-0.3249391913414	-0.00513261370360851	0.0096886744722724	-0.00140541035216302
0.581259965896606	0.362097322940826	-0.364593893289566	-0.00438974378630519	0.00975946243852377	-0.00522796856239438
0.535748541355133	0.412639498710632	-0.266342043876648	-0.00595901999622583	0.00925571843981743	-0.00342697370797396
0.532273352146149	0.415919452905655	-0.246306240558624	-0.00654251081869006	0.00824792869389057	-0.00525179412215948
0.533430755138397	0.412910789251328	-0.43013060092926	-0.00693329330533743	0.00892239063978195	-0.00238144211471081
0.521698772907257	0.37933674454689	-0.603457689285278	-0.00697593484073877	0.0100856032222509	-0.000250778772169724
0.57625949382782	0.368376404047012	-0.579927206039429	-0.00585632771253586	0.00875109527260065	-0.000181992101715878
0.577319800853729	0.327676564455032	-0.589242279529572	-0.00432549649849534	0.00847187079489231	-0.0012405487941578
0.518774509429932	0.174683809280396	-0.537946999073029	-0.00241890968754888	0.00886046420782804	-0.00194975582417101
0.412421047687531	0.176366299390793	-0.643815934658051	-0.000582240230869502	0.00516778789460659	-0.00378933269530535
0.289159327745438	0.217185169458389	-0.593680262565613	-0.00164064392447472	0.000697392970323563	-0.00250601791776717
0.624932050704956	0.396018356084824	-0.512917041778564	-0.0131938783451915	0.0232753735035658	0.0058023757301271
0.465851038694382	0.380554258823395	-0.500405609607697	-0.00538499746471643	0.0032559260725975	-0.00440190825611353
0.199846252799034	0.288653045892715	-0.491729378700256	-0.00401432439684868	-0.00261417287401855	-0.0108006549999118
0.307742744684219	0.177846878767014	-0.326546162366867	-0.000606575515121222	0.00633205054327846	2.8203081456013E-05
0.33165180683136	0.0842957869172096	-0.445146799087524	0.000153950008098036	0.00403959723189473	-0.000754628912545741
0.159378305077553	0.0610180571675301	-0.488813698291779	0.00302672944962978	-0.00348877836950123	-0.00353420502506197
-0.00200983136892319	0.0177746992558241	-0.427338272333145	-0.00152458413504064	-0.0111916335299611	-0.00322652608156204
0.0173228401690722	0.100504688918591	-0.373273640871048	-0.00373158138245344	-0.00689801853150129	-0.000607306661549956
0.0148173375055194	0.235599771142006	-0.521172642707825	-0.00472456542775035	-0.00593752041459084	-0.00166880246251822
0.00702791754156351	0.239132612943649	-0.654720962047577	-0.00822060368955135	-0.00602060230448842	-0.00182299932930619
0.0653518363833427	0.309061735868454	-0.716478705406189	-0.00813591480255127	-0.00582855474203825	-0.00108074268791825
0.00157964730169624	0.268248230218887	-0.775373101234436	-0.0084501663222909	-0.00523972418159246	-0.000321082217851654
0.0417136959731579	0.240765035152435	-0.767448842525482	-0.00869325175881386	-0.00400198716670275	0.000556797080207616
0.026953112334013	0.232441604137421	-0.824640989303589	-0.00786221586167812	-0.0028774724341929	0.00130501599051058
0.0507947690784931	0.157490089535713	-0.879413306713104	-0.00618149014189839	-0.00233588647097349	0.00415391894057393
0.0456192158162594	0.0582794211804867	-0.808213114738464	-0.00358563079498708	-0.00240850076079369	0.00732484227046371
0.069449745118618	-0.00183335249312222	-0.656470537185669	-0.000258804298937321	-0.00200579827651381	0.00740319676697254
0.0905108153820038	-0.0993212014436722	-0.617298126220703	0.000968707608990371	-0.00017224159091711	0.00642852671444416
0.124668218195438	-0.117627523839474	-0.52211320400238	0.00441179750487208	0.00135765201412141	0.00421290751546621
0.133653655648232	-0.0815918371081352	-0.476584613323212	0.00229431572370231	0.000191302853636444	-0.000445851037511602
0.15024197101593	-0.114019110798836	-0.454003930091858	0.00153720402158797	0.00121941766701639	-0.000900409650057554
0.174110159277916	-0.0742626339197159	-0.428100526332855	0.00126675888895988	0.00132097746245563	-0.000897794030606747
0.17786018550396	-0.0246102474629879	-0.432219952344894	0.000787663913797587	0.00222262530587614	-0.00140432093758136
0.223737373948097	-0.0400973595678806	-0.44110894203186	0.000148816528962925	0.00222468399442732	-0.00111533841118217
0.20355997979641	-0.0090450132265687	-0.475737810134888	0.00117879756726325	0.00196078000590205	-0.0010396585566923
0.169792234897614	-0.0627975612878799	-0.492488265037537	0.000773524050600827	0.00118702789768577	0.000647560809738934
0.138395592570305	-0.0295623131096363	-0.556343972682953	-0.000264462694758549	0.00100283301435411	0.00127703079488128
0.103821530938148	-0.0593466833233833	-0.478586167097092	0.0009504608460702	-0.00061317317886278	0.00186823320109397
0.0378991328179836	-0.114667750895023	-0.468046456575394	0.00108333223033696	0.000325295492075384	0.00299072708003223
0.00901245325803757	-0.0947553291916847	-0.52157074213028	0.00245873630046844	-0.00203623296692967	0.00154852296691388
-0.0875905975699425	-0.174666181206703	-0.587990581989288	0.00255034514702857	-0.00462214555591345	0.00156089977826923
-0.177186235785484	-0.159288719296455	-0.545748293399811	0.00363072520121932	-0.00872833374887705	0.00159391236957163
-0.267273873090744	-0.188863858580589	-0.526132583618164	0.00261811329983175	-0.011283571831882	0.00137373618781567
-0.275466024875641	-0.187539160251617	-0.627565979957581	0.0037849408108741	-0.011527007445693	0.00262826774269342
-0.287818908691406	-0.179720655083656	-0.62581080198288	0.00271834759041667	-0.0115982806310058	0.00333631597459316
-0.257914245128632	-0.138393208384514	-0.543577969074249	0.00314800394698977	-0.0102086337283254	0.0039194286800921
-0.176890760660172	-0.0858063101768494	-0.449276745319366	0.00335210841149092	-0.00863860081881285	0.00300956540741026
-0.145355835556984	-0.087429516017437	-0.432965129613876	0.00207183696329594	-0.0075005916878581	0.000988199608400464
-0.127539172768593	-0.0578671991825104	-0.429781883955002	0.00175395456608385	-0.00662676896899939	-0.000803425267804414
-0.0661480575799942	0.0351739041507244	-0.383101969957352	-0.000338290206855163	-0.00510969990864396	-0.00100449007004499
0.00858468748629093	0.134078979492188	-0.473684310913086	-0.00391055596992373	-0.00477300770580769	-0.000581488246098161
0.0376899093389511	0.21802331507206	-0.495542287826538	-0.00650658551603556	-0.00279119936749339	0.00052674300968647
0.0902988016605377	0.245222061872482	-0.463001519441605	-0.0067944498732686	-0.00185944815166295	0.00200842553749681
0.0992707386612892	0.252003729343414	-0.479708880186081	-0.00660149333998561	-0.00151002907659858	0.00180990225635469
0.0989085286855698	0.281574428081512	-0.464985191822052	-0.00666463049128652	-0.00174337532371283	0.000714329769834876
0.139661461114883	0.333922773599625	-0.442356437444687	-0.00611934205517173	-0.000938057317398489	-0.00165321631357074
0.100318044424057	0.348632454872131	-0.450023263692856	-0.00866093020886183	7.25150493963156E-06	-0.00150742591358721
0.141440242528915	0.315821915864944	-0.398756682872772	-0.009080920368433	0.000829581520520151	-0.000636227778159082
0.151684001088142	0.327148914337158	-0.34705775976181	-0.00679977424442768	0.00349592557176948	0.000961291196290404
0.197924017906189	0.276563495397568	-0.282670974731445	-0.00621254928410053	0.00443511595949531	9.18632140383124E-05
0.230422884225845	0.198279812932014	-0.340727657079697	-0.00218146992847323	0.00523624429479241	0.00131032860372216
0.155073374509811	0.0680586025118828	-0.388245701789856	0.000159156566951424	0.00532272038981318	-0.000105199142126366
0.0711723789572716	0.0366788767278194	-0.455684006214142	0.00101856770925224	0.00208506244234741	-0.00165808422025293
0.0692973434925079	0.0765550807118416	-0.399674087762833	-0.000305322610074654	-0.0018804568098858	-0.00249929632991552
-0.00450176699087024	0.0831422582268715	-0.39704230427742	-0.00149381975643337	-0.00180608802475035	-0.000542378344107419
0.0859442800283432	0.047474455088377	-0.311301618814468	-0.00168393179774284	-0.000877007842063904	-0.0012509145308286
0.115630693733692	0.0499575696885586	-0.490955114364624	-0.00137945241294801	0.000708915642462671	1.78099944605492E-05
0.19601272046566	-0.0110082253813744	-0.552844226360321	-0.000735188717953861	0.00254989182576537	0.00204546004533768
0.183386296033859	0.00463062152266502	-0.588412880897522	-0.000227231968892738	0.0017327016685158	0.00247724656946957
0.181849703192711	0.00770942214876413	-0.527563869953156	-0.00103518308605999	0.0009279262740165	0.00200560269877315
0.154017195105553	0.0538837164640427	-0.401718974113464	-0.00128691282588989	0.000334895332343876	0.0014911083271727
0.0347563028335571	0.0875812619924545	-0.411970853805542	-0.00352724944241345	-0.00430714758113027	-0.000350783433532342
0.0179526209831238	0.110230498015881	-0.426794737577438	-0.00352520099841058	-0.00368418521247804	0.000382919941330329
0.0029865971300751	0.0886919498443604	-0.446124702692032	-0.00146570079959929	-0.00400774087756872	5.32044105057139E-05
-0.0972762927412987	0.0693836435675621	-0.493733167648315	-0.00129126745741814	-0.00484980503097177	-0.00087234127568081
-0.14468477666378	-0.00446399999782443	-0.481852501630783	-0.000379101489670575	-0.00466947909444571	0.000129674590425566
-0.165904358029366	0.0342382043600082	-0.530740797519684	-0.000231326397624798	-0.00718648917973042	0.00257307686842978
-0.259390234947205	-0.0256290249526501	-0.466468542814255	0.000204734446015209	-0.00865251012146473	0.0026199291460216
-0.221231684088707	-0.0740387365221977	-0.444470703601837	0.00167398143094033	-0.00877121929079294	0.00379043282009661
-0.21713262796402	-0.0503443107008934	-0.500492751598358	0.00218586856499314	-0.00875756982713938	0.00370274111628532
-0.186586335301399	-0.0653083920478821	-0.523614823818207	-0.00028577379998751	-0.00787140615284443	0.00129164475947618
-0.107782416045666	-0.0095398360863328	-0.48178693652153	0.000833473168313503	-0.00567235331982374	0.00100196909625083
-0.0693517178297043	-0.0374841578304768	-0.454109281301498	0.000807622156571597	-0.00421740766614676	0.000716266687959433
-0.0435595810413361	-0.107739791274071	-0.370451688766479	0.00425683706998825	-0.00346643547527492	0.00248892465606332
-0.0327758528292179	-0.250422894954681	-0.409812301397324	0.00833042804151773	-0.00183814135380089	0.00318349059671164
0.0509259700775146	-0.301193475723267	-0.375510156154633	0.0112699577584863	-0.000257174775470048	0.00368546159006655
0.0389626435935497	-0.26101416349411	-0.413666933774948	0.00907392986118793	-0.000907361274585128	0.00172603013925254
0.0142700653523207	-0.168486446142197	-0.444125205278397	0.00554819032549858	-0.00168484274763614	0.00160528055857867
-0.021463954821229	-0.0414395779371262	-0.364918351173401	0.00287405960261822	-0.00264504156075418	0.00110388605389744
0.00103901023976505	-0.00627575628459454	-0.28965950012207	0.0014113204088062	-0.00298542785458267	-0.000328149180859327
0.111927472054958	0.0784855335950851	-0.380083590745926	-0.000563453999347985	-0.00126310903578997	-0.00104422867298126
0.13179823756218	0.109869107604027	-0.426295250654221	-0.00247842678800225	0.0013741753064096	-0.000322912121191621
0.256547212600708	0.0999367460608482	-0.440683782100677	-0.00219882326200604	0.00362859386950731	-0.000446886871941388
0.268073111772537	0.111902840435505	-0.409725099802017	-0.0018343705451116	0.00413471413776279	-0.000466118537588045
0.216916456818581	0.0587286725640297	-0.379996776580811	-0.00119163154158741	0.00443426985293627	2.91380456474144E-05
0.13803905248642	0.0420135259628296	-0.376075744628906	-0.00161746668163687	0.00283312634564936	-0.000709363492205739
0.131901144981384	0.0844365730881691	-0.341794401407242	-0.000313194555928931	-0.000278641731711105	-0.000248374766670167
0.0433580800890923	0.138338655233383	-0.423600614070892	-0.00110102584585547	-0.00187279365491122	8.49764692247845E-05
-0.0587883554399014	0.116627395153046	-0.430535614490509	-0.0016500623896718	-0.00285747251473367	0.000293962337309495
-0.0917605757713318	0.11536018550396	-0.342333078384399	-0.0023150104098022	-0.00397201534360647	0.00125952390953898
-0.138493999838829	0.104747489094734	-0.3549964427948	-0.00103580509312451	-0.00637652911245823	0.00115411658771336
-0.198580577969551	0.0279660765081644	-0.399926900863647	-0.000217364417039789	-0.00632309168577194	0.00215421430766582
-0.143920361995697	0.0760607421398163	-0.444784134626389	-0.00138592754956335	-0.00627667363733053	0.0025986167602241
-0.074834331870079	0.16917210817337	-0.473005920648575	-0.00324467592872679	-0.00470585841685534	0.000782230170443654
-0.00446740770712495	0.233576223254204	-0.477647006511688	-0.00531524606049061	-0.00290086050517857	0.000372504437109455
0.11092921346426	0.255523681640625	-0.408321470022202	-0.00454409653320909	-0.00121767784003168	-0.000378725962946191
0.13662514090538	0.188861832022667	-0.384472697973251	-0.00456122495234013	0.000226094765821472	-0.000873419863637537
0.126714095473289	0.166431397199631	-0.350522011518478	-0.00318382936529815	0.00111107702832669	-0.0020108672324568
0.111266173422337	0.132152795791626	-0.313126266002655	-0.00178737856913358	0.0014608905185014	-0.000341583247063681
0.117777176201344	0.154297441244125	-0.346912831068039	-0.00186057388782501	0.00121874827891588	0.00136536941863596
0.106521300971508	0.174004673957825	-0.35532021522522	-0.00255213980562985	0.00113870482891798	0.000662397360429168
0.0947653353214264	0.217218562960625	-0.328004091978073	-0.00342585355974734	-0.000369109271559864	-0.000845173082780093
0.0921868905425072	0.165185332298279	-0.365241765975952	-0.00404578447341919	-0.00112451997119933	-0.00199378142133355
0.0474026165902615	0.158883795142174	-0.391433656215668	-0.00383340404368937	-0.0020561998244375	-0.00227776169776917
0.0520670637488365	0.185013502836227	-0.442494660615921	-0.00353596918284893	-0.0024928180500865	-0.000497246452141553
0.0692981109023094	0.175254732370377	-0.461878299713135	-0.00312296161428094	-0.000841845467220992	0.00109242554754019
0.0935231745243073	0.192510426044464	-0.448828458786011	-0.00354752433486283	-0.00149743375368416	0.000979673117399216
0.0721856653690338	0.219188138842583	-0.426324963569641	-0.00392310740426183	-0.00315146427601576	-4.96219618071336E-05
-0.010967068374157	0.212272346019745	-0.331531018018723	-0.0040146610699594	-0.00470458576455712	-0.000474912492791191
-0.0877116098999977	0.192636206746101	-0.260967165231705	-0.00328665575943887	-0.00668570585548878	-0.00139870494604111
-0.0916165187954903	0.172405704855919	-0.345449566841125	-0.00371170556172729	-0.00725419260561466	-0.000575370097067207
-0.0436792485415936	0.180310517549515	-0.441635489463806	-0.00425867363810539	-0.00755788199603558	-0.000168384722201154
-0.020446976646781	0.247392743825912	-0.537189304828644	-0.00587710319086909	-0.00819489173591137	0.00117100740317255
0.0119740078225732	0.255882412195206	-0.526494145393372	-0.0065750339999795	-0.00729812541976571	0.00240624276921153
0.00628480734303594	0.220658913254738	-0.47257861495018	-0.00639724172651768	-0.00751569680869579	0.0016585246194154
-0.0269223917275667	0.187779784202576	-0.391666889190674	-0.00483574718236923	-0.0077849174849689	0.000836809806060046
-0.0491070076823235	0.153806403279305	-0.454361408948898	-0.00590621726587415	-0.00657727522775531	0.00131984532345086
0.0358676090836525	0.173754751682281	-0.515721142292023	-0.0057405736297369	-0.00708830403164029	0.00233198888599873
0.242771685123444	0.104720994830132	-0.483866631984711	-0.000110898850834928	0.00264721363782883	0.000219001085497439
0.618551909923553	-0.108521401882172	-0.432573825120926	0.00698115024715662	0.0158408749848604	-0.00212586717680097
0.784832417964935	-0.116715349256992	-0.343491286039352	0.00638813804835081	0.0186890419572592	-0.00179653475061059
0.763987958431244	-0.0723299905657768	-0.365242153406143	0.00431242818012834	0.0153067614883184	-0.00110180536285043
0.735272705554962	-0.0591073594987392	-0.298901349306107	0.00402211071923375	0.0140004949644208	7.45313882362098E-05
0.661560416221619	-0.169874250888824	-0.250119745731354	0.00495861656963825	0.0140209151431918	-0.000130849817651324
0.540489912033081	-0.198823109269142	-0.247570678591728	0.00640996871516109	0.0103589668869972	0.000336939381668344
0.382622212171555	-0.160198107361794	-0.202024832367897	0.00662829354405403	0.00641839299350977	0.00210620230063796
0.241683885455132	-0.214478090405464	-0.274858236312866	0.00541894417256117	0.00221505551598966	0.00194588035810739
0.106387630105019	-0.18546125292778	-0.239251896739006	0.00539695518091321	-0.000779254012741148	0.00224144291132689
0.0190614797174931	-0.117591813206673	-0.263948261737823	0.00378309655934572	-0.00355887645855546	0.00405646674335003
-0.0175216104835272	-0.0589802227914333	-0.29677826166153	0.00161406525876373	-0.00398179050534964	0.00361982407048345
-0.0146308010444045	0.00638175150379539	-0.300983756780624	0.00014152069343254	-0.0035629749763757	0.00255218334496021
-0.0124746449291706	0.119732327759266	-0.36442768573761	-0.000168834842042997	-0.00379047682508826	0.000907474663108587
0.00442238664254546	0.224040180444717	-0.422924369573593	-0.00351287424564362	-0.00432497030124068	-6.50936271995306E-05
0.0432299859821796	0.364439398050308	-0.537044227123261	-0.00751274824142456	-0.00413325801491737	0.000569733383599669
0.0754473805427551	0.427802562713623	-0.483291208744049	-0.00976213160902262	-0.00312286685220897	0.00100206502247602
0.0831831842660904	0.506138026714325	-0.390329480171204	-0.0116897728294134	-0.00362895149737597	-0.00118391681462526
0.136947765946388	0.554789543151855	-0.418440312147141	-0.0119388205930591	-0.00345558463595808	-0.00227813096717
0.11308429390192	0.534420669078827	-0.493856579065323	-0.0129580060020089	-0.00318934349343181	-0.00442259525880218
0.142622321844101	0.58808046579361	-0.462387263774872	-0.0122334724292159	-0.0039068590849638	-0.00464618438854814
0.159270972013474	0.504163146018982	-0.423305153846741	-0.0109428949654102	-0.00194704462774098	-0.00329924141988158
0.219032466411591	0.480777323246002	-0.426913648843765	-0.00990369357168674	-0.000353285926394165	-0.0024109969381243
0.222246542572975	0.395182102918625	-0.448772877454758	-0.00972818396985531	0.00103023112751544	-0.00173197791446
0.205542832612991	0.383940368890762	-0.41344627737999	-0.0081617534160614	0.000816596148069948	-0.00136207998730242
0.195017084479332	0.350875377655029	-0.405480563640594	-0.00757057964801788	0.00153924059122801	-0.000570393924135715
0.217522025108337	0.315087050199509	-0.382591307163239	-0.00704875122755766	0.000171490828506649	-0.000635296106338501
0.176444932818413	0.317214012145996	-0.312924176454544	-0.00732631701976061	5.65937443752773E-05	-0.00122954475227743
0.187855273485184	0.282128602266312	-0.362390667200089	-0.00623606983572245	0.000817630731035024	-0.00182181026320904
0.208982348442078	0.259458959102631	-0.461854159832001	-0.00568987196311355	0.000727765785995871	-0.0015377156669274
0.207751840353012	0.258049368858337	-0.414200663566589	-0.00480996072292328	0.000784472154919058	-0.0010097254998982
0.188237488269806	0.218013018369675	-0.425559252500534	-0.00531322928145528	0.000865354260895401	0.000188223188160919
0.181970432400703	0.135517299175262	-0.341565787792206	-0.00463782949373126	0.000719667703378946	0.000104645274404902
0.174423977732658	0.219403296709061	-0.294715911149979	-0.00414850283414125	-0.000876413017977029	0.000300320563837886
0.151748180389404	0.18663763999939	-0.259031683206558	-0.00444375863298774	-0.000439018593169749	-0.000359330413630232
0.105570562183857	0.191895931959152	-0.234155133366585	-0.00440804567188025	-0.00118882558308542	-0.00253384374082088
0.142136856913567	0.224686667323112	-0.317371726036072	-0.00382863497361541	-0.00140041555278003	-0.00174636649899185
0.165883362293243	0.170462086796761	-0.297168672084808	-0.00413038535043597	-0.000799354398623109	-0.000551510893274099
0.169164732098579	0.195661142468452	-0.229492232203484	-0.00431197322905064	0.000150591469719075	0.000343939493177459
0.175282493233681	0.173291578888893	-0.244265988469124	-0.00474576558917761	0.000842057692352682	0.00126773468218744
0.142096132040024	0.159228682518005	-0.211256295442581	-0.00381275825202465	-0.000458410999272019	2.04412663151743E-05
0.136506572365761	0.167601257562637	-0.270536929368973	-0.00367609993554652	-0.000220662273932248	-0.000843202578835189
0.109456330537796	0.207259625196457	-0.247030004858971	-0.00412207096815109	-0.00124588597100228	-0.000183345910045318
0.112404361367226	0.194829419255257	-0.221914872527122	-0.00490033440291882	-0.00151426496449858	2.24317918764427E-05
0.128395929932594	0.215303331613541	-0.135255128145218	-0.00544500118121505	-0.00119161081966013	-1.81627656274941E-05
0.219776555895805	0.270764619112015	-0.111728139221668	-0.00638931663706899	0.000587598071433604	-0.000751100422348827
0.309332668781281	0.285655438899994	-0.109523251652718	-0.00589035358279943	0.00281312828883529	-0.000785431184340268
0.347119569778442	0.278970927000046	-0.121044047176838	-0.0057674627751112	0.00526657048612833	-0.00100438389927149
0.365996867418289	0.246511623263359	-0.150870889425278	-0.0052864016033709	0.00676698330789804	-0.000666053325403482
0.397595793008804	0.338285446166992	-0.118135467171669	-0.00720318919047713	0.00638592708855867	-0.000686142011545599
0.283644407987595	0.34965181350708	-0.060767263174057	-0.00959677062928677	0.0060034585185349	-0.00113340234383941
0.280022114515305	0.408866405487061	-0.049374058842659	-0.0101732853800058	0.00333335949108005	-0.001017109840177
0.278575897216797	0.357749849557877	-0.0191400498151779	-0.0088724298402667	0.00514334719628096	8.18590488051996E-05
0.292327672243118	0.287473380565643	-0.00698923645541072	-0.00490459613502026	0.00484262779355049	-0.00170030177105218
0.269727319478989	0.180401563644409	0.070725604891777	-0.000677978969179094	0.00537455175071955	-0.00131229578983039
0.258434414863586	0.0739108398556709	0.178345754742622	0.00105385552160442	0.00625227950513363	0.000585276691708714
0.247631072998047	0.0552414543926716	0.0713944882154465	0.00265451869927347	0.0065907584503293	0.000453591375844553
0.240767881274223	0.0107002826407552	0.087110161781311	0.00373319210484624	0.00513220485299826	-0.000391331326682121
0.188590809702873	-0.0208115112036467	0.0746976137161255	0.00340369902551174	0.00420811586081982	0.00105112046003342
0.148422047495842	0.0269413441419601	0.0617252811789513	0.000934280746150762	0.00162380957044661	0.00136014015879482
0.0967992022633553	0.0547956302762032	0.0746696889400482	-0.00057928345631808	-0.00113220186904073	0.00221219193190336
0.0189047940075397	0.0817023888230324	0.0610129907727242	-0.00252019963227212	-0.0027174751739949	0.00296269007958472
0.0301021244376898	0.0924379453063011	0.118129231035709	-0.00264567462727427	-0.00232979259453714	0.00265682116150856
0.0378158092498779	0.169768556952477	0.0812953338027	-0.00223443075083196	-0.00186500942800194	0.00135723408311605
0.0744372010231018	0.203101217746735	0.0801050513982773	-0.00320531497709453	-0.000708947016391903	-0.000569756608456373
0.119252532720566	0.208813443779945	0.014643638394773	-0.00424618273973465	-0.000286068650893867	-0.000537393090780824
0.11887089163065	0.278429239988327	-0.0128430761396885	-0.00418910384178162	0.000239339933614247	-5.87471768085379E-05
0.124008998274803	0.281412422657013	-0.00357866287231445	-0.00505604036152363	0.000246238050749525	-0.000762234849389642
0.127727210521698	0.238227128982544	0.00092098827008158	-0.00411081593483686	0.00102834578137845	-8.29249765956774E-05
0.172910019755363	0.215364843606949	0.051388505846262	-0.00279105850495398	0.00173838529735804	-0.000274397636530921
0.213174119591713	0.15793739259243	0.047545675188303	-0.00295485300011933	0.00320658111013472	0.000115366026875563
0.252030402421951	0.194337174296379	0.0983073711395264	-0.00129877286963165	0.00410908414050937	-0.000396734976675361
0.251748740673065	0.136948183178902	0.0721216574311256	-0.000933092611376196	0.00495029846206307	0.000163406002684496
0.263379514217377	0.129056692123413	0.0830712914466858	-0.000964888778980821	0.00626715691760182	-0.000836532097309828
0.21074678003788	0.146128132939339	0.14012935757637	-0.00151521642692387	0.00521172536537051	0.000301613676128909
0.224872499704361	0.215312793850899	0.189709067344666	-0.00116821564733982	0.00407319888472557	-0.000742160249501467
0.197363391518593	0.214775830507278	0.193499356508255	-0.00132311985362321	0.00410151435062289	-0.000771420891396701
0.25697249174118	0.215487718582153	0.220444202423096	-0.00128620339091867	0.00591689394786954	-0.000547824369277805
0.254248261451721	0.195227220654488	0.201846927404404	-0.00170899601653218	0.00534869823604822	-7.28982049622573E-05
0.255208671092987	0.230683922767639	0.205731421709061	-0.00242902431637049	0.00593592086806893	-0.000305548164760694
0.284685492515564	0.257224470376968	0.20111857354641	-0.00272276368923485	0.00454365042969584	-0.000248477648710832
0.28496915102005	0.218428030610085	0.209851458668709	-0.00291909161023796	0.00456788903102279	-0.000176347632077523
0.246607109904289	0.208599254488945	0.233788356184959	-0.00246231909841299	0.00582960667088628	0.000976228038780391
0.239402547478676	0.264337092638016	0.320921808481216	-0.00366553314961493	0.00570910237729549	-5.97202160861343E-05
0.225761592388153	0.288691878318787	0.288972347974777	-0.00341620086692274	0.00576412351801991	-0.0017002229578793
0.236314550042152	0.329414010047913	0.27637043595314	-0.00464212987571955	0.00545696588233113	-0.00266313552856445
0.255901128053665	0.369994878768921	0.247663840651512	-0.00643061054870486	0.00632747635245323	-0.00209797662682831
0.267557740211487	0.411048918962479	0.272522628307343	-0.00815172214061022	0.00416326569393277	-0.00251695932820439
0.225766196846962	0.416892558336258	0.21828293800354	-0.00889710430055857	0.00309081096202135	-0.00226013851352036
0.223651796579361	0.433822453022003	0.295019716024399	-0.00858957413583994	0.00275490269996226	-0.00141024787444621
0.220602869987488	0.396815836429596	0.290581971406937	-0.00877521932125092	0.00280145928263664	-0.00130235333926976
0.237798035144806	0.425258696079254	0.22543041408062	-0.00788479205220938	0.00293142581358552	-0.000862031651195139
0.215977653861046	0.377454787492752	0.242808938026428	-0.0080133406445384	0.00327282631769776	-0.000872518168762326
0.257747858762741	0.422669231891632	0.166635528206825	-0.00726022105664015	0.00348084676079452	-0.00143426458816975
0.222523480653763	0.39797443151474	0.180895388126373	-0.00890607759356499	0.00293918582610786	-0.000811289413832128
0.223828703165054	0.371673345565796	0.10014484077692	-0.00783510971814394	0.00282189412973821	-0.00114728906191885
0.196157112717628	0.366219222545624	0.153457477688789	-0.00636620121076703	0.0030192022677511	-0.0012502979952842
0.120912320911884	0.3147032558918	0.174276426434517	-0.00469620758667588	0.00195968826301396	-0.000447496742708609
0.0754922479391098	0.229753732681274	0.0807350873947144	-0.00400404864922166	0.000621728133410215	0.000999982235953212
0.102815426886082	0.157761499285698	0.167300015687943	-0.00174490455538034	0.000579504354391247	0.00292882230132818
0.213324770331383	0.147775769233704	0.140804797410965	-0.00153192598372698	0.00330161419697106	0.00216488400474191
0.262099176645279	0.199147745966911	0.183196574449539	-0.00145249872002751	0.00549420015886426	-0.00154415133874863
0.313033372163773	0.291043967008591	0.120043933391571	-0.00431711738929152	0.00636774953454733	-0.00164768600370735
0.352198928594589	0.356659144163132	0.148576825857162	-0.00537465838715434	0.00744950398802757	-0.00103063019923866
0.375498503446579	0.406285017728806	0.256049335002899	-0.00737221771851182	0.00765499798581004	-0.00137384107802063
0.40783354640007	0.3926160633564	0.356898427009583	-0.00737773487344384	0.00945936515927315	-0.0013543760869652
0.43985590338707	0.390531659126282	0.281112670898438	-0.00543551426380873	0.0107060661539435	-0.00133320083841681
0.379704535007477	0.344167709350586	0.262407451868057	-0.00503384182229638	0.00842332094907761	-0.00090922205708921
0.275319695472717	0.33990004658699	0.184287875890732	-0.00407823035493493	0.00505285849794745	-0.00167422974482179
0.183483302593231	0.385058164596558	0.201141923666	-0.00594391999766231	0.0024554287083447	-0.00354910432361066
0.0576854273676872	0.508068025112152	0.310039579868317	-0.00684021320194006	-0.00162762380205095	-0.00378407002426684
-0.00329747051000595	0.543335676193237	0.372299671173096	-0.00973822362720966	-0.00352630112320185	-0.00449056085199118
0.0378893688321114	0.696504950523376	0.403190642595291	-0.0124049708247185	-0.00184085546061397	-0.00396494148299098
0.100899286568165	0.797167658805847	0.453318357467651	-0.0155473602935672	0.00024775552446954	-0.00418875692412257
0.167859077453613	0.803726971149445	0.436377435922623	-0.0152636142447591	0.00180211919359863	-0.00359879108145833
0.19027404487133	0.711197912693024	0.472478002309799	-0.0136804105713964	0.00276602059602737	-0.00280914991162717
0.190790697932243	0.649840772151947	0.505525588989258	-0.0110598569735885	0.00381109514273703	-0.00254963152110577
0.167862370610237	0.556708514690399	0.486415356397629	-0.00770803354680538	0.0027701104991138	-0.00213187839835882
0.112586826086044	0.44058433175087	0.435563385486603	-0.00709642376750708	0.00331174884922802	-0.000124481128295884
0.156013935804367	0.405158162117004	0.420547991991043	-0.00503871683031321	0.00401978520676494	0.000239113287534565
0.1947101354599	0.366746336221695	0.384973227977753	-0.00368123315274715	0.00483714370056987	-0.000403119862312451
0.182509377598763	0.347719967365265	0.445980995893478	-0.0030613630078733	0.00496453419327736	-0.000185427255928516
0.138625830411911	0.346024125814438	0.536240756511688	-0.00419681193307042	0.00528514012694359	-0.000569701951462775
0.154280513525009	0.327576816082001	0.567595422267914	-0.00348836556077003	0.00525381788611412	-0.000481033785035834
0.152139469981194	0.354609429836273	0.550588488578796	-0.00350509397685528	0.00606128014624119	-0.000794099236372858
0.170645087957382	0.338661760091782	0.558298707008362	-0.00375233660452068	0.00559773528948426	-0.000167215606779791
0.221910506486893	0.300574839115143	0.531479179859161	-0.00300168315880001	0.0078557850793004	-0.000936341239139438
0.253106415271759	0.308192074298859	0.495028704404831	-0.00280903209932148	0.00821630284190178	0.000334418582497165
0.261074602603912	0.300803512334824	0.522043466567993	-0.00237281946465373	0.00754087092354894	0.000118789786938578
0.232116684317589	0.289440304040909	0.519481062889099	-0.00268195662647486	0.00811369437724352	0.00116475764662027
0.216771274805069	0.266043245792389	0.532530128955841	-0.00278151268139482	0.00734615651890635	0.00103231146931648
0.159487590193748	0.242608577013016	0.559134423732758	-0.0024173385463655	0.00526301609352231	0.00038091218448244
0.0665785223245621	0.227176740765572	0.484873503446579	-0.00201230007223785	0.00374906579963863	-0.000117622104880866
0.0421316437423229	0.239643976092339	0.461609750986099	-0.00174097181297839	0.00313993520103395	0.000511910126078874
0.0138609101995826	0.244946181774139	0.395057737827301	-0.00200132839381695	0.00135068059898913	0.000700929609593004
0.00761367380619049	0.328670114278793	0.554957211017609	-0.00398419797420502	0.00116499897558242	-0.000236394189414568
0.0691756457090378	0.395758479833603	0.636282086372375	-0.00595317175611854	0.00275083282031119	-0.00251194974407554
0.0726509988307953	0.514736115932465	0.670182883739471	-0.00686549954116344	0.00158545782323927	-0.00310173188336194
0.0389405749738216	0.526095688343048	0.596637964248657	-0.00895112659782171	0.00186234200373292	-0.00234615034423769
0.0451809093356133	0.524024069309235	0.603431284427643	-0.00993836391717196	0.00124384823720902	-0.00178411905653775
0.0766180604696274	0.536638140678406	0.583521068096161	-0.00907208025455475	0.00147781951818615	-0.00209034630097449
0.0588580444455147	0.541284620761871	0.523602545261383	-0.00910589471459389	0.00204762583598495	-0.00276957312598825
0.0955159515142441	0.51921010017395	0.547791481018066	-0.00884119886904955	0.00302726565860212	-0.00110808818135411
0.163084715604782	0.554942071437836	0.603655517101288	-0.00902881007641554	0.00368674285709858	-0.00268682278692722
0.166999444365501	0.557538688182831	0.637646734714508	-0.00867103226482868	0.00420342897996306	-0.00202759332023561
0.105742789804935	0.474790781736374	0.592050909996033	-0.00837758276611567	0.00463494379073381	-0.000889239716343582
0.10753171145916	0.482921272516251	0.575238347053528	-0.00680962577462196	0.00354950106702745	-0.000512157974299043
0.0709199160337448	0.477134793996811	0.581035852432251	-0.00603245245292783	0.00264574657194316	-0.00127676269039512
0.00164066243451089	0.447024464607239	0.605639815330505	-0.00613863160833716	0.00213253404945135	-0.00106591929215938
0.0125080598518252	0.446986377239227	0.572521567344666	-0.00619488209486008	0.0010170565219596	-0.00195791479200125
0.0293896924704313	0.423953831195831	0.528406977653503	-0.00675754155963659	0.00203974545001984	-0.00156280002556741
0.0785091444849968	0.482196837663651	0.620172441005707	-0.00681687146425247	0.00383876310661435	-0.00154855567961931
0.11116623878479	0.460278034210205	0.572197437286377	-0.0073661464266479	0.00367706478573382	-0.00134105572942644
0.131784841418266	0.515401184558868	0.564389169216156	-0.00738789374008775	0.00363603071309626	-0.00190339121036232
0.112688422203064	0.514489352703094	0.57043182849884	-0.00837812200188637	0.00418687891215086	-0.00110729015432298
0.0776658579707146	0.512364566326141	0.617370426654816	-0.00827664136886597	0.00386113720014691	-0.000917328812647611
0.0831543803215027	0.562578678131104	0.624847054481506	-0.00876513682305813	0.00326886330731213	-0.000730317900888622
0.064455084502697	0.554015517234802	0.585254907608032	-0.00951850228011608	0.00339075806550682	-0.000981110380962491
0.101162381470203	0.632078468799591	0.574192523956299	-0.00937160756438971	0.00291445478796959	-0.00203539710491896
0.0344301350414753	0.607604265213013	0.572691738605499	-0.00998263526707888	0.00386797287501395	-0.0019768332131207
0.0601254627108574	0.627645134925842	0.545357346534729	-0.0103978319093585	0.00196102703921497	-0.00148770329542458
0.0426933579146862	0.682133138179779	0.536784827709198	-0.0103753739967942	0.00156757060904056	-0.00199089339002967
0.0663927718997002	0.667895197868347	0.575128018856049	-0.0103325648233294	0.00165056018158793	-0.00125180091708899
0.0213443860411644	0.604987800121307	0.606353640556335	-0.0106390323489904	0.00128178542945534	-0.00197273911908269
0.0252078734338284	0.64081734418869	0.607037842273712	-0.00990888196974993	0.000897407589945942	-0.00213790754787624
0.0255772061645985	0.629899263381958	0.612372696399689	-0.00922069605439901	0.00134363758843392	-0.00224329391494393
-0.0166859738528728	0.595760405063629	0.649402976036072	-0.00989772845059633	0.000890336465090513	-0.00170921138487756
-0.00638619810342789	0.639197587966919	0.601085364818573	-0.0106984814628959	0.000417328759795055	-0.001983392983675
0.0125785246491432	0.68535304069519	0.663969278335571	-0.0107087465003133	0.000351336493622512	-0.00312204146757722
0.0271062143146992	0.658788025379181	0.758073210716248	-0.011995148845017	0.000832621124573052	-0.00263625662773848
0.0260135885328054	0.695397198200226	0.756155848503113	-0.0105637889355421	0.000397568655898795	-0.0034459731541574
-0.0235935971140862	0.627043485641479	0.697875320911407	-0.0100284982472658	0.00050364009803161	-0.0023610619828105
-0.0150256445631385	0.612098872661591	0.670476913452148	-0.00965616945177317	-0.000183473384822719	-0.00136235682293773
-0.0684748291969299	0.59467351436615	0.631197333335876	-0.00842205248773098	-0.000317893398460001	-0.00109113240614533
-0.0553008504211903	0.570642590522766	0.697145879268646	-0.00844255369156599	-0.000659226207062602	-0.00127987854648381
-0.0878089666366577	0.557128190994263	0.765057146549225	-0.00958792865276337	2.87296534224879E-05	-0.0011547525646165
-0.0688628703355789	0.595877170562744	0.761793911457062	-0.00931028556078672	-0.000419855990912765	-0.00163753901142627
-0.0799920409917831	0.606069266796112	0.762443006038666	-0.00937777012586594	-0.000338790967362002	-0.00216786190867424
-0.0561582520604134	0.604246556758881	0.866265654563904	-0.00771184032782912	-8.4005638200324E-05	-0.00315169664099813
-0.00841496046632528	0.529887080192566	0.802561640739441	-0.00749974977225065	0.00127325323410332	-0.00297334138303995
-0.0237693507224321	0.478240758180618	0.810109794139862	-0.0055329343304038	0.000784368196036667	-0.0013055766467005
-0.0899963602423668	0.466050267219543	0.762454330921173	-0.00474595697596669	0.000698327086865902	-0.00157026795204729
-0.130608513951302	0.407554090023041	0.755033612251282	-0.00491007417440414	-0.000854783633258194	-0.000194460750208236
-0.149867191910744	0.47264575958252	0.732440054416656	-0.00530323944985867	-0.00160309742204845	-0.000468128884676844
-0.180435538291931	0.48469203710556	0.733736157417297	-0.00710736494511366	-0.0021639633923769	-0.000100605619081762
-0.154486611485481	0.55166757106781	0.822436034679413	-0.00779728870838881	-0.00152295071166009	-0.00142089906148612
-0.141872301697731	0.535265147686005	0.889979779720306	-0.00795852579176426	-0.000745025812648237	-0.00250894157215953
-0.133523017168045	0.547555387020111	0.833991467952728	-0.00711017195135355	-0.000518154527526349	-0.00234046159312129
-0.137048423290253	0.517338991165161	0.955706357955933	-0.00636141840368509	-0.000653305149171501	-0.00185412121936679
-0.166585355997086	0.480230033397675	0.937531769275665	-0.00635760929435492	-0.00128940434660763	-0.00156842963770032
-0.158355906605721	0.421348303556442	0.916817367076874	-0.00503348000347614	-0.00141727563459426	-0.00111046025995165
-0.262459427118301	0.395077228546143	0.884466230869293	-0.00512823881581426	-0.0022710592020303	-0.0010249197948724
-0.277561187744141	0.430881798267365	0.878196537494659	-0.00483780773356557	-0.00408841017633677	-0.000272947625489905
-0.326314091682434	0.462830096483231	0.835393667221069	-0.00740449409931898	-0.0034874863922596	-0.000141301774419844
-0.384359359741211	0.51976090669632	0.92535263299942	-0.00801380258053541	-0.00477656023576856	-0.000616321689449251
-0.373186767101288	0.590120732784271	1.03488397598267	-0.00897073466330767	-0.00534733757376671	-0.0018119792221114
-0.308446049690247	0.571469962596893	1.09030079841614	-0.00891414191573858	-0.00407096277922392	-0.00275627500377595
-0.307318568229675	0.5294349193573	1.1276558637619	-0.00753330066800117	-0.00244370847940445	-0.00314111704938114
-0.315080285072327	0.518754482269287	1.10804772377014	-0.00652562733739614	-0.00297093600966036	-0.00150115566793829
-0.35367614030838	0.452736049890518	1.11548006534576	-0.00672372151166201	-0.00256065651774406	-0.000937874137889594
-0.384371608495712	0.448172926902771	1.08510339260101	-0.00621887808665633	-0.00367343588732183	-0.00105253234505653
-0.43913346529007	0.505312085151672	0.987643718719482	-0.00870841182768345	-0.00661520892754197	5.44987815374043E-05
-0.452058583498001	0.592157483100891	1.15004062652588	-0.00972135737538338	-0.00617148308083415	0.000558573752641678
-0.407476991415024	0.62995970249176	1.32025718688965	-0.0101373242214322	-0.00253601931035519	-0.00421683769673109
-0.391343116760254	0.647671401500702	1.23894548416138	-0.010920237749815	-0.002772276988253	-0.0029121832922101
-0.359537035226822	0.664278507232666	1.26511573791504	-0.00976201985031366	-0.00162145378999412	-0.00209253723733127
-0.359937399625778	0.567462027072906	1.23190176486969	-0.00948228128254414	-0.00273273861967027	-6.73639224260114E-05
-0.417084187269211	0.53560334444046	1.21008551120758	-0.0081402575597167	-0.00214314670301974	0.000297706574201584
-0.443557620048523	0.518425643444061	1.138423204422	-0.006949323695153	-0.00325888721272349	-0.000555557606276125
-0.370614558458328	0.599882245063782	1.30437755584717	-0.00958894751966	-0.00168927933555096	-0.00187680299859494
-0.379292815923691	0.633316814899445	1.35097050666809	-0.00947946030646563	-0.000539602537173778	-0.00366794830188155
-0.391846388578415	0.699806094169617	1.22177052497864	-0.011175025254488	-0.000974842405412346	-0.00329648377373815
-0.389696151018143	0.695188462734222	1.33046841621399	-0.0128853619098663	-0.00105176807846874	-0.00177158857695758
-0.391755223274231	0.751718044281006	1.34221148490906	-0.0136717949062586	0.000352155504515395	-0.00166373560205102
-0.428375959396362	0.803198873996735	1.28400897979736	-0.0139637719839811	-0.000820997869595885	-0.00156595837324858
-0.477218389511108	0.826020479202271	1.2563339471817	-0.0123054189607501	-0.00378067069686949	-0.00297750602476299
-0.493552565574646	0.820853173732758	1.2870215177536	-0.0138548472896218	-0.00308700953610241	-0.00396781181916595
-0.495053648948669	0.789788544178009	1.3292144536972	-0.0138707552105188	-0.00287487730383873	-0.00313682854175568
-0.498399198055267	0.800683438777924	1.33685278892517	-0.0121561633422971	-0.00267866300418973	-0.00178692897316068
-0.510588705539703	0.767464220523834	1.2816321849823	-0.0115515468642116	-0.00195699301548302	-0.00209458405151963
-0.531138181686401	0.734982132911682	1.18146669864655	-0.0108902528882027	-0.00336855766363442	-0.00180090754292905
-0.596351385116577	0.709593951702118	1.08074963092804	-0.0112322038039565	-0.00533129600808024	-0.0021937657147646
-0.596880316734314	0.771324753761292	1.08239948749542	-0.0119965570047498	-0.00583393406122923	-0.00145336869172752
-0.651438593864441	0.829803764820099	1.20297384262085	-0.0125937014818192	-0.00705997226759791	-0.00199168687686324
-0.65574723482132	0.829188883304596	1.31003284454346	-0.0128561360761523	-0.00553286680951715	-0.00352392182685435
-0.690890073776245	0.856177389621735	1.19010102748871	-0.0144216502085328	-0.00838565174490213	-0.00356917665340006
-0.697008013725281	0.92522668838501	1.18095588684082	-0.0148471817374229	-0.00835596304386854	-0.00392469530925155
-0.628579437732697	0.961998522281647	1.21973156929016	-0.0153927495703101	-0.00658353744074702	-0.00343131413683295
-0.645245909690857	1.00456726551056	1.25651133060455	-0.0165627263486385	-0.00532577512785792	-0.00302755064330995
-0.677297711372375	0.985293805599213	1.37240350246429	-0.0165129639208317	-0.00496665434911847	-0.00238188286311924
-0.724949061870575	0.967510581016541	1.38970601558685	-0.0163100734353065	-0.00492735765874386	-0.00259054335765541
-0.749027848243713	0.979038298130035	1.40863525867462	-0.0148621359840035	-0.0064048832282424	-0.00307185645215213
-0.800609886646271	0.951389312744141	1.34659743309021	-0.0154942339286208	-0.00870516151189804	-0.00325023685581982
-0.765921711921692	0.950009107589722	1.30718207359314	-0.0157671980559826	-0.00920116156339645	-0.00293299392797053
-0.805848240852356	1.01162946224213	1.24445116519928	-0.0166063494980335	-0.00906780175864697	-0.00300649437122047
-0.79697459936142	1.08373367786407	1.31288814544678	-0.0169443227350712	-0.00925297569483519	-0.00284269056282938
-0.852317094802856	1.05839717388153	1.38821876049042	-0.0187372341752052	-0.00873761810362339	-0.002519496018067
-0.848807692527771	1.15033614635468	1.56176388263702	-0.0174049902707338	-0.009942845441401	-0.0044859666377306
-0.882142961025238	1.11100471019745	1.50421500205994	-0.0185848083347082	-0.0104350866749883	-0.00467213336378336
-0.900687515735626	1.1044534444809	1.47825455665588	-0.01801548153162	-0.00994062423706055	-0.00456706946715713
-0.892369031906128	1.08800160884857	1.41959190368652	-0.0184129513800144	-0.0105887316167355	-0.00349584873765707
-0.87319141626358	1.06026220321655	1.40129148960114	-0.0182561054825783	-0.0101988911628723	-0.00259251752868295
-0.846619963645935	1.07720351219177	1.41581499576569	-0.0176402498036623	-0.0100061288103461	-0.00290373549796641
-0.863218605518341	1.12923061847687	1.35416638851166	-0.0180509593337774	-0.0106604900211096	-0.00313312839716673
-0.884114503860474	1.14398670196533	1.36665737628937	-0.0200213138014078	-0.0105059640482068	-0.00407042959704995
-0.830835044384003	1.19950211048126	1.3821074962616	-0.0194736402481794	-0.0118472697213292	-0.00494682788848877
-0.846096694469452	1.20147955417633	1.3940634727478	-0.0196750033646822	-0.0103741148486733	-0.00452101975679398
-0.829899549484253	1.16284191608429	1.42707860469818	-0.0196699090301991	-0.0100829945877194	-0.00321303494274616
-0.821233749389648	1.16016411781311	1.37367105484009	-0.0190439410507679	-0.00962075591087341	-0.00445553148165345
-0.789331555366516	1.14916563034058	1.37978553771973	-0.0183408595621586	-0.0096437307074666	-0.00470771314576268
-0.827942609786987	1.14222252368927	1.31834065914154	-0.0182660520076752	-0.00930231157690287	-0.00466499617323279
-0.766427218914032	1.15916347503662	1.27484083175659	-0.0194287337362766	-0.00869964901357889	-0.00469994638115168
-0.768983900547028	1.21527898311615	1.27136218547821	-0.0203469973057508	-0.00936212576925755	-0.00595880299806595
-0.73365318775177	1.23207676410675	1.28918242454529	-0.0210412070155144	-0.00951764266937971	-0.00629560789093375
-0.727993428707123	1.25162172317505	1.31782567501068	-0.0223572421818972	-0.00859276670962572	-0.00596770085394382
-0.756354570388794	1.26701974868774	1.4101687669754	-0.02146215736866	-0.00828655529767275	-0.00406249053776264
-0.763736069202423	1.24856543540955	1.31924724578857	-0.0216150414198637	-0.00891006551682949	-0.00202277302742004
-0.77984744310379	1.24631226062775	1.30752646923065	-0.0200484450906515	-0.00892579834908247	-0.00209740689024329
-0.768611431121826	1.22815835475922	1.23885118961334	-0.020821226760745	-0.00969104934483767	-0.00515538500621915
-0.758856177330017	1.25416839122772	1.20912230014801	-0.0213199239224195	-0.00934112165123224	-0.00579443061724305
-0.746193289756775	1.24577808380127	1.20109879970551	-0.0215314291417599	-0.00876792054623365	-0.00372674409300089
-0.755145370960236	1.27039670944214	1.26143133640289	-0.0208903700113297	-0.00839629955589771	-0.00329770613461733
-0.723089277744293	1.22329449653625	1.30587065219879	-0.0210552047938108	-0.00731417071074247	-0.00330528547056019
-0.743577837944031	1.19269406795502	1.28589165210724	-0.019886951893568	-0.00735447928309441	-0.00371826649643481
-0.774446666240692	1.19511842727661	1.31687426567078	-0.0191272534430027	-0.00841362308710814	-0.0040022605098784
-0.782548189163208	1.17302536964417	1.34682524204254	-0.0194913167506456	-0.00840244349092245	-0.00389245408587158
-0.761939525604248	1.23229598999023	1.40803229808807	-0.0194903295487165	-0.00834812503308058	-0.00416288850829005
-0.776020169258118	1.24101769924164	1.38708662986755	-0.0208036527037621	-0.00841580424457788	-0.00541894556954503
-0.78185510635376	1.31380820274353	1.40178549289703	-0.0228650718927383	-0.00788437761366367	-0.00536436028778553
-0.804696559906006	1.33129525184631	1.47186458110809	-0.0223419461399317	-0.00812072493135929	-0.00569358048960567
-0.780194878578186	1.30197381973267	1.41861772537231	-0.0221302714198828	-0.00954858772456646	-0.00473137618973851
-0.829761683940887	1.30359673500061	1.36945939064026	-0.0224187206476927	-0.00937174633145332	-0.00461563188582659
-0.833344340324402	1.26703727245331	1.39321434497833	-0.0226608254015446	-0.0104351034387946	-0.00574697181582451
-0.861334502696991	1.26828980445862	1.28785789012909	-0.021774971857667	-0.0111194485798478	-0.00507220299914479
-0.842571437358856	1.33705163002014	1.38818466663361	-0.0219174921512604	-0.0111663872376084	-0.00547805475071073
-0.841040790081024	1.34386491775513	1.41343677043915	-0.0229040011763573	-0.0103025203570724	-0.00548315560445189
-0.868602454662323	1.33851158618927	1.44478523731232	-0.0229721833020449	-0.00968924164772034	-0.00386228575371206
-0.852123141288757	1.29189658164978	1.37132906913757	-0.0227990243583918	-0.00987663492560387	-0.00365559617057443
-0.855914711952209	1.29737854003906	1.35930323600769	-0.0218658875674009	-0.010717929340899	-0.00385415181517601
-0.857141375541687	1.27238416671753	1.36632120609283	-0.0218172706663609	-0.0117550892755389	-0.00522388750687242
-0.875561058521271	1.2524082660675	1.35832166671753	-0.0212032832205296	-0.012668889015913	-0.00542729720473289
-0.883599579334259	1.22953045368195	1.29954707622528	-0.0220603309571743	-0.0122146047651768	-0.00457684183493257
-0.880801498889923	1.27698147296906	1.30897569656372	-0.0210428945720196	-0.011801129207015	-0.00464035430923104
-0.8777956366539	1.27980422973633	1.33109569549561	-0.0214978419244289	-0.0105387689545751	-0.00497788889333606
-0.828150033950806	1.30539381504059	1.37693762779236	-0.0221119523048401	-0.00955128949135542	-0.00615293625742197
-0.801647901535034	1.34898805618286	1.42653274536133	-0.0220952872186899	-0.00896378327161074	-0.00468224147334695
-0.766503691673279	1.33775389194489	1.40791118144989	-0.0226480383425951	-0.00942129828035831	-0.00394180556759238
-0.802124559879303	1.29407584667206	1.33566284179688	-0.0234937500208616	-0.0086261797696352	-0.00532975932583213
-0.781364440917969	1.34430396556854	1.39046263694763	-0.0233599469065666	-0.00803765561431646	-0.00434729875996709
-0.791399002075195	1.30073142051697	1.31721472740173	-0.0233811102807522	-0.00841035507619381	-0.00462287850677967
-0.7377570271492	1.34859871864319	1.35764563083649	-0.0230948980897665	-0.00814211461693048	-0.00489314272999763
-0.775736153125763	1.36080801486969	1.28706014156342	-0.0231673307716846	-0.00821052119135857	-0.00479611661285162
-0.733599185943604	1.38284146785736	1.39328348636627	-0.0235412623733282	-0.0079879816621542	-0.00569124426692724
-0.800444483757019	1.37219536304474	1.3480612039566	-0.0241982769221067	-0.00810714531689882	-0.00565886171534657
-0.824072778224945	1.35519003868103	1.33925545215607	-0.0239131916314363	-0.00861067790538073	-0.00562820350751281
-0.801169991493225	1.42855620384216	1.32599794864655	-0.0233419500291348	-0.0108467359095812	-0.00550681026652455
-0.871231138706207	1.34618699550629	1.34747660160065	-0.0244823433458805	-0.0107185244560242	-0.00618488062173128
-0.869766354560852	1.39104926586151	1.3153178691864	-0.0231550913304091	-0.0106703424826264	-0.00479606259614229
-0.834781050682068	1.35791039466858	1.32119178771973	-0.0219847690314054	-0.010352173820138	-0.00453029945492744
-0.852287352085114	1.32805252075195	1.274289727211	-0.0230387840420008	-0.010078732855618	-0.00321411620825529
-0.875937700271606	1.37059962749481	1.37227535247803	-0.0218516159802675	-0.00967849511653185	-0.00428042421117425
-0.887524247169495	1.31618010997772	1.36824631690979	-0.0227749850600958	-0.00970414746552706	-0.00475986720994115
-0.917641937732697	1.31397688388824	1.36388766765594	-0.0229389052838087	-0.00982549600303173	-0.00511348713189363
-0.916115581989288	1.33458089828491	1.31192994117737	-0.0232127550989389	-0.0120646161958575	-0.00558981997892261
-0.948659360408783	1.38596796989441	1.35110199451447	-0.0226009264588356	-0.012305268086493	-0.0058738375082612
-0.973853826522827	1.39281165599823	1.34874522686005	-0.0235421191900969	-0.0131137501448393	-0.00539199262857437
-1.00034070014954	1.36647140979767	1.32246267795563	-0.0233931764960289	-0.0145530654117465	-0.00542430346831679
-1.02862954139709	1.37705147266388	1.32172000408173	-0.0227856263518333	-0.0141020836308599	-0.00500818202272058
-1.01539444923401	1.36044752597809	1.39489054679871	-0.0236553642898798	-0.0136531461030245	-0.00481144106015563
-1.00004518032074	1.33072948455811	1.29388773441315	-0.0235114339739084	-0.013331894762814	-0.00389235443435609
-0.993868887424469	1.34158849716187	1.34284377098083	-0.0237719360738993	-0.0130762774497271	-0.0046090972609818
-0.973328351974487	1.4063755273819	1.30023622512817	-0.0237946715205908	-0.0129113867878914	-0.00519625376909971
-0.973770916461945	1.4150584936142	1.35630989074707	-0.0236724019050598	-0.0131846647709608	-0.00495848245918751
-0.9740851521492	1.44202888011932	1.39848935604095	-0.0254884604364634	-0.0129568548873067	-0.00528101250529289
-0.985427796840668	1.42131781578064	1.38197982311249	-0.0256287809461355	-0.0132203651592135	-0.00584825268015265
-1.00164151191711	1.46278965473175	1.37357020378113	-0.0246649608016014	-0.0139993615448475	-0.0059215403161943
-0.993146479129791	1.46455264091492	1.32961785793304	-0.0252678655087948	-0.0135271269828081	-0.00586499413475394
-0.962520599365234	1.4965341091156	1.39057219028473	-0.0249683540314436	-0.0126869417726994	-0.00557726761326194
-0.937605917453766	1.47064471244812	1.4147766828537	-0.0260379984974861	-0.0115032903850079	-0.00466499570757151
-0.917364358901978	1.5075376033783	1.49115884304047	-0.025005180388689	-0.00984692852944136	-0.00536511186510324
-0.887343287467957	1.46590137481689	1.5141613483429	-0.0253403354436159	-0.0100316060706973	-0.00574439857155085
-0.896036922931671	1.47308385372162	1.44013667106628	-0.0249465499073267	-0.00902900472283363	-0.00553915416821837
-0.878396272659302	1.48607575893402	1.45350778102875	-0.02464634552598	-0.0100122094154358	-0.00552635826170444
-0.929926812648773	1.45476281642914	1.47979605197906	-0.0248796343803406	-0.0101571027189493	-0.00609112530946732
-0.913394093513489	1.43715357780457	1.43551564216614	-0.0247916541993618	-0.0102438824251294	-0.00538191525265574
-0.941374003887177	1.42092287540436	1.43593406677246	-0.0235394593328238	-0.011046233586967	-0.0052183517254889
-0.941758453845978	1.40538477897644	1.37936627864838	-0.0230268258601427	-0.01126454398036	-0.00488066114485264
-0.950135827064514	1.40294289588928	1.46642208099365	-0.0230476129800081	-0.0107816699892282	-0.00498207286000252
-0.939208626747131	1.39626717567444	1.4098893404007	-0.0235018320381641	-0.0116947386413813	-0.00512459222227335
-0.950356066226959	1.38341128826141	1.39975106716156	-0.0240832548588514	-0.0116627579554915	-0.00467741629108787
-0.911766171455383	1.40120625495911	1.39276516437531	-0.0233844630420208	-0.0108553729951382	-0.00492427870631218
-0.904106080532074	1.4204968214035	1.4594419002533	-0.022009065374732	-0.0116362050175667	-0.00509735243394971
-0.93020498752594	1.38796365261078	1.4227511882782	-0.0234823450446129	-0.0096537172794342	-0.00476508494466543
-0.921394467353821	1.38489651679993	1.43170297145844	-0.0227441675961018	-0.00992193538695574	-0.00445587933063507
-0.936806201934814	1.36807072162628	1.39299070835114	-0.0234141536056995	-0.011313789524138	-0.00516429729759693
-0.919969618320465	1.41646790504456	1.34448206424713	-0.0236989092081785	-0.0117061715573072	-0.00503751914948225
-0.898832619190216	1.43035173416138	1.34957408905029	-0.0240043718367815	-0.012013697065413	-0.00547860655933619
-0.949293375015259	1.38687562942505	1.35387301445007	-0.0239780731499195	-0.0122152036055923	-0.00571416132152081
-0.899621188640594	1.39415001869202	1.29696989059448	-0.0235671475529671	-0.0122779253870249	-0.00487957941368222
-0.91923314332962	1.34796524047852	1.25696277618408	-0.024372149258852	-0.0112979402765632	-0.00470674969255924
-0.866520583629608	1.36846303939819	1.30228638648987	-0.0233113504946232	-0.011942814104259	-0.0048209703527391
-0.876804769039154	1.41208410263062	1.2241644859314	-0.0236330516636372	-0.0124835912138224	-0.00539292255416512
-0.86808967590332	1.39178097248077	1.19335627555847	-0.0249364674091339	-0.0122681790962815	-0.0056473258882761
-0.91421765089035	1.40117120742798	1.14583694934845	-0.024334829300642	-0.0116189979016781	-0.00594772584736347
-0.849508821964264	1.39845275878906	1.18179273605347	-0.0240497626364231	-0.0121514610946178	-0.00585478497669101
-0.843066930770874	1.40106642246246	1.11520338058472	-0.0250664334744215	-0.0123269381001592	-0.0055831940844655
-0.83744877576828	1.42202699184418	1.12418854236603	-0.0253987330943346	-0.0118200182914734	-0.00592016149312258
-0.85131973028183	1.43057763576508	1.0588812828064	-0.0245914552360773	-0.012843276374042	-0.00570550886914134
-0.869294047355652	1.45360732078552	1.05754840373993	-0.0248616151511669	-0.012953813187778	-0.00540619995445013
-0.849855780601501	1.39878475666046	0.98806369304657	-0.0253626499325037	-0.0127101680263877	-0.00523948995396495
-0.7920902967453	1.43603229522705	1.03336131572723	-0.0252117719501257	-0.0120212715119123	-0.00574043998494744
-0.791132569313049	1.43925607204437	0.996886372566223	-0.02636350505054	-0.0110800080001354	-0.0053487503901124
-0.753065764904022	1.45916056632996	1.00233471393585	-0.0256562028080225	-0.0107606276869774	-0.00530965114012361
-0.757317721843719	1.39138269424438	0.924373149871826	-0.025771327316761	-0.0101520074531436	-0.00520301517099142
-0.768158435821533	1.41853368282318	0.883967697620392	-0.0256682243198156	-0.0111832451075315	-0.00476114870980382
-0.76021808385849	1.42782628536224	1.00225949287415	-0.0262184254825115	-0.0113429436460137	-0.00550207169726491
-0.751947343349457	1.48086833953857	1.05874848365784	-0.0257161278277636	-0.0107922274619341	-0.0053774151019752
-0.77810150384903	1.49224877357483	1.16356229782104	-0.0257123094052076	-0.00898027047514915	-0.0058112028054893
-0.757944822311401	1.55863749980927	1.22570192813873	-0.0268513187766075	-0.00870796293020248	-0.00483530573546886
-0.77847945690155	1.55857968330383	1.44943273067474	-0.0269221179187298	-0.00841118674725294	-0.00611878419294953
-1.51722693443298	1.5426732301712	-4.85256385803223	-0.0796560421586037	0.00830557476729155	-0.00180992810055614
-1.40230751037598	1.40527415275574	-1.56733870506287	-0.00922148209065199	-0.0878005102276802	-0.00301708211190999
-0.896949470043182	1.2448422908783	-0.422073096036911	-0.00688678352162242	-0.0350129418075085	-0.00806731916964054
-0.685097932815552	1.38778388500214	0.868445992469788	-0.0278641153126955	0.00927711091935635	-0.0023071316536516
-0.839297354221344	1.39509844779968	1.72497582435608	-0.0247052572667599	-0.00626171426847577	0.00147149560507387
-0.900688827037811	1.42421042919159	1.86202383041382	-0.0221114680171013	-0.00970503222197294	-0.00640917662531137
-0.917895913124084	1.36450707912445	1.87942171096802	-0.0221328623592854	-0.011561457067728	-0.0110943075269461
-0.955632328987122	1.33335566520691	1.68891775608063	-0.0203489474952221	-0.0133069111034274	-0.00626903865486383
-0.925988614559174	1.24065220355988	1.57271444797516	-0.0194739568978548	-0.0122436229139566	-0.00334492116235197
-0.922251284122467	1.23574149608612	1.46193945407867	-0.0193468946963549	-0.0109707117080688	-0.00436188979074359
-0.877187550067902	1.21777653694153	1.36671233177185	-0.0198606625199318	-0.0116380723193288	-0.00437988946214318
-0.849800407886505	1.23987948894501	1.35822641849518	-0.0208620820194483	-0.0106248753145337	-0.0047769146040082
-0.788712978363037	1.32046520709991	1.36185824871063	-0.021732822060585	-0.00981939490884542	-0.00458979606628418
-0.753161191940308	1.32215547561646	1.28513312339783	-0.0230680517852306	-0.0095857298001647	-0.00574042228981853
-0.756973505020142	1.36029589176178	1.26363742351532	-0.0233555044978857	-0.00946416240185499	-0.00622421968728304
-0.743148446083069	1.34389531612396	1.19700384140015	-0.0240849684923887	-0.0087083587422967	-0.00556843727827072
-0.728298187255859	1.39775252342224	1.1660190820694	-0.0233030710369349	-0.00912330951541662	-0.00502883922308683
-0.704673767089844	1.40743327140808	1.22710645198822	-0.0241209547966719	-0.00898696668446064	-0.00537119526416063
-0.689538061618805	1.43849396705627	1.22718822956085	-0.0245203822851181	-0.00895608495920897	-0.00561967771500349
-0.722020208835602	1.41859805583954	1.12622225284576	-0.0258386787027121	-0.00903983972966671	-0.00596585171297193
-0.705891132354736	1.43188810348511	1.25260722637177	-0.025056716054678	-0.00871604308485985	-0.00563300540670753
-0.745055198669434	1.4488844871521	1.27357637882233	-0.0246870741248131	-0.00900878757238388	-0.00550001440569758
-0.756871402263641	1.43268430233002	1.23072552680969	-0.0254179202020168	-0.0101375170052052	-0.00630345055833459
-0.794699847698212	1.41582405567169	1.23508322238922	-0.0247246026992798	-0.0105399517342448	-0.00626145023852587
-0.773370444774628	1.41679835319519	1.29692494869232	-0.0225790441036224	-0.0111347660422325	-0.00556368753314018
-0.825605392456055	1.31711518764496	1.30030357837677	-0.0232158992439508	-0.0106031447649002	-0.0053350324742496
-0.836435377597809	1.34122896194458	1.26567471027374	-0.0222286339849234	-0.010439938865602	-0.00513263372704387
-0.883299648761749	1.29722738265991	1.26470351219177	-0.0224824324250221	-0.00975798442959785	-0.00491951126605272
-0.824440121650696	1.32872760295868	1.34994828701019	-0.022374315187335	-0.0117990458384156	-0.00601643556728959
-0.855912029743195	1.31602644920349	1.3627313375473	-0.0223377626389265	-0.0118298176676035	-0.0060931402258575
-0.859899282455444	1.34253120422363	1.26556134223938	-0.0218879338353872	-0.0111420638859272	-0.00517135905101895
-0.821946144104004	1.32821786403656	1.33095908164978	-0.0225895270705223	-0.0107849445194006	-0.00517319329082966
-0.819140911102295	1.36576187610626	1.31397247314453	-0.0223297234624624	-0.0111221531406045	-0.00543646840378642
-0.792406976222992	1.37851107120514	1.44012892246246	-0.0230575948953629	-0.0101296380162239	-0.00558588979765773
-0.793654561042786	1.37347650527954	1.41855072975159	-0.0234312526881695	-0.00917707663029432	-0.00578667176887393
-0.813910365104675	1.35824012756348	1.4094033241272	-0.0226526875048876	-0.00908364448696375	-0.00526656629517674
-0.772762417793274	1.36991989612579	1.44521975517273	-0.0225530993193388	-0.00944527518004179	-0.0054685384966433
-0.814554572105408	1.3289942741394	1.42842221260071	-0.0229132119566202	-0.00962792430073023	-0.00617220159620047
-0.785467505455017	1.38041400909424	1.43607234954834	-0.0219403579831123	-0.0097653791308403	-0.00510986754670739
-0.860673367977142	1.31670546531677	1.41906011104584	-0.0225377008318901	-0.00959996692836285	-0.00599630223587155
-0.788528501987457	1.33079159259796	1.39306116104126	-0.0215179547667503	-0.00873975083231926	-0.00487655447795987
-0.78629207611084	1.30303740501404	1.37232398986816	-0.0219037346541882	-0.00806997530162334	-0.00541140837594867
-0.786899566650391	1.31198120117188	1.34955036640167	-0.0219871606677771	-0.00847644731402397	-0.00496986042708158
-0.757434070110321	1.30076193809509	1.32775664329529	-0.0230139996856451	-0.00860778149217367	-0.00513002648949623
-0.747375845909119	1.36863851547241	1.35874032974243	-0.0221332963556051	-0.00905863475054502	-0.00524803344160318
-0.783566653728485	1.34300518035889	1.39821290969849	-0.0228669233620167	-0.00782069656997919	-0.00593415880575776
-0.770260155200958	1.32198870182037	1.38585925102234	-0.0218376647680998	-0.00928741507232189	-0.00566120957955718
-0.792362630367279	1.25982582569122	1.43590807914734	-0.0208834670484066	-0.00874229148030281	-0.00625834241509438
-0.787532091140747	1.22765517234802	1.31447601318359	-0.0211225897073746	-0.00855308212339878	-0.00399014679715037
-0.783626794815063	1.16494870185852	1.29104900360107	-0.0192686654627323	-0.0094808591529727	-0.00422159256413579
-0.791664898395538	1.19567477703094	1.29164791107178	-0.0192647520452738	-0.00978422164916992	-0.00478322012349963
-0.752218842506409	1.23064613342285	1.26586210727692	-0.0201751329004765	-0.00967814307659864	-0.0051903142593801
-0.736562073230743	1.24826145172119	1.32981300354004	-0.0208791270852089	-0.00828286912292242	-0.00470989337190986
-0.752813816070557	1.1972393989563	1.33864736557007	-0.0208895895630121	-0.00814831629395485	-0.00468872580677271
-0.717081546783447	1.22407865524292	1.31766295433044	-0.0204130820930004	-0.00830841343849897	-0.00466301804408431
-0.723976671695709	1.16781079769135	1.34999895095825	-0.0194838996976614	-0.00807556789368391	-0.00500479713082314
-0.750685572624207	1.12648141384125	1.37573683261871	-0.018678966909647	-0.00740639539435506	-0.00442645372822881
-0.708543419837952	1.07381474971771	1.28069519996643	-0.0181241184473038	-0.00769640738144517	-0.00385162699967623
-0.72743684053421	1.07291519641876	1.28917634487152	-0.0156656950712204	-0.00714991753920913	-0.00265154265798628
-0.747681975364685	1.04383945465088	1.25067949295044	-0.0153852719813585	-0.00690338434651494	-0.00288650370202959
-0.732722640037537	1.00775325298309	1.24718761444092	-0.0158986952155828	-0.00809826888144016	-0.00336547661572695
-0.700102567672729	1.0393705368042	1.3022164106369	-0.0166863165795803	-0.00892888847738504	-0.0051939538680017
-0.681234300136566	1.06051456928253	1.26694309711456	-0.0168086495250463	-0.00798302330076694	-0.00485533662140369
-0.689861953258514	1.07061219215393	1.33833193778992	-0.017857214435935	-0.00699603743851185	-0.00408636033535004
-0.647374331951141	1.08418989181519	1.34676074981689	-0.0182987414300442	-0.00662520853802562	-0.00380750373005867
-0.639325380325317	1.10255026817322	1.33514165878296	-0.0171327777206898	-0.00729673309251666	-0.00404979893937707
-0.62860369682312	1.10597908496857	1.28643774986267	-0.0170374438166618	-0.00617881491780281	-0.00337463640607893
-0.652004659175873	1.06734049320221	1.29500317573547	-0.0180674809962511	-0.00648426730185747	-0.00386921525932848
-0.624797403812408	1.05806589126587	1.26817631721497	-0.0173411853611469	-0.0063989432528615	-0.00514570670202374
-0.638592183589935	1.06214034557343	1.29879748821259	-0.016358707100153	-0.00695694657042623	-0.00494148442521691
-0.63617604970932	1.03793346881866	1.17963898181915	-0.0162559300661087	-0.00699849938973784	-0.00380169623531401
-0.561211585998535	1.00845277309418	1.32374322414398	-0.014749919064343	-0.00537485536187887	-0.00479045649990439
-0.557177722454071	1.05280613899231	1.31398379802704	-0.0161649268120527	-0.0041873618029058	-0.00502105290070176
-0.517628490924835	1.00993978977203	1.24823927879333	-0.0164464209228754	-0.00498582655563951	-0.00435225479304791
-0.521171510219574	0.995993793010712	1.26019895076752	-0.0160003360360861	-0.00471564196050167	-0.00349677749909461
-0.514522612094879	0.95821738243103	1.24270331859589	-0.0150867868214846	-0.00399582833051682	-0.00269799772650003
-0.532757997512817	0.947703421115875	1.24076116085052	-0.0141196334734559	-0.00383551884442568	-0.00362155842594802
-0.530156016349792	0.93239289522171	1.29301190376282	-0.0134056471288204	-0.00558618409559131	-0.00332134240306914
-0.544142603874207	0.924293220043182	1.2720959186554	-0.0135984914377332	-0.00590905686840415	-0.00397176807746291
-0.528690755367279	0.920436680316925	1.23445308208466	-0.0127825438976288	-0.00528337433934212	-0.0041644643060863
-0.528273344039917	0.916463136672974	1.18264353275299	-0.0134906740859151	-0.00480090407654643	-0.00465845596045256
-0.516729652881622	0.921770811080933	1.24911212921143	-0.0129628805443645	-0.00450004078447819	-0.00496956473216414
-0.471783071756363	0.889284551143646	1.19450390338898	-0.0133854812011123	-0.00371731165796518	-0.00324421585537493
-0.471287608146667	0.865717589855194	1.25647008419037	-0.0132649382576346	-0.00306286429986358	-0.0036168834194541
-0.498150676488876	0.873575508594513	1.26862800121307	-0.0135747073218226	-0.00447858637198806	-0.00367219350300729
-0.49495592713356	0.882978677749634	1.2438668012619	-0.0127479061484337	-0.00561712309718132	-0.00406111916527152
-0.488674759864807	0.88251268863678	1.16887807846069	-0.0130959283560514	-0.00546409841626883	-0.00358354463241994
-0.491223901510239	0.900397777557373	1.21607768535614	-0.0125677548348904	-0.00526567362248898	-0.00308133172802627
-0.470911145210266	0.85560268163681	1.15616750717163	-0.0136111127212644	-0.00448745815083385	-0.00366218062117696
-0.438601106405258	0.883632123470306	1.24729657173157	-0.0130700450390577	-0.00505929673090577	-0.00316977640613914
-0.404785990715027	0.872068703174591	1.20147693157196	-0.0127788307145238	-0.00510393083095551	-0.00373607524670661
-0.415929973125458	0.878909289836884	1.21101248264313	-0.0127966897562146	-0.00399118475615978	-0.00426390813663602
-0.405852496623993	0.874314904212952	1.14461493492126	-0.0133107854053378	-0.00419526221230626	-0.0037798376288265
-0.405470907688141	0.887961447238922	1.15245366096497	-0.0128804128617048	-0.00439599389210343	-0.0031794598326087
-0.369054079055786	0.86838573217392	1.11385083198547	-0.0134092830121517	-0.00491292821243405	-0.00332514848560095
-0.34854856133461	0.876908183097839	1.10641884803772	-0.0129211340099573	-0.00423011230304837	-0.00356890680268407
-0.385817050933838	0.840285360813141	1.10915815830231	-0.0133328037336469	-0.00414720363914967	-0.00307499733753502
-0.333389580249786	0.853947758674622	1.16009974479675	-0.0125817712396383	-0.00347332516685128	-0.00391256250441074
-0.358854532241821	0.829697489738464	1.09460234642029	-0.0126877948641777	-0.00343849789351225	-0.00393360620364547
-0.37059074640274	0.844002485275269	1.01432132720947	-0.0120544079691172	-0.00311117386445403	-0.00268733105622232
-0.338535517454147	0.82802140712738	1.02432918548584	-0.0126944296061993	-0.00367287429980934	-0.00337172765284777
-0.30589959025383	0.873127162456512	1.04998350143433	-0.0140908658504486	-0.0025156622286886	-0.00367156113497913
-0.28841370344162	0.835531949996948	1.06382977962494	-0.0144742606207728	-0.00265293405391276	-0.00395997101441026
-0.286165416240692	0.899993538856506	1.12056946754456	-0.0145148718729615	-0.00292268069460988	-0.00440327450633049
-0.289404839277267	0.854553997516632	1.10544407367706	-0.0142625318840146	-0.00300746085122228	-0.00531449494883418
-0.219505563378334	0.856950223445892	1.076216340065	-0.0132488291710615	-0.0025927925016731	-0.00479357503354549
-0.157743915915489	0.847034752368927	1.03283214569092	-0.0127400709316134	-0.00187910301610827	-0.00392229110002518
-0.164832815527916	0.751877129077911	0.897652804851532	-0.0126312542706728	-0.000361164420610294	-0.00316757662221789
-0.113530002534389	0.791261851787567	0.884447932243347	-0.0128916492685676	3.81317076971754E-05	-0.00289516407065094
-0.107721075415611	0.793010354042053	0.853183507919312	-0.0130173256620765	0.000655482115689665	-0.00242564384825528
-0.0863307267427444	0.800865113735199	0.892372071743011	-0.0122711174190044	0.000267405092017725	-0.00194954755716026
-0.114794075489044	0.809556603431702	0.957661688327789	-0.0131841050460935	0.000726860424038023	-0.00272088800556958
-0.121431179344654	0.822936356067657	0.986144185066223	-0.012532090768218	0.000531569006852806	-0.00382442586123943
-0.0580926351249218	0.829723715782166	0.992620766162872	-0.012996094301343	0.00116248056292534	-0.00460306135937572
-0.0374666526913643	0.83808708190918	0.918456733226776	-0.0129276476800442	0.0020846831612289	-0.00422228267416358
-0.00627922266721725	0.845051825046539	0.906310379505157	-0.0134114297106862	0.00211402494460344	-0.00468629971146584
0.00823958590626717	0.811666309833527	0.899606168270111	-0.0132375527173281	0.00191890937276185	-0.00304876244626939
0.0115110632032156	0.873856008052826	0.899267554283142	-0.0130916694179177	0.000684229598846287	-0.0031388548668474
-0.0371355526149273	0.85263866186142	0.903551578521729	-0.0133225535973907	0.00122236262541264	-0.00353748630732298
-0.0172010250389576	0.839048743247986	0.948056578636169	-0.0127847800031304	0.00128871959168464	-0.00356849702075124
0.0320869237184525	0.843518912792206	0.945318937301636	-0.0124540794640779	0.000117653340566903	-0.00390638364478946
0.0235168281942606	0.818337142467499	0.831677496433258	-0.0135902157053351	0.000233696060604416	-0.004099334590137
0.0523047931492329	0.850443482398987	0.882865190505981	-0.0129298027604818	-0.000282101769698784	-0.00549856340512633
0.0871405452489853	0.848939836025238	0.860763549804688	-0.013198072090745	0.00153509853407741	-0.00498981028795242
0.118774205446243	0.856660187244415	0.796179294586182	-0.0147321252152324	0.00226297834888101	-0.00344797363504767
0.10185069590807	0.847491502761841	0.80927050113678	-0.0138375768437982	0.00312242796644568	-0.00308909453451633
0.10217122733593	0.875951707363129	0.844860732555389	-0.0135709242895246	0.00292965420521796	-0.00353740318678319
0.118001610040665	0.868512153625488	0.812709748744965	-0.0120191732421517	0.00276597659103572	-0.00400898093357682
0.135779157280922	0.828218579292297	0.812532842159271	-0.0120851537212729	0.00200595031492412	-0.0036358991637826
0.129791155457497	0.832111835479736	0.759948790073395	-0.0122678484767675	0.00191852427087724	-0.00358491344377398
0.105198875069618	0.793749272823334	0.76896470785141	-0.0111640198156238	0.00199276907369494	-0.00325004034675658
0.11660822480917	0.793613731861115	0.787028789520264	-0.0114337503910065	0.00125401641707867	-0.00368561665527523
0.074983112514019	0.778589963912964	0.788128077983856	-0.010999153368175	5.10208919877186E-05	-0.00445370934903622
0.0795006155967712	0.783402264118195	0.801627278327942	-0.0105516472831368	-0.000472565065138042	-0.00449036434292793
0.0514071732759476	0.838147580623627	0.833948731422424	-0.0106861861422658	-0.000698720978107303	-0.0037718613166362
0.0532361008226871	0.799707889556885	0.854033529758453	-0.0106589570641518	-0.00138947169762105	-0.00505084590986371
0.0787981525063515	0.845975697040558	0.901611566543579	-0.0106117650866508	-0.00162392726633698	-0.00489229895174503
0.0646531358361244	0.857219219207764	0.871039271354675	-0.0115047795698047	-0.00284572341479361	-0.00552443647757173
0.0748515799641609	0.887394845485687	0.865923523902893	-0.0117083452641964	-0.00174808502197266	-0.00519264489412308
0.124694116413593	0.833402216434479	0.801292896270752	-0.0125952614471316	0.000594876299146563	-0.00507713668048382
0.23547787964344	0.883384585380554	0.83316969871521	-0.0113736353814602	0.0028988600242883	-0.00430695619434118
0.307184606790543	0.861416220664978	0.75994884967804	-0.0121693471446633	0.00543126370757818	-0.0041401800699532
0.374189525842667	0.88548469543457	0.734482765197754	-0.0129973525181413	0.00806417036801577	-0.00421043066307902
0.457657158374786	0.931025564670563	0.738958299160004	-0.0127858836203814	0.0100597543641925	-0.00348742050118744
0.529216408729553	0.972048223018646	0.69956248998642	-0.0134382313117385	0.0108097977936268	-0.00314988847821951
0.524525701999664	0.973821878433228	0.700944066047668	-0.0146541716530919	0.0110887307673693	-0.00453271204605699
0.530904471874237	1.00577139854431	0.70641154050827	-0.0137425623834133	0.0101485466584563	-0.00483481353148818
0.449985772371292	0.967402517795563	0.808944344520569	-0.0133675942197442	0.00873453635722399	-0.00433331821113825
0.357873916625977	0.903065979480743	0.746020436286926	-0.013033845461905	0.00695127574726939	-0.00372411939315498
0.323074728250504	0.87762713432312	0.775332093238831	-0.0123103223741055	0.00631614541634917	-0.00534360762685537
0.284026771783829	0.822782158851624	0.829001426696777	-0.0114195309579372	0.0048036826774478	-0.00356334913522005
0.17290110886097	0.821543455123901	0.792732119560242	-0.00997337605804205	0.00268754083663225	-0.00320798880420625
0.0500128231942654	0.749742269515991	0.760920584201813	-0.0101114204153419	0.000706796476151794	-0.00346288457512856
0.0461463071405888	0.753691136837006	0.811198890209198	-0.0102404644712806	-0.000492516555823386	-0.00263769319280982
-0.0187934916466475	0.729862093925476	0.885736227035522	-0.0100863836705685	-0.00173122575506568	-0.00346815027296543
-0.0875131115317345	0.741407036781311	0.82241278886795	-0.0104627730324864	-0.00315039022825658	-0.00311882351525128
-0.0702895894646645	0.78623902797699	0.738737285137177	-0.0103594055399299	-0.00297350343316793	-0.00253549101762474
0.0749262124300003	0.819955348968506	0.777184188365936	-0.0106612164527178	0.00027723194216378	-0.00325988768599927
0.134697258472443	0.793471038341522	0.795530378818512	-0.0113547071814537	0.00339948176406324	-0.00323798786848783
0.187674343585968	0.845478534698486	0.738613426685333	-0.0120108630508184	0.00308452290482819	-0.00312494509853423
0.0946015268564224	0.828683912754059	0.737720012664795	-0.0121699878945947	0.00174776080530137	-0.003595000365749
0.123944483697414	0.84187251329422	0.696857988834381	-0.0122150396928191	0.00204040412791073	-0.00245558097958565
0.237581878900528	0.823093593120575	0.795314908027649	-0.0120741557329893	0.00417916849255562	-0.00261285249143839
0.375021934509277	0.958574414253235	0.798167526721954	-0.0132954558357596	0.00707573629915714	-0.00159889447968453
0.542744278907776	1.14779460430145	0.686581492424011	-0.0200448520481586	0.0110885892063379	-0.00248391856439412
0.691033780574799	1.17893052101135	0.552548944950104	-0.0198814105242491	0.0140275675803423	-0.00840437971055508
0.642688572406769	1.18557119369507	0.466747552156448	-0.0197545606642962	0.0114984922111034	-0.0119437947869301
0.526801705360413	1.09174394607544	0.562680900096893	-0.0176869295537472	0.00944880861788988	-0.00714996224269271
0.406331151723862	0.918061971664429	0.564778745174408	-0.0146112330257893	0.00819981936365366	-0.00478230463340878
0.227464124560356	0.69705206155777	0.599463880062103	-0.011321778409183	0.00593690667301416	-0.00384866003878415
0.136311426758766	0.659359455108643	0.727602064609528	-0.00755890784785151	0.00413875281810761	-0.00386733328923583
0.16829052567482	0.574095249176025	0.620572149753571	-0.00557687878608704	0.00340758170932531	-0.00311760138720274
0.0618082098662853	0.501698017120361	0.788308322429657	-0.00363452406600118	0.00158286199439317	-0.0042713675647974
-0.0125188333913684	0.467433899641037	0.947716951370239	-0.00315743731334805	0.00108169543091208	-0.0038118464872241
-0.0183346569538116	0.461878657341003	0.989313364028931	-0.00355714769102633	9.70854089246131E-05	-0.00308802584186196
-0.0140203721821308	0.455368191003799	0.968888401985168	-0.00444295490160584	-1.65891415235819E-05	-0.00183096609544009
0.0557999759912491	0.519931495189667	0.932607531547546	-0.00549205811694264	0.000840392254758626	-0.00114935345482081
0.150137484073639	0.536070883274078	0.845897316932678	-0.00643155071884394	0.00397235620766878	-0.000747674494050443
0.227408275008202	0.550353944301605	0.857150912284851	-0.00827316008508205	0.00644888682290912	-0.00223050615750253
0.28449535369873	0.590795874595642	0.873307228088379	-0.00836207997053862	0.00854095350950956	-0.00347992801107466
0.29959425330162	0.631690561771393	0.835389733314514	-0.00854566693305969	0.00955955404788256	-0.00421414570882916
0.295542299747467	0.610426425933838	0.791355848312378	-0.00839466042816639	0.00865827966481447	-0.00617197994142771
0.31210395693779	0.592087149620056	0.744348764419556	-0.0074105984531343	0.00786640029400587	-0.00593067146837711
0.235148757696152	0.480969995260239	0.685586988925934	-0.00663316063582897	0.00740341236814857	-0.00455281883478165
0.218246459960938	0.454766780138016	0.701685786247253	-0.00692757265642285	0.00607721833512187	-0.00177975289989263
0.149059683084488	0.415077239274979	0.684364020824432	-0.00650013657286763	0.00469100009649992	0.000192295934539288
0.120270006358624	0.399244099855423	0.789324283599854	-0.0066879135556519	0.0045283455401659	-0.000434735731687397
0.0912934318184853	0.347671359777451	0.759052157402039	-0.00523329805582762	0.00552337756380439	-0.00209961691871285
0.0985970422625542	0.256924360990524	0.795920550823212	-0.00357641861774027	0.00423959735780954	-0.00197772402316332
0.109013840556145	0.254799336194992	0.700095176696777	-0.00159737304784358	0.00295548373833299	-0.000873627723194659
0.0338351279497147	0.149230599403381	0.583122789859772	-0.00216293404810131	0.00264148274436593	0.000746299920137972
0.0276330281049013	0.138054862618446	0.647002816200256	-0.00177757174242288	0.000586495210882276	0.00152237573638558
-0.0518333800137043	0.080245666205883	0.690791666507721	-0.00145084504038095	-0.000899120350368321	0.000959231168963015
-0.0858501791954041	0.074252113699913	0.661921441555023	-0.00122482795268297	-0.00298226508311927	-0.000189696409506723
-0.118565104901791	0.137180104851723	0.695983588695526	-0.0012961549218744	-0.00391828315332532	-0.000503176590427756
-0.143769159913063	0.103947080671787	0.569398403167725	-0.00221184501424432	-0.00170999264810234	-0.000624849111773074
-0.0711231678724289	0.154989019036293	0.493652641773224	-0.00195240438915789	-0.000972985639236867	-0.00136901717633009
0.0109893623739481	0.181850701570511	0.584052979946136	-0.00307956710457802	-0.00105995940975845	0.00152769742999226
-0.0339137837290764	0.105973236262798	0.613441467285156	-0.00320673082023859	0.000301277468679473	0.00205746735446155
0.0461811721324921	0.0559165515005589	0.363273143768311	-0.00110350316390395	0.0016485417727381	-0.00158136105164886
0.125132605433464	0.0192585382610559	0.346243292093277	-0.000360039732186124	0.00173903105314821	-0.000488457910250872
0.00923315901309252	0.00678601115942001	0.328621923923492	-0.000378422322683036	0.00230085523799062	0.000980536569841206
-0.0101063083857298	-0.000664499588310719	0.340531766414642	0.00218998757191002	0.00135664886329323	0.000322859763400629
-0.0111931236460805	-0.0166307166218758	0.403364807367325	0.00161111180204898	0.00165241013746709	-0.000937725766561925
0.0526352673768997	0.0163010861724615	0.334067344665527	8.16860265331343E-05	0.00261280848644674	-0.00134289404377341
0.0760770216584206	0.0478259883821011	0.34576678276062	-0.000390852481359616	0.00221831165254116	-0.000811315607279539
0.0311783291399479	0.0276650134474039	0.317667841911316	-0.00179799960460514	0.000541101035196334	-0.0008550631464459
-0.0218095239251852	0.0321124456822872	0.180306255817413	-0.0018041079165414	-0.00116662657819688	-9.09910668269731E-05
-0.0883181020617485	0.0386091731488705	0.159898057579994	-0.00146198587026447	-0.0018942782189697	0.00100545783061534
-0.155826061964035	0.0309098269790411	0.255281686782837	-0.00147915596608073	-0.00293871317990124	0.000481092487461865
-0.144844517111778	0.0626845583319664	0.314676731824875	-0.00103590951766819	-0.0030393204651773	-0.000901656283531338
-0.110648334026337	0.0658686980605125	0.161990940570831	-0.00141114520374686	-0.0029682710301131	-0.000502350914757699
-0.109150290489197	-0.00224585342220962	0.0419644266366959	-0.00124236103147268	-0.00273858197033405	-0.000983607838861644
-0.125911399722099	-0.0200057253241539	-0.0433284863829613	-0.00111095828469843	-0.00321489758789539	0.000426477781729773
-0.155159279704094	-0.0619258284568787	-0.0699082240462303	0.00126310042105615	-0.0046405722387135	0.00170951406471431
-0.299814105033875	-0.128124952316284	-0.0959416702389717	0.00181894330307841	-0.00802978221327066	0.00305145652964711
-0.368042141199112	-0.164180874824524	-0.157201528549194	0.0015396608505398	-0.0104660196229815	0.00250655389390886
-0.404789388179779	-0.0903152823448181	-0.268192529678345	0.00235549546778202	-0.0131214810535312	0.00328509858809412
-0.454286336898804	-0.103406369686127	-0.276456415653229	-0.000247576623223722	-0.0126113370060921	0.00373250292614102
-0.353865444660187	-0.0718870311975479	-0.0766184702515602	-0.000131548687932082	-0.00972037017345428	0.00484197027981281
-0.233987718820572	-0.125200793147087	0.266786962747574	0.00139336450956762	-0.00418686680495739	0.00267573655582964
-0.169548451900482	-0.134776964783669	0.461878567934036	0.00332735013216734	-0.00157079740893096	6.72408568789251E-05
-0.0765434503555298	-0.156962096691132	0.459938377141953	0.00302462885156274	3.61214952135924E-05	-0.000303951179375872
0.00235822610557079	-0.154366746544838	0.395077884197235	0.00266708550043404	0.000961765472311527	0.000109782318759244
-0.0624989941716194	-0.142825767397881	0.308634519577026	0.00327091757208109	-0.00123540090862662	-0.000663780025206506
-0.166470125317574	-0.189424097537994	0.251894772052765	0.00393484812229872	-0.00445769354701042	-0.00116547546349466
-0.0908119603991508	-0.187644988298416	0.321790546178818	0.00562732620164752	-0.00291167641989887	0.000291177449980751
-0.137750566005707	-0.179134428501129	0.470857679843903	0.00544162653386593	-0.00127367360983044	0.00149280857294798
-0.160149961709976	-0.127610504627228	0.437926143407822	0.00164617679547518	-0.00291336863301694	0.000392419780837372
-0.0362596400082111	0.100142672657967	0.311691552400589	-0.000728578248526901	-0.00238150777295232	-0.000607572204899043
0.0912489295005798	0.135601356625557	0.265118658542633	-0.00357337947934866	0.00251200702041388	-0.00136695080436766
0.189500451087952	0.175452902913094	0.294691264629364	-0.00316601875238121	0.0054321619682014	-0.00213154405355453
0.265916168689728	0.188388779759407	0.285500973463058	-0.00366436992771924	0.00733841303735971	-0.00134133850224316
0.271173506975174	0.124707505106926	0.400974899530411	-0.00188637140672654	0.00819645263254642	-0.00136000360362232
0.236002117395401	0.0515075139701366	0.294382154941559	8.73427634360269E-05	0.00756739405915141	-0.00152623513713479
0.11316055804491	-0.0205671284347773	0.285037785768509	0.00070179213071242	0.00389601592905819	-0.00190421007573605
0.0363865718245506	-0.111943088471889	0.275237381458282	0.00422657327726483	0.00262028793804348	8.30390345072374E-05
-0.0878220424056053	-0.182748734951019	0.274074018001556	0.00443765800446272	0.000364422186976299	-0.000147266313433647
-0.168521270155907	-0.135400503873825	0.329245984554291	0.00449773436412215	-0.00552239362150431	-0.000742412870749831
-0.211853101849556	-0.091616615653038	0.232459187507629	0.00289635104127228	-0.00508302077651024	0.000828257878310978
-0.216678395867348	-0.0479128547012806	0.336869150400162	0.000347934226738289	-0.00480289570987225	0.001629673759453
-0.199720904231071	0.0436042323708534	0.365850806236267	-0.000403139303671196	-0.00454640947282314	0.00177419674582779
-0.279605448246002	0.0760888978838921	0.506697654724121	0.000202135706786066	-0.00626830291002989	0.000140385367558338
-0.229452177882195	0.00904920045286417	0.281850516796112	0.000260139757301658	-0.00589738041162491	0.000317201134748757
-0.19841593503952	-0.00358981685712934	0.159252569079399	-0.000771732826251537	-0.00398976495489478	0.000738806324079633
-0.173499718308449	0.0593008510768414	0.182891950011253	-0.00134940131101757	-0.00335298595018685	-0.000599684368353337
-0.150017157196999	0.0874773040413857	0.233340531587601	-0.00161254464183003	-0.00296557904221118	-0.00203409418463707
-0.229834005236626	0.0440876632928848	0.262936025857925	-0.00139989727176726	-0.00431910296902061	-0.00209928816184402
-0.229104310274124	0.124656029045582	0.272030234336853	-0.00112444825936109	-0.00536300288513303	-0.00262147118337452
-0.256654918193817	0.0746731907129288	0.216710433363914	-0.000881396583281457	-0.00705190235748887	-0.000931181653868407
-0.302586287260056	0.0653746500611305	0.281722873449326	3.37497112923302E-05	-0.0079974289983511	0.0015290790470317
-0.250460535287857	0.106656789779663	0.27821484208107	-0.00160619581583887	-0.00685350364074111	0.00296308612450957
-0.233726680278778	0.0806732252240181	0.177374839782715	-0.00287106982432306	-0.00443563470616937	0.00322109158150852
-0.106818728148937	0.169966861605644	0.211440846323967	-0.00301109976135194	-0.00297437119297683	0.0020449124276638
-0.0780505537986755	0.193713128566742	0.184858649969101	-0.00239855656400323	-0.00226733321323991	0.000475949491374195
-0.0951024666428566	0.104097872972488	0.163202598690987	-0.00223098858259618	-0.00157680525444448	-0.00151174142956734
-0.118713192641735	0.0983807072043419	0.253976106643677	0.000210183541639708	-0.00297525362111628	-0.00263553811237216
-0.125961393117905	0.0896098464727402	0.196231663227081	-0.000544320559129119	-0.00276976940222085	-0.00236387504264712
-0.137230932712555	0.104209505021572	0.177966892719269	0.000295541511150077	-0.00487379403784871	-0.00178371998481452
-0.224379226565361	0.121461726725101	0.173133701086044	-0.00164461648091674	-0.00610839994624257	-0.0011202854802832
-0.279217004776001	0.139886751770973	0.170844227075577	-0.00155621289741248	-0.00695246877148747	-0.000497352506499738
-0.229201957583427	0.141779825091362	0.202523812651634	-0.00223609176464379	-0.00836491212248802	0.00120323803275824
-0.16464975476265	0.211461469531059	0.193349659442902	-0.00402541505172849	-0.00601499248296022	0.00332778342999518
-0.133716940879822	0.230247333645821	0.185326710343361	-0.00527990609407425	-0.00531060947105289	0.00492554437369108
-0.146986231207848	0.211007118225098	0.255261898040771	-0.00415030727162957	-0.00448011420667171	0.00296739325858653
-0.0884105563163757	0.204363346099854	0.253194779157639	-0.00289711798541248	-0.00506812380626798	0.000563953188247979
-0.0994421988725662	0.129437059164047	0.174930274486542	-0.00152169296052307	-0.00252258498221636	-0.000673063565045595
-0.0581127293407917	0.145721107721329	0.286411583423615	-0.000732816639356315	-0.00168514775577933	-0.00376116437837482
-0.0228741411119699	0.130835250020027	0.234050631523132	-0.00139549362938851	-0.000864799716509879	-0.00119761808309704
-0.0258155129849911	0.234289214015007	0.0706603974103928	-0.00188675639219582	-0.00306399166584015	-0.00542375678196549
0.0455745160579681	0.305768430233002	-0.0402365922927856	-0.00576594658195972	-0.00406887708231807	-0.00122463854495436
-0.019849443808198	0.281136244535446	0.0922672003507614	-0.00644333008676767	-0.00333731900900602	0.0038958799559623
-0.0907110571861267	0.352153480052948	0.267019718885422	-0.00632636109367013	-0.00258182920515537	0.00254658563062549
-0.122387953102589	0.40780308842659	0.241196364164352	-0.00774411065503955	-0.0038277106359601	0.00106064847204834
-0.150848656892776	0.484777569770813	0.299670785665512	-0.010682201012969	-0.00490568298846483	0.000186858160304837
-0.0798025205731392	0.479711800813675	0.243375927209854	-0.0102869691327214	-0.00456000491976738	-0.00370898423716426
0.056873120367527	0.487761706113815	0.215099483728409	-0.00978365913033485	-0.000614063115790486	-0.00547519605606794
0.101244673132896	0.469993472099304	0.212313577532768	-0.00856968108564615	0.000840737484395504	-0.00512200500816107
0.0727414935827255	0.393805384635925	0.179632812738419	-0.00840334035456181	-0.000403617392294109	-0.00614915415644646
0.0842983648180962	0.299185067415237	0.0109577588737011	-0.00535229593515396	0.000283136323560029	-0.00216579297557473
0.0215270686894655	0.154653280973434	0.361932635307312	-0.00301994476467371	-0.000151887943502516	-0.000287856761133298
0.0923045575618744	0.0726309716701508	0.268918871879578	0.00104587210807949	0.00240509212017059	0.00386722129769623
0.116807669401169	0.000796842447016388	0.27873894572258	0.00245127198286355	0.00190769473556429	0.00216140947304666
0.111028343439102	0.0232246331870556	0.237843662500381	0.00312444288283587	0.00041306289494969	-0.00148833496496081
0.161963388323784	0.0661600828170776	0.183172136545181	0.00208320491947234	0.00245810742489994	-0.00260237068869174
0.124774172902107	-0.00453494722023606	0.324704438447952	0.00287384493276477	0.00258854939602315	-0.00116492516826838
0.00624666456133127	-0.0430149808526039	0.284675925970078	0.00571295991539955	-7.0596783189103E-05	-0.00035915948683396
-0.20600488781929	-0.104666687548161	0.160324662923813	0.00433098431676626	-0.00605063093826175	0.000640758953522891
-0.441426485776901	-0.220043182373047	0.522717356681824	0.00837135128676891	-0.00929363630712032	0.00699498085305095
-0.511348247528076	-0.258246272802353	0.417214572429657	0.00936752744019032	-0.015397752635181	0.00725918170064688
-0.366568922996521	-0.225034072995186	0.134749084711075	0.00593966338783503	-0.00982603337615728	0.00936522055417299
-0.201399505138397	-0.0193193331360817	0.334461987018585	0.00207153731025755	-0.004983423743397	0.00143655447755009
0.0227121785283089	0.130395397543907	0.481350272893906	0.000728613638784736	0.00139910378493369	-0.00397296296432614
0.0952709466218948	0.167673677206039	0.646742403507233	-0.000906810746528208	0.00481148529797792	-0.00416879169642925
0.138019248843193	0.0981839448213577	0.888421893119812	0.00137124885804951	0.00840259157121181	-0.00111464899964631
-0.0354315638542175	0.135214790701866	0.708777666091919	0.000440566916950047	0.00225826865062118	-0.00301234913058579
-0.210140436887741	0.126199722290039	0.608840823173523	0.000343420630088076	-0.00293061882257462	-0.00266591808758676
-0.260486513376236	0.0699239447712898	0.656551420688629	0.00251571484841406	-0.00407378608360887	0.000542360357940197
-0.308546155691147	0.0110158855095506	0.461645215749741	0.00159184890799224	-0.00630346359685063	0.00171776278875768
-0.25844395160675	0.00866557471454144	0.796575844287872	0.0030117251444608	-0.00152119644917548	0.00545820221304893
-0.270354717969894	-0.00220229174010456	1.25865435600281	0.00567905372008681	0.00118288723751903	0.00623700115829706
-0.491498291492462	0.0738922581076622	0.83546769618988	-9.34347335714847E-05	-0.0112529024481773	0.00094426074065268
-0.133616507053375	0.102176047861576	0.284014493227005	1.3941864381195E-05	-0.000284099951386452	0.00451152585446835
-0.065333753824234	0.199686855077744	0.787376046180725	-0.000116595685540233	0.00333765661343932	-0.00165132945403457
-0.0920726805925369	0.225470066070557	0.92891538143158	0.000469640595838428	0.00247893878258765	-0.00308544584549963
-0.157530903816223	0.147931605577469	0.80446982383728	0.00196016859263182	0.00181712186895311	-0.00116762542165816
-0.288600474596024	0.0213065464049578	0.907360255718231	0.0039748651906848	-0.0018841695273295	-0.000233339582337067
-0.357705950737	0.0828769281506538	0.798388957977295	0.00337276188656688	-0.00534685049206018	0.000799957022536546
-0.424757599830627	0.0471315160393715	0.564138114452362	0.00276247435249388	-0.00851976871490479	-0.000439711468061432
-0.40869802236557	0.0655758157372475	0.910999774932861	0.00347603880800307	-0.00522121787071228	0.00303723895922303
-0.332790404558182	0.159522518515587	0.800020635128021	0.00136085238773376	-0.000820095418021083	0.00141278537921607
-0.208696410059929	0.335565119981766	0.771776676177979	-0.00307082594372332	0.000152906635776162	-0.0015918806893751
-0.121895357966423	0.524748504161835	0.904649198055267	-0.00731694232672453	0.00257804756984115	-0.00261904858052731
-0.170451074838638	0.532967686653137	0.695656836032867	-0.00930175092071295	-0.000611345167271793	-0.0017956078518182
-0.20300880074501	0.413131415843964	0.990968644618988	-0.00663700327277184	0.00163291930221021	0.000118056559585966
-0.204017415642738	0.44131475687027	0.894226610660553	-0.0052577662281692	0.000105283063021488	-0.00118884968105704
-0.18974694609642	0.53498512506485	0.89746755361557	-0.00606452859938145	-0.000985093065537512	-0.00137839443050325
-0.213624879717827	0.539563477039337	0.913269340991974	-0.00684785190969706	-0.000570963718928397	-0.00347023876383901
-0.201439067721367	0.587983071804047	0.875493764877319	-0.0084505919367075	0.000188748439541087	-0.00272579793818295
-0.257605344057083	0.564363896846771	0.83755099773407	-0.00852317083626986	-0.00281397928483784	-0.00166068295948207
-0.330262064933777	0.616316616535187	1.09634792804718	-0.00918061845004559	-0.00348182651214302	-0.0018448974005878
-0.331409871578217	0.702062666416168	0.969021201133728	-0.0102476691827178	-0.00386752537451684	-0.00215085060335696
-0.309063404798508	0.711441040039063	0.924097776412964	-0.0125194471329451	-0.0046023172326386	-0.00238450150936842
-0.268383949995041	0.648373782634735	1.07529354095459	-0.0101623982191086	-0.00109820684883744	-0.00212681712582707
-0.173057615756989	0.655658364295959	1.01073634624481	-0.0112336445599794	0.000333233794663101	-0.00206875381991267
-0.139624789357185	0.714695394039154	1.07958006858826	-0.0115073770284653	0.00170410401187837	-0.00170192762743682
-0.125515192747116	0.70061069726944	1.10387587547302	-0.0113756144419312	0.00213567609898746	-0.00278643891215324
-0.195157825946808	0.645775377750397	1.07055330276489	-0.0124827539548278	0.00127804127987474	-0.00222325162030756
-0.275403171777725	0.635484516620636	1.03906762599945	-0.009779067710042	-0.000603371066972613	-0.00113133667036891
-0.319451928138733	0.529532551765442	1.00212645530701	-0.00790009647607803	-0.00232989247888327	-0.00138742860872298
-0.265015959739685	0.507891476154327	1.00217020511627	-0.00511502241715789	-0.00206544739194214	-0.00173888762947172
-0.232303157448769	0.42351958155632	1.05916571617126	-0.00358499563299119	-9.94527581497096E-05	-0.00274217245168984
-0.240215733647346	0.477301478385925	1.07129859924316	-0.00377435469999909	0.000476899556815624	-0.00264073838479817
-0.320296585559845	0.469616502523422	1.12004315853119	-0.00443374319002032	-0.000935557240154594	-0.00192342442460358
-0.336101025342941	0.485393047332764	1.10688161849976	-0.00518683716654778	-0.00196916982531548	-0.000181862371391617
-0.332773327827454	0.5068638920784	1.08725488185883	-0.00536676775664091	-0.00153569516260177	-0.00145195610821247
[truncated: 2,701 more rows]
