# Supplementary material for: Dynamic Monitoring Reveals Motor Task Characteristics in Prehistoric Technical Gestures
Source: PLoS One. 2015 Aug 18;10(8):e0134570. doi: 10.1371/journal.pone.0134570 (PMC4540478; doi:10.1371/journal.pone.0134570)
Supplement: S1 Dataset — The zip file contains csv documents of the measurement data generated during the experiments. For each experiment exist two files, one of the measurements of the force sensor and one of the position sensor. They are labeled by the abbreviation “exp” followed by a number and the postfix “-force” for the force sensor and “-position” for the position sensor. The first row shows the legend of the document which states the arrangement of the quantities below. The quantities are listed in chronological order. Sample times of both sensors were 0.01 s. (ZIP) [file pone.0134570.s002.zip › exp20-position.csv]

Position X	Position Y (m)	Position Z (m)	Orientation roll (rad)	Orientation pitch (rad)	Orientation yaw (rad)
0.59044932	0.06346132	0.03227332	-0.03204532	-0.22045532	-0.16115632
0.59052832	0.06358232	0.03227132	-0.02965832	-0.22089632	-0.16107632
0.59052432	0.06369932	0.03223832	-0.03095732	-0.22340932	-0.16107432
0.59074332	0.06379432	0.03216932	-0.03294932	-0.22197032	-0.16098932
0.59089332	0.06390732	0.03212532	-0.03348532	-0.21971432	-0.16096432
0.59097232	0.06403332	0.03208532	-0.03387032	-0.22353632	-0.16103732
0.59109532	0.06420832	0.03204232	-0.03400132	-0.22185632	-0.16078732
0.59120532	0.06441832	0.03204932	-0.03376832	-0.22204732	-0.16037932
0.59115632	0.06461132	0.03202632	-0.03422632	-0.22522132	-0.16013632
0.59123432	0.06478032	0.03197232	-0.03378232	-0.22346432	-0.16014732
0.59125432	0.06492232	0.03186532	-0.03499332	-0.22371932	-0.15987232
0.59122032	0.06503132	0.03174232	-0.03349832	-0.22425332	-0.15989932
0.59128932	0.06518132	0.03162332	-0.03467232	-0.22254432	-0.15998532
0.59135932	0.06535932	0.03153732	-0.03423632	-0.22052732	-0.15990132
0.59113232	0.06551232	0.03144832	-0.03663232	-0.22382132	-0.15993632
0.59118232	0.06569232	0.03136232	-0.03594832	-0.22152332	-0.15977432
0.59099732	0.06582432	0.03126832	-0.03635232	-0.22305332	-0.16006032
0.59104332	0.06595632	0.03114232	-0.03368832	-0.22247832	-0.16011932
0.59090332	0.06608432	0.03100732	-0.03562032	-0.22112632	-0.16071132
0.59078932	0.06623732	0.03088432	-0.03638532	-0.21992932	-0.16070832
0.59054432	0.06640832	0.03076932	-0.03618132	-0.22090032	-0.16068832
0.59049032	0.06661732	0.03067232	-0.03499832	-0.21756432	-0.16045032
0.59009132	0.06677132	0.03060032	-0.03776132	-0.21872132	-0.16062532
0.59009132	0.06693632	0.03053232	-0.03737832	-0.21619032	-0.16074832
0.59008432	0.06707632	0.03045032	-0.03519932	-0.21359932	-0.16067532
0.58998432	0.06719732	0.03037832	-0.03725932	-0.21705632	-0.16039732
0.59013032	0.06735332	0.03032132	-0.03694732	-0.21390532	-0.16019432
0.59019632	0.06747232	0.03029432	-0.03581732	-0.21771232	-0.15939732
0.59035332	0.06759432	0.03028432	-0.03616432	-0.21810132	-0.15889832
0.59053032	0.06769732	0.03029832	-0.03777032	-0.22035532	-0.15807332
0.59084332	0.06781432	0.03033432	-0.03728032	-0.22203732	-0.15740332
0.59116832	0.06794932	0.03040032	-0.04004332	-0.22101432	-0.15670032
0.59158632	0.06812132	0.03049532	-0.03763432	-0.22176032	-0.15549332
0.59197132	0.06831832	0.03065932	-0.03842732	-0.22042832	-0.15438932
0.59221432	0.06851732	0.03089232	-0.04062332	-0.22269532	-0.15283032
0.59255032	0.06874332	0.03120532	-0.04097932	-0.22038932	-0.15087532
0.59273132	0.06895332	0.03155332	-0.04219332	-0.22073632	-0.14859132
0.59282332	0.06917332	0.03188632	-0.04378432	-0.22118732	-0.14655332
0.59303632	0.06940232	0.03219732	-0.04274632	-0.22127232	-0.14444532
0.59318332	0.06963032	0.03245332	-0.04231432	-0.22038432	-0.14244532
0.59347232	0.06987332	0.03271532	-0.03997832	-0.21897232	-0.14115432
0.59357532	0.07009532	0.03295332	-0.03911732	-0.22020432	-0.13988432
0.59369632	0.07031532	0.03318332	-0.03955832	-0.22266932	-0.13897132
0.59394932	0.07056732	0.03343932	-0.04074132	-0.22012032	-0.13823632
0.59427732	0.07082932	0.03372732	-0.03837932	-0.21844932	-0.13702332
0.59461432	0.07110132	0.03407932	-0.04096732	-0.21741532	-0.13597232
0.59502132	0.07138232	0.03451232	-0.04625532	-0.21696432	-0.13476732
0.59549632	0.07168532	0.03500132	-0.04620732	-0.21497932	-0.13329132
0.59588032	0.07199032	0.03553832	-0.04910332	-0.21344132	-0.13193332
0.59628932	0.07230732	0.03610932	-0.05025432	-0.21134832	-0.13051932
0.59655332	0.07261832	0.03668932	-0.04967232	-0.21156832	-0.12878132
0.59672632	0.07293532	0.03730732	-0.05254032	-0.21170232	-0.12743732
0.59710732	0.07331432	0.03799332	-0.04967432	-0.20869732	-0.12493432
0.59760232	0.07374232	0.03874032	-0.04900332	-0.20408532	-0.12281232
0.59784332	0.07415832	0.03953732	-0.05095532	-0.20598032	-0.12045432
0.59831932	0.07464432	0.04043132	-0.05353532	-0.20100032	-0.11766932
0.59882732	0.07516532	0.04140232	-0.05594232	-0.19608832	-0.11486432
0.59924632	0.07572232	0.04240432	-0.05884132	-0.19544132	-0.11190332
0.59982432	0.07635632	0.04341832	-0.05738332	-0.19070032	-0.10889232
0.60023232	0.07700832	0.04439432	-0.05390232	-0.18704932	-0.10577932
0.60035732	0.07763932	0.04531932	-0.05445832	-0.18759432	-0.10274532
0.60067232	0.07832332	0.04619232	-0.05024432	-0.18319632	-0.10037732
0.60120532	0.07906832	0.04706232	-0.04709632	-0.17932932	-0.09796632
0.60151732	0.07979432	0.04791032	-0.04529032	-0.17901232	-0.09580032
0.60195932	0.08059132	0.04872832	-0.04193932	-0.17370532	-0.09385432
0.60238532	0.08139732	0.04948632	-0.03959632	-0.16956032	-0.09183832
0.60278832	0.08222732	0.05018232	-0.03578032	-0.16288732	-0.09025332
0.60325332	0.08311332	0.05081932	-0.03179732	-0.16540532	-0.08823332
0.60368032	0.08404232	0.05139632	-0.02644632	-0.15798432	-0.08666932
0.60407932	0.08499832	0.05192132	-0.02207232	-0.14797032	-0.08566732
0.60452632	0.08599932	0.05240932	-0.02104032	-0.14056032	-0.08429332
0.60509332	0.08705532	0.05288132	-0.01613532	-0.13385732	-0.08293232
0.60567332	0.08811932	0.05330032	-0.01317232	-0.12705832	-0.08208832
0.60642632	0.08922732	0.05368732	-0.01237532	-0.12001732	-0.08134932
0.60693132	0.09029932	0.05399432	-0.01219732	-0.11513332	-0.08040732
0.60738532	0.09139532	0.05424032	-0.01057432	-0.10539732	-0.08021132
0.60778232	0.09254232	0.05440132	-0.00400232	-0.09814132	-0.08034832
0.60800532	0.09375132	0.05445432	0.00331532	-0.08872532	-0.08048332
0.60816332	0.09500632	0.05446132	0.00768532	-0.08230932	-0.08068632
0.60817632	0.09630232	0.05445732	0.00918232	-0.06724032	-0.08127832
0.60839132	0.09766232	0.05448932	0.01409032	-0.05954832	-0.08171232
0.60866132	0.09904132	0.05459532	0.00977532	-0.05098632	-0.08218032
0.60903932	0.10045532	0.05475032	0.00853532	-0.04590332	-0.08188232
0.60939132	0.10186132	0.05492432	0.00673832	-0.03831132	-0.08164032
0.61007132	0.10330932	0.05513832	0.00614432	-0.03505432	-0.08079932
0.61092432	0.10478232	0.05535132	0.00527332	-0.03257532	-0.08020632
0.61170832	0.10624332	0.05555932	0.00341332	-0.02913932	-0.07915232
0.61272032	0.10771832	0.05575032	0.00491232	-0.02720832	-0.07797232
0.61362232	0.10913832	0.05592932	0.00098532	-0.02549432	-0.07631332
0.61480032	0.11057032	0.05612532	-0.00107632	-0.02448332	-0.07459932
0.61612732	0.11200332	0.05631432	-0.00269232	-0.02371832	-0.07290232
0.61766132	0.11345932	0.05651132	-0.00440532	-0.02335932	-0.07132432
0.61935832	0.11491032	0.05670232	-0.00745632	-0.02363032	-0.06942332
0.62120632	0.11635432	0.05688132	-0.01027432	-0.02606032	-0.06741932
0.62322932	0.11777932	0.05703832	-0.01533732	-0.02804932	-0.06569732
0.62524132	0.11917332	0.05713732	-0.01793632	-0.02906832	-0.06467132
0.62736132	0.12055632	0.05720532	-0.02243332	-0.03154232	-0.06248432
0.62962932	0.12196332	0.05723532	-0.02343432	-0.03492532	-0.06138132
0.63142132	0.12327132	0.05721232	-0.02966232	-0.03335232	-0.05942832
0.63350732	0.12464332	0.05721032	-0.03037932	-0.03460032	-0.05775332
0.63592032	0.12607132	0.05722832	-0.03105932	-0.03832332	-0.05528032
0.63797532	0.12741932	0.05724032	-0.03658432	-0.03911632	-0.05292532
0.64062832	0.12886432	0.05730532	-0.03910132	-0.04503532	-0.05116332
0.64293132	0.13026732	0.05734532	-0.04694132	-0.04492232	-0.04870132
0.64558232	0.13174332	0.05738832	-0.05089432	-0.04872732	-0.04718132
0.64796732	0.13320732	0.05738332	-0.05677632	-0.04764932	-0.04503932
0.65003532	0.13464932	0.05732032	-0.06407832	-0.04676732	-0.04254332
0.65245132	0.13621132	0.05726232	-0.06723632	-0.05025032	-0.04134532
0.65485032	0.13779032	0.05718132	-0.07074632	-0.05115332	-0.03924632
0.65677032	0.13929532	0.05705232	-0.07692632	-0.04677632	-0.03636132
0.65953832	0.14099632	0.05699532	-0.07989532	-0.05091732	-0.03463932
0.66147732	0.14257332	0.05684832	-0.08570332	-0.04592832	-0.03120432
0.66433132	0.14438332	0.05678232	-0.08529032	-0.05030332	-0.03015432
0.66663532	0.14611632	0.05661932	-0.09232232	-0.05103032	-0.02794332
0.66876732	0.14783432	0.05642232	-0.10216032	-0.04720632	-0.02523532
0.67056132	0.14948232	0.05611632	-0.10755232	-0.04154932	-0.02282032
0.67286332	0.15124332	0.05581332	-0.11430332	-0.04042832	-0.02163732
0.67578832	0.15313032	0.05549632	-0.11238932	-0.04264332	-0.02188232
0.67786132	0.15477232	0.05504832	-0.12465232	-0.04109932	-0.01984432
0.68043432	0.15646232	0.05458032	-0.13502532	-0.04073532	-0.01881132
0.68295432	0.15816632	0.05407132	-0.13730632	-0.03848032	-0.01796332
0.68500132	0.15979932	0.05352032	-0.13774732	-0.03522832	-0.01746532
0.68802732	0.16168932	0.05296732	-0.14167132	-0.03647732	-0.01678232
0.69080432	0.16355332	0.05241032	-0.14607032	-0.03370832	-0.01625432
0.69308832	0.16536032	0.05179232	-0.15212032	-0.03132832	-0.01483432
0.69624332	0.16741532	0.05115732	-0.15732032	-0.03344532	-0.01425132
0.69798532	0.16917732	0.05042432	-0.16436732	-0.02733432	-0.01185832
0.70091232	0.17124632	0.04975132	-0.16950232	-0.02767932	-0.01150932
0.70275132	0.17305232	0.04897032	-0.17255332	-0.02217032	-0.00963032
0.70547632	0.17508232	0.04820732	-0.17166132	-0.02247732	-0.00894632
0.70692432	0.17677832	0.04737932	-0.17449732	-0.01465832	-0.00653632
0.70928232	0.17867632	0.04663032	-0.17434232	-0.01154832	-0.00563632
0.71260132	0.18078932	0.04595832	-0.17477832	-0.01408332	-0.00437032
0.71414732	0.18248432	0.04521132	-0.17963232	-0.00675132	-0.00114132
0.71607932	0.18427932	0.04447832	-0.18298132	-0.00242032	0.00209832
0.71870032	0.18625732	0.04377432	-0.18325532	-0.00207732	0.00418732
0.72065332	0.18807432	0.04302432	-0.18466132	0.00273932	0.00690132
0.72308532	0.18998532	0.04231032	-0.18550032	0.00528532	0.00884132
0.72555032	0.19186432	0.04157932	-0.18706432	0.00534032	0.01065432
0.72793532	0.19370732	0.04089132	-0.18841032	0.00650532	0.01180432
0.72997232	0.19545132	0.04024332	-0.19341632	0.00899032	0.01426032
0.73227532	0.19725532	0.03968932	-0.19838032	0.00959132	0.01612232
0.73454532	0.19904832	0.03916932	-0.20493332	0.01013232	0.01907332
0.73738832	0.20100632	0.03869632	-0.21014932	0.00861832	0.02109532
0.74013632	0.20296732	0.03819732	-0.21447132	0.00591932	0.02273832
0.74223232	0.20475032	0.03763632	-0.22062732	0.00569832	0.02503732
0.74437032	0.20654332	0.03704532	-0.22451732	0.00544132	0.02686632
0.74679232	0.20840932	0.03644332	-0.22637832	0.00313132	0.02821632
0.74878832	0.21009832	0.03583032	-0.23221532	0.00081632	0.02934232
0.75177932	0.21202532	0.03522832	-0.23469432	-0.00565832	0.02984532
0.75431432	0.21376132	0.03462832	-0.23752332	-0.01127032	0.03103632
0.75716932	0.21555532	0.03402932	-0.23818532	-0.01966732	0.03193532
0.75877732	0.21696032	0.03337532	-0.24211132	-0.02496932	0.03297532
0.76112532	0.21857632	0.03276832	-0.24477032	-0.03229332	0.03523232
0.76317632	0.22013432	0.03212732	-0.24768332	-0.04003332	0.03775832
0.76517232	0.22171932	0.03141832	-0.24792532	-0.04502232	0.03991132
0.76681932	0.22321832	0.03060132	-0.24774932	-0.05356232	0.04199032
0.76847032	0.22469732	0.02967732	-0.24301632	-0.06246732	0.04303332
0.76971932	0.22603332	0.02865032	-0.23746132	-0.06827232	0.04419132
0.77069532	0.22731532	0.02752532	-0.23127432	-0.07543832	0.04415332
0.77170432	0.22863632	0.02632232	-0.21839332	-0.07976932	0.04473832
0.77176832	0.22964932	0.02509632	-0.20712532	-0.08346332	0.04547032
0.77215132	0.23073232	0.02397232	-0.19517832	-0.08507432	0.04677532
0.77268432	0.23195932	0.02297232	-0.18384732	-0.08680832	0.05045432
0.77332732	0.23329432	0.02207532	-0.17813832	-0.08688132	0.05362632
0.77365432	0.23462532	0.02120932	-0.17323232	-0.09096932	0.05777232
0.77345032	0.23578932	0.02027732	-0.16877932	-0.09240732	0.06252032
0.77298832	0.23677032	0.01931032	-0.16414432	-0.09376332	0.06667032
0.77297532	0.23777532	0.01835732	-0.15723332	-0.09579132	0.06977432
0.77298132	0.23863332	0.01744732	-0.15644432	-0.09817432	0.07208132
0.77318332	0.23941532	0.01654132	-0.15632132	-0.10069832	0.07337332
0.77276232	0.23989032	0.01560132	-0.15753032	-0.10030432	0.07424432
0.77305332	0.24053932	0.01464732	-0.15444732	-0.10450132	0.07455032
0.77315032	0.24113932	0.01369632	-0.15403032	-0.10713032	0.07514032
0.77316732	0.24171832	0.01274732	-0.15454932	-0.10935532	0.07532632
0.77336932	0.24231132	0.01183532	-0.15400232	-0.11264432	0.07419432
0.77374232	0.24283332	0.01100032	-0.15990832	-0.11837232	0.07293232
0.77413432	0.24326532	0.01015932	-0.16576632	-0.12521932	0.07034232
0.77432832	0.24356232	0.00933932	-0.17766232	-0.12815132	0.06801632
0.77453632	0.24380732	0.00851432	-0.18735232	-0.13333832	0.06413832
0.77449032	0.24397032	0.00767232	-0.19873832	-0.13458932	0.06035132
0.77455432	0.24412632	0.00687632	-0.20773032	-0.13811832	0.05662732
0.77497232	0.24438532	0.00611232	-0.21793432	-0.14301132	0.05247332
0.77497032	0.24453032	0.00540632	-0.23005932	-0.15078332	0.04812632
0.77499132	0.24466732	0.00476432	-0.24132132	-0.15521432	0.04455632
0.77579232	0.24502232	0.00415932	-0.25020932	-0.16638732	0.03976032
0.77611432	0.24527432	0.00354532	-0.26019332	-0.17366032	0.03520832
0.77639632	0.24553432	0.00293732	-0.26647332	-0.17711632	0.03231032
0.77701332	0.24587932	0.00240432	-0.27035132	-0.18238232	0.02833032
0.77651432	0.24588532	0.00192632	-0.27665932	-0.18106432	0.02720032
0.77705332	0.24625732	0.00153532	-0.27846732	-0.19226432	0.02197832
0.77692732	0.24655732	0.00118332	-0.28236832	-0.19103532	0.02215732
0.77684932	0.24690132	0.00088532	-0.27860932	-0.20068632	0.01945832
0.77704632	0.24746032	0.00069332	-0.27350132	-0.20377032	0.01926832
0.77638432	0.24775832	0.00053332	-0.27205932	-0.20767232	0.01965732
0.77651132	0.24833332	0.00043832	-0.26537732	-0.21183632	0.01939032
0.77667132	0.24896432	0.00042932	-0.26153132	-0.21909332	0.01987432
0.77708932	0.24972632	0.00047432	-0.25239932	-0.22674532	0.02030432
0.77716232	0.25038532	0.00051932	-0.24463132	-0.23756232	0.02166332
0.77782932	0.25125832	0.00057032	-0.23286332	-0.24704932	0.02363332
0.77809932	0.25203332	0.00061432	-0.21959332	-0.25576732	0.02742432
0.77784932	0.25268432	0.00065732	-0.20898032	-0.25962532	0.03195132
0.77815132	0.25352532	0.00064732	-0.19473432	-0.26721132	0.03666332
0.77804432	0.25420432	0.00058632	-0.17896232	-0.27008632	0.04239432
0.77797132	0.25480132	0.00051432	-0.16443032	-0.27138132	0.04828132
0.77831732	0.25540432	0.00048932	-0.14977432	-0.27506232	0.05318232
0.77904732	0.25600232	0.00049232	-0.13525632	-0.27902032	0.05778532
0.77974432	0.25647732	0.00054432	-0.12692832	-0.27894932	0.06199732
0.78094732	0.25701932	0.00068332	-0.12037932	-0.28548432	0.06554032
0.78229832	0.25755232	0.00083032	-0.11743432	-0.28988332	0.06845832
0.78391032	0.25812732	0.00098532	-0.11210632	-0.29386132	0.07090432
0.78595432	0.25879232	0.00113832	-0.10166232	-0.30415332	0.07195932
0.78789032	0.25935732	0.00126532	-0.09653532	-0.31559232	0.07130632
0.78979532	0.25985832	0.00140732	-0.09324032	-0.32657232	0.06982732
0.79172432	0.26025732	0.00158032	-0.09374632	-0.32997032	0.06605132
0.79430632	0.26075932	0.00175032	-0.08879232	-0.33043332	0.06057132
0.79633132	0.26096832	0.00189832	-0.09048332	-0.34778432	0.05146032
0.79838932	0.26119132	0.00198432	-0.09660432	-0.35211932	0.04105632
0.80088132	0.26154732	0.00198932	-0.08567832	-0.34601432	0.03039332
0.80251632	0.26154932	0.00196232	-0.09307332	-0.37288232	0.01597232
0.80401732	0.26146932	0.00190232	-0.08603632	-0.37940232	0.00177032
0.80767532	0.26226932	0.00188532	-0.05767932	-0.33381732	-0.00603332
0.80988132	0.26269332	0.00206832	-0.09272132	-0.34942132	-0.01767032
0.81169332	0.26308932	0.00224432	-0.08856232	-0.36290632	-0.02505832
0.81419332	0.26385332	0.00254032	-0.09278732	-0.34905832	-0.02917032
0.81612132	0.26455632	0.00297232	-0.09298832	-0.35427032	-0.03099632
0.81858832	0.26562832	0.00363132	-0.08457432	-0.34275632	-0.02791332
0.82061232	0.26662732	0.00446032	-0.07950932	-0.35282332	-0.02365832
0.82236232	0.26757732	0.00540632	-0.08315832	-0.36144232	-0.02011232
0.82450432	0.26861632	0.00642232	-0.08809132	-0.35933332	-0.01749532
0.82639032	0.26950632	0.00748232	-0.09601532	-0.35622032	-0.01447432
0.82906432	0.27063332	0.00853732	-0.08906332	-0.35065632	-0.01560932
0.83181632	0.27170632	0.00958032	-0.09370532	-0.34424332	-0.01787332
0.83445332	0.27264532	0.01051532	-0.09830832	-0.34738932	-0.02131932
0.83725132	0.27351732	0.01136132	-0.09784932	-0.34454232	-0.02604832
0.84016032	0.27431532	0.01218532	-0.10761032	-0.34258532	-0.03256232
0.84263632	0.27492832	0.01293832	-0.12148832	-0.35125632	-0.04056732
0.84550432	0.27565732	0.01359432	-0.12846132	-0.34678432	-0.04899732
0.84819732	0.27626432	0.01413332	-0.13297032	-0.34531032	-0.05893632
0.85078532	0.27679932	0.01460632	-0.14078032	-0.33669732	-0.06903132
0.85348632	0.27738432	0.01498932	-0.14322232	-0.33447632	-0.08091432
0.85609732	0.27805832	0.01525232	-0.14671432	-0.32713232	-0.09213332
0.85871432	0.27879732	0.01545332	-0.14476132	-0.32755132	-0.10378432
0.86114532	0.27958932	0.01569332	-0.14840932	-0.31066532	-0.11309832
0.86381132	0.28050532	0.01599832	-0.15203032	-0.30942732	-0.12256732
0.86630632	0.28137732	0.01638432	-0.16201832	-0.29857132	-0.12960232
0.86929032	0.28247832	0.01689932	-0.16728032	-0.29182532	-0.13543432
0.87197232	0.28362832	0.01745332	-0.17472432	-0.28003632	-0.13890132
0.87524732	0.28513232	0.01807832	-0.17654632	-0.27260132	-0.14076132
0.87833032	0.28669832	0.01874632	-0.18336332	-0.27198032	-0.14315332
0.88119432	0.28826132	0.01945532	-0.18964432	-0.25730932	-0.14419332
0.88410232	0.28987432	0.02020432	-0.19845532	-0.25057832	-0.14649232
0.88747632	0.29168232	0.02098232	-0.20520232	-0.24649132	-0.14906432
0.89062432	0.29336932	0.02172832	-0.21318432	-0.24136532	-0.15319232
0.89395632	0.29503632	0.02238232	-0.21872932	-0.23263032	-0.15806832
0.89767832	0.29674332	0.02294032	-0.21997032	-0.22811232	-0.16503532
0.90079532	0.29818532	0.02336732	-0.22637932	-0.21607832	-0.17203332
0.90423032	0.29966332	0.02367632	-0.23117732	-0.20425732	-0.17841632
0.90806132	0.30116732	0.02388932	-0.23473732	-0.19737132	-0.18573732
0.91183932	0.30257532	0.02398732	-0.23873732	-0.18983232	-0.19352832
0.91599132	0.30406132	0.02403732	-0.24404332	-0.18446332	-0.20326232
0.92073532	0.30565132	0.02409232	-0.25052232	-0.17969732	-0.21435632
0.92520132	0.30710332	0.02414232	-0.25938932	-0.17375432	-0.22615732
0.92960432	0.30842432	0.02414032	-0.27269532	-0.16998532	-0.23957532
0.93454232	0.30983232	0.02408732	-0.28328432	-0.16814232	-0.25515432
0.93895032	0.31105432	0.02388132	-0.29549732	-0.16700632	-0.27157232
0.94294332	0.31224132	0.02349632	-0.30171132	-0.16218732	-0.28794932
0.94719232	0.31355032	0.02295532	-0.30507832	-0.16282232	-0.30446532
0.95088232	0.31465432	0.02229032	-0.30753032	-0.15563932	-0.31964732
0.95414132	0.31558232	0.02160332	-0.30584932	-0.15033532	-0.33491932
0.95777132	0.31660332	0.02093932	-0.30296632	-0.14789332	-0.34910732
0.96023932	0.31721332	0.02032832	-0.29779132	-0.14124532	-0.36247032
0.96294832	0.31786832	0.01979832	-0.29260832	-0.13683432	-0.37692232
0.96591832	0.31855132	0.01936932	-0.28274532	-0.13420332	-0.39147132
0.96797332	0.31888832	0.01899032	-0.27686832	-0.12718332	-0.40485132
0.96974632	0.31908632	0.01866332	-0.27242232	-0.12310032	-0.41892032
0.97268832	0.31971732	0.01840432	-0.26210732	-0.12341232	-0.43406032
0.97423932	0.31994132	0.01816332	-0.25535832	-0.11826932	-0.44721332
0.97573832	0.32024532	0.01792632	-0.25180932	-0.11462732	-0.46150532
0.97746532	0.32076732	0.01763332	-0.24407332	-0.10788032	-0.47572332
0.97921432	0.32141332	0.01729932	-0.23105532	-0.10675532	-0.49200032
0.98057032	0.32211832	0.01681132	-0.21749932	-0.10287332	-0.50970332
0.98157432	0.32298432	0.01620032	-0.19764032	-0.09992232	-0.52838632
0.98231932	0.32391132	0.01557032	-0.17454432	-0.09326632	-0.54692832
0.98313132	0.32491532	0.01487332	-0.15464532	-0.09212232	-0.56558632
0.98338832	0.32573332	0.01416932	-0.13489232	-0.08611332	-0.58419732
0.98410132	0.32672732	0.01347132	-0.12301932	-0.08207232	-0.60149132
0.98452232	0.32774432	0.01279332	-0.10870032	-0.07484032	-0.61823032
0.98473932	0.32878932	0.01222432	-0.09636832	-0.06896132	-0.63305532
0.98465032	0.32979932	0.01177432	-0.08342132	-0.06221432	-0.64747632
0.98511732	0.33106732	0.01148532	-0.07380032	-0.05465932	-0.66017032
0.98540332	0.33225732	0.01133932	-0.06802332	-0.04842232	-0.67204032
0.98587932	0.33348532	0.01127532	-0.05811832	-0.04422432	-0.68428032
0.98597732	0.33459632	0.01126232	-0.04668432	-0.03611632	-0.69482032
0.98656032	0.33586932	0.01133632	-0.04001832	-0.03424232	-0.70638332
0.98689132	0.33704332	0.01150932	-0.03311732	-0.02876832	-0.71562932
0.98672332	0.33804332	0.01182832	-0.02231932	-0.02046932	-0.72432832
0.98832632	0.33958132	0.01232432	-0.02060632	-0.02147932	-0.73061732
0.98962632	0.34097032	0.01297232	-0.01957932	-0.02004932	-0.73493632
0.99050632	0.34220332	0.01375332	-0.01821832	-0.01648232	-0.73910932
0.99206532	0.34366332	0.01465432	-0.01724032	-0.01448432	-0.74325032
0.99210232	0.34459632	0.01564032	-0.01164932	-0.00807732	-0.74531532
0.99254532	0.34560532	0.01666132	-0.01015632	-0.00313232	-0.74729432
0.99326632	0.34668532	0.01767532	-0.01209932	-0.00089032	-0.74911632
0.99330832	0.34748532	0.01865632	-0.01094632	0.00266732	-0.75059332
0.99462332	0.34870532	0.01968232	-0.00887432	0.00275232	-0.75368832
0.99636432	0.35006032	0.02072932	-0.00849432	0.00182932	-0.75565132
0.99771932	0.35128332	0.02177132	-0.00835232	0.00094732	-0.75744932
0.99844732	0.35233332	0.02278032	-0.01034132	0.00196532	-0.75789932
0.99931432	0.35350332	0.02368132	-0.01256432	0.00378732	-0.75921632
1.00012032	0.35471332	0.02445832	-0.01318632	0.00506132	-0.76139032
1.00145032	0.35615232	0.02512532	-0.01592432	0.00237432	-0.76363632
1.00085032	0.35693432	0.02558132	-0.01549532	0.00650832	-0.76524632
1.00108032	0.35806132	0.02586032	-0.00923732	0.00657332	-0.77111332
1.00214032	0.35959332	0.02600032	-0.01318932	0.00336332	-0.77455032
1.00221032	0.36081132	0.02597132	-0.00700732	0.00419332	-0.78070832
1.00344032	0.36249132	0.02581732	-0.00536532	0.00002532	-0.78677332
1.00282032	0.36356932	0.02544932	-0.00151732	0.00276832	-0.79398232
1.00281032	0.36488632	0.02495032	0.00384432	0.00098832	-0.80179532
1.00242032	0.36608232	0.02430732	0.00801632	0.00261132	-0.80913632
1.00342032	0.36785632	0.02355832	0.01051932	-0.00090832	-0.81800832
1.00445032	0.36967032	0.02266632	0.01246432	-0.00279432	-0.82808732
1.00311032	0.37063932	0.02160432	0.02556732	-0.00071932	-0.83823832
1.00287032	0.37205132	0.02050232	0.03118232	-0.00458132	-0.84849632
1.00268032	0.37340932	0.01936832	0.03519432	-0.00751732	-0.86100332
1.00193032	0.37457832	0.01817732	0.04138032	-0.00673932	-0.87159132
1.00183032	0.37594632	0.01699832	0.04454832	-0.00601632	-0.88175732
1.00136032	0.37708432	0.01578732	0.04932832	-0.00676032	-0.89199332
1.00080032	0.37814832	0.01456132	0.05312232	-0.00686532	-0.90206232
1.00019032	0.37912632	0.01328132	0.05834132	-0.00498332	-0.91298732
1.00035032	0.38030032	0.01194432	0.06104932	-0.00613532	-0.92391432
1.00006032	0.38132932	0.01054432	0.06782932	-0.00861932	-0.93517932
0.99966832	0.38215732	0.00910032	0.06989932	-0.00741332	-0.94603732
0.99933132	0.38290832	0.00761032	0.07602132	-0.00890532	-0.95728632
0.99992332	0.38387932	0.00606432	0.07840532	-0.01181532	-0.96896032
1.00010032	0.38453832	0.00444732	0.08127532	-0.01343632	-0.98099132
0.99980132	0.38500232	0.00274932	0.08831132	-0.01578432	-0.99318832
0.99955132	0.38536432	0.00100632	0.09329832	-0.01723532	-1.00507032
0.99998432	0.38586432	-0.00077732	0.09886832	-0.02054232	-1.01735032
1.00032032	0.38618732	-0.00256632	0.10128932	-0.02620932	-1.02943032
1.00045032	0.38631932	-0.00436132	0.10560132	-0.02623132	-1.04091032
1.00159032	0.38667932	-0.00616632	0.10501132	-0.03213632	-1.05298032
1.00230032	0.38693632	-0.00792732	0.11053332	-0.03713632	-1.06593032
1.00283032	0.38711532	-0.00969132	0.11660932	-0.03962732	-1.07747032
1.00368032	0.38737232	-0.01145632	0.12109532	-0.04356732	-1.09065032
1.00490032	0.38764832	-0.01325032	0.12454632	-0.04807832	-1.10402032
1.00607032	0.38767632	-0.01511032	0.12450832	-0.05175532	-1.11913032
1.00651032	0.38768232	-0.01711632	0.13193632	-0.05683932	-1.13474032
1.00732032	0.38797132	-0.01924132	0.14227832	-0.06283332	-1.15078032
1.00800032	0.38809432	-0.02133232	0.15163232	-0.06831532	-1.16592032
1.00871032	0.38812432	-0.02342632	0.16032932	-0.07507832	-1.18156032
1.00977032	0.38812232	-0.02546032	0.16649032	-0.08080532	-1.19639032
1.01113032	0.38810532	-0.02740032	0.17223732	-0.08751932	-1.21078032
1.01229032	0.38779532	-0.02920732	0.17472532	-0.09333932	-1.22570032
1.01442032	0.38774132	-0.03101732	0.17394332	-0.09885932	-1.24163032
1.01562032	0.38770432	-0.03282632	0.18219732	-0.10489632	-1.25729032
1.01632032	0.38757932	-0.03458732	0.19486732	-0.11242432	-1.27260032
1.01733032	0.38743232	-0.03626332	0.20426932	-0.11695332	-1.28637032
1.01856032	0.38716132	-0.03782332	0.21299132	-0.12394632	-1.30034032
1.01961032	0.38656932	-0.03927632	0.22065432	-0.13198632	-1.31278032
1.02184032	0.38623232	-0.04069032	0.22550732	-0.13701432	-1.32422032
1.02349032	0.38552832	-0.04197532	0.23004632	-0.14411432	-1.33497032
1.02503032	0.38468132	-0.04308832	0.23498632	-0.14696032	-1.34371032
1.02615032	0.38362132	-0.04399532	0.24104932	-0.15183232	-1.35125032
1.02758032	0.38252532	-0.04471432	0.24623932	-0.15657532	-1.35768032
1.02949032	0.38147032	-0.04525832	0.24876032	-0.16011832	-1.36369032
1.03169032	0.38033932	-0.04568332	0.25085032	-0.16072432	-1.36899032
1.03371032	0.37884532	-0.04597932	0.24876732	-0.16242832	-1.37400032
1.03560032	0.37724632	-0.04625032	0.24427732	-0.16435932	-1.37842032
1.03713032	0.37584732	-0.04655332	0.24693132	-0.16595632	-1.38487032
1.03942032	0.37487732	-0.04687332	0.25031932	-0.16403932	-1.38995032
1.04148032	0.37384232	-0.04709232	0.25430232	-0.16571432	-1.39555032
1.04343032	0.37271632	-0.04716932	0.25534432	-0.16480032	-1.40139032
1.04518032	0.37143832	-0.04708932	0.25290232	-0.16579832	-1.40723032
1.04721032	0.37045832	-0.04692232	0.25161732	-0.16685232	-1.41317032
1.04880032	0.36939632	-0.04667132	0.25086632	-0.16563332	-1.41988032
1.05115032	0.36871432	-0.04644432	0.24862532	-0.16408132	-1.42797032
1.05322032	0.36814432	-0.04621432	0.24853832	-0.15987032	-1.43679032
1.05514032	0.36770332	-0.04603432	0.25009132	-0.15878732	-1.44578032
1.05721032	0.36742632	-0.04592632	0.25248132	-0.15635732	-1.45551032
1.05965032	0.36735032	-0.04586132	0.25376032	-0.15384432	-1.46437032
1.06133032	0.36707232	-0.04572432	0.25605132	-0.15484832	-1.47461032
1.06402032	0.36719032	-0.04564832	0.25694032	-0.15114632	-1.48300032
1.06637032	0.36726232	-0.04547432	0.25752632	-0.15442032	-1.49364032
1.06666032	0.36660832	-0.04525732	0.25988732	-0.15065632	-1.50338032
1.06857032	0.36657032	-0.04513432	0.25953332	-0.14555832	-1.51182032
1.06968032	0.36623332	-0.04492632	0.25748032	-0.14854332	-1.52380032
1.07086032	0.36597232	-0.04482932	0.25544932	-0.14742732	-1.53435032
1.07457032	0.36677632	-0.04496432	0.25261032	-0.14489832	-1.54490032
1.07694032	0.36730232	-0.04511832	0.25371032	-0.14374132	-1.55384032
1.07847032	0.36747532	-0.04529832	0.25617832	-0.14116932	-1.56312032
1.08015032	0.36760632	-0.04552132	0.25554432	-0.14103732	-1.57377032
1.08200032	0.36785732	-0.04579632	0.25449432	-0.13974632	-1.58309032
1.08400032	0.36821832	-0.04614332	0.25584932	-0.13783532	-1.59225032
1.08483032	0.36817832	-0.04646932	0.25829832	-0.13901432	-1.60008032
1.08735032	0.36853932	-0.04692132	0.25514032	-0.13696832	-1.60745032
1.08835032	0.36830332	-0.04731032	0.25513432	-0.13999432	-1.61175032
1.09027032	0.36819032	-0.04775432	0.24893332	-0.13644032	-1.61720032
1.09142032	0.36780932	-0.04817732	0.24457232	-0.13540132	-1.62301032
1.09415032	0.36809732	-0.04876332	0.23880332	-0.13247532	-1.62773032
1.09581032	0.36801032	-0.04936832	0.23905932	-0.13065132	-1.63072032
1.09806032	0.36808132	-0.05003332	0.23728032	-0.12576732	-1.63443032
1.09845032	0.36751732	-0.05063532	0.23301832	-0.12879632	-1.63664032
1.10064032	0.36746732	-0.05134132	0.23174832	-0.12365732	-1.63787032
1.10201032	0.36711032	-0.05199932	0.22795732	-0.12096332	-1.63951032
1.10373032	0.36682732	-0.05269632	0.22359932	-0.12061832	-1.63996032
1.10545032	0.36653332	-0.05338532	0.21814632	-0.11813132	-1.64167032
1.10797032	0.36653532	-0.05415132	0.21338632	-0.11353732	-1.64253032
1.10870032	0.36596532	-0.05487032	0.21152532	-0.11494332	-1.64255032
1.10990032	0.36557232	-0.05564332	0.21026632	-0.11453632	-1.64357032
1.11156032	0.36537132	-0.05644532	0.20753132	-0.11351732	-1.64415032
1.11220032	0.36482932	-0.05716432	0.20489032	-0.11578732	-1.64430032
1.11431032	0.36478632	-0.05793932	0.19926532	-0.11010432	-1.64472032
1.11448032	0.36415132	-0.05858532	0.19827032	-0.11148932	-1.64441032
1.11507032	0.36370832	-0.05923032	0.19632732	-0.11106532	-1.64423032
1.11573032	0.36332832	-0.05987532	0.19389532	-0.10977132	-1.64423032
1.11665032	0.36307532	-0.06052032	0.19195832	-0.10702432	-1.64449032
1.11810032	0.36305232	-0.06116332	0.18964832	-0.10273232	-1.64436032
1.11851032	0.36272732	-0.06172332	0.18768332	-0.10165432	-1.64499032
1.11855032	0.36235232	-0.06226532	0.18627932	-0.10002132	-1.64420032
1.11930032	0.36220132	-0.06286032	0.18458232	-0.09845232	-1.64472032
1.12017032	0.36212632	-0.06346432	0.18169632	-0.09276932	-1.64478032
1.12081032	0.36200132	-0.06407532	0.17943132	-0.09092832	-1.64519032
1.12106032	0.36174032	-0.06467032	0.17818432	-0.08888332	-1.64493032
1.12179032	0.36163832	-0.06529832	0.17472332	-0.08444532	-1.64565032
1.12220032	0.36147232	-0.06592732	0.17215832	-0.08270132	-1.64573032
1.12125032	0.36093332	-0.06655032	0.17314932	-0.08288232	-1.64552032
1.12218032	0.36101632	-0.06725432	0.17023732	-0.07960532	-1.64653032
1.12299032	0.36108932	-0.06799232	0.16821132	-0.07279732	-1.64665032
1.12360032	0.36107932	-0.06868932	0.16763932	-0.07320132	-1.64745032
1.12377032	0.36093932	-0.06936332	0.16540532	-0.06907332	-1.64784032
1.12448032	0.36097632	-0.07009132	0.16414732	-0.06854332	-1.64820032
1.12456032	0.36081632	-0.07077632	0.16380932	-0.06772132	-1.64912032
1.12478032	0.36069532	-0.07150132	0.16425932	-0.06536532	-1.64966032
1.12568032	0.36082032	-0.07227332	0.16185532	-0.06276732	-1.65060032
1.12611032	0.36077632	-0.07300632	0.16220032	-0.06266632	-1.65168032
1.12669032	0.36083032	-0.07378532	0.16085132	-0.05917232	-1.65152032
1.12619032	0.36049532	-0.07448932	0.16111732	-0.06376132	-1.65208032
1.12623032	0.36034132	-0.07523232	0.16188132	-0.06536232	-1.65310032
1.12768032	0.36064832	-0.07606332	0.15963032	-0.06047732	-1.65311032
1.12796032	0.36059132	-0.07679532	0.15853532	-0.06207832	-1.65409032
1.12850032	0.36064732	-0.07754432	0.15896732	-0.05860332	-1.65427032
1.12859032	0.36057632	-0.07825432	0.15822632	-0.06078332	-1.65573032
1.12861032	0.36050632	-0.07895232	0.15969132	-0.06126732	-1.65652032
1.12911032	0.36059632	-0.07970232	0.15952432	-0.06178232	-1.65682032
1.12956032	0.36068432	-0.08045232	0.15826532	-0.06185932	-1.65802032
1.13008032	0.36079432	-0.08116932	0.15819632	-0.05979332	-1.65878032
1.12978032	0.36063332	-0.08186232	0.15984332	-0.06205232	-1.66023032
1.13009032	0.36068632	-0.08259732	0.15903032	-0.06098832	-1.66158032
1.13094032	0.36092432	-0.08339232	0.15885332	-0.06026232	-1.66276032
1.13048032	0.36073132	-0.08410932	0.16049532	-0.06077632	-1.66371032
1.13177032	0.36108332	-0.08497032	0.16036032	-0.05780932	-1.66468032
1.09888032	0.35064632	-0.08394132	0.21630932	-0.07555732	-1.67097032
1.13054032	0.36055032	-0.08636032	0.16176232	-0.05935932	-1.66591032
1.13201032	0.36092532	-0.08719032	0.15918832	-0.05217632	-1.66570032
1.13086032	0.36043232	-0.08777732	0.16254132	-0.05374932	-1.66520032
1.13027032	0.36010032	-0.08838832	0.16235232	-0.05285832	-1.66593032
1.13010032	0.35989132	-0.08899832	0.16215232	-0.05196632	-1.66612032
1.12969032	0.35960532	-0.08959332	0.16181932	-0.05284832	-1.66550032
1.13095032	0.35981232	-0.09030532	0.15999132	-0.04688932	-1.66547032
1.13085032	0.35958532	-0.09090932	0.16018332	-0.04527632	-1.66506032
1.13104032	0.35945232	-0.09153532	0.15904332	-0.04301032	-1.66447032
1.13071032	0.35913832	-0.09212732	0.15940232	-0.04450132	-1.66404032
1.13101032	0.35903332	-0.09275832	0.15901032	-0.04218632	-1.66381032
1.13116032	0.35887632	-0.09338432	0.15837232	-0.04234632	-1.66347032
1.12803032	0.35768832	-0.09377332	0.16414332	-0.04899132	-1.66610032
1.13116032	0.35849132	-0.09456332	0.15771532	-0.03798632	-1.66415032
1.12834032	0.35743432	-0.09492332	0.16326932	-0.04224232	-1.66670032
1.12816032	0.35717932	-0.09540832	0.16401632	-0.04521932	-1.66506032
1.12847032	0.35708632	-0.09586732	0.16317732	-0.04434432	-1.66462032
1.12891032	0.35702432	-0.09626332	0.16200532	-0.04186432	-1.66534032
1.12875032	0.35677332	-0.09653532	0.16241932	-0.04064332	-1.66459032
1.12944032	0.35676932	-0.09679032	0.16075632	-0.03699332	-1.66342032
1.12973032	0.35665532	-0.09685332	0.15904932	-0.03664932	-1.66292032
1.12951032	0.35636832	-0.09680132	0.15866432	-0.03752232	-1.66192032
1.13005032	0.35630432	-0.09664432	0.15813132	-0.03564032	-1.66027032
1.13026032	0.35616132	-0.09635132	0.15777332	-0.03273632	-1.66008032
1.13043032	0.35596932	-0.09593232	0.15591732	-0.02951132	-1.65777032
1.13038032	0.35575932	-0.09544532	0.15520132	-0.03194132	-1.65662032
1.13066032	0.35564232	-0.09484832	0.15509932	-0.03126432	-1.65521032
1.13085032	0.35551232	-0.09417032	0.15485432	-0.03000932	-1.65366032
1.13408032	0.35632232	-0.09365332	0.14820432	-0.02106432	-1.65015032
1.13414032	0.35612432	-0.09284132	0.14773332	-0.02130232	-1.64838032
1.13443032	0.35601632	-0.09206532	0.14746932	-0.02023932	-1.64666032
1.13445032	0.35581232	-0.09125432	0.14560732	-0.01896732	-1.64497032
1.13472032	0.35570732	-0.09051832	0.14415332	-0.02067032	-1.64406032
1.13508032	0.35564232	-0.08984332	0.14459932	-0.01953732	-1.64181032
1.13619032	0.35580832	-0.08925932	0.14230732	-0.01920732	-1.64046032
1.13582032	0.35553432	-0.08869232	0.14250832	-0.02213132	-1.64033032
1.13675032	0.35567732	-0.08830332	0.14069732	-0.02107932	-1.63933032
1.13658032	0.35548432	-0.08799232	0.14161632	-0.02385932	-1.63884032
1.13763032	0.35571832	-0.08787132	0.13921532	-0.02328132	-1.63900032
1.13798032	0.35572632	-0.08782832	0.13874832	-0.02629532	-1.63895032
1.13848032	0.35583432	-0.08788532	0.13802232	-0.02649932	-1.63869032
1.13915032	0.35602832	-0.08809632	0.13664732	-0.02785032	-1.63914032
1.10906032	0.34670332	-0.08671532	0.19292532	-0.06383032	-1.65010032
1.14082032	0.35660332	-0.08909732	0.13454232	-0.02845432	-1.63941032
1.14153032	0.35690932	-0.08982232	0.13348132	-0.03061832	-1.63993032
1.14207032	0.35722732	-0.09072632	0.13338332	-0.02891032	-1.64069032
1.14252032	0.35750632	-0.09178032	0.13199332	-0.03327832	-1.64185032
1.14268032	0.35771632	-0.09301932	0.13209032	-0.03476632	-1.64411032
1.14116032	0.35749632	-0.09435232	0.13577332	-0.03946632	-1.64607032
1.14164032	0.35790132	-0.09599532	0.13489232	-0.04224732	-1.64828032
1.14218032	0.35835332	-0.09784232	0.13332832	-0.04215632	-1.64955032
1.14273032	0.35882532	-0.09990732	0.13276032	-0.04059132	-1.65056032
1.14251032	0.35904832	-0.10205832	0.13411932	-0.04388432	-1.65190032
1.14413032	0.35980532	-0.10449832	0.13087132	-0.03673332	-1.65093032
1.14583032	0.36053232	-0.10710432	0.12486832	-0.03300832	-1.65048032
1.14637032	0.36089232	-0.10967432	0.12064332	-0.03423732	-1.65013032
1.14384032	0.36014632	-0.11102132	0.12484432	-0.03213332	-1.64814032
1.14488032	0.36003632	-0.11098032	0.11500332	-0.02929932	-1.64765032
1.14541032	0.35989532	-0.11086932	0.10800832	-0.02587432	-1.64724032
1.14556032	0.35999332	-0.11087432	0.10830732	-0.02541332	-1.64699032
1.14530032	0.36023632	-0.11077232	0.11282032	-0.02708932	-1.64635032
1.14492032	0.36044732	-0.11060332	0.11723232	-0.02520032	-1.64481032
1.14486032	0.36071632	-0.11024032	0.12055232	-0.02599732	-1.64429032
1.14519032	0.36091532	-0.10943632	0.12227232	-0.02695432	-1.64172032
1.14643032	0.36125832	-0.10824932	0.11825532	-0.02360832	-1.63917032
1.14691032	0.36128032	-0.10663632	0.11506032	-0.02075032	-1.63575032
1.14613032	0.36094232	-0.10475132	0.11657132	-0.02390132	-1.63307032
1.14529032	0.36057032	-0.10275332	0.11830732	-0.02919932	-1.62993032
1.14513032	0.36037832	-0.10077532	0.11914232	-0.03298032	-1.62718032
1.14516032	0.36014832	-0.09874132	0.11754732	-0.03519532	-1.62360032
1.14559032	0.35999032	-0.09669832	0.11543232	-0.03310832	-1.62020032
1.14898032	0.36073232	-0.09484132	0.10531332	-0.02930932	-1.61464032
1.14899032	0.36042232	-0.09276032	0.10467832	-0.03165732	-1.61032032
1.12052032	0.35134932	-0.08888732	0.15788432	-0.09233532	-1.62426032
1.14906032	0.36015532	-0.08861532	0.09857232	-0.04104932	-1.60464032
1.14933032	0.36021732	-0.08658832	0.09906732	-0.04598932	-1.60308032
1.14880032	0.36011732	-0.08454432	0.09843532	-0.05032232	-1.60102032
1.14739032	0.35986232	-0.08247132	0.10003532	-0.05443032	-1.59882032
1.14680032	0.35994132	-0.08056032	0.10166932	-0.05410332	-1.59720032
1.14668032	0.36025132	-0.07877332	0.10096732	-0.05421032	-1.59597032
1.14472032	0.36005732	-0.07692232	0.10297832	-0.06128732	-1.59508032
1.14401032	0.36035532	-0.07518732	0.10793432	-0.06103132	-1.59356032
1.14292032	0.36055632	-0.07348432	0.10583932	-0.06441832	-1.59259032
1.14229032	0.36093232	-0.07178432	0.10622832	-0.06342332	-1.59088032
1.14069032	0.36103732	-0.07007732	0.10460132	-0.06281232	-1.58965032
1.13917032	0.36125232	-0.06839832	0.10734332	-0.06678732	-1.58662032
1.13777032	0.36154732	-0.06675032	0.10559832	-0.06541232	-1.58520032
1.13695032	0.36208332	-0.06515832	0.10452332	-0.05821232	-1.58409032
1.13445032	0.36211632	-0.06349532	0.10873132	-0.06362732	-1.57976032
1.13272032	0.36243132	-0.06189032	0.10871132	-0.06447132	-1.57818032
1.13179032	0.36302932	-0.06031932	0.10735532	-0.05814432	-1.57628032
1.12894032	0.36305832	-0.05865032	0.10946532	-0.06221832	-1.57352032
1.12691032	0.36338132	-0.05705532	0.11046132	-0.05797632	-1.57085032
1.12506032	0.36375332	-0.05554632	0.11291532	-0.05647732	-1.56450032
1.12187032	0.36375332	-0.05393032	0.11606832	-0.06264832	-1.56369032
1.11882032	0.36380932	-0.05230332	0.12095432	-0.05917532	-1.56088032
1.11841032	0.36474032	-0.05082732	0.11859432	-0.05683332	-1.55769032
1.11579032	0.36497232	-0.04920732	0.12120832	-0.05072632	-1.55298032
1.11177032	0.36476632	-0.04758732	0.12595532	-0.05152732	-1.54980032
1.11019032	0.36538432	-0.04604132	0.12560232	-0.04851132	-1.54528032
1.10789032	0.36575332	-0.04443432	0.12531232	-0.04838532	-1.54141032
1.10382032	0.36552632	-0.04280632	0.12928932	-0.04997132	-1.53847032
1.10145032	0.36584232	-0.04126832	0.12770432	-0.04437632	-1.53215032
1.09851032	0.36596932	-0.03968332	0.12890932	-0.03741632	-1.52713032
1.09567032	0.36614332	-0.03804132	0.12954332	-0.03812232	-1.52162032
1.09294032	0.36631332	-0.03639832	0.13106632	-0.03941632	-1.51569032
1.09017032	0.36643932	-0.03471732	0.13297632	-0.03204032	-1.50992032
1.08744032	0.36653332	-0.03304432	0.13349832	-0.02919032	-1.50498032
1.08473032	0.36664332	-0.03137132	0.13689232	-0.02377432	-1.49719032
1.08173032	0.36662132	-0.02967232	0.13870732	-0.02198832	-1.49069032
1.07916032	0.36674732	-0.02792132	0.13896132	-0.01588832	-1.48262032
1.07647032	0.36676732	-0.02609332	0.13868732	-0.01288232	-1.47360032
1.07399032	0.36677632	-0.02420132	0.13688332	-0.00729332	-1.46447032
1.07206032	0.36687732	-0.02227032	0.13386332	0.00069032	-1.45363032
1.06899032	0.36650332	-0.02027032	0.13166832	0.00923032	-1.44261032
1.06640032	0.36618632	-0.01823532	0.12706232	0.01952732	-1.43050032
1.06469032	0.36611332	-0.01619732	0.12050832	0.02704232	-1.41810032
1.06234032	0.36581832	-0.01417732	0.11530932	0.03732332	-1.40500032
1.06019032	0.36555332	-0.01214832	0.10953132	0.04460932	-1.39155032
1.05776032	0.36513332	-0.01010332	0.10547832	0.05887332	-1.37763032
1.05617032	0.36495432	-0.00806232	0.09871032	0.06877732	-1.36365032
1.05449032	0.36469732	-0.00600432	0.09120632	0.07740032	-1.34833032
1.05244032	0.36424432	-0.00387332	0.08433332	0.08962632	-1.33194032
1.05103032	0.36392132	-0.00168232	0.07520932	0.10079632	-1.31456032
1.04930032	0.36344732	0.00056132	0.06584432	0.10867832	-1.29804032
1.04814032	0.36316032	0.00280432	0.05681032	0.11816032	-1.28031032
1.04652032	0.36269132	0.00500732	0.04718232	0.12765732	-1.26287032
1.04511032	0.36225232	0.00718632	0.03894132	0.13587332	-1.24509032
1.04416032	0.36198132	0.00934032	0.02960532	0.14294932	-1.22691032
1.04318032	0.36171032	0.01146832	0.02105832	0.15024932	-1.20854032
1.04219032	0.36142232	0.01358132	0.01135132	0.15710632	-1.19025032
1.04081032	0.36095132	0.01566432	0.00353032	0.16632932	-1.17115032
1.03969032	0.36054332	0.01773432	-0.00655932	0.17300032	-1.15258032
1.03919032	0.36036832	0.01978132	-0.01833432	0.17901732	-1.13453032
1.03836032	0.36009432	0.02174632	-0.02876532	0.18570932	-1.11683032
1.03769032	0.35990432	0.02368132	-0.03853232	0.19217532	-1.09994032
1.03599032	0.35944732	0.02552832	-0.04483332	0.19953632	-1.08369032
1.03481032	0.35921532	0.02736932	-0.04998032	0.20442632	-1.06837032
1.03360032	0.35898032	0.02919032	-0.05485932	0.21056632	-1.05314032
1.03253032	0.35877632	0.03095032	-0.06025232	0.21389232	-1.03796032
1.03184032	0.35868332	0.03267832	-0.06581532	0.21577632	-1.02339032
1.03056032	0.35835032	0.03431232	-0.06966432	0.21924132	-1.00904032
1.03048032	0.35841132	0.03590532	-0.07718932	0.22107032	-0.99508432
1.02938032	0.35815132	0.03739132	-0.08449432	0.22478932	-0.98202832
1.02816032	0.35792032	0.03881832	-0.08916232	0.22722732	-0.96939832
1.02772032	0.35801532	0.04023032	-0.09357932	0.22901532	-0.95739232
1.02716032	0.35809932	0.04157832	-0.09968932	0.23039132	-0.94594432
1.02641032	0.35819232	0.04286932	-0.10468732	0.23140432	-0.93453932
1.02615032	0.35851532	0.04412432	-0.10746632	0.23185332	-0.92427432
1.02527032	0.35866732	0.04529532	-0.11017532	0.23313832	-0.91370432
1.02438032	0.35887532	0.04642932	-0.11198532	0.23531332	-0.90391432
1.02434032	0.35944532	0.04755232	-0.11650332	0.23434232	-0.89359532
1.02363032	0.35987132	0.04861732	-0.11734832	0.23579932	-0.88339032
1.02307032	0.36038232	0.04964932	-0.11894532	0.23591732	-0.87352332
1.02257032	0.36093932	0.05068832	-0.12048032	0.23656132	-0.86364532
1.02279032	0.36176632	0.05172732	-0.12313532	0.23399932	-0.85330632
1.02251032	0.36238932	0.05272932	-0.12706732	0.23290032	-0.84196132
1.02283032	0.36319932	0.05374632	-0.13164032	0.23086032	-0.83154932
1.02272032	0.36392032	0.05475532	-0.13825632	0.22997632	-0.81860232
1.02228032	0.36455132	0.05575432	-0.14212232	0.23026032	-0.80617132
1.02220032	0.36537432	0.05674732	-0.14784132	0.22853532	-0.79444432
1.02201032	0.36620432	0.05768332	-0.14963432	0.22782632	-0.78325932
1.02179032	0.36706632	0.05859632	-0.15620532	0.22774332	-0.76969632
1.02187032	0.36812632	0.05951732	-0.16375632	0.22745032	-0.75832432
1.02136032	0.36907232	0.06034532	-0.16843332	0.22633832	-0.74783132
1.02073032	0.37001032	0.06105932	-0.17044832	0.22679332	-0.73784632
1.02097032	0.37132932	0.06174532	-0.17391632	0.22474732	-0.72598532
1.01955032	0.37203332	0.06226832	-0.17780532	0.22475532	-0.71789132
1.02016032	0.37353732	0.06274732	-0.18308632	0.22031032	-0.71032832
1.02062032	0.37499932	0.06308832	-0.17811732	0.21707632	-0.70594932
1.01852032	0.37551532	0.06318132	-0.18507232	0.21650832	-0.69629532
1.02003032	0.37732432	0.06334532	-0.17627732	0.21236132	-0.69508632
1.01875032	0.37812332	0.06321332	-0.18355332	0.20974432	-0.68635332
1.01753032	0.37893332	0.06288732	-0.17535932	0.20845232	-0.68552532
1.01796032	0.38036832	0.06253732	-0.16952132	0.20410132	-0.68397932
1.01787032	0.38179232	0.06197032	-0.16505032	0.20053332	-0.68210332
1.01706032	0.38304532	0.06123832	-0.15807232	0.19832732	-0.68128232
1.01582032	0.38418632	0.06037432	-0.15483432	0.19778732	-0.67942632
1.01451032	0.38533632	0.05943932	-0.15016632	0.19923932	-0.67930332
1.01324032	0.38649232	0.05841632	-0.14563732	0.20068832	-0.67963332
1.01231032	0.38774532	0.05732532	-0.14146332	0.20151132	-0.68189932
1.01098032	0.38885632	0.05611232	-0.13755432	0.20364432	-0.68241232
1.00906032	0.38977232	0.05473232	-0.13419932	0.20722432	-0.68288632
1.00917032	0.39151732	0.05334832	-0.12375732	0.20620032	-0.68714732
1.00718032	0.39251632	0.05169332	-0.12182332	0.20933432	-0.68748932
1.00524032	0.39348832	0.05003832	-0.11098532	0.21206932	-0.69148432
1.00319032	0.39434032	0.04831632	-0.10624132	0.21491832	-0.69455232
1.00160032	0.39531532	0.04669132	-0.09972532	0.21696332	-0.69744932
1.00011032	0.39628832	0.04511632	-0.09737932	0.21868532	-0.69876132
0.99852632	0.39718332	0.04370332	-0.09183832	0.22130532	-0.70144032
0.99646732	0.39778432	0.04246532	-0.09223632	0.22521232	-0.70021132
0.99504332	0.39864132	0.04151232	-0.09109332	0.22806032	-0.69930432
0.99427232	0.39977732	0.04088732	-0.09183232	0.23168532	-0.69673232
0.99243132	0.40037632	0.04055232	-0.09500632	0.23619632	-0.69287932
0.99009332	0.40068232	0.04051932	-0.10214732	0.24325232	-0.68517932
0.99051432	0.40208332	0.04078332	-0.10730132	0.24616032	-0.67947332
0.98938632	0.40278132	0.04107632	-0.11288132	0.25172832	-0.67298632
0.98844632	0.40346932	0.04151032	-0.12059332	0.25693132	-0.66540532
0.98892532	0.40470832	0.04200432	-0.13066132	0.26039232	-0.65549132
0.98851832	0.40560332	0.04238832	-0.14278132	0.26414032	-0.64502532
0.98699632	0.40596132	0.04265932	-0.14555632	0.26995332	-0.63959432
0.98781232	0.40723632	0.04294132	-0.14970332	0.27108232	-0.63317932
0.98786932	0.40817332	0.04306532	-0.15656132	0.27190132	-0.62574332
0.98767232	0.40895232	0.04309332	-0.16002332	0.27324632	-0.62067232
0.98710232	0.40951232	0.04301632	-0.16404532	0.27411032	-0.61526232
0.98736632	0.41032032	0.04291732	-0.16650832	0.27499032	-0.61130232
0.98709432	0.41082832	0.04276532	-0.17132232	0.27483432	-0.60741832
0.98662432	0.41123832	0.04252832	-0.17280432	0.27593332	-0.60408632
0.98715332	0.41206332	0.04224932	-0.17504832	0.27447532	-0.60175532
0.98586332	0.41217732	0.04179632	-0.17544932	0.27604732	-0.60016932
0.98605932	0.41291432	0.04131132	-0.17595132	0.27601732	-0.59921132
0.98542732	0.41327032	0.04069632	-0.17604532	0.27600932	-0.59945732
0.98485732	0.41365032	0.04001532	-0.17469832	0.27488032	-0.59926232
0.98515032	0.41435232	0.03932432	-0.17498432	0.27317332	-0.60035332
0.98425732	0.41450832	0.03849632	-0.17499132	0.27174232	-0.59964232
0.98417432	0.41489832	0.03769132	-0.17320632	0.26857732	-0.60074032
0.98375332	0.41504232	0.03682932	-0.17097832	0.26616032	-0.60116132
0.98345932	0.41505632	0.03595632	-0.17143832	0.26369732	-0.59992232
0.98325632	0.41495232	0.03510632	-0.17320632	0.25986132	-0.59914432
0.98301132	0.41473932	0.03433932	-0.17830332	0.25612732	-0.59552332
0.98306132	0.41460732	0.03366832	-0.18129332	0.25051132	-0.59207632
0.98356532	0.41468632	0.03314232	-0.18307532	0.24285532	-0.58779132
0.98392532	0.41474732	0.03269932	-0.18407632	0.23496032	-0.58037232
0.98353832	0.41446532	0.03236232	-0.18471932	0.22820732	-0.57209032
0.98394932	0.41447232	0.03217732	-0.18508032	0.21955232	-0.56391332
0.98427132	0.41441832	0.03209032	-0.19034832	0.20985832	-0.55226832
0.98472232	0.41444832	0.03210432	-0.19249732	0.20072632	-0.54075232
0.98484732	0.41434032	0.03214932	-0.19269432	0.19201632	-0.52997932
0.98507032	0.41427232	0.03221332	-0.19314732	0.18265532	-0.51855432
0.98523532	0.41414632	0.03224032	-0.19330032	0.17422932	-0.50912232
0.98527532	0.41394932	0.03226132	-0.19405232	0.16573532	-0.49981132
0.98593332	0.41408832	0.03233532	-0.19328132	0.15659132	-0.48883032
0.98588932	0.41407232	0.03240332	-0.19020632	0.14853832	-0.47773932
0.98533932	0.41397432	0.03248832	-0.18353332	0.14152432	-0.46557932
0.98533532	0.41415732	0.03261532	-0.17743732	0.13265032	-0.45307532
0.98508532	0.41422932	0.03276832	-0.17114532	0.12569632	-0.44107232
0.98491132	0.41431632	0.03296332	-0.16757932	0.11974932	-0.42903532
0.98497832	0.41452232	0.03318832	-0.16486232	0.11331832	-0.41733732
0.98478032	0.41462632	0.03340032	-0.16319532	0.10904532	-0.40662332
0.98390832	0.41443532	0.03358232	-0.16118332	0.10582632	-0.39665732
0.98356332	0.41447832	0.03370232	-0.16034732	0.10157032	-0.38620032
0.98346432	0.41468032	0.03379432	-0.15776132	0.09791532	-0.37811732
0.98276932	0.41470032	0.03375532	-0.15437632	0.09542832	-0.37001932
0.98181132	0.41469832	0.03359232	-0.15025832	0.09273732	-0.36182532
0.98091832	0.41478932	0.03333732	-0.14524532	0.08929532	-0.35500132
0.98034432	0.41505132	0.03298832	-0.13707832	0.08681332	-0.34914532
0.97902532	0.41498432	0.03254532	-0.13049932	0.08463632	-0.34402132
0.97826132	0.41509932	0.03210232	-0.12128832	0.08246132	-0.33978932
0.97738532	0.41514132	0.03163632	-0.11611332	0.07952432	-0.33584732
0.97629432	0.41493932	0.03113532	-0.11515032	0.07744232	-0.32925132
0.97500932	0.41451832	0.03056932	-0.11035232	0.07473132	-0.32217932
0.97409632	0.41428032	0.02989032	-0.10079632	0.07078432	-0.31587532
0.97314732	0.41399632	0.02914532	-0.09143532	0.06644432	-0.30972032
0.97187632	0.41350632	0.02838232	-0.08708232	0.06261332	-0.30274432
0.97098732	0.41309332	0.02764732	-0.07881632	0.05652732	-0.29780732
0.97022532	0.41264332	0.02697132	-0.07408432	0.04960532	-0.29235632
0.97016232	0.41242032	0.02642832	-0.07436332	0.04143232	-0.28707632
0.96976832	0.41199632	0.02598332	-0.07499632	0.03260932	-0.28151532
0.96952132	0.41162032	0.02566432	-0.07600632	0.02227532	-0.27636032
0.96917732	0.41124032	0.02541032	-0.08058732	0.01249832	-0.26925232
0.96937332	0.41118832	0.02523532	-0.08198332	0.00194232	-0.26228332
0.96897832	0.41098532	0.02506332	-0.08271332	-0.00756632	-0.25370432
0.96851632	0.41086232	0.02494832	-0.08577232	-0.01708332	-0.24491732
0.96818832	0.41090332	0.02488932	-0.08513432	-0.02547932	-0.23607432
0.96753832	0.41090832	0.02486832	-0.08342632	-0.03277932	-0.22760732
0.96727532	0.41118232	0.02490732	-0.08337632	-0.04017132	-0.21828632
0.96644332	0.41129832	0.02497332	-0.08319732	-0.04703932	-0.21057932
0.96573632	0.41152932	0.02507832	-0.08194632	-0.05177032	-0.20263832
0.96507532	0.41179932	0.02522132	-0.07900032	-0.05813232	-0.19655432
0.96434532	0.41205732	0.02541632	-0.07940632	-0.06133332	-0.18998732
0.96355732	0.41232832	0.02563532	-0.07983732	-0.06612332	-0.18509532
0.96279032	0.41267532	0.02589132	-0.08136032	-0.06931432	-0.18034932
0.96183132	0.41303232	0.02616232	-0.08161432	-0.07197032	-0.17627632
0.96104432	0.41357032	0.02642532	-0.07978832	-0.07521232	-0.17146432
0.96020832	0.41415232	0.02666632	-0.07546632	-0.07821832	-0.16611932
0.95898832	0.41456532	0.02687632	-0.07016732	-0.08369932	-0.16109632
0.95812232	0.41506532	0.02704732	-0.06446632	-0.08873932	-0.15642732
0.95750532	0.41556632	0.02725132	-0.06298132	-0.09538232	-0.15232932
0.95667532	0.41594132	0.02748032	-0.06671632	-0.09991532	-0.14816232
0.95609832	0.41639532	0.02777532	-0.07387332	-0.10561932	-0.14366732
0.95555432	0.41692132	0.02810132	-0.08026732	-0.11112832	-0.13955432
0.95550432	0.41769832	0.02852832	-0.08567532	-0.11825932	-0.13640832
0.95542232	0.41851832	0.02898332	-0.08996432	-0.12433832	-0.13314232
0.95538832	0.41939632	0.02944732	-0.09188132	-0.12821932	-0.12895432
0.95509932	0.42017232	0.02985832	-0.09354832	-0.13407332	-0.12645832
0.95462332	0.42089232	0.03021932	-0.09677232	-0.13698032	-0.12307132
0.95382432	0.42148132	0.03052532	-0.10116232	-0.13850432	-0.11974632
0.95315332	0.42214732	0.03083532	-0.10747632	-0.14479932	-0.11573532
0.95239732	0.42278332	0.03110732	-0.10945932	-0.14784232	-0.11086132
0.95205532	0.42357232	0.03137132	-0.10693232	-0.15181132	-0.10559932
0.95156932	0.42420232	0.03157732	-0.10451232	-0.15287032	-0.09900032
0.95131932	0.42476132	0.03169732	-0.09889032	-0.15527232	-0.09375832
0.95073532	0.42491932	0.03162132	-0.09888932	-0.15664132	-0.08976232
0.95060032	0.42503932	0.03131632	-0.09763632	-0.16139532	-0.08808232
0.95025932	0.42484232	0.03078132	-0.09603032	-0.16579532	-0.08961932
0.95025032	0.42467532	0.03006432	-0.09599932	-0.17246632	-0.09403932
0.95063032	0.42473232	0.02922132	-0.09535832	-0.17917832	-0.10016632
0.95040432	0.42458232	0.02826632	-0.09920032	-0.18315932	-0.10707932
0.94982232	0.42434532	0.02727832	-0.10393832	-0.18451232	-0.11397732
0.94946932	0.42425832	0.02635132	-0.10644932	-0.18565332	-0.11992632
0.94883832	0.42407332	0.02553032	-0.10854632	-0.18398132	-0.12446632
0.94843032	0.42400032	0.02483532	-0.11181532	-0.18384032	-0.12811932
0.94806932	0.42400232	0.02426432	-0.10829032	-0.18614932	-0.13113932
0.94733832	0.42386532	0.02384332	-0.10887432	-0.18605932	-0.13242732
0.94693432	0.42389732	0.02358932	-0.11085732	-0.18513232	-0.13282032
0.94675132	0.42403232	0.02349232	-0.11197932	-0.18594932	-0.13238632
0.94645432	0.42412632	0.02350032	-0.11313232	-0.18513432	-0.13178932
0.94600032	0.42415832	0.02364832	-0.11711732	-0.18383932	-0.12956432
0.94558232	0.42421132	0.02387032	-0.11953532	-0.18366232	-0.12786832
0.94491232	0.42414632	0.02413832	-0.12199432	-0.18089432	-0.12491932
0.94422832	0.42409232	0.02443432	-0.12318232	-0.17895132	-0.12245432
0.94335432	0.42396932	0.02473932	-0.12191632	-0.17676732	-0.11978832
0.94288232	0.42404332	0.02508932	-0.11374532	-0.17753832	-0.11716932
0.94203032	0.42396932	0.02545532	-0.10626232	-0.17673632	-0.11512032
0.94088132	0.42376832	0.02581632	-0.10174132	-0.17323832	-0.11192032
0.93979832	0.42355832	0.02620232	-0.09604632	-0.17111632	-0.10961132
0.93868132	0.42331532	0.02659932	-0.09015532	-0.16893032	-0.10765532
0.93764532	0.42306032	0.02703232	-0.08603432	-0.16777032	-0.10499132
0.93691032	0.42289532	0.02755132	-0.07751232	-0.16844732	-0.10321832
0.93588832	0.42255032	0.02811332	-0.07397032	-0.16812432	-0.10041432
0.93476032	0.42211332	0.02872432	-0.07279732	-0.16876632	-0.09790732
0.93315132	0.42144832	0.02927232	-0.06882932	-0.16492132	-0.09594332
0.93163432	0.42077032	0.02976332	-0.06705032	-0.16098832	-0.09400632
0.93027732	0.42014232	0.03018832	-0.06028232	-0.15915132	-0.09387832
0.92915432	0.41954632	0.03048432	-0.05550332	-0.16039032	-0.09374632
0.92792032	0.41873832	0.03074132	-0.05042332	-0.15965732	-0.09481832
0.92682132	0.41779532	0.03096332	-0.05092932	-0.15805332	-0.09578132
0.92580332	0.41676632	0.03107832	-0.05461232	-0.15694632	-0.09754132
0.92487032	0.41575032	0.03107232	-0.05597032	-0.15862732	-0.10019632
0.92384832	0.41469132	0.03097432	-0.05481132	-0.16226232	-0.10290032
0.92256232	0.41345332	0.03079432	-0.05013832	-0.16233132	-0.10650432
0.92134532	0.41218532	0.03059432	-0.04769932	-0.16444332	-0.11046332
0.92033732	0.41096532	0.03040032	-0.04523432	-0.16829032	-0.11378132
0.91920032	0.40962832	0.03021332	-0.04306932	-0.17336032	-0.11642632
0.91835132	0.40839932	0.03004932	-0.04279432	-0.17869732	-0.11970732
0.91715432	0.40702232	0.02988732	-0.04509732	-0.18087932	-0.12296932
0.91620632	0.40576632	0.02971032	-0.04126632	-0.18112532	-0.12520432
0.91508632	0.40433532	0.02953032	-0.04201632	-0.18095932	-0.12669432
0.91395132	0.40273432	0.02932232	-0.04021832	-0.18206432	-0.12848132
0.91307232	0.40113332	0.02914932	-0.03390732	-0.18564732	-0.13016132
0.91258132	0.39959832	0.02901232	-0.02567732	-0.19516332	-0.13303132
0.91186732	0.39785832	0.02886732	-0.03197732	-0.19817132	-0.13577332
0.91120932	0.39609232	0.02867132	-0.03403432	-0.19762332	-0.13839832
0.91050032	0.39429732	0.02847432	-0.03572132	-0.19653632	-0.14238032
0.90989732	0.39250532	0.02824432	-0.03195032	-0.19889132	-0.14617732
0.90946132	0.39072132	0.02797532	-0.03737432	-0.20443332	-0.14917032
0.90857932	0.38869132	0.02766232	-0.04032332	-0.20955532	-0.15327432
0.90813932	0.38687532	0.02734032	-0.03777432	-0.21102332	-0.15614332
0.90713032	0.38480832	0.02695032	-0.02374232	-0.21067832	-0.15986832
0.90670932	0.38297032	0.02660532	-0.02005432	-0.21749032	-0.16358032
0.90646432	0.38105332	0.02628032	-0.02274732	-0.22542532	-0.16616232
0.90591032	0.37893232	0.02596932	-0.01765132	-0.22852232	-0.16931732
0.90517932	0.37684632	0.02572232	0.00074032	-0.23177232	-0.17116832
0.90432732	0.37474732	0.02556932	0.01106632	-0.23168832	-0.17413032
0.90487132	0.37321632	0.02558132	0.00032832	-0.24014032	-0.17551132
0.90428632	0.37120432	0.02567732	0.00461432	-0.24452032	-0.17670032
0.90355432	0.36920932	0.02587232	0.02085332	-0.24509932	-0.17718732
0.90315832	0.36735532	0.02615732	0.02194832	-0.24990932	-0.17726632
0.90318732	0.36568132	0.02652632	0.01291032	-0.24869632	-0.17611532
0.90335232	0.36404832	0.02690632	0.01381732	-0.25309132	-0.17600132
0.90268632	0.36213132	0.02729032	0.02154832	-0.25143832	-0.17476332
0.90188732	0.36019532	0.02768532	0.02878932	-0.25625132	-0.17380732
0.90124432	0.35834232	0.02808732	0.03332832	-0.26183532	-0.17298432
0.90100032	0.35667732	0.02847732	0.03089132	-0.26695432	-0.17246132
0.89975432	0.35468532	0.02882532	0.03953132	-0.25363032	-0.17212232
0.89915532	0.35298832	0.02917832	0.04785632	-0.25338032	-0.17176732
0.89864232	0.35139732	0.02954232	0.05162132	-0.25886532	-0.17198032
0.89866732	0.35002932	0.02996132	0.05032032	-0.26576332	-0.17237532
0.89819132	0.34850632	0.03040232	0.04968032	-0.27224132	-0.17298832
0.89761732	0.34697732	0.03091232	0.05560032	-0.27312332	-0.17330732
0.89705632	0.34553332	0.03150732	0.06378732	-0.27328532	-0.17295032
0.89646732	0.34414932	0.03216132	0.06873232	-0.27458132	-0.17273232
0.89535532	0.34261632	0.03285232	0.07914432	-0.27534532	-0.17229332
0.89515132	0.34148432	0.03361332	0.07870832	-0.27665832	-0.17110132
0.89529032	0.34051032	0.03437632	0.07279032	-0.28353532	-0.17020032
0.89530432	0.33950032	0.03511332	0.06866232	-0.28518832	-0.16927732
0.89521032	0.33849032	0.03579932	0.06652132	-0.28667232	-0.16846332
0.89419232	0.33718932	0.03639532	0.07353132	-0.28530532	-0.16807432
0.89359832	0.33614132	0.03695932	0.07442732	-0.29106032	-0.16765032
0.89330132	0.33524232	0.03745932	0.07036732	-0.28891532	-0.16745532
0.89208532	0.33399632	0.03784132	0.07882232	-0.28820832	-0.16795832
0.89088332	0.33281832	0.03814732	0.08506032	-0.28213332	-0.16823132
0.88942832	0.33150832	0.03831632	0.09351832	-0.29067232	-0.16865332
0.88866432	0.33051932	0.03844032	0.09336832	-0.28942732	-0.17008832
0.88781232	0.32957732	0.03847632	0.09290332	-0.30113932	-0.17062932
0.88730232	0.32883932	0.03842532	0.09234032	-0.30562132	-0.17063632
0.88661932	0.32801732	0.03823732	0.08762732	-0.30873732	-0.17168932
0.88540132	0.32698932	0.03788432	0.09471032	-0.30592632	-0.17283632
0.88448632	0.32611932	0.03739732	0.09496732	-0.31015132	-0.17441032
0.88322532	0.32515432	0.03674732	0.09578332	-0.30574132	-0.17675332
0.88259632	0.32445232	0.03598832	0.09468332	-0.30738932	-0.17870732
0.88133232	0.32355832	0.03509132	0.09449932	-0.30734732	-0.18078232
0.88026132	0.32269532	0.03405332	0.09604732	-0.30882132	-0.18407932
0.87929632	0.32182932	0.03286932	0.09869132	-0.32068532	-0.18624032
0.87754032	0.32063632	0.03149832	0.10595132	-0.32332932	-0.18880032
0.87529932	0.31925732	0.02995232	0.11393032	-0.31826732	-0.19198732
0.87353332	0.31803632	0.02826732	0.11983332	-0.32050232	-0.19561432
0.87184832	0.31682332	0.02647832	0.12145832	-0.32421532	-0.19920332
0.86961232	0.31539332	0.02454732	0.12603132	-0.32350432	-0.20420532
0.86808032	0.31418032	0.02253732	0.12529132	-0.32605532	-0.20828332
0.86628232	0.31282132	0.02042332	0.12442432	-0.32494832	-0.21290832
0.86464532	0.31146632	0.01824932	0.12427932	-0.32771532	-0.21710532
0.86307632	0.31009632	0.01601632	0.12374132	-0.31665732	-0.22048532
0.86134632	0.30861032	0.01371432	0.12628632	-0.31483332	-0.22399632
0.85983232	0.30712132	0.01136532	0.12806332	-0.31936832	-0.22719932
0.85850732	0.30558632	0.00897932	0.12946332	-0.31903232	-0.23025732
0.85753232	0.30403432	0.00663232	0.12544932	-0.32396732	-0.23362432
0.85717232	0.30256732	0.00439632	0.11616932	-0.32695632	-0.23681032
0.85639532	0.30083032	0.00225732	0.11215632	-0.33236132	-0.23896032
0.85608332	0.29916732	0.00020432	0.10506632	-0.33523932	-0.24042232
0.85592732	0.29746432	-0.00178332	0.10027432	-0.33808232	-0.24150032
0.85656232	0.29597832	-0.00375432	0.09044832	-0.34298132	-0.24228132
0.85629132	0.29411232	-0.00566532	0.08720532	-0.35347032	-0.24307632
0.85613232	0.29226832	-0.00753932	0.08777832	-0.35556532	-0.24271032
0.85627632	0.29043932	-0.00936632	0.08981532	-0.36094032	-0.24222032
0.85623332	0.28848632	-0.01114832	0.09166932	-0.36695432	-0.24264132
0.85621132	0.28643332	-0.01281632	0.09027932	-0.37782432	-0.24293932
0.85639632	0.28435132	-0.01434532	0.09060332	-0.38679032	-0.24377532
0.85681332	0.28225132	-0.01576232	0.08748532	-0.39625032	-0.24417532
0.85781232	0.28025632	-0.01709032	0.08209932	-0.39573732	-0.24552932
0.85886532	0.27818432	-0.01835432	0.07330132	-0.40563732	-0.24746832
0.85983932	0.27605932	-0.01952232	0.06965732	-0.41300732	-0.24989532
0.86075932	0.27386732	-0.02057732	0.06220232	-0.41833632	-0.25339432
0.86144132	0.27155432	-0.02146132	0.05924232	-0.42611932	-0.25689432
0.86202532	0.26923832	-0.02216332	0.05710332	-0.43339732	-0.26011432
0.86284132	0.26704332	-0.02266932	0.05848632	-0.43808132	-0.26291632
0.86384332	0.26495032	-0.02292832	0.05762332	-0.44020432	-0.26636232
0.86492332	0.26294532	-0.02290132	0.05959532	-0.44174332	-0.26773832
0.86688032	0.26130432	-0.02258832	0.05765232	-0.43892432	-0.26902132
0.86792332	0.25947932	-0.02195732	0.06031232	-0.44163732	-0.26944032
0.86974632	0.25800032	-0.02103832	0.06281432	-0.44066932	-0.26815032
0.87144032	0.25657532	-0.01986032	0.06469432	-0.44194532	-0.26741032
0.87264232	0.25510932	-0.01845432	0.06726632	-0.44473432	-0.26500432
0.87396832	0.25381032	-0.01687232	0.06997232	-0.44557432	-0.26292632
0.87526832	0.25263932	-0.01512332	0.07350632	-0.44750332	-0.25977432
0.87684332	0.25169432	-0.01328632	0.07562832	-0.44959432	-0.25701732
0.87770532	0.25067332	-0.01138632	0.07736432	-0.45258732	-0.25421732
0.87855732	0.24980732	-0.00947132	0.08136732	-0.45429432	-0.25145732
0.87964932	0.24914232	-0.00755132	0.08137132	-0.45583532	-0.24966532
0.88053432	0.24855332	-0.00562732	0.08136632	-0.45823832	-0.24779632
0.88099432	0.24802532	-0.00368232	0.08554832	-0.45951732	-0.24537132
0.88155232	0.24768932	-0.00175032	0.08785932	-0.46312332	-0.24286132
0.88226232	0.24753132	0.00018332	0.08796232	-0.46672232	-0.24020532
0.88217132	0.24730332	0.00207632	0.09243332	-0.46795632	-0.23754732
0.88277532	0.24741632	0.00388232	0.08947232	-0.46720032	-0.23586032
0.88272132	0.24746332	0.00561032	0.08866032	-0.47041032	-0.23429332
0.88224732	0.24754232	0.00721332	0.09079832	-0.47317732	-0.23274532
0.88219032	0.24784432	0.00872632	0.08881932	-0.47154132	-0.23156432
0.88189632	0.24819532	0.01010132	0.08525032	-0.47056932	-0.23140932
0.88182932	0.24869232	0.01138232	0.08445832	-0.46662332	-0.23058232
0.88151932	0.24926832	0.01254132	0.08342732	-0.46705532	-0.23036032
0.88164032	0.25008832	0.01363032	0.07867632	-0.46345032	-0.23055032
0.88153332	0.25092132	0.01458932	0.07253732	-0.46541332	-0.23090332
0.88152032	0.25193332	0.01545832	0.07100632	-0.46543432	-0.23114432
0.88121632	0.25293332	0.01615432	0.06848332	-0.46768032	-0.23168032
0.88143832	0.25411132	0.01671632	0.06579232	-0.46622632	-0.23307232
0.88138732	0.25519032	0.01708332	0.06676632	-0.46778732	-0.23472932
0.88123532	0.25620932	0.01724132	0.06763732	-0.46804932	-0.23731332
0.88127832	0.25737832	0.01733932	0.06854832	-0.46630232	-0.23947932
0.88130832	0.25863432	0.01733732	0.07031632	-0.46362432	-0.24225632
0.88170832	0.25998632	0.01721432	0.06861332	-0.45633032	-0.24598632
0.88138132	0.26117432	0.01701832	0.07146932	-0.45536632	-0.24901132
0.88156432	0.26253032	0.01675732	0.07105032	-0.44877932	-0.25317832
0.88157232	0.26381732	0.01641832	0.07124332	-0.44346832	-0.25722232
0.88214432	0.26521232	0.01600032	0.06578032	-0.43747032	-0.26218632
0.88231632	0.26644232	0.01545932	0.06265132	-0.42889332	-0.26745732
0.88230932	0.26758832	0.01480232	0.06285732	-0.42356032	-0.27295332
0.88210632	0.26856532	0.01397932	0.06553732	-0.41804532	-0.27888032
0.88207932	0.26946932	0.01299132	0.06542032	-0.40620932	-0.28463232
0.88174132	0.27013532	0.01184832	0.06849932	-0.40079832	-0.29056932
0.88126832	0.27060532	0.01057132	0.07188732	-0.39165732	-0.29674432
0.88071232	0.27085332	0.00914332	0.07905532	-0.38387132	-0.30142632
0.88048232	0.27093532	0.00753332	0.08519332	-0.37372432	-0.30650632
0.88055632	0.27074832	0.00581732	0.08778432	-0.36813632	-0.31112632
0.88092232	0.27020032	0.00402932	0.08804632	-0.37218432	-0.31492132
0.88220532	0.26952832	0.00225332	0.07993632	-0.36873932	-0.31866932
0.88363432	0.26846232	0.00045232	0.06937732	-0.37131132	-0.32141132
0.88539732	0.26711632	-0.00137732	0.05682132	-0.37962632	-0.32317232
0.88678332	0.26528732	-0.00326432	0.04160132	-0.39261332	-0.32497932
0.88784832	0.26304032	-0.00525932	0.03454432	-0.40414132	-0.32620232
0.88942432	0.26061932	-0.00746532	0.02660832	-0.41205632	-0.32754932
0.89059132	0.25777132	-0.00985732	0.02521132	-0.41989932	-0.32897032
0.89188432	0.25468032	-0.01240732	0.02374032	-0.42948232	-0.33144232
0.89285332	0.25123032	-0.01506032	0.01712832	-0.44268732	-0.33668932
0.89339832	0.24739932	-0.01765232	0.01202132	-0.44779332	-0.34219132
0.89326432	0.24318332	-0.02008832	0.00522632	-0.46153332	-0.34881432
0.89411132	0.23901732	-0.02251532	-0.00575432	-0.47161132	-0.35662532
0.89443432	0.23454232	-0.02476532	-0.01504932	-0.48409032	-0.36325932
0.89590432	0.23024332	-0.02687732	-0.03648832	-0.49619632	-0.37189332
0.89672832	0.22568232	-0.02894032	-0.04633032	-0.50666632	-0.38077932
0.89853832	0.22130432	-0.03100132	-0.05905432	-0.51229332	-0.38991832
0.89966332	0.21680032	-0.03304232	-0.06305832	-0.51678732	-0.39575132
0.90134532	0.21249432	-0.03519032	-0.06849432	-0.51133132	-0.40152832
0.90276332	0.20813632	-0.03754932	-0.06816032	-0.50886232	-0.40966632
0.90460332	0.20392732	-0.04023232	-0.06272432	-0.50017432	-0.41800632
0.90615132	0.19978532	-0.04320732	-0.04819632	-0.48603532	-0.42792732
0.90758032	0.19576432	-0.04624432	-0.03836032	-0.46636032	-0.43869432
0.90835432	0.19187132	-0.04927332	-0.03388032	-0.45172132	-0.45402732
0.90934032	0.18809032	-0.05223432	-0.03359832	-0.43808532	-0.46995832
0.91068632	0.18457332	-0.05516532	-0.03966732	-0.42152132	-0.48772632
0.91135132	0.18102232	-0.05781932	-0.04662432	-0.40897932	-0.50498332
0.91213332	0.17749932	-0.06018832	-0.06165432	-0.40648832	-0.52393432
0.91340332	0.17396732	-0.06262532	-0.07952232	-0.40213332	-0.54349832
0.91415632	0.17033332	-0.06476732	-0.09314332	-0.39285532	-0.56073832
0.91539632	0.16700232	-0.06657632	-0.09928832	-0.37737232	-0.57486532
0.91744332	0.16396132	-0.06805732	-0.11002132	-0.36081032	-0.58693132
0.91825132	0.16074032	-0.06915532	-0.11333732	-0.35314032	-0.59653932
0.91949332	0.15766332	-0.07017432	-0.11669432	-0.34005832	-0.60491732
0.92045132	0.15458732	-0.07104032	-0.11588532	-0.32996332	-0.61169232
0.92113032	0.15150232	-0.07173432	-0.11364932	-0.32038432	-0.61751532
0.92237732	0.14851032	-0.07226132	-0.11148332	-0.30778032	-0.62280832
0.92283032	0.14538932	-0.07247032	-0.11132632	-0.30008832	-0.62741432
0.92332532	0.14229432	-0.07248632	-0.10614132	-0.28930932	-0.63050932
0.92360232	0.13923732	-0.07235832	-0.10361932	-0.28367932	-0.63352932
0.92370332	0.13623132	-0.07220132	-0.10860032	-0.27596432	-0.63781732
0.92402032	0.13332232	-0.07209232	-0.11149232	-0.26741132	-0.64182932
0.92390732	0.13040432	-0.07195132	-0.11830832	-0.26395932	-0.64814932
0.92336432	0.12753532	-0.07177732	-0.12357532	-0.25889732	-0.65508532
0.92295432	0.12479232	-0.07167932	-0.13443732	-0.25624832	-0.66236232
0.92271232	0.12221932	-0.07163732	-0.13910432	-0.25154332	-0.66909432
0.92219632	0.11973332	-0.07161932	-0.14604632	-0.25044332	-0.67672932
0.92194032	0.11739432	-0.07168132	-0.15145932	-0.24944732	-0.68424432
0.92215832	0.11520132	-0.07183932	-0.15678232	-0.24849932	-0.69166232
0.92220332	0.11304932	-0.07212632	-0.16511632	-0.25016032	-0.70052732
0.92214032	0.11098532	-0.07253432	-0.16435832	-0.24943632	-0.70799032
0.92207632	0.10910932	-0.07292632	-0.16718432	-0.24586032	-0.71445132
0.92192332	0.10721932	-0.07336732	-0.17226532	-0.24711632	-0.72140732
0.92181532	0.10530132	-0.07400432	-0.17657832	-0.24562232	-0.72806932
0.92170332	0.10349832	-0.07471932	-0.18077132	-0.24289932	-0.73369632
0.92177532	0.10183532	-0.07554032	-0.18298932	-0.24304032	-0.73961932
0.92146632	0.10013632	-0.07655332	-0.19424032	-0.24145432	-0.74705132
0.92139432	0.09863432	-0.07780832	-0.20047932	-0.24001832	-0.75442132
0.92144132	0.09725832	-0.07934932	-0.20812532	-0.23958432	-0.76339032
0.92165532	0.09602732	-0.08117332	-0.21364032	-0.24018632	-0.77293432
0.92188032	0.09492932	-0.08322632	-0.22180732	-0.23714532	-0.78272832
0.92276632	0.09407432	-0.08559732	-0.22519332	-0.23305232	-0.79185332
0.92357832	0.09334032	-0.08824332	-0.23069232	-0.23163032	-0.80133232
0.92474132	0.09280932	-0.09116032	-0.22817332	-0.22725232	-0.81127932
0.92469332	0.09231532	-0.09414432	-0.23518132	-0.22459232	-0.82236632
0.92541332	0.09190632	-0.09721432	-0.23212232	-0.22141532	-0.83069432
0.92465532	0.09117432	-0.09992132	-0.23275232	-0.22433932	-0.83805332
0.92541132	0.09038432	-0.10254232	-0.22669332	-0.22016832	-0.83988732
0.92508632	0.08933732	-0.10483732	-0.22302232	-0.22555332	-0.84262132
0.92524232	0.08827332	-0.10705432	-0.23264332	-0.21972732	-0.84571932
0.92597032	0.08725232	-0.10928232	-0.22949432	-0.21923932	-0.84594332
0.92643332	0.08619132	-0.11146132	-0.23137332	-0.21640032	-0.84782032
0.92658032	0.08502932	-0.11350132	-0.22932332	-0.21497232	-0.84657632
0.92663532	0.08376332	-0.11538732	-0.23710932	-0.21540532	-0.84777532
0.92702732	0.08244932	-0.11722532	-0.22549332	-0.21423932	-0.84584932
0.92685732	0.08101932	-0.11885832	-0.22194932	-0.21500532	-0.84314432
0.92711532	0.07950632	-0.12046932	-0.22238932	-0.21248532	-0.84080732
0.92748332	0.07786932	-0.12188932	-0.22077732	-0.21089332	-0.83801432
0.92972932	0.07624132	-0.12329032	-0.21297932	-0.20410432	-0.83045632
0.92939932	0.07426432	-0.12413032	-0.21842532	-0.20712732	-0.82704332
0.93038932	0.07232032	-0.12503332	-0.22373632	-0.20602332	-0.82143232
0.93077532	0.07031832	-0.12583632	-0.21456932	-0.20835332	-0.81481432
0.93113832	0.06842232	-0.12683432	-0.21272832	-0.20955632	-0.81075732
0.93082032	0.06646332	-0.12779632	-0.21652932	-0.21336432	-0.80997532
0.93167532	0.06456332	-0.12888232	-0.20232532	-0.21344232	-0.80451332
0.93332832	0.06262132	-0.12995032	-0.20512232	-0.20778032	-0.80266632
0.93361932	0.06041032	-0.13058332	-0.21044632	-0.20935932	-0.80097932
0.93436332	0.05813732	-0.13120932	-0.20619732	-0.21039432	-0.79787832
0.93447132	0.05589432	-0.13180532	-0.20963532	-0.21423332	-0.79637932
0.93455432	0.05368032	-0.13247332	-0.21071832	-0.21483432	-0.79529132
0.93553532	0.05151532	-0.13327432	-0.20410532	-0.21170232	-0.79299032
0.93634932	0.04927232	-0.13386632	-0.20118532	-0.21013232	-0.79105032
0.93697732	0.04695132	-0.13426132	-0.19877832	-0.21228532	-0.78916032
0.93781132	0.04463932	-0.13460032	-0.19831532	-0.21239332	-0.78653632
0.93797932	0.04230832	-0.13481732	-0.19594932	-0.21404932	-0.78375232
0.93793732	0.04002032	-0.13503332	-0.19630732	-0.21496032	-0.78099132
0.93821232	0.03775432	-0.13533032	-0.19432732	-0.21695932	-0.77808032
0.93920532	0.03547032	-0.13564532	-0.18807432	-0.21724532	-0.77331032
0.93933232	0.03306932	-0.13583332	-0.18657432	-0.21985632	-0.76950032
0.93995932	0.03063732	-0.13609332	-0.18413832	-0.22036232	-0.76510532
0.94055032	0.02812232	-0.13630632	-0.17775132	-0.22155732	-0.75948332
0.94070732	0.02551332	-0.13647532	-0.17392732	-0.22497032	-0.75404332
0.94036332	0.02289832	-0.13671632	-0.17076732	-0.22948332	-0.74986432
0.94025132	0.02040732	-0.13724232	-0.17038132	-0.23180432	-0.74626632
0.94097332	0.01802032	-0.13787632	-0.16684432	-0.23159832	-0.74290432
0.94224132	0.01557532	-0.13834332	-0.16266032	-0.22609832	-0.73755232
0.94297732	0.01310632	-0.13859232	-0.15820632	-0.22625532	-0.73319632
0.94378232	0.01060532	-0.13877832	-0.15308832	-0.22600632	-0.72846732
0.94432532	0.00805432	-0.13891532	-0.14987032	-0.22750432	-0.72537332
0.94532432	0.00544832	-0.13915532	-0.14875432	-0.22906132	-0.72284532
0.94615332	0.00273532	-0.13934532	-0.15013932	-0.22869932	-0.72093532
0.94706732	-0.00010332	-0.13957132	-0.14861932	-0.23083932	-0.71948732
0.94752132	-0.00301832	-0.13971832	-0.14901032	-0.23344332	-0.71830632
0.94816232	-0.00597832	-0.13990232	-0.14927332	-0.23275232	-0.71751132
0.94890332	-0.00891532	-0.14007932	-0.14976132	-0.23442932	-0.71600332
0.94894932	-0.01180332	-0.14015132	-0.14835132	-0.23624432	-0.71553032
0.95010432	-0.01467432	-0.14036432	-0.14424232	-0.23478332	-0.71299632
0.95169032	-0.01765332	-0.14056132	-0.14473832	-0.23413432	-0.71111532
0.95272532	-0.02075332	-0.14066132	-0.13923532	-0.23388132	-0.70774332
0.95372932	-0.02402732	-0.14074932	-0.14063432	-0.23648432	-0.70507132
0.95517932	-0.02746232	-0.14086832	-0.13944432	-0.23656832	-0.70056032
0.95637932	-0.03103932	-0.14094232	-0.14218432	-0.23835232	-0.69514832
0.95843932	-0.03487632	-0.14104832	-0.14395432	-0.23722732	-0.68739132
0.95915832	-0.03884732	-0.14098432	-0.14507732	-0.24051732	-0.67867632
0.95969732	-0.04288632	-0.14107332	-0.14629032	-0.24403932	-0.67140132
0.96048432	-0.04698032	-0.14134732	-0.14666832	-0.24554932	-0.66326132
0.96066832	-0.05108932	-0.14159732	-0.14367532	-0.24745132	-0.65515032
0.96107932	-0.05520132	-0.14198932	-0.13886432	-0.24649832	-0.64736832
0.96196832	-0.05933632	-0.14241332	-0.13126132	-0.24102032	-0.63762332
0.96322032	-0.06337632	-0.14267532	-0.12564432	-0.23333132	-0.62902332
0.96327332	-0.06719832	-0.14266932	-0.12048532	-0.23235232	-0.62100732
0.96415532	-0.07104932	-0.14270632	-0.11882132	-0.22767232	-0.61384432
0.96494832	-0.07482932	-0.14267332	-0.12091832	-0.22787832	-0.60835132
0.96524132	-0.07839932	-0.14258232	-0.12374232	-0.22677032	-0.60373432
0.96486732	-0.08166432	-0.14246032	-0.13102532	-0.22478832	-0.60095032
0.96494832	-0.08474132	-0.14228632	-0.13215632	-0.22335232	-0.59780132
0.96447532	-0.08752132	-0.14198332	-0.13402932	-0.22183332	-0.59566932
0.96386632	-0.08993232	-0.14164032	-0.13093332	-0.22047032	-0.59427232
0.96330932	-0.09205032	-0.14130832	-0.12651132	-0.21946232	-0.59380432
0.96331532	-0.09388732	-0.14100632	-0.11796832	-0.21598332	-0.59487832
0.96286132	-0.09541432	-0.14052632	-0.11117632	-0.21615432	-0.59601932
0.96271932	-0.09671332	-0.13996932	-0.10715332	-0.21634432	-0.59816532
0.96251132	-0.09774832	-0.13934032	-0.10239432	-0.21765632	-0.60067632
0.96126132	-0.09841332	-0.13854332	-0.09547732	-0.22108832	-0.60374032
0.96065632	-0.09887232	-0.13779932	-0.08829532	-0.22314632	-0.60640432
0.95919232	-0.09897032	-0.13693032	-0.07763132	-0.22718332	-0.61021332
0.95776832	-0.09879632	-0.13605332	-0.06169732	-0.23058332	-0.61333632
0.95707432	-0.09846132	-0.13512432	-0.04492632	-0.23325432	-0.61666932
0.95641432	-0.09788532	-0.13390632	-0.03163132	-0.23577732	-0.62059232
0.95612132	-0.09707632	-0.13233332	-0.01981032	-0.23935932	-0.62312332
0.95644932	-0.09617132	-0.13044832	-0.01130932	-0.24164332	-0.62604832
0.95660232	-0.09510932	-0.12816932	-0.00377232	-0.24571732	-0.62694132
0.95713532	-0.09391832	-0.12560732	0.00134932	-0.25120832	-0.62838832
0.95755732	-0.09257632	-0.12278332	0.00556932	-0.25855132	-0.62805832
0.95699732	-0.09102832	-0.11975832	0.01320332	-0.26553232	-0.62670732
0.95689832	-0.08943332	-0.11681932	0.02263932	-0.26992632	-0.62473332
0.95615732	-0.08767832	-0.11380332	0.03596432	-0.27831232	-0.62185332
0.95537732	-0.08566332	-0.11073032	0.04814332	-0.28574032	-0.61888632
0.95450132	-0.08342332	-0.10756832	0.05914532	-0.29175532	-0.61658232
0.95351032	-0.08105032	-0.10432932	0.06577232	-0.29743332	-0.61488132
0.95261632	-0.07854132	-0.10101632	0.07522532	-0.30372832	-0.61164732
0.95232932	-0.07591532	-0.09763732	0.07678432	-0.30966832	-0.61002232
0.95194132	-0.07309932	-0.09408132	0.07674332	-0.31518032	-0.60833632
0.95135232	-0.07012132	-0.09045232	0.07716532	-0.32028632	-0.60592332
0.95018632	-0.06695432	-0.08676632	0.07868632	-0.32679832	-0.60423332
0.94976832	-0.06368032	-0.08310832	0.07687232	-0.33234532	-0.60252132
0.94903732	-0.06029132	-0.07938632	0.07680832	-0.33855132	-0.60002732
0.94848832	-0.05680432	-0.07564832	0.07726832	-0.34382132	-0.59740732
0.94811932	-0.05333032	-0.07198932	0.07544332	-0.34764932	-0.59461332
0.94873632	-0.04990632	-0.06840332	0.06854932	-0.35102432	-0.59268232
0.94865832	-0.04643532	-0.06480632	0.06271132	-0.35718032	-0.58990932
0.94846432	-0.04285632	-0.06121632	0.05590732	-0.36864332	-0.58766232
0.94840132	-0.03912432	-0.05763532	0.04664632	-0.38146332	-0.58637132
0.94849232	-0.03527632	-0.05409732	0.03581732	-0.39275032	-0.58498432
0.94844032	-0.03132532	-0.05067832	0.02190232	-0.40350132	-0.58454432
0.94893032	-0.02731532	-0.04751932	0.01238532	-0.41181332	-0.58359032
0.94860132	-0.02326332	-0.04456132	0.00579032	-0.41957532	-0.58315932
0.94909432	-0.01926132	-0.04184932	-0.00073532	-0.42515332	-0.58200432
0.94962632	-0.01530732	-0.03932532	-0.00289332	-0.43044632	-0.58123332
0.94941832	-0.01135232	-0.03687932	-0.00374032	-0.43847432	-0.57837332
0.94919332	-0.00742532	-0.03455332	-0.00873832	-0.44413432	-0.57631832
0.94915132	-0.00357632	-0.03250132	-0.01119532	-0.44805232	-0.57432032
0.95014232	0.00032232	-0.03063032	-0.02039732	-0.45192232	-0.57410432
0.95014032	0.00421632	-0.02893432	-0.03720532	-0.45441732	-0.57652032
0.95100232	0.00811032	-0.02760832	-0.05883132	-0.45489232	-0.58085632
0.95213632	0.01206932	-0.02648132	-0.08167632	-0.45330132	-0.58606332
0.95316632	0.01606532	-0.02552032	-0.11121532	-0.44671532	-0.59190232
0.95424232	0.02001032	-0.02490332	-0.13786732	-0.43522432	-0.59705532
0.95456232	0.02380032	-0.02464632	-0.16642432	-0.42307932	-0.60319332
0.95546432	0.02746332	-0.02462932	-0.18985132	-0.40771232	-0.60705332
0.95525132	0.03091932	-0.02479832	-0.20973532	-0.39873632	-0.60968332
0.95532232	0.03415932	-0.02521232	-0.22615632	-0.38668632	-0.61096632
0.95513332	0.03717832	-0.02589632	-0.24571032	-0.37813932	-0.61304232
0.95583832	0.04008232	-0.02693032	-0.25797932	-0.37064332	-0.61395432
0.95680832	0.04288432	-0.02839532	-0.27422032	-0.36125232	-0.61745632
0.95793732	0.04553532	-0.03035032	-0.28877532	-0.35119232	-0.62200032
0.95934232	0.04808932	-0.03280632	-0.30025432	-0.33952432	-0.62843532
0.96052532	0.05053832	-0.03578132	-0.30523032	-0.32912332	-0.63470632
0.96245532	0.05295732	-0.03928732	-0.30403232	-0.31749732	-0.64275632
0.96374932	0.05530532	-0.04325732	-0.29888232	-0.30501732	-0.65162032
0.96582632	0.05769032	-0.04769332	-0.28986532	-0.29194532	-0.66179332
0.96797332	0.06013732	-0.05248432	-0.28506432	-0.27826832	-0.67489932
0.96920532	0.06246032	-0.05750132	-0.28120132	-0.27034732	-0.69016232
0.97117632	0.06478232	-0.06272232	-0.27079532	-0.26231932	-0.70529932
0.97194132	0.06682632	-0.06794532	-0.26284732	-0.26339732	-0.72284032
0.97089932	0.06853832	-0.07292932	-0.25590632	-0.27331432	-0.74089732
0.97017432	0.07000932	-0.07775032	-0.24363632	-0.28247932	-0.75610232
0.96952132	0.07117632	-0.08241432	-0.23322232	-0.29303232	-0.76988832
0.96905832	0.07206632	-0.08693532	-0.21944632	-0.29972732	-0.78141832
0.96804332	0.07261032	-0.09128832	-0.21131132	-0.30946032	-0.79379332
0.96745232	0.07288132	-0.09551532	-0.19988132	-0.31586432	-0.80126932
0.96745132	0.07286732	-0.09965132	-0.19685132	-0.32064632	-0.81085332
0.96656632	0.07244232	-0.10353632	-0.19358232	-0.32789432	-0.81874832
0.96629932	0.07169732	-0.10723032	-0.18590232	-0.33255532	-0.82374632
0.96614232	0.07056232	-0.11064732	-0.18482132	-0.33396732	-0.82707532
0.96700032	0.06912632	-0.11395732	-0.18150432	-0.33543932	-0.82860732
0.96677232	0.06725132	-0.11688632	-0.18983432	-0.33266732	-0.83216532
0.96826132	0.06542232	-0.11975732	-0.18339332	-0.32706932	-0.82934532
0.96909132	0.06327032	-0.12223532	-0.17489832	-0.32668432	-0.82672032
0.97128632	0.06115332	-0.12459332	-0.17502632	-0.32063332	-0.82547532
0.97251432	0.05906832	-0.12648432	-0.17424632	-0.31806332	-0.82523932
0.97243232	0.05666732	-0.12810332	-0.17448732	-0.32257832	-0.82461032
0.97526632	0.05461832	-0.13001632	-0.17852532	-0.31698832	-0.82493132
0.97703332	0.05235632	-0.13165232	-0.17982132	-0.31588532	-0.82622432
0.97997232	0.05000732	-0.13320032	-0.18677532	-0.30711532	-0.82783332
0.98262932	0.04743832	-0.13434432	-0.17966232	-0.30446832	-0.82587932
0.98477232	0.04473232	-0.13515332	-0.17565032	-0.30212832	-0.82397932
0.98616932	0.04195132	-0.13575632	-0.17481032	-0.30279032	-0.82320932
0.98679032	0.03921332	-0.13617532	-0.17461932	-0.30616032	-0.82222132
0.98915932	0.03654332	-0.13685832	-0.16923432	-0.30276532	-0.81998132
0.99028032	0.03381432	-0.13734632	-0.17195732	-0.30336532	-0.81969632
0.99213232	0.03106232	-0.13781632	-0.17522332	-0.30141032	-0.81777032
0.99326632	0.02827532	-0.13804632	-0.17265932	-0.30198532	-0.81391532
0.99417132	0.02552132	-0.13820132	-0.17870732	-0.30352532	-0.81110332
0.99474232	0.02284132	-0.13841132	-0.17410832	-0.30579632	-0.80684132
0.99493032	0.02023032	-0.13871932	-0.17778832	-0.30882632	-0.80523332
0.99563032	0.01767632	-0.13918532	-0.17719532	-0.31014032	-0.80327832
0.99784732	0.01512032	-0.13975432	-0.17086132	-0.30721132	-0.79982032
0.99929232	0.01245332	-0.14003332	-0.16941032	-0.30519532	-0.79603432
1.00127032	0.00969732	-0.14026832	-0.16639132	-0.30352932	-0.79134932
1.00213032	0.00680532	-0.14028132	-0.16951832	-0.30414632	-0.78777832
1.00283032	0.00389532	-0.14038432	-0.17368632	-0.30579932	-0.78455032
1.00281032	0.00097932	-0.14051732	-0.17604432	-0.30871332	-0.78190432
1.00348032	-0.00185832	-0.14082832	-0.17575132	-0.30676132	-0.77695832
1.00438032	-0.00470932	-0.14110132	-0.16851332	-0.30514232	-0.77202332
1.00648032	-0.00770032	-0.14137732	-0.16236532	-0.30182032	-0.76624632
1.00776032	-0.01078932	-0.14149132	-0.15874632	-0.30246332	-0.76021832
1.00895032	-0.01404232	-0.14169632	-0.15080432	-0.30375032	-0.75308832
1.00922032	-0.01733232	-0.14187232	-0.14892432	-0.30677032	-0.74726332
1.01146032	-0.02084132	-0.14228232	-0.14692932	-0.30460332	-0.73863932
1.01280032	-0.02449032	-0.14251132	-0.14703132	-0.30361032	-0.73169832
1.01363032	-0.02815132	-0.14267932	-0.14959432	-0.30307032	-0.72585932
1.01385032	-0.03163732	-0.14270932	-0.14770132	-0.30397132	-0.72039832
1.01547032	-0.03524132	-0.14304732	-0.14374532	-0.30231132	-0.71428732
1.01666032	-0.03894432	-0.14333332	-0.13580632	-0.30076132	-0.70869132
1.01729032	-0.04259132	-0.14348232	-0.13035532	-0.30052232	-0.70470632
1.01766032	-0.04623632	-0.14370532	-0.12319932	-0.30044932	-0.70003532
1.01841032	-0.04980932	-0.14400632	-0.11812732	-0.30170732	-0.69827432
1.02004032	-0.05341132	-0.14425032	-0.11797032	-0.29741932	-0.69655932
1.02274032	-0.05703332	-0.14440532	-0.11735132	-0.29212432	-0.69435932
1.02325032	-0.06060432	-0.14418832	-0.11811232	-0.29206632	-0.69330632
1.02381032	-0.06411132	-0.14408132	-0.11999032	-0.29255332	-0.69285232
1.02376032	-0.06741832	-0.14404332	-0.12079332	-0.29225032	-0.69277132
1.02350032	-0.07055332	-0.14404632	-0.11695132	-0.29169732	-0.69137032
1.02411032	-0.07361632	-0.14411032	-0.11161732	-0.28515532	-0.69017432
1.02557032	-0.07669832	-0.14407232	-0.11219932	-0.28015532	-0.69069532
1.02544032	-0.07958532	-0.14382032	-0.11721132	-0.28046832	-0.69191332
1.02634032	-0.08246832	-0.14369932	-0.11616232	-0.27589632	-0.69042532
1.02703032	-0.08540532	-0.14342832	-0.12012032	-0.27378032	-0.69017232
1.02671032	-0.08815432	-0.14309932	-0.12661332	-0.27473332	-0.68846932
1.02716032	-0.09095432	-0.14298832	-0.13046232	-0.27520532	-0.68582432
1.02668032	-0.09357832	-0.14284532	-0.13316032	-0.27592832	-0.68325432
1.02738032	-0.09634032	-0.14284132	-0.13687832	-0.27447432	-0.68070132
1.02740032	-0.09908332	-0.14277232	-0.13520432	-0.27544532	-0.67771232
1.02737032	-0.10175732	-0.14280432	-0.13889832	-0.27566932	-0.67516832
1.02753032	-0.10443232	-0.14281432	-0.13838832	-0.27294032	-0.67065732
1.02802032	-0.10705132	-0.14273732	-0.14006332	-0.26855932	-0.66672332
1.02852032	-0.10957032	-0.14266032	-0.13934832	-0.26543332	-0.66171632
1.02879032	-0.11202732	-0.14263732	-0.14179032	-0.26291032	-0.65838232
1.02944032	-0.11454532	-0.14268032	-0.14314632	-0.26050932	-0.65568732
1.03018032	-0.11715032	-0.14267232	-0.14488732	-0.25782932	-0.65386532
1.03119032	-0.11989732	-0.14270332	-0.14494232	-0.25427632	-0.65134932
1.03229032	-0.12259732	-0.14268432	-0.14830632	-0.25116132	-0.64898932
1.03289032	-0.12536932	-0.14243432	-0.15137532	-0.24894832	-0.64557732
1.03210032	-0.12784332	-0.14222132	-0.15104232	-0.24968832	-0.64118332
1.03215032	-0.13029032	-0.14218532	-0.15356132	-0.24783232	-0.63730332
1.03253032	-0.13272032	-0.14214032	-0.14879132	-0.24584832	-0.63214832
1.03249032	-0.13498932	-0.14198732	-0.15153432	-0.24499732	-0.62854432
1.03303032	-0.13722732	-0.14177732	-0.15315932	-0.24460832	-0.62406032
1.03306032	-0.13920732	-0.14142432	-0.15431032	-0.24626732	-0.62030032
1.03267032	-0.14085832	-0.14098732	-0.15745232	-0.24923232	-0.61638232
1.03264032	-0.14222932	-0.14063832	-0.15714232	-0.24999232	-0.61303432
1.03165032	-0.14305832	-0.14017232	-0.15895432	-0.25227232	-0.61145632
1.03125032	-0.14360332	-0.13975632	-0.15434932	-0.25479332	-0.61025432
1.03049032	-0.14382332	-0.13924632	-0.14842532	-0.26040532	-0.61147432
1.02988032	-0.14389132	-0.13866332	-0.13899732	-0.26321732	-0.61160432
1.02959032	-0.14384832	-0.13788832	-0.13104032	-0.26571532	-0.61567732
1.02963032	-0.14358132	-0.13676132	-0.11934632	-0.26888532	-0.61784832
1.03002032	-0.14308032	-0.13505332	-0.10963432	-0.27233232	-0.62094632
1.03065032	-0.14223032	-0.13268732	-0.09901332	-0.27803932	-0.62223032
1.03133032	-0.14104532	-0.12969032	-0.08913732	-0.28663232	-0.62299032
1.03161032	-0.13941132	-0.12610332	-0.08005432	-0.29866832	-0.62229732
1.03262032	-0.13750432	-0.12218832	-0.06964732	-0.31108532	-0.62073932
1.03269032	-0.13509532	-0.11791432	-0.06134432	-0.32808932	-0.62062932
1.03245032	-0.13228632	-0.11348332	-0.05371532	-0.34466532	-0.62057332
1.03155032	-0.12901932	-0.10890732	-0.04401432	-0.36266832	-0.62131332
1.03078032	-0.12545832	-0.10424632	-0.04418332	-0.37988032	-0.62294532
1.02993032	-0.12159832	-0.09959432	-0.04295732	-0.39521732	-0.62511232
1.02886032	-0.11746732	-0.09491032	-0.04052632	-0.40802532	-0.62642432
1.02766032	-0.11311132	-0.09025832	-0.03874432	-0.42102732	-0.62675432
1.02626032	-0.10858132	-0.08569532	-0.03468232	-0.43052332	-0.62635232
1.02446032	-0.10383532	-0.08124432	-0.03248732	-0.43772732	-0.62465432
1.02218032	-0.09888432	-0.07699132	-0.03307032	-0.44329432	-0.62464432
1.02035032	-0.09376732	-0.07300532	-0.04053432	-0.44826232	-0.62535432
1.01937032	-0.08854232	-0.06942832	-0.04962932	-0.45097332	-0.62851932
1.01808032	-0.08309832	-0.06623232	-0.06026832	-0.45265932	-0.63248232
1.01764032	-0.07755132	-0.06354032	-0.07289332	-0.45211132	-0.63844532
1.01734032	-0.07188832	-0.06135032	-0.07811032	-0.44842332	-0.64441232
1.01663032	-0.06609832	-0.05955232	-0.08504632	-0.44514132	-0.65231332
1.01585032	-0.06019432	-0.05815232	-0.08459632	-0.44066132	-0.66004832
1.01507032	-0.05424932	-0.05700032	-0.08437932	-0.43608632	-0.66854432
1.01397032	-0.04827632	-0.05615132	-0.08898432	-0.43096532	-0.67815532
1.01222032	-0.04229032	-0.05535332	-0.09014632	-0.42989632	-0.68682432
1.01025032	-0.03637432	-0.05471832	-0.09667132	-0.42682032	-0.69649732
1.00914032	-0.03054832	-0.05428532	-0.09890132	-0.42043332	-0.70489532
1.00761032	-0.02471932	-0.05397632	-0.10829232	-0.41434832	-0.71412132
1.00625032	-0.01899532	-0.05385232	-0.11243032	-0.40634932	-0.72144932
1.00410032	-0.01336532	-0.05386532	-0.12302732	-0.39885132	-0.73154832
1.00207032	-0.00784832	-0.05414032	-0.13212732	-0.38911332	-0.74003932
1.00076032	-0.00243332	-0.05470232	-0.13509332	-0.37563432	-0.74791032
0.99824832	0.00282132	-0.05546132	-0.14372632	-0.36573932	-0.75734732
0.99562132	0.00793532	-0.05642832	-0.14781732	-0.35514332	-0.76596832
0.99296732	0.01284132	-0.05756732	-0.15349232	-0.34397332	-0.77452832
0.99041332	0.01759032	-0.05887532	-0.15151832	-0.33429432	-0.78257632
0.98648332	0.02203732	-0.06019132	-0.15537832	-0.32719732	-0.79167432
0.98318432	0.02623832	-0.06162732	-0.15010532	-0.31758532	-0.79692732
0.97882832	0.03009532	-0.06306932	-0.15153232	-0.31255632	-0.80296532
0.97372132	0.03358232	-0.06452432	-0.15961132	-0.31132232	-0.81000932
0.97028232	0.03681332	-0.06616132	-0.15661332	-0.30168332	-0.81301432
0.96660732	0.03973332	-0.06794132	-0.17126032	-0.29633932	-0.81704232
0.96416432	0.04250732	-0.06994732	-0.16803432	-0.28629432	-0.82202232
0.96051832	0.04497632	-0.07211832	-0.17277132	-0.28037432	-0.82488632
0.95703532	0.04727232	-0.07452732	-0.18500932	-0.27522332	-0.82943032
0.95565132	0.04955632	-0.07737032	-0.19469732	-0.25422832	-0.83281832
0.95319132	0.05162432	-0.08046632	-0.20698232	-0.24891232	-0.84020732
0.95185132	0.05365632	-0.08399732	-0.21162432	-0.23457132	-0.84533232
0.95017332	0.05552332	-0.08789832	-0.21713932	-0.22665732	-0.85161132
0.94818532	0.05726732	-0.09212432	-0.23099632	-0.22177732	-0.86008432
0.94764632	0.05899932	-0.09688232	-0.23316932	-0.21583532	-0.86812032
0.94517532	0.06042632	-0.10170932	-0.23281332	-0.21924332	-0.87637332
0.93964232	0.06115032	-0.10596532	-0.22728532	-0.23551632	-0.88265532
0.93379832	0.06107232	-0.10964432	-0.21415632	-0.25780632	-0.88412832
0.93027332	0.06037232	-0.11302332	-0.20502632	-0.27120532	-0.88054832
0.92853532	0.05943932	-0.11623332	-0.19420132	-0.27561632	-0.87290932
0.92717332	0.05838232	-0.11924132	-0.19060732	-0.27723832	-0.86688832
0.92614532	0.05714332	-0.12194232	-0.18338832	-0.27534432	-0.86073632
0.92534132	0.05568132	-0.12414532	-0.17044532	-0.27387732	-0.85214432
0.92566432	0.05404532	-0.12595932	-0.16504232	-0.26868932	-0.84509932
0.92560032	0.05223132	-0.12727032	-0.15743632	-0.26597632	-0.83777532
0.92816132	0.05044032	-0.12849332	-0.15715632	-0.25480232	-0.83214432
0.92989632	0.04847632	-0.12934732	-0.15088532	-0.24958832	-0.82447432
0.93090532	0.04640232	-0.12991132	-0.14646932	-0.24471932	-0.81883832
0.93167532	0.04424632	-0.13047732	-0.14306232	-0.24473232	-0.81489232
0.93184932	0.04213132	-0.13102532	-0.13729932	-0.24695232	-0.81095132
0.93214332	0.03997632	-0.13167732	-0.13280632	-0.24831932	-0.80811732
0.93370832	0.03784332	-0.13251032	-0.13291532	-0.24457232	-0.80518932
0.93439132	0.03552432	-0.13313132	-0.12673832	-0.24301632	-0.80368232
0.93595832	0.03310632	-0.13381532	-0.13070632	-0.24026932	-0.80165132
0.93605932	0.03057532	-0.13428932	-0.12848832	-0.24211132	-0.80114732
0.93719832	0.02802932	-0.13491332	-0.12794332	-0.24098232	-0.80086732
0.93849432	0.02536232	-0.13555032	-0.12032732	-0.24053932	-0.79803332
0.93899532	0.02256532	-0.13602532	-0.11559832	-0.24057632	-0.79633532
0.93891532	0.01975732	-0.13640332	-0.11681832	-0.24421032	-0.79648332
0.93906632	0.01708832	-0.13682632	-0.12067232	-0.24287232	-0.79672932
0.94081332	0.01446632	-0.13735832	-0.12090632	-0.23897232	-0.79561132
0.94086832	0.01182832	-0.13752632	-0.11857232	-0.23855632	-0.79361332
0.94193132	0.00926632	-0.13782932	-0.11692832	-0.23509132	-0.79211932
0.94237432	0.00669132	-0.13804332	-0.11454132	-0.23469832	-0.79047332
0.94326432	0.00404232	-0.13828232	-0.11104932	-0.23389232	-0.78909332
0.94552632	0.00120832	-0.13858832	-0.11052732	-0.22721832	-0.78675332
0.94814232	-0.00198432	-0.13872632	-0.11509032	-0.22494332	-0.78280932
0.94973332	-0.00542332	-0.13868332	-0.11357232	-0.22590432	-0.77719732
0.94894632	-0.00886332	-0.13849432	-0.11778332	-0.23298632	-0.77196032
0.94870332	-0.01217232	-0.13866932	-0.12559932	-0.23603332	-0.76743032
0.94843732	-0.01528232	-0.13899332	-0.12755632	-0.23848632	-0.76319032
0.94983232	-0.01834732	-0.13946332	-0.12553132	-0.23371532	-0.75800032
0.95133232	-0.02150632	-0.13979132	-0.12214732	-0.23253332	-0.75397132
0.95239432	-0.02481432	-0.14000132	-0.11534732	-0.22990032	-0.74946232
0.95423032	-0.02830332	-0.14027232	-0.11461132	-0.22640732	-0.74629332
0.95528432	-0.03189132	-0.14041532	-0.10726232	-0.22441532	-0.74305032
0.95703132	-0.03568232	-0.14055532	-0.10038432	-0.22291432	-0.73762032
0.95880032	-0.03972332	-0.14061532	-0.09990032	-0.21942732	-0.73303232
0.95950532	-0.04389832	-0.14058432	-0.10110232	-0.22321632	-0.72895132
0.95938232	-0.04804232	-0.14060232	-0.10124732	-0.22662232	-0.72428232
0.96051932	-0.05218532	-0.14082132	-0.10303832	-0.22261832	-0.72027232
0.96188832	-0.05634332	-0.14087932	-0.10682832	-0.21794232	-0.71649932
0.96189832	-0.06027732	-0.14072032	-0.10919532	-0.21563332	-0.71396332
0.96172632	-0.06398432	-0.14060632	-0.10969132	-0.21371132	-0.71083332
0.96194532	-0.06749132	-0.14055332	-0.11346932	-0.20989132	-0.71003932
0.96315432	-0.07093532	-0.14052932	-0.10843132	-0.20545832	-0.70869532
0.96369132	-0.07433632	-0.14038732	-0.10578532	-0.20294732	-0.70814432
0.96478532	-0.07784932	-0.14030132	-0.10764032	-0.19953532	-0.70885532
0.96488232	-0.08144332	-0.14013332	-0.10656532	-0.20226232	-0.70874032
0.96424432	-0.08497532	-0.14005232	-0.10755532	-0.20724332	-0.70733732
0.96345132	-0.08827532	-0.14016532	-0.10480532	-0.20941332	-0.70659332
0.96357932	-0.09139032	-0.14025332	-0.10723532	-0.20512232	-0.70546432
0.96404432	-0.09425732	-0.14008232	-0.10635332	-0.20158932	-0.70465932
0.96395632	-0.09688632	-0.13972032	-0.10732032	-0.20050232	-0.70517932
0.96351932	-0.09938932	-0.13948532	-0.10286232	-0.20395832	-0.70496132
0.96238832	-0.10181332	-0.13933232	-0.10208032	-0.20974232	-0.70589932
0.96245532	-0.10429632	-0.13942632	-0.09780832	-0.20845932	-0.70478832
0.96266932	-0.10676532	-0.13945932	-0.09883532	-0.20925132	-0.70363232
0.96319532	-0.10923332	-0.13942532	-0.10024032	-0.20824832	-0.70059132
0.96232932	-0.11142232	-0.13922032	-0.10488032	-0.21121232	-0.69858432
0.96203232	-0.11348932	-0.13924632	-0.10231132	-0.21146332	-0.69565132
0.96127432	-0.11530632	-0.13928032	-0.10631132	-0.21377332	-0.69375732
0.96139232	-0.11714632	-0.13939632	-0.10449132	-0.21191332	-0.69011932
0.96185132	-0.11906132	-0.13950532	-0.10478032	-0.20964532	-0.68685232
0.96189832	-0.12094832	-0.13948232	-0.10414732	-0.20859432	-0.68407432
0.96183432	-0.12291632	-0.13946232	-0.10612232	-0.20976532	-0.68092132
0.96208932	-0.12501532	-0.13956732	-0.10781932	-0.21000232	-0.67665832
0.96211732	-0.12718032	-0.13964032	-0.10842932	-0.21119232	-0.67174132
0.96195032	-0.12930832	-0.13971832	-0.10793132	-0.21242932	-0.66608832
0.96196532	-0.13153032	-0.13984732	-0.10624432	-0.21166132	-0.65952332
0.96118632	-0.13363532	-0.13996932	-0.10175432	-0.21447632	-0.65394232
0.96132432	-0.13589832	-0.14030732	-0.10050032	-0.21241932	-0.64853632
0.96167632	-0.13825932	-0.14054032	-0.09844032	-0.20784032	-0.64424532
0.96217632	-0.14068532	-0.14063732	-0.09639532	-0.20425532	-0.63950832
0.96223932	-0.14308432	-0.14060232	-0.09658632	-0.20254232	-0.63733732
0.96288732	-0.14556332	-0.14067832	-0.09255832	-0.20093832	-0.63371532
0.96306432	-0.14808032	-0.14073332	-0.09040832	-0.20031132	-0.63122632
0.96340732	-0.15081032	-0.14079232	-0.08575832	-0.19991432	-0.62903832
0.96399332	-0.15377832	-0.14086632	-0.08239332	-0.19924232	-0.62690632
0.96330132	-0.15656132	-0.14081632	-0.08006532	-0.20262132	-0.62499532
0.96287332	-0.15921132	-0.14083632	-0.07657532	-0.20518032	-0.62342832
0.96252232	-0.16165532	-0.14073132	-0.07811032	-0.20374132	-0.62138832
0.96257932	-0.16381732	-0.14052532	-0.07900332	-0.20326832	-0.61954732
0.96227832	-0.16550132	-0.14020432	-0.08180632	-0.20242932	-0.61724232
0.96167132	-0.16675832	-0.13980832	-0.08547432	-0.20369332	-0.61404432
0.96173432	-0.16779432	-0.13947532	-0.08669032	-0.20459432	-0.61028732
0.96197032	-0.16859432	-0.13914732	-0.08753132	-0.20637232	-0.60616032
0.96207332	-0.16914432	-0.13875532	-0.09161232	-0.20978432	-0.60330532
0.96167132	-0.16936232	-0.13829832	-0.08885832	-0.21533232	-0.59936732
0.96124132	-0.16936432	-0.13778632	-0.09024132	-0.22004732	-0.59836532
0.96112632	-0.16923032	-0.13717032	-0.08496932	-0.22365432	-0.59725932
0.96055632	-0.16878632	-0.13628632	-0.07618532	-0.22915232	-0.59583432
0.95949932	-0.16805032	-0.13509632	-0.06680632	-0.23468632	-0.59604032
0.95846932	-0.16706032	-0.13354032	-0.05413932	-0.23952632	-0.59681432
0.95792332	-0.16585332	-0.13149532	-0.03784432	-0.24518532	-0.59605532
0.95817632	-0.16446132	-0.12887732	-0.02232232	-0.24912432	-0.59509132
0.95819632	-0.16263832	-0.12554732	-0.00836732	-0.25952532	-0.59383832
0.95967232	-0.16069732	-0.12170032	0.00369032	-0.26605332	-0.59211032
0.96007732	-0.15815832	-0.11715032	0.01479232	-0.27994032	-0.58813732
0.96139032	-0.15538332	-0.11222132	0.02542032	-0.29730032	-0.58443732
0.96347632	-0.15238032	-0.10685632	0.03262832	-0.30901432	-0.58158232
0.96567232	-0.14918232	-0.10094432	0.03105332	-0.32172032	-0.57732332
0.96669232	-0.14554732	-0.09454532	0.03514432	-0.33768632	-0.57122332
0.96847932	-0.14173732	-0.08799432	0.03689032	-0.35172032	-0.56800332
0.96851032	-0.13736132	-0.08120632	0.03387532	-0.36656732	-0.56434732
0.96810732	-0.13270432	-0.07442532	0.03146832	-0.38055832	-0.55997832
0.96676632	-0.12761132	-0.06770232	0.03223632	-0.39490032	-0.55646732
0.96431232	-0.12215632	-0.06114032	0.04049432	-0.40732532	-0.55226532
0.96189132	-0.11643532	-0.05485232	0.03461632	-0.42022932	-0.55026232
0.95898032	-0.11050232	-0.04891232	0.03739232	-0.43240232	-0.54927332
0.95711732	-0.10445432	-0.04340432	0.03473032	-0.43953432	-0.55088832
0.95514232	-0.09817632	-0.03828532	0.02632832	-0.44780732	-0.55462532
0.95378132	-0.09186232	-0.03360132	0.01550932	-0.45223232	-0.56024932
0.95179432	-0.08539232	-0.02922532	0.01127432	-0.45683132	-0.56351532
0.95118132	-0.07894232	-0.02520832	0.00746132	-0.45835732	-0.56661232
0.95021432	-0.07240332	-0.02150032	-0.00196032	-0.46013932	-0.57124732
0.94978732	-0.06583932	-0.01820632	-0.00062532	-0.45907532	-0.57553532
0.94956632	-0.05921632	-0.01536332	-0.00711532	-0.45593732	-0.58081032
0.94952232	-0.05263232	-0.01307432	-0.00785132	-0.44853632	-0.58737632
0.94928632	-0.04610232	-0.01128732	-0.01365432	-0.43912032	-0.59463632
0.94894032	-0.03968832	-0.00996832	-0.02256532	-0.43074532	-0.60344632
0.94867832	-0.03338332	-0.00910632	-0.02540832	-0.41902232	-0.61114532
0.94864932	-0.02721032	-0.00865732	-0.03538132	-0.40665532	-0.61974732
0.94884032	-0.02112632	-0.00861332	-0.04314632	-0.38893532	-0.62821032
0.94825932	-0.01513932	-0.00899532	-0.04991232	-0.37326532	-0.63695432
0.94731232	-0.00926932	-0.00979032	-0.06506132	-0.35598832	-0.64701432
0.94690132	-0.00356932	-0.01103032	-0.07503732	-0.33282732	-0.65643132
0.94633032	0.00195332	-0.01268032	-0.08698232	-0.31184832	-0.66602832
0.94543632	0.00728332	-0.01477332	-0.09945432	-0.28856832	-0.67547132
0.94392632	0.01243932	-0.01729032	-0.11114232	-0.26532232	-0.68662832
0.94206532	0.01743032	-0.02014132	-0.12862832	-0.24539132	-0.69831432
0.94009532	0.02223932	-0.02334132	-0.13650932	-0.22743132	-0.70994032
0.93703332	0.02675632	-0.02672732	-0.14900832	-0.21389232	-0.72093232
0.93433632	0.03108632	-0.03037732	-0.15055332	-0.19567132	-0.73083332
0.93063632	0.03514432	-0.03419632	-0.15781532	-0.18473832	-0.74027432
0.92634232	0.03888032	-0.03806632	-0.16139832	-0.17938232	-0.75027632
0.92215632	0.04230732	-0.04197932	-0.17247832	-0.17319932	-0.75972632
0.91859732	0.04554132	-0.04599132	-0.16974332	-0.16643632	-0.76739232
0.91511632	0.04852132	-0.05005832	-0.16983832	-0.16161932	-0.77445932
0.91182832	0.05128132	-0.05415332	-0.17024532	-0.15084632	-0.78073132
0.90823832	0.05374232	-0.05826332	-0.16673332	-0.15282932	-0.78774132
0.90530032	0.05603732	-0.06246832	-0.16287032	-0.15298132	-0.79409432
0.90250132	0.05807532	-0.06669232	-0.16158532	-0.15095832	-0.79898732
0.90060332	0.05996732	-0.07104632	-0.15392332	-0.15283532	-0.80514532
0.89842032	0.06165832	-0.07540932	-0.16298932	-0.15528332	-0.81271932
0.89782232	0.06333532	-0.08001232	-0.15858132	-0.15677932	-0.81876132
0.89664932	0.06480632	-0.08466732	-0.16230132	-0.15967532	-0.82723932
0.89486832	0.06606532	-0.08934932	-0.15349332	-0.17571232	-0.83587032
0.89391232	0.06716432	-0.09412732	-0.14971032	-0.18093332	-0.84329132
0.89078832	0.06778732	-0.09851232	-0.14623432	-0.19953732	-0.85042532
0.88608332	0.06772932	-0.10225132	-0.13810332	-0.22144432	-0.85337032
0.88304232	0.06720332	-0.10557732	-0.12866632	-0.23493932	-0.85105732
0.88216032	0.06644232	-0.10871932	-0.12773132	-0.24031632	-0.84664332
0.88150732	0.06552432	-0.11158832	-0.12824832	-0.24080832	-0.84258332
0.88183832	0.06455732	-0.11431132	-0.12778332	-0.23899832	-0.83903532
0.88185532	0.06334332	-0.11668332	-0.12490432	-0.24003832	-0.83483432
0.88271532	0.06196632	-0.11879232	-0.12543832	-0.23874132	-0.83232232
0.88387932	0.06036032	-0.12057132	-0.12493032	-0.23817432	-0.82847232
0.88377732	0.05848732	-0.12192232	-0.12648532	-0.23903432	-0.82685232
0.88525432	0.05667832	-0.12335632	-0.11206632	-0.23427832	-0.82049732
0.88632032	0.05469032	-0.12455732	-0.11747632	-0.23040132	-0.82046232
0.88828732	0.05270432	-0.12577332	-0.11629932	-0.22629632	-0.81804632
0.88811732	0.05050532	-0.12661732	-0.11229132	-0.23034132	-0.81679932
0.88800332	0.04824832	-0.12747032	-0.11089632	-0.23313532	-0.81594332
0.88889832	0.04601332	-0.12837032	-0.11406432	-0.23237732	-0.81555032
0.89023832	0.04377632	-0.12924832	-0.11741232	-0.22953532	-0.81623732
0.89079632	0.04146032	-0.12995132	-0.12079232	-0.22932032	-0.81670632
0.89103632	0.03911332	-0.13066032	-0.11918532	-0.22900932	-0.81682332
0.89144332	0.03682432	-0.13142032	-0.11919232	-0.22879632	-0.81739632
0.89185532	0.03449032	-0.13212832	-0.11483132	-0.22771632	-0.81848732
0.89222632	0.03213632	-0.13276332	-0.11790332	-0.22693732	-0.81870132
0.89298432	0.02974032	-0.13345932	-0.12037232	-0.22523832	-0.81827832
0.89326732	0.02727232	-0.13402232	-0.11580932	-0.22896532	-0.81759632
0.89413632	0.02483132	-0.13458532	-0.11393632	-0.22447632	-0.81691132
0.89450532	0.02242732	-0.13510832	-0.11361032	-0.22205832	-0.81585932
0.89530032	0.02021132	-0.13577132	-0.11109032	-0.22182332	-0.81644132
0.89601032	0.01805232	-0.13622932	-0.11447832	-0.21523932	-0.81692332
0.89670932	0.01590132	-0.13646832	-0.10997932	-0.21826932	-0.81611232
0.89762932	0.01358332	-0.13669032	-0.11373632	-0.21637132	-0.81463132
0.89726532	0.01123232	-0.13673232	-0.10697032	-0.21861132	-0.81234532
0.89689532	0.00896932	-0.13690332	-0.10887532	-0.22121832	-0.81120832
0.89729732	0.00676632	-0.13722832	-0.10512032	-0.22057532	-0.80799732
0.89705032	0.00457532	-0.13749932	-0.09969632	-0.22554332	-0.80475132
0.89708432	0.00253432	-0.13784732	-0.09980432	-0.22352032	-0.80204132
0.89739532	0.00055332	-0.13814232	-0.09310632	-0.22450832	-0.79950732
0.89821832	-0.00144032	-0.13824332	-0.09180332	-0.22398932	-0.79551532
0.89848732	-0.00349032	-0.13810532	-0.09221132	-0.22513732	-0.79224432
0.89848832	-0.00549732	-0.13793532	-0.09444032	-0.22726132	-0.78896232
0.89850132	-0.00742532	-0.13791032	-0.09634332	-0.22895332	-0.78517032
0.89844632	-0.00933832	-0.13798432	-0.09753432	-0.22962832	-0.78186732
0.89878932	-0.01127032	-0.13822632	-0.09797832	-0.22913132	-0.77683932
0.89909732	-0.01326032	-0.13844432	-0.09468732	-0.23037032	-0.77262332
0.89954432	-0.01528132	-0.13865732	-0.09464632	-0.22817832	-0.76741132
0.89983732	-0.01732832	-0.13876832	-0.08881832	-0.22972832	-0.76251632
0.90095732	-0.01946232	-0.13890432	-0.09340232	-0.22728032	-0.75903232
0.90122032	-0.02166832	-0.13888832	-0.09044832	-0.23021132	-0.75439232
0.90159632	-0.02385032	-0.13900732	-0.09176332	-0.23166132	-0.75073932
0.90225632	-0.02601932	-0.13918432	-0.09310032	-0.23141032	-0.74762632
0.90311332	-0.02830432	-0.13933032	-0.09074232	-0.23029332	-0.74487432
0.90393932	-0.03074032	-0.13942632	-0.09005632	-0.23027332	-0.74209432
0.90449932	-0.03320532	-0.13949332	-0.08997532	-0.23004332	-0.74037032
0.90567232	-0.03579132	-0.13958132	-0.08451632	-0.22796632	-0.73637932
0.90647132	-0.03859232	-0.13949832	-0.08526932	-0.22998632	-0.73385632
0.90704932	-0.04151432	-0.13940032	-0.08919132	-0.23279632	-0.73117732
0.90704532	-0.04448132	-0.13939032	-0.08778632	-0.23744232	-0.72778132
0.90695032	-0.04740132	-0.13956432	-0.09395732	-0.24154632	-0.72668032
0.90768332	-0.05036232	-0.13988732	-0.09677232	-0.24117932	-0.72500732
0.90908232	-0.05333932	-0.14021832	-0.09274532	-0.23802532	-0.72213432
0.91015232	-0.05623032	-0.14031132	-0.09306332	-0.23568432	-0.72056832
0.91159132	-0.05917732	-0.14028632	-0.09560932	-0.23272132	-0.72027932
0.91126532	-0.06191232	-0.14004932	-0.09539232	-0.23421032	-0.72029432
0.91202432	-0.06453932	-0.14002032	-0.09304332	-0.23058232	-0.72013632
0.91371232	-0.06716132	-0.13994032	-0.09038532	-0.22615532	-0.71857132
0.91436532	-0.06992532	-0.13955732	-0.09353132	-0.22588732	-0.71924532
0.91413032	-0.07262032	-0.13925032	-0.09813532	-0.23173132	-0.72030432
0.91457832	-0.07535332	-0.13928932	-0.10047932	-0.23574532	-0.72068932
0.91478932	-0.07803632	-0.13927832	-0.10692632	-0.23699732	-0.72130532
0.91555532	-0.08064732	-0.13920932	-0.11368032	-0.23659332	-0.72138232
0.91661932	-0.08322232	-0.13909532	-0.12291232	-0.23506932	-0.72126632
0.91707232	-0.08564432	-0.13883432	-0.12678232	-0.23514932	-0.72037532
0.91739132	-0.08795832	-0.13865432	-0.13239532	-0.23490232	-0.72096732
0.91818032	-0.09035132	-0.13858732	-0.13263232	-0.23474532	-0.72031232
0.91911932	-0.09279632	-0.13859132	-0.13843732	-0.23252732	-0.72057032
0.91969432	-0.09523832	-0.13850532	-0.14088032	-0.23198632	-0.72037332
0.92005632	-0.09766132	-0.13839132	-0.13990432	-0.23252032	-0.71837332
0.92000832	-0.09995132	-0.13831732	-0.13989432	-0.23277132	-0.71749832
0.92016332	-0.10211032	-0.13827832	-0.14106632	-0.23314832	-0.71559632
0.92027432	-0.10418932	-0.13825732	-0.14218832	-0.23175132	-0.71400232
0.92054032	-0.10617532	-0.13826132	-0.14457632	-0.23125732	-0.71195332
0.92080432	-0.10806132	-0.13820732	-0.14513532	-0.23060632	-0.70995832
0.92183232	-0.11004332	-0.13816632	-0.14375432	-0.22799332	-0.70820132
0.92212032	-0.11196232	-0.13800532	-0.14636132	-0.22725132	-0.70613632
0.92200432	-0.11387332	-0.13785032	-0.14581432	-0.22883732	-0.70300732
0.92255632	-0.11594332	-0.13791732	-0.14452532	-0.22677732	-0.69841632
0.92285932	-0.11802732	-0.13800932	-0.13897932	-0.22801832	-0.69254832
0.92254732	-0.12016332	-0.13800732	-0.13864932	-0.22998832	-0.68719232
0.92336232	-0.12260932	-0.13812832	-0.13442432	-0.22876832	-0.68051932
0.92332732	-0.12499932	-0.13814632	-0.13158632	-0.22975632	-0.67323632
0.92398032	-0.12758232	-0.13821132	-0.12837432	-0.22789132	-0.66420932
0.92479832	-0.13032432	-0.13822232	-0.12537432	-0.22563832	-0.65322532
0.92492732	-0.13303132	-0.13821832	-0.12243532	-0.22600532	-0.64123932
0.92532232	-0.13581432	-0.13845132	-0.12045332	-0.22718332	-0.62959632
0.92584632	-0.13879032	-0.13879532	-0.11513232	-0.22861132	-0.61694632
0.92615532	-0.14179132	-0.13920032	-0.10929032	-0.22870432	-0.60500432
0.92657532	-0.14474932	-0.13961132	-0.10845032	-0.22753032	-0.59486832
0.92814232	-0.14791332	-0.13996132	-0.10422832	-0.22147532	-0.58396932
0.92920332	-0.15095632	-0.14004332	-0.10122732	-0.21715532	-0.57390332
0.92964332	-0.15379432	-0.13999232	-0.09808732	-0.21616632	-0.56460832
0.93000332	-0.15645732	-0.13989132	-0.10141232	-0.21334132	-0.55725332
0.93015032	-0.15882032	-0.13971932	-0.09837632	-0.21213832	-0.55098832
0.93021432	-0.16089332	-0.13948032	-0.10059732	-0.21114532	-0.54765232
0.93054332	-0.16278832	-0.13908632	-0.09781432	-0.20905932	-0.54492432
0.93126632	-0.16449532	-0.13855732	-0.08918932	-0.20697632	-0.54235732
0.93098132	-0.16572232	-0.13769032	-0.08232732	-0.20660732	-0.54325332
0.93036132	-0.16661832	-0.13666632	-0.07677732	-0.20796032	-0.54536332
0.93037632	-0.16735432	-0.13555832	-0.06823232	-0.20729932	-0.54916432
0.93033432	-0.16784132	-0.13424532	-0.05467232	-0.20785932	-0.55366232
0.93015432	-0.16805032	-0.13259432	-0.04203732	-0.20898532	-0.55966932
0.93096732	-0.16816732	-0.13064132	-0.02844132	-0.20963432	-0.56661332
0.93233332	-0.16809932	-0.12816532	-0.01594532	-0.21253932	-0.57250432
0.93365232	-0.16772332	-0.12500332	-0.00782832	-0.21953132	-0.57769232
0.93632432	-0.16732232	-0.12128032	-0.00466632	-0.22857232	-0.58150432
0.93858832	-0.16656032	-0.11680632	-0.00214932	-0.23909632	-0.58185432
0.93983832	-0.16526632	-0.11170832	-0.00080832	-0.25311132	-0.58059532
0.94191632	-0.16383232	-0.10622432	-0.00021432	-0.26683332	-0.57724832
0.94459632	-0.16223632	-0.10022332	0.00370232	-0.27688332	-0.57190532
0.94503032	-0.16005832	-0.09350832	0.00663632	-0.29041532	-0.56604132
0.94233632	-0.15700832	-0.08637832	0.01926732	-0.30822732	-0.55941832
0.93824032	-0.15331832	-0.07919132	0.02233332	-0.32436932	-0.55563832
0.93383932	-0.14917832	-0.07215032	0.02014232	-0.33931932	-0.55398732
0.92912032	-0.14464532	-0.06530832	0.02322832	-0.35552732	-0.55271832
0.92431032	-0.13974832	-0.05876332	0.02555632	-0.37155232	-0.55269432
0.91958432	-0.13457332	-0.05262132	0.03171232	-0.38418632	-0.55289932
0.91543332	-0.12914332	-0.04687932	0.03169332	-0.39795732	-0.55576332
0.91147532	-0.12340332	-0.04162632	0.03205232	-0.40904132	-0.55985332
0.90773132	-0.11734432	-0.03685332	0.02887132	-0.41964932	-0.56619932
0.90530232	-0.11113332	-0.03268932	0.02526932	-0.42799032	-0.57517132
0.90374132	-0.10470932	-0.02906532	0.02147532	-0.43117632	-0.58532632
0.90255832	-0.09812032	-0.02601032	0.01766232	-0.43197132	-0.59817832
0.90251532	-0.09146232	-0.02341832	0.01316532	-0.42709932	-0.61173732
0.90137332	-0.08464832	-0.02120332	0.00190332	-0.42421032	-0.62509932
0.90116432	-0.07792232	-0.01939632	-0.00280232	-0.41697732	-0.63729132
0.90029332	-0.07117732	-0.01796732	-0.01163732	-0.40988632	-0.65050832
0.89943132	-0.06450532	-0.01686832	-0.02108932	-0.40147832	-0.66194232
0.89886832	-0.05789632	-0.01617332	-0.02395432	-0.39025032	-0.67114132
0.89805532	-0.05132232	-0.01587532	-0.02734032	-0.37888232	-0.68117932
0.89791132	-0.04484532	-0.01597732	-0.03410532	-0.36132432	-0.69095232
0.89781232	-0.03841432	-0.01650232	-0.04209432	-0.34249432	-0.70143732
0.89747132	-0.03204932	-0.01749632	-0.05041532	-0.32443432	-0.71203032
0.89707132	-0.02575032	-0.01894332	-0.06285832	-0.30183332	-0.72427232
0.89594332	-0.01955632	-0.02081632	-0.07254732	-0.27959732	-0.73531432
0.89423432	-0.01347032	-0.02306132	-0.08619632	-0.25540032	-0.74695532
0.89196532	-0.00756032	-0.02569832	-0.09165732	-0.23524032	-0.75818232
0.88986732	-0.00182532	-0.02868332	-0.10017032	-0.21201832	-0.76952332
0.88794032	0.00374532	-0.03200832	-0.10393632	-0.18701132	-0.77924432
0.88544032	0.00909132	-0.03560832	-0.10342132	-0.16234432	-0.78840532
0.88175432	0.01412832	-0.03934132	-0.10205432	-0.15319732	-0.80009032
0.87734832	0.01879032	-0.04322432	-0.12728132	-0.14426632	-0.81186432
0.87372832	0.02321532	-0.04723432	-0.12007932	-0.13449032	-0.82151032
0.87013332	0.02730632	-0.05137232	-0.10584232	-0.13341632	-0.83030532
0.86651932	0.03103732	-0.05560032	-0.09639432	-0.13663832	-0.83965832
0.86268632	0.03444232	-0.05985432	-0.08727932	-0.14006232	-0.84950332
0.85893232	0.03750532	-0.06413532	-0.08218432	-0.14852932	-0.85945232
0.85472532	0.04023132	-0.06838332	-0.07660532	-0.16091632	-0.86961132
0.85119932	0.04265532	-0.07265432	-0.07116632	-0.16783732	-0.87866532
0.84646732	0.04459832	-0.07673132	-0.07440032	-0.18306832	-0.88837532
0.84180332	0.04608532	-0.08062332	-0.07899432	-0.19962932	-0.89749932
0.83814432	0.04716532	-0.08440632	-0.08258732	-0.21257532	-0.90422332
0.83518132	0.04787632	-0.08808732	-0.08529532	-0.22257432	-0.90966932
0.83295332	0.04824932	-0.09170132	-0.08357032	-0.23143932	-0.91336532
0.83092232	0.04824732	-0.09519932	-0.08332132	-0.24073332	-0.91592832
0.82989132	0.04789932	-0.09863232	-0.08247732	-0.24812332	-0.91617132
0.82918732	0.04715132	-0.10190732	-0.07927732	-0.25463832	-0.91482832
0.82893232	0.04610032	-0.10504432	-0.07476132	-0.25957932	-0.91145632
0.82901032	0.04482432	-0.10807332	-0.07435532	-0.26171732	-0.90717632
0.82932632	0.04332332	-0.11095032	-0.07529432	-0.26288632	-0.90258432
0.82989932	0.04164232	-0.11364032	-0.08215832	-0.26189532	-0.89868732
0.83067532	0.03970332	-0.11610132	-0.08642732	-0.26025532	-0.89237932
0.83168332	0.03753332	-0.11828032	-0.08642032	-0.25598732	-0.88452732
0.83293532	0.03517232	-0.12021032	-0.09051832	-0.25262732	-0.87607032
0.83442132	0.03266432	-0.12193032	-0.09005132	-0.24624932	-0.86636632
0.83556532	0.03008232	-0.12339032	-0.09399832	-0.24225532	-0.85776232
0.83626032	0.02752032	-0.12465832	-0.09576732	-0.23810132	-0.84988932
0.83708132	0.02507032	-0.12581432	-0.10227632	-0.23425132	-0.84470632
0.83828032	0.02264532	-0.12685432	-0.10729532	-0.22837732	-0.84022432
0.83904132	0.02024432	-0.12762132	-0.11447732	-0.22567332	-0.83723132
0.84016332	0.01794332	-0.12836032	-0.12380332	-0.22116032	-0.83676732
0.84109132	0.01569932	-0.12904132	-0.12551532	-0.21618232	-0.83608532
0.84208532	0.01341932	-0.12963132	-0.12663732	-0.21298732	-0.83629332
0.84262832	0.01110232	-0.13010932	-0.12718532	-0.21146832	-0.83721232
0.84301132	0.00875232	-0.13052732	-0.12075832	-0.21305232	-0.83818732
0.84412532	0.00632132	-0.13100432	-0.12348232	-0.21104332	-0.83922132
0.84426432	0.00382632	-0.13128432	-0.12255932	-0.21046632	-0.83921832
0.84402232	0.00130232	-0.13153832	-0.11947732	-0.21456032	-0.83877332
0.84418232	-0.00125432	-0.13190832	-0.11965932	-0.21558632	-0.83850932
0.84473032	-0.00388632	-0.13231632	-0.12189232	-0.21791532	-0.83772432
0.84488432	-0.00660032	-0.13267032	-0.12133332	-0.22090132	-0.83638332
0.84446432	-0.00927032	-0.13298032	-0.12323632	-0.22307032	-0.83480232
0.84391432	-0.01184332	-0.13337732	-0.12215732	-0.22741532	-0.83356132
0.84355332	-0.01433732	-0.13381432	-0.11506832	-0.22851332	-0.82983332
0.84414132	-0.01685832	-0.13430032	-0.11481832	-0.22692532	-0.82841132
0.84495732	-0.01940232	-0.13467932	-0.11447632	-0.22444232	-0.82532132
0.84649232	-0.02210532	-0.13496632	-0.11959432	-0.22138432	-0.82234732
0.84838232	-0.02499132	-0.13514632	-0.12170832	-0.22107732	-0.81805832
0.84865332	-0.02790332	-0.13501832	-0.12854432	-0.22341532	-0.81359432
0.84874332	-0.03079932	-0.13498132	-0.13110032	-0.22942132	-0.80851932
0.84830632	-0.03365132	-0.13511032	-0.12735532	-0.23581932	-0.80296032
0.84780232	-0.03644232	-0.13537632	-0.12580932	-0.24185432	-0.79720332
0.84844632	-0.03928032	-0.13586732	-0.12228932	-0.24335232	-0.79093432
0.84969432	-0.04232332	-0.13627632	-0.12341932	-0.24311432	-0.78511832
0.85021432	-0.04538832	-0.13645832	-0.12280332	-0.24438232	-0.77896032
0.84997832	-0.04833832	-0.13659632	-0.12347532	-0.24854632	-0.77266732
0.85000332	-0.05115932	-0.13688232	-0.12511332	-0.25097832	-0.76822832
0.85003232	-0.05385932	-0.13722332	-0.12586932	-0.25369732	-0.76511332
0.85080532	-0.05662432	-0.13764832	-0.12047832	-0.25372732	-0.76079032
0.85213832	-0.05950532	-0.13804432	-0.11851732	-0.25210132	-0.75721432
0.85394832	-0.06264732	-0.13829332	-0.11726432	-0.24981532	-0.75490532
0.85528332	-0.06594632	-0.13830432	-0.11598732	-0.25055332	-0.75120732
0.85569432	-0.06926032	-0.13819132	-0.11918832	-0.25426732	-0.74811132
0.85667932	-0.07271832	-0.13823732	-0.12110932	-0.25766732	-0.74438932
0.85661032	-0.07609532	-0.13822932	-0.12113932	-0.26100632	-0.74042132
0.85747132	-0.07946432	-0.13848032	-0.12244932	-0.26376232	-0.73679932
0.85796532	-0.08283032	-0.13866832	-0.12545532	-0.26565432	-0.73531832
0.85976732	-0.08640332	-0.13895232	-0.12629532	-0.26411332	-0.73439832
0.86058032	-0.09007532	-0.13900432	-0.12534732	-0.26627532	-0.73336832
0.86128432	-0.09383832	-0.13912532	-0.12631632	-0.26732432	-0.73234932
0.86149132	-0.09760532	-0.13933932	-0.12372532	-0.26945232	-0.73107332
0.86226532	-0.10145032	-0.13965932	-0.12363932	-0.26709032	-0.72947832
0.86309232	-0.10538732	-0.13982632	-0.11869532	-0.26511932	-0.72750132
0.86206932	-0.10916632	-0.13981332	-0.11307232	-0.26751932	-0.72578932
0.86280732	-0.11309132	-0.14013032	-0.11056532	-0.26569832	-0.72644332
0.86590732	-0.11744932	-0.14055232	-0.10483932	-0.25786532	-0.72271332
0.86687232	-0.12169632	-0.14042632	-0.10465432	-0.25631232	-0.71983532
0.86691432	-0.12578432	-0.14022532	-0.10795232	-0.25695732	-0.71726732
0.86699432	-0.12983532	-0.14016932	-0.10624432	-0.25724732	-0.71370232
0.86661532	-0.13372632	-0.14009832	-0.10572932	-0.25495032	-0.70888932
0.86785832	-0.13795832	-0.14022232	-0.10063632	-0.24989732	-0.70359632
0.86751132	-0.14211132	-0.14018032	-0.09607432	-0.25052632	-0.69921132
0.86741432	-0.14620132	-0.14040832	-0.09339032	-0.25120232	-0.69476032
0.86787432	-0.15045332	-0.14077332	-0.08826232	-0.24651132	-0.68881232
0.86884732	-0.15472432	-0.14100632	-0.08401332	-0.23763532	-0.68209332
0.86930032	-0.15880732	-0.14100632	-0.08829932	-0.23009732	-0.67748132
0.86982732	-0.16272932	-0.14096532	-0.08506332	-0.22412232	-0.67214132
0.87035932	-0.16672032	-0.14094232	-0.08286632	-0.21862632	-0.66691532
0.87159832	-0.17088632	-0.14104532	-0.07889232	-0.21210332	-0.66286132
0.87221332	-0.17515632	-0.14102432	-0.07706732	-0.21022932	-0.65993532
0.87263332	-0.17947032	-0.14113932	-0.07646732	-0.20679832	-0.65572032
0.87610232	-0.18452132	-0.14152232	-0.07867732	-0.19701532	-0.65031932
0.87704032	-0.18926832	-0.14129232	-0.07792832	-0.19396932	-0.64236832
0.87515232	-0.19341232	-0.14090532	-0.07944932	-0.19670932	-0.63578332
0.87638632	-0.19817532	-0.14115732	-0.07800332	-0.18914632	-0.62817432
0.87600432	-0.20286832	-0.14100832	-0.08210232	-0.18201232	-0.62181732
0.87559432	-0.20722132	-0.14091732	-0.08472632	-0.17964232	-0.61509832
0.87692732	-0.21188432	-0.14100932	-0.08715732	-0.17306232	-0.60764732
0.87633832	-0.21595132	-0.14065732	-0.09229132	-0.16876632	-0.60235232
0.87591432	-0.21973432	-0.14033932	-0.09599032	-0.16385932	-0.59733232
0.87581732	-0.22327232	-0.14007032	-0.09848032	-0.15878632	-0.59398932
0.87574332	-0.22638632	-0.13974332	-0.09595432	-0.15285732	-0.59111932
0.87543832	-0.22898132	-0.13918932	-0.08941432	-0.15133032	-0.58956932
0.87498432	-0.23114232	-0.13844732	-0.08221732	-0.14968432	-0.59095232
0.87428232	-0.23277832	-0.13761932	-0.06837332	-0.14925132	-0.59324432
0.87316432	-0.23386532	-0.13666632	-0.05197132	-0.14991932	-0.59736232
0.87217132	-0.23458932	-0.13554032	-0.03684032	-0.15097332	-0.60296832
0.87207232	-0.23510532	-0.13417532	-0.02146132	-0.15264532	-0.60707332
0.87180532	-0.23513232	-0.13227732	-0.01155232	-0.15757132	-0.61300232
0.87220632	-0.23485232	-0.12992532	-0.00483632	-0.16355732	-0.61698432
0.87278432	-0.23422832	-0.12707332	-0.00183132	-0.17195632	-0.62127032
0.87366432	-0.23329432	-0.12370032	0.00545232	-0.18318232	-0.62184132
0.87502332	-0.23214732	-0.11983732	0.00852432	-0.19516232	-0.62251732
0.87593832	-0.23058232	-0.11542432	0.01123832	-0.21143732	-0.62098332
0.87687332	-0.22877132	-0.11056932	0.00978332	-0.22500032	-0.61917732
0.87798732	-0.22675632	-0.10541332	0.00668432	-0.23728232	-0.61799832
0.87966732	-0.22474932	-0.09993932	0.00222232	-0.24701532	-0.61506332
0.88055932	-0.22240232	-0.09395932	-0.00146432	-0.25703932	-0.61097932
0.88098932	-0.21981032	-0.08770632	-0.00051432	-0.26529132	-0.60446132
0.88016532	-0.21670032	-0.08117532	-0.00397532	-0.27657832	-0.59830532
0.87864432	-0.21314032	-0.07459432	-0.00519232	-0.28902432	-0.59255432
0.87674732	-0.20922032	-0.06812532	-0.00453532	-0.30089432	-0.58650032
0.87383132	-0.20480032	-0.06187432	-0.01098632	-0.31397332	-0.58329632
0.87093632	-0.20005332	-0.05597832	-0.01270332	-0.32524732	-0.58105932
0.86909832	-0.19527532	-0.05056332	-0.00857732	-0.33454932	-0.57921032
0.86582632	-0.18992032	-0.04548432	-0.01714332	-0.34792932	-0.58096432
0.86420732	-0.18469532	-0.04093832	-0.01776332	-0.35580332	-0.58425632
0.86332032	-0.17938532	-0.03676832	-0.01692232	-0.36233732	-0.58764532
0.86244232	-0.17399632	-0.03294132	-0.01892132	-0.36611332	-0.59187232
0.86145532	-0.16845832	-0.02940032	-0.02177632	-0.36998432	-0.59585432
0.86126232	-0.16299932	-0.02621432	-0.02291832	-0.37318132	-0.59988232
0.86099632	-0.15739232	-0.02334332	-0.02398832	-0.37620432	-0.60426632
0.86105632	-0.15180732	-0.02085932	-0.02472932	-0.37754932	-0.60745232
0.86150832	-0.14614532	-0.01875132	-0.02642032	-0.37867632	-0.61110432
0.86227532	-0.14040032	-0.01711632	-0.03009532	-0.37692932	-0.61562932
0.86411632	-0.13464332	-0.01601532	-0.03423332	-0.37188832	-0.62183932
0.86689332	-0.12882132	-0.01548532	-0.03692932	-0.36474732	-0.62874032
0.87112532	-0.12294532	-0.01555632	-0.03792432	-0.35277332	-0.63688132
0.87511332	-0.11677632	-0.01620532	-0.04993132	-0.34306732	-0.64866132
0.88075532	-0.11056232	-0.01744032	-0.06586232	-0.32729432	-0.66266732
0.88447432	-0.10390532	-0.01919432	-0.07344632	-0.31582732	-0.67491832
0.88789632	-0.09706132	-0.02142632	-0.08503332	-0.30394532	-0.68899232
0.89118932	-0.09008132	-0.02407232	-0.09201132	-0.29243332	-0.70184232
0.89348332	-0.08292032	-0.02706432	-0.09758232	-0.28280232	-0.71564632
0.89532832	-0.07570732	-0.03032232	-0.10725532	-0.27450132	-0.72941932
0.89745932	-0.06847832	-0.03387632	-0.10860832	-0.26558532	-0.74100032
0.89905932	-0.06124632	-0.03764232	-0.11561532	-0.25911332	-0.75353032
0.89944532	-0.05401532	-0.04154732	-0.12150732	-0.25640532	-0.76707432
0.89996532	-0.04691632	-0.04558432	-0.12522232	-0.25193232	-0.77822032
0.90060132	-0.03995632	-0.04972932	-0.13275632	-0.24893632	-0.79093732
0.90039832	-0.03315532	-0.05394332	-0.13877532	-0.24723932	-0.80268832
0.90077532	-0.02661432	-0.05827432	-0.13481932	-0.24327732	-0.81327332
0.90072732	-0.02033332	-0.06265332	-0.13456832	-0.24349732	-0.82326832
0.89920432	-0.01434232	-0.06690732	-0.13985832	-0.24749632	-0.83424732
0.89836732	-0.00869832	-0.07120732	-0.13757532	-0.25055332	-0.84276832
0.89725732	-0.00342932	-0.07550732	-0.13875132	-0.25428632	-0.85268932
0.89576732	0.00144232	-0.07979332	-0.13935132	-0.26025132	-0.86148432
0.89464832	0.00592132	-0.08415932	-0.13800332	-0.26670132	-0.86896932
0.89272732	0.00991432	-0.08854332	-0.13835132	-0.27502232	-0.87686532
0.89188732	0.01346432	-0.09315032	-0.14173032	-0.28025132	-0.88544832
0.88975432	0.01654432	-0.09771332	-0.14324132	-0.28898732	-0.89272232
0.88562332	0.01907132	-0.10204432	-0.14555432	-0.30525932	-0.90027932
0.87806832	0.02064032	-0.10561032	-0.13657232	-0.33140632	-0.90287732
0.87090432	0.02106232	-0.10850132	-0.12768332	-0.35212632	-0.89985232
0.86959332	0.02066132	-0.11146732	-0.11573132	-0.35504832	-0.88906332
0.86918832	0.01979732	-0.11409532	-0.11370232	-0.35601632	-0.87990332
0.86990232	0.01874132	-0.11659232	-0.11706232	-0.35468532	-0.87223532
0.87026832	0.01750232	-0.11879532	-0.11727632	-0.35635832	-0.86391832
0.87191832	0.01611932	-0.12096832	-0.11817832	-0.35497932	-0.85850432
0.87354532	0.01455932	-0.12296932	-0.11373732	-0.35352132	-0.85367932
0.87497132	0.01274832	-0.12475632	-0.10462432	-0.35275432	-0.84795832
0.87589832	0.01070232	-0.12630032	-0.09965432	-0.35317432	-0.84371432
0.87733732	0.00850732	-0.12774232	-0.09120132	-0.35219232	-0.84085232
0.87903232	0.00618832	-0.12907832	-0.08129932	-0.34980332	-0.83712432
0.88011432	0.00385432	-0.13020732	-0.07671932	-0.34887132	-0.83635032
0.88134732	0.00148132	-0.13130632	-0.07621032	-0.34867132	-0.83638232
0.88215832	-0.00091132	-0.13233832	-0.07350032	-0.34747732	-0.83610432
0.88295832	-0.00331432	-0.13338332	-0.06714632	-0.34744432	-0.83521332
0.88347932	-0.00571732	-0.13437132	-0.06641332	-0.34685532	-0.83644532
0.88430532	-0.00813132	-0.13538432	-0.06429632	-0.34551932	-0.83795632
0.88514132	-0.01052032	-0.13632332	-0.06651732	-0.34491932	-0.84147632
0.88684832	-0.01298932	-0.13721532	-0.06376232	-0.34117332	-0.84219632
0.88817732	-0.01555732	-0.13786932	-0.06570532	-0.33970332	-0.84374932
0.88860332	-0.01800532	-0.13842132	-0.06182332	-0.33766632	-0.84374932
0.88902232	-0.02027832	-0.13897432	-0.05711332	-0.33381732	-0.84377032
0.88989332	-0.02248632	-0.13947632	-0.05354832	-0.32988332	-0.84379932
0.89080032	-0.02465532	-0.13973432	-0.05245332	-0.32707232	-0.84211732
0.89174332	-0.02676932	-0.13980832	-0.05527032	-0.32181732	-0.84190232
0.89282432	-0.02880232	-0.13980632	-0.05679832	-0.31805132	-0.83894632
0.89351132	-0.03076632	-0.13977032	-0.06132232	-0.31592032	-0.83752532
0.89369232	-0.03260732	-0.13975432	-0.06293332	-0.31469332	-0.83453032
0.89400532	-0.03435332	-0.13986632	-0.06196532	-0.31320032	-0.83037932
0.89450232	-0.03608732	-0.14003832	-0.06103932	-0.31216132	-0.82641032
0.89459232	-0.03777832	-0.14017532	-0.05658132	-0.31223332	-0.82215232
0.89444132	-0.03936832	-0.14033332	-0.05234832	-0.31194132	-0.81924132
0.89418632	-0.04087332	-0.14040832	-0.05263832	-0.31283632	-0.81752032
0.89480632	-0.04242832	-0.14052232	-0.05229332	-0.30991532	-0.81608932
0.89476432	-0.04392132	-0.14048932	-0.04968732	-0.30855932	-0.81379132
0.89547432	-0.04542632	-0.14060932	-0.04619232	-0.30559132	-0.81080632
0.89530532	-0.04681632	-0.14060232	-0.04026932	-0.30152132	-0.80668732
0.89450832	-0.04816532	-0.14051432	-0.03798832	-0.30360532	-0.80441132
0.89517032	-0.04964832	-0.14061732	-0.03770832	-0.30117932	-0.80179232
0.89524032	-0.05124332	-0.14056132	-0.03815832	-0.30224432	-0.80000332
0.89592732	-0.05298832	-0.14059332	-0.03876132	-0.30128632	-0.79743532
0.89636432	-0.05473632	-0.14067732	-0.03760132	-0.29970832	-0.79462532
0.89668632	-0.05648432	-0.14079232	-0.03589132	-0.29788732	-0.79119232
0.89689732	-0.05823432	-0.14096232	-0.03798632	-0.29580032	-0.78858032
0.89783632	-0.05995032	-0.14124532	-0.03668432	-0.29117932	-0.78510732
0.89830332	-0.06158132	-0.14135232	-0.03609532	-0.28789932	-0.78369932
0.89874532	-0.06318432	-0.14138132	-0.03599032	-0.28580832	-0.78284832
0.89949632	-0.06483832	-0.14129732	-0.03333532	-0.28015732	-0.78137932
0.90041732	-0.06652232	-0.14122032	-0.03918632	-0.27361832	-0.78100232
0.90052432	-0.06814732	-0.14113932	-0.03728732	-0.27109832	-0.78103032
0.90055932	-0.06964732	-0.14114732	-0.03517532	-0.27081532	-0.78203132
0.90085132	-0.07112232	-0.14113632	-0.03516132	-0.27141332	-0.78563032
0.90081432	-0.07252732	-0.14094032	-0.03223832	-0.26699932	-0.78724432
0.90109532	-0.07393832	-0.14065332	-0.03642532	-0.26258832	-0.79178532
0.90115432	-0.07536032	-0.14037332	-0.03509232	-0.26584832	-0.79529832
0.90169432	-0.07690332	-0.14014532	-0.03597632	-0.25779132	-0.79808332
0.90260332	-0.07857032	-0.13994032	-0.03163732	-0.25340232	-0.79830532
0.90278832	-0.08034432	-0.13968132	-0.03710132	-0.25618732	-0.79913632
0.90311932	-0.08221732	-0.13951032	-0.04198232	-0.25692532	-0.79915832
0.90374132	-0.08423532	-0.13933232	-0.04969432	-0.25621632	-0.79984532
0.90475632	-0.08640132	-0.13914332	-0.04901032	-0.25333232	-0.79548932
0.90591532	-0.08866732	-0.13897432	-0.05721432	-0.24797932	-0.79128732
0.90535032	-0.09076332	-0.13861332	-0.06792732	-0.24707732	-0.78586432
0.90524932	-0.09278432	-0.13851732	-0.07131232	-0.24504332	-0.77807932
0.90616732	-0.09483332	-0.13864632	-0.07378732	-0.23918732	-0.77072332
0.90734732	-0.09699032	-0.13871732	-0.07272432	-0.23430732	-0.76119832
0.90804532	-0.09928332	-0.13870332	-0.07414832	-0.22951932	-0.75380832
0.90895332	-0.10165632	-0.13879732	-0.07488932	-0.22622532	-0.74623632
0.90942232	-0.10397132	-0.13890132	-0.07109532	-0.22199832	-0.73871632
0.91010732	-0.10628432	-0.13908632	-0.07070132	-0.21737232	-0.73372732
0.91093432	-0.10858932	-0.13925032	-0.07131532	-0.21212832	-0.72935232
0.91167832	-0.11098032	-0.13926532	-0.07086032	-0.20726732	-0.72696232
0.91205132	-0.11330732	-0.13916532	-0.06977532	-0.20284332	-0.72514632
0.91321832	-0.11588532	-0.13917232	-0.06803932	-0.19833132	-0.72442732
0.91283132	-0.11843732	-0.13900032	-0.06640532	-0.19888632	-0.72381532
0.91217832	-0.12095632	-0.13893032	-0.05837632	-0.19788432	-0.72273332
0.91204232	-0.12346632	-0.13895632	-0.05683332	-0.19532432	-0.72314832
0.91217132	-0.12604532	-0.13897132	-0.05034532	-0.19277632	-0.72220232
0.91237232	-0.12877132	-0.13894032	-0.04510532	-0.19041932	-0.72174732
0.91296632	-0.13155032	-0.13886232	-0.04630432	-0.18833432	-0.72192932
0.91344332	-0.13442332	-0.13873932	-0.04548532	-0.18830732	-0.72006432
0.91380032	-0.13744432	-0.13854532	-0.05187732	-0.18763032	-0.71816732
0.91407432	-0.14057032	-0.13838632	-0.05249732	-0.18774032	-0.71375932
0.91365232	-0.14356732	-0.13822032	-0.05232032	-0.18848432	-0.70773632
0.91293632	-0.14647632	-0.13815632	-0.05341832	-0.19049232	-0.70162432
0.91268832	-0.14943232	-0.13822132	-0.04715332	-0.19014032	-0.69199132
0.91349132	-0.15258032	-0.13843732	-0.04971132	-0.18526832	-0.68339532
0.91499632	-0.15592432	-0.13847732	-0.05225832	-0.18270532	-0.67168632
0.91588832	-0.15937732	-0.13817532	-0.06048132	-0.17968132	-0.65855532
0.91502432	-0.16235032	-0.13770732	-0.07034332	-0.17911432	-0.64358232
0.91407532	-0.16503432	-0.13735132	-0.08153732	-0.17814032	-0.62911032
0.91315932	-0.16732832	-0.13702932	-0.09184132	-0.17696432	-0.61418432
0.91284932	-0.16924532	-0.13679632	-0.09813332	-0.17416832	-0.59956732
0.91292932	-0.17077832	-0.13659932	-0.09794932	-0.17331732	-0.58574332
0.91265232	-0.17177532	-0.13633032	-0.09871932	-0.17413232	-0.57436032
0.91290432	-0.17247132	-0.13607832	-0.09203632	-0.17515632	-0.56420432
0.91261432	-0.17271432	-0.13567032	-0.08368032	-0.17796232	-0.55637732
0.91220232	-0.17260132	-0.13501332	-0.07493532	-0.18063732	-0.55164132
0.91181632	-0.17214732	-0.13398432	-0.06415932	-0.18352232	-0.54810732
0.91212132	-0.17146832	-0.13258832	-0.04876232	-0.18559332	-0.54525932
0.91217832	-0.17043932	-0.13065132	-0.03617032	-0.19087532	-0.54450032
0.91285732	-0.16926332	-0.12832132	-0.02310032	-0.19645632	-0.54398432
0.91356132	-0.16780632	-0.12551232	-0.00420332	-0.20445532	-0.54295332
0.91334632	-0.16593132	-0.12215932	0.00997632	-0.21619032	-0.54359632
0.91328732	-0.16382632	-0.11848632	0.03059332	-0.22843232	-0.54158732
0.91290532	-0.16147832	-0.11444932	0.04526432	-0.24343232	-0.54147732
0.91314132	-0.15901432	-0.11019432	0.05812932	-0.25798332	-0.54201532
0.91297532	-0.15631532	-0.10561232	0.06452532	-0.27409132	-0.54515132
0.91118232	-0.15310432	-0.10067432	0.07484232	-0.29237132	-0.54785732
0.90915832	-0.14961632	-0.09573532	0.08127332	-0.30806232	-0.55184232
0.90635532	-0.14573732	-0.09074132	0.08855832	-0.32391432	-0.55848932
0.90505432	-0.14188332	-0.08578432	0.09352232	-0.33791632	-0.56539232
0.90462832	-0.13804632	-0.08062532	0.08926532	-0.34939832	-0.57277932
0.90424032	-0.13411232	-0.07513732	0.08523032	-0.36189632	-0.57814532
0.90362932	-0.13013632	-0.06939132	0.07606232	-0.37289732	-0.58234432
0.90250432	-0.12600432	-0.06339932	0.06495932	-0.38381232	-0.58478332
0.90051132	-0.12168132	-0.05730532	0.05528632	-0.39375832	-0.58460432
0.89834132	-0.11724732	-0.05133932	0.04759432	-0.40192332	-0.58419032
0.89463632	-0.11243632	-0.04555432	0.04413432	-0.41063632	-0.58398032
0.89072232	-0.10740432	-0.04015132	0.03621632	-0.41830332	-0.58543832
0.88656532	-0.10212832	-0.03522532	0.03270832	-0.42636932	-0.58872232
0.88300932	-0.09668332	-0.03084532	0.02523232	-0.43132132	-0.59471632
0.88024732	-0.09113332	-0.02706832	0.01966132	-0.43105732	-0.60236332
0.87797732	-0.08545432	-0.02390132	0.01333432	-0.42837132	-0.61340532
0.87622432	-0.07965332	-0.02134332	0.00798732	-0.42257132	-0.62624932
0.87470732	-0.07378132	-0.01937332	0.00243932	-0.41394232	-0.63958032
0.87373732	-0.06789532	-0.01796832	-0.00298732	-0.40238432	-0.65339232
0.87326432	-0.06200932	-0.01709532	-0.00866032	-0.38848732	-0.66806332
0.87277932	-0.05610432	-0.01673232	-0.01476732	-0.37179732	-0.68234132
0.87182732	-0.05022232	-0.01683332	-0.02517232	-0.35634632	-0.69626332
0.87146732	-0.04442532	-0.01742632	-0.03460832	-0.33662832	-0.70926132
0.87156532	-0.03867732	-0.01855832	-0.04393632	-0.31158732	-0.72103832
0.87152932	-0.03292032	-0.02030132	-0.05565832	-0.28235132	-0.73389232
0.87012332	-0.02716532	-0.02253732	-0.06923632	-0.25894532	-0.74660232
0.86945132	-0.02146332	-0.02533632	-0.08574232	-0.22926032	-0.75892132
0.86701832	-0.01581032	-0.02859632	-0.10485332	-0.20419232	-0.77364932
0.86384932	-0.01024932	-0.03229532	-0.12705432	-0.17926932	-0.78754632
0.86005932	-0.00486032	-0.03635232	-0.14381232	-0.15448032	-0.80032232
0.85640632	0.00043732	-0.04065932	-0.15644932	-0.12714532	-0.80908432
0.85118232	0.00544632	-0.04508332	-0.16610632	-0.11893032	-0.82075532
0.84641632	0.01023832	-0.04958032	-0.17549632	-0.10182932	-0.82976932
0.84048532	0.01474732	-0.05408132	-0.18767332	-0.09947732	-0.84162532
0.83481532	0.01892832	-0.05858232	-0.18935032	-0.09931532	-0.85164732
0.82975032	0.02275032	-0.06303332	-0.17727532	-0.09763732	-0.85860632
0.82327532	0.02614332	-0.06724632	-0.16279332	-0.10753332	-0.86578832
0.81833032	0.02927132	-0.07144232	-0.15439332	-0.11083032	-0.87162032
0.81364232	0.03211732	-0.07559132	-0.14979832	-0.10839032	-0.87619132
0.80942032	0.03473232	-0.07976232	-0.13998832	-0.10777732	-0.88085932
0.80462032	0.03702632	-0.08386232	-0.13343432	-0.11533332	-0.88679432
0.79933832	0.03894932	-0.08785132	-0.12507532	-0.12882532	-0.89284232
0.79434332	0.04044632	-0.09177832	-0.11217632	-0.14261632	-0.89712432
0.78857732	0.04142232	-0.09546832	-0.11033232	-0.16329832	-0.90107132
0.78302332	0.04183632	-0.09886632	-0.10045932	-0.18151832	-0.90072832
0.77871632	0.04170532	-0.10202632	-0.09719932	-0.19760032	-0.89803232
0.77673632	0.04118732	-0.10516432	-0.09234132	-0.20617332	-0.89245532
0.77529532	0.04036732	-0.10819232	-0.08279632	-0.21629132	-0.88578332
0.77446132	0.03934032	-0.11115532	-0.07248632	-0.22126932	-0.87868932
0.77411532	0.03806732	-0.11395132	-0.06596032	-0.22445532	-0.87244632
0.77392432	0.03643032	-0.11645532	-0.06182832	-0.22551332	-0.86611132
0.77433432	0.03449632	-0.11867632	-0.06060832	-0.22425532	-0.85890132
0.77542432	0.03226132	-0.12069932	-0.06343032	-0.22317932	-0.85211832
0.77623732	0.02970732	-0.12241232	-0.06516832	-0.22246832	-0.84448432
0.77726232	0.02687632	-0.12397832	-0.06933632	-0.22397232	-0.83691932
0.77837232	0.02388632	-0.12551932	-0.06951132	-0.22308232	-0.82840632
0.77937832	0.02081332	-0.12709532	-0.06952732	-0.22309632	-0.82022432
0.77975332	0.01771132	-0.12858732	-0.06359732	-0.22256032	-0.81248732
0.78038232	0.01462232	-0.13007232	-0.06263532	-0.22063632	-0.80707032
0.78187732	0.01150332	-0.13148832	-0.06280132	-0.21371832	-0.80204032
0.78363432	0.00823932	-0.13261432	-0.05982732	-0.20827432	-0.79680732
0.78426632	0.00490332	-0.13326632	-0.06862732	-0.20837432	-0.79453132
0.78447432	0.00164032	-0.13383432	-0.07778032	-0.20762832	-0.79380032
0.78368032	-0.00143832	-0.13442332	-0.07672432	-0.21156932	-0.79408832
0.78330332	-0.00423032	-0.13523232	-0.07470832	-0.21145832	-0.79629232
0.78309232	-0.00683332	-0.13599232	-0.06173032	-0.20524032	-0.79782332
0.78402932	-0.00943932	-0.13656432	-0.04925732	-0.19694032	-0.79996232
0.78570832	-0.01214332	-0.13680332	-0.04709832	-0.19006632	-0.80285132
0.78599832	-0.01491732	-0.13663432	-0.04574732	-0.19015932	-0.80516832
0.78572632	-0.01765632	-0.13644332	-0.04973032	-0.19295632	-0.80781832
0.78495632	-0.02029932	-0.13640432	-0.05417032	-0.19753532	-0.80851632
0.78428532	-0.02282632	-0.13653932	-0.05847032	-0.20046732	-0.80947732
0.78347532	-0.02519432	-0.13673932	-0.05890632	-0.20306932	-0.80940932
0.78360032	-0.02734132	-0.13697132	-0.06063532	-0.20120432	-0.81008232
0.78352532	-0.02932932	-0.13697332	-0.06478232	-0.20130032	-0.81012432
0.78346032	-0.03118332	-0.13684132	-0.06841932	-0.20165432	-0.80895732
0.78343232	-0.03289732	-0.13675332	-0.07303832	-0.20183032	-0.80752332
0.78335232	-0.03447132	-0.13673332	-0.07368632	-0.20159832	-0.80647732
0.78316732	-0.03593932	-0.13676632	-0.07221832	-0.20307632	-0.80389632
0.78349732	-0.03739632	-0.13680232	-0.07679132	-0.20269432	-0.80312432
0.78348132	-0.03881732	-0.13669732	-0.07733532	-0.20363332	-0.80063132
0.78343532	-0.04021232	-0.13660132	-0.07761132	-0.20201832	-0.79722632
0.78336632	-0.04157532	-0.13660032	-0.08127632	-0.20308032	-0.79363932
0.78295332	-0.04298132	-0.13663132	-0.08408332	-0.20650332	-0.78884132
0.78294732	-0.04440332	-0.13688632	-0.07655532	-0.20938132	-0.78200832
0.78325932	-0.04593032	-0.13715332	-0.07676232	-0.20928032	-0.77678832
0.78355632	-0.04761032	-0.13727632	-0.07640832	-0.20989132	-0.77104732
0.78384432	-0.04942532	-0.13733632	-0.07637332	-0.20954932	-0.76518032
0.78387232	-0.05137632	-0.13744632	-0.07068032	-0.21120532	-0.75864132
0.78383332	-0.05347632	-0.13762632	-0.06557332	-0.21234632	-0.75105132
0.78382232	-0.05576232	-0.13789532	-0.05757632	-0.21367132	-0.74397832
0.78372832	-0.05819032	-0.13825032	-0.05342432	-0.21650332	-0.73782732
0.78399632	-0.06076532	-0.13867932	-0.04625332	-0.21472332	-0.73200032
0.78489232	-0.06357432	-0.13904632	-0.04159132	-0.21085432	-0.72606432
0.78557032	-0.06657432	-0.13921232	-0.03915432	-0.20905432	-0.72167532
0.78533332	-0.06951632	-0.13928532	-0.03311032	-0.21116132	-0.71734732
0.78523732	-0.07239632	-0.13955632	-0.03049432	-0.21178932	-0.71429132
0.78536732	-0.07517232	-0.13990532	-0.02168032	-0.21101532	-0.71167032
0.78665032	-0.07807832	-0.14027532	-0.01445832	-0.20647832	-0.70964532
0.78712832	-0.08098532	-0.14038432	-0.00700632	-0.20438632	-0.70902532
0.78731032	-0.08395532	-0.14043532	-0.00194332	-0.20380532	-0.70956332
0.78866632	-0.08715332	-0.14056332	-0.00052832	-0.20225232	-0.71122732
0.78869432	-0.09033432	-0.14044132	0.00109632	-0.20496232	-0.71188432
0.78850232	-0.09348332	-0.14040732	-0.00065132	-0.20642132	-0.71298832
0.78815032	-0.09658332	-0.14045632	-0.00428132	-0.20913332	-0.71419132
0.78838832	-0.09971632	-0.14058632	0.00005032	-0.20829132	-0.71360232
0.78846532	-0.10286732	-0.14060732	0.00270632	-0.20806832	-0.71330532
0.78955532	-0.10618832	-0.14072832	0.00449932	-0.20659332	-0.71303332
0.79084232	-0.10969432	-0.14074032	0.00280432	-0.20419332	-0.71184932
0.79125332	-0.11313132	-0.14051132	-0.00013132	-0.20601632	-0.70867932
0.79179732	-0.11658732	-0.14027532	-0.00556132	-0.20486732	-0.70409332
0.79279432	-0.12011232	-0.14008232	-0.01167432	-0.20317632	-0.69838932
0.79364332	-0.12372632	-0.13987632	-0.01445732	-0.20219532	-0.69130632
0.79401232	-0.12750532	-0.13982132	-0.01693932	-0.20452432	-0.68367632
0.79483032	-0.13155132	-0.14003532	-0.02027332	-0.20651932	-0.67620832
0.79568832	-0.13578032	-0.14026132	-0.02385732	-0.20409832	-0.66801432
0.79627932	-0.14002532	-0.14040632	-0.02659532	-0.20285832	-0.65992032
0.79810332	-0.14449032	-0.14065332	-0.03345732	-0.19846932	-0.65150132
0.79840632	-0.14879332	-0.14066832	-0.03515832	-0.19731532	-0.64190132
0.79902032	-0.15309732	-0.14089132	-0.03654432	-0.19637432	-0.63330932
0.79986532	-0.15753832	-0.14121032	-0.03507632	-0.19711732	-0.62504532
0.80085432	-0.16209332	-0.14159432	-0.03571032	-0.19386532	-0.61847032
0.80404532	-0.16721632	-0.14202632	-0.02874032	-0.18275132	-0.60921432
0.80601232	-0.17251832	-0.14199232	-0.03252632	-0.18382932	-0.60211832
0.80562832	-0.17742032	-0.14179732	-0.03498932	-0.18898632	-0.59452132
0.80650232	-0.18266932	-0.14188332	-0.03826032	-0.18797432	-0.58699432
0.80424232	-0.18713832	-0.14161532	-0.03982632	-0.19081832	-0.58219632
0.80334732	-0.19153732	-0.14181432	-0.04031132	-0.18623132	-0.58055832
0.80461432	-0.19619532	-0.14210732	-0.03687832	-0.17112032	-0.57956832
0.80543232	-0.20052132	-0.14187032	-0.03525832	-0.16003332	-0.58053432
0.80537632	-0.20431132	-0.14129032	-0.02836332	-0.15356332	-0.58285032
0.80495832	-0.20767332	-0.14057632	-0.02288632	-0.15224032	-0.58737132
0.80439432	-0.21064632	-0.13974632	-0.01757332	-0.15285232	-0.59394732
0.80428732	-0.21327932	-0.13891732	-0.00832932	-0.15329732	-0.60079732
0.80429632	-0.21551232	-0.13789632	0.00022932	-0.15456532	-0.60896932
0.80413432	-0.21724132	-0.13656332	0.00286432	-0.15650232	-0.61892132
0.80440332	-0.21866532	-0.13507232	0.00765432	-0.15868132	-0.62853332
0.80417532	-0.21953932	-0.13325832	0.01285332	-0.16334432	-0.63828932
0.80425532	-0.22000932	-0.13109632	0.01842532	-0.16964132	-0.64762832
0.80497932	-0.22014432	-0.12846232	0.02182132	-0.17592832	-0.65591132
0.80661132	-0.22008732	-0.12523932	0.02081832	-0.18397332	-0.66239132
0.80851932	-0.21963932	-0.12131332	0.01754632	-0.19549532	-0.66562132
0.81061132	-0.21880632	-0.11677932	0.01389032	-0.21132132	-0.66518732
0.81203532	-0.21731732	-0.11169832	0.01257832	-0.23041032	-0.66209932
0.81281032	-0.21517032	-0.10625432	0.01490532	-0.25390832	-0.65681032
0.81355532	-0.21258332	-0.10061432	0.00992732	-0.27257132	-0.65145932
0.81390832	-0.20951632	-0.09483832	0.01242132	-0.28784932	-0.64538032
0.81275732	-0.20563932	-0.08896932	0.01634932	-0.30498932	-0.63989932
0.81140232	-0.20129032	-0.08328432	0.01834732	-0.31990532	-0.63463032
0.81053132	-0.19667132	-0.07787032	0.01753332	-0.33264332	-0.63180332
0.81034232	-0.19185932	-0.07269032	0.02314432	-0.34421132	-0.62849032
[truncated: 1,699 more rows]
