# Supplementary material for: Dynamic Monitoring Reveals Motor Task Characteristics in Prehistoric Technical Gestures
Source: PLoS One. 2015 Aug 18;10(8):e0134570. doi: 10.1371/journal.pone.0134570 (PMC4540478; doi:10.1371/journal.pone.0134570)
Supplement: S1 Dataset — The zip file contains csv documents of the measurement data generated during the experiments. For each experiment exist two files, one of the measurements of the force sensor and one of the position sensor. They are labeled by the abbreviation “exp” followed by a number and the postfix “-force” for the force sensor and “-position” for the position sensor. The first row shows the legend of the document which states the arrangement of the quantities below. The quantities are listed in chronological order. Sample times of both sensors were 0.01 s. (ZIP) [file pone.0134570.s002.zip › exp20-force.csv]

Force X (N)	Force Y (N)	Force Z (N)	Torque X (N-m)	Torque Y (N-m)	Torque Z (N-m)	Frequency = 1000	Averaging Level = 10	F/T Serial Number = FT14761	Time Started = 05.02.2014 18:53:24
0.0626841112971306	-0.0275941174477339	-0.0943433716893196	-0.00200640177354217	0.000318429083563387	-0.000962950696703047
0.0589358769357204	-0.00799142476171255	-0.0430459342896938	-0.00188038521446288	0.000609444978181273	-0.000540100852958858
0.113655284047127	0.00765059283003211	0.00997807737439871	-0.00140607904177159	0.000611602212302387	-0.000327328947605565
0.0676662549376488	0.0176639910787344	-0.0206682179123163	-0.00210870569571853	0.00122183340135962	-0.00100029492750764
0.0890050083398819	0.0396678559482098	-0.0557631365954876	-0.00209149112924933	0.000169163933605887	-0.000795314786955714
0.080090805888176	0.0217562559992075	-0.037996094673872	-0.0015284123364836	0.000308622198645025	-0.000707210216205567
0.0864316448569298	-0.00583820696920156	-0.0337172597646713	-0.000479925307445228	8.85803092387505E-05	2.86600334220566E-05
0.0622917413711548	0.0213095657527447	-0.0296226069331169	-0.000509401725139469	0.000723706383723766	-0.000165306497365236
0.103522069752216	-0.0237558148801327	-0.0372622534632683	-0.000727225327864289	0.000372586626326665	-0.000263583002379164
0.0923959761857986	-0.0333664752542973	0.0070197032764554	-0.000174680317286402	0.000657979224342853	-0.000461614603409544
0.0739487558603287	-0.0826542302966118	-0.0453727841377258	-0.000517678796313703	0.000758889480493963	-0.000443640630692244
0.0984698385000229	-0.0381136126816273	-0.0021365222055465	-0.00027497173869051	0.00106700521428138	-0.000158136506797746
0.119124718010426	-0.0344940088689327	-0.0716373398900032	-0.000170658255228773	0.00120290671475232	4.33221175626386E-05
0.107431761920452	-0.0439032763242722	-0.0139105636626482	0.000590799259953201	0.00136986479628831	-0.000280905514955521
0.100495934486389	-0.0549873374402523	-0.0319242402911186	-0.00065718253608793	0.00170078407973051	-0.00055698020150885
0.10068941116333	-0.0223532319068909	-0.00181276688817888	-0.000574973470065743	0.00155291066039354	-0.000505997450090945
0.118558324873447	-0.0619182474911213	-0.0583722777664661	-0.00131927942857146	0.000949065259192139	-0.000536465726327151
0.083699531853199	-0.0355241484940052	-0.0410014241933823	-0.00039469831972383	0.00190819904673845	-0.000457765854662284
0.147477447986603	-0.00922415498644114	-0.0486999489367008	8.77583079272881E-05	0.00105810211971402	-0.000339241727488115
0.141688793897629	-0.0356401801109314	-0.0397205054759979	-2.31347657972947E-05	0.00162495335098356	-0.000438949558883905
0.0887832045555115	-0.0344843566417694	-0.105646058917046	-0.000175730892806314	0.00124358735047281	-0.000655462848953903
0.111686192452908	-0.0507976487278938	-0.0233141966164112	-0.00042002581176348	0.00141939241439104	-0.000326700392179191
0.109701626002789	-0.0472065284848213	-0.0486675649881363	9.2438371211756E-05	0.0022968219127506	-0.00044652633368969
0.129073098301888	-0.026959553360939	-0.0848303735256195	-0.000321069790516049	0.00150633684825152	0.000125272912555374
0.112654820084572	0.0215895678848028	-0.0363241359591484	0.00028131713042967	0.00131726148538291	-0.000339934922521934
0.11064300686121	-0.0143426433205605	-0.0678105279803276	-0.000930686830542982	0.00172593479510397	-0.000196493943803944
0.119860962033272	-0.0114600444212556	-0.0243109446018934	-0.000841232598759234	0.00138011248782277	-0.000113577320007607
0.0615839622914791	-0.043222963809967	-0.0884242132306099	-0.000934534007683396	0.00101985153742135	-0.00116768886800855
0.100270539522171	-0.00923092849552631	-0.0287319868803024	-0.00124545709695667	0.00143477588426322	-0.000464887183625251
0.106880500912666	0.0183594021946192	-0.0605775825679302	-0.00154510256834328	0.000695962167810649	2.89216186502017E-05
0.0785470679402351	0.00457088695839047	-0.0667529925704002	-0.00101525790523738	0.000842017703689635	-0.00125298509374261
0.0657185837626457	-0.0106741953641176	-0.0595974065363407	-0.00127233669627458	0.000598540820647031	-0.000614164746366441
0.0816564857959747	0.0252431221306324	-0.0368789732456207	-0.00039907728205435	5.00388159707654E-05	-0.000765710254199803
0.0417179092764854	-0.0624582581222057	-0.00820949301123619	-0.00109363626688719	0.000258047948591411	-0.000100436627690215
0.0467100404202938	-0.00764826778322458	-0.0132074719294906	-0.000175035282154568	-0.000826648436486721	0.000421560311224312
-0.00647096149623394	-0.0867550745606422	-0.0561052858829498	-0.000317660684231669	-0.000577938102651387	-6.24449021415785E-05
-0.00058861740399152	-0.0779406353831291	-0.0648076608777046	0.000362758612027392	-0.000657754950225353	0.000286545662675053
0.0361958928406239	-0.0449434071779251	0.000890888797584921	0.000738074129913002	-0.00138744944706559	0.000352797884261236
0.0237349383533001	-0.087596096098423	-0.0419085659086704	0.000656858494039625	-0.000293612014502287	0.000104122504126281
0.0724954232573509	-0.120596468448639	-0.0321298763155937	0.000870449701324105	0.000507372489664704	0.000290664873318747
0.133940160274506	-0.102021977305412	-0.0050105769187212	0.0018516305135563	0.00107895990367979	0.000742505595553666
0.131353691220284	-0.114504098892212	0.00143758580088615	0.00212390092201531	0.00179114378988743	-0.000171960549778305
0.211942613124847	-0.130286306142807	-0.00212252046912909	0.00273824809119105	0.00188018288463354	0.000542370311450213
0.178919523954391	-0.187774032354355	0.0208941623568535	0.00262108235619962	0.00398700032383204	-0.000104471240774728
0.226590529084206	-0.130497589707375	0.0261600743979216	0.00337972235865891	0.00413134600967169	-4.15222348237876E-05
0.223788127303123	-0.144319996237755	0.0430462807416916	0.00259409379214048	0.00423084571957588	-0.000114629554445855
0.216427221894264	-0.156214728951454	0.00816369894891977	0.00209830095991492	0.00410715257748961	-0.000326025008689612
0.191300913691521	-0.153572276234627	0.0252788253128529	0.00217505847103894	0.00474087055772543	-0.000346525688655674
0.193338111042976	-0.0814919993281364	0.0516434572637081	0.00157071079593152	0.00476008327677846	-0.00112110341433436
0.17604011297226	-0.0850441828370094	0.0898549556732178	0.0011845362605527	0.00302891572937369	-0.00107259233482182
0.186564981937408	-0.0388410128653049	0.0288332104682922	0.000408908061217517	0.00379146658815444	-0.00145012617576867
0.174748554825783	-0.00359125202521682	0.0880289301276207	0.000219334397115745	0.00332221831195056	-0.000953415874391794
0.129992574453354	0.00658058980479836	0.0687088817358017	-0.00104453763924539	0.00318520190194249	-0.00101734709460288
0.114708200097084	0.0133663658052683	0.0233040992170572	-0.00149837986100465	0.00209415052086115	-0.000449248007498682
0.0959412008523941	-0.00458864634856582	0.00122631748672575	-0.00163174781482667	0.00130693486426026	-0.000471724022645503
0.10498970746994	0.0213977973908186	-0.0020804584491998	-0.000690915214363486	0.000550851225852966	-0.000652253918815404
0.0770741105079651	-0.0183286014944315	0.0187977999448776	-0.000361868820618838	0.000279728439636528	-0.000112751469714567
0.0532380826771259	-0.0148847363889217	-0.0162706039845943	-0.000621832150500268	0.000525573152117431	-0.000310672272462398
0.0653365403413773	0.0374740026891232	0.000521907117217779	-0.00225607887841761	0.000177104695467278	-0.000960637698881328
0.0777503848075867	0.0612016208469868	0.0357374511659145	-0.00263815210200846	-0.000225565861910582	-0.00140745635144413
0.0425075627863407	0.0787098631262779	-0.0182587467133999	-0.00274714478291571	-0.000100770790595561	-0.000884494569618255
0.0352068319916725	0.0561316795647144	0.012089591473341	-0.00379975023679435	-0.000591454678215086	-0.0013527013361454
0.0439825356006622	0.0799598470330238	-0.0653981491923332	-0.00177274481393397	-0.000778835907112807	-0.000804025738034397
0.0616479068994522	0.023398520424962	-0.0512808710336685	-0.00221425876952708	-0.000554200145415962	-0.00115180911961943
0.0721569657325745	0.00916883535683155	-0.0681444406509399	-0.00243998714722693	-0.00022416704450734	-0.00136061187367886
0.049359243363142	0.0200692415237427	0.00131721247453243	-0.000867210619617254	-0.000462458119727671	-0.000804716197308153
0.0588328316807747	0.0126643609255552	-0.00824581366032362	-0.00112649996299297	-0.000820760382339358	-0.000364893552614376
0.0532181300222874	-0.00169054151047021	-0.111260548233986	-0.000596303667407483	-0.000680804601870477	-0.000792598992120475
0.017904706299305	-0.000154627647134475	0.0244642179459333	-0.000529043201822788	-0.000704022124409676	-0.00160668580792844
-0.00577132869511843	-0.0441059246659279	0.000571362790651619	-0.000167452817549929	-0.00171272689476609	-0.000341234292136505
-0.0589546784758568	-0.0502733401954174	-0.0775801166892052	-0.000158944283612072	-0.00222212658263743	-0.000893568270839751
-0.0735238939523697	-0.143016055226326	-0.0540694408118725	0.000855966820381582	-0.00372698553837836	-0.0011292191920802
-0.0761999785900116	-0.197027966380119	-0.104700155556202	0.00317344535142183	-0.00435953214764595	-0.0006135274306871
-0.124496467411518	-0.256900429725647	-0.0709021836519241	0.00438731582835317	-0.00412288261577487	0.000369368877727538
-0.128143489360809	-0.304880440235138	-0.0543156303465366	0.00597444176673889	-0.00427856016904116	0.00177654111757874
-0.107558816671371	-0.360573381185532	-0.0363197475671768	0.00608558673411608	-0.0042376508936286	0.00196775188669562
-0.160121962428093	-0.374650299549103	-0.0621852613985538	0.00603708485141397	-0.00549027696251869	0.00132339657284319
-0.164498195052147	-0.377407014369965	-0.0276695303618908	0.00566712021827698	-0.00665252888575196	0.00118131015915424
-0.203061640262604	-0.373310327529907	-0.119070552289486	0.00582052301615477	-0.00664219539612532	0.000932781724259257
-0.235552608966827	-0.416990041732788	-0.0964333713054657	0.00736729754135013	-0.0071330233477056	0.00109257583972067
-0.268835604190826	-0.502752721309662	-0.0895602777600288	0.00918826460838318	-0.00698035582900047	0.000747990270610899
-0.276890367269516	-0.514375448226929	-0.0697473660111427	0.00978358741849661	-0.00551932025700808	0.00215296540409327
-0.24244886636734	-0.499139368534088	-0.0736740306019783	0.00921451300382614	-0.00633288500830531	0.00184049771632999
-0.314774364233017	-0.425584942102432	-0.0607208237051964	0.00773627636954188	-0.00719138747081161	0.00241302675567567
-0.310293138027191	-0.3492431640625	0.0170304477214813	0.0059833419509232	-0.00878878403455019	0.00139100709930062
-0.374689877033234	-0.303161799907684	-0.0763891488313675	0.00371935707516968	-0.010187728330493	0.000496511929668486
-0.430681973695755	-0.279280930757523	0.0151337990537286	0.00204619066789746	-0.0104271890595555	0.00123417342547327
-0.463580638170242	-0.287900477647781	0.0083828940987587	0.00312149035744369	-0.0123855844140053	0.00267289811745286
-0.511524677276611	-0.367939531803131	-0.0330366715788841	0.005015320610255	-0.0123337190598249	0.00478582037612796
-0.462437510490417	-0.415271729230881	0.0405228510499001	0.00553170638158917	-0.0115293012931943	0.00596652645617723
-0.413860291242599	-0.353106141090393	0.0209916289895773	0.00455362442880869	-0.00941388960927725	0.00458156364038587
-0.341720402240753	-0.235832497477531	0.0336910597980022	0.0032155392691493	-0.00747960805892944	0.00199515651911497
-0.267063081264496	-0.144577771425247	0.0566308908164501	0.00218935124576092	-0.00602882727980614	-0.00114980258513242
-0.250933855772018	-0.100162409245968	0.0388581268489361	0.00153671379666775	-0.00571225630119443	-0.00131111999507993
-0.234313547611237	-0.122971229255199	0.0412519425153732	0.00167798448819667	-0.00534609472379088	-0.0022418200969696
-0.271115928888321	-0.127444326877594	-0.0171736758202314	0.00176198093686253	-0.0049311202019453	-0.00147046742495149
-0.2837293446064	-0.118462190032005	0.0184881929308176	0.000624422158580273	-0.00619081826880574	-0.000409661151934415
-0.322139918804169	-0.0143270278349519	0.0365119576454163	-0.00117740640416741	-0.00719145499169827	-0.000225460040383041
-0.356871962547302	-0.00598372612148523	0.0190281234681606	-0.00308580044656992	-0.00793168693780899	0.000805478950496763
-0.333168208599091	0.0438720472157002	0.0103572532534599	-0.00390424695797265	-0.00836687628179789	0.000340549624525011
-0.323445528745651	0.049473624676466	0.0157290939241648	-0.00317213172093034	-0.0093413470312953	0.000155911067849956
-0.301585882902145	-0.00581082701683044	-0.105623625218868	-0.00500142388045788	-0.00816670153290033	0.00192309147678316
-0.299086898565292	0.0797529593110085	-0.0383743420243263	-0.00282622338272631	-0.0082652335986495	0.0015170939732343
-0.301775306463242	-0.0284275561571121	-0.0521710552275181	-0.00388484005816281	-0.00776313617825508	-0.000419078423874453
-0.342009723186493	-0.0406519770622253	-0.132918700575829	-0.00307534821331501	-0.00746049033477902	-0.00131434120703489
-0.399524360895157	0.0248624477535486	-0.0848360285162926	-0.00231230375356972	-0.00970754120498896	-0.0020659863948822
-0.424968302249908	0.0719295367598534	-0.0349458940327168	-0.00174834590870887	-0.0119756897911429	-0.00116282852832228
-0.433640390634537	0.0585229843854904	-0.155625313520432	-0.0027564400807023	-0.0132954167202115	7.47843887438648E-06
-0.46382999420166	0.00971066486090422	-0.101556748151779	-0.00407926645129919	-0.013010710477829	0.000639852485619485
-0.42919909954071	0.0220582112669945	-0.139714807271957	-0.00342227588407695	-0.0120161902159452	0.000770098704379052
-0.456645280122757	0.00626291986554861	-0.15312172472477	-0.00484604248777032	-0.0117088221013546	9.75493312580511E-05
-0.423736244440079	0.085910752415657	-0.152354657649994	-0.00476542115211487	-0.0117827281355858	-0.000354176940163597
-0.480560541152954	0.0532342866063118	-0.126259431242943	-0.0052188728004694	-0.0125101404264569	-0.00100410589948297
-0.537401497364044	0.107033550739288	-0.141932219266891	-0.00468834210187197	-0.0144412741065025	-0.000234094681218266
-0.555873155593872	0.0314666777849197	-0.125642523169518	-0.00460322527214885	-0.0151239382103086	0.000546987517736852
-0.579850435256958	-0.00930239167064428	-0.108486987650394	-0.00372601929120719	-0.0152593469247222	0.00107231410220265
-0.615274488925934	-0.0366533696651459	-0.115790285170078	-0.00330136576667428	-0.016058474779129	0.00028412850224413
-0.627971470355988	-0.00624023424461484	-0.0590695403516293	-0.00357941351830959	-0.015990387648344	-0.000221512251300737
-0.671226382255554	-0.0162860583513975	-0.146028816699982	-0.00434615137055516	-0.0153749650344253	-0.00091563182650134
-0.673587679862976	-0.00342780025675893	-0.0469856448471546	-0.00448008440434933	-0.0172771867364645	-0.000672690977808088
-0.663539290428162	0.0786858424544334	-0.138855874538422	-0.00538559956476092	-0.017359958961606	0.00121844827663153
-0.704220950603485	-0.117461547255516	0.0952521786093712	0.000650030851829797	-0.016928993165493	0.000483898154925555
-0.690066456794739	-0.195445731282234	0.0638105496764183	0.000712172302883118	-0.0151988947764039	0.00401130458340049
-0.693109512329102	-0.125713467597961	0.0289843771606684	-0.00149353768210858	-0.0166812129318714	0.00248351041227579
-0.662177085876465	-0.129029110074043	0.028279323130846	-0.001408223179169	-0.0151297450065613	0.000968131877016276
-0.6377854347229	-0.130619034171104	0.0298487339168787	-0.000434277899330482	-0.013569257222116	0.000940780970267951
-0.604311525821686	-0.145966440439224	0.0338643081486225	-0.000225729949306697	-0.0133201209828258	-0.000715170346666127
-0.562265694141388	-0.125061273574829	0.0660814121365547	0.000496819207910448	-0.0117869358509779	-0.000927392393350601
-0.446167796850204	-0.0868120491504669	0.105697587132454	-0.000154440815094858	-0.0105959186330438	-0.000538536522071809
-0.483212500810623	-0.137122556567192	0.0208132136613131	-0.00093599030515179	-0.0106972251087427	0.000188388672540896
-0.407995223999023	-0.0806903839111328	0.0330144688487053	-0.000456200767075643	-0.00958608463406563	0.00138101680204272
-0.347913563251495	-0.0300121959298849	-0.00363822979852557	-0.00130313134286553	-0.00850820168852806	1.30419375636848E-05
-0.309823334217072	0.00618019560351968	0.0282826647162437	-0.00281314458698034	-0.00669329892843962	-0.00124133855570108
-0.201433032751083	0.0311486460268497	0.0142128420993686	-0.00480164820328355	-0.00545964995399117	-0.000707224069628865
-0.182887136936188	0.112107336521149	0.0568664371967316	-0.00575524335727096	-0.00422703893855214	-0.000875241821631789
-0.116683140397072	0.168409183621407	0.0352126434445381	-0.00760599365457892	-0.0027296410407871	-0.00139811937697232
-0.074412003159523	0.274645179510117	0.0333862230181694	-0.00914057157933712	-0.00235897325910628	-0.00126905064098537
-0.136443004012108	0.293599367141724	0.0699631199240685	-0.0112512549385428	-0.00314688286744058	-0.00166250905022025
-0.185477808117867	0.31527304649353	0.107788547873497	-0.0126491198316216	-0.0057598790153861	-0.00238150265067816
-0.22918713092804	0.371935993432999	0.218588545918465	-0.0125710284337401	-0.0057411240413785	-0.00181434629485011
-0.277416080236435	0.292226344347	0.262486487627029	-0.0123786702752113	-0.00621599238365889	-0.00204387097619474
-0.294636398553848	0.198601946234703	0.320002555847168	-0.00972428731620312	-0.00604498200118542	-0.000962316058576107
-0.231917858123779	0.126628652215004	0.340747386217117	-0.00591109413653612	-0.00469875521957874	0.00014150541392155
-0.165427282452583	0.0586360022425652	0.401362240314484	-0.00501589896157384	-0.00250629964284599	-0.000533247774001211
-0.106255151331425	0.131952971220016	0.425497055053711	-0.00550279580056667	-0.000619195168837905	-0.00174509396310896
-0.0457632169127464	0.203540876507759	0.498460829257965	-0.0086338622495532	0.00102233979851007	-0.00246663903817534
-0.038807574659586	0.191697284579277	0.532098531723022	-0.00984854903072119	0.000487005629111081	-2.6761172193801E-05
-0.0647862330079079	0.140429809689522	0.617743372917175	-0.00932811852544546	0.000207757300813682	0.000921897066291422
-0.0699975118041039	0.109672702848911	0.733757853507996	-0.00766691938042641	0.00177109392825514	0.000343662220984697
0.0183286778628826	0.127985700964928	0.841773509979248	-0.0070723514072597	0.00340058328583837	-0.000497698783874512
-0.0126177771016955	0.123029626905918	0.901434302330017	-0.00757991429418325	0.00357701443135738	-0.00269358302466571
-0.00595148093998432	0.0875777825713158	1.00171494483948	-0.00675962865352631	0.00496768904849887	-0.00445954175665975
0.0281047970056534	0.0513186827301979	1.02722084522247	-0.00459716329351068	0.00459578633308411	-0.00260513299144804
-0.0289573427289724	-0.0855300724506378	1.12190544605255	-0.000454816152341664	0.00445105787366629	-0.00225314358249307
-0.0071335812099278	-0.190156191587448	1.14483594894409	0.00234794174320996	0.00479335756972432	-0.000776075990870595
0.0162482913583517	-0.263169974088669	1.17452311515808	0.00521709956228733	0.00505958264693618	0.0016357972053811
-0.0279037952423096	-0.36942058801651	1.19976925849915	0.00628249393776059	0.00548697169870138	0.000401094293920323
0.105512753129005	-0.329376518726349	1.23056054115295	0.00787259917706251	0.00605467427521944	-0.000252308585913852
0.198976650834084	-0.370171308517456	1.25146102905273	0.00828129984438419	0.0105418274179101	-0.000588746624998748
0.286140024662018	-0.315223008394241	1.28702402114868	0.00763225322589278	0.0139978555962443	-0.00290365447290242
0.337487280368805	-0.265756279230118	1.21561110019684	0.0060177743434906	0.0143466964364052	-0.00478610908612609
0.310313493013382	-0.225864961743355	1.16756308078766	0.00569943385198712	0.012984985485673	-0.00301410630345345
0.274944990873337	-0.376839190721512	1.1396963596344	0.00917412806302309	0.012425409629941	2.76003756880527E-05
0.248343974351883	-0.538366496562958	1.2394038438797	0.0125847887247801	0.0117338178679347	0.00235958094708622
0.224132716655731	-0.510420501232147	1.31744253635406	0.0150954658165574	0.011183924973011	0.00333126238547266
0.105931982398033	-0.616860389709473	1.23832726478577	0.0153768816962838	0.0105033935979009	0.000957117881625891
0.0490858815610409	-0.619354426860809	1.19446039199829	0.0148497195914388	0.00796289369463921	0.000226203264901415
0.0136784808710217	-0.680194079875946	1.16255176067352	0.0171832274645567	0.00677249534055591	-0.000274587917374447
0.0407976657152176	-0.617464780807495	1.03339898586273	0.0167854577302933	0.00766850402578712	0.00118906237185001
0.112356521189213	-0.639049768447876	0.97094190120697	0.0137767223641276	0.00896857585757971	0.00140168890357018
0.117259845137596	-0.607179701328278	1.25837373733521	0.0190108399838209	0.00698738032951951	-0.00350859109312296
0.124951310455799	-0.587378323078156	1.20844447612762	0.0174570530653	0.00537616387009621	-0.000932472699787468
0.153492987155914	-0.515061140060425	0.959271907806396	0.012281620875001	0.00733233941718936	0.00194738199934363
0.180877611041069	-0.37415274977684	0.956486761569977	0.00962554290890694	0.00723779294639826	-0.000638895086012781
0.170507594943047	-0.27463173866272	0.947431147098541	0.00775736384093761	0.0065665110014379	-0.00198888336308301
0.155392736196518	-0.200152277946472	0.965359568595886	0.00572116579860449	0.00592034822329879	-0.00382733973674476
0.101270124316216	-0.142157316207886	0.945496201515198	0.00394568732008338	0.00314510008320212	-0.00433693593367934
0.0542993508279324	-0.0820148661732674	0.951839029788971	0.0026739111635834	0.0024297300260514	-0.00447353022173047
0.0607811510562897	-0.0544903837144375	0.903926968574524	0.00118810590356588	0.00181793922092766	-0.00293478649109602
0.0537345819175243	0.0137529717758298	0.859387516975403	0.000748635269701481	-4.92460021632724E-05	-0.00309166358783841
0.0267786793410778	0.0924330875277519	0.804501354694366	0.000295844074571505	-0.00131772155873477	-0.00256373593583703
-0.00581885408610106	0.0537532195448875	0.766718447208405	-0.00137233780696988	-0.00151989434380084	-0.00190949684474617
-0.0454162769019604	0.0279611572623253	0.719170808792114	-0.00101538340095431	-0.00316016306169331	-0.00223012152127922
-0.0956255942583084	0.0838521495461464	0.654295206069946	-0.00126938614994287	-0.00440588546916842	-0.00335364136844873
-0.150330677628517	0.0522964857518673	0.476397752761841	-0.00262691825628281	-0.00562524748966098	-0.00231667538173497
-0.166721180081367	0.0832839235663414	0.468166887760162	-0.00345197482965887	-0.00702717900276184	-0.00336650758981705
-0.16034896671772	0.177036419510841	0.660428285598755	-0.00299189914949238	-0.0085401963442564	-0.00648016110062599
-0.185071915388107	0.129555314779282	0.655366957187653	-0.00333049683831632	-0.00871719047427177	-0.00627881428226829
-0.187333554029465	0.0939488783478737	0.569694936275482	-0.00256270007230341	-0.00917776953428984	-0.00412735994905233
-0.127087980508804	0.028430650010705	0.49393019080162	-0.00120945204980671	-0.00831306353211403	-0.0015271354932338
-0.0999713093042374	-0.00123215280473232	0.449975430965424	0.000686540210153908	-0.00745403161272407	-0.00221929280087352
-0.066036768257618	-0.00312561285682023	0.429800361394882	0.00035641374415718	-0.00650041131302714	-0.00283867656253278
-0.0547973699867725	-0.0546806752681732	0.369418352842331	0.000590260315220803	-0.0066171451471746	-0.00497913314029574
-0.0444113351404667	-0.123974904417992	0.409275233745575	0.00413281982764602	-0.00705066183581948	-0.00554926553741097
0.0417333282530308	-0.101859837770462	0.386330604553223	0.00605434086173773	-0.00678457925096154	-0.00557108270004392
0.0409286953508854	-0.0928012505173683	0.420118272304535	0.00610750773921609	-0.00709884101524949	-0.00508015416562557
0.0549965910613537	-0.10231664031744	0.407963693141937	0.0044492962770164	-0.00624819938093424	-0.00381236872635782
0.00899203680455685	-0.0824210792779922	0.355434089899063	0.00250371149741113	-0.00765960337594152	-0.00519972899928689
0.0119407372549176	-0.0906689986586571	0.212161973118782	0.00146363908424973	-0.00835856050252914	-0.00346250343136489
0.0874257683753967	-0.0817017108201981	0.111954785883427	0.00224693608470261	-0.00658481754362583	-0.00218740338459611
0.173301681876183	0.0288796816021204	0.0834198296070099	0.00133408687543124	-0.00561871938407421	-0.00333052524365485
0.142124965786934	0.0346011035144329	0.155284732580185	0.00137322559021413	-0.00580446375533938	-0.00488008093088865
0.205038979649544	0.0581373944878578	0.166731640696526	0.00177827174775302	-0.00669101625680923	-0.00574156083166599
0.175386115908623	0.0153851918876171	0.169477313756943	0.00190709112212062	-0.00576270138844848	-0.00716838845983148
0.175576522946358	-0.0167368091642857	0.0905353128910065	0.00148031068965793	-0.00566416373476386	-0.00685049779713154
0.220633715391159	0.0573546625673771	0.06673913449049	-0.000203043135115877	-0.00462754536420107	-0.00644879834726453
0.214394450187683	0.100682184100151	0.0889353454113007	-0.00169168203137815	-0.00439847726374865	-0.00768602592870593
0.272896856069565	0.232220038771629	0.139522433280945	-0.00171892705839127	-0.00532721960917115	-0.00932862795889378
0.310169190168381	0.175103947520256	0.0234782118350267	-0.00372786703519523	-0.00439273426309228	-0.010370260104537
0.350490927696228	0.239930927753448	-0.0436157770454884	-0.00373366964049637	-0.00486757326871157	-0.0116659058257937
0.370758920907974	0.188952833414078	-0.0226631741970778	-0.00357302068732679	-0.00532215554267168	-0.0130992392078042
0.423046201467514	0.24099089205265	0.0626153275370598	-0.00146756402682513	-0.00545080984011292	-0.0132605554535985
0.47350612282753	0.188603296875954	0.10846034437418	-0.000761525414418429	-0.00487292604520917	-0.0134257953613997
0.489489674568176	0.160958290100098	0.096538320183754	-0.000180186441866681	-0.00438044359907508	-0.0134281534701586
0.520595252513886	0.179547637701035	0.0804631635546684	-0.000508033088408411	-0.00257189478725195	-0.0139839481562376
0.576217889785767	0.227106347680092	0.0338815599679947	-0.000383141421480104	-0.00141510530374944	-0.0118870493024588
0.583300054073334	0.313909292221069	-0.0848330557346344	-0.00208624429069459	-0.00172571325674653	-0.0100485906004906
0.557907283306122	0.293324530124664	-0.0801412761211395	-0.00219218991696835	-0.00126078526955098	-0.00805554259568453
0.553029358386993	0.348283052444458	-0.200386181473732	-0.00377758801914752	0.000606362533289939	-0.00515692867338657
0.588398039340973	0.411943316459656	-0.185461565852165	-0.00400364166125655	0.000880296458490193	-0.00623937835916877
0.498023003339767	0.357620984315872	-0.112713359296322	-0.00515009136870503	-0.000528334057889879	-0.00919446814805269
0.44770473241806	0.357220351696014	-0.137547433376312	-0.0053695822134614	-0.000801767106167972	-0.0104625429958105
0.412501156330109	0.363601565361023	-0.127282321453094	-0.00478113209828734	-0.00113193993456662	-0.0113942259922624
0.468631863594055	0.33073490858078	0.0343864820897579	-0.00402542157098651	-0.00168055470567197	-0.0108054168522358
0.46634116768837	0.291983187198639	-0.0843032225966454	-0.00237428350374103	-0.00219104276038706	-0.00915251392871141
0.47984305024147	0.172440886497498	-0.0179224107414484	0.00025595401530154	-0.000841062166728079	-0.00768892327323556
0.4690280854702	0.125806599855423	0.0207861457020044	0.000963897269684821	0.000831358949653804	-0.00688326545059681
0.495472431182861	0.107645936310291	0.0102290790528059	0.00100131088402122	0.000138060233439319	-0.0079127699136734
0.525859713554382	0.120259910821915	-0.00857625808566809	0.00228549679741263	0.000130146319861524	-0.0086310738697648
0.544585943222046	0.0905400961637497	-0.00264050858095288	0.00244566961191595	0.00118226709309965	-0.00902264472097158
0.567265570163727	0.112326130270958	0.079952597618103	0.00246686185710132	0.00261361012235284	-0.00880762562155724
0.565299808979034	0.126471385359764	0.0516041107475758	0.000629662652499974	0.00362312351353467	-0.00852507632225752
0.692548930644989	0.277276992797852	0.105075903236866	-0.00119793263729662	0.00338736153207719	-0.00734281772747636
0.646758675575256	0.360694944858551	0.0317778848111629	-0.00238182279281318	0.00377863342873752	-0.00672297645360231
0.614720165729523	0.381676405668259	0.00278126471675932	-0.00508353486657143	0.00363973597995937	-0.00690707750618458
0.583556771278381	0.45177087187767	-0.014677619561553	-0.00599446427077055	0.00182026426773518	-0.00806378573179245
0.546644926071167	0.479857712984085	-0.0880018547177315	-0.00711756898090243	0.000798413646407425	-0.00948057509958744
0.525790095329285	0.547241806983948	-0.0593855679035187	-0.00706615578383207	-0.000761277682613581	-0.0114320116117597
0.425119936466217	0.474944353103638	-0.0201400518417358	-0.00691346917301416	-0.00132086558733135	-0.0120467180386186
0.44457671046257	0.461765795946121	-0.120520628988743	-0.00679261377081275	-0.00250834668986499	-0.0116108814254403
0.44781619310379	0.410395979881287	-0.0891613364219666	-0.00438822619616985	-0.00147568038664758	-0.0105728805065155
0.461370170116425	0.345238149166107	-0.0709378942847252	-0.00290201907046139	-0.00176118372473866	-0.0098617821931839
0.539625465869904	0.269517004489899	-0.100629299879074	-0.000673545699100941	8.36020990391262E-05	-0.0102856364101171
0.57615065574646	0.197856247425079	-0.0824296399950981	-0.00127792858984321	0.00161589437630028	-0.0102411760017276
0.558004200458527	0.233451411128044	-0.14001701772213	-0.000290586351184174	0.00179236859548837	-0.00950442254543304
0.583037495613098	0.206564396619797	-0.159244850277901	0.000579628453124315	0.00106285081710666	-0.0101070050150156
0.57447761297226	0.182690605521202	-0.10372344404459	0.00119823240675032	5.63151843380183E-05	-0.00695139542222023
0.524989426136017	0.139759510755539	-0.137856006622314	0.00148288917262107	0.000426491867983714	-0.00505197653546929
0.503228306770325	0.151438355445862	-0.240947782993317	0.00163126713596284	-0.000795836211182177	-0.00598882604390383
0.453606367111206	0.138509199023247	-0.110153406858444	0.000699262542184442	-0.000436147180153057	-0.00702527165412903
0.475763559341431	0.221137821674347	-0.0536252409219742	0.00246390164829791	-0.000926350243389606	-0.00871271174401045
0.411380052566528	0.166447967290878	-0.0442518182098866	0.000258362269960344	-0.000492456834763289	-0.00814454257488251
0.331233143806458	0.185937792062759	-0.0594799965620041	-0.000136909642606042	-0.00202823686413467	-0.00810299720615149
0.338879138231277	0.248125478625298	-0.0843001380562782	1.87451387319015E-05	-0.00429035816341639	-0.00907584000378847
0.289196580648422	0.320574969053268	-0.101584173738956	-0.00228017731569707	-0.00514733279123902	-0.00880019459873438
0.245502188801765	0.325447052717209	-0.0824298113584518	-0.003244549036026	-0.00615409621968865	-0.00838285218924284
0.267515450716019	0.317251533269882	-0.0857333242893219	-0.00399893475696445	-0.00581128103658557	-0.00671357801184058
0.342469871044159	0.339567452669144	0.0295889601111412	-0.00284253410063684	-0.00441348133608699	-0.00668692821636796
0.369239687919617	0.339317888021469	-0.0239526331424713	-0.00273805763572454	-0.00209526508115232	-0.00784063898026943
0.390199273824692	0.327933967113495	-0.0652496144175529	-0.00231517967768013	-0.00320539716631174	-0.00862375646829605
0.393418520689011	0.380772233009338	0.0176610946655273	-0.00373873813077807	-0.00311185792088509	-0.00971232634037733
0.396947026252747	0.42671149969101	0.0762469097971916	-0.00375996669754386	-0.00463940110057592	-0.0111174322664738
0.380349338054657	0.446769773960114	0.0389216355979443	-0.0037504646461457	-0.00353269674815238	-0.0122652743011713
0.393767118453979	0.335313320159912	0.111654534935951	-0.00187539181206375	-0.00185096636414528	-0.0122746508568525
0.485414236783981	0.28797373175621	0.0486490577459335	0.000259664724580944	-0.00017067302542273	-0.0112155638635159
0.550364077091217	0.241094365715981	-0.0262123253196478	-0.000861391774378717	0.00066715240245685	-0.010378017090261
0.57990688085556	0.252891421318054	-0.0931280627846718	-0.000982382451184094	0.00132546445820481	-0.00926311407238245
0.588495373725891	0.236480996012688	-0.0330728366971016	-0.00157642457634211	0.00230053346604109	-0.00890038255602121
0.621634721755981	0.262719452381134	-0.013410440646112	-0.00229525961913168	0.000888957118149847	-0.00804616790264845
0.584994733333588	0.337535828351974	-0.014222327619791	-0.00221407297067344	0.00117750745266676	-0.00825000461190939
0.433949559926987	0.447130262851715	-0.218301191926003	-0.00617816997691989	-0.00207239389419556	-0.00781986676156521
0.321102052927017	0.490003138780594	-0.151797235012054	-0.00918541941791773	-0.00525585655122995	-0.00912629533559084
0.329880237579346	0.54392808675766	-0.0007925929967314	-0.00983069930225611	-0.00606212252750993	-0.0113873081281781
0.37785667181015	0.488651126623154	0.0310406759381294	-0.00740166381001472	-0.00370028475299478	-0.0124118151143193
0.457124710083008	0.354846298694611	0.169913396239281	-0.00372628844343126	-0.00124116509687155	-0.0112540097907186
0.557330071926117	0.224431082606316	0.305641263723373	0.000960479141213	0.00519876694306731	-0.00981162395328283
0.690199971199036	0.0393470972776413	0.305206596851349	0.00575043633580208	0.00744839571416378	-0.00727025326341391
0.692053437232971	-0.15967783331871	0.402056008577347	0.0112271280959249	0.00971128698438406	-0.00642238976433873
0.735053896903992	-0.2822145819664	0.412285029888153	0.0155246676877141	0.00993022322654724	-0.0064506339840591
0.703330755233765	-0.3456149995327	0.356886446475983	0.0147170284762979	0.00975081883370876	-0.00511917658150196
0.752736806869507	-0.237992465496063	0.247966438531876	0.0131397536024451	0.0100952303037047	-0.00581361679360271
0.86835253238678	-0.205887630581856	0.292543172836304	0.0117264492437243	0.0126417828723788	-0.00836179219186306
0.95320200920105	-0.156644612550735	0.277896523475647	0.0115749975666404	0.0166861154139042	-0.00910319946706295
1.03754556179047	-0.190882831811905	0.307929366827011	0.0106204245239496	0.0190180838108063	-0.00826480519026518
1.08687222003937	-0.063081867992878	0.242442935705185	0.00716113904491067	0.0196735467761755	-0.00760843837633729
1.09158372879028	0.129586324095726	0.22917839884758	0.00193009618669748	0.0204274579882622	-0.00857938174158335
1.14246022701263	0.346579045057297	0.149909779429436	-0.00285286316648126	0.0186316017061472	-0.00875005591660738
1.06123507022858	0.482043772935867	0.00559958536177874	-0.00794210471212864	0.0149008547887206	-0.0124697303399444
0.89717835187912	0.489747315645218	-0.0171986352652311	-0.00834573619067669	0.00866688508540392	-0.0117205874994397
0.748921155929565	0.39646378159523	-0.0362948924303055	-0.00572325708344579	0.00484169460833073	-0.00833663158118725
0.530160784721375	0.293638408184052	0.00123145594261587	-0.00266019790433347	5.45341717952397E-05	-0.0101415039971471
0.362084984779358	0.157184034585953	-0.0186143219470978	0.000705495069269091	-0.00633916445076466	-0.00846480391919613
0.129968777298927	-0.0141081446781754	-0.0096278740093112	0.00352757587097585	-0.0112199755385518	-0.00653179548680782
0.0237918607890606	-0.110881641507149	-0.174990177154541	0.00666715763509274	-0.0144220953807235	-0.00562008190900087
-0.0446762219071388	-0.171138972043991	-0.173173874616623	0.00724107772111893	-0.015244041569531	-0.00437486637383699
0.0275775473564863	-0.140323430299759	-0.123555682599545	0.00756290229037404	-0.0132136112079024	-0.00452547706663609
0.133534476161003	-0.10739815980196	-0.0948600471019745	0.00387581740505993	-0.00799679197371006	-0.00660280184820294
0.365863442420959	0.0603659451007843	-0.118608266115189	0.00184102368075401	-0.00386118981987238	-0.0072479066438973
0.40510031580925	0.102352164685726	-0.0347798317670822	0.000785857962910086	0.000185297001735307	-0.00800983514636755
0.542381405830383	0.19024533033371	-0.0640198662877083	-0.000744348741136491	0.00239349505864084	-0.00841410551220179
0.551154673099518	0.213816955685616	0.0321262180805206	-0.00293847406283021	0.00376541935838759	-0.00737653253600001
0.618394315242767	0.220371559262276	-0.0175631530582905	-0.00213178130798042	0.00542663550004363	-0.00995114631950855
0.662256419658661	0.178048968315125	0.0757928863167763	-0.000673710543196648	0.00697058485820889	-0.00962324161082506
0.730922877788544	0.209561109542847	0.0253192335367203	-0.00103338621556759	0.00859897024929523	-0.0101237967610359
0.745620906352997	0.190957501530647	0.100669115781784	-0.00176157860551029	0.010272029787302	-0.0109289363026619
0.762710273265839	0.252827912569046	0.0623952262103558	-0.00111957872286439	0.0102954832836986	-0.0112053640186787
0.690860211849213	0.21784120798111	0.0993941947817802	-0.000853976991493255	0.00930578168481588	-0.0104919085279107
0.592728316783905	0.152122780680656	0.0419884771108627	0.00208199862390757	0.00665528560057282	-0.00932407006621361
0.459081411361694	0.115169927477837	-0.00808837357908487	0.00255964114330709	0.00551322242245078	-0.00667612999677658
0.272458076477051	0.0381188914179802	-0.0450189560651779	0.00239675492048264	0.00311632198281586	-0.0047836322337389
0.232337683439255	-0.00608388800173998	-0.016711262986064	0.00363932363688946	0.00136331771500409	-0.00329459551721811
0.185503333806992	0.0252364836633205	0.0553862676024437	0.00337242404930294	-0.00199094507843256	-0.000909846974536777
0.122042305767536	0.029976561665535	-0.00619738968089223	0.00204196944832802	-0.00348667940124869	0.000445137469796464
0.0724879205226898	0.0849413275718689	0.0231839567422867	0.000327110319631174	-0.00501056201756001	-0.000661880883853883
0.0281662866473198	0.141128018498421	-0.00374433072283864	-0.000999817042611539	-0.00538894906640053	-0.00391400419175625
0.00165023887529969	0.145306587219238	-0.0266288314014673	-0.00208552810363472	-0.00512105459347367	-0.00408702390268445
0.105126813054085	0.160108357667923	-0.060265239328146	-0.00275304168462753	-0.00229484541341662	-0.00396220898255706
0.246046736836433	0.254211843013763	-0.00262882118113339	-0.00184324220754206	-0.00129325920715928	-0.00318491039797664
0.26916229724884	0.279012531042099	0.0327876470983028	-0.00364810205064714	0.000582064967602491	-0.00420801155269146
0.296578973531723	0.236815541982651	-0.0504323095083237	-0.00399215938523412	0.00188890239223838	-0.00350840645842254
0.291512936353683	0.184463411569595	-0.0320960022509098	-0.00180671294219792	0.00161501136608422	-0.00274539459496737
0.291210860013962	0.0496402233839035	-0.0824037939310074	0.000997271505184472	0.00303690182045102	-0.00162335520144552
0.301905661821365	-0.107467621564865	-0.156176596879959	0.00527678010985255	0.00415179831907153	-0.00332911312580109
0.33337613940239	-0.158346131443977	-0.0723489746451378	0.00676093436777592	0.00490480847656727	-0.00500387698411942
0.399458646774292	-0.0237487405538559	-0.15004001557827	0.00585916265845299	0.00535377580672503	-0.00575703429058194
0.376926749944687	-0.0401232987642288	-0.15626834332943	0.00318572903051972	0.00505192391574383	-0.00622418755665421
0.363437294960022	0.118660874664783	-0.1492740213871	-9.94285874185152E-05	0.00485132029280066	-0.00549995666369796
0.346060276031494	0.150656163692474	-0.0747503191232681	-0.000812593731097877	0.00265004066750407	-0.00429815659299493
0.27153879404068	0.115487016737461	-0.0925414711236954	0.000217690118006431	0.00121419073548168	-0.00418776273727417
0.173765376210213	0.0495939999818802	-0.0018921596929431	0.000952844275161624	-0.00108780129812658	-0.00421296898275614
0.0948904380202293	0.132132053375244	-0.0584248565137386	8.2062411820516E-05	-0.00322788441553712	-0.00356451002880931
0.112532570958138	0.166337132453918	-0.0951974615454674	-0.000417920149629936	-0.00371765182353556	-0.00511122215539217
0.0322450250387192	0.158416360616684	-0.069266602396965	-0.00067078263964504	-0.0043047028593719	-0.00356172793544829
0.0584657825529575	0.215755268931389	-0.0297197084873915	-0.00262887543067336	-0.00387425161898136	-0.00242251507006586
0.0269195158034563	0.220054686069489	0.0953837782144547	-0.0042664548382163	-0.00272431038320065	-0.00295106880366802
0.0954566225409508	0.142290249466896	0.110070809721947	-0.00233048642985523	-0.00245866645127535	-0.00418531289324164
0.135156393051147	-0.0697017982602119	0.0836869403719902	0.00570486253127456	0.000337769743055105	-0.00315088825300336
0.16263222694397	-0.31862860918045	0.108512729406357	0.0128586599603295	0.00358454952947795	-0.00194486137479544
0.250214695930481	-0.447135806083679	0.161009520292282	0.0160934366285801	0.00395146990194917	-0.0013973779277876
0.183278292417526	-0.447853058576584	0.198083162307739	0.0155694102868438	0.00430371798574924	-0.00114973424933851
0.174878239631653	-0.291558414697647	0.0469174943864346	0.0112970443442464	0.00206445227377117	-0.000100787307019345
0.128504186868668	-0.126388341188431	0.0426675789058208	0.00633253809064627	-0.000261473935097456	-0.0016502714715898
0.0849731117486954	-0.0532500892877579	-0.043396208435297	0.00288214511238039	-0.000636064040008932	-0.00228398130275309
0.0980342552065849	-0.0621822327375412	-0.0484795644879341	0.00340060633607209	8.80116931512021E-05	-0.00375982723198831
0.130847543478012	-0.0254098381847143	-0.0382166653871536	0.00470678135752678	0.00115297746378928	-0.00375751499086618
0.192167520523071	-0.024707492440939	-0.0338291227817535	0.0048040896654129	0.00142711575608701	-0.00314468517899513
0.23261696100235	0.0101993996649981	0.0162324216216803	0.00456436909735203	0.00228429911658168	-0.0018636187305674
0.203020095825195	0.0419448800384998	0.0154053466394544	0.00188254378736019	0.0027527785860002	-0.00314947753213346
0.201093122363091	0.172241911292076	-0.00492377812042832	-0.000819144363049418	0.00174879201222211	-0.00361572951078415
0.118315503001213	0.216545179486275	-0.0566840916872025	-0.00400895019993186	-5.02270122524351E-05	-0.00417993543669581
0.125454545021057	0.262808680534363	-0.00994996074587107	-0.0053461748175323	9.27026703720912E-05	-0.00440301652997732
0.136907383799553	0.252797067165375	-0.0423017777502537	-0.00539155397564173	0.000825398950837553	-0.00553297623991966
0.13685929775238	0.271559357643127	0.0383639149367809	-0.00229723867960274	0.00121358758769929	-0.00535643938928843
0.154899328947067	0.170495375990868	0.100824855268002	0.00018325359269511	0.000474351167213172	-0.00437576184049249
0.110435292124748	0.165706485509872	-0.00144506664946675	-0.00138447911012918	0.00159706454724073	-0.00425295904278755
0.0849099084734917	0.249552175402641	-0.0507958978414536	-0.00186495087109506	-0.000464663520688191	-0.00443948712199926
0.0378341749310493	0.311463236808777	-0.0611235722899437	-0.00360071286559105	-0.00138865085318685	-0.00521689373999834
0.0333275534212589	0.317247807979584	-0.0531381815671921	-0.00343333976343274	-0.00242564687505364	-0.00488645816221833
0.00573266996070743	0.330003887414932	-0.0165388900786638	-0.0038585476577282	-0.00382798654027283	-0.0041435481980443
-0.10177007317543	0.24585834145546	0.0390955284237862	-0.00379741168580949	-0.00475358217954636	-0.00429426366463304
-0.146128833293915	0.196614891290665	0.0647126361727715	-0.00202894047833979	-0.00582158425822854	-0.00340826623141766
-0.173429727554321	0.199403002858162	0.100773818790913	-0.00180792831815779	-0.00608046632260084	-0.00427164370194077
-0.109213635325432	0.194479897618294	0.0575157962739468	-0.00174856523517519	-0.0069919959641993	-0.00379490130580962
-0.0882529988884926	0.206172540783882	0.0736832991242409	-0.000334082375047728	-0.00602145725861192	-0.00457317195832729
-0.0099555654451251	0.153846576809883	0.106675393879414	0.000388117652619258	-0.00415420718491077	-0.00449224142357707
0.0799459666013718	0.0973646342754364	0.137406378984451	0.00165415904484689	-0.000474545988254249	-0.00502229295670986
0.224894851446152	0.0819045156240463	0.143497362732887	0.00258358893916011	0.00254970160312951	-0.00388235365971923
0.325417816638947	0.023317052051425	0.182101011276245	0.00341915525496006	0.00533107807859778	-0.00413069454953074
0.356879979372025	0.00111798371654004	0.152800962328911	0.00459432601928711	0.00612801779061556	-0.003707216354087
0.281546384096146	-0.0282369460910559	0.097686730325222	0.00345290801487863	0.00502875400707126	-0.00332264229655266
0.302838683128357	0.0830205082893372	0.0798998549580574	0.00325248180888593	0.00310825509950519	-0.00366391218267381
0.182834193110466	0.108977235853672	0.0793962106108665	0.000534795573912561	0.00169459206517786	-0.00373548129573464
0.182469397783279	0.174405500292778	0.129763528704643	-0.000617300975136459	-0.000618308258708566	-0.00379914045333862
0.142240449786186	0.220136925578117	0.0913280248641968	-0.000931585265789181	-0.000448692386271432	-0.00491247838363051
0.172111630439758	0.160639241337776	0.0783944204449654	-0.000980717944912612	0.000182450137799606	-0.0043923519551754
0.155145645141602	0.136810377240181	0.151176050305367	-0.000885564251802862	-2.67127979896031E-05	-0.00379461189731956
0.0603905357420444	0.146389067173004	0.144663289189339	-0.00025419273879379	-0.00105033162981272	-0.00331016257405281
-0.00877946801483631	0.122291795909405	0.0599748082458973	0.000186832054168917	-0.00236804480664432	-0.00492249056696892
-0.0291889049112797	0.109359100461006	0.01003582123667	7.798937986081E-06	-0.00326672848314047	-0.00405869213864207
-0.0150171341374516	0.148249417543411	0.00181121251080185	0.000485650292830542	-0.00413565430790186	-0.00418353220447898
-0.00619625020772219	0.143946424126625	0.0124544063583016	9.78912139544263E-05	-0.00506058894097805	-0.0030398250091821
-0.0542653053998947	0.132552891969681	-0.0169413629919291	0.000561783323064446	-0.00407488318160176	-0.00369986286386848
0.0312176309525967	0.152644023299217	0.02416324429214	0.000675849558319896	-0.00329877273179591	-0.00395613489672542
0.0666455775499344	0.139045342803001	0.0740630850195885	0.000583490415010601	-0.00205502472817898	-0.00230502290651202
0.0717495977878571	0.133210450410843	0.0900908187031746	0.000771687307860702	-0.00147640239447355	-0.00370566383935511
0.0401926040649414	0.113825857639313	0.0410896837711334	-0.000683203572407365	-0.00155848893336952	-0.00400251615792513
0.00183345843106508	0.131448701024055	0.0260053146630526	-0.000183268857654184	-0.00351093919016421	-0.00322063406929374
-0.0289521273225546	0.146699965000153	0.0559799261391163	-0.000782402523327619	-0.00394488871097565	-0.00365840713493526
-0.0299869887530804	0.142778396606445	0.0508913733065128	-0.000744659395422786	-0.00364987528882921	-0.00321368058212101
0.0316634066402912	0.168597266077995	0.088994026184082	-0.000757705071009696	-0.00319577916525304	-0.00218765367753804
0.0606216304004192	0.159566521644592	0.0618025362491608	-0.000443374417955056	-0.00312212272547185	-0.00345881562680006
0.0406629517674446	0.215466633439064	0.0975195243954659	-0.000884298468008637	-0.0017998325638473	-0.00455103302374482
0.105260148644447	0.245284110307693	0.168269991874695	-0.000375434348825365	-0.00140464317519218	-0.00445269048213959
0.109085865318775	0.176477581262589	0.12303563952446	-0.00181268027517945	-0.000556078215595335	-0.0038026450201869
0.12818406522274	0.23346258699894	0.173717319965363	-0.001055788830854	-0.000373804912669584	-0.0050468947738409
0.0887182354927063	0.24512192606926	0.132135704159737	-0.00107548292726278	-0.000962118152529001	-0.00419790623709559
0.0397320725023746	0.211406454443932	0.103938087821007	-0.00151812331750989	-0.00208651693537831	-0.00598785653710365
0.0480785593390465	0.227022141218185	0.0630028173327446	-0.00169534143060446	-0.00288442242890596	-0.0051511786878109
0.104412496089935	0.19796659052372	0.118547834455967	-0.000844504567794502	-0.000597228819970042	-0.00339520792476833
0.131605818867683	0.100051812827587	0.131291970610619	-0.00115570169873536	0.00177463598083705	-0.00251713255420327
0.196131557226181	0.18120364844799	0.231214210391045	0.000819147913716733	0.00144833524245769	-0.00364250829443336
0.201904729008675	0.182780563831329	0.141613975167274	-0.000115362046926748	0.00139261654112488	-0.00497985212132335
0.19812873005867	0.126625418663025	0.142313703894615	-8.6184089013841E-05	0.000651446753181517	-0.00515468744561076
0.201578468084335	0.182021453976631	0.12415336817503	0.000493318482767791	-5.25149916938972E-05	-0.00473007373511791
0.116754874587059	0.101596154272556	0.0813048332929611	-0.000933356815949082	0.000258371641393751	-0.00382426055148244
0.124109171330929	0.125967979431152	0.150651693344116	0.000810464494861662	-6.09402195550501E-05	-0.00290999002754688
0.167203173041344	0.184425979852676	0.0863398015499115	0.000548036652617157	0.000146818900248036	-0.00339104468002915
0.18357951939106	0.138944372534752	0.106215059757233	0.00128939212299883	0.00046644191024825	-0.00396914593875408
0.22008390724659	0.133739233016968	0.227135717868805	0.00224929465912282	0.00121201667934656	-0.0049808518961072
0.197507753968239	0.108580596745014	0.280275106430054	0.00177294854074717	0.0019503072835505	-0.00344186439178884
0.175371959805489	0.113028153777122	0.238698899745941	0.000748902501072735	0.00123768462799489	-0.00290704914368689
0.153836444020271	0.0880747511982918	0.187293544411659	9.63995989877731E-05	0.0012450012145564	-0.00372480088844895
0.155661687254906	0.165975406765938	0.111843191087246	-0.00095855857944116	0.00071947748074308	-0.00380925089120865
0.142165973782539	0.138914957642555	0.154067024588585	-0.00102016993332654	0.000893210642971098	-0.00315101840533316
0.144053518772125	0.213119089603424	0.165170088410378	-0.00265888846479356	-0.000942029466386884	-0.00337446318008006
0.196708709001541	0.140076830983162	0.165766388177872	1.65738711075392E-05	0.00108046201057732	-0.00607676478102803
0.232014313340187	0.112408809363842	0.303030014038086	0.000957781157922	0.00364538305439055	-0.00632356712594628
0.270261943340302	0.200494289398193	0.276742309331894	0.000174325730768032	0.00424394151195884	-0.00429205549880862
0.272034555673599	0.235395357012749	0.142648845911026	-0.00214405660517514	0.00485122064128518	-0.00358502147719264
0.238534837961197	0.181374058127403	0.221219882369041	-0.000234921390074305	0.00411759363487363	-0.00524443807080388
0.262041181325912	0.162067383527756	0.245811522006989	-0.00153369619511068	0.00481788022443652	-0.00472960015758872
0.284727990627289	0.235218897461891	0.232281923294067	-0.000962152029387653	0.00382201885804534	-0.00438479147851467
0.253786385059357	0.253416627645493	0.200417593121529	-0.00120281253475696	0.0030940433498472	-0.00415616994723678
0.23316502571106	0.227757558226585	0.206182330846786	-0.000624309934210032	0.00219408958218992	-0.00475779827684164
0.191212132573128	0.198897406458855	0.191608250141144	-0.000711214321199805	0.00148480734787881	-0.00427502440288663
0.164640605449677	0.155613109469414	0.163026735186577	-0.00164831068832427	0.00202355859801173	-0.00340419937856495
0.237351536750793	0.169092431664467	0.186829805374146	-0.000901372928638011	0.00106732384301722	-0.00359105179086328
0.221428260207176	0.141919702291489	0.183570712804794	0.000493658357299864	0.00120652723126113	-0.00349336280487478
0.17193178832531	0.118172347545624	0.186000838875771	0.0014961117412895	0.00141523580532521	-0.00463788490742445
0.197916314005852	0.166991919279099	0.224423661828041	0.00196978449821472	0.00101326871663332	-0.00403872458264232
0.194626614451408	0.119327031075954	0.15021701157093	0.00164655176922679	0.00207913527265191	-0.00377592979930341
0.133887022733688	0.0117051182314754	0.150418788194656	0.0016435676952824	0.0015913654351607	-0.00396774616092443
0.1288982629776	0.0614586845040321	0.198455676436424	0.00294255814515054	0.00157142605166882	-0.00372268352657557
0.171629130840302	0.108097471296787	0.224637165665627	0.00327193993143737	-0.000189965721801855	-0.00354546308517456
0.0623288527131081	0.0164461117237806	0.134642198681831	0.00121816073078662	0.000857047736644745	-0.00344406650401652
0.0474493019282818	0.0993568375706673	0.163300678133965	0.00114420242607594	-0.000772222352679819	-0.00316372024826705
-0.0330626927316189	0.150067165493965	0.113689839839935	-0.00166981283109635	-0.00187869498040527	-0.0023244577459991
0.0190492887049913	0.194043442606926	0.0617234408855438	-0.000637086806818843	-0.00356014189310372	-0.0040924921631813
0.0652892142534256	0.101900994777679	0.116889521479607	0.00292106089182198	-0.00153078208677471	-0.00527484063059092
0.0434456989169121	0.0257951784878969	0.224776193499565	0.00328035210259259	-0.000195751097635366	-0.0044181658886373
0.0740934163331985	0.105433203279972	0.17716971039772	0.00278095016255975	-0.000335672812070698	-0.0025479185860604
0.0394670218229294	0.0342005863785744	0.156541705131531	0.000982136582024395	-0.00116065912880003	-0.0040734619833529
0.0891964957118034	0.100165173411369	0.137244835495949	0.00221920479089022	-0.00251906295306981	-0.00471052620559931
0.0499979816377163	0.113191641867161	0.117654897272587	0.00104762241244316	-0.00133109267335385	-0.0044618989340961
0.0829944834113121	0.120417349040508	0.165070429444313	0.00185988063458353	-0.00150959938764572	-0.00357697741128504
0.053364384919405	0.0567151010036469	0.0823857933282852	0.00121045182459056	-0.00130002712830901	-0.00381528143770993
0.0263737346976995	0.0363753065466881	0.0927266329526901	0.00251401122659445	-0.00107956468127668	-0.00419303635135293
0.0686923041939735	0.0628820583224297	0.0836795344948769	0.00270635774359107	-0.00202536419965327	-0.0037001334130764
-0.0235546715557575	-0.00477207032963634	0.0182862021028996	0.00282995938323438	-0.00154215900693089	-0.00404925085604191
0.0393978953361511	0.0156866814941168	0.00945314764976501	0.00203192722983658	-0.00139680772554129	-0.00387373799458146
0.0546561554074287	0.05974006280303	0.0403285920619965	0.00419529899954796	-0.00102671340573579	-0.00308115687221289
0.0285838562995195	0.0165103655308485	0.133722141385078	0.0033908816985786	-0.00138208130374551	-0.0023260461166501
0.00467530312016606	0.0424455925822258	0.177694991230965	0.00410801125690341	-0.00210654130205512	-0.00262870313599706
0.00948802474886179	0.0180927291512489	0.18556447327137	0.00352765875868499	-0.00148752529639751	-0.00227201939560473
0.0111772110685706	0.0199501533061266	0.207461163401604	0.00326493778266013	-0.00207355921156704	-0.00251800706610084
-0.0284912753850222	0.052040696144104	0.163584858179092	0.00195693736895919	-0.00236686109565198	-0.00349502544850111
-0.0378818362951279	0.0774074718356133	0.126618206501007	0.00101945933420211	-0.000971741392277181	-0.00290603353641927
0.0188474413007498	0.152911677956581	0.188155248761177	0.000113918154966086	-0.00203055865131319	-0.00361518911086023
-0.0019966084510088	0.176305994391441	0.127997756004333	-0.00133385125081986	-0.00183701422065496	-0.00267145712859929
0.0248847827315331	0.239795133471489	0.144129753112793	-0.00149305665399879	-0.00336316879838705	-0.00456217350438237
-0.0529587902128696	0.173042163252831	0.118127651512623	-0.00224655237980187	-0.00161286222282797	-0.00527806580066681
-0.0336084328591824	0.202604904770851	0.152224645018578	-0.00177090952638537	-0.00255510257557034	-0.00469356076791883
-0.0105731198564172	0.193251490592957	0.213143706321716	-0.00258142920210958	-0.00192701152991503	-0.00482482416555285
0.0373641699552536	0.25244614481926	0.231359392404556	-0.00126135197933763	-0.00178156269248575	-0.00443991785869002
0.0333870574831963	0.270661473274231	0.204743102192879	-0.00175904540810734	-0.00187311507761478	-0.00453187618404627
0.0536952801048756	0.244232147932053	0.205597475171089	-0.00144393614027649	-0.00116042071022093	-0.00447461660951376
0.0487037040293217	0.181805625557899	0.260358959436417	-0.00014011058374308	-0.000776096247136593	-0.00494324276223779
0.0983876436948776	0.212052822113037	0.287709444761276	-0.000387486652471125	-0.000489522179123014	-0.00541046587750316
0.087203249335289	0.19822795689106	0.230261445045471	0.000265488692093641	-0.000382651196559891	-0.00461775343865156
0.0703202411532402	0.125096648931503	0.223769426345825	0.000436795264249668	0.00111076317261904	-0.00309204938821495
0.0745988115668297	0.0867026224732399	0.232411071658134	0.000658852164633572	0.00209817127324641	-0.00266717001795769
0.132041692733765	0.0818403512239456	0.256367057561874	0.000727430684491992	0.00148825999349356	-0.00330555508844554
0.116638280451298	0.0610195137560368	0.22099432349205	0.00190975645091385	0.00169998616911471	-0.00477015599608421
0.129286885261536	0.0820303931832314	0.208076328039169	0.00253793224692345	0.000999238574877381	-0.00455223768949509
0.137786075472832	0.0992421954870224	0.110071673989296	0.00154946523252875	0.00134913611691445	-0.00375688564963639
0.0748025923967361	0.0433891490101814	0.131028488278389	0.00264790002256632	0.000944841071031988	-0.00313623738475144
0.0703869983553886	0.0464793965220451	0.163407132029533	0.00189161614980549	-0.000459295610198751	-0.00236328318715096
0.0152453398332	0.0297108124941587	0.19878488779068	0.0025133362505585	-0.000778413959778845	-0.00282909604720771
0.00766346836462617	0.0357831902801991	0.233296498656273	0.00220252759754658	-0.00191456137690693	-0.00300954910926521
-0.0116050131618977	0.0373393073678017	0.185459941625595	0.00227503175847232	-0.00232284818775952	-0.00318044144660234
-0.0640033856034279	0.0117745762690902	0.206533506512642	0.00145751715172082	-0.00241747125983238	-0.00360075198113918
-0.0654837563633919	0.0359364822506905	0.193226248025894	0.00237509561702609	-0.00276987417601049	-0.00315381377004087
-0.0686419606208801	0.0507332384586334	0.228327244520187	0.00315879145637155	-0.00405776826664805	-0.00311825191602111
-0.108392611145973	-0.00735486671328545	0.198255524039268	0.00227194209583104	-0.00327284121885896	-0.00379673019051552
-0.100317671895027	0.00201247609220445	0.228816643357277	0.00261277053505182	-0.00348613131791353	-0.00367900286801159
-0.0884514302015305	0.0259382091462612	0.214277401566505	0.00249820062890649	-0.00306341634131968	-0.00290780025534332
-0.0615844614803791	0.0478405989706516	0.172801151871681	0.00308264791965485	-0.00358141027390957	-0.0035814659204334
-0.0655465349555016	0.00584568921476603	0.128429546952248	0.00224402523599565	-0.00242068688385189	-0.00327952881343663
-0.0860449150204659	-0.0324408188462257	0.157673791050911	0.00169420870952308	-0.00146179471630603	-0.00285989441908896
-0.0368415825068951	-0.0330290943384171	0.178536534309387	0.00303634558804333	-0.000858763232827187	-0.00356166390702128
0.04066426679492	0.00794953294098377	0.259859561920166	0.00446141324937344	-0.000632979557849467	-0.00396204041317105
0.0567527376115322	0.00461198156699538	0.252902209758759	0.00381287094205618	0.000288256764179096	-0.0026555189397186
0.0879970192909241	-0.0365546010434628	0.20184613764286	0.00430918065831065	0.000910381088033319	-0.0024820864200592
0.0758693367242813	-0.021714000031352	0.216522619128227	0.0040761143900454	0.00211532460525632	-0.00358492904342711
0.0797701925039291	-0.0283910632133484	0.242031097412109	0.00382309011183679	0.00270907348021865	-0.00329397106543183
0.15183162689209	0.0465792007744312	0.304367125034332	0.00429903855547309	0.00203733844682574	-0.00357713387347758
0.110919550061226	0.0478319190442562	0.292134046554565	0.00255427323281765	0.00228606653399765	-0.00291151599958539
0.0833226814866066	0.103238619863987	0.307958722114563	0.00126216700300574	0.00159856409300119	-0.00327697210013866
0.0135662825778127	0.093817725777626	0.303024023771286	-0.000342696905136108	0.00150408199988306	-0.00437000207602978
0.0146932695060968	0.173953786492348	0.358131796121597	-0.000427814957220107	1.27529820019845E-05	-0.00411939108744264
-0.0219613593071699	0.206536710262299	0.304128706455231	-0.00201599509455264	-0.000713409041054547	-0.00446689501404762
-0.0257762800902128	0.240529894828796	0.330847918987274	-0.00157977431081235	-0.00203176867216825	-0.00487214559689164
-0.106836229562759	0.234171181917191	0.250635206699371	-0.0025582246016711	-0.00283895945176482	-0.00508301565423608
-0.112424433231354	0.236648097634315	0.202454507350922	-0.00282395700924098	-0.00470422627404332	-0.00520522892475128
-0.134227693080902	0.257907152175903	0.221896678209305	-0.00311672850511968	-0.00560972327366471	-0.00447690160945058
-0.149906530976295	0.183776572346687	0.191518753767014	-0.002800332615152	-0.00437985360622406	-0.00406323466449976
-0.0844497308135033	0.209574475884438	0.272931814193726	-0.00148486066609621	-0.00481940153986216	-0.00464834924787283
-0.0981946662068367	0.204372718930244	0.096370130777359	-0.0020146241877228	-0.00396285112947226	-0.0035327784717083
-0.0573174580931664	0.171605721116066	0.228799432516098	-0.000497532542794943	-0.00362660200335085	-0.00329506094567478
-0.0272173397243023	0.134433552622795	0.191334158182144	0.000374504073988646	-0.00212678080424666	-0.00320402998477221
-0.0284035913646221	0.0601476989686489	0.0967482775449753	0.00035926143755205	-0.00138083891943097	-0.00339228287339211
-0.0462046004831791	0.0130120571702719	0.177142411470413	0.00237829610705376	-0.000524465925991535	-0.00342495227232575
0.0745611637830734	0.0766501352190971	0.157103851437569	0.00225024088285863	-0.00114103499799967	-0.00362050184048712
0.0240030940622091	0.00127338571473956	0.192078918218613	0.00226836442016065	-0.00015402224380523	-0.00376408966258168
0.108244083821774	0.0799884796142578	0.214396879076958	0.00256709614768624	0.000200782058527693	-0.0034961961209774
0.0949798673391342	0.029997780919075	0.127387285232544	0.00119682541117072	0.00145674811210483	-0.00395273603498936
0.165591850876808	0.0309110898524523	0.193994894623756	0.00164955120999366	0.00196197768673301	-0.00379105610772967
0.136937126517296	0.0388653017580509	0.259226739406586	0.00196766736917198	0.00267045688815415	-0.00390211236663163
0.16150626540184	0.0655766353011131	0.293904453516006	0.00154209311585873	0.00354708451777697	-0.00390105647966266
0.149963274598122	0.0829718038439751	0.266892731189728	0.00124062446411699	0.00388019578531384	-0.00372303766198456
0.140342608094215	0.0665094628930092	0.298296481370926	0.00147020700387657	0.00291161914356053	-0.00420275656506419
0.15436863899231	0.137089103460312	0.257503598928452	0.000433532579336315	0.00135363568551838	-0.00412796810269356
0.0473110154271126	0.160475865006447	0.293706178665161	-0.000774366722907871	0.000263768306467682	-0.00433226814493537
0.0606622472405434	0.140680000185966	0.257879704236984	-0.00132633280009031	-0.00124495069030672	-0.00392021099105477
-0.0110971620306373	0.142932415008545	0.271328210830688	-0.00105960690416396	-0.000741212337743491	-0.0046536372974515
0.00979304406791925	0.173705339431763	0.289484977722168	-1.34571919261361E-05	-0.000790134479757398	-0.00450165523216128
-0.0144706601276994	0.153018683195114	0.258308500051498	-0.00037299026735127	-0.000591391231864691	-0.00439524557441473
-0.0306735690683126	0.12519283592701	0.304596751928329	3.5646680771606E-05	-0.00118221680168062	-0.0034209000878036
-0.0448461920022964	0.151436194777489	0.274608880281448	-6.10295828664675E-05	-0.00115988368634135	-0.00396525114774704
-0.0763671174645424	0.11643061041832	0.303553998470306	-0.000323820888297632	-0.00160813902039081	-0.00344954477623105
-0.0558055303990841	0.13720515370369	0.270146518945694	0.000179249269422144	-0.00154374644625932	-0.00384249282069504
-0.062966026365757	0.103503413498402	0.274146884679794	0.000765368109568954	-0.00241469871252775	-0.00332439877092838
-0.0465308167040348	0.0680268779397011	0.271894752979279	0.00143984786700457	-0.000772986153606325	-0.00369053008034825
0.0265990048646927	0.123658888041973	0.364551365375519	0.00226628058589995	-0.00025850601377897	-0.00356114143505692
-0.0108096161857247	0.033134002238512	0.349456489086151	0.00155695260036737	0.0013281925348565	-0.00262452871538699
0.0221119876950979	0.0676979944109917	0.348026126623154	0.00305779045447707	0.00053006608504802	-0.00335822463966906
2.4560846213717E-05	0.0299234092235565	0.31638440489769	0.00271801510825753	0.00120248645544052	-0.00285950861871243
-0.00775512680411339	0.0212210491299629	0.333558052778244	0.00237940740771592	0.0013385642087087	-0.00293328869156539
-0.00150996819138527	0.00874704495072365	0.315984517335892	0.00284203351475298	0.000214258790947497	-0.00255761877633631
-0.00968760810792446	0.00156686804257333	0.330268323421478	0.00286722020246089	0.000639991252683103	-0.00322787719778717
-0.0317849293351173	0.014042099006474	0.29456040263176	0.00218666670843959	0.00149751931894571	-0.00327944196760654
-0.00750382477417588	0.0307406093925238	0.309188544750214	0.00266197789460421	0.00121066416613758	-0.00376795162446797
0.018686106428504	-0.00930755957961082	0.323371261358261	0.00363742792978883	2.06082404474728E-05	-0.00353537267073989
-0.0248592849820852	-0.0157624259591103	0.304050981998444	0.00267303618602455	0.000115911876491737	-0.00334537331946194
-0.0253594052046537	0.00998287182301283	0.328333348035812	0.00255898456089199	-0.00085406651487574	-0.00262011052109301
-0.0445082373917103	0.0177625864744186	0.319530040025711	0.00266999239102006	-0.0019977402407676	-0.00279507506638765
-0.0568724647164345	0.0421601571142673	0.319722414016724	0.00221739569678903	-0.00128231733106077	-0.00331034860573709
-0.0539317168295383	-0.00428824918344617	0.368505388498306	0.00231929728761315	-0.000656240561511368	-0.00348627078346908
-0.0273355562239885	0.0141482753679156	0.400331854820251	0.00294304895214736	-0.00087313138647005	-0.00377984764054418
-0.0310018062591553	-0.0193983744829893	0.339267045259476	0.0027818561065942	-0.000911468698177487	-0.00363015057519078
-0.0871718153357506	-0.0168612562119961	0.289993613958359	0.00256770802661777	0.00017893586482387	-0.00342378648929298
0.00736091658473015	0.0125730829313397	0.326503455638886	0.00329152774065733	-0.00092070852406323	-0.0033230884000659
-0.0305692460387945	-0.00196741544641554	0.334882259368896	0.00276701850816607	0.000248028605710715	-0.0036236026789993
-0.0371839888393879	-0.0448866449296474	0.326001614332199	0.00322489975951612	-1.35754289658507E-05	-0.00316916150040925
-0.0643832609057426	-0.0637361332774162	0.34718918800354	0.00356151722371578	-0.000281412270851433	-0.00288593815639615
-0.0375469326972961	-0.0226450078189373	0.346496492624283	0.00377845182083547	-0.000574515899643302	-0.00237026903778315
-0.0739520713686943	-0.07040636241436	0.297890245914459	0.003228978253901	-0.000635016011074185	-0.00233723456040025
-0.0273907165974379	-0.0196887049823999	0.312998473644257	0.00381253426894546	-0.00032099019153975	-0.00294733024202287
0.0439561977982521	0.0547238513827324	0.260473489761353	0.00270160869695246	0.000442643329733983	-0.0029522362165153
0.0307868886739016	0.0344157442450523	0.247433051466942	0.00276704970747232	0.0013911253772676	-0.0028867251239717
0.0542422384023666	0.0222405046224594	0.384028881788254	0.00352399796247482	0.00156953744590282	-0.00320030399598181
0.0208015963435173	0.0217615030705929	0.400988817214966	0.00336774764582515	0.0016410470707342	-0.00335125764831901
-0.000942385115195066	-0.0321465507149696	0.292648881673813	0.00306489644572139	0.00129988836124539	-0.00365783274173737
-0.00836632773280144	-0.0112319057807326	0.344905257225037	0.00409551570191979	0.000996716320514679	-0.0033797356300056
-0.0179038885980845	-0.0253123696893454	0.343144088983536	0.00254247384145856	0.000935929303523153	-0.0032290171366185
-0.0296612642705441	0.0243625044822693	0.354567974805832	0.00293186213821173	-0.000318964273901656	-0.00259050517342985
-0.0111802080646157	0.0440653562545776	0.368343979120255	0.00197940645739436	-0.000191541475942358	-0.00337213720194995
-0.0305284578353167	0.041006077080965	0.33595409989357	0.000499207468237728	0.000229477038374171	-0.00319400802254677
-0.0132637182250619	0.0695470720529556	0.322801411151886	0.000220565212657675	0.000490497390273958	-0.00323301437310874
0.0153293050825596	0.0812280029058456	0.417397081851959	0.00149594864342362	0.000428161467425525	-0.00416510365903378
0.0186092089861631	0.0483997985720634	0.360078513622284	0.00168272748123854	0.000797234883066267	-0.00343120819889009
-0.00874730572104454	0.0556623116135597	0.33755424618721	0.00144259142689407	0.000576578371692449	-0.00343144056387246
-0.0332405231893063	0.060642022639513	0.332372188568115	0.00125621713232249	0.000543980568181723	-0.0033293457236141
-0.0704523921012878	0.00540113309398294	0.32848134636879	0.00114223454147577	0.000449327228125185	-0.00372048234567046
-0.0612903498113155	0.0541342720389366	0.284210741519928	0.00112756807357073	-0.00104425475001335	-0.00354280252940953
-0.0714658200740814	0.0547558069229126	0.335883021354675	9.51030233409256E-05	-0.000345544336596504	-0.00384008185938001
-0.0572763159871101	0.0841751918196678	0.322102695703506	0.000297659513307735	-0.000185494267498143	-0.00334096304140985
-0.0913768783211708	0.0808685347437859	0.361784845590591	0.00108909059781581	5.64805341127794E-05	-0.00353289884515107
-0.0582998394966125	0.0765700340270996	0.353021889925003	0.00120745529420674	-0.000590393843594939	-0.00314952642656863
-0.0580027140676975	0.076207272708416	0.31563875079155	0.00142242759466171	-0.000972387380897999	-0.00400188704952598
-0.00203462317585945	0.0858960524201393	0.319020181894302	-7.39956476536463E-06	-0.00102741073351353	-0.00372015335597098
-0.0262325871735811	0.0567640997469425	0.305913656949997	0.000953262613620609	-0.000500633264891803	-0.00326156825758517
-0.0148213785141706	0.116151787340641	0.328396260738373	0.000953552895225585	-0.00113134447019547	-0.00387916550971568
-0.0253854654729366	0.0741062462329865	0.318871945142746	0.00086547713726759	-0.00037344143493101	-0.00332667166367173
-0.00502743059769273	0.123745329678059	0.350584924221039	0.00101506023202091	0.000209414676646702	-0.0039516850374639
-0.0308835469186306	0.047063022851944	0.337026447057724	0.000205744931008667	0.000852047291118652	-0.00391039438545704
0.00881337840110064	0.107853062450886	0.315252721309662	0.000498712935950607	0.000679580960422754	-0.00367739400826395
-0.0505498386919498	0.0561578199267387	0.280963093042374	0.000472547690151259	0.00127334124408662	-0.00422365218400955
-0.0255546048283577	0.0771255344152451	0.28568509221077	0.00117435248102993	0.00044720372534357	-0.00399536173790693
-0.0486333891749382	0.0644523277878761	0.309859186410904	0.0016848073573783	0.000733738881535828	-0.00284929247573018
-0.0310752391815186	0.00804278906434774	0.310877650976181	0.000624683394562453	0.000338058132911101	-0.00351540092378855
0.0209114998579025	0.101529978215694	0.311200946569443	0.00176225136965513	-0.000853202829603106	-0.0031621151138097
-0.016336964443326	0.0766935348510742	0.301747739315033	0.000339835736667737	-0.000273502635536715	-0.00365344295278192
-0.0676212161779404	0.0929110646247864	0.313178539276123	0.000490112113766372	-2.78821262327256E-05	-0.00325105362571776
-0.0791448950767517	0.120428003370762	0.343764454126358	-8.20901259430684E-05	-0.000220674075535499	-0.00386876054108143
-0.0405083782970905	0.113540485501289	0.336883932352066	0.000514197978191078	-0.000538659747689962	-0.00417535472661257
-0.0370742231607437	0.12044483423233	0.34909775853157	-0.000266330840531737	-0.000309106020722538	-0.00410398840904236
-0.078725703060627	0.114481270313263	0.318373799324036	0.000497498025652021	-0.00134535983670503	-0.00399319222196937
-0.0252812672406435	0.147436901926994	0.309965699911118	0.00108839268796146	-0.00125254003796726	-0.00350751681253314
-0.048406545072794	0.0837173908948898	0.278526306152344	-0.000319309590850025	-0.000212711383937858	-0.00351111800409853
-0.0183642040938139	0.110429644584656	0.278475314378738	-5.67016904824413E-05	-3.98267839045729E-05	-0.00318992859683931
0.00614952109754086	0.0492201335728168	0.267440497875214	9.89866457530297E-05	0.000749122642446309	-0.00362223805859685
0.0197259206324816	0.0579817034304142	0.267825812101364	0.000580905063543469	0.00164813827723265	-0.00344856572337449
0.0363083072006702	0.0618933849036694	0.317356675863266	0.001376714091748	0.00108446110971272	-0.00387076172046363
0.0295593943446875	0.0731900259852409	0.295990079641342	0.000974586873780936	0.00133894616737962	-0.00437209289520979
0.00960734114050865	0.0218862630426884	0.238862171769142	0.00143934553489089	0.00161473441403359	-0.00373738491907716
-0.0120440078899264	0.0220886301249266	0.277611792087555	0.00142507045529783	0.000286339869489893	-0.00382622191682458
-0.0589209347963333	0.0126553550362587	0.245509892702103	0.00112713722046465	0.000153839675476775	-0.00347691960632801
0.00120012694969773	0.0238871574401855	0.274685919284821	0.00128473783843219	-0.000296517857350409	-0.00224331114441156
0.0156777743250132	0.0149107780307531	0.254580348730087	0.00172227434813976	0.000294805446173996	-0.00268969056196511
0.0208442639559507	0.0198701620101929	0.300672024488449	0.00190926541108638	-0.000149474071804434	-0.00400725612416863
0.00339833460748196	0.0602892674505711	0.317068636417389	0.00231068884022534	0.000323677493724972	-0.00359962647780776
0.0497320741415024	0.0165252257138491	0.281987130641937	0.00141345930751413	0.00142153888009489	-0.00317329470999539
0.0337588302791119	0.0640701428055763	0.309018820524216	0.00194349233061075	0.0014317367458716	-0.00379428337328136
0.0471984632313252	0.0665421187877655	0.312425285577774	0.00216488540172577	0.00129964447114617	-0.003072569379583
0.0148378284648061	0.0603747814893723	0.273220211267471	0.00115013448521495	0.00126971106510609	-0.00381006812676787
0.00648788874968886	0.0854192972183228	0.304760009050369	0.00194147799629718	0.00105256401002407	-0.00422367639839649
0.00463203154504299	0.0632642060518265	0.259736061096191	0.00122869678307325	-2.12178674701136E-05	-0.0037237664218992
-0.00771233392879367	0.0576125159859657	0.259333372116089	0.00173313776031137	0.000311048788717017	-0.00332399387843907
0.0202694050967693	0.0595066249370575	0.276518493890762	0.00168531038798392	7.7861623140052E-05	-0.00299943750724196
0.0648804381489754	0.0842572376132011	0.256125956773758	0.0017439138609916	0.000349255540641025	-0.00338082876987755
0.0122804986312985	0.0203235056251287	0.328863263130188	0.000799939327407628	0.00148670724593103	-0.0033307452686131
0.0296022389084101	0.00987962912768126	0.307799369096756	0.00108221557457	0.00106821465305984	-0.0033677932806313
0.0336933732032776	0.084415391087532	0.321096837520599	0.00186817836947739	0.000824833405204117	-0.00344827026128769
0.030058728531003	0.117090336978436	0.285593599081039	0.000714531866833568	0.00118989893235266	-0.00380071345716715
-0.000634300289675593	0.0880221799015999	0.283778637647629	-0.000401589990360662	0.000527813273947686	-0.0035675703547895
0.000546116381883621	0.130796521902084	0.290001213550568	0.000520749890711159	0.00049423921154812	-0.00431415252387524
-0.00465849740430713	0.0699417665600777	0.280463427305222	0.000512953498400748	0.00157835695426911	-0.00355329317972064
0.032907634973526	0.0815389156341553	0.342791318893433	0.00143643969204277	0.00124507176224142	-0.00360617670230567
0.00101695698685944	0.0686799064278603	0.288584440946579	0.000500753812957555	0.000962380785495043	-0.00323030748404562
-0.0303069092333317	0.0553980953991413	0.27528104186058	0.000465967663330957	0.00105034036096185	-0.00333044840954244
0.0312322061508894	0.0717682018876076	0.298213094472885	0.00142880075145513	5.08621560584288E-05	-0.00306151807308197
-0.0312710143625736	0.07927106320858	0.232276424765587	0.000767525983974338	-1.31809892991441E-05	-0.0036251766141504
-0.0216214936226606	0.0627726763486862	0.258327037096024	0.00065778597490862	0.000164005090482533	-0.00348050310276449
-0.0606573447585106	0.0150666562840343	0.262626320123672	0.000249374308623374	0.000623837055172771	-0.00376405706629157
-0.0239889118820429	0.0578482560813427	0.289338618516922	0.00186134316027164	1.71967803908046E-05	-0.00320076639764011
-0.00568969780579209	0.066682294011116	0.258664846420288	0.00124088500160724	-0.000193753949133679	-0.0032647883053869
-0.00587701611220837	0.088931605219841	0.302263230085373	0.00146001216489822	-0.000465861259726807	-0.00334689579904079
-0.0563377253711224	0.0261984653770924	0.253714442253113	0.000600073428358883	0.000432309985626489	-0.00349838123656809
-0.0316661261022091	0.0356177240610123	0.285619795322418	0.00157257472164929	-0.000270310410996899	-0.00366605632007122
-0.0305195134133101	0.0619590096175671	0.30257722735405	0.00140836008358747	0.000437595299445093	-0.00358510832302272
-0.057850006967783	-0.0128799341619015	0.306698352098465	0.00157032336574048	-6.22089573880658E-05	-0.0033110617659986
-0.0209609568119049	0.0504353269934654	0.319670617580414	0.00125821446999907	-0.000910713337361813	-0.00344073958694935
-0.0352782942354679	0.0664608851075172	0.297273963689804	0.000947493012063205	-0.000723671808373183	-0.00343925040215254
-0.067799299955368	0.0483378544449806	0.280160456895828	0.00122687988914549	-0.000341789564117789	-0.00364199909381568
-0.0308621916919947	0.078563891351223	0.209299474954605	0.000413698435295373	0.000436309579527006	-0.00309876701794565
1.1677617294481E-05	0.0626017227768898	0.311249941587448	0.000871516764163971	-0.00059985852567479	-0.00362365879118443
-0.0309389494359493	0.0488797873258591	0.354722619056702	0.0009028110653162	-0.000300393294310197	-0.0038100378587842
-0.0712143629789352	0.0312274973839521	0.306145280599594	0.00124592951033264	0.000174228451214731	-0.00349541706964374
-0.0357761606574059	0.0557410977780819	0.298029810190201	0.00115631287917495	0.000264940201304853	-0.00363303814083338
0.0145277017727494	0.0910796597599983	0.293109208345413	0.000999983749352396	-0.000154163324623369	-0.00312886806204915
-0.0179658699780703	0.0703750625252724	0.306965440511703	0.00201995251700282	0.000436647009337321	-0.00322628975845873
0.0402714721858501	0.153284385800362	0.329258620738983	0.00137321278452873	-0.000263597088633105	-0.0037442552857101
-0.0347629114985466	0.0658928528428078	0.254193723201752	0.000265879614744335	0.000916576187592	-0.0038804670330137
-0.0473385043442249	0.0387478657066822	0.284184247255325	0.000756779278162867	0.000337820558343083	-0.0034215496852994
-0.0121191246435046	0.06436987221241	0.288795739412308	0.000671495334245265	0.000185234632226638	-0.00341024529188871
-0.0123472139239311	0.109425455331802	0.326813995838165	0.000147013764944859	0.000212938728509471	-0.00328861619345844
-0.0615929961204529	0.0850094631314278	0.309980750083923	0.000103921396657825	0.000460915907751769	-0.00393733009696007
-0.0324265584349632	0.103999592363834	0.293432742357254	4.34081885032356E-05	5.48540301679168E-05	-0.00426487857475877
-0.0264446847140789	0.0836786180734634	0.310268461704254	0.000521781679708511	0.000462079362478107	-0.00355022889561951
-0.0546727627515793	0.0694929882884026	0.267545849084854	0.000625073269475251	-5.57985949853901E-05	-0.00413283333182335
-0.0699142664670944	0.0990988239645958	0.252290606498718	0.000257703271927312	-0.000430969550507143	-0.00343244965188205
-0.055854793637991	0.0880659446120262	0.265110045671463	0.000462174968561158	0.000211464634048752	-0.002985964063555
-0.0566139593720436	0.0300401300191879	0.315392941236496	0.00151990680024028	-0.000258013664279133	-0.00354202231392264
-0.016187546774745	0.0525014065206051	0.293905407190323	0.00217199348844588	-8.04614028311335E-05	-0.00307215168140829
-0.0111124645918608	0.00346228457055986	0.246772184967995	0.00163928978145123	6.18343983660452E-05	-0.00341820018365979
-0.0139164533466101	0.0640428736805916	0.289539158344269	0.00177331955637783	0.000692113244440407	-0.00324540236033499
-0.00494202179834247	0.0346045941114426	0.333153337240219	0.00239674537442625	-3.71033493138384E-05	-0.0028311952482909
-0.00609323428943753	0.0736608058214188	0.277846246957779	0.00232972810044885	1.85047720151488E-05	-0.00371174328029156
-0.0507841482758522	0.0494595505297184	0.307421982288361	0.00179785036016256	3.73217662854586E-05	-0.00381362764164805
-0.0161147322505713	0.100376524031162	0.281287729740143	0.00181505957152694	-0.000311210373183712	-0.00372149329632521
-0.0624138303101063	0.0660911723971367	0.345723211765289	0.00162475544493645	-0.000362886843504384	-0.00366760906763375
-0.0159856136888266	0.0849780812859535	0.355398923158646	0.000680263678077608	0.000228368517127819	-0.00428444426506758
-0.0406989715993404	0.0960891023278236	0.26355853676796	0.00109145522583276	0.000764744356274605	-0.00404009083285928
-0.0030668203253299	0.104341395199299	0.281548053026199	0.000546361203305423	0.000465510180220008	-0.00434065191075206
0.0217745285481215	0.0921760872006416	0.30706998705864	0.000400659773731604	0.000910634698811919	-0.00379140162840486
0.0252637676894665	0.0520989932119846	0.281504660844803	0.00081949244486168	0.00111264933366328	-0.00362631492316723
0.0288223046809435	0.0889214724302292	0.329998642206192	0.00169451488181949	0.0016459918115288	-0.00366072217002511
0.04184540361166	0.0674044787883759	0.313189446926117	0.0015561431646347	0.00146001344546676	-0.00383076001890004
0.0344243943691254	0.0937537327408791	0.339162111282349	0.00131719675846398	0.000536125502549112	-0.00414127437397838
0.0495110601186752	0.10145591199398	0.303352564573288	0.00116513716056943	0.000884399109054357	-0.00353808188810945
0.0261143613606691	0.0831970125436783	0.281728863716125	0.00082812673645094	0.00124322902411222	-0.00387534662149847
-0.01871776022017	0.0649314001202583	0.302341282367706	0.000884187582414597	0.00109964469447732	-0.00358141004107893
-0.00844838935881853	0.034200694411993	0.232918202877045	0.000475193694001064	0.00104584032669663	-0.00362018425948918
0.0312980785965919	0.0427832566201687	0.277314633131027	0.000826482835691422	0.000611649476923049	-0.00363846425898373
-0.045980729162693	0.00757713103666902	0.267891556024551	0.000553666148334742	0.000971555942669511	-0.00391190499067307
-0.0369269177317619	0.07211684435606	0.270652770996094	-4.22778030042537E-05	0.000896881858352572	-0.00358345475979149
0.00284233503043652	0.0654775127768517	0.268272161483765	0.000966998282819986	-8.8879038230516E-05	-0.00380021473392844
-0.0226582232862711	0.0657607913017273	0.2117670327425	0.00164969591423869	0.000494070060085505	-0.0036716447211802
0.00863046478480101	0.0459716841578484	0.306844234466553	0.00151818327140063	0.000116828450700268	-0.00306572997942567
0.0574226751923561	0.0457390360534191	0.29952347278595	0.00188824406359345	0.000474302505608648	-0.00314328563399613
0.0322395116090775	0.0379793681204319	0.308917790651321	0.00210553570650518	0.000812429876532406	-0.00358787341974676
-0.0133558213710785	0.00800095498561859	0.300487071275711	0.00188669399358332	0.00119934789836407	-0.00409632129594684
0.0102807097136974	0.0331604443490505	0.291086852550507	0.00144618668127805	0.0014984681038186	-0.0038174360524863
-0.027485890313983	-0.00761372828856111	0.254389226436615	0.000386326777515933	0.00120620627421886	-0.00348777044564486
0.00892686098814011	0.0668231993913651	0.280852258205414	0.00152495934162289	0.000119530355732422	-0.00320982537232339
0.00163905404042453	0.0340498648583889	0.273083060979843	0.00116607814561576	-0.000258755986578763	-0.00382160511799157
-0.0198340732604265	0.0378470718860626	0.258434683084488	0.000833812810014933	0.000760141876526177	-0.00327726639807224
-0.0312791094183922	0.0550732873380184	0.285180538892746	0.00149866857100278	0.000354945077560842	-0.00351634761318564
-0.00988531298935413	0.0496661998331547	0.299337089061737	0.00174986955244094	-4.41714182670694E-05	-0.00379062397405505
-0.0121082179248333	0.040419727563858	0.263413280248642	0.00126879021991044	0.000294224941171706	-0.00336986826732755
-0.0486194714903831	0.00920138508081436	0.318622022867203	0.000279668223811314	0.00149572570808232	-0.00327154691331089
-0.00175002589821815	0.0570854246616364	0.271515369415283	0.000422226963564754	0.000643599487375468	-0.00343283708207309
0.0306243188679218	0.129105970263481	0.297564744949341	0.00106212217360735	0.000451510772109032	-0.00315011362545192
-0.00883753038942814	0.0487926639616489	0.321188777685165	0.00161092495545745	0.00135461078025401	-0.00381823559291661
0.0296815577894449	0.0484743565320969	0.333222806453705	0.0011324726510793	0.000221759866690263	-0.00322383642196655
0.0482876636087894	0.0854222849011421	0.33108913898468	0.00229992787353694	0.000640166981611401	-0.00381264672614634
-0.000188341262401082	0.0435543730854988	0.264040023088455	0.000887865317054093	0.00070660118944943	-0.00377470324747264
-0.00970696285367012	0.0504505708813667	0.249866887927055	0.000715028611011803	-0.000586478156037629	-0.00345596950501204
-0.0158029180020094	0.0579291246831417	0.328623980283737	0.000353950978023931	-3.47670465998817E-05	-0.00396126741543412
-0.00556472130119801	0.0751805379986763	0.316331446170807	0.000960961682721972	-0.0002258235035697	-0.00406269868835807
0.0197091419249773	0.134958907961845	0.36495515704155	0.00193237769417465	4.13829802710097E-05	-0.00404373090714216
0.0231439005583525	0.0881917178630829	0.307440608739853	0.000786819029599428	0.000403580430429429	-0.00379920401610434
-0.0318154506385326	0.0471285134553909	0.289377897977829	0.000345453561749309	0.000686242652591318	-0.0039550238288939
-0.0340809598565102	0.0361473001539707	0.26633408665657	-0.00015038474521134	0.000531009223777801	-0.00347718852572143
-0.0467130430042744	0.0463034957647324	0.297452598810196	0.000120908836834133	-0.000404945516493171	-0.00393665116280317
-0.0150825222954154	0.0820765271782875	0.302159309387207	0.000788108387496322	-0.001518918084912	-0.00374397682026029
0.0066802971996367	0.125848233699799	0.258060485124588	0.000749342434573919	-0.00161683792248368	-0.00344165647402406
-0.0692867264151573	0.0726145580410957	0.266686022281647	0.000908295216504484	-0.000694079673849046	-0.00372049119323492
-0.0560805089771748	0.0591151602566242	0.271377056837082	0.000753272383008152	-0.00108086434192955	-0.00381899555213749
-0.032288733869791	0.0768284127116203	0.285150736570358	0.00116090325172991	-0.00148646649904549	-0.00389822106808424
-0.0131428139284253	0.0956835076212883	0.33634677529335	0.00101675977930427	-0.000612626085057855	-0.00330103980377316
-0.0577198937535286	0.0777565911412239	0.310522615909576	0.0012246323749423	-0.000188958627404645	-0.00364181725308299
-0.0194097999483347	0.0818074345588684	0.239380910992622	0.000571391719859093	-0.000545493036042899	-0.00280168396420777
-0.014605307020247	0.0992276147007942	0.258617132902145	0.000707045313902199	0.000749000930227339	-0.00368417915888131
-0.00361214461736381	0.107127360999584	0.254881054162979	0.00111097504850477	0.000219961322727613	-0.00378136988729239
-0.00119775789789855	0.0631890743970871	0.236221238970757	0.00018836057279259	0.000968147884123027	-0.00327656860463321
-0.0138193415477872	0.0706260278820992	0.268385231494904	0.000655457144603133	0.000648661749437451	-0.00414925999939442
0.0145423728972673	0.0557403266429901	0.276384204626083	0.000352495233528316	0.000240090652368963	-0.00361510715447366
0.018051790073514	0.0957853570580482	0.263735622167587	0.000493051717057824	0.000229865239816718	-0.00391710083931684
0.0620259307324886	0.132832586765289	0.237456575036049	0.00041925860568881	0.000306051399093121	-0.00361221143975854
0.0148321855813265	0.122711531817913	0.253884315490723	0.000394478149246424	0.000346602580975741	-0.00349549669772387
0.0363327115774155	0.0771638303995132	0.272143453359604	-0.00017654788098298	0.00100403011310846	-0.00378646701574326
0.013467158190906	0.0551569648087025	0.219113394618034	-0.00027044236776419	0.00102438451722264	-0.00347846955992281
0.00254189921543002	0.080318495631218	0.280638009309769	0.00037838623393327	0.000417571834987029	-0.00377007410861552
0.0246216487139463	0.0721050724387169	0.284654438495636	0.00019004188652616	9.58171876845881E-05	-0.00346049922518432
0.0321752764284611	0.0745900720357895	0.231950223445892	0.000344709551427513	-0.000210419268114492	-0.0030580023303628
0.0643290355801582	0.117120578885078	0.241834312677383	0.000518598943017423	0.000242713693296537	-0.00348634901456535
0.0599617399275303	0.0920221880078316	0.295497387647629	0.00104122760239989	0.000763610587455332	-0.00391680374741554
0.071296326816082	0.0907074883580208	0.216757223010063	0.00042037563980557	0.00153986201621592	-0.00380512629635632
0.0245960559695959	0.0394191741943359	0.291425973176956	0.00115324696525931	0.00152433547191322	-0.00404028873890638
0.029459984973073	0.0732269808650017	0.283058553934097	0.00159214052837342	0.000718511815648526	-0.004165003541857
-0.0240231640636921	0.0361521169543266	0.276693791151047	0.00123716867528856	0.000624924257863313	-0.00358318095095456
0.036741454154253	0.0873697474598885	0.246888935565948	0.00229592388495803	-0.00135202507954091	-0.00319896009750664
-0.0422809310257435	0.0400329753756523	0.276749819517136	0.00180191989056766	-0.000979557516984642	-0.00362313585355878
-0.0827220007777214	-0.00999127887189388	0.188841924071312	0.00254068872891366	-0.000894181022886187	-0.00287514505907893
-0.102800063788891	-0.056141909211874	0.216036021709442	0.00291091995313764	-0.00077094737207517	-0.0032455725595355
-0.0184917226433754	0.0288367252796888	0.229495540261269	0.00256114429794252	-0.00181862316094339	-0.00333074247464538
-0.0855952575802803	0.00112352322321385	0.214733436703682	0.00254309852607548	-0.00148453877773136	-0.00288611534051597
-0.0600667111575603	-0.0068896422162652	0.222965821623802	0.00167280808091164	-0.000756351160816848	-0.00274741463363171
-0.0641409680247307	0.00410776771605015	0.201149567961693	0.00126884889323264	0.000222993607167155	-0.00293485424481332
-0.0407334826886654	-0.0489605218172073	0.246949255466461	0.00182231981307268	0.000742001226171851	-0.00340484757907689
0.0633256509900093	0.0230889543890953	0.274121850728989	0.00195061799604446	0.00178097328171134	-0.00323495292104781
0.0827000066637993	0.0603614412248135	0.309692800045013	0.00214823032729328	0.00195409567095339	-0.00354797043837607
0.108242243528366	0.0562622137367725	0.253413110971451	0.00192966475151479	0.00279721105471253	-0.00347496964968741
0.082982711493969	0.0109463669359684	0.274399399757385	0.00174327322747558	0.00312412297353148	-0.00316086900420487
0.100483052432537	0.0466089136898518	0.257387191057205	0.00213258620351553	0.00268350122496486	-0.00320646329782903
0.0603817999362946	0.05239237844944	0.248384639620781	0.00146494142245501	0.00131403713021427	-0.00386125780642033
-0.00648463703691959	0.0812584832310677	0.25583890080452	0.00114416866563261	-0.000143708559335209	-0.00420632911846042
-0.0420043505728245	0.0611746460199356	0.269967198371887	0.000144364239531569	-0.00154792156536132	-0.00327036110684276
-0.0744882747530937	0.0886151120066643	0.248797670006752	4.89129015477374E-05	-0.00172626320272684	-0.00407006498426199
-0.0419749617576599	0.0876919701695442	0.288331389427185	0.000469457736471668	-0.00120562489610165	-0.00373777188360691
-0.0373055562376976	0.0547026917338371	0.208608150482178	-0.000375753792468458	-0.000146968392073177	-0.00310176098719239
-0.0145601434633136	0.0813936591148376	0.259245187044144	0.00134267390239984	0.000121226461487822	-0.00365976407192647
0.0315153263509274	0.0361597649753094	0.256292968988419	0.00147696083877236	0.0019241803092882	-0.00358468573540449
0.0773664489388466	0.0444938801229	0.220575734972954	0.00195619836449623	0.00119086226914078	-0.00250146631151438
0.0713510811328888	-0.0257788989692926	0.247426733374596	0.00182072725147009	0.00108230393379927	-0.00270656170323491
0.051218643784523	0.0175378695130348	0.257468551397324	0.00260003376752138	0.00177717977203429	-0.00339513132348657
0.035517692565918	-0.0121383983641863	0.291245520114899	0.0023817359469831	0.00105542270466685	-0.00301320222206414
0.0415739007294178	0.0513886995613575	0.25031703710556	0.00249183480627835	0.000823203066829592	-0.00459208758547902
0.0217117909342051	-0.0105878366157413	0.202753216028214	0.00247812503948808	0.00150658539496362	-0.00458493828773499
0.112031295895576	0.0586556270718575	0.259811669588089	0.00339708779938519	0.000994639820419252	-0.00393971428275108
0.0670862719416618	0.00564590143039823	0.241624817252159	0.00274233636446297	0.00219315988942981	-0.00392620824277401
0.0997550711035728	0.0396940261125565	0.202437743544579	0.0030551825184375	0.00160203676205128	-0.00363514036871493
0.0732655674219131	-0.00712746428325772	0.195646315813065	0.000926402921322733	0.00218288809992373	-0.00336395273916423
0.0724138766527176	0.051294568926096	0.203450694680214	0.00118396978359669	0.002876395592466	-0.00300077046267688
0.0680879279971123	0.0273278504610062	0.21743406355381	0.00211850926280022	0.00141124823130667	-0.00306028430350125
0.0790906250476837	0.0185277741402388	0.209498837590218	0.00248031318187714	0.00165859691333026	-0.00312968716025352
0.0531206727027893	0.0261232536286116	0.244036182761192	0.00155597145203501	0.000775260850787163	-0.00379164516925812
-0.0119833098724484	0.0287123043090105	0.217692479491234	0.000930127804167569	0.000608537055086344	-0.00459414115175605
0.01303656026721	0.0753346383571625	0.251352399587631	0.000286425754893571	-0.000118079376989044	-0.00434575648978353
-0.0391220152378082	0.0880657285451889	0.184545829892159	-0.000136045302497223	-0.000622411374934018	-0.00427845912054181
0.00166201964020729	0.106361605226994	0.210714057087898	-0.000133519570226781	-0.000648375309538096	-0.00403026444837451
-2.53482448897557E-05	0.121138967573643	0.227504789829254	0.000168333761394024	-0.000668191816657782	-0.00364515162073076
0.000670681241899729	0.128865763545036	0.118766084313393	-0.000119817152153701	-0.00113977037835866	-0.00382378976792097
0.0147104673087597	0.117039002478123	0.17999604344368	-0.000331565213855356	-0.000821716617792845	-0.0039160018786788
-0.00668761366978288	0.102673999965191	0.183911576867104	-0.000509704812429845	-0.000965916435234249	-0.00391189521178603
0.0197954885661602	0.14358127117157	0.171652376651764	-0.000558291503693908	-0.00101309013552964	-0.00430961977690458
0.0473477095365524	0.160315349698067	0.215466663241386	-0.000913515686988831	-0.000986426486633718	-0.00448928913101554
0.0257091373205185	0.160754844546318	0.123489581048489	-0.000576412712689489	-0.000971162517089397	-0.004161371383816
-0.0291975047439337	0.0835753902792931	0.197038739919662	-0.000373484246665612	-0.000814804981928319	-0.00399851053953171
-0.0391011349856853	0.0785650312900543	0.149001598358154	0.00020192212832626	-0.00252926209941506	-0.00377488881349564
-0.069936215877533	0.0754645615816116	0.129200652241707	0.000292154931230471	-0.00239662360399961	-0.00269728014245629
-0.0779427513480186	0.0816917195916176	0.11187906563282	5.73259603697807E-05	-0.00267099170014262	-0.00297297933138907
-0.0578075014054775	0.104763895273209	0.121816270053387	9.28970548557118E-05	-0.00263747130520642	-0.0035441464278847
-0.0106267873197794	0.0789672210812569	0.102613687515259	-0.000319303304422647	-0.00116867537144572	-0.00445764744654298
0.0258196890354156	0.153498470783234	0.199344173073769	-0.000136103451950476	-0.00117334863170981	-0.00496495002880692
0.0248138643801212	0.1351528018713	0.192000016570091	-0.00154985848348588	0.00150561926420778	-0.00614823261275887
0.0730431899428368	0.134237393736839	0.186157003045082	-0.00223521888256073	0.00108708825428039	-0.00525570567697287
0.128767907619476	0.232154861092567	0.211775064468384	-0.000109286018414423	0.000372081529349089	-0.00394174782559276
0.0290593560785055	0.0956687852740288	0.126079201698303	-0.000613537558820099	0.00104535033460706	-0.00276330951601267
0.022418612614274	0.0186202097684145	0.139412209391594	0.000437781563960016	0.000937353877816349	-0.00209694681689143
0.0383559502661228	0.0375460460782051	0.146289452910423	0.00271423044614494	-0.000200724782189354	-0.00234054028987885
-0.0120101505890489	-0.0126321101561189	0.0985495671629906	0.00262483302503824	-0.00177574541885406	-0.00275962962768972
0.00116303190588951	0.0194133408367634	0.0817650184035301	0.00387877481989563	-0.00330234272405505	-0.00258985604159534
-0.100957900285721	-0.0938626676797867	0.0493940711021423	0.00243855710141361	-0.00284442049451172	-0.00264420150779188
-0.123881176114082	-0.010665007866919	0.11891482770443	0.00312762358225882	-0.00478555448353291	-0.00301367347128689
-0.104940295219421	0.0257211793214083	0.110541567206383	0.00324968318454921	-0.0043264995329082	-0.00309480773285031
-0.10015893727541	0.0161353144794703	0.0935720279812813	0.00353114004246891	-0.00482110166922212	-0.00312239164486527
-0.125929534435272	-0.0500472486019135	0.0185442548245192	0.0031336375977844	-0.00471924431622028	-0.00263559934683144
-0.120227880775928	-0.015844788402319	0.0972214564681053	0.00357645191252232	-0.00436234287917614	-0.00272917887195945
-0.0823801606893539	0.0248304475098848	0.0791808441281319	0.00283735478296876	-0.00357954064384103	-0.00253932480700314
-0.0825629383325577	0.0134996762499213	0.0302476193755865	0.00193004368338734	-0.00375365931540728	-0.0023518200032413
-0.0884691923856735	0.0370209440588951	0.0433948636054993	0.00202131806872785	-0.00332926120609045	-0.00250342208892107
-0.100480787456036	0.032187283039093	0.0466751679778099	0.000537203974090517	-0.0025436847936362	-0.00270564202219248
-0.0422036461532116	0.10700511932373	0.0360378623008728	0.00135816424153745	-0.00342024210840464	-0.00346238818019629
-0.0819949433207512	0.039954449981451	0.0650486424565315	0.000190775492228568	-0.00258602248504758	-0.00327415368519723
-0.0558963418006897	0.0556843280792236	0.0419960469007492	0.000536142149940133	-0.0019031735137105	-0.0045236456207931
0.0324251130223274	0.0453038364648819	0.0438212715089321	0.00167641346342862	-0.00215564388781786	-0.00408232770860195
0.0388383567333221	0.0525692440569401	-0.00472453469410539	0.00145379570312798	-0.00113014329690486	-0.00371470302343369
0.0303994957357645	0.000534076010808349	0.0413994640111923	0.00142686627805233	-0.000794503022916615	-0.0026214481331408
0.029246773570776	0.05992341786623	0.0578404776751995	0.00113865302409977	-0.000922818901017308	-0.00255676195956767
0.0516319423913956	0.121633112430573	0.000621508399490267	0.00101629213895649	-0.00114322698209435	-0.00234224670566618
0.00790724437683821	0.0568899773061275	0.0434428490698338	-0.000406220613513142	-3.21537772833835E-05	-0.00272407755255699
0.0802547484636307	0.0918021574616432	0.0595185793936253	8.53132660267875E-05	0.00034129893174395	-0.00358062377199531
0.105665482580662	0.129645571112633	0.0689548999071121	-0.000947073742281646	0.00022083280782681	-0.00444414000958204
0.0880153700709343	0.136569917201996	0.0376000888645649	-0.000702598539646715	0.00112832547165453	-0.00396779365837574
0.0817982852458954	0.114989571273327	0.0786899551749229	0.000255291728535667	0.000422729062847793	-0.00454594427719712
0.112141214311123	0.127263069152832	0.0869367271661758	-0.000271053402684629	0.000258938147453591	-0.00435162940993905
0.0973266512155533	0.13238736987114	-0.00971580948680639	-0.000105205879663117	0.00101259886287153	-0.00384499621577561
0.134086400270462	0.126807600259781	-0.0358720272779465	-0.000128454295918345	0.00124502251856029	-0.00343442661687732
0.114683888852596	0.0787355378270149	0.0288696903735399	-0.000742329692002386	0.00186595122795552	-0.00339639349840581
0.128086224198341	0.144210606813431	0.0776360407471657	-0.000425402220571414	0.000979793723672628	-0.00399041129276156
0.146837219595909	0.17451149225235	0.0843670964241028	-0.0013253684155643	3.98551710532047E-05	-0.00340954842977226
0.129928812384605	0.190291032195091	0.0440513081848621	-0.00246491306461394	0.000408097577746958	-0.00354754622094333
0.104334868490696	0.152078002691269	0.00261436798609793	-0.00272094667889178	0.000478975824080408	-0.00482378341257572
0.123175419867039	0.202781707048416	-0.0332166403532028	-0.00223849061876535	-0.000543042027857155	-0.00415075616911054
0.102728076279163	0.161906659603119	0.0119881816208363	-0.00162171490956098	4.07254847232252E-05	-0.00473196431994438
0.0853552594780922	0.165753737092018	0.00421101180836558	-0.00189739954657853	0.000333213392877951	-0.00318524823524058
0.0934628620743752	0.174207136034966	-0.141105428338051	-0.00404496723785996	-0.0012246232945472	-0.00332406838424504
0.0979823619127274	0.0969806611537933	-0.043238066136837	-0.000204444222617894	-0.000417247909354046	-0.00448674010112882
0.105011314153671	0.10475218296051	0.0236687771975994	0.00130332075059414	0.000163402131875046	-0.00458247167989612
0.117971323430538	0.145893454551697	0.0160711202770472	-0.000491448270622641	1.13161086119362E-05	-0.00381144019775093
0.149821922183037	0.148313745856285	0.0440066978335381	-0.00171547732315958	0.000127884821267799	-0.00278184027411044
0.16079244017601	0.227524951100349	0.0582690760493279	-0.00205163448117673	0.00144663592800498	-0.00379906268790364
0.182410329580307	0.204904049634933	0.0748543962836266	-0.00203706626780331	0.00202581775374711	-0.00535165099427104
0.207317352294922	0.191935479640961	-0.0649215877056122	-0.00307446531951427	0.00290000718086958	-0.00516766030341387
0.241282314062119	0.205004051327705	-0.0473265871405602	-0.00235385075211525	0.00287692039273679	-0.00466731749475002
0.253557562828064	0.188581913709641	-0.0334937311708927	-0.00163323036395013	0.00278514600358903	-0.00454647419974208
0.247277826070786	0.174115091562271	-0.086615115404129	-0.00194704334717244	0.00194982893299311	-0.00423415005207062
0.235750898718834	0.193406298756599	-0.0946881622076035	-0.000718353141564876	0.00137602863833308	-0.00419412925839424
0.288034290075302	0.170515909790993	-0.0983192697167397	-0.000643318751826882	0.00178373081143945	-0.00391997210681438
0.284686177968979	0.14665412902832	-0.121397860348225	-0.00218694563955069	0.0023735414724797	-0.00384535826742649
0.271989166736603	0.142290532588959	-0.120338208973408	-0.00132017815485597	0.00307823577895761	-0.0040384572930634
0.297158628702164	0.183744579553604	-0.0373661480844021	-0.00164719915483147	0.00264223013073206	-0.00438891816884279
0.24507899582386	0.163746684789658	-0.0470682792365551	-0.00201594945974648	0.00246129697188735	-0.0044318214058876
0.252011805772781	0.172794714570045	-0.0869983285665512	-0.00175259599927813	0.00129760627169162	-0.00392156513407826
0.221012279391289	0.16813462972641	-0.112689912319183	-0.00110615417361259	0.00126032903790474	-0.00408177869394422
0.198393896222115	0.1570735424757	-0.0751234218478203	-0.00120384711772203	0.000431066786404699	-0.0034999749623239
0.237633928656578	0.121182285249233	-0.11768339574337	-0.000464081851532683	0.00104241794906557	-0.00304970424622297
0.28979629278183	0.128831073641777	-0.0810649842023849	0.000651432434096932	0.00221102708019316	-0.00295968004502356
0.306714087724686	0.13283708691597	-0.116110481321812	0.000273285724688321	0.00241995207034051	-0.00285407458432019
0.302249073982239	0.110160849988461	-0.12923789024353	-0.0013924811501056	0.00293491058982909	-0.00353741506114602
0.292161554098129	0.161372765898705	-0.0896093174815178	-0.00145476241596043	0.00352715863846242	-0.0041389986872673
0.2729472219944	0.227463945746422	-0.0813264399766922	-0.00231935456395149	0.00298905000090599	-0.00487576005980372
0.275952339172363	0.242130935192108	-0.0517963394522667	-0.0029830380808562	0.00194786605425179	-0.0048267999663949
0.286086946725845	0.287799924612045	-0.095654770731926	-0.00431775953620672	0.00131220836192369	-0.00544937886297703
0.275621622800827	0.224181815981865	-0.0897198542952538	-0.00282290205359459	0.0016875205328688	-0.00532959634438157
0.290671736001968	0.208278775215149	-0.101401507854462	-0.00280735734850168	0.00166139379143715	-0.00350041291676462
0.278463244438171	0.196703314781189	-0.169158130884171	-0.00143569195643067	0.00152289133984596	-0.00385794835165143
0.269733935594559	0.236138164997101	-0.172716394066811	-0.00123547145631164	0.000649218331091106	-0.00450878590345383
0.31527242064476	0.214498922228813	-0.244926035404205	-0.00155503675341606	0.00200100964866579	-0.00496940826997161
0.327420860528946	0.204305663704872	-0.127871915698051	-0.00203636242076755	0.00267243664711714	-0.00482441252097487
0.352586418390274	0.249984726309776	-0.159078121185303	-0.0021277847699821	0.00366819626651704	-0.00437603192403913
0.371425479650497	0.280494451522827	-0.0988929867744446	-0.00391004839912057	0.0036001515109092	-0.00486811297014356
0.335510581731796	0.304470002651215	-0.108264975249767	-0.0041767698712647	0.00320036406628788	-0.00511153135448694
0.326828867197037	0.395934104919434	-0.10195030272007	-0.00532875489443541	0.00288403779268265	-0.0072813699953258
0.348548173904419	0.421746850013733	-0.199296578764915	-0.00693968497216702	0.00190569797996432	-0.00715155620127916
0.325187683105469	0.425317645072937	-0.249099358916283	-0.00823635794222355	0.00301552237942815	-0.00689636496827006
0.373555302619934	0.489534795284271	-0.041605930775404	-0.00827316753566265	0.00360354222357273	-0.00608993088826537
0.454982250928879	0.444246828556061	-0.183916077017784	-0.00843652989715338	0.00599919725209475	-0.00801028031855822
0.539608597755432	0.447071969509125	-0.322272628545761	-0.00693088723346591	0.00708027835935354	-0.00683257216587663
0.556791484355927	0.34256774187088	-0.194148018956184	-0.00552362529560924	0.00904444325715303	-0.00410797027871013
0.56855845451355	0.241125702857971	-0.232228174805641	-0.00386395817622542	0.0111418794840574	-0.00312018534168601
0.523029983043671	0.210761860013008	-0.0726397931575775	-0.0029375976882875	0.0101932482793927	-0.00231196917593479
0.43366265296936	0.220811173319817	-0.0835797861218452	-0.00255162781104445	0.00796875078231096	-0.00427386676892638
0.370123326778412	0.260305970907211	-0.213303729891777	-0.00333615718409419	0.00457006087526679	-0.00603980617597699
0.319961041212082	0.291356533765793	-0.285696744918823	-0.00433009210973978	0.00298727443441749	-0.00572707271203399
0.313330829143524	0.281916856765747	-0.333112269639969	-0.00572848040610552	0.00183173967525363	-0.00439188815653324
0.289173305034637	0.250616699457169	-0.297844022512436	-0.00604443205520511	0.00237031118012965	-0.00251257605850697
0.278331398963928	0.248766407370567	-0.2760269343853	-0.00510437693446875	0.000879937433637679	-0.00227391789667308
0.218583658337593	0.215880364179611	-0.360358774662018	-0.00464314967393875	0.00159742205869406	-0.00381049700081348
0.232797652482986	0.259172588586807	-0.32379624247551	-0.00323869846761227	-0.000297327729640529	-0.0042652627453208
0.227798506617546	0.154557585716248	-0.223169967532158	-0.00360579043626785	0.00173011771403253	-0.00420433888211846
0.282829254865646	0.188684433698654	-0.163907796144485	-0.0035662385635078	0.00314612779766321	-0.00288132927380502
0.240190133452415	0.172650083899498	-0.149598747491837	-0.00347912451252341	0.00281824707053602	-0.00386112742125988
0.252884894609451	0.191530823707581	-0.279218643903732	-0.00316073768772185	0.00169229437597096	-0.00184224429540336
0.226474061608315	0.159206256270409	-0.314214587211609	-0.0036698339972645	0.000454966590041295	-0.00214955979026854
0.234353452920914	0.220489248633385	-0.200239792466164	-0.00338156870566309	0.00110122573096305	-0.00268830847926438
0.229116469621658	0.221064135432243	-0.153056919574738	-0.00157481245696545	0.000231166006415151	-0.0038912680465728
0.252357065677643	0.145910710096359	-0.24840846657753	-0.00289569539017975	0.00117844168562442	-0.00407147500663996
0.274611443281174	0.115921854972839	-0.212862581014633	-0.00232945824973285	0.0025417790748179	-0.00376474880613387
0.27452027797699	0.117545127868652	-0.203807055950165	-0.0010103436652571	0.00308071752078831	-0.00327765732072294
0.31274402141571	0.122313223779202	-0.133466690778732	-0.000959978264290839	0.00340255815535784	-0.00331715471111238
0.336918950080872	0.110659934580326	-0.155671358108521	-0.00103233312256634	0.00355647527612746	-0.00281110103242099
0.345124512910843	0.152548804879189	-0.232757776975632	-0.00114286819007248	0.00424650637432933	-0.00357785169035196
0.348317116498947	0.201091349124908	-0.183993339538574	-0.0019023276399821	0.00491043413057923	-0.00462125241756439
0.329551666975021	0.204469427466393	-0.139209777116776	-0.00331965135410428	0.00550120044499636	-0.00618215790018439
0.364448875188828	0.18960103392601	-0.243423759937286	-0.00189115572720766	0.00622665649279952	-0.00510124629363418
0.391323953866959	0.123816959559917	-0.185573905706406	-0.00163502362556756	0.00709092663601041	-0.00506911845877767
0.380380511283875	0.082467719912529	-0.133099555969238	-0.000138303643325344	0.00641454057767987	-0.00443456694483757
0.347121477127075	0.0355033688247204	-0.0887208133935928	0.000971430563367903	0.00535289105027914	-0.00452124886214733
0.37157616019249	0.0443346723914146	-0.0750941261649132	0.00117891002446413	0.0044437637552619	-0.00460343202576041
0.355373591184616	0.0923208966851234	-0.135794594883919	0.000270711490884423	0.00539332628250122	-0.00546578457579017
0.358842581510544	0.105887904763222	-0.0676920637488365	7.86171804065816E-05	0.00546961463987827	-0.00480323145166039
0.329289793968201	0.0803163722157478	-0.103620603680611	0.000641002203337848	0.00512549793347716	-0.00408083759248257
0.285763323307037	0.0167465936392546	-0.0696152374148369	0.000936855678446591	0.00421223929151893	-0.00367521680891514
0.319263815879822	0.0470135733485222	-0.102552182972431	0.00206379173323512	0.00493264617398381	-0.00389516539871693
0.295370250940323	0.0169869605451822	-0.139666497707367	0.000900154002010822	0.00408743089064956	-0.00569018255919218
0.270828038454056	0.103847026824951	-0.191092282533646	-0.00135278317611665	0.00375653058290482	-0.00553708197548985
0.344837784767151	0.22345869243145	-0.171171635389328	-0.00175184058025479	0.00519404513761401	-0.00454896548762918
0.334319591522217	0.222880393266678	-0.157907471060753	-0.00288465712219477	0.00535826710984111	-0.00297606061212718
0.302539646625519	0.193058103322983	-0.201381832361221	-0.00265828263945878	0.00563705200329423	-0.00534060830250382
0.262656182050705	0.155451267957687	-0.20096056163311	-0.00279508391395211	0.0039179758168757	-0.00593606662005186
0.26367574930191	0.152377650141716	-0.263644158840179	-0.00166232313495129	0.00237622740678489	-0.00446847081184387
0.157542198896408	0.0527050457894802	-0.346061140298843	-0.00158946879673749	9.87636958598159E-05	-0.00285092415288091
0.0716584846377373	-0.0140529321506619	-0.299515575170517	0.000237720683799125	-0.00311747938394547	-0.00193882349412888
-0.0114795202389359	-0.0710835084319115	-0.316116988658905	0.00187519635073841	-0.00561844184994698	-0.00220955582335591
-0.0644057393074036	-0.101129144430161	-0.248268380761147	0.00342040578834713	-0.00615632068365812	-0.000902730273082852
-0.0578337274491787	-0.0723080560564995	-0.235323145985603	0.00286444555968046	-0.00581672694534063	-0.00118153158109635
-0.0584786236286163	-0.0573459453880787	-0.198658376932144	0.00167565268930048	-0.00477189384400845	-0.00279794237576425
-0.0527066215872765	-0.0161392204463482	-0.181777760386467	0.000652224698569626	-0.0043378216214478	-0.00314741465263069
-0.00822376366704702	0.00630693649873137	-0.206794530153275	-0.000543411530088633	-0.0043972060084343	-0.00401373114436865
0.0480163469910622	0.0657755807042122	-0.229685246944427	-0.00128887128084898	-0.00406519649550319	-0.00350301479920745
0.0694600865244865	0.068663701415062	-0.175654888153076	-0.00223815441131592	-0.00337650044821203	-0.00240531517192721
0.0787665173411369	0.0863825455307961	-0.214934438467026	-0.00286900205537677	-0.00356356962583959	-0.00264810887165368
0.106937110424042	0.132893323898315	-0.238453820347786	-0.00433525955304503	-0.00316388765349984	-0.00235274457372725
0.147391051054001	0.182590827345848	-0.114402860403061	-0.00533588789403439	-0.000604601693339646	-0.00379523681476712
0.155299425125122	0.224032491445541	-0.0726031735539436	-0.00551096722483635	0.000721447984687984	-0.00536080496385694
0.144440099596977	0.170407712459564	-0.193036556243896	-0.00415156874805689	0.00104438129346818	-0.00521021988242865
0.193332761526108	0.115295566618443	-0.163594156503677	-0.00383067224174738	0.00101585977245122	-0.00379874906502664
0.116468667984009	0.0261460822075605	-0.137540191411972	0.000616120232734829	0.00275875465013087	-0.0017524326685816
0.183826446533203	-0.0659783706068993	-0.0401872545480728	0.00588646763935685	0.00386484735645354	-0.00125141208991408
0.195336118340492	-0.0996674448251724	-0.0713923200964928	0.00534009467810392	0.00347090372815728	-0.00320381275378168
0.191057860851288	-0.155934691429138	-0.0783504620194435	0.00627191318199039	0.00417534727603197	-0.00340221100486815
0.250436156988144	-0.227185234427452	-0.0913572907447815	0.00968627352267504	0.00611643912270665	-0.00304767279885709
0.306717187166214	-0.258517235517502	-0.0453034564852715	0.0097592631354928	0.00761849246919155	-0.00128865242004395
0.275553911924362	-0.267709761857986	-0.0416639372706413	0.00844439491629601	0.00766871962696314	-0.00180436938535422
0.230030983686447	-0.1579829454422	0.0639496892690659	0.00468338513746858	0.00503908935934305	-0.00313195935450494
0.190381467342377	-0.0198598355054855	-0.105026178061962	0.000884658773429692	0.000573286262806505	-0.00196668761782348
0.0481495931744576	0.0628426894545555	-0.100487112998962	-0.00278523960150778	-0.00209959456697106	-0.00110428465995938
0.00738239893689752	0.179165586829185	0.0349714308977127	-0.00389422033913434	-0.00442363554611802	-0.000765164848417044
-0.00722594559192657	0.157301858067513	0.00743144005537033	-0.00446913717314601	-0.00433249119669199	-0.000294148019747809
-0.0139312772080302	0.18429097533226	-0.0889581963419914	-0.00371334585361183	-0.0049546011723578	-0.00209063524380326
-0.0281932186335325	0.143788516521454	-0.126070454716682	-0.00377330440096557	-0.00426140939816833	-0.00310156773775816
0.00512352539226413	0.137249007821083	-0.124527782201767	-0.00276190508157015	-0.00288915866985917	-0.00300033716484904
0.0567480102181435	0.129954665899277	-0.0584505423903465	-0.00176062004175037	-0.00336831924505532	-0.00248129502870142
0.0822495296597481	0.132856398820877	-0.0136805735528469	-0.00336204329505563	0.000256509112659842	-0.00352029060013592
0.0942416861653328	0.188242360949516	-0.0948236361145973	-0.00351880956441164	-0.000643966253846884	-0.00459495140239596
0.119483858346939	0.198980942368507	-0.0290122292935848	-0.00336658395826817	-0.000931003480218351	-0.00467444211244583
0.102465584874153	0.128617793321609	0.0120386201888323	-0.00434902077540755	-0.000130045184050687	-0.00362838828004897
0.0790792927145958	0.200845986604691	0.128841802477837	-0.00397622678428888	0.00172582489904016	-0.0059153032489121
0.170890867710114	0.215175569057465	0.132900804281235	-0.00260949297808111	0.00191716232802719	-0.00428094854578376
0.177003711462021	0.122080609202385	0.0852519124746323	-0.00178848416544497	0.00550222396850586	-0.00323895015753806
0.246026948094368	0.102917842566967	0.0434960313141346	0.000591816904488951	0.00591159425675869	-0.0022218725644052
0.246157482266426	0.0260029751807451	0.0888501554727554	0.00247682607732713	0.00485046161338687	-0.00199230527505279
0.147591963410378	-0.017975939437747	0.028099337592721	0.0031400069128722	0.00333112361840904	-0.000190645034308545
0.130329310894012	-0.0997638553380966	0.205904603004456	0.00479044253006577	0.00327240698970854	-0.0012409706832841
0.0993808507919312	-0.0535254925489426	0.27480149269104	0.00579481152817607	0.00054024177370593	-0.00340580195188522
0.144607201218605	-0.0126902228221297	0.319892555475235	0.00510944705456495	0.000169626175193116	-0.00207195384427905
0.060791302472353	-0.0432773754000664	0.281064122915268	0.00182250281795859	-0.000165379824466072	-0.00218374840915203
0.119373418390751	0.091420866549015	0.197698920965195	0.000908108951989561	-0.000488229386974126	-0.00234806281514466
0.0922684073448181	0.0385511256754398	0.165045991539955	-0.000497920380439609	0.00244329683482647	-0.00166765507310629
0.120379105210304	0.05591094866395	0.184646710753441	-0.00125138624571264	0.00122129207011312	-0.00312912720255554
0.106697842478752	0.20148554444313	0.173896700143814	-0.00323578529059887	-0.00188184529542923	-0.00402963999658823
0.0525819361209869	0.216999694705009	0.0801503583788872	-0.00467331660911441	-0.00200257101096213	-0.0040150685235858
0.0905594453215599	0.214066803455353	0.066183976829052	-0.00385858444496989	-0.00127887562848628	-0.00269921589642763
0.0263328924775124	0.204605728387833	0.038690734654665	-0.00227937893941998	-0.00117274455260485	-0.00404401915147901
-0.0154089462012053	0.182236149907112	0.0280979909002781	-0.00184452882967889	-0.00216846144758165	-0.00315208313986659
-0.0173131115734577	0.199784338474274	0.0975537225604057	-0.00131893181242049	-0.00304551818408072	-0.00299015594646335
-0.0012885908363387	0.18514683842659	0.183890342712402	-0.0014922363916412	-0.00434712693095207	-0.00260618724860251
0.0662259086966515	0.15460404753685	0.271195977926254	-0.00132940150797367	-0.00304446206428111	-0.00185656582470983
0.0785582363605499	0.132962554693222	0.253420889377594	-0.00270385947078466	-0.000747754995245487	-0.00196923711337149
0.182424306869507	0.234378889203072	0.259845405817032	-0.00346832792274654	-0.000360416452167556	-0.00295943394303322
0.161213859915733	0.297110289335251	0.248241737484932	-0.00505233928561211	0.00126153067685664	-0.00257739145308733
0.189990639686584	0.445161134004593	0.265461415052414	-0.00705493614077568	0.000464348297100514	-0.00397062674164772
0.1846594363451	0.443096607923508	0.32915198802948	-0.00633834255859256	0.00132415699772537	-0.00745922932401299
0.253146648406982	0.554544508457184	0.303103357553482	-0.00780894188210368	0.00373633042909205	-0.00795319955796003
0.335335433483124	0.486901044845581	0.18742199242115	-0.00913715735077858	0.00679463567212224	-0.00590834813192487
0.42557430267334	0.46081531047821	0.143323004245758	-0.00691638328135014	0.00870039500296116	-0.00572356814518571
0.49549612402916	0.480577856302261	0.266883879899979	-0.00404459517449141	0.0078571792691946	-0.00711452681571245
0.504252552986145	0.356015026569366	0.37199193239212	-0.00235279835760593	0.00713913282379508	-0.00605210801586509
0.42723536491394	0.284561425447464	0.365891963243485	-0.00301558501087129	0.00806201528757811	-0.00575634045526385
0.502821624279022	0.31655490398407	0.466578006744385	-0.00228769821114838	0.00784992892295122	-0.00522746378555894
0.517740190029144	0.438068270683289	0.403223812580109	-0.0034527312964201	0.00923583377152681	-0.00482278782874346
0.473974227905273	0.377219647169113	0.411357223987579	-0.00693540461361408	0.0100200157612562	-0.00397837720811367
0.518168807029724	0.550718009471893	0.525890588760376	-0.00593278044834733	0.0103349601849914	-0.00468279933556914
0.513017892837524	0.552106142044067	0.577804267406464	-0.00730245420709252	0.0101316049695015	-0.0052914060652256
0.380819410085678	0.526707887649536	0.613151907920837	-0.00878910440951586	0.00932204071432352	-0.00515733705833554
0.339505940675735	0.564862847328186	0.650755643844604	-0.00924485921859741	0.00814853794872761	-0.00520473346114159
0.313425868749619	0.666666269302368	0.780767142772675	-0.00905557814985514	0.0050495183095336	-0.00581107381731272
0.206075623631477	0.623734414577484	0.744506418704987	-0.0115309357643127	0.0032602793071419	-0.00715285865589976
0.197628200054169	0.630455136299133	0.811279356479645	-0.0071689747273922	0.00290333433076739	-0.0106369964778423
0.170802101492882	0.56821596622467	0.844991564750671	-0.0088319256901741	0.00403458438813686	-0.00608913647010922
0.104202792048454	0.510390758514404	0.741570830345154	-0.00714497175067663	0.00293918629176915	-0.00382165564224124
0.0719799548387527	0.483514249324799	0.678191483020782	-0.00577911827713251	0.00162084377370775	-0.0020463967230171
-0.0420429483056068	0.393575966358185	0.737279772758484	-0.00583164999261498	0.00168973952531815	-0.00174321117810905
0.0493186004459858	0.467722833156586	0.844321131706238	-0.00435561826452613	0.00211886269971728	-0.00427691917866468
0.0770365074276924	0.4814313352108	0.885515570640564	-0.00343759008683264	0.00425243144854903	-0.00226467428728938
0.0643393099308014	0.38043200969696	0.888863503932953	-0.00253011798486114	0.00491331145167351	-0.00320864422246814
0.0201112478971481	0.365012407302856	0.944252789020538	-0.0025234401691705	0.00506073515862226	-0.00292642042040825
0.018781553953886	0.276009380817413	0.919133543968201	-0.00189066317398101	0.00453230971470475	-0.00275205913931131
-0.0205889120697975	0.313587814569473	0.943824172019959	-0.00152730185072869	0.00235235062427819	-0.00250511569902301
-0.0563397780060768	0.357030123472214	0.896172404289246	-0.00165985315106809	-2.87809561996255E-05	-0.00335533707402647
-0.104719780385494	0.405647397041321	0.977541923522949	-0.00177136773709208	-0.00105997419450432	-0.00349370040930808
-0.132104679942131	0.369250416755676	0.976328670978546	-0.0016234468203038	-0.000139003415824845	-0.00279075372964144
-0.101660087704659	0.300054132938385	1.03315377235413	-0.00166841654572636	0.00144337699748576	-0.00226219720207155
-0.108748525381088	0.314873963594437	0.994303226470947	-0.00142709235660732	0.00223605078645051	-0.00237962487153709
-0.0972994193434715	0.296893656253815	0.960556447505951	-0.000575986108742654	0.00247230287641287	-0.00230559264309704
-0.0770922526717186	0.289825409650803	0.985865950584412	-0.00165389874018729	0.0019613855984062	-0.00223329174332321
-0.071784533560276	0.382557779550552	1.05342781543732	-0.0011435984633863	0.00172160740476102	-0.00365182477980852
-0.0768341720104218	0.413462251424789	1.04701161384583	-0.0022544302046299	0.000822603527922183	-0.00334198330529034
-0.154484286904335	0.388481736183167	1.01897609233856	-0.00329234777018428	-0.000132424276671372	-0.00347422761842608
-0.190857142210007	0.424545109272003	0.96073979139328	-0.00430812407284975	-0.00143770407885313	-0.00364899937994778
-0.155062511563301	0.430828958749771	0.969642698764801	-0.00459604943171144	-0.00213835807517171	-0.00364431249909103
-0.192172229290009	0.434916019439697	0.975480020046234	-0.00569501239806414	-0.000716242822818458	-0.00292857619933784
-0.166192382574081	0.481707364320755	1.01909959316254	-0.00625859061256051	-0.000665772531647235	-0.00326340459287167
-0.13403482735157	0.545253753662109	0.98933219909668	-0.00676838448271155	-0.00070430408231914	-0.00388196716085076
-0.145389705896378	0.601202487945557	0.993172466754913	-0.0074241585098207	-0.00088923703879118	-0.00432019215077162
-0.178562074899673	0.575065493583679	0.95668488740921	-0.00927111599594355	-0.000341064966050908	-0.00446977000683546
-0.155858889222145	0.717667877674103	0.96163284778595	-0.00938877835869789	-0.00233913562260568	-0.0054480736143887
-0.18094028532505	0.683537602424622	0.92179811000824	-0.0102509679272771	-0.00181149772834033	-0.00553385773673654
-0.216700062155724	0.689060866832733	0.84934264421463	-0.0117540890350938	-0.00214340398088098	-0.00510535622015595
-0.209364578127861	0.703538417816162	0.953796088695526	-0.012343417853117	-0.00266896607354283	-0.00549080735072494
-0.206439465284348	0.740959167480469	0.961688458919525	-0.0122978929430246	-0.00263000139966607	-0.00518549419939518
-0.234533727169037	0.698332965373993	0.939513027667999	-0.0125333815813065	-0.00274305907078087	-0.00513235898688436
-0.217523664236069	0.704363942146301	0.958970725536346	-0.0117874490097165	-0.00302487914450467	-0.00576162710785866
-0.217025831341743	0.719310283660889	0.944578170776367	-0.0121052246540785	-0.00302207586355507	-0.00526049500331283
-0.233986765146255	0.704484164714813	0.919512867927551	-0.0111066307872534	-0.00291489739902318	-0.00539353908970952
-0.191800713539124	0.730275630950928	0.935332775115967	-0.0116799492388964	-0.00274006626568735	-0.00455248262733221
-0.159389406442642	0.685287594795227	0.930687665939331	-0.0114010674878955	-0.00315768946893513	-0.00610179733484983
-0.175329595804214	0.679107129573822	0.984041452407837	-0.0104143833741546	-0.00341431703418493	-0.00638297060504556
-0.167040720582008	0.683054983615875	0.980843961238861	-0.0108103789389133	-0.00123688334133476	-0.00466329418122768
-0.171892464160919	0.702605128288269	1.00806546211243	-0.0101235853508115	-0.00144019490107894	-0.0050848089158535
-0.221524178981781	0.661008775234222	1.07184243202209	-0.00981923006474972	-0.00122291257139295	-0.00440930156037211
-0.190164849162102	0.642126679420471	1.00115513801575	-0.00911685079336166	-0.00104554533027112	-0.0030608952511102
-0.232971385121346	0.525393843650818	1.01416563987732	-0.00941912271082401	0.000231558267842047	-0.00529361236840487
-0.227790907025337	0.543555378913879	1.02516603469849	-0.00773128075525165	-0.00115400913637131	-0.00348140043206513
-0.226949825882912	0.527303338050842	1.05857455730438	-0.00734650064259768	-0.002198516856879	-0.00487163849174976
-0.249697402119637	0.559386789798737	1.11340045928955	-0.00783647876232862	-0.00267593306489289	-0.00459908973425627
-0.263691872358322	0.563187181949615	1.05781149864197	-0.00824877806007862	-0.00307457568123937	-0.00313893635757267
-0.321670740842819	0.530894219875336	1.11731231212616	-0.00700513878837228	-0.00330506358295679	-0.00686542131006718
-0.344495713710785	0.512087464332581	1.03701150417328	-0.00821269489824772	-0.00418704096227884	-0.00420491630211473
-0.370010197162628	0.531856298446655	1.05883586406708	-0.00671527860686183	-0.0045750392600894	-0.00386439939029515
-0.361691802740097	0.584307193756104	1.11670625209808	-0.00717299152165651	-0.0052654854953289	-0.00503594195470214
-0.375399887561798	0.585078477859497	1.08329725265503	-0.00753574911504984	-0.00587125308811665	-0.00378483394160867
-0.407939076423645	0.609095335006714	1.12383413314819	-0.0073769548907876	-0.00612550415098667	-0.00489707849919796
-0.431656539440155	0.571575522422791	1.10372388362885	-0.00804314110428095	-0.0061462908051908	-0.00614782236516476
-0.448609173297882	0.526035189628601	1.13967990875244	-0.00728259375318885	-0.00578866805881262	-0.00397984124720097
-0.439494013786316	0.577620923519135	1.14413452148438	-0.00761195505037904	-0.00550013454630971	-0.00434411177411675
-0.463163793087006	0.586965143680573	1.16597378253937	-0.00830891449004412	-0.00429594656452537	-0.00493469694629312
-0.429855048656464	0.617326498031616	1.20277500152588	-0.00844796467572451	-0.00413535628467798	-0.00357562187127769
-0.410349100828171	0.68531209230423	1.31762993335724	-0.00783305056393147	-0.00480714393779635	-0.0044321371242404
-0.459117442369461	0.657565951347351	1.28601908683777	-0.00870430842041969	-0.00415766192600131	-0.0068528214469552
-0.50739711523056	0.716682553291321	1.27843737602234	-0.0101542845368385	-0.00502303289249539	-0.00428053084760904
-0.594579935073853	0.652282416820526	1.31713271141052	-0.0109096961095929	-0.0064159375615418	-0.00501561164855957
-0.555647253990173	0.823257565498352	1.21179163455963	-0.0132232252508402	-0.0081851975992322	-0.00151573121547699
-0.60221940279007	0.770237505435944	1.32579040527344	-0.0119731994345784	-0.0107289291918278	-0.00643101753666997
-0.568580746650696	0.771064758300781	1.31725001335144	-0.0105588296428323	-0.00830285437405109	-0.0123686380684376
-0.637142300605774	0.754962980747223	1.32165372371674	-0.0114240432158113	-0.0085036912932992	-0.00404421426355839
-0.585642993450165	0.731163799762726	1.28676414489746	-0.00995566137135029	-0.00702764419838786	-0.00490954611450434
-0.593718409538269	0.695026218891144	1.35508680343628	-0.00925074424594641	-0.00565328123047948	-0.00370687199756503
-0.59814715385437	0.696861326694489	1.41230130195618	-0.00875677820295095	-0.00565550476312637	-0.00388564984314144
-0.591750085353851	0.723982334136963	1.44346141815186	-0.00849632546305656	-0.00547902705147862	-0.00420616054907441
-0.630022048950195	0.793020069599152	1.48844289779663	-0.0137467682361603	-0.00631426088511944	-0.00134480616543442
-0.67184579372406	0.819065868854523	1.52508735656738	-0.0121891722083092	-0.00747435539960861	-0.00918059982359409
-0.615282714366913	0.867306113243103	1.50990653038025	-0.00973485130816698	-0.00703620258718729	-0.0111662335693836
-0.674863457679749	0.819143235683441	1.48223030567169	-0.0114156799390912	-0.00736371008679271	-0.00447217654436827
-0.671967566013336	0.744692265987396	1.42815113067627	-0.00888169184327126	-0.00627066101878881	-0.00407495582476258
-0.709336459636688	0.715964317321777	1.4270271062851	-0.00854913890361786	-0.00601984513923526	-0.00349940755404532
-0.671097099781036	0.734303176403046	1.40211868286133	-0.0079216081649065	-0.00640864530578256	-0.00357700604945421
-0.679875373840332	0.727169871330261	1.3757598400116	-0.00934895221143961	-0.00684932805597782	-0.00421506352722645
-0.695900022983551	0.777311742305756	1.44997119903564	-0.0100380973890424	-0.00517880683764815	-0.00500335684046149
-0.651617705821991	0.81417977809906	1.60670447349548	-0.0110081443563104	-0.00470740860328078	-0.00533546740189195
-0.645930409431458	0.845775425434113	1.60241103172302	-0.0101702343672514	-0.00419785408303142	-0.00501424819231033
-0.693119466304779	0.844768643379211	1.57485449314117	-0.00972272828221321	-0.00424159364774823	-0.00443908199667931
-0.718056440353394	0.826414704322815	1.47869026660919	-0.0106164235621691	-0.00553319603204727	-0.00483157020062208
-0.74266642332077	0.895962595939636	1.47770500183105	-0.0125920427963138	-0.00709899794310331	-0.00360470917075872
-0.801657497882843	0.914328157901764	1.45026683807373	-0.0154127711430192	-0.00882092025130987	-0.00268592149950564
-0.771213114261627	1.09118342399597	1.51287877559662	-0.0155047653242946	-0.00995811633765697	-0.00898366700857878
-0.844781339168549	1.04185938835144	1.48596727848053	-0.018411673605442	-0.00909632164984941	-0.0103799039497972
-0.859263360500336	1.09644651412964	1.57713913917542	-0.0187210813164711	-0.00890344195067883	-0.00616783415898681
-0.856750667095184	1.14185976982117	1.6202644109726	-0.0184111818671227	-0.00806947611272335	-0.00596595881506801
-0.857185304164886	1.14330756664276	1.57788968086243	-0.0210573561489582	-0.00797767750918865	-0.00319996546022594
-0.812455952167511	1.21989321708679	1.6368283033371	-0.0188014693558216	-0.0083496943116188	-0.00803279224783182
-0.877699792385101	1.20679998397827	1.53286230564117	-0.0203138217329979	-0.00955948326736689	-0.00727080646902323
-0.893372714519501	1.27541041374207	1.51695501804352	-0.0211787950247526	-0.011524342931807	-0.00675702001899481
-0.930840134620667	1.25423812866211	1.52403330802917	-0.0212538484483957	-0.0123067609965801	-0.0085615050047636
-0.917031586170197	1.28845202922821	1.46389758586884	-0.0213518217206001	-0.0124402167275548	-0.00904724095016718
-0.9098219871521	1.27494490146637	1.44904470443726	-0.0213850364089012	-0.0128670055419207	-0.00798475276678801
-0.88318794965744	1.26833689212799	1.37737596035004	-0.0217044930905104	-0.0124025363475084	-0.00670222286134958
-0.884976029396057	1.25851631164551	1.45213723182678	-0.021693529561162	-0.00986657571047544	-0.00696404650807381
-0.817207753658295	1.3440375328064	1.46696245670319	-0.0215558037161827	-0.0106765367090702	-0.00768325384706259
-0.889170587062836	1.29443097114563	1.43342864513397	-0.0222124867141247	-0.00978165678679943	-0.00671827560290694
-0.837467908859253	1.33027482032776	1.50656545162201	-0.0219582933932543	-0.0106938602402806	-0.00592171726748347
-0.866962313652039	1.28902971744537	1.46424829959869	-0.0222434364259243	-0.0110910506919026	-0.00679019978269935
-0.825121283531189	1.38922488689423	1.41324388980865	-0.0220134947448969	-0.0107316197827458	-0.00737088173627853
-0.843426942825317	1.33554911613464	1.34509599208832	-0.0229532402008772	-0.0108792334794998	-0.00618300726637244
-0.832023322582245	1.35644352436066	1.43075740337372	-0.0211120061576366	-0.0102062523365021	-0.00920405611395836
-0.83801531791687	1.3441162109375	1.3843709230423	-0.0216007512062788	-0.0105915404856205	-0.0102419480681419
-0.842470109462738	1.32544350624084	1.35474288463593	-0.0215487591922283	-0.0116813443601131	-0.00833101384341717
-0.83366858959198	1.34064984321594	1.30083656311035	-0.0226418524980545	-0.0102899596095085	-0.00550420023500919
-0.825063645839691	1.30114960670471	1.40884375572205	-0.0224094539880753	-0.0107282251119614	-0.007118109613657
-0.834095895290375	1.31291139125824	1.38017868995667	-0.0212596300989389	-0.00972465146332979	-0.0099153146147728
-0.818953573703766	1.29208731651306	1.27231967449188	-0.0209351144731045	-0.00997303240001202	-0.00763766467571259
-0.850040316581726	1.26601839065552	1.2972731590271	-0.0199626535177231	-0.00889417808502913	-0.00664243707433343
-0.807895421981812	1.33294785022736	1.37720882892609	-0.0204711072146893	-0.00906220078468323	-0.00539507763460279
-0.814195036888123	1.27730464935303	1.4059796333313	-0.021317008882761	-0.00867026206105947	-0.00702790264040232
-0.820440113544464	1.32437443733215	1.40420269966125	-0.0226566698402166	-0.00860455445945263	-0.00701718125492334
-0.733924567699432	1.39606547355652	1.39185678958893	-0.0220353007316589	-0.00939535442739725	-0.00900956708937883
-0.837211489677429	1.33315432071686	1.27763175964355	-0.0218215733766556	-0.00962282344698906	-0.00894178356975317
-0.800544321537018	1.36056745052338	1.31146395206451	-0.021764574572444	-0.00944828521460295	-0.00818096660077572
-0.805889666080475	1.39138913154602	1.37879955768585	-0.0221220869570971	-0.00954975839704275	-0.00736386561766267
-0.815666675567627	1.37424945831299	1.38880062103271	-0.0218222625553608	-0.00932409148663282	-0.00791257061064243
-0.772403299808502	1.39318859577179	1.40461432933807	-0.0220286939293146	-0.00866423640400171	-0.0068117817863822
-0.815839052200317	1.36909401416779	1.38699638843536	-0.0227605439722538	-0.00895105674862862	-0.00736115360632539
-0.802942097187042	1.39486587047577	1.44895994663239	-0.0230554807931185	-0.00898189563304186	-0.00810162629932165
-0.802027344703674	1.46327841281891	1.39545035362244	-0.0239013377577066	-0.00983232725411654	-0.00817528553307056
-0.808216631412506	1.40703892707825	1.3624472618103	-0.0232484396547079	-0.0108521822839975	-0.00866042543202639
-0.834492325782776	1.39329671859741	1.42334234714508	-0.0234890095889568	-0.0100050428882241	-0.0089206276461482
-0.789337515830994	1.42829883098602	1.43667197227478	-0.0236415509134531	-0.00931376870721579	-0.00885382480919361
-0.779505789279938	1.45561921596527	1.48873972892761	-0.022972097620368	-0.0089916167780757	-0.00848325062543154
-0.810244798660278	1.44333148002625	1.43424332141876	-0.0241771321743727	-0.00829104613512754	-0.00801524892449379
-0.770796895027161	1.49007534980774	1.47024381160736	-0.0235627107322216	-0.00862628500908613	-0.00824302714318037
-0.771687865257263	1.466348528862	1.46120262145996	-0.0253739859908819	-0.00830086227506399	-0.0088316248729825
-0.736244440078735	1.49823153018951	1.44431483745575	-0.0248660184442997	-0.00886861607432365	-0.00870719738304615
-0.723208427429199	1.54241454601288	1.47905504703522	-0.024765333160758	-0.00839942321181297	-0.00869530718773603
-0.737393498420715	1.50961792469025	1.47167503833771	-0.0242990218102932	-0.00823458936065435	-0.00913629960268736
-0.740093350410461	1.50739824771881	1.42205274105072	-0.0248042847961187	-0.00776702165603638	-0.00840526539832354
-0.772215127944946	1.50816464424133	1.45261967182159	-0.0250871423631907	-0.00819850154221058	-0.0089481920003891
-0.776516497135162	1.51906228065491	1.40063416957855	-0.0242598429322243	-0.00953384302556515	-0.00881361868232489
-0.826727509498596	1.48704636096954	1.42461001873016	-0.0251966435462236	-0.0089419586583972	-0.00842114351689816
-0.796571671962738	1.45922815799713	1.37861907482147	-0.0255005918443203	-0.00933919008821249	-0.00917000044137239
-0.797618091106415	1.4787095785141	1.39485394954681	-0.0242093540728092	-0.00960818864405155	-0.00802592840045691
-0.80244505405426	1.45171904563904	1.3944079875946	-0.024673705920577	-0.00983285903930664	-0.00794671103358269
-0.812252759933472	1.45003771781921	1.39284670352936	-0.0234351810067892	-0.00985209085047245	-0.00891551561653614
-0.821986436843872	1.43760466575623	1.41868054866791	-0.0240077674388886	-0.0101567087695003	-0.00911491643637419
-0.826086461544037	1.48680508136749	1.39594233036041	-0.0244332533329725	-0.00990286283195019	-0.00904590636491776
-0.839801609516144	1.45466423034668	1.44436264038086	-0.0241058692336082	-0.00964917615056038	-0.00916206557303667
-0.813649952411652	1.43719732761383	1.43498647212982	-0.0240155383944511	-0.0103761153295636	-0.00846865866333246
-0.809396803379059	1.48811566829681	1.45628190040588	-0.0240810886025429	-0.0102155804634094	-0.00845733843743801
-0.82766056060791	1.48816180229187	1.43820011615753	-0.0242997203022242	-0.0110389282926917	-0.00841616000980139
-0.859588980674744	1.45884215831757	1.44776892662048	-0.0240247305482626	-0.0105391005054116	-0.00887538027018309
-0.870599150657654	1.44755065441132	1.37796676158905	-0.0232805795967579	-0.0103114545345306	-0.00841089151799679
-0.844709396362305	1.42352557182312	1.424929022789	-0.0237203855067492	-0.0115674929693341	-0.00788854900747538
-0.840772211551666	1.45782196521759	1.42124164104462	-0.0236156918108463	-0.0109217772260308	-0.00827847700566053
-0.83105880022049	1.45444345474243	1.40155827999115	-0.0233438517898321	-0.0099239693954587	-0.00907936226576567
-0.834436357021332	1.42332100868225	1.41296112537384	-0.0243263356387615	-0.0107761146500707	-0.00862140487879515
-0.824519217014313	1.43241786956787	1.40835464000702	-0.024465199559927	-0.00980990845710039	-0.00844150688499212
-0.842157781124115	1.43580389022827	1.39640808105469	-0.0238219108432531	-0.00931712612509727	-0.0088614309206605
-0.809381306171417	1.46389722824097	1.46995258331299	-0.024034608155489	-0.00935797579586506	-0.00860171113163233
-0.825764298439026	1.44056737422943	1.4777729511261	-0.0253031011670828	-0.00883815251290798	-0.00876930262893438
-0.814658880233765	1.50200939178467	1.4514741897583	-0.0255008190870285	-0.0100081115961075	-0.00901761651039124
-0.806569933891296	1.48459267616272	1.44873797893524	-0.0244406703859568	-0.0105288000777364	-0.00923221930861473
-0.809132695198059	1.47293722629547	1.42606198787689	-0.0247980430722237	-0.00944438576698303	-0.0088046295568347
-0.798452854156494	1.4683895111084	1.37759816646576	-0.0246895179152489	-0.00919671915471554	-0.0082694198936224
-0.792999684810638	1.47185862064362	1.46925365924835	-0.0243210718035698	-0.00909663084894419	-0.00823659542948008
-0.786703526973724	1.48540127277374	1.41128957271576	-0.0252640265971422	-0.00934767629951239	-0.00794980209320784
-0.772820651531219	1.46772229671478	1.41421318054199	-0.0244691241532564	-0.00958007760345936	-0.00892876274883747
-0.792006075382233	1.4475382566452	1.41319000720978	-0.0246203765273094	-0.00945298187434673	-0.00852758623659611
-0.766106724739075	1.48289394378662	1.43626701831818	-0.0238120406866074	-0.00945268757641315	-0.00877403747290373
-0.79590517282486	1.46464848518372	1.39561498165131	-0.0250542089343071	-0.00925581622868776	-0.00874972902238369
-0.76050478219986	1.47517335414886	1.40970802307129	-0.0238642357289791	-0.00925051886588335	-0.00844337698072195
-0.740370512008667	1.49639487266541	1.45334160327911	-0.0239841248840094	-0.00830297358334064	-0.00844127964228392
-0.71970134973526	1.46829104423523	1.47532451152802	-0.0244429241865873	-0.00853899307549	-0.00848847627639771
-0.750177204608917	1.50277650356293	1.49200320243835	-0.0238799806684256	-0.00834917742758989	-0.00826297141611576
-0.789223551750183	1.45778965950012	1.49525713920593	-0.0244841948151588	-0.0085058156400919	-0.00813329685479403
-0.795101344585419	1.45451939105988	1.39527702331543	-0.0247119329869747	-0.00876976083964109	-0.00831103790551424
-0.800130724906921	1.46481955051422	1.47501647472382	-0.023883068934083	-0.00934006460011005	-0.00882889144122601
-0.795413434505463	1.45526909828186	1.46576476097107	-0.0243609249591827	-0.00904733780771494	-0.0086586456745863
-0.845069527626038	1.40617215633392	1.35974776744843	-0.0249951016157866	-0.00848614703863859	-0.00826598238199949
-0.783828854560852	1.48012697696686	1.47791600227356	-0.0242613460868597	-0.00899080839008093	-0.00813658628612757
-0.792980432510376	1.41786420345306	1.42496585845947	-0.0253805927932262	-0.00920729152858257	-0.0080749373883009
-0.829315423965454	1.4905424118042	1.44753956794739	-0.0244121681898832	-0.00912722945213318	-0.00872508529573679
-0.806065917015076	1.48058223724365	1.42655169963837	-0.0246754009276628	-0.0103301722556353	-0.00907132402062416
-0.815713107585907	1.47942471504211	1.42958557605743	-0.0254484917968512	-0.00955908000469208	-0.00878402777016163
-0.816144824028015	1.48005557060242	1.44217884540558	-0.0248314570635557	-0.0101722907274961	-0.00828126724809408
-0.821935534477234	1.50497353076935	1.48271203041077	-0.0250668749213219	-0.00987011194229126	-0.00930808391422033
-0.808629989624023	1.4797089099884	1.50787317752838	-0.0248986408114433	-0.0100922882556915	-0.00849577784538269
-0.821491241455078	1.48420107364655	1.49593865871429	-0.0239692647010088	-0.00888936966657639	-0.00869603082537651
-0.830050408840179	1.45380234718323	1.4472713470459	-0.0250771883875132	-0.00913720298558474	-0.00874277949333191
-0.812516510486603	1.46564137935638	1.51111698150635	-0.0250009726732969	-0.0092431977391243	-0.00786790903657675
-0.800389587879181	1.52981686592102	1.52509880065918	-0.0244821310043335	-0.008681271225214	-0.008273771032691
-0.820022165775299	1.50034964084625	1.52101707458496	-0.0243473425507545	-0.00925915781408548	-0.00842860620468855
-0.817596673965454	1.5171035528183	1.56778800487518	-0.0254728887230158	-0.00810495298355818	-0.00840559229254723
-0.820857286453247	1.50650954246521	1.60715281963348	-0.0241744834929705	-0.00857632886618376	-0.00789628271013498
-0.811330020427704	1.49669361114502	1.61623311042786	-0.0247862562537193	-0.00897665694355965	-0.00829694885760546
-0.786724805831909	1.49250137805939	1.56037747859955	-0.0253481529653072	-0.00874690711498261	-0.00866990257054567
-0.795815110206604	1.5075455904007	1.53501653671265	-0.0246296972036362	-0.0102917216718197	-0.00895715039223433
-0.842083275318146	1.52234768867493	1.51604676246643	-0.0248954650014639	-0.00917817465960979	-0.00867184717208147
-0.824701905250549	1.51740896701813	1.53473103046417	-0.0238180365413427	-0.00971364881843328	-0.00868018437176943
-0.820767283439636	1.49134516716003	1.52994918823242	-0.0235870666801929	-0.0103299096226692	-0.00820928160101175
-0.832922756671906	1.47961664199829	1.52015292644501	-0.0245019141584635	-0.0101671470329165	-0.0081183910369873
-0.812423229217529	1.48117613792419	1.50323915481567	-0.0248256605118513	-0.0110147912055254	-0.00840577110648155
-0.837801337242126	1.48939371109009	1.45948588848114	-0.0247797258198261	-0.0111701823771	-0.00852040387690067
-0.823803722858429	1.46780896186829	1.36401510238647	-0.0247139185667038	-0.0119930142536759	-0.00840151775628328
-0.851797342300415	1.46776151657104	1.36874198913574	-0.0245829448103905	-0.0112194130197167	-0.00875249970704317
-0.860067129135132	1.4575080871582	1.33809435367584	-0.0243163742125034	-0.0123670976608992	-0.00860496424138546
-0.850226283073425	1.43344151973724	1.29096341133118	-0.0244711097329855	-0.012371419928968	-0.00884874351322651
-0.815848290920258	1.4604400396347	1.31303191184998	-0.0243394654244184	-0.0118133295327425	-0.00873440969735384
-0.884913563728333	1.3971334695816	1.26794695854187	-0.0253548752516508	-0.0114439548924565	-0.00869114603847265
-0.808972477912903	1.45319390296936	1.27799773216248	-0.0252092480659485	-0.0112913884222507	-0.00889860652387142
-0.823537528514862	1.47337985038757	1.30498206615448	-0.0250695291906595	-0.0104356138035655	-0.00949157401919365
-0.790852129459381	1.4911881685257	1.29429495334625	-0.0251553934067488	-0.0109438672661781	-0.00827480107545853
-0.802136361598969	1.477872133255	1.26572287082672	-0.0250990428030491	-0.010464983060956	-0.00925989635288715
-0.796261727809906	1.44392883777618	1.20562255382538	-0.0257344264537096	-0.0106955133378506	-0.00978556927293539
-0.754122197628021	1.4874222278595	1.26163923740387	-0.0253595113754272	-0.0112516433000565	-0.00917894020676613
-0.76884937286377	1.51012635231018	1.21337378025055	-0.0255506411194801	-0.00994852557778358	-0.00920009892433882
-0.705411612987518	1.49789690971375	1.21913635730743	-0.0250519588589668	-0.00982038490474224	-0.00905536115169525
-0.723720788955688	1.49808919429779	1.2102245092392	-0.0257431790232658	-0.00911553669720888	-0.00940997339785099
-0.713893055915833	1.46703660488129	1.25900328159332	-0.025124492123723	-0.00952173490077257	-0.0094011053442955
-0.719606220722198	1.49327766895294	1.22350287437439	-0.0252918750047684	-0.0087731434032321	-0.00922936387360096
-0.682561099529266	1.52024149894714	1.18943631649017	-0.0257081966847181	-0.0095635699108243	-0.00965439900755882
-0.68776947259903	1.46770334243774	1.17681968212128	-0.0254469607025385	-0.00918013881891966	-0.0095268813893199
-0.642846405506134	1.4810836315155	1.15163826942444	-0.0249885506927967	-0.00912198796868324	-0.00942829344421625
-0.660320222377777	1.44025242328644	1.17653238773346	-0.0249343886971474	-0.00740151247009635	-0.0086186109110713
-0.667850852012634	1.44784867763519	1.14871299266815	-0.0244157090783119	-0.00771838473156095	-0.00755472108721733
-0.66315221786499	1.45015716552734	1.18930125236511	-0.0237720254808664	-0.00762272579595447	-0.00798083562403917
-0.682865917682648	1.4966516494751	1.22882807254791	-0.0238023027777672	-0.00708886608481407	-0.00858263485133648
-0.669359505176544	1.47297549247742	1.31979036331177	-0.024649765342474	-0.00668411422520876	-0.00855662114918232
-1.40877246856689	1.73628890514374	-2.64969944953918	-0.0330132506787777	0.0332088805735111	-0.0089723002165556
-0.543557345867157	1.65218281745911	-2.0988233089447	0.0033150261733681	-0.0511523894965649	-0.0081346957013011
-0.840808808803558	1.6908540725708	-1.11513388156891	-0.0171208772808313	-0.0528354085981846	-0.0196103546768427
-0.838890254497528	1.52736032009125	-1.00894594192505	-0.0284145567566156	-0.0318334475159645	-0.0170702748000622
-0.860790908336639	1.37378644943237	-0.265104591846466	-0.0072465930134058	-0.030889431014657	-0.00616905000060797
-0.861486434936523	1.46141016483307	1.37382125854492	-0.0258215665817261	-0.0116020711138844	-0.00750611070543528
-0.762915015220642	1.47730267047882	1.91094446182251	-0.0243551395833492	-0.00465514231473207	-0.00676454324275255
-0.72766375541687	1.4633663892746	2.07448554039001	-0.0247255023568869	-0.00372494896873832	-0.00559446820989251
-0.816311120986938	1.43949902057648	2.02146792411804	-0.0246581733226776	-0.00634162500500679	-0.0059835365973413
-0.865861535072327	1.42056787014008	1.73570799827576	-0.0229194648563862	-0.0107182441279292	-0.0087465038523078
-0.919567406177521	1.37278842926025	1.59785938262939	-0.023696418851614	-0.0119468895718455	-0.00783026590943336
-0.885442197322845	1.39235138893127	1.47993695735931	-0.0233465172350407	-0.0130603369325399	-0.00721381604671478
-0.87293553352356	1.38710582256317	1.50012278556824	-0.0236605908721685	-0.0122363828122616	-0.00634053954854608
-0.854698836803436	1.40360832214355	1.46825611591339	-0.0250552371144295	-0.0107083572074771	-0.00607508607208729
-0.811168193817139	1.4230729341507	1.45703423023224	-0.0253053158521652	-0.0105136791244149	-0.00685473484918475
-0.823945283889771	1.47155129909515	1.50127172470093	-0.0260045249015093	-0.0101926233619452	-0.00794148445129395
-0.766054332256317	1.47608149051666	1.42007339000702	-0.0269006472080946	-0.00994911696761847	-0.00861089210957289
-0.781803965568542	1.49337184429169	1.4316885471344	-0.0276200883090496	-0.00933260470628738	-0.00839059427380562
-0.756361842155457	1.54491519927979	1.42390263080597	-0.0273898113518953	-0.00940882787108421	-0.008779919706285
-0.714053511619568	1.5447815656662	1.42806947231293	-0.0272366534918547	-0.00863033533096313	-0.00816243141889572
-0.747782528400421	1.45435976982117	1.366583943367	-0.0278674680739641	-0.00811035744845867	-0.00799313932657242
-0.701739490032196	1.5199339389801	1.37284696102142	-0.0265675093978643	-0.00857170298695564	-0.0082915872335434
-0.706602215766907	1.5063568353653	1.35099732875824	-0.026937099173665	-0.00871161092072725	-0.00840458832681179
-0.662234544754028	1.48489165306091	1.35087239742279	-0.0272716730833054	-0.00791597738862038	-0.00793660618364811
-0.665947258472443	1.49482202529907	1.33806645870209	-0.0276834387332201	-0.00776437483727932	-0.00834137015044689
-0.654264271259308	1.54032683372498	1.38551723957062	-0.0267521273344755	-0.00703494250774384	-0.00774028524756432
-0.663333773612976	1.49126076698303	1.35875129699707	-0.0271610114723444	-0.00637581292539835	-0.00738560035824776
-0.67370468378067	1.48466181755066	1.42040419578552	-0.0267282426357269	-0.00700001558288932	-0.00769795384258032
-0.668624401092529	1.46708381175995	1.39159250259399	-0.0251200255006552	-0.00750348111614585	-0.00767153315246105
-0.665212035179138	1.47144770622253	1.38688731193542	-0.0258469600230455	-0.0077321445569396	-0.00784379057586193
-0.712229192256927	1.39401745796204	1.38756799697876	-0.0252899378538132	-0.00743690133094788	-0.00798264052718878
-0.681948244571686	1.41576325893402	1.42714202404022	-0.0255403351038694	-0.00738670257851481	-0.00816506147384644
-0.670383453369141	1.42706179618835	1.45822477340698	-0.0245627593249083	-0.00725270481780171	-0.00796641036868095
-0.696793913841248	1.39790964126587	1.4580796957016	-0.0249786172062159	-0.0072040599770844	-0.00819865055382252
-0.658835649490356	1.41781961917877	1.36648833751678	-0.0240721758455038	-0.00734987435862422	-0.00734339794144034
-0.673776090145111	1.39757215976715	1.39724493026733	-0.0241484399884939	-0.0080343084409833	-0.00763931311666965
-0.669790327548981	1.39358854293823	1.35832142829895	-0.0237596146762371	-0.00806976482272148	-0.00750372931361198
-0.67287266254425	1.40069532394409	1.40180683135986	-0.0242626443505287	-0.00795645732432604	-0.00781289674341679
-0.672931671142578	1.40277564525604	1.41936576366425	-0.0241780187934637	-0.00749879470095038	-0.00784294679760933
-0.671182930469513	1.4352685213089	1.43539249897003	-0.02341503277421	-0.0074101397767663	-0.0068645728752017
-0.713320255279541	1.36782920360565	1.46203708648682	-0.0237501952797174	-0.00689331442117691	-0.00736925005912781
-0.656373679637909	1.39098584651947	1.42836797237396	-0.0237695854157209	-0.00732956500723958	-0.00758469942957163
-0.66929966211319	1.37547743320465	1.44235980510712	-0.0229140408337116	-0.00749273179098964	-0.00772688118740916
-0.691188395023346	1.33483493328094	1.38082218170166	-0.0226536560803652	-0.00777744268998504	-0.00726433517411351
-0.686681926250458	1.34934735298157	1.35297465324402	-0.0232476703822613	-0.00706117413938046	-0.00659360084682703
-0.687235891819	1.3738933801651	1.4232714176178	-0.0221867468208075	-0.00757436407729983	-0.0066162096336484
-0.68656188249588	1.31311762332916	1.40229034423828	-0.0224587637931108	-0.00752630224451423	-0.0068586147390306
-0.688545942306519	1.31757295131683	1.40208196640015	-0.0220845937728882	-0.00664332928135991	-0.00654505239799619
-0.670543730258942	1.26778757572174	1.38190102577209	-0.0219280160963535	-0.00708436733111739	-0.00692644622176886
-0.680106341838837	1.31122255325317	1.45480239391327	-0.0211627464741468	-0.00694563984870911	-0.00629164231941104
-0.709571957588196	1.24629688262939	1.37620306015015	-0.0218896605074406	-0.00628265319392085	-0.00639117136597633
-0.693482935428619	1.26389479637146	1.37652564048767	-0.0212813690304756	-0.00651191035285592	-0.00621118955314159
-0.658218443393707	1.26885557174683	1.33645021915436	-0.0203170161694288	-0.00598312728106976	-0.00722484709694982
-0.618264734745026	1.22623383998871	1.37059319019318	-0.0205284859985113	-0.00548986811190844	-0.00637852773070335
-0.612188220024109	1.23073422908783	1.45868098735809	-0.0195296052843332	-0.00535409571602941	-0.00644850358366966
-0.590356230735779	1.20457208156586	1.43628120422363	-0.0198384057730436	-0.00444660801440477	-0.00586019363254309
-0.60371071100235	1.16673922538757	1.37696075439453	-0.0189917236566544	-0.00454526208341122	-0.00622165063396096
-0.581533968448639	1.17219412326813	1.34685087203979	-0.0184620022773743	-0.00441380450502038	-0.00594460312277079
-0.611936271190643	1.16243064403534	1.40529918670654	-0.0189705844968557	-0.00477100256830454	-0.00515348976477981
-0.602597534656525	1.19224989414215	1.36740815639496	-0.01868668012321	-0.00520278373733163	-0.00576148834079504
-0.582981467247009	1.16367900371552	1.39519727230072	-0.0186629462987185	-0.00671270582824945	-0.00644201692193747
-0.623517215251923	1.14802753925323	1.37720167636871	-0.0187870748341084	-0.00627256138250232	-0.00645344890654087
-0.586454689502716	1.14218187332153	1.30758166313171	-0.018328282982111	-0.00551201216876507	-0.00577391171827912
-0.539712429046631	1.20186054706573	1.40391254425049	-0.0172849372029305	-0.0058417497202754	-0.00549319759011269
-0.565326571464539	1.12646245956421	1.24907231330872	-0.0179264545440674	-0.00423376215621829	-0.00649050204083323
-0.48834228515625	1.12895393371582	1.37176644802094	-0.016298983246088	-0.00405222782865167	-0.00548019073903561
-0.494475901126862	1.05828356742859	1.42787778377533	-0.0165785513818264	-0.00258535868488252	-0.00502599170431495
-0.488340735435486	1.05911183357239	1.36837387084961	-0.0158083569258451	-0.00391830410808325	-0.00540752103552222
-0.489114999771118	1.10021793842316	1.34331440925598	-0.0159336626529694	-0.00439638178795576	-0.0062570832669735
-0.484785348176956	1.05986273288727	1.29531514644623	-0.0158691573888063	-0.00622525392100215	-0.00601242296397686
-0.496564775705338	1.02065718173981	1.27923977375031	-0.0153072392567992	-0.00575093505904078	-0.00633325288072228
-0.441694915294647	1.06297481060028	1.27916574478149	-0.0156159177422523	-0.00574508449062705	-0.00613712845370173
-0.422221958637238	1.03692734241486	1.23164355754852	-0.015917057171464	-0.00457862764596939	-0.00606978591531515
-0.389048844575882	1.03613018989563	1.28122615814209	-0.0153507385402918	-0.00439346395432949	-0.00640962645411491
-0.380973845720291	1.00315845012665	1.2662079334259	-0.015650087967515	-0.00310053420253098	-0.00518097262829542
-0.364580482244492	1.04522120952606	1.2315149307251	-0.0156970676034689	-0.00274864328093827	-0.00527801550924778
-0.314216285943985	1.07324719429016	1.2049412727356	-0.0165215656161308	-0.00371129019185901	-0.0051504266448319
-0.352057933807373	1.03428733348846	1.18751549720764	-0.0177616495639086	-0.00330078252591193	-0.00588827487081289
-0.304875373840332	1.03639435768127	1.1818767786026	-0.0167507138103247	-0.00404796423390508	-0.00664865411818028
-0.283202558755875	1.02144801616669	1.26131927967072	-0.0158819016069174	-0.00518650282174349	-0.00665177684277296
-0.304030686616898	0.965708076953888	1.18665838241577	-0.0150743098929524	-0.00396634545177221	-0.00803704373538494
-0.261368811130524	0.95505690574646	1.23351216316223	-0.0145195778459311	-0.00347607512958348	-0.00675973389297724
-0.229268863797188	0.93938672542572	1.17720973491669	-0.0142664602026343	-0.00293118390254676	-0.00634186901152134
-0.224095031619072	0.901664853096008	1.14328002929688	-0.0147219318896532	-0.00303083588369191	-0.00680396473035216
-0.188166618347168	0.963439106941223	1.09896957874298	-0.0138790784403682	-0.00334356259554625	-0.00591738754883409
-0.212230622768402	0.910918414592743	1.11021935939789	-0.0151513544842601	-0.0033169211819768	-0.00555590493604541
-0.204682350158691	0.88505345582962	1.13601553440094	-0.015297113917768	-0.00222750939428806	-0.00754895340651274
-0.177700266242027	0.94457072019577	1.15135395526886	-0.0164737049490213	-0.00242708250880241	-0.00707499496638775
-0.130731403827667	0.902570128440857	1.16198396682739	-0.0163858626037836	-0.0017424599500373	-0.00739006791263819
-0.220797061920166	0.880104184150696	1.18360447883606	-0.015749853104353	-0.00144925573840737	-0.0077246786095202
-0.130870252847672	0.900439083576202	1.04047179222107	-0.0159148816019297	-0.00196680845692754	-0.00728207221254706
-0.145508393645287	0.889573454856873	1.04513072967529	-0.015442980453372	-0.00178624899126589	-0.00728771230205894
-0.0908851027488709	0.929855108261108	1.02476692199707	-0.0148639632388949	-0.00207362370565534	-0.00744119053706527
-0.100089997053146	0.902178525924683	1.10785114765167	-0.0141636868938804	-0.00205064751207829	-0.00730268377810717
-0.117737203836441	0.85896760225296	1.08039629459381	-0.0148146133869886	-0.0013281584251672	-0.00680148368701339
-0.0833068192005157	0.888875901699066	1.1116795539856	-0.0139779280871153	-0.00233717146329582	-0.0067288251593709
-0.103155054152012	0.832722723484039	1.12490510940552	-0.0138842109590769	-0.00110578292515129	-0.00661953072994947
-0.0620319209992886	0.875820100307465	1.03337240219116	-0.0128868585452437	-0.00138793000951409	-0.00583970174193382
-0.0684173405170441	0.795659780502319	1.05257475376129	-0.0121870879083872	-0.000303598702885211	-0.00607418827712536
-0.0844600796699524	0.730957984924316	1.05361521244049	-0.0115290991961956	2.7692447474692E-05	-0.00612619379535317
-0.0366055406630039	0.797907829284668	0.947447776794434	-0.0114745581522584	-0.000291239994112402	-0.00501305656507611
0.037802379578352	0.778428077697754	1.01506781578064	-0.0140259014442563	0.00413964036852121	-0.00650809612125158
0.100873500108719	0.769945681095123	0.967353761196136	-0.0135532496497035	0.00281439395621419	-0.0081272516399622
0.07320237159729	0.795984864234924	0.967635273933411	-0.0148545000702143	0.00248840427957475	-0.00698894588276744
0.132610812783241	0.836148619651794	0.973198771476746	-0.0140046561136842	0.0011809435673058	-0.00694126728922129
0.0965490713715553	0.811951100826263	0.919824719429016	-0.0145971300080419	0.0026552074123174	-0.00671657361090183
0.11309015005827	0.825586676597595	0.913211643695831	-0.014963167719543	0.00324265891686082	-0.00789284240454435
0.096296526491642	0.803933262825012	0.870128571987152	-0.0153908245265484	0.00227067223750055	-0.00843162927776575
0.0838351622223854	0.817424297332764	0.855493426322937	-0.015038076788187	0.0023639015853405	-0.00757440784946084
0.0862423405051231	0.83196485042572	0.858325779438019	-0.0145382517948747	0.00144799624104053	-0.00661559216678143
0.0546214915812016	0.809358298778534	0.883154571056366	-0.0141001790761948	-0.000192310020793229	-0.0060113868676126
-0.0345430038869381	0.80299711227417	0.893653273582459	-0.0146785136312246	-0.00167159258853644	-0.00582380779087543
0.0225615464150906	0.776976227760315	0.926001310348511	-0.0140683865174651	-0.00162570225074887	-0.00589082343503833
0.0275172032415867	0.775282263755798	0.807597994804382	-0.0139841316267848	-0.00164245697669685	-0.00758891506120563
0.00801893882453442	0.737863957881927	0.747197329998016	-0.0135817285627127	-0.0011115443194285	-0.00526996469125152
0.0344387143850327	0.766182839870453	0.806302785873413	-0.0126091567799449	-0.00132094777654856	-0.00608018925413489
0.00966423936188221	0.788649082183838	0.731379508972168	-0.0128124570474029	-0.00143673131242394	-0.00598249956965446
0.0211177598685026	0.773645043373108	0.717159509658813	-0.0141524486243725	-0.00102812342811376	-0.00581095740199089
0.114734508097172	0.925068080425262	0.762692332267761	-0.0174611900001764	0.000447715254267678	-0.00831983797252178
0.224241629242897	0.943353891372681	0.745414316654205	-0.0188659820705652	0.00294821336865425	-0.00798691995441914
0.194764792919159	0.920731902122498	0.754554748535156	-0.0175415258854628	0.00463868584483862	-0.00528881326317787
0.198552086949348	0.912361741065979	0.733528554439545	-0.0158095248043537	0.00369668588973582	-0.00479559134691954
0.150828212499619	0.892997741699219	0.733905971050262	-0.0149247357621789	0.00464086420834064	-0.00485177850350738
0.112234205007553	0.859476387500763	0.670318365097046	-0.0153916515409946	0.00385956163518131	-0.00386880384758115
0.040071427822113	0.755432188510895	0.765483140945435	-0.0137344496324658	0.00330332294106483	-0.00299472524784505
-0.0481001250445843	0.761657238006592	0.808412671089172	-0.0116054238751531	0.00190695782657713	-0.00258246995508671
-0.0678052827715874	0.712995171546936	0.843369483947754	-0.0127037242054939	0.000831801502499729	-0.00324051640927792
-0.108847759664059	0.716309010982513	0.831273794174194	-0.0125800967216492	0.000958631397224963	-0.00173974048811942
-0.111921153962612	0.703715443611145	0.873393654823303	-0.0110328020527959	-0.000172321233549155	-0.000280107924481854
-0.0596607886254787	0.745252132415771	0.882978856563568	-0.00964859686791897	0.00146854284685105	0.00266047473996878
-0.068576492369175	0.65145617723465	0.935756921768188	-0.00809146091341972	0.00224164756946266	0.00352272996678948
-0.0736535936594009	0.595693230628967	1.10551536083221	-0.00641694571822882	0.00302163534797728	0.00451674917712808
-0.0632439181208611	0.56389582157135	1.13672602176666	-0.00415040273219347	0.00450793653726578	0.00556756323203444
-0.0503401383757591	0.50299745798111	1.18373119831085	-0.00278041115961969	0.00555654894560575	0.00716795446351171
-0.0248704236000776	0.454708129167557	1.26942086219788	-0.00239423546008766	0.00668690958991647	0.00623969128355384
0.0278259012848139	0.411888301372528	1.24585771560669	-0.00154494971502572	0.00901780184358358	0.00614747498184443
0.039002001285553	0.370529800653458	1.31090044975281	-0.00141217932105064	0.00992290955036879	0.00666555715724826
0.056547075510025	0.343449085950851	1.24088513851166	-0.00151782901957631	0.0115544488653541	0.00725218933075666
0.0639510229229927	0.385828614234924	1.09867000579834	-0.00217745476402342	0.010259110480547	0.00603174092248082
0.0104483366012573	0.435470759868622	1.05773711204529	-0.0040010791271925	0.00879277847707272	0.00526763591915369
-0.0558654256165028	0.487534433603287	1.05643844604492	-0.00437420234084129	0.0055646812543273	0.00471009127795696
-0.140366435050964	0.472724348306656	1.02444863319397	-0.00637219520285726	0.0047016553580761	0.00378301716409624
-0.207191720604897	0.552254140377045	0.991255342960358	-0.00745568703860044	0.00251817097887397	0.00358803942799568
-0.216546952724457	0.571541368961334	0.931003332138062	-0.00794138852506876	0.00179741927422583	0.00278994301334023
-0.198361173272133	0.55286979675293	0.929299592971802	-0.00890010688453913	0.000674157286994159	0.00341842020861804
-0.205421611666679	0.605187296867371	0.89107757806778	-0.00840418692678213	-0.000499948626384139	0.00278669549152255
-0.178841024637222	0.573306381702423	0.853370249271393	-0.0092853344976902	0.000531352823600173	0.00204906077124178
-0.110471330583096	0.574337959289551	0.888095259666443	-0.00931919645518065	0.00183419545646757	0.00277721718885005
-0.049258466809988	0.594443500041962	0.87060809135437	-0.00977298989892006	0.00318736955523491	0.00316399126313627
0.00900372676551342	0.652842223644257	0.822542726993561	-0.0101732853800058	0.0041189007461071	0.00341713055968285
0.0293836705386639	0.693901836872101	0.840780138969421	-0.0107712419703603	0.00469660339877009	0.0026939008384943
0.0263935010880232	0.72645115852356	0.821289241313934	-0.0128965936601162	0.00489637814462185	0.00259706215001643
-0.0122292935848236	0.733107328414917	0.912414312362671	-0.0124620078131557	0.00344902533106506	0.00242502498440444
-0.0397350639104843	0.707725405693054	0.882108569145203	-0.012644300237298	0.00329570681788027	0.00212030531838536
-0.0799643844366074	0.677201330661774	0.877307891845703	-0.0116328541189432	0.00397705426439643	0.00268117431551218
-0.063621498644352	0.615119457244873	0.857129752635956	-0.0105996420606971	0.00354264467023313	0.00277656666003168
-0.0722547248005867	0.59118527173996	0.836698114871979	-0.0100034959614277	0.00305133080109954	0.00237309001386166
-0.0462704710662365	0.596544742584229	0.767130553722382	-0.00912739988416433	0.00426549697294831	0.00310354004614055
-0.0727710127830505	0.51355242729187	0.807739078998566	-0.00756920408457518	0.00380060356110334	0.00320219085551798
-0.0538417138159275	0.521914839744568	0.786027550697327	-0.00764010660350323	0.00424650032073259	0.00331730744801462
-0.00879732053726912	0.475021779537201	0.742667257785797	-0.0064299856312573	0.00456628296524286	0.00452031334862113
-0.0370523221790791	0.462301999330521	0.785271823406219	-0.00468025449663401	0.00472509628161788	0.00566699635237455
-0.0447223633527756	0.389129161834717	0.883585453033447	-0.00461703771725297	0.00583139015361667	0.00461336830630898
-0.0239225253462791	0.369424790143967	0.877898156642914	-0.00396834732964635	0.00612629484385252	0.00362332561053336
0.00744268437847495	0.3544702231884	0.913883686065674	-0.00322434562258422	0.00755547452718019	0.003799480618909
0.0270734764635563	0.346040397882462	0.93410336971283	-0.00229540257714689	0.00774355698376894	0.00297393486835063
0.0404748693108559	0.345994502305985	0.878312468528748	-0.0038910408038646	0.00777112087234855	0.00425568921491504
0.0401484072208405	0.377062767744064	0.955185234546661	-0.00444518961012363	0.00792362447828054	0.00458358461037278
0.0703894421458244	0.399672269821167	0.898715317249298	-0.00311249005608261	0.00701194116845727	0.00533528113737702
0.0402797795832157	0.439398854970932	0.986406028270721	-0.0040177539922297	0.00704402895644307	0.00402009626850486
0.0562983900308609	0.44649749994278	0.920265376567841	-0.00500029930844903	0.0058121751062572	0.0040670451708138
-0.00882879551500082	0.452755391597748	0.934292435646057	-0.00795934721827507	0.00474948715418577	0.00370331574231386
-0.00174469035118818	0.508159399032593	0.82008296251297	-0.0101230284199119	0.00441900547593832	0.00303691113367677
0.0232080705463886	0.567725241184235	0.799612522125244	-0.0105481017380953	0.00493194395676255	0.00446321861818433
0.0549904815852642	0.456316620111465	0.797083914279938	-0.00637975428253412	0.00609844038262963	0.0041187172755599
0.0610892400145531	0.502164900302887	0.864858031272888	-0.00556781329214573	0.00670011434704065	0.00302088470198214
0.0955402851104736	0.495292484760284	0.849953949451447	-0.00524345925077796	0.00624396046623588	0.00216923863627017
0.034570500254631	0.449008226394653	0.875700891017914	-0.00705773616209626	0.00538198882713914	0.00338879274204373
0.103201642632484	0.474776834249496	0.851425528526306	-0.00762805202975869	0.0048723709769547	0.00495484285056591
-0.0180106032639742	0.380140572786331	0.861373484134674	-0.00902170781046152	0.00667666457593441	0.00536458753049374
0.0792679190635681	0.521213829517365	0.880051136016846	-0.00788003485649824	0.00539634888991714	0.00539026549085975
0.0821137279272079	0.489910930395126	0.773377358913422	-0.00835343077778816	0.0045188176445663	0.00419007614254951
0.0755764991044998	0.461237818002701	0.725564062595367	-0.00848429277539253	0.00351348612457514	0.00413179164752364
-0.00727081345394254	0.442968159914017	0.765785932540894	-0.00983368512243032	0.00207298481836915	0.00443698046728969
-0.0365196838974953	0.479610562324524	0.715278148651123	-0.00855385232716799	0.00141600996721536	0.0036874832585454
-0.0860413834452629	0.503971636295319	0.771416425704956	-0.00841113738715649	0.00112064369022846	0.00336699723266065
-0.0456105768680573	0.472217291593552	0.750861942768097	-0.00901869777590036	0.000407006969908252	0.00291141425259411
-0.0813043862581253	0.425515323877335	0.677130341529846	-0.00955227948725224	0.000832096382509917	0.00246764253824949
-0.0553616061806679	0.447391182184219	0.655559599399567	-0.00849717482924461	0.00135849427897483	0.00307182059623301
-0.0297256913036108	0.400528401136398	0.605913698673248	-0.00929412432014942	0.00284771760925651	0.00421329354867339
-0.0160158257931471	0.389894932508469	0.617412269115448	-0.00868770014494658	0.00200873892754316	0.00547205656766891
-0.0481474734842777	0.362570196390152	0.650100111961365	-0.0062667396850884	0.00106761953793466	0.00523335812613368
-0.0549651421606541	0.347469866275787	0.606184303760529	-0.00575632276013494	0.000896930519957095	0.00572127290070057
0.0145937027409673	0.21297188103199	0.110457971692085	-0.000557863153517246	0.00267036817967892	0.00741682713851333
-0.14704218506813	0.1956856995821	0.414691418409348	-0.00395593233406544	-0.000504718394950032	0.00182019989006221
-0.213271290063858	0.183053866028786	0.601201474666595	-0.00376208731904626	-0.000961558660492301	0.00390758737921715
-0.196240797638893	0.183732777833939	0.598435640335083	-0.00280985259450972	-0.00181905040517449	0.0059711248613894
-0.218126013875008	0.167185425758362	0.554805338382721	-0.00231001479551196	-0.000894777476787567	0.00623521860688925
-0.246388480067253	0.124489217996597	0.616341531276703	-0.00096275465330109	-0.00103721395134926	0.00647694990038872
-0.190905183553696	0.0683475062251091	0.647640824317932	-0.000357287906808779	-0.000124191254144534	0.00715539837256074
-0.0793508067727089	0.110692873597145	0.606186032295227	5.83024630032014E-05	0.000384396000299603	0.00714385323226452
-0.0314381830394268	0.10800813883543	0.568346560001373	-6.52011876809411E-05	0.0020222223829478	0.00695085572078824
-0.0635233297944069	0.0860729143023491	0.596736609935761	-0.000854342477396131	0.00368931982666254	0.00756974518299103
-0.0057860896922648	0.198794096708298	0.642029464244843	-0.000398271949961782	0.00280018011108041	0.00676215626299381
-0.0917992144823074	0.156025186181068	0.693416953086853	-0.000732057495042682	0.0019060067133978	0.00636423425748944
-0.0505518391728401	0.166271686553955	0.69139039516449	-0.002514464315027	0.00150086614303291	0.00687983073294163
-0.0239835809916258	0.182821810245514	0.67286741733551	-0.00247060228139162	0.000124183512525633	0.00759254582226276
-0.00381314172409475	0.272434055805206	0.829990744590759	-0.0020595220848918	-0.00032869225833565	0.00720084644854069
0.00206399359740317	0.250740885734558	0.814592480659485	-0.00318429572507739	-0.00136819551698864	0.0080029433593154
-0.0449609085917473	0.241204544901848	0.85844087600708	-0.00354037014767528	-0.00120295793749392	0.00724334828555584
-0.0643816143274307	0.178902149200439	0.7229083776474	-0.00459390971809626	-0.00206154934130609	0.00718901352956891
-0.099581390619278	0.156182035803795	0.673453032970428	-0.00484130112454295	-0.00261402945034206	0.00768940756097436
-0.0711986497044563	0.178590804338455	0.686644375324249	-0.00543744210153818	-0.0044112941250205	0.00735759548842907
-0.10751835256815	0.137596622109413	0.725215077400208	-0.00518468301743269	-0.00367271341383457	0.00768781080842018
-0.146799802780151	0.111989364027977	0.779825389385223	-0.00309726945124567	-0.00451902719214559	0.00711538083851337
-0.101473093032837	0.139956280589104	0.798015177249908	-0.00260998425073922	-0.00449237274006009	0.00721854530274868
-0.127378359436989	0.176846355199814	0.737111270427704	-0.0029114515054971	-0.00323156197555363	0.00674954289570451
-0.118759721517563	0.168269157409668	0.729763865470886	-0.00138331495691091	-0.00482566887512803	0.00680453702807426
-0.143323436379433	0.115418069064617	0.650646030902863	-0.00313205434940755	-0.00567734707146883	0.00636785989627242
-0.165869519114494	0.167961701750755	0.606711804866791	-0.00231079268269241	-0.00868181977421045	0.00637086853384972
-0.234644591808319	0.12850783765316	0.564602613449097	-0.00235272664576769	-0.00995280127972364	0.00742082810029387
-0.254274219274521	0.102078497409821	0.655138850212097	-0.00366735178977251	-0.00724613619968295	0.009634118527174
-0.262079507112503	0.0898298919200897	0.71917188167572	-0.00208956189453602	-0.0077700805850327	0.00866702292114496
-0.239027410745621	0.0464899875223637	0.659390807151794	-0.00243599293753505	-0.00750580010935664	0.0083489902317524
-0.132850840687752	0.118822060525417	0.697677314281464	-0.0030719144269824	-0.006105394102633	0.00921860337257385
-0.140167072415352	0.0715022757649422	0.722838044166565	-0.00234758178703487	-0.00628219917416573	0.00788427796214819
-0.158966526389122	0.103275284171104	0.696865797042847	-0.00399109534919262	-0.00676101865246892	0.00664869276806712
-0.132320016622543	0.137216806411743	0.645790040493011	-0.00470077339559793	-0.00644704373553395	0.00581155344843864
-0.105454914271832	0.185802459716797	0.580490946769714	-0.00504410918802023	-0.0066239214502275	0.00569308316335082
-0.0988480821251869	0.181965962052345	0.586216390132904	-0.00547039741650224	-0.00634293863549829	0.00483756791800261
-0.0847090184688568	0.0862425044178963	0.459589719772339	-0.0059079616330564	-0.00480708247050643	0.00559941446408629
-0.0904172137379646	0.0659136697649956	0.466152369976044	-0.00383832142688334	-0.00494304811581969	0.00547121046110988
-0.0749784857034683	0.10342088341713	0.391793042421341	-0.00268507492728531	-0.00533410673961043	0.00622512632980943
-0.125775054097176	0.109307311475277	0.406204640865326	-0.00211097649298608	-0.00695808697491884	0.00517017813399434
-0.205173492431641	0.102096267044544	0.245092451572418	-0.00585167296230793	-0.00654695322737098	0.00510398764163256
-0.250212252140045	0.195677652955055	0.189099386334419	-0.00959133449941874	-0.0115207796916366	0.00412052404135466
-0.33498814702034	0.220870867371559	0.125821873545647	-0.00834388565272093	-0.0136543996632099	0.00265135546214879
-0.369073510169983	0.306903332471848	0.145770445466042	-0.0115141524001956	-0.0128726251423359	0.00369924958795309
-0.326564788818359	0.289599657058716	0.258987277746201	-0.0118181630969048	-0.0103950034826994	0.00408868351951241
-0.250756800174713	0.286812752485275	0.404994994401932	-0.0102061619982123	-0.00607869634404778	0.00451844185590744
-0.134056687355042	0.274994194507599	0.453266888856888	-0.00972757581621408	-0.00396892335265875	0.00345364632084966
-0.0320065915584564	0.1821358948946	0.399460852146149	-0.00727330939844251	-0.000357102748239413	0.00483613787218928
0.022090395912528	0.10889457911253	0.230389192700386	-0.00358947948552668	0.00233958452008665	0.00508888438344002
0.0362294167280197	0.016453567892313	0.238267868757248	-8.42013378132833E-07	0.00389066035859287	0.00564373470842838
0.0402725636959076	-0.125948905944824	0.176877155900002	0.00166157179046422	0.00329260434955359	0.00509325787425041
0.0699080899357796	-0.119241826236248	0.174780368804932	0.00297155533917248	0.00424044067040086	0.00483658025041223
0.124380640685558	-0.0537199452519417	0.178506314754486	0.00275384774431586	0.00595267489552498	0.00536578148603439
0.130425408482552	-0.110028348863125	0.11226923763752	0.00044932181481272	0.00761211849749088	0.00520067382603884
0.117169544100761	-0.0846798568964005	0.213084891438484	0.00164757925085723	0.00702726189047098	0.00507357716560364
0.112817697227001	-0.102654457092285	0.191640004515648	0.000631670816801488	0.00650970777496696	0.00442412914708257
0.107611127197742	-0.0991282090544701	0.172607436776161	0.000712153036147356	0.00634106155484915	0.00527165643870831
0.084624670445919	-0.0653622597455978	0.0990919843316078	0.00107313983608037	0.00510101718828082	0.00478350603953004
0.0253216847777367	-0.0489287823438644	0.0802290439605713	-0.00145581341348588	0.00469584576785564	0.00366232986561954
0.0106538319960237	-0.0128729408606887	0.101548798382282	-0.00211397581733763	0.00362001569010317	0.00318307336419821
0.0234073791652918	0.022738927975297	0.129013985395432	-0.00233847741037607	0.00367137021385133	0.00228150980547071
0.0722636878490448	0.0146961035206914	0.130301967263222	-0.00202498701401055	0.00320093077607453	0.00220858375541866
0.0800933018326759	0.0359811969101429	0.0973703265190125	-0.00277980044484138	0.00468154577538371	0.00324166426435113
0.056142944842577	0.0790243446826935	0.136367872357368	-0.0033251557033509	0.00313901412300766	0.0025148808490485
0.0518571026623249	0.0764726549386978	0.177828803658485	-0.00342789548449218	0.00288823689334095	0.00350602366961539
0.00795120280236006	0.0417391695082188	0.0767360702157021	-0.00320531404577196	0.00263092503882945	0.00394615996629
-0.0200768541544676	-0.0440639741718769	0.0346649587154388	-0.00331191811710596	0.00232833926565945	0.00326746609061956
-0.024250878021121	-0.0290797743946314	0.0437028147280216	-0.0011502371635288	0.00203473842702806	0.00402745651081204
0.0250081364065409	-0.0513609386980534	0.0527267530560493	-0.00114545365795493	0.00184709706809372	0.00440777884796262
-0.0102643566206098	0.00235863449051976	0.0946154817938805	-0.00210777949541807	0.00183562131132931	0.00419727433472872
0.00215841270983219	0.0834632739424706	0.0672862753272057	-0.00327223888598382	0.00190439377911389	0.00401918729767203
-0.0472624935209751	0.156742423772812	0.0755257904529572	-0.00485855108126998	-2.9588263714686E-05	0.0025432026013732
-0.132874235510826	0.107509441673756	0.118323870003223	-0.004685178399086	-0.000600377912633121	0.0023960443213582
-0.167037129402161	0.11756357550621	0.138061285018921	-0.00437468755990267	-0.00291056442074478	0.00311526330187917
-0.188785597681999	0.030647199600935	-0.0493092462420464	-0.00449692364782095	-0.00451414287090302	0.00339184002950788
-0.167889073491096	0.0942655429244041	-0.132610365748405	-0.00517563335597515	-0.00216094520874321	0.00580746028572321
-0.154924347996712	0.141181737184525	0.0424956195056438	-0.00581391900777817	-0.00361184845678508	0.00465034274384379
-0.176585644483566	0.15598438680172	0.145015090703964	-0.00508974306285381	-0.00340195721946657	0.00339256366714835
-0.143684670329094	0.0709741190075874	0.138116836547852	-0.00465268036350608	-0.00169692537747324	0.00112401926890016
-0.0803491696715355	0.0929696038365364	0.0293109249323606	-0.00385462446138263	-0.00061854999512434	0.00213531404733658
-0.0754842981696129	0.0703299194574356	0.00175671244505793	-0.00401396676898003	7.93235667515546E-05	0.00304367346689105
-0.0578659325838089	0.0476642698049545	0.0829380303621292	-0.00286723906174302	0.00091053603682667	0.0047059147618711
-0.090159572660923	0.00506925815716386	0.0844684392213821	-0.00247699161991477	-0.000122184108477086	0.00391408381983638
-0.0962684229016304	-0.00269523472525179	0.119676329195499	-0.0017731849802658	0.000706156250089407	0.0040662526153028
-0.118393801152706	-0.0682796835899353	0.112621247768402	-0.000433827022789046	0.00066476792562753	0.00395399052649736
-0.185928821563721	-0.090614378452301	0.143216162919998	7.00485179550014E-05	-0.00101486383937299	0.00348932738415897
-0.225484892725945	-0.154601231217384	0.0576113611459732	0.00161774805746973	-0.00205928296782076	0.00340342544950545
-0.227650567889214	-0.163949191570282	-0.0612060576677322	0.000927588262129575	-0.00293011916801333	0.00379985477775335
-0.134182319045067	-0.0802707076072693	0.0245522242039442	-0.000190102568012662	-0.00200664857402444	0.00441724015399814
-0.129074171185493	-0.0371817015111446	-0.00396601995453238	-0.00209705159068108	0.00094718748005107	0.00480589549988508
-0.103525653481483	0.0884843021631241	-0.00355745013803244	-0.00550962146371603	0.00140494958031923	0.00489528244361281
-0.0966906622052193	0.1180819272995	0.0288030058145523	-0.00570966815575957	-3.23473032040056E-05	0.00359113421291113
-0.092650793492794	0.108460910618305	0.104624576866627	-0.00363434688188136	0.000480418966617435	0.00370988226495683
-0.18581223487854	-0.0406995229423046	0.0887630507349968	-0.00207115150988102	-0.000256435858318582	0.00346213160082698
-0.210837230086327	-0.0733664929866791	0.138406902551651	-0.00113376579247415	-0.00277389353141189	0.00271392683498561
-0.248425543308258	-0.0756124705076218	0.137408450245857	-0.000618083286099136	-0.00201524863950908	0.00321509875357151
-0.256236106157303	-0.0892711281776428	0.207954227924347	0.00113986385986209	-0.00323697226122022	0.00347523181699216
-0.276720851659775	-0.0998658165335655	0.139777466654778	0.00223587546497583	-0.00405968632549047	0.003081627888605
-0.2774937748909	-0.158186540007591	0.253053903579712	0.00176685524638742	-0.00377365155145526	0.00301146879792213
-0.204472154378891	-0.170325592160225	0.095611609518528	0.00150993652641773	-0.00195765681564808	0.00423496821895242
-0.156775653362274	-0.0760340690612793	0.0111734699457884	-0.00064546923385933	0.000256741157500073	0.00428280001506209
-0.105183362960815	-0.0874203741550446	0.241198554635048	1.34044262267707E-06	0.000744407007005066	0.00304781552404165
-0.0673360824584961	-0.0932417958974838	0.238176614046097	0.00129526620730758	0.00299318204633892	0.00349996192380786
-0.0554650500416756	-0.123081661760807	0.204832464456558	4.9710099119693E-05	0.00343396118842065	0.00472883740440011
-0.0416764840483665	-0.105017676949501	0.250265747308731	0.00149202975444496	0.00281229172833264	0.00439581926912069
-0.0472067929804325	-0.12609538435936	0.236323624849319	0.00168300874065608	0.00247006653808057	0.0050017605535686
-0.0947811156511307	-0.104395732283592	0.170592099428177	0.00180841994006187	0.00106911035254598	0.0047063478268683
-0.159253984689713	-0.111571326851845	0.222723931074142	0.00118309573736042	0.000781184469815344	0.00383198657073081
-0.168592855334282	-0.0952958762645721	0.224934950470924	0.000243734000832774	-0.000422796234488487	0.00427443208172917
-0.220159262418747	-0.114204987883568	0.221274256706238	0.000716668902896345	-0.000773672421928495	0.00372704048641026
-0.223915457725525	-0.11208675801754	0.268680423498154	0.000243622765992768	-0.00119308405555785	0.00364527688361704
-0.232627362012863	-0.0415421836078167	0.215592637658119	0.000167926045833156	-0.00160432711709291	0.00365556962788105
-0.283216148614883	-0.0770843252539635	0.306018173694611	-0.000379056640667841	-0.00224186386913061	0.00351387565024197
-0.250551462173462	-0.0311007890850306	0.262232661247253	-0.000672223686706275	-0.00266322237439454	0.00359180872328579
-0.271705359220505	-0.0371714942157269	0.213574782013893	-0.00161477259825915	-0.00157447124365717	0.00347219174727798
-0.243550449609756	-0.0189186260104179	0.28835254907608	-0.000719543371815234	-0.000969573622569442	0.00366418971680105
-0.259470731019974	-0.069063313305378	0.284689754247665	-0.000101690537121613	-0.000715724134352058	0.00371019192971289
-0.233281895518303	-0.135455429553986	0.284812420606613	0.000552511191926897	-0.00117424200288951	0.00450234767049551
-0.224624797701836	-0.122648671269417	0.285655349493027	0.00208926037885249	-0.00160183245316148	0.00480468291789293
-0.271010220050812	-0.155509099364281	0.308104783296585	0.0027425994630903	-0.00199094344861805	0.00444717053323984
-0.245189666748047	-0.159120887517929	0.287750691175461	0.00273543410003185	-0.00259089469909668	0.00391885079443455
-0.267543435096741	-0.126635700464249	0.284724622964859	0.00183313572779298	-0.0019214553758502	0.0047768410295248
-0.293435305356979	-0.0984878987073898	0.267604380846024	0.00160503317601979	-0.00230963830836117	0.00411716615781188
-0.295295298099518	-0.0938112214207649	0.254481106996536	0.000742613920010626	-0.00266815721988678	0.00366998347453773
-0.315591961145401	-0.0383483991026878	0.275509387254715	9.0195471784682E-06	-0.00307693472132087	0.0032068828586489
-0.290816724300385	-0.00447738729417324	0.295776844024658	-0.000721590302418917	-0.0030655600130558	0.00370508595369756
-0.277697414159775	0.0278283189982176	0.287998199462891	-0.00117639009840786	-0.00306386710144579	0.00295362342149019
-0.259200841188431	0.0399296209216118	0.339094579219818	-0.00184993317816406	-0.00280745420604944	0.00332859787158668
-0.276463449001312	0.0150166107341647	0.302626132965088	-0.00258703739382327	-0.0033604686614126	0.00379410176537931
-0.314881801605225	0.0523077994585037	0.194850936532021	-0.00274635129608214	-0.00243320572189987	0.00274254917167127
-0.284467905759811	0.0401065051555634	0.198576867580414	-0.00282140844501555	-0.00207139691337943	0.00340484501793981
-0.294400066137314	0.0718178749084473	0.184691444039345	-0.00275465962477028	-0.00347541528753936	0.0035580990370363
-0.340658515691757	0.0406997613608837	0.141036137938499	-0.00360475946217775	-0.00436855154111981	0.00289337267167866
-0.315315216779709	0.0672636553645134	0.34767159819603	-0.00223360536620021	-0.00248509016819298	0.00256827846169472
-0.278198778629303	0.07673030346632	0.378509223461151	-0.0020849637221545	-0.00253021018579602	0.0027227490209043
-0.262265294790268	0.12701191008091	0.285739481449127	-0.00421437341719866	-0.00287976721301675	0.0023399330675602
-0.220989570021629	0.172334104776382	0.17577750980854	-0.0052642822265625	-0.00200764182955027	0.00272465776652098
-0.236519604921341	0.157037883996964	0.206128194928169	-0.00647141598165035	-0.000827936339192092	0.00217303726822138
-0.258790373802185	0.216613203287125	0.318862766027451	-0.00477679399773479	-0.00182716047856957	0.00262338714674115
-0.335679709911346	0.140219628810883	0.231469705700874	-0.00478353537619114	-0.00372809753753245	0.00238496344536543
-0.370037168264389	0.131147831678391	0.295773595571518	-0.0030150436796248	-0.00459512416273355	0.00342262885533273
-0.345140993595123	0.067131370306015	0.217657923698425	-0.00282398634590209	-0.00542669324204326	0.00392707902938128
-0.361510157585144	0.130593493580818	0.109876103699207	-0.00416988646611571	-0.00464277202263474	0.00236080191098154
-0.311416834592819	0.156392380595207	0.199757680296898	-0.00432805251330137	-0.00385206728242338	0.00343981082551181
-0.263576149940491	0.197623670101166	0.184570252895355	-0.00524377869442105	-0.00178089551627636	0.00217846664600074
-0.201071292161942	0.254235565662384	0.170340001583099	-0.0060044527053833	-0.000584394263569266	0.00282664061523974
-0.213755711913109	0.235055208206177	0.152791306376457	-0.00607026368379593	3.05162247968838E-05	0.00289141992107034
-0.211743861436844	0.208568528294563	0.213940694928169	-0.00522223301231861	-0.000440050411270931	0.00327728013508022
-0.275169193744659	0.152676180005074	0.256758004426956	-0.0039899405092001	-0.00191150640603155	0.003827765583992
-0.315715730190277	0.11625387519598	0.171971827745438	-0.00197435636073351	-0.00293859140947461	0.00339423818513751
-0.415052264928818	0.0128505807369947	0.177126169204712	-0.000930837239138782	-0.0039392402395606	0.00298423995263875
-0.418280750513077	-0.0282133705914021	0.247417002916336	0.000363075087079778	-0.00594719499349594	0.00327572505921125
-0.479252338409424	-0.0534638613462448	0.246148779988289	0.00166853843256831	-0.00652027083560824	0.00412225117906928
-0.506534576416016	-0.0433620177209377	0.259825199842453	0.00234342156909406	-0.00842953473329544	0.00369413453154266
-0.556245386600494	-0.0598149411380291	0.209189847111702	0.00171425880398601	-0.00887632556259632	0.00448117777705193
-0.588915050029755	-0.113578803837299	0.177944883704185	0.00284001044929028	-0.00925148278474808	0.00540608027949929
-0.625413239002228	-0.178676396608353	0.175503760576248	0.00318775209598243	-0.0100107165053487	0.00681573431938887
-0.598096311092377	-0.250186085700989	0.227560147643089	0.00568791944533587	-0.00969367101788521	0.00639815302565694
-0.577982008457184	-0.294960498809814	0.246919184923172	0.00561104482039809	-0.00840856693685055	0.00578334042802453
-0.542171120643616	-0.246294170618057	0.283227056264877	0.00521536404266953	-0.00661300867795944	0.00497983163222671
-0.444898068904877	-0.228527382016182	0.216609925031662	0.00484920851886272	-0.00515336822718382	0.00412632944062352
-0.441126942634583	-0.255290478467941	0.270000278949738	0.00433487817645073	-0.00357529730536044	0.00347764347679913
-0.379791468381882	-0.219979226589203	0.288386106491089	0.0059757218696177	-0.00440052151679993	0.00410879263654351
-0.398282289505005	-0.236571207642555	0.28079491853714	0.00490348972380161	-0.00370345637202263	0.00293284771032631
-0.458617806434631	-0.179115831851959	0.245847806334496	0.00393843930214643	-0.00470054615288973	0.00398143334314227
-0.455801367759705	-0.182752341032028	0.290880352258682	0.00409709801897407	-0.00615537678822875	0.00551485875621438
-0.506708264350891	-0.240258455276489	0.359896749258041	0.00415998883545399	-0.00610167533159256	0.00564384367316961
-0.47568941116333	-0.246788620948792	0.281638234853745	0.00337411090731621	-0.00620892597362399	0.0055675320327282
-0.477626502513886	-0.203542739152908	0.303927391767502	0.00346304220147431	-0.00712432572618127	0.00503279082477093
-0.519398808479309	-0.206681430339813	0.326792418956757	0.00343580287881196	-0.005924082826823	0.00411368533968925
-0.494673669338226	-0.239489659667015	0.38021531701088	0.00239977054297924	-0.00709570106118917	0.00323971617035568
-0.490349441766739	-0.239283546805382	0.384446352720261	0.00274500506930053	-0.00716623570770025	0.00350892869755626
-0.512154102325439	-0.295118391513824	0.390012741088867	0.00401489436626434	-0.00571722816675901	0.00363958301022649
-0.458720743656158	-0.399611830711365	0.474680095911026	0.00573722319677472	-0.0046802032738924	0.00445000734180212
-0.373049259185791	-0.373665750026703	0.491887360811234	0.00803569331765175	-0.00353806302882731	0.00409766286611557
-0.382675379514694	-0.43591570854187	0.501802086830139	0.00871756765991449	-0.00184608099516481	0.00409492990002036
-0.319221675395966	-0.457663357257843	0.568226456642151	0.00983561016619205	-0.00129992444999516	0.00473065674304962
-0.367796421051025	-0.569292545318604	0.539061963558197	0.0100291147828102	0.000142316872370429	0.00431578466668725
-0.325033128261566	-0.428305000066757	0.577353179454803	0.011208925396204	0.000528872944414616	0.00510126957669854
-0.353975802659988	-0.431772798299789	0.54753565788269	0.0100528653711081	0.000483461684780195	0.00627831649035215
-0.36975958943367	-0.411346286535263	0.565651118755341	0.00915662385523319	-0.000923718034755439	0.00510939490050077
-0.3834088742733	-0.386030256748199	0.543644845485687	0.0082247918471694	-0.000985832652077079	0.00453870557248592
-0.403167217969894	-0.368306159973145	0.568715870380402	0.00778159918263555	-0.00108279357664287	0.0045894025824964
-0.400395482778549	-0.323248714208603	0.580342590808868	0.00657053291797638	-0.00107954174745828	0.00456018466502428
-0.413396567106247	-0.203692927956581	0.609060525894165	0.00510515412315726	-0.000973234768025577	0.00406854227185249
-0.412290632724762	-0.107167512178421	0.545062243938446	0.0021773069165647	-0.000862862274516374	0.00385398999787867
-0.375060379505157	0.0104335229843855	0.533892333507538	0.000915699172765017	-0.00222747889347374	0.00425681797787547
-0.410689622163773	-0.0308424849063158	0.56587028503418	0.000218024724745192	-0.00191118230577558	0.00296434410847723
-0.420019924640656	-0.0157793462276459	0.573225200176239	0.000652265036478639	-0.00179507047869265	0.00374964857473969
-0.410244435071945	-0.0425044931471348	0.518483340740204	0.000690988439600915	-0.00233951373957098	0.00299685331992805
-0.4138463139534	-0.0249180365353823	0.622276544570923	0.000323274871334434	-0.00191947480197996	0.00301979947835207
-0.445993572473526	-0.0372669585049152	0.534865140914917	0.000294675264740363	-0.00224867463111877	0.00299007236026227
-0.348232269287109	0.0753955468535423	0.524004757404327	-7.93918588897213E-05	-0.00218107225373387	0.00434621889144182
-0.353229284286499	0.111112095415592	0.528946399688721	-0.00244016596116126	-0.00130631285719573	0.00269078277051449
-0.344883680343628	0.137710481882095	0.572332620620728	-0.00390368583612144	-0.000769389211200178	0.00199722335673869
-0.3280308842659	0.174010470509529	0.513294637203217	-0.00400689570233226	-0.000835251703392714	0.00328001636080444
-0.368914186954498	0.15253458917141	0.496375977993011	-0.00389439170248806	-0.00213037990033627	0.00272197974845767
-0.433030128479004	0.153793349862099	0.490944802761078	-0.003643678734079	-0.00275406613945961	0.00278608873486519
-0.438058644533157	0.152929186820984	0.38553911447525	-0.00366161344572902	-0.00520972860977054	0.00315050082281232
-0.494135856628418	0.13270016014576	0.524855673313141	-0.00217495462857187	-0.00464087026193738	0.00339648872613907
-0.51453298330307	0.106709606945515	0.54586136341095	-0.00264573260210454	-0.00656900834292173	0.00337006733752787
-0.567582309246063	0.118649706244469	0.50516277551651	-0.00225145975127816	-0.00731117883697152	0.00381175614893436
-0.555396020412445	0.124420270323753	0.398411393165588	-0.00198345514945686	-0.00662831449881196	0.00302899046801031
-0.562245845794678	0.0462875440716743	0.524269461631775	-0.00143008143641055	-0.00766754103824496	0.00367055041715503
-0.581515371799469	0.0896395221352577	0.38240972161293	-0.00222688657231629	-0.00852895341813564	0.00196421425789595
-0.530702590942383	0.0686812624335289	0.412666290998459	-0.00317372614517808	-0.00731965759769082	0.0022392887622118
-0.496680736541748	0.135302796959877	0.230798348784447	-0.0036552909296006	-0.00706204026937485	0.00161881290841848
-0.503806829452515	0.11174551397562	0.368908584117889	-0.00293517834506929	-0.00621582427993417	0.00262312940321863
-0.472135335206985	0.0983417183160782	0.453747481107712	-0.00157797697465867	-0.00217491458170116	0.00505007989704609
-0.429979652166367	0.164441868662834	0.365833133459091	-0.00301478803157806	-0.00444183731451631	0.00244700768962502
-0.444757223129272	0.0625766441226006	0.263068407773972	-0.0030379279050976	-0.00232780305668712	0.00440793111920357
-0.434640109539032	0.0874556303024292	0.394071459770203	-0.00280102854594588	-0.00397969549521804	0.00408894708380103
-0.459160417318344	0.134158596396446	0.35680764913559	-0.00234215264208615	-0.00454021012410522	0.00282547203823924
-0.453168869018555	0.132256999611855	0.312584817409515	-0.00132765341550112	-0.00504200858995318	0.00376441120170057
-0.405599981546402	0.113223411142826	0.309627652168274	-0.00259757810272276	-0.00484867300838232	0.00293158343993127
-0.34935387969017	0.134993568062782	0.337226867675781	-0.00289475522004068	-0.00312583707273006	0.00249842670746148
-0.317938774824142	0.144689232110977	0.321307748556137	-0.00390338036231697	-0.00243807327933609	0.00149549567140639
-0.217903405427933	0.174637019634247	0.227975383400917	-0.00432857777923346	-0.00198623910546303	0.000855507561936975
-0.20810529589653	0.15452553331852	0.241220042109489	-0.00383847230114043	-0.000203860327019356	0.00129040202591568
-0.221243381500244	0.130858287215233	0.184759452939034	-0.00061127683147788	-0.000425688805989921	0.000499146233778447
-0.207206875085831	0.0490393415093422	0.142026245594025	-0.000611643015872687	-0.00114337832201272	0.000576092686969787
-0.323890417814255	0.0752626061439514	0.104905880987644	5.00585556437727E-05	-0.0044464529491961	0.000741338182706386
-0.447930723428726	0.0384616255760193	0.0325050801038742	-0.000920577440410852	-0.00842387229204178	0.00289486488327384
-0.418820410966873	-0.0229107011109591	-0.050627626478672	0.000725819088984281	-0.00998488627374172	0.00446261744946241
-0.422872245311737	-0.0407908447086811	-0.040240254253149	0.00240181386470795	-0.00856147147715092	0.00452265841886401
-0.340385943651199	-0.0432087071239948	-0.0783916264772415	0.00270518870092928	-0.00617389287799597	0.00507829384878278
-0.193472936749458	-0.0213949251919985	-0.0128190452232957	0.00225722882896662	-0.00380459940060973	0.00373873650096357
-0.143718481063843	-0.00779159599915147	-0.00939012318849564	0.0023298014421016	-0.00105569371953607	0.00250183371827006
-0.127131104469299	-0.0151353050023317	0.0079761715605855	0.000296992162475362	2.46000327024376E-05	0.00176307838410139
-0.173527359962463	0.0786642581224442	0.0900999009609222	-0.00108260742854327	-0.00211743195541203	0.000320620165439323
-0.210761874914169	0.0624109283089638	0.0758537426590919	-0.00197112304158509	-0.002483528573066	0.00023343060456682
-0.258697986602783	0.136184573173523	0.149434506893158	-0.00453808344900608	-0.00234752497635782	0.000684410333633423
-0.349281519651413	0.14316637814045	0.180354818701744	-0.00442311400547624	-0.00599384307861328	0.00171140185557306
-0.4394311606884	0.0250697918236256	0.216325610876083	-0.00233577098697424	-0.00701242685317993	0.00410872045904398
-0.465237528085709	-0.0734797865152359	0.286383599042892	0.000688818166963756	-0.00727610196918249	0.00555932754650712
-0.430982381105423	-0.0911293029785156	0.332254409790039	0.00169428833760321	-0.00694193318486214	0.0051961331628263
-0.711286246776581	-0.274219036102295	0.342936158180237	0.00657381257042289	-0.015669284388423	0.00426402548328042
-0.636296570301056	-0.207313939929008	0.345944344997406	0.00443094363436103	-0.0095514077693224	0.00702456897124648
-0.576524913311005	-0.185782894492149	0.316059112548828	0.00340086128562689	-0.00815628468990326	0.00441948184743524
-0.440399616956711	-0.18112587928772	0.35344523191452	0.00299198878929019	-0.0030846877489239	0.00204197317361832
-0.183734610676765	-0.129529699683189	0.449092537164688	0.00378632405772805	0.00348180532455444	0.000318706210236996
-0.0624260120093822	-0.07876355946064	0.502776145935059	1.16924747999292E-05	0.0082327164709568	-0.00118235591799021
-0.0588274449110031	0.106200069189072	0.540818274021149	-0.00189519429113716	0.00631054909899831	-0.00251787598244846
-0.173597231507301	0.194273635745049	0.569949567317963	-0.00612756377086043	0.000516065862029791	-0.00343687459826469
-0.299982130527496	0.316641390323639	0.736109793186188	-0.00845915731042624	-0.000625438115093857	-0.00460224086418748
-0.415991306304932	0.374201148748398	0.730710566043854	-0.0108407223597169	-0.00223881518468261	0.00268021738156676
-0.517381072044373	0.360142260789871	0.918728291988373	-0.00786575488746166	-0.00535585964098573	0.000169661012478173
-0.638381481170654	0.241322666406631	0.896126389503479	-0.00675862142816186	-0.00792551413178444	0.00748251937329769
-0.639585077762604	0.178449437022209	0.770666778087616	-0.00520972814410925	-0.0105358613654971	0.00336215225979686
-0.55837881565094	0.0107675166800618	1.01758790016174	0.00043355007073842	-0.00478491466492414	0.00623180251568556
-0.448480784893036	-0.0310061872005463	0.775462031364441	0.0024379373062402	-0.00239481683820486	0.00553936557844281
-0.444374620914459	0.213587135076523	0.716649174690247	-0.00441313534975052	-0.00606966065242887	0.00668489001691341
-0.32536968588829	-0.0179927088320255	0.642544865608215	0.00257699307985604	-0.00217162747867405	0.0010273945517838
-0.319344222545624	-0.333941221237183	1.04153716564178	0.0116270035505295	0.000391829380532727	0.0054504363797605
-0.130152180790901	-0.430310666561127	1.21724557876587	0.0144675569608808	0.00595949729904532	-0.00088981119915843
0.0400310792028904	-0.305539608001709	1.01844954490662	0.0113736568018794	0.0105840489268303	0.00288915052078664
0.0122542334720492	-0.0382176339626312	0.904364705085754	0.00425598816946149	0.00872716121375561	-0.00174098357092589
-0.0586255341768265	0.0391425564885139	0.972814381122589	0.00300101726315916	0.00758100999519229	-0.000529274111613631
-0.122200451791286	0.0639040172100067	1.04690825939178	0.00214674253948033	0.00433791941031814	0.000372047536075115
-0.217826440930367	0.000836953171528876	0.908902704715729	0.0028254552744329	0.00228177825920284	0.00172638171352446
-0.237628489732742	-0.0639206320047379	1.00496280193329	0.00484724435955286	0.00248937634751201	0.00264849397353828
-0.22257636487484	-0.0355895049870014	0.97786420583725	0.00360055780038238	0.00301267765462399	0.00261131720617414
-0.17660953104496	0.0880312249064446	0.92141580581665	0.00110478478018194	0.00450935633853078	0.0012640506029129
-0.153433084487915	0.230256110429764	0.999898493289948	-0.00350703089497983	0.00388756790198386	0.000687786028720438
-0.276632517576218	0.398110926151276	0.984652280807495	-0.00657413993030787	0.00144162843935192	0.000582449196372181
-0.35419112443924	0.430008083581924	0.889480650424957	-0.00669318903237581	-0.00271653686650097	0.00146772735752165
-0.39391827583313	0.353772342205048	0.989503443241119	-0.00572264101356268	-0.00303397979587317	0.0019109909189865
-0.401652365922928	0.377308517694473	0.983864605426788	-0.00533824507147074	-0.0027693931479007	0.000289002142380923
-0.430669039487839	0.339930981397629	0.96766185760498	-0.00504680490121245	-0.00266906968317926	-0.000290845957351848
-0.486033082008362	0.230975747108459	0.973419070243835	-0.00285350997000933	-0.00360846240073442	-1.3922209291195E-05
-0.589386940002441	0.283887356519699	0.960950195789337	-0.00311255874112248	-0.00674009462818503	0.00047380177420564
-0.707359850406647	0.225160956382751	0.883152663707733	-0.00352136907167733	-0.0101971998810768	0.00132520729675889
-0.543085217475891	0.387930780649185	0.793002128601074	-0.0052789282053709	-0.00646273186430335	0.000820628250949085
-0.342695385217667	0.462413042783737	0.840707361698151	-0.00760691938921809	-0.00118623662274331	-0.000766982906498015
-0.220443561673164	0.515634894371033	0.924892902374268	-0.00848175585269928	0.00339889922179282	-0.000876845209859312
-0.336098432540894	0.287826895713806	1.09555959701538	-0.001821483601816	0.000579135259613395	-0.000668595544993877
-0.298912465572357	0.527393877506256	0.495057255029678	-0.00985324196517468	-0.000886203837580979	0.00174724322278053
-0.343312531709671	0.54397577047348	0.917745292186737	-0.00966850761324167	-0.000887271948158741	-0.00151155982166529
-0.387895911931992	0.496183723211288	0.990532338619232	-0.00789342634379864	-0.00103699904866517	-0.000221157664782368
-0.473680704832077	0.584815323352814	0.748573362827301	-0.010044471360743	-0.00426357053220272	0.00114839861635119
-0.487241238355637	0.689474642276764	0.924163699150085	-0.0111852744594216	-0.00488657131791115	-0.000991034088656306
-0.52857768535614	0.622061133384705	0.889471530914307	-0.0118643138557673	-0.00442488351836801	-0.00141060864552855
-0.54289835691452	0.623661577701569	0.842654287815094	-0.0113783963024616	-0.00734590599313378	-0.00203605578280985
-0.609657943248749	0.557842791080475	0.83325332403183	-0.0102065820246935	-0.00632905261591077	-0.00131741573568434
-0.693243980407715	0.537575840950012	0.93539696931839	-0.00991905760020018	-0.008335473947227	-0.000798956491053104
-0.676637470722198	0.602534890174866	0.908764600753784	-0.0106435939669609	-0.0100373579189181	-0.00112864060793072
-0.557358801364899	0.674192905426025	0.845385193824768	-0.0116680609062314	-0.00775737361982465	-0.00171275797765702
-0.546590566635132	0.643012166023254	0.977819263935089	-0.0120633943006396	-0.00374300498515368	-0.00248415884561837
-0.558010458946228	0.590512931346893	0.890585064888	-0.015351633541286	-0.00897478312253952	-0.00181273836642504
-0.629002749919891	0.640404164791107	0.653561055660248	-0.0417160727083683	-0.0340859480202198	-0.00214816560037434
-0.778872668743134	0.723129391670227	0.0475694984197617	-0.0663012340664864	-0.0631036162376404	-0.00305312336422503
-0.942185997962952	0.9434894323349	-0.837245404720306	-0.0715512782335281	-0.0855119451880455	-0.00377108925022185
-1.09042024612427	1.12700045108795	-1.87094926834106	-0.0745919868350029	-0.0986973792314529	-0.00425879238173366
-1.24926567077637	1.3883341550827	-2.94117116928101	-0.0855232775211334	-0.113341711461544	-0.00595570867881179
-1.42955541610718	1.52200889587402	-4.17524576187134	-0.102715939283371	-0.132202953100204	-0.00901007000356913
-1.52165639400482	1.64978396892548	-5.47014665603638	-0.119155876338482	-0.15024696290493	-0.0108123915269971
-1.60605430603027	1.7352055311203	-6.93152809143066	-0.131536215543747	-0.170000955462456	-0.0120872231200337
-1.69467401504517	1.85188627243042	-8.35666847229004	-0.1419627815485	-0.183723598718643	-0.0129841370508075
-1.7132021188736	2.13015341758728	-9.98392963409424	-0.154375344514847	-0.190141469240189	-0.0157249998301268
-1.75239074230194	2.39568686485291	-11.4688577651978	-0.174700751900673	-0.193619400262833	-0.0170486811548471
-1.70952165126801	2.52048921585083	-13.2035465240479	-0.190193027257919	-0.192368596792221	-0.0178686492145061
-1.5322185754776	2.57435011863709	-14.8048639297485	-0.197174355387688	-0.18469563126564	-0.0187238752841949
-1.32483732700348	2.59787154197693	-16.3287143707275	-0.202044472098351	-0.169520407915115	-0.0195463579148054
-1.1049427986145	2.68821835517883	-17.4517822265625	-0.209707379341125	-0.150997191667557	-0.0198343321681023
-0.928402245044708	2.93524837493896	-18.5550422668457	-0.208097815513611	-0.13074953854084	-0.0202018655836582
-0.937298774719238	3.23848724365234	-19.5404453277588	-0.224770173430443	-0.130021587014198	-0.0214357562363148
-1.03911173343658	3.5669686794281	-20.989673614502	-0.241478994488716	-0.141163095831871	-0.0228274222463369
-1.19855761528015	3.85823082923889	-22.7568168640137	-0.269304782152176	-0.156945884227753	-0.0254253335297108
-1.24601972103119	3.91415929794312	-24.8770141601563	-0.271053433418274	-0.170725077390671	-0.0263296533375978
-1.22060918807983	3.83472347259521	-27.0549278259277	-0.268056601285934	-0.173325255513191	-0.0268784463405609
-1.10830724239349	3.8386549949646	-28.5607242584229	-0.272130817174912	-0.172304168343544	-0.0270073860883713
-0.985554456710815	3.98163270950317	-29.8045082092285	-0.264772951602936	-0.161249667406082	-0.0290293637663126
-0.840661406517029	4.34972095489502	-31.4030666351318	-0.282004237174988	-0.153980880975723	-0.0289357453584671
-0.769988417625427	4.74948501586914	-33.4814720153809	-0.314808130264282	-0.157044783234596	-0.0301940161734819
-0.716364622116089	4.99004173278809	-35.7601623535156	-0.342088043689728	-0.162237480282784	-0.0304202567785978
-0.59151303768158	4.95796203613281	-37.6146430969238	-0.350114196538925	-0.164506822824478	-0.031964935362339
-0.280618160963058	4.73264694213867	-38.8701400756836	-0.321689367294312	-0.146204993128777	-0.0319594852626324
0.0653913840651512	4.49181461334229	-39.6471061706543	-0.304827004671097	-0.118737563490868	-0.0298523064702749
0.419012397527695	4.56715869903564	-40.2999992370605	-0.302943676710129	-0.0961873680353165	-0.0288398638367653
0.662893891334534	4.81675958633423	-41.1647758483887	-0.324538260698318	-0.0850111916661263	-0.0286491066217422
0.832945585250854	5.11898469924927	-42.2572784423828	-0.355636268854141	-0.0833874940872192	-0.0291589293628931
1.01812219619751	5.28191661834717	-42.8985786437988	-0.374575108289719	-0.0824569836258888	-0.0293671507388353
1.15269863605499	5.19232749938965	-43.0539627075195	-0.362432062625885	-0.0670078620314598	-0.0283036679029465
1.33133184909821	5.06086683273315	-43.3568534851074	-0.354093581438065	-0.0559865869581699	-0.0266314148902893
1.50953495502472	4.97321319580078	-43.1670989990234	-0.348307907581329	-0.0452389679849148	-0.024847149848938
1.55836188793182	4.94481992721558	-42.6396484375	-0.338553994894028	-0.0322032794356346	-0.026349788531661
1.5808972120285	5.17184066772461	-42.9705505371094	-0.328803420066834	-0.023409279063344	-0.0262459442019463
1.48008358478546	5.56445026397705	-45.8652954101563	-0.346258640289307	-0.0294553972780705	-0.0268659386783838
1.3046258687973	6.22100114822388	-49.7653923034668	-0.421356707811356	-0.0726220086216927	-0.0294511020183563
0.967908799648285	6.46460819244385	-52.3136444091797	-0.441850066184998	-0.113183222711086	-0.0321897640824318
0.631797313690186	6.59009313583374	-53.879955291748	-0.44006884098053	-0.151324421167374	-0.0321502685546875
0.331149220466614	6.70277976989746	-54.5004501342773	-0.448194861412048	-0.18329069018364	-0.0305061861872673
0.217431917786598	7.00524806976318	-54.269947052002	-0.459165811538696	-0.196303397417068	-0.0299675762653351
0.155328676104546	7.36561584472656	-54.1797027587891	-0.4905064702034	-0.206193640828133	-0.03385915979743
0.19105027616024	7.64703178405762	-54.3421821594238	-0.518494248390198	-0.199794784188271	-0.0358088761568069
0.326812267303467	7.85335540771484	-54.5466537475586	-0.532134294509888	-0.180861353874207	-0.0363671630620956
0.582316398620605	7.93922519683838	-54.3812713623047	-0.540641844272614	-0.155990675091743	-0.0324662886559963
1.00949478149414	7.93520069122314	-55.1839408874512	-0.520067751407623	-0.118750840425491	-0.0261445548385382
1.29783701896667	8.06649398803711	-56.4972763061523	-0.540249884128571	-0.108824491500854	-0.0239488780498505
1.42200565338135	8.26981163024902	-58.3880882263184	-0.548644185066223	-0.102861389517784	-0.0254530068486929
1.40188527107239	8.69201946258545	-60.7042503356934	-0.598814308643341	-0.132593080401421	-0.0340329743921757
1.31680035591125	8.78310203552246	-61.0672225952148	-0.605517327785492	-0.152024686336517	-0.0363378264009953
1.28625988960266	8.6033353805542	-59.9296875	-0.584578514099121	-0.1492650359869	-0.033705111593008
1.51484310626984	8.36975860595703	-59.9875335693359	-0.561758399009705	-0.138861179351807	-0.029446953907609
1.81035852432251	8.26375389099121	-60.2755737304688	-0.544685065746307	-0.116227068006992	-0.0250440370291471
1.99666094779968	8.5064172744751	-60.3702278137207	-0.561170220375061	-0.101229332387447	-0.0205497443675995
1.88773798942566	8.70289516448975	-58.7642974853516	-0.573344588279724	-0.101283855736256	-0.0200766194611788
1.73290705680847	8.90382480621338	-56.432674407959	-0.560788035392761	-0.10201957821846	-0.02164476364851
1.48198390007019	9.22599315643311	-56.1475105285645	-0.569787859916687	-0.0935935974121094	-0.0238299816846848
1.25489330291748	9.68278121948242	-58.5877685546875	-0.599128305912018	-0.127867415547371	-0.0255105011165142
0.927325308322906	10.1283645629883	-61.2627754211426	-0.613822877407074	-0.146759852766991	-0.0268561225384474
0.587277173995972	10.4546403884888	-64.1259460449219	-0.608902513980865	-0.189235344529152	-0.0281976740807295
0.373996168375015	11.3042001724243	-68.3649673461914	-0.680275082588196	-0.20659564435482	-0.0286887343972921
0.277212858200073	12.1400003433228	-70.5164794921875	-0.733766436576843	-0.216302841901779	-0.0353689566254616
0.102468803524971	12.4698514938354	-69.3893127441406	-0.741776287555695	-0.236969232559204	-0.0374407060444355
-0.259564995765686	12.4282827377319	-66.3927230834961	-0.734088063240051	-0.239460647106171	-0.035166434943676
-0.333502203226089	12.1723918914795	-63.3150787353516	-0.706329822540283	-0.212328180670738	-0.0282019339501858
-0.0504589192569256	11.869930267334	-62.0224418640137	-0.650224685668945	-0.17499466240406	-0.027377724647522
0.327619761228561	12.0257339477539	-63.9192886352539	-0.663717687129974	-0.148954004049301	-0.0289922095835209
0.482305288314819	12.2707967758179	-65.3745803833008	-0.698800623416901	-0.13485249876976	-0.03654445707798
0.626969456672668	12.0844717025757	-65.0770111083984	-0.683403074741364	-0.11178494989872	-0.0379302427172661
0.761031448841095	11.6720876693726	-62.5156440734863	-0.653837978839874	-0.0901155024766922	-0.0376757420599461
0.919646143913269	10.7197542190552	-58.7809295654297	-0.588400661945343	-0.0573689267039299	-0.0345193222165108
1.04549586772919	9.43410968780518	-55.0724716186523	-0.510153234004974	-0.0316138751804829	-0.0310745444148779
1.17850148677826	7.86889457702637	-50.4657211303711	-0.406106680631638	-0.0128638818860054	-0.026985939592123
1.27042508125305	6.26641941070557	-45.2468299865723	-0.298635423183441	0.000958410848397762	-0.023570453748107
1.51998555660248	4.94003200531006	-40.1822700500488	-0.20675764977932	0.0265419594943523	-0.0211674068123102
1.94836580753326	3.88369226455688	-35.071605682373	-0.146846145391464	0.0665213018655777	-0.0160618629306555
2.28708028793335	3.03048944473267	-30.0190734863281	-0.101062633097172	0.102684058248997	-0.01214300096035
2.39525055885315	2.22715640068054	-25.3524608612061	-0.0578129105269909	0.126970157027245	-0.0108297225087881
2.28673791885376	1.61298882961273	-20.8192291259766	-0.033889751881361	0.129750087857246	-0.0101164132356644
2.0560200214386	1.04835629463196	-16.6015434265137	-0.0169718042016029	0.122766621410847	-0.00884425081312656
1.71083462238312	0.577369034290314	-12.6263799667358	0.0011402441887185	0.113166339695454	-0.00682827970013022
1.29480588436127	0.165615648031235	-9.13052082061768	0.0151973804458976	0.0962633267045021	-0.00532562797889113
0.782329440116882	-0.278321504592896	-6.36249780654907	0.0313223823904991	0.0708362460136414	-0.00312352390028536
0.332208126783371	-0.557614803314209	-4.03495788574219	0.0458590351045132	0.0465484373271465	-0.00111089658457786
-0.0260717887431383	-0.654858291149139	-2.33893966674805	0.0538359805941582	0.0230963230133057	0.000614700024016202
-0.301878780126572	-0.696666538715363	-1.2685239315033	0.0550911501049995	0.00404065661132336	0.00187067699152976
-0.442287296056747	-0.575989723205566	-0.407994270324707	0.0532312504947186	-0.00721964938566089	0.000858626386616379
-0.396936535835266	-0.442186802625656	0.0777910873293877	0.0466446094214916	-0.0106699578464031	-0.00222641602158546
-0.310346782207489	-0.223151341080666	0.606457114219666	0.038330927491188	-0.00373601214960217	0.00180124444887042
-0.343386024236679	-0.0569626726210117	0.916487395763397	0.0262662470340729	0.000382769852876663	0.00125856872182339
-0.359088897705078	0.139503464102745	0.844078242778778	0.0119241448119283	0.00260978913865983	0.00173628807533532
-0.415797263383865	0.24643562734127	0.785506069660187	-0.00428695138543844	0.00112345616798848	0.000670846085995436
-0.486808389425278	0.312607198953629	0.765048921108246	-0.0109198307618499	-0.00181233230978251	0.000200780748855323
-0.526744723320007	0.292710334062576	0.829803466796875	-0.00922445952892303	-0.00264559197239578	0.000962021062150598
-0.615768134593964	0.239138469099998	0.743700385093689	-0.00831359066069126	-0.00358704570680857	0.000323048501741141
-0.562402009963989	0.229198351502419	0.761251211166382	-0.00702736526727676	-0.00310174725018442	-0.00088774785399437
-0.584249019622803	0.199771001935005	0.627596139907837	-0.00770854810252786	-0.00417998619377613	-0.00196191412396729
-0.589639902114868	0.16613344848156	0.66588830947876	-0.00630126893520355	-0.00489219278097153	-0.000746146659366786
-0.64805144071579	0.146254613995552	0.666870355606079	-0.00648406660184264	-0.00613794894888997	0.0004463491786737
-0.669883608818054	0.280848145484924	0.5527423620224	-0.0101416828110814	-0.00849694572389126	0.000557460356503725
-0.764471471309662	0.185761883854866	0.358788132667542	-0.00772255333140492	-0.00951630715280771	0.000358153047272936
-0.709712207317352	0.212941437959671	0.413129776716232	-0.00718925474211574	-0.00966960284858942	0.00216623302549124
-0.691052734851837	0.240793123841286	0.489090770483017	-0.00718692503869534	-0.00949159078299999	0.00111570733133703
-0.694759905338287	0.251082748174667	0.680335938930511	-0.00732921250164509	-0.00889672990888357	0.00102774810511619
-0.688951373100281	0.259273558855057	0.642032623291016	-0.00890329107642174	-0.00572136696428061	1.61135812959401E-05
-0.58967113494873	0.374014109373093	0.577221870422363	-0.0109600266441703	-0.00538691971451044	-0.000826453324407339
-0.527799427509308	0.380198001861572	0.554184913635254	-0.0110100600868464	-0.00483430363237858	-0.00190969649702311
-0.480967909097672	0.407088726758957	0.431391716003418	-0.00995960831642151	-0.00484315166249871	-0.00285073835402727
-0.447714775800705	0.401140451431274	0.396610587835312	-0.0116989705711603	-0.00339098880067468	-0.00328510883264244
-0.389838665723801	0.29161936044693	0.321763545274735	-0.00965266488492489	-0.00261895405128598	-0.00299202557653189
-0.318255037069321	0.190132662653923	0.365749299526215	-0.00554355513304472	0.000428989820647985	-0.0022182073444128
-0.296252071857452	0.262937426567078	0.433813691139221	-0.00669413805007935	0.00163879641331732	-0.00205041002482176
-0.341557204723358	0.415375679731369	0.290333718061447	-0.0130072487518191	-0.0015389242907986	-0.00185669620987028
-0.375365734100342	0.603649616241455	0.358084827661514	-0.0183968711644411	-0.00243635871447623	-0.000153204338857904
-0.353721559047699	0.735001683235168	0.401014029979706	-0.0205462388694286	-0.00284907221794128	0.000960737350396812
-0.371225029230118	0.839625775814056	0.340367555618286	-0.022402023896575	-0.00264422385953367	0.00160738278646022
-0.203326836228371	0.826474547386169	0.3794946372509	-0.0233187079429626	0.00343359960243106	-0.00151412608101964
-0.138303816318512	0.730971097946167	0.377433955669403	-0.0202867966145277	0.00570153910666704	-3.2288851798512E-05
-0.112603962421417	0.691030204296112	0.332897782325745	-0.0186461620032787	0.0056105051189661	-0.00290125631727278
-0.213889747858047	0.576634883880615	0.226667195558548	-0.0153357489034534	0.00245383544825017	-0.00317705422639847
-0.269377499818802	0.307766795158386	0.0949441716074944	-0.00863268505781889	0.000800249341409653	-0.00316564692184329
-0.347679108381271	0.12991264462471	0.111173927783966	-0.00492318393662572	-0.00244422070682049	-0.00312066171318293
-0.309591263532639	0.0739195346832275	-0.0362442545592785	-0.00370262213982642	-0.00172380392905325	-0.00206283223815262
-0.339392006397247	0.14748752117157	-0.029207281768322	-0.00453201308846474	-0.00366900465451181	-0.00233514863066375
-0.427289873361588	0.276622474193573	0.0172258093953133	-0.00778148323297501	-0.00707191415131092	-0.00251306453719735
-0.465770274400711	0.412832736968994	0.0755088180303574	-0.0124082770198584	-0.00846087001264095	-0.00217985571362078
-0.506908237934113	0.569456577301025	0.0982022434473038	-0.0163860507309437	-0.00772829400375485	-0.00341774616390467
-0.38578400015831	0.615251123905182	0.16714446246624	-0.0173036828637123	-0.00520804850384593	-0.00481008877977729
-0.43457105755806	0.541305184364319	0.130844593048096	-0.0166429951786995	-0.0060223862528801	-0.00615641102194786
-0.370922029018402	0.622433304786682	0.215714052319527	-0.0155020551756024	-0.00535097764804959	-0.00656002666801214
-0.38969674706459	0.577613234519959	0.188873201608658	-0.0158161241561174	-0.00425061490386724	-0.00620082626119256
-0.509936690330505	0.494688421487808	0.279286175966263	-0.0164709594100714	-0.006560736335814	-0.00457829656079412
-0.535900592803955	0.625499069690704	0.401850491762161	-0.0170208383351564	-0.00877073034644127	-0.00162618281319737
-0.474328190088272	0.5294109582901	0.455401957035065	-0.0163987223058939	-0.0042820074595511	-0.000741755240596831
-0.4750856757164	0.486017197370529	0.330535620450974	-0.0140157686546445	-0.00782336294651031	-0.000235408922890201
-0.469224661588669	0.181311622262001	0.36114227771759	-0.00644879229366779	-0.00551650067791343	0.00275090290233493
-0.495019614696503	-0.0106328669935465	0.280986160039902	-0.0019980501383543	-0.0058170105330646	-0.000376677926396951
-0.224749624729156	-0.233985975384712	0.457094609737396	0.00579159893095493	0.000920399150345474	0.00164412276353687
-0.0617528185248375	-0.113063268363476	0.451113909482956	0.00334512232802808	0.00548149971291423	0.000196596069145016
0.02036202698946	-0.031304806470871	0.453071624040604	0.000110321547253989	0.00840585213154554	-0.00190579739864916
0.125966370105743	0.0912079885601997	0.529002726078033	-0.00186760001815856	0.0104238521307707	0.00122966873459518
0.0440385974943638	0.177243858575821	0.435988992452621	-0.00468889297917485	0.00817273464053869	-0.000568899267818779
-0.0235337633639574	0.054609552025795	0.486707448959351	-0.00449168495833874	0.00844533089548349	0.00262509379535913
-0.0352737531065941	0.0538231953978539	0.446906358003616	-0.00338439852930605	0.00620384933426976	0.000950233312323689
-0.0182754080742598	0.105655424296856	0.356618493795395	-0.007309649605304	0.00246564578264952	0.000468896323582157
0.0136795090511441	0.286487907171249	-0.0333800166845322	-0.0245395265519619	-0.0170761160552502	-0.00122880120761693
-0.186487466096878	0.584533870220184	-0.671117305755615	-0.049818430095911	-0.0354246869683266	-0.00494015403091908
-0.262126505374908	1.00502252578735	-1.94126784801483	-0.08261838555336	-0.0471560098230839	-0.00564263574779034
-0.477439820766449	1.27801382541656	-2.83251118659973	-0.11223241686821	-0.055001363158226	-0.0101459231227636
-0.672475337982178	1.43632400035858	-4.27478551864624	-0.14057420194149	-0.0663312748074532	-0.0117665473371744
-0.559750139713287	1.91671991348267	-6.30737352371216	-0.16877743601799	-0.0800950825214386	-0.0126659004017711
-0.707858681678772	2.2049388885498	-7.9446849822998	-0.17379929125309	-0.0944902375340462	-0.0174433309584856
-0.984061300754547	2.40628457069397	-10.0459699630737	-0.17513532936573	-0.121208421885967	-0.0179269704967737
-1.05678641796112	3.14900493621826	-12.5295343399048	-0.202077835798264	-0.136647537350655	-0.021926848217845
-1.22118973731995	3.48752474784851	-14.4206047058105	-0.229166939854622	-0.157516032457352	-0.0259134788066149
-1.0481903553009	4.12303781509399	-17.7848777770996	-0.270962834358215	-0.172924742102623	-0.0261390525847673
-0.894471883773804	4.22600698471069	-20.1985816955566	-0.290108740329742	-0.169584304094315	-0.0270884148776531
-0.739550411701202	4.10420989990234	-22.71506690979	-0.281919360160828	-0.159871801733971	-0.0255047734826803
-0.548322021961212	3.85783934593201	-24.4824409484863	-0.247398808598518	-0.15195643901825	-0.0224212743341923
-0.470358729362488	3.707359790802	-25.3985233306885	-0.228540882468224	-0.151775345206261	-0.0216401815414429
-0.292122095823288	3.69092893600464	-26.4107322692871	-0.226045936346054	-0.151449859142303	-0.0214121136814356
0.00174293632153422	3.62887620925903	-27.6951637268066	-0.221417918801308	-0.144405275583267	-0.0216488651931286
0.396306782960892	3.48494458198547	-29.1534099578857	-0.224501758813858	-0.123134337365627	-0.0212013609707356
0.809342861175537	3.35230827331543	-30.8312644958496	-0.215451315045357	-0.0925408899784088	-0.0198399499058723
1.19331288337708	3.3037223815918	-31.7660312652588	-0.221764951944351	-0.070498026907444	-0.0201081763952971
1.48452806472778	3.58867025375366	-32.2972221374512	-0.235650524497032	-0.0456956662237644	-0.0213374812155962
1.61782550811768	3.96443033218384	-32.8249244689941	-0.257893174886703	-0.0352513156831265	-0.0220499839633703
1.6507271528244	4.50330448150635	-33.7050285339355	-0.299765914678574	-0.0420957878232002	-0.0234959367662668
1.79785323143005	4.96540117263794	-35.6589126586914	-0.335909843444824	-0.0465971492230892	-0.0252507161349058
2.04751968383789	5.28844499588013	-38.0541801452637	-0.371204286813736	-0.0453776866197586	-0.025719553232193
2.33525586128235	5.43527221679688	-39.5524978637695	-0.387014597654343	-0.0343695320188999	-0.027100894600153
2.66395688056946	5.41502094268799	-39.758731842041	-0.386003702878952	-0.0149688674136996	-0.0282164886593819
2.87483310699463	5.32566213607788	-38.9013633728027	-0.365930169820786	0.00965282134711742	-0.0288018994033337
2.99226474761963	5.55003452301025	-38.3938331604004	-0.373554170131683	0.0279136039316654	-0.0284625496715307
3.11562824249268	5.99380970001221	-39.1698265075684	-0.40479975938797	0.0357495062053204	-0.0292965918779373
3.31771659851074	6.64117431640625	-42.2933197021484	-0.455289572477341	0.0302524603903294	-0.0315550528466702
3.3669331073761	7.23290920257568	-45.5928421020508	-0.534442007541656	0.0116148255765438	-0.0348588526248932
3.38169455528259	6.90304565429688	-45.2354583740234	-0.494208186864853	0.0160333458334208	-0.0343995206058025
3.41174817085266	6.77011632919312	-44.3127212524414	-0.483019083738327	0.010632517747581	-0.0381763130426407
3.42593908309937	6.71673774719238	-42.1429634094238	-0.452370434999466	0.0309699196368456	-0.0377927608788013
3.54357481002808	7.14838457107544	-42.2839851379395	-0.494325637817383	0.0332971252501011	-0.0373858064413071
3.49608826637268	7.97369718551636	-43.208309173584	-0.560748100280762	0.0229973457753658	-0.0389315709471703
3.34510469436646	8.61408710479736	-43.1155319213867	-0.598894000053406	0.0201086681336164	-0.0375961177051067
3.36442375183105	9.17388820648193	-44.57666015625	-0.625176072120667	0.0231279041618109	-0.0387616343796253
2.93035888671875	9.42811393737793	-47.1370964050293	-0.662114858627319	-0.0153715563938022	-0.0439441055059433
2.86151456832886	9.36692142486572	-48.9308395385742	-0.643492519855499	-0.0343796573579311	-0.0395754687488079
2.69529986381531	9.69391536712646	-50.0606842041016	-0.671156883239746	-0.0665982365608215	-0.0423901788890362
2.67797183990479	10.1695966720581	-52.0689010620117	-0.706632673740387	-0.0745652094483376	-0.0421280637383461
2.60773754119873	10.6959085464478	-51.802188873291	-0.728525876998901	-0.0706906691193581	-0.0450419075787067
2.6734561920166	11.4621505737305	-53.646556854248	-0.795804738998413	-0.0964054018259048	-0.052223514765501
2.9577329158783	12.3272266387939	-57.1834564208984	-0.879557490348816	-0.0951102152466774	-0.0589594952762127
3.24045944213867	12.6442289352417	-59.4460792541504	-0.908112704753876	-0.112703897058964	-0.0651375651359558
3.30838537216187	12.0967350006104	-58.6735916137695	-0.857672274112701	-0.102186657488346	-0.0517818853259087
3.43524026870728	11.3507175445557	-57.2756614685059	-0.785358905792236	-0.0545530207455158	-0.039753545075655
3.74495720863342	11.4119253158569	-59.4978294372559	-0.790418744087219	-0.0584484227001667	-0.0490160696208477
3.77066564559937	11.8538341522217	-63.810302734375	-0.826565265655518	-0.100083649158478	-0.0483135655522347
3.64542770385742	12.1489715576172	-66.9617462158203	-0.883241176605225	-0.097580574452877	-0.0394680947065353
3.80360794067383	12.2307052612305	-68.400764465332	-0.898669362068176	-0.10786397755146	-0.0467325374484062
4.08210325241089	11.2977275848389	-65.9473190307617	-0.789582490921021	-0.0669520124793053	-0.0444449633359909
4.54093265533447	11.2410440444946	-69.1104507446289	-0.820412635803223	-0.0723864063620567	-0.0425873883068562
4.79694271087646	10.4657297134399	-66.8613510131836	-0.76118403673172	0.00314499554224312	-0.0334417819976807
5.18562841415405	10.0583543777466	-65.1142349243164	-0.70074874162674	0.0293092355132103	-0.0332698374986649
5.52198553085327	10.5456438064575	-65.189582824707	-0.753824591636658	0.0530821979045868	-0.0378505438566208
5.63315200805664	10.9498653411865	-65.3808975219727	-0.770869970321655	0.0681847706437111	-0.0415774434804916
5.97446870803833	11.7838010787964	-67.2006072998047	-0.866750776767731	0.0654510781168938	-0.0491452254354954
6.17174625396729	11.1812391281128	-64.203727722168	-0.778404653072357	0.115469641983509	-0.0495559871196747
6.50988340377808	11.0328035354614	-64.0097961425781	-0.757001101970673	0.141554534435272	-0.0488684549927711
6.69188976287842	11.138671875	-66.3488082885742	-0.767765820026398	0.144716754555702	-0.0434938259422779
6.58807754516602	11.4669237136841	-68.5565490722656	-0.795752167701721	0.148416250944138	-0.0367858707904816
6.22436046600342	11.7735157012939	-69.5349655151367	-0.806710302829742	0.110399164259434	-0.0376877821981907
5.95816087722778	12.1964178085327	-69.3875350952148	-0.838424682617188	0.101294949650764	-0.0349168106913567
5.82849788665771	12.4531202316284	-70.0913314819336	-0.850005745887756	0.0792925804853439	-0.0447878837585449
5.82532072067261	12.3595371246338	-70.6072998046875	-0.846243500709534	0.0774920508265495	-0.0480518005788326
5.93803262710571	11.5213088989258	-68.8462371826172	-0.757106363773346	0.120903380215168	-0.0428853593766689
6.33609247207642	11.0124950408936	-70.596923828125	-0.718079149723053	0.13592953979969	-0.0358888693153858
6.50573205947876	10.6289577484131	-69.9975967407227	-0.707340717315674	0.169361874461174	-0.0340312644839287
6.42181348800659	9.40242290496826	-64.879150390625	-0.540126264095306	0.207744553685188	-0.0236419141292572
6.3921365737915	9.68832588195801	-65.8056030273438	-0.602656543254852	0.189241364598274	-0.0245543327182531
6.04549264907837	9.32862567901611	-64.582649230957	-0.566057145595551	0.184513404965401	-0.0228872653096914
5.6856517791748	8.472336769104	-61.8762817382813	-0.489641934633255	0.175254717469215	-0.0186464414000511
5.36292266845703	7.47320508956909	-58.6677742004395	-0.420133769512177	0.162945687770844	-0.0158191174268723
5.30124568939209	6.3523964881897	-53.5377197265625	-0.316692352294922	0.190148055553436	-0.00926805287599564
5.35791015625	5.55297374725342	-47.8755035400391	-0.247520238161087	0.222100704908371	-0.00443838909268379
5.21910429000854	4.87037181854248	-42.4118537902832	-0.193953424692154	0.252827137708664	0.00110849004704505
4.68962097167969	4.27778148651123	-37.4968605041504	-0.163378491997719	0.238637164235115	0.000477079040138051
3.75161266326904	3.45691537857056	-32.9431610107422	-0.121364668011665	0.190651625394821	-0.00376029848121107
2.77786421775818	2.6185257434845	-28.4047355651855	-0.066887155175209	0.129392936825752	-0.00870982464402914
2.57479643821716	1.99695360660553	-23.6390438079834	-0.0351808071136475	0.111266694962978	-0.00972515344619751
2.63999223709106	1.35390377044678	-18.9379119873047	-0.0197046864777803	0.136926054954529	-0.00443439744412899
2.54832220077515	0.692399084568024	-14.1668701171875	-0.00189768162090331	0.153983399271965	-8.98869257071055E-05
2.1397819519043	-0.210026249289513	-9.68795680999756	0.0275911837816238	0.146104410290718	0.0024549812078476
1.47721433639526	-0.95414924621582	-5.9757399559021	0.0616609267890453	0.116635330021381	0.00359562016092241
0.732637226581573	-1.34762978553772	-3.25980806350708	0.0875399261713028	0.073650598526001	0.00708800926804543
0.0593132562935352	-1.3809335231781	-1.44366335868835	0.0985947921872139	0.0355643592774868	0.00704260775819421
-0.448328047990799	-1.19446325302124	-0.218978747725487	0.0922962799668312	0.0075305262580514	0.00661388877779245
-0.657610654830933	-0.868337571620941	0.562605142593384	0.0822664946317673	-0.0091871777549386	0.00462209340184927
-0.698605477809906	-0.462540298700333	0.932112455368042	0.066200777888298	-0.0174028463661671	0.00318101863376796
-0.631113409996033	-0.0325519181787968	1.08472669124603	0.0172702968120575	-0.0106770331040025	0.00102183141279966
-0.498387485742569	0.400527149438858	0.966611444950104	-0.0119034303352237	-0.00319520756602287	-0.00174775870982558
-0.381874054670334	0.468025684356689	0.998987317085266	-0.0128166656941175	0.00118016975466162	-0.00220792600885034
-0.258849382400513	0.48895475268364	0.927927732467651	-0.0121880099177361	0.00361669133417308	-0.00222921138629317
-0.137923285365105	0.510523557662964	0.840431988239288	-0.0134041924029589	0.00560976145789027	-0.00373105914331973
-0.154851317405701	0.645949363708496	0.770993292331696	-0.0158711727708578	0.00664780382066965	-0.00342474249191582
-0.212117627263069	0.788421452045441	0.692987263202667	-0.0203332751989365	0.00405436521396041	-0.00247814366593957
-0.388862729072571	0.841593503952026	0.633824646472931	-0.0226308107376099	-1.10881928776507E-05	-0.00201684422791004
-0.541354894638062	0.854188799858093	0.64413583278656	-0.0249265097081661	-0.00466548698022962	-0.00112322880886495
-0.633105993270874	0.88448828458786	0.55243319272995	-0.0240071061998606	-0.00786320213228464	-0.00165280443616211
-0.610817849636078	0.787457168102264	0.502597212791443	-0.0215280968695879	-0.00803591031581163	-0.00335703184828162
-0.554743528366089	0.767323553562164	0.509941160678864	-0.0196717083454132	-0.00671292329207063	-0.00568376807495952
-0.507014751434326	0.711593866348267	0.56256115436554	-0.0185591783374548	-0.00504694832488894	-0.00689501082524657
-0.477735459804535	0.624145746231079	0.497522294521332	-0.0168769601732492	-0.00517378747463226	-0.00547020277008414
-0.497584939002991	0.533075094223022	0.432771414518356	-0.0140020120888948	-0.00594971980899572	-0.00409021927043796
-0.47796618938446	0.445434004068375	0.453034430742264	-0.0130227273330092	-0.00533365830779076	-0.0021676083561033
-0.460998922586441	0.433765709400177	0.372595459222794	-0.0133118610829115	-0.00484620034694672	-0.000893603602889925
-0.339292854070663	0.409125745296478	0.400780081748962	-0.0132098393514752	-0.00261030136607587	-0.000578228151425719
-0.255853116512299	0.475591510534287	0.497934699058533	-0.0142870331183076	0.00101519923191518	-0.00123503431677818
-0.18410761654377	0.521934628486633	0.503625392913818	-0.0151664894074202	0.00259569264017046	-0.00184794759843498
-0.220680549740791	0.540756821632385	0.447329640388489	-0.0140188448131084	0.00239668809808791	-0.00184199679642916
-0.259110897779465	0.496831059455872	0.447270035743713	-0.0121387336403131	0.00165660434868187	-0.00107071304228157
-0.265644043684006	0.408216208219528	0.398342907428741	-0.0119052976369858	-8.09143821243197E-05	-0.0024476523976773
-0.287075728178024	0.430295020341873	0.367479920387268	-0.0125913936644793	-0.00124679796863347	-0.00293631316162646
-0.343760401010513	0.399995028972626	0.352949649095535	-0.0122142164036632	-0.00247290707193315	-0.0024092267267406
-0.373776942491531	0.357235431671143	0.389318346977234	-0.0103781847283244	-0.00174132385291159	-0.00238023512065411
-0.280823588371277	0.339988321065903	0.433816760778427	-0.0102472826838493	-0.000700767384842038	-0.00184966111555696
-0.248785525560379	0.274878889322281	0.38312029838562	-0.0105260796844959	0.00126732129137963	-0.00204826495610178
-0.205625146627426	0.219797849655151	0.431169897317886	-0.00797213986515999	0.00226371106691659	-0.00251098768785596
-0.202182918787003	0.232422575354576	0.363202184438705	-0.00741821806877851	0.0026110801845789	-0.000761158473324031
-0.197992935776711	0.215284109115601	0.314695805311203	-0.006714534945786	0.00190830964129418	3.22657579090446E-05
-0.19399718940258	0.151712194085121	0.305843979120255	-0.00659875525161624	0.00193532754201442	0.000516778032761067
-0.198179587721825	0.219809547066689	0.276481956243515	-0.00653777737170458	0.00239982199855149	-0.000365271291229874
-0.158817872405052	0.275949388742447	0.307611912488937	-0.00778507953509688	0.00198633735999465	-0.0012875113170594
-0.175893485546112	0.312504529953003	0.335207760334015	-0.00961924623697996	0.00245946319773793	-0.00097543461015448
-0.213736683130264	0.437540471553802	0.397853881120682	-0.0117515521124005	0.00192228727973998	-0.0016375461127609
-0.238319113850594	0.536083817481995	0.420177668333054	-0.0144826536998153	-0.000208761659450829	-0.00180518091656268
-0.375401198863983	0.558406531810761	0.394014060497284	-0.0156502053141594	-0.00212793215177953	-0.00151021266356111
-0.449088007211685	0.556511282920837	0.41785055398941	-0.0141058396548033	-0.00454424601048231	-0.00270207831636071
-0.528219759464264	0.521459698677063	0.334095269441605	-0.0136282201856375	-0.00595636712387204	-0.00250567495822906
-0.569117307662964	0.476181775331497	0.299386292695999	-0.0125136924907565	-0.00746950646862388	-0.00225126394070685
-0.638319313526154	0.42043337225914	0.303391069173813	-0.0119678564369678	-0.00964988768100739	-0.00231098779477179
-0.705852270126343	0.468355238437653	0.326567053794861	-0.0123759033158422	-0.0111312847584486	-0.00190077617298812
-0.757410645484924	0.472662746906281	0.28992971777916	-0.0117645980790257	-0.0132894665002823	-0.00123516330495477
-0.732472836971283	0.604307413101196	0.294775366783142	-0.0600490532815456	-0.0245754905045033	-0.00320692174136639
-0.683062374591827	1.13547468185425	-0.169120967388153	-0.149025902152061	-0.0509535558521748	-0.0097494050860405
[truncated: 3,241 more rows]
