# Supplementary material for: Dynamic Monitoring Reveals Motor Task Characteristics in Prehistoric Technical Gestures
Source: PLoS One. 2015 Aug 18;10(8):e0134570. doi: 10.1371/journal.pone.0134570 (PMC4540478; doi:10.1371/journal.pone.0134570)
Supplement: S1 Dataset — The zip file contains csv documents of the measurement data generated during the experiments. For each experiment exist two files, one of the measurements of the force sensor and one of the position sensor. They are labeled by the abbreviation “exp” followed by a number and the postfix “-force” for the force sensor and “-position” for the position sensor. The first row shows the legend of the document which states the arrangement of the quantities below. The quantities are listed in chronological order. Sample times of both sensors were 0.01 s. (ZIP) [file pone.0134570.s002.zip › exp19-position.csv]

Position X	Position Y (m)	Position Z (m)	Orientation roll (rad)	Orientation pitch (rad)	Orientation yaw (rad)
0.57550032	-0.00556332	-0.03145232	0.04196032	-0.27061132	0.00265232
0.57508832	-0.00544832	-0.03152132	0.04674632	-0.27158532	0.00271432
0.57515832	-0.00529732	-0.03156032	0.04676032	-0.26951832	0.00244932
0.57560232	-0.00517232	-0.03166632	0.04538432	-0.26610032	0.00214732
0.57568632	-0.00503332	-0.03170432	0.04682532	-0.26594232	0.00193932
0.57572432	-0.00489632	-0.03173832	0.04986532	-0.26579032	0.00175932
0.57535032	-0.00473632	-0.03162832	0.04583532	-0.26824132	0.00145832
0.57529532	-0.00461232	-0.03146832	0.04359932	-0.27012732	0.00158632
0.57628432	-0.00444632	-0.03140732	0.04633332	-0.26517832	0.00191732
0.57554832	-0.00432132	-0.03111132	0.05177632	-0.26772932	0.00383332
0.57578332	-0.00421232	-0.03088332	0.04189632	-0.26764032	0.00273332
0.57640832	-0.00416732	-0.03078532	0.04707732	-0.26301232	0.00507332
0.57603732	-0.00413632	-0.03057732	0.04885332	-0.26565432	0.00603132
0.57581732	-0.00412232	-0.03039332	0.04253632	-0.26926832	0.00434532
0.57629132	-0.00409332	-0.03030432	0.04317332	-0.26746032	0.00412832
0.57630932	-0.00406132	-0.03018632	0.05111732	-0.26572032	0.00615132
0.57564032	-0.00405032	-0.02993332	0.04815532	-0.26955832	0.00599932
0.57576932	-0.00404832	-0.02981432	0.04307932	-0.26993432	0.00462832
0.57599932	-0.00406132	-0.02975832	0.04378332	-0.26769232	0.00508032
0.57603932	-0.00408632	-0.02971832	0.04560532	-0.26577032	0.00574832
0.57587532	-0.00412132	-0.02970832	0.04764332	-0.26577932	0.00612432
0.57577532	-0.00414232	-0.02971132	0.04757232	-0.26529732	0.00596632
0.57556932	-0.00416132	-0.02971732	0.04804832	-0.26530132	0.00553932
0.57545732	-0.00417332	-0.02972632	0.04633132	-0.26454532	0.00516032
0.57526532	-0.00420832	-0.02974832	0.04316032	-0.26444732	0.00410432
0.57504032	-0.00421932	-0.02976232	0.04107632	-0.26430732	0.00358532
0.57445832	-0.00423232	-0.02978332	0.04216232	-0.26618932	0.00345332
0.57403932	-0.00422732	-0.02984332	0.04486232	-0.26678532	0.00425432
0.57374732	-0.00420432	-0.02991732	0.04952732	-0.26660632	0.00549732
0.57386132	-0.00417432	-0.03005432	0.05292232	-0.26499832	0.00654732
0.57399332	-0.00414632	-0.03014432	0.05275532	-0.26381632	0.00641232
0.57402732	-0.00411332	-0.03019932	0.05172932	-0.26333232	0.00572932
0.57401632	-0.00404032	-0.03025432	0.04722932	-0.26222032	0.00423132
0.57361732	-0.00393532	-0.03029432	0.04611632	-0.26378932	0.00286532
0.57334332	-0.00379532	-0.03033132	0.04290832	-0.26380432	0.00251932
0.57309432	-0.00365032	-0.03038332	0.04563532	-0.26523432	0.00383732
0.57297932	-0.00347532	-0.03043832	0.04771432	-0.26590532	0.00479132
0.57293832	-0.00327832	-0.03050232	0.05411532	-0.26414232	0.00638632
0.57319032	-0.00308332	-0.03056132	0.05428232	-0.26455932	0.00772732
0.57331932	-0.00284332	-0.03062432	0.05631632	-0.26511932	0.00815732
0.57347432	-0.00257332	-0.03069632	0.05402932	-0.26589032	0.00802332
0.57376032	-0.00228832	-0.03080432	0.04564032	-0.26565432	0.00603832
0.57329832	-0.00200932	-0.03093332	0.04677832	-0.26951732	0.00684832
0.57329332	-0.00171832	-0.03115132	0.05549832	-0.26793832	0.00881832
0.57380132	-0.00144332	-0.03139332	0.04246332	-0.26767232	0.00462732
0.57306432	-0.00117232	-0.03160032	0.05362632	-0.26967132	0.00602832
0.57363832	-0.00090332	-0.03193532	0.04550532	-0.26832432	0.00243832
0.57320332	-0.00065332	-0.03225932	0.05359032	-0.26940432	0.00258532
0.57318932	-0.00039132	-0.03253132	0.04678132	-0.26908132	-0.00115032
0.57339032	-0.00011532	-0.03280132	0.04830232	-0.26746932	-0.00236432
0.57365632	0.00016632	-0.03304732	0.05360032	-0.26359132	-0.00292332
0.57287732	0.00044532	-0.03306132	0.05335932	-0.26768232	-0.00303932
0.57276232	0.00075332	-0.03306332	0.05480232	-0.26645632	-0.00289232
0.57306832	0.00107832	-0.03306732	0.05111132	-0.26370132	-0.00280732
0.57309432	0.00140832	-0.03305532	0.05239332	-0.26300632	-0.00297132
0.57313232	0.00171632	-0.03303332	0.05076632	-0.26297532	-0.00272432
0.57302732	0.00200632	-0.03303432	0.05022832	-0.26365532	-0.00309832
0.57303132	0.00226632	-0.03305832	0.04706232	-0.26197232	-0.00308932
0.57227532	0.00250632	-0.03306032	0.05251332	-0.26596432	-0.00292532
0.57218532	0.00277832	-0.03306732	0.04905632	-0.26615232	-0.00297732
0.57159332	0.00304132	-0.03307632	0.05034732	-0.27009432	-0.00312932
0.57164332	0.00330632	-0.03311632	0.04442232	-0.27068332	-0.00324532
0.57189732	0.00356132	-0.03331132	0.04752532	-0.26884832	-0.00375132
0.57255832	0.00380932	-0.03357432	0.05043032	-0.26384232	-0.00298532
0.57169232	0.00403132	-0.03361232	0.05088932	-0.26784832	-0.00316032
0.57137432	0.00427932	-0.03373432	0.04739832	-0.27072832	-0.00349932
0.57232932	0.00458132	-0.03398432	0.04844732	-0.26520832	-0.00224032
0.57261432	0.00492032	-0.03416732	0.04473532	-0.26502932	-0.00155132
0.57123132	0.00528132	-0.03421732	0.04502032	-0.27362032	-0.00026332
0.57240732	0.00569932	-0.03466332	0.04900332	-0.26872432	0.00116332
0.57195332	0.00611132	-0.03497532	0.04703832	-0.27160132	0.00164432
0.57190032	0.00654332	-0.03545632	0.04320732	-0.27158332	0.00025432
0.57180732	0.00697432	-0.03601832	0.04649432	-0.27062232	-0.00098132
0.57159032	0.00742432	-0.03656632	0.04844932	-0.27038232	-0.00183532
0.57144432	0.00790632	-0.03706632	0.04788532	-0.27083932	-0.00242532
0.57124332	0.00844932	-0.03750932	0.04483032	-0.27253932	-0.00313632
0.57192532	0.00903432	-0.03803232	0.04411732	-0.26905532	-0.00274232
0.57202032	0.00966432	-0.03846432	0.04499732	-0.26868432	-0.00047832
0.57120632	0.01031232	-0.03881532	0.04838832	-0.27346732	0.00169332
0.57131932	0.01100132	-0.03926432	0.04256932	-0.27423232	0.00136332
0.57120332	0.01171432	-0.03976832	0.03976432	-0.27565432	0.00095032
0.57102432	0.01245432	-0.04031432	0.04115232	-0.27512732	0.00123132
0.57053432	0.01321132	-0.04087032	0.04301432	-0.27645932	0.00141732
0.57057832	0.01402332	-0.04151732	0.04388032	-0.27335432	0.00075732
0.57048632	0.01484932	-0.04218532	0.04097832	-0.27472032	-0.00096032
0.57048232	0.01571132	-0.04283032	0.03550032	-0.27406932	-0.00337832
0.56999032	0.01658332	-0.04342832	0.03754332	-0.27658632	-0.00425332
0.56994532	0.01750632	-0.04403332	0.03708032	-0.27557632	-0.00543032
0.56978032	0.01845732	-0.04458032	0.03833932	-0.27649332	-0.00585032
0.56974632	0.01943532	-0.04506232	0.03512732	-0.27783232	-0.00747932
0.57021732	0.02044732	-0.04556332	0.03743332	-0.27540232	-0.00707432
0.56994232	0.02145932	-0.04589732	0.03610732	-0.27642532	-0.00747432
0.56944032	0.02248632	-0.04616432	0.03486532	-0.28039732	-0.00798032
0.56997632	0.02358932	-0.04655132	0.03599832	-0.27685032	-0.00691632
0.56962832	0.02468432	-0.04672232	0.03197232	-0.28131032	-0.00766832
0.56933132	0.02580732	-0.04689732	0.03490132	-0.28333132	-0.00558432
0.57001132	0.02703032	-0.04718032	0.03363432	-0.27844932	-0.00440432
0.56947932	0.02823632	-0.04727732	0.02527232	-0.28327732	-0.00560932
0.56886832	0.02946032	-0.04746932	0.03477932	-0.28790732	-0.00201832
0.56957832	0.03078732	-0.04778632	0.02586732	-0.28439232	-0.00424032
0.56864732	0.03207732	-0.04792532	0.02683232	-0.28768432	-0.00296232
0.56928432	0.03350232	-0.04828832	0.02243832	-0.28308132	-0.00332732
0.56812732	0.03484732	-0.04847132	0.02347932	-0.29178332	-0.00272832
0.56877032	0.03637732	-0.04888132	0.01694232	-0.28626732	-0.00395032
0.56813632	0.03786132	-0.04917832	0.02232532	-0.28993332	-0.00201432
0.56789532	0.03938432	-0.04949332	0.01086332	-0.29497332	-0.00443632
0.56830232	0.04098032	-0.04991432	0.01284232	-0.28832132	-0.00370532
0.56736932	0.04250832	-0.05012232	0.01061132	-0.29451532	-0.00382832
0.56782732	0.04421832	-0.05048332	0.00687932	-0.28985532	-0.00411332
0.56695932	0.04583332	-0.05065532	0.00244232	-0.29656232	-0.00407132
0.56708932	0.04757532	-0.05096332	0.00787932	-0.29320732	-0.00208032
0.56677232	0.04929032	-0.05117732	-0.00124532	-0.29542832	-0.00320832
0.56679732	0.05104432	-0.05149832	0.00080032	-0.29528132	-0.00135132
0.56657732	0.05278932	-0.05179432	-0.00322632	-0.29598632	-0.00222432
0.56655232	0.05456732	-0.05213132	-0.00647932	-0.29859032	-0.00282832
0.56641632	0.05636032	-0.05243332	-0.00440932	-0.29725932	-0.00169432
0.56604932	0.05814032	-0.05265032	-0.01294232	-0.30135932	-0.00246632
0.56617832	0.06001632	-0.05291732	-0.01140032	-0.29712632	-0.00068632
0.56585132	0.06189332	-0.05313032	-0.01457932	-0.30204132	0.00068632
0.56587832	0.06387432	-0.05340032	-0.01272532	-0.30265532	0.00185932
0.56548432	0.06581632	-0.05366132	-0.01887432	-0.30723132	0.00291332
0.56555532	0.06785832	-0.05404432	-0.01795332	-0.30571632	0.00405332
0.56534032	0.06988732	-0.05445232	-0.02108632	-0.30621132	0.00511432
0.56479032	0.07187432	-0.05488532	-0.01868932	-0.30827532	0.00577632
0.56450632	0.07392632	-0.05537132	-0.02216632	-0.30900632	0.00614932
0.56407732	0.07595432	-0.05586132	-0.02547832	-0.31155832	0.00567332
0.56351832	0.07800432	-0.05636332	-0.02539032	-0.31094932	0.00582232
0.56285932	0.08002132	-0.05686032	-0.02592332	-0.31173032	0.00494432
0.56230932	0.08205732	-0.05737132	-0.02638632	-0.30976932	0.00435032
0.56154732	0.08403132	-0.05785232	-0.02550732	-0.31010332	0.00291232
0.56093032	0.08601232	-0.05832332	-0.02770432	-0.30668632	0.00243232
0.55998432	0.08791932	-0.05870832	-0.02572232	-0.30554332	0.00072032
0.55944132	0.08986532	-0.05905732	-0.03352032	-0.30116432	-0.00220732
0.55840932	0.09173032	-0.05933732	-0.01970132	-0.30006932	-0.00155032
0.55819032	0.09376432	-0.05955432	-0.03290432	-0.29650432	-0.00547532
0.55753232	0.09576932	-0.05957832	-0.03802732	-0.29465232	-0.00690732
0.55724232	0.09787432	-0.05954732	-0.03712832	-0.29157432	-0.00645232
0.55616432	0.09981532	-0.05921732	-0.02114632	-0.29759032	-0.00330832
0.55629832	0.10200832	-0.05880232	-0.03018832	-0.29703932	-0.00223232
0.55607132	0.10422932	-0.05830232	-0.03751832	-0.30029032	0.00021132
0.55597132	0.10651132	-0.05776832	-0.04362532	-0.30087132	0.00343232
0.55549932	0.10872832	-0.05716932	-0.04167332	-0.30444932	0.00771832
0.55519332	0.11099632	-0.05657632	-0.04627032	-0.30644232	0.01202432
0.55473532	0.11326632	-0.05602032	-0.04523032	-0.31033132	0.01646932
0.55444932	0.11558032	-0.05549432	-0.05167532	-0.31199132	0.02039632
0.55380032	0.11782032	-0.05499932	-0.05449232	-0.32172732	0.02370332
0.55334332	0.12011832	-0.05460632	-0.05081132	-0.31881232	0.02805132
0.55259132	0.12229632	-0.05423032	-0.05418932	-0.32543532	0.03040332
0.55208932	0.12452732	-0.05402032	-0.05645632	-0.32196232	0.03317232
0.55136832	0.12664732	-0.05391232	-0.05686632	-0.32694832	0.03342432
0.55059432	0.12874732	-0.05390432	-0.05580632	-0.32600732	0.03418632
0.54995332	0.13083232	-0.05395332	-0.05765232	-0.32542532	0.03422532
0.54934232	0.13290632	-0.05402632	-0.05863332	-0.32022932	0.03401932
0.54871332	0.13492432	-0.05412532	-0.05760132	-0.31537132	0.03335632
0.54828432	0.13696932	-0.05423832	-0.06065932	-0.31311732	0.03236032
0.54811032	0.13911532	-0.05432732	-0.06598932	-0.30132032	0.03287032
0.54761432	0.14116232	-0.05427932	-0.06051732	-0.30670432	0.03250732
0.54725232	0.14324532	-0.05413532	-0.06094932	-0.31296032	0.03233532
0.54722132	0.14544832	-0.05395832	-0.06213232	-0.29957532	0.03366832
0.54696332	0.14756732	-0.05366632	-0.06635032	-0.30064032	0.03388632
0.54681532	0.14972832	-0.05333232	-0.06841032	-0.29074632	0.03517432
0.54671132	0.15186532	-0.05288032	-0.06593332	-0.29259532	0.03617432
0.54668432	0.15404032	-0.05229832	-0.07908132	-0.28576632	0.03807532
0.54682532	0.15625232	-0.05162832	-0.07670932	-0.28490532	0.04077832
0.54700032	0.15846932	-0.05087832	-0.07587432	-0.29136632	0.04358132
0.54720032	0.16065532	-0.05007032	-0.08817232	-0.28399532	0.04716232
0.54724332	0.16263232	-0.04925832	-0.09634732	-0.28361932	0.04976232
0.54740332	0.16445632	-0.04853232	-0.08944532	-0.28906332	0.05118532
0.54765032	0.16615032	-0.04785832	-0.09879032	-0.28973532	0.05139632
0.54815432	0.16782032	-0.04723732	-0.09529032	-0.29395632	0.05077832
0.54876332	0.16950732	-0.04656232	-0.09593732	-0.29888732	0.05038832
0.54946732	0.17122532	-0.04581832	-0.10028132	-0.30405832	0.05065432
0.55006532	0.17293332	-0.04496332	-0.11970432	-0.30719432	0.05165832
0.55069032	0.17463332	-0.04408632	-0.11965532	-0.30571832	0.05314732
0.55122132	0.17626432	-0.04320932	-0.11747532	-0.30912832	0.05487032
0.55169432	0.17780432	-0.04233132	-0.12294032	-0.30959132	0.05675432
0.55226432	0.17931532	-0.04144832	-0.12563032	-0.31371232	0.05752132
0.55284032	0.18080332	-0.04048432	-0.13803132	-0.31188132	0.05868632
0.55349832	0.18233032	-0.03949632	-0.13811932	-0.31702632	0.06029332
0.55411632	0.18383132	-0.03853032	-0.14048832	-0.32295432	0.06190032
0.55472032	0.18527132	-0.03760232	-0.14054032	-0.32549232	0.06368532
0.55530832	0.18663232	-0.03670432	-0.14289732	-0.32436732	0.06510432
0.55581432	0.18787832	-0.03585732	-0.14468432	-0.32623932	0.06580332
0.55631432	0.18899432	-0.03504132	-0.14532532	-0.33255032	0.06557732
0.55696632	0.19010632	-0.03421832	-0.14293832	-0.33091232	0.06578332
0.55777232	0.19127532	-0.03335732	-0.14446532	-0.33878932	0.06578432
0.55857432	0.19248032	-0.03239632	-0.14866832	-0.34239132	0.06628132
0.55932332	0.19372932	-0.03134432	-0.15186432	-0.33942332	0.06863832
0.55983432	0.19494132	-0.03024932	-0.15562432	-0.33965932	0.07224232
0.56017332	0.19607732	-0.02912632	-0.15810232	-0.34454632	0.07551832
0.56041432	0.19715232	-0.02806232	-0.15601332	-0.34754532	0.07924832
0.56072232	0.19823232	-0.02707532	-0.14975732	-0.34619832	0.08236432
0.56115032	0.19933132	-0.02617132	-0.14250832	-0.34703932	0.08489132
0.56129132	0.20037832	-0.02530632	-0.13593732	-0.34669132	0.08701132
0.56115132	0.20136532	-0.02447032	-0.13342032	-0.35083632	0.08829532
0.56084132	0.20235132	-0.02366532	-0.13418732	-0.34545232	0.09026032
0.56090532	0.20344832	-0.02287932	-0.13454532	-0.34493532	0.09104632
0.56145932	0.20464832	-0.02214332	-0.12830832	-0.34803532	0.09148732
0.56177132	0.20567232	-0.02144432	-0.12696132	-0.35170832	0.09121332
0.56187032	0.20653732	-0.02079132	-0.13068432	-0.35263032	0.08973832
0.56228232	0.20750232	-0.02020132	-0.13199332	-0.34802132	0.08876632
0.56269232	0.20852232	-0.01966032	-0.13302832	-0.34104132	0.08832432
0.56344332	0.20969032	-0.01912332	-0.13400132	-0.33933132	0.08758232
0.56435432	0.21087432	-0.01852632	-0.14055032	-0.34163932	0.08615332
0.56500632	0.21184232	-0.01785632	-0.15487232	-0.34105932	0.08321532
0.56575832	0.21270632	-0.01720532	-0.16601032	-0.34059432	0.07966232
0.56647932	0.21352432	-0.01653432	-0.17940932	-0.33709232	0.07635332
0.56733032	0.21445632	-0.01585132	-0.19243032	-0.33494232	0.07436332
0.56810632	0.21546932	-0.01516432	-0.20085432	-0.33370632	0.07369332
0.56924632	0.21674032	-0.01454632	-0.20200532	-0.33343532	0.07467332
0.57046432	0.21806332	-0.01394132	-0.20284332	-0.33797432	0.07605132
0.57135932	0.21922432	-0.01329332	-0.20833932	-0.33610732	0.07620532
0.57215932	0.22022132	-0.01257632	-0.21636332	-0.33716532	0.07420732
0.57305832	0.22111932	-0.01178132	-0.22545732	-0.33106832	0.07200832
0.57410432	0.22206832	-0.01090432	-0.23305132	-0.32425632	0.06995832
0.57530832	0.22317932	-0.00997032	-0.23715932	-0.31798332	0.07011432
0.57658432	0.22442732	-0.00903532	-0.23556732	-0.31042832	0.07302532
0.57825532	0.22594332	-0.00814632	-0.22795432	-0.31336432	0.07776632
0.57931432	0.22726732	-0.00728932	-0.22669632	-0.31266932	0.08347232
0.58062032	0.22858132	-0.00641532	-0.22835932	-0.30958132	0.08736432
0.58204132	0.22980732	-0.00554132	-0.23252232	-0.30419832	0.08899932
0.58377832	0.23097532	-0.00466332	-0.23643132	-0.29784132	0.08784532
0.58573732	0.23213932	-0.00377332	-0.24123832	-0.29280532	0.08583332
0.58762632	0.23331332	-0.00287032	-0.24518332	-0.28462732	0.08516232
0.59009132	0.23480632	-0.00193732	-0.24412532	-0.28174132	0.08551132
0.59259532	0.23642932	-0.00101932	-0.24264832	-0.28055732	0.08772132
0.59506632	0.23802432	-0.00009032	-0.24130032	-0.27988332	0.09132732
0.59800232	0.23973632	0.00080132	-0.23963632	-0.28135632	0.09404132
0.60059632	0.24120432	0.00167332	-0.24243932	-0.27825032	0.09590032
0.60343332	0.24264332	0.00250832	-0.24563732	-0.27166932	0.09577732
0.60632732	0.24398232	0.00331132	-0.24718732	-0.26854432	0.09424032
0.60910832	0.24523232	0.00407332	-0.24654032	-0.26096732	0.09291232
0.61207532	0.24655932	0.00479832	-0.24468032	-0.25586132	0.09146532
0.61495932	0.24791232	0.00549132	-0.24153032	-0.25060432	0.09179032
0.61801832	0.24937332	0.00620432	-0.23742132	-0.24540632	0.09352132
0.62114532	0.25085332	0.00696032	-0.23575132	-0.24026332	0.09580132
0.62439632	0.25232932	0.00775332	-0.23317432	-0.23498732	0.09677632
0.62755332	0.25370332	0.00853032	-0.22822632	-0.22436932	0.09792832
0.63030532	0.25494832	0.00926832	-0.22061032	-0.21201832	0.09797732
0.63302932	0.25620532	0.00991532	-0.20561432	-0.19819632	0.09803332
0.63552832	0.25744932	0.01048432	-0.18609832	-0.18418932	0.09796432
0.63788232	0.25869132	0.01101732	-0.16730432	-0.16813132	0.09888332
0.64049132	0.26007032	0.01154432	-0.15159832	-0.15521732	0.10031232
0.64313432	0.26143132	0.01210932	-0.14021132	-0.14121932	0.10207332
0.64651632	0.26302732	0.01268432	-0.13235032	-0.12978732	0.10368832
0.64923732	0.26421532	0.01326732	-0.13519432	-0.11518332	0.10470532
0.65255732	0.26546232	0.01383632	-0.13827932	-0.10356832	0.10432232
0.65619832	0.26666932	0.01427532	-0.13949332	-0.09260932	0.10211932
0.65944332	0.26758332	0.01459532	-0.14148332	-0.08141632	0.09894432
0.66328832	0.26860932	0.01486732	-0.14023032	-0.07441032	0.09608032
0.66752132	0.26966232	0.01509332	-0.14051232	-0.06899532	0.09289332
0.67224232	0.27077432	0.01531032	-0.14374632	-0.06566632	0.08967532
0.67718032	0.27178932	0.01546032	-0.15014932	-0.06334532	0.08528832
0.68177032	0.27248932	0.01550132	-0.16103132	-0.06006032	0.07852532
0.68729532	0.27338932	0.01545532	-0.16736532	-0.06012032	0.07012832
0.69265932	0.27414032	0.01534732	-0.17693732	-0.05951432	0.06157232
0.69740732	0.27465132	0.01523232	-0.19287432	-0.05714732	0.05387732
0.70209132	0.27526232	0.01515332	-0.20730332	-0.05651032	0.04752532
0.70756132	0.27630332	0.01508832	-0.21572232	-0.05632932	0.04294532
0.71281832	0.27734032	0.01503032	-0.22139232	-0.05698432	0.04014032
0.71778332	0.27832032	0.01496532	-0.22701932	-0.05493332	0.03789932
0.72254032	0.27925532	0.01488332	-0.23182132	-0.05268232	0.03600632
0.72702132	0.28012632	0.01481932	-0.23501132	-0.05165232	0.03413832
0.73213532	0.28130132	0.01484532	-0.23398232	-0.04974032	0.03295132
0.73694332	0.28247132	0.01499932	-0.23363732	-0.04727732	0.03453132
0.74153132	0.28368232	0.01529932	-0.23139032	-0.04308832	0.03790432
0.74643932	0.28508132	0.01578432	-0.22958832	-0.04146332	0.04074632
0.75111332	0.28642632	0.01639932	-0.22831332	-0.03683832	0.04527532
0.75561532	0.28774032	0.01715432	-0.23041632	-0.03239932	0.05088732
0.76036732	0.28917632	0.01807232	-0.23012432	-0.02938832	0.05617932
0.76502732	0.29057232	0.01910532	-0.23407432	-0.02507132	0.06250432
0.77044732	0.29223432	0.02028132	-0.23707532	-0.02319232	0.06949832
0.77589832	0.29392332	0.02157632	-0.24238032	-0.02126932	0.07686632
0.78068632	0.29537632	0.02291632	-0.24782932	-0.01716132	0.08566132
0.78601932	0.29703832	0.02428332	-0.25112332	-0.01440932	0.09517332
0.79109932	0.29856832	0.02562232	-0.25572832	-0.01281732	0.10417632
0.79664832	0.30017232	0.02683732	-0.25600532	-0.01093032	0.11202832
0.80153232	0.30142232	0.02788032	-0.26079032	-0.00866032	0.11873432
0.80643632	0.30256732	0.02874332	-0.26602632	-0.00710532	0.12304432
0.81180032	0.30381532	0.02947732	-0.26988932	-0.00681532	0.12566232
0.81741032	0.30513232	0.03008632	-0.27085932	-0.00674832	0.12712332
0.82261532	0.30626932	0.03068532	-0.27284332	-0.00497732	0.12829832
0.82809332	0.30753332	0.03130332	-0.27348132	-0.00388532	0.12934832
0.83394832	0.30893232	0.03195432	-0.27275132	-0.00389532	0.13037432
0.83989032	0.31030032	0.03264032	-0.27352732	-0.00263032	0.13115432
0.84480632	0.31121832	0.03331732	-0.27951132	0.00130932	0.13183332
0.85061632	0.31237132	0.03404232	-0.28367132	0.00146932	0.13173332
0.85662832	0.31353132	0.03480532	-0.28832132	0.00066832	0.13095432
0.86233532	0.31456432	0.03554132	-0.29376232	-0.00033632	0.12998532
0.86859732	0.31583832	0.03631632	-0.29620632	-0.00139032	0.12878632
0.87533532	0.31733032	0.03710632	-0.29636232	-0.00272132	0.12770232
0.88096332	0.31836532	0.03788832	-0.29842032	-0.00526132	0.12618032
0.88658732	0.31940032	0.03868632	-0.30003732	-0.00645932	0.12431032
0.89251532	0.32053032	0.03957032	-0.29994532	-0.00948832	0.12336232
0.89767732	0.32140832	0.04046932	-0.30020232	-0.01011432	0.12205632
0.90381332	0.32270632	0.04147532	-0.29815932	-0.01628032	0.12185832
0.90943432	0.32384232	0.04257432	-0.29767032	-0.02067432	0.12184532
0.91549332	0.32525232	0.04375632	-0.29725632	-0.02578232	0.12262732
0.92146232	0.32668932	0.04501532	-0.29746332	-0.03243732	0.12355132
0.92823632	0.32849632	0.04637732	-0.29621632	-0.03764032	0.12489932
0.93320632	0.32977032	0.04772332	-0.30031432	-0.04256232	0.12615832
0.93907032	0.33142532	0.04913732	-0.30342532	-0.04643432	0.12767032
0.94550732	0.33333332	0.05063932	-0.30400632	-0.05508932	0.12933832
0.94994232	0.33465832	0.05202132	-0.30761332	-0.05825432	0.13192832
0.95540932	0.33645432	0.05347632	-0.30950132	-0.06511232	0.13372832
0.96100332	0.33836432	0.05497732	-0.31094332	-0.07401232	0.13550832
0.96564032	0.34004332	0.05646032	-0.31218632	-0.07801132	0.13829532
0.97080732	0.34202732	0.05796832	-0.31239432	-0.08271132	0.14025432
0.97578232	0.34403632	0.05947532	-0.31208832	-0.08643232	0.14304032
0.98074832	0.34612832	0.06099932	-0.31148832	-0.09190332	0.14624632
0.98503432	0.34804632	0.06245532	-0.30997132	-0.09700732	0.14895932
0.99014932	0.35031832	0.06387132	-0.30559332	-0.10440232	0.15227432
0.99475032	0.35247332	0.06520432	-0.30152132	-0.11116832	0.15552332
0.99873832	0.35448232	0.06644532	-0.29718132	-0.11583132	0.15950932
1.00320032	0.35677732	0.06763332	-0.29311532	-0.12345932	0.16284732
1.00783032	0.35924932	0.06877932	-0.28743132	-0.13332432	0.16686232
1.01187032	0.36166632	0.06982232	-0.28404732	-0.14250432	0.17143032
1.01664032	0.36446132	0.07085032	-0.27951932	-0.15395632	0.17627632
1.02071032	0.36715732	0.07175532	-0.28004732	-0.16563332	0.18120432
1.02482032	0.36996432	0.07257132	-0.28212832	-0.17868332	0.18571732
1.02939032	0.37303432	0.07332332	-0.28284132	-0.19398932	0.19008832
1.03389032	0.37613632	0.07399032	-0.28468832	-0.20799032	0.19410232
1.03733032	0.37890732	0.07445732	-0.28816732	-0.22159432	0.19777232
1.04175032	0.38211232	0.07489132	-0.28812132	-0.23496232	0.20100132
1.04544032	0.38506432	0.07513632	-0.28868732	-0.24610832	0.20457232
1.04828032	0.38773632	0.07520532	-0.28886832	-0.25247732	0.20790032
1.05154032	0.39059332	0.07519332	-0.28610032	-0.25678032	0.21160732
1.05465032	0.39339532	0.07500732	-0.28259332	-0.26241632	0.21402532
1.05715032	0.39599232	0.07457832	-0.27746932	-0.26687532	0.21651632
1.05999032	0.39873832	0.07393232	-0.27128232	-0.26673832	0.21711832
1.06198032	0.40120232	0.07307532	-0.26405132	-0.26514632	0.21677532
1.06417032	0.40371732	0.07198532	-0.25583432	-0.26235132	0.21514532
1.06582032	0.40601232	0.07066732	-0.24877432	-0.25726332	0.21178532
1.06778032	0.40835232	0.06912332	-0.23952332	-0.26177032	0.20801732
1.06978032	0.41067532	0.06746432	-0.23006832	-0.25550032	0.20080732
1.07152032	0.41284732	0.06573032	-0.22195632	-0.25288632	0.19523932
1.07265032	0.41478532	0.06385432	-0.21456732	-0.25279732	0.18664132
1.07546032	0.41739032	0.06211732	-0.20365932	-0.25045132	0.17947832
1.07644032	0.41930832	0.06023232	-0.20010632	-0.24941532	0.17238732
1.07813032	0.42153932	0.05846532	-0.19384232	-0.24543232	0.16692232
1.08050032	0.42404232	0.05679932	-0.18576932	-0.24955432	0.16046232
1.08333032	0.42673832	0.05522932	-0.18116332	-0.25122932	0.15541332
1.08407032	0.42861132	0.05364032	-0.17978032	-0.24560832	0.15142432
1.08612032	0.43097932	0.05219532	-0.18009832	-0.24740632	0.14763732
1.08864032	0.43350532	0.05083032	-0.18015732	-0.25654232	0.14579932
1.08993032	0.43544032	0.04948632	-0.18377132	-0.25691432	0.14371132
1.09171032	0.43748932	0.04816132	-0.18708332	-0.25851832	0.14243832
1.09448032	0.43980432	0.04694232	-0.19148632	-0.26239432	0.14039132
1.09696032	0.44198632	0.04564532	-0.19678632	-0.26383032	0.13888432
1.09903032	0.44388932	0.04437532	-0.20129332	-0.26390632	0.13840232
1.10092032	0.44568032	0.04308832	-0.20608132	-0.26694832	0.13717632
1.10302032	0.44750132	0.04176632	-0.20979732	-0.26756732	0.13714332
1.10524032	0.44930732	0.04038832	-0.21467732	-0.26469832	0.13820332
1.10701032	0.45087032	0.03896232	-0.22001232	-0.26495132	0.13861032
1.11039032	0.45298132	0.03749832	-0.22245732	-0.26838232	0.13894932
1.11233032	0.45438332	0.03596832	-0.23123432	-0.26872832	0.13897132
1.11482032	0.45595632	0.03432632	-0.23291932	-0.27035532	0.13837832
1.11771032	0.45760032	0.03264032	-0.23886132	-0.27093932	0.13793832
1.12037032	0.45911732	0.03093632	-0.24156132	-0.27066632	0.13719432
1.12337032	0.46075032	0.02925832	-0.24625832	-0.27529632	0.13819432
1.12547032	0.46201532	0.02755532	-0.25136632	-0.27355132	0.13908532
1.12852032	0.46363332	0.02580832	-0.25453232	-0.27524832	0.13976532
1.13063032	0.46478732	0.02401932	-0.26001632	-0.27336332	0.14108032
1.13353032	0.46618432	0.02219432	-0.26172732	-0.27200532	0.14259532
1.13638032	0.46752432	0.02029832	-0.26200332	-0.27081732	0.14363032
1.13930032	0.46882732	0.01838032	-0.26441532	-0.27129332	0.14405832
1.14164032	0.46983332	0.01644132	-0.26771232	-0.26830332	0.14593832
1.14419032	0.47087632	0.01444732	-0.27095132	-0.26634732	0.14644432
1.14648032	0.47179232	0.01246632	-0.27371032	-0.26459232	0.14772732
1.14927032	0.47290832	0.01049832	-0.27420732	-0.26225132	0.14835332
1.15203032	0.47403932	0.00856132	-0.27458832	-0.26318932	0.15050732
1.15488032	0.47528532	0.00668632	-0.27323432	-0.25768232	0.15228732
1.15732032	0.47645232	0.00485532	-0.27335832	-0.25652532	0.15529932
1.15976032	0.47769132	0.00313132	-0.27247532	-0.25579332	0.15885132
1.16269032	0.47917232	0.00143132	-0.27220532	-0.25795532	0.16166332
1.16437032	0.48012232	-0.00029032	-0.27446732	-0.25481732	0.16542132
1.16736032	0.48156932	-0.00199232	-0.27321932	-0.25909132	0.16796132
1.16986032	0.48280632	-0.00361632	-0.27306432	-0.26007132	0.16916232
1.17134032	0.48365232	-0.00524832	-0.27190232	-0.25403032	0.17279832
1.17449032	0.48525332	-0.00678432	-0.26908532	-0.25760632	0.17360832
1.17623032	0.48631932	-0.00828732	-0.26811032	-0.25279232	0.17579632
1.17854032	0.48773732	-0.00979832	-0.26323432	-0.25161632	0.17802632
1.18047032	0.48905832	-0.01126132	-0.26032232	-0.25319532	0.18007932
1.18170032	0.49012432	-0.01270832	-0.25837432	-0.24920832	0.18267732
1.18309032	0.49121132	-0.01413632	-0.26094132	-0.24438732	0.18459832
1.18521032	0.49262232	-0.01560132	-0.26222032	-0.24186132	0.18712832
1.18728032	0.49401432	-0.01713132	-0.26670132	-0.24255332	0.18592932
1.18903032	0.49526532	-0.01866232	-0.27085132	-0.23571532	0.18599732
1.18973032	0.49607332	-0.02024032	-0.27914832	-0.23060532	0.18647432
1.19275032	0.49790132	-0.02186532	-0.28233932	-0.23210132	0.18494532
1.19358032	0.49886332	-0.02349632	-0.28468732	-0.22211832	0.18474732
1.19453032	0.49989532	-0.02525632	-0.28418032	-0.21553532	0.18360232
1.19462032	0.50062732	-0.02704132	-0.28612932	-0.20629032	0.18148632
1.19625032	0.50208532	-0.02887932	-0.28468932	-0.20520232	0.17865132
1.19860032	0.50394132	-0.03074632	-0.28024332	-0.20465532	0.17401932
1.19935032	0.50523032	-0.03256832	-0.28025132	-0.20010632	0.17007832
1.20039032	0.50674532	-0.03438132	-0.28029332	-0.19765932	0.16447132
1.20077032	0.50803032	-0.03608632	-0.27972832	-0.19149132	0.16050032
1.20031032	0.50904232	-0.03768432	-0.28311632	-0.18423832	0.15504232
1.20315032	0.51148132	-0.03934732	-0.28134932	-0.18421432	0.14776532
1.20349032	0.51290032	-0.04081132	-0.28296432	-0.17319232	0.14328932
1.20373032	0.51428932	-0.04218932	-0.28151532	-0.16648532	0.14071332
1.20295032	0.51525232	-0.04346332	-0.28386732	-0.16387532	0.13772932
1.20341032	0.51680432	-0.04476732	-0.28062632	-0.16148932	0.13550132
1.20142032	0.51730332	-0.04592632	-0.28293632	-0.15225032	0.13419432
1.19950032	0.51775832	-0.04702332	-0.28241632	-0.14092032	0.13580432
1.19981032	0.51913332	-0.04822832	-0.28280632	-0.13480832	0.13516232
1.20265032	0.52146032	-0.04953032	-0.27918432	-0.13422632	0.13014032
1.20395032	0.52304632	-0.05081632	-0.27710632	-0.12858432	0.12758832
1.20380032	0.52392632	-0.05201032	-0.27758432	-0.12584132	0.12556932
1.20291032	0.52441032	-0.05315832	-0.27794732	-0.12345432	0.12319532
1.20164032	0.52467932	-0.05421032	-0.28047232	-0.12150732	0.12162932
1.20070032	0.52509832	-0.05523332	-0.28096632	-0.11765632	0.12122932
1.19887032	0.52510232	-0.05608632	-0.28291332	-0.11080732	0.12328932
1.19907032	0.52598232	-0.05703532	-0.28354032	-0.10884732	0.12360732
1.20233032	0.52814432	-0.05811432	-0.28136432	-0.11808432	0.12304932
1.20441032	0.52971232	-0.05914432	-0.28462632	-0.12164532	0.12059432
1.20739032	0.53163232	-0.06019132	-0.28340432	-0.12855132	0.12003332
1.20823032	0.53260132	-0.06116032	-0.28893332	-0.12892232	0.11938532
1.20852032	0.53333332	-0.06213332	-0.29342632	-0.12975032	0.11960132
1.20805032	0.53372332	-0.06312332	-0.29831532	-0.12674832	0.11875632
1.20872032	0.53459232	-0.06420932	-0.29975132	-0.13047932	0.11858232
1.20976032	0.53562132	-0.06531432	-0.29821332	-0.13253632	0.11778632
1.21060032	0.53653432	-0.06643432	-0.29663832	-0.13707832	0.11760732
1.20986032	0.53673032	-0.06740232	-0.30273132	-0.13884232	0.11726432
1.21004032	0.53730732	-0.06846132	-0.30200332	-0.14091032	0.11634432
1.20936032	0.53743832	-0.06941632	-0.30702732	-0.14329932	0.11585232
1.20936032	0.53783432	-0.07040532	-0.30785432	-0.14162632	0.11509732
1.20983032	0.53841132	-0.07133332	-0.30497832	-0.14272632	0.11531532
1.21054032	0.53909332	-0.07218632	-0.30372932	-0.14522132	0.11458932
1.21024032	0.53931232	-0.07288932	-0.30375832	-0.14422132	0.11432632
1.21122032	0.54011432	-0.07355232	-0.29764132	-0.14542232	0.11419732
1.21102032	0.54039632	-0.07394532	-0.29213832	-0.14391032	0.11522032
1.21087032	0.54067732	-0.07422632	-0.28910032	-0.14211132	0.11559632
1.20999032	0.54059632	-0.07430832	-0.28711432	-0.13864632	0.11655632
1.21042032	0.54106932	-0.07428732	-0.28101532	-0.13709732	0.11798132
1.21109032	0.54162732	-0.07403632	-0.27462132	-0.13606932	0.12103732
1.21236032	0.54238332	-0.07355832	-0.26913932	-0.13889632	0.12203332
1.21096032	0.54187232	-0.07264332	-0.27255732	-0.13670332	0.12575432
1.21144032	0.54217532	-0.07162632	-0.27219932	-0.13721632	0.12911632
1.21245032	0.54272032	-0.07039032	-0.26872332	-0.13994832	0.13222032
1.21244032	0.54277132	-0.06885632	-0.26884632	-0.14048932	0.13675532
1.21311032	0.54313932	-0.06718832	-0.26565832	-0.14384532	0.14231432
1.21334032	0.54328832	-0.06531032	-0.26538232	-0.14415432	0.14767632
1.21438032	0.54382232	-0.06330532	-0.26105632	-0.14797832	0.15248232
1.21147032	0.54259932	-0.06104132	-0.26363732	-0.14034932	0.16020632
1.20970032	0.54190632	-0.05877532	-0.25703632	-0.13456132	0.16749332
1.21106032	0.54259232	-0.05666732	-0.24931632	-0.13793632	0.17149332
1.21086032	0.54255932	-0.05447232	-0.24279832	-0.13569332	0.17555232
1.21044032	0.54243032	-0.05231432	-0.23850132	-0.13442032	0.18044432
1.20962032	0.54210232	-0.05013632	-0.23444132	-0.13054832	0.18527632
1.20921032	0.54195932	-0.04799832	-0.23192332	-0.12883732	0.18959132
1.20812032	0.54155132	-0.04579832	-0.22853632	-0.12473432	0.19498532
1.20594032	0.54065332	-0.04368032	-0.22458932	-0.11833232	0.20003632
1.20575032	0.54064732	-0.04175732	-0.21900432	-0.11616032	0.20400932
1.20700032	0.54126232	-0.04004532	-0.21169732	-0.11750932	0.20650032
1.20623032	0.54097132	-0.03836832	-0.20516132	-0.11647532	0.20907632
1.20607032	0.54095932	-0.03684332	-0.19826332	-0.11368932	0.21210732
1.20482032	0.54044332	-0.03549332	-0.19485332	-0.10950932	0.21502932
1.20401032	0.54013832	-0.03428532	-0.18982532	-0.10763932	0.21679532
1.20315032	0.53978132	-0.03331632	-0.18418632	-0.10405232	0.21912432
1.20110032	0.53889432	-0.03257932	-0.18456032	-0.09923932	0.22111132
1.19960032	0.53821232	-0.03213732	-0.18255232	-0.09655832	0.22279332
1.20030032	0.53849232	-0.03196832	-0.17686832	-0.09763732	0.22193232
1.19874032	0.53777932	-0.03208432	-0.17225732	-0.09346032	0.22213332
1.19816032	0.53753432	-0.03250832	-0.16943132	-0.09072132	0.22131832
1.19640032	0.53675532	-0.03321032	-0.16744632	-0.08667632	0.22067532
1.19770032	0.53738332	-0.03424232	-0.16180832	-0.08663732	0.21842232
1.19684032	0.53702132	-0.03551532	-0.16059632	-0.08458332	0.21762832
1.19642032	0.53681032	-0.03705032	-0.16146932	-0.08226732	0.21561932
1.19659032	0.53680632	-0.03893432	-0.16187732	-0.08358532	0.21169932
1.19514032	0.53600732	-0.04100432	-0.16798032	-0.08042532	0.20901432
1.19489032	0.53573332	-0.04342732	-0.17250532	-0.07984832	0.20451532
1.19580032	0.53596732	-0.04620032	-0.17602132	-0.08326132	0.19870032
1.19742032	0.53653132	-0.04923532	-0.17855832	-0.08868932	0.19225932
1.19769032	0.53657532	-0.05245132	-0.17897132	-0.09032432	0.18518932
1.19837032	0.53687632	-0.05590032	-0.17883432	-0.09282432	0.17810232
1.19824032	0.53690132	-0.05951032	-0.18382932	-0.09026832	0.17391832
1.20333032	0.53926732	-0.06371232	-0.17542232	-0.10078232	0.16278932
1.20389032	0.53963632	-0.06785132	-0.17752632	-0.09928732	0.15647132
1.20716032	0.54119832	-0.07250132	-0.17870432	-0.10590632	0.14672932
1.20996032	0.54249532	-0.07754132	-0.17920632	-0.11191132	0.13512232
1.21364032	0.54415232	-0.08302132	-0.18149532	-0.12076132	0.12212932
1.21548032	0.54456732	-0.08886932	0.12230632	-0.72975032	0.08748032
1.21590032	0.54474432	-0.09463632	0.08401332	-0.72980032	0.06111732
1.21623032	0.54492932	-0.10032732	0.04572232	-0.73236932	0.03134132
1.19839032	0.53773232	-0.10375832	-0.14295332	-0.06890832	0.05513832
1.18960032	0.53593932	-0.10380132	-0.13512132	-0.04492332	0.07402932
1.18962032	0.53663132	-0.10404732	-0.13063932	-0.04636832	0.07716432
1.19022032	0.53660732	-0.10452132	-0.12383932	-0.04752832	0.07060332
1.18991032	0.53653132	-0.10441932	-0.11281432	-0.04640532	0.06469732
1.19063032	0.53713632	-0.10343932	-0.10736632	-0.04731532	0.06124132
1.19526032	0.53944432	-0.10162532	-0.10716332	-0.05641932	0.05994632
1.20156032	0.54276932	-0.09878732	-0.10750732	-0.06696232	0.06395132
1.20982032	0.54728132	-0.09511232	-0.11084432	-0.08390232	0.07337632
1.21820032	0.55149032	-0.09061732	0.03407132	-0.75599432	0.06134832
1.22261032	0.55422532	-0.08513232	0.07088332	-0.74674632	0.09052132
1.22367032	0.55537532	-0.07907132	0.11444632	-0.74102732	0.12315032
1.22319032	0.55582432	-0.07288532	0.14733032	-0.73660932	0.15314032
1.21987032	0.55532932	-0.06650432	-0.13484232	-0.12010332	0.16698532
1.21175032	0.55216632	-0.06030532	-0.13604032	-0.10339532	0.18792832
1.20856032	0.55108832	-0.05495432	-0.12658632	-0.10033032	0.20012832
1.20042032	0.54758532	-0.04972732	-0.12969232	-0.08228832	0.21536132
1.19788032	0.54639232	-0.04535032	-0.12570932	-0.07741132	0.22283032
1.19947032	0.54689332	-0.04158032	-0.11844132	-0.08149732	0.22599232
1.19599032	0.54498232	-0.03801432	-0.12405632	-0.07404532	0.23150532
1.19453032	0.54388632	-0.03494032	-0.12133432	-0.07080732	0.23328132
1.19293032	0.54266132	-0.03217332	-0.12544932	-0.06801732	0.23684332
1.19226032	0.54181632	-0.02977832	-0.12764032	-0.06750832	0.23931632
1.19172032	0.54099932	-0.02770832	-0.13104932	-0.06513532	0.24123132
1.19167032	0.54037332	-0.02599732	-0.13241832	-0.06618932	0.24262932
1.19097032	0.53942432	-0.02452632	-0.13581232	-0.06502932	0.24335632
1.19021032	0.53844832	-0.02334632	-0.13528532	-0.06418132	0.24424132
1.18904032	0.53731332	-0.02240332	-0.13673832	-0.06077432	0.24470832
1.18794032	0.53619732	-0.02168832	-0.13860032	-0.05662932	0.24517632
1.18760032	0.53542132	-0.02122232	-0.13871732	-0.05423532	0.24489932
1.18859032	0.53521432	-0.02088032	-0.13705832	-0.05576032	0.24385332
1.18849032	0.53452432	-0.02068832	-0.13645832	-0.05440632	0.24339732
1.18876032	0.53401332	-0.02062732	-0.13537832	-0.05388032	0.24203632
1.18889032	0.53343232	-0.02061932	-0.13561332	-0.05474432	0.24130232
1.18905032	0.53291932	-0.02064632	-0.13353932	-0.05367232	0.24008632
1.18891032	0.53229432	-0.02066232	-0.13353032	-0.05343532	0.23942032
1.19010032	0.53232732	-0.02070932	-0.13008932	-0.05375632	0.23868932
1.19003032	0.53183632	-0.02070132	-0.12959332	-0.05225632	0.23794932
1.19138032	0.53197432	-0.02070832	-0.12529632	-0.05524332	0.23737432
1.19030032	0.53103332	-0.02064532	-0.13176632	-0.05282332	0.23702532
1.19102032	0.53089532	-0.02065032	-0.12968832	-0.05285932	0.23611132
1.19116032	0.53043532	-0.02063732	-0.13093632	-0.05484232	0.23505032
1.19108032	0.52989032	-0.02065132	-0.13292632	-0.05457132	0.23274632
1.19107032	0.52935932	-0.02063632	-0.13259732	-0.05451332	0.23172632
1.19021032	0.52849032	-0.02060432	-0.13757032	-0.05353932	0.23052832
1.19005032	0.52798532	-0.02058432	-0.13722732	-0.05169432	0.22923132
1.18995032	0.52751032	-0.02054332	-0.13728632	-0.05182432	0.22792632
1.18951032	0.52689232	-0.02047732	-0.13799032	-0.04855032	0.22586332
1.18905032	0.52629432	-0.02037732	-0.13999232	-0.04867432	0.22458832
1.18917032	0.52596832	-0.02024032	-0.13945632	-0.04831832	0.22306232
1.18855032	0.52535632	-0.02009732	-0.13898132	-0.04637532	0.22160232
1.18783032	0.52472332	-0.01990232	-0.13853232	-0.04478832	0.21939332
1.18711032	0.52408332	-0.01960632	-0.13995532	-0.04401332	0.21793932
1.18667032	0.52355032	-0.01930332	-0.14035732	-0.04359432	0.21527732
1.18554032	0.52265732	-0.01893332	-0.14335032	-0.04099632	0.21391732
1.18480032	0.52188432	-0.01843732	-0.14901432	-0.04152732	0.21171332
1.18434032	0.52116732	-0.01785132	-0.15621732	-0.04179232	0.21037532
1.18407032	0.52049132	-0.01724532	-0.16205932	-0.04318232	0.20903932
1.18298032	0.51942732	-0.01660032	-0.16877832	-0.04482432	0.20801132
1.18241032	0.51855032	-0.01590032	-0.17573132	-0.04668432	0.20826132
1.18190032	0.51769332	-0.01510632	-0.18519332	-0.05010632	0.20901432
1.18099032	0.51671232	-0.01425232	-0.18976132	-0.05090332	0.20927132
1.17923032	0.51540132	-0.01332732	-0.19478232	-0.05060932	0.21057432
1.17655032	0.51374932	-0.01242932	-0.20065332	-0.04851932	0.21294332
1.17365032	0.51198832	-0.01161232	-0.20277632	-0.04278532	0.21452132
1.17156032	0.51058132	-0.01086332	-0.19955032	-0.03815832	0.21464832
1.16876032	0.50884232	-0.01013832	-0.19953432	-0.03418032	0.21527032
1.16603032	0.50709632	-0.00943232	-0.19831932	-0.02834332	0.21487732
1.16267032	0.50506732	-0.00866332	-0.19725732	-0.02095932	0.21493032
1.16108032	0.50378632	-0.00794532	-0.19300532	-0.01655332	0.21467732
1.15916032	0.50234632	-0.00709432	-0.19314732	-0.01055932	0.21429232
1.15672032	0.50062132	-0.00615232	-0.19252832	-0.00663332	0.21558732
1.15511032	0.49917832	-0.00509932	-0.18990132	-0.00258432	0.21696932
1.15299032	0.49745532	-0.00399832	-0.18914032	0.00046332	0.21832932
1.15097032	0.49574432	-0.00280232	-0.18795532	0.00397832	0.22030732
1.14879032	0.49392832	-0.00152532	-0.18567632	0.00724032	0.22222232
1.14665032	0.49210932	-0.00008932	-0.18749332	0.00926632	0.22579332
1.14405032	0.49010432	0.00136232	-0.18683332	0.01132732	0.22944932
1.14140032	0.48807532	0.00287532	-0.18386932	0.01399532	0.23307132
1.13842032	0.48589132	0.00441732	-0.18045732	0.01842132	0.23668232
1.13553032	0.48373332	0.00596632	-0.17506232	0.02201532	0.23995132
1.13318032	0.48176632	0.00750332	-0.16851332	0.02550632	0.24370032
1.13062032	0.47967732	0.00899832	-0.15834332	0.03022832	0.24651432
1.12830032	0.47764732	0.01051432	-0.14772932	0.03426232	0.24834232
1.12488032	0.47522332	0.01202432	-0.13547132	0.04149732	0.24887032
1.12186032	0.47314232	0.01350232	-0.11801432	0.04884332	0.24902132
1.11690032	0.47038832	0.01495832	-0.10075932	0.06224232	0.24866832
1.11183032	0.46775932	0.01638532	-0.07959832	0.07723532	0.24901432
1.10820032	0.46582332	0.01787132	-0.05261332	0.09143032	0.24786732
1.10276032	0.46315732	0.01939732	-0.03117632	0.10721232	0.24871232
1.09927032	0.46121532	0.02109332	-0.01028632	0.11949332	0.24936432
1.09524032	0.45890332	0.02286132	0.00914132	0.13098732	0.24927232
1.09156032	0.45655532	0.02476332	0.02095832	0.14066032	0.25022132
1.08913032	0.45449432	0.02680032	0.02921932	0.14600532	0.25133532
1.08738032	0.45254332	0.02894132	0.03606232	0.14744232	0.25175532
1.08494032	0.45013632	0.03110832	0.03501632	0.14924932	0.25327632
1.08348032	0.44803632	0.03328632	0.03582732	0.14764332	0.25535032
1.08186032	0.44581332	0.03553632	0.03142632	0.14321832	0.25846732
1.07964032	0.44333632	0.03774532	0.02592432	0.14024232	0.26056032
1.07834032	0.44123932	0.03995632	0.02115432	0.13519132	0.26259332
1.07713032	0.43915632	0.04200832	0.01277732	0.12967432	0.26629932
1.07475032	0.43659532	0.04385332	0.00617632	0.12563832	0.26707432
1.07294032	0.43427432	0.04549332	-0.00133832	0.11943132	0.26762832
1.07136032	0.43211132	0.04699332	-0.00753332	0.11393232	0.26871532
1.06911032	0.42978132	0.04834932	-0.01416132	0.11102732	0.26904132
1.06748032	0.42780432	0.04967532	-0.02093832	0.10572432	0.26960732
1.06620032	0.42609632	0.05098032	-0.02654332	0.10016132	0.26992632
1.06457032	0.42429532	0.05222732	-0.03384232	0.09396632	0.27057532
1.06267032	0.42246932	0.05343932	-0.04217732	0.09126932	0.27207932
1.06040032	0.42056832	0.05451932	-0.04817732	0.08531232	0.27314432
1.05922032	0.41919332	0.05557232	-0.05695632	0.07698432	0.27532032
1.05746032	0.41768632	0.05660932	-0.06569032	0.07231132	0.27799932
1.05645032	0.41659132	0.05766832	-0.07176132	0.06456432	0.28023932
1.05482032	0.41530032	0.05860432	-0.07782732	0.05900832	0.28232232
1.05313032	0.41408332	0.05941732	-0.08397332	0.05323432	0.28541332
1.05170032	0.41302232	0.06013932	-0.08742032	0.04736832	0.28653032
1.04953032	0.41176132	0.06074632	-0.09334332	0.04174132	0.28903332
1.04741032	0.41059132	0.06135132	-0.09845532	0.03631632	0.28925532
1.04592032	0.40975332	0.06202932	-0.10234832	0.03132532	0.29047332
1.04419032	0.40888132	0.06273832	-0.10782732	0.02523232	0.29158732
1.04207032	0.40795732	0.06356732	-0.11531932	0.02009232	0.29333132
1.04027032	0.40722832	0.06449232	-0.12022832	0.01464032	0.29412032
1.03835032	0.40650132	0.06548532	-0.12388732	0.00929032	0.29410032
1.03550032	0.40551332	0.06651632	-0.13122232	0.00323932	0.29583232
1.03385032	0.40511532	0.06772932	-0.13341132	-0.00081032	0.29623132
1.03125032	0.40446532	0.06905932	-0.13700832	-0.00561732	0.29835532
1.02903032	0.40412232	0.07052932	-0.14003632	-0.01022032	0.30095132
1.02689032	0.40395532	0.07218232	-0.14271232	-0.01236132	0.30403932
1.02412032	0.40362832	0.07383032	-0.14732732	-0.01343232	0.30795832
1.02139032	0.40334932	0.07549132	-0.15065632	-0.01502032	0.31252932
1.01856032	0.40302132	0.07716532	-0.15506332	-0.01670232	0.31738732
1.01616032	0.40279432	0.07879232	-0.15750632	-0.01724532	0.32132432
1.01325032	0.40227232	0.08031032	-0.16197032	-0.02003332	0.32559432
1.01079032	0.40188332	0.08175932	-0.16652132	-0.02313832	0.32950132
1.00898032	0.40166432	0.08309432	-0.16989532	-0.02630432	0.33228632
1.00610032	0.40095132	0.08423432	-0.17716032	-0.02916732	0.33595932
1.00486032	0.40081432	0.08531232	-0.18198632	-0.03347832	0.33810232
1.00256032	0.40013732	0.08615032	-0.19013632	-0.03562532	0.34024832
1.00066032	0.39952632	0.08682232	-0.19879332	-0.03965732	0.34204632
0.99944732	0.39908832	0.08737132	-0.20601932	-0.04462332	0.34250632
0.99783932	0.39840832	0.08768832	-0.21273932	-0.04646132	0.34251932
0.99664732	0.39781832	0.08782032	-0.21776232	-0.05206032	0.34196832
0.99533632	0.39713532	0.08772232	-0.22252932	-0.05583832	0.34093332
0.99356132	0.39620332	0.08745232	-0.22866032	-0.05759832	0.33898732
0.99317432	0.39580532	0.08707532	-0.23031132	-0.06189832	0.33623832
0.99119432	0.39471732	0.08642832	-0.23475432	-0.06105332	0.33391932
0.98938532	0.39367932	0.08556932	-0.23667232	-0.06109332	0.33065832
0.98839132	0.39294432	0.08466532	-0.23404432	-0.06132232	0.32727232
0.98683532	0.39196132	0.08355932	-0.23323532	-0.05962132	0.32331432
0.98513132	0.39088932	0.08231432	-0.22905932	-0.05738332	0.31878732
0.98386932	0.38999232	0.08102132	-0.22472032	-0.05581032	0.31404432
0.98261432	0.38910332	0.07971132	-0.22026532	-0.05533432	0.30888432
0.98135832	0.38827132	0.07837232	-0.21630332	-0.05239232	0.30444032
0.97975032	0.38735232	0.07702732	-0.21396932	-0.04947432	0.30165332
0.97827832	0.38651732	0.07567832	-0.21429232	-0.04693432	0.29871532
0.97680832	0.38567032	0.07434532	-0.21635532	-0.04413332	0.29657432
0.97558532	0.38487232	0.07305232	-0.21879332	-0.04235432	0.29462532
0.97490532	0.38425732	0.07183832	-0.22022832	-0.04157032	0.29343932
0.97416232	0.38357732	0.07055832	-0.22281932	-0.04311432	0.29260332
0.97377132	0.38297832	0.06929932	-0.22583832	-0.04306532	0.29231332
0.97388332	0.38250732	0.06802432	-0.22920732	-0.04587832	0.29208032
0.97271932	0.38146732	0.06657032	-0.23325632	-0.04623932	0.29173932
0.97367932	0.38118232	0.06521232	-0.23663732	-0.05096132	0.29173332
0.97278332	0.38010532	0.06365932	-0.24204032	-0.05140832	0.29123732
0.97306532	0.37942332	0.06209432	-0.24512032	-0.05533332	0.29009332
0.97304132	0.37859332	0.06045032	-0.24727432	-0.05752232	0.28886232
0.97258232	0.37757332	0.05874032	-0.25129732	-0.05970632	0.28773132
0.97247232	0.37670132	0.05705732	-0.25398832	-0.05996432	0.28642632
0.97209632	0.37571632	0.05532332	-0.25889632	-0.06197632	0.28568432
0.97168832	0.37470032	0.05357832	-0.26329132	-0.06419932	0.28473132
0.97222132	0.37405532	0.05187332	-0.26565632	-0.06663632	0.28424632
0.97202832	0.37308732	0.05016332	-0.26924032	-0.06904332	0.28296032
0.97081532	0.37175032	0.04832532	-0.27393232	-0.06853032	0.28295332
0.97129332	0.37104332	0.04655532	-0.27599732	-0.07211832	0.28204932
0.97149932	0.37026032	0.04477432	-0.27523632	-0.07319932	0.28156432
0.97074132	0.36912432	0.04292432	-0.27497232	-0.07419632	0.28178332
0.97089732	0.36834732	0.04111132	-0.27434632	-0.07670432	0.28192032
0.97014932	0.36722132	0.03928532	-0.27654532	-0.07808732	0.28238132
0.97049532	0.36649332	0.03754632	-0.27722232	-0.08077132	0.28332232
0.97014332	0.36544132	0.03575232	-0.28211232	-0.08272432	0.28371032
0.97001932	0.36444232	0.03389932	-0.28604732	-0.08635232	0.28381132
0.97037132	0.36355832	0.03207332	-0.28971532	-0.08820232	0.28296232
0.97016932	0.36243732	0.03022032	-0.29236032	-0.09144032	0.28211832
0.96985832	0.36131032	0.02840132	-0.29562432	-0.09413032	0.28179832
0.97004832	0.36039532	0.02654032	-0.29679932	-0.09694032	0.28070532
0.97013832	0.35948332	0.02473032	-0.29728032	-0.09914032	0.27987032
0.97026032	0.35860632	0.02295932	-0.29920532	-0.10222232	0.27963132
0.96990432	0.35758832	0.02118032	-0.29834232	-0.10312332	0.27906132
0.96954132	0.35659732	0.01941432	-0.29945832	-0.10685232	0.27829532
0.96914532	0.35566032	0.01769432	-0.29886032	-0.10586932	0.27781532
0.96881832	0.35479232	0.01605332	-0.29798732	-0.10734632	0.27712532
0.96807032	0.35380232	0.01445532	-0.29762332	-0.10887332	0.27670132
0.96721432	0.35285432	0.01291532	-0.29952232	-0.10773432	0.27685332
0.96687832	0.35216732	0.01138732	-0.29760332	-0.10827932	0.27769032
0.96689232	0.35165832	0.00990032	-0.29515332	-0.10909232	0.27783832
0.96658732	0.35105332	0.00841332	-0.29377732	-0.10956832	0.27887332
0.96595232	0.35033032	0.00686332	-0.29087732	-0.10792532	0.27917632
0.96586032	0.34978632	0.00529132	-0.28684032	-0.10533532	0.27906832
0.96585132	0.34930132	0.00367532	-0.28098932	-0.10583432	0.27818832
0.96511432	0.34856832	0.00201332	-0.27435532	-0.10130332	0.27762532
0.96458832	0.34794632	0.00032732	-0.26512632	-0.09782932	0.27640032
0.96405332	0.34729232	-0.00138432	-0.25430132	-0.09431832	0.27563932
0.96425132	0.34687132	-0.00306932	-0.24469432	-0.09197232	0.27402132
0.96413032	0.34627932	-0.00470432	-0.23652032	-0.08903632	0.27192932
0.96401032	0.34564132	-0.00632732	-0.23025432	-0.08894532	0.26900532
0.96402832	0.34503332	-0.00782232	-0.22407232	-0.08902732	0.26561932
0.96430532	0.34454332	-0.00920032	-0.22062132	-0.08880732	0.26146732
0.96435832	0.34402032	-0.01042132	-0.21837232	-0.09053732	0.25831032
0.96480332	0.34372432	-0.01149632	-0.21535532	-0.09261232	0.25553032
0.96506132	0.34347932	-0.01242632	-0.21563432	-0.09472332	0.25364732
0.96574932	0.34346032	-0.01323832	-0.21502032	-0.09899832	0.25215932
0.96632532	0.34348232	-0.01393032	-0.21789732	-0.10356432	0.25095932
0.96694132	0.34358232	-0.01452232	-0.22179332	-0.10629232	0.24999132
0.96800732	0.34385232	-0.01514932	-0.22134832	-0.11031432	0.24817032
0.96874132	0.34399232	-0.01574632	-0.22339332	-0.11428532	0.24640632
0.96921232	0.34399832	-0.01643332	-0.22373532	-0.11749232	0.24466732
0.96984432	0.34402432	-0.01708832	-0.22185132	-0.12176832	0.24326832
0.97102432	0.34421832	-0.01769832	-0.22025532	-0.12795332	0.24175532
0.97164932	0.34417132	-0.01822932	-0.22173532	-0.13051332	0.24065232
0.97286632	0.34426732	-0.01869932	-0.22300732	-0.13671032	0.23917032
0.97424332	0.34431832	-0.01908332	-0.22760732	-0.14452132	0.23873432
0.97537732	0.34423232	-0.01942232	-0.23129032	-0.14844332	0.23745632
0.97700532	0.34422332	-0.01970432	-0.23250632	-0.15476732	0.23648732
0.97867332	0.34415632	-0.01996632	-0.23279132	-0.16293832	0.23505832
0.98023432	0.34398032	-0.02017432	-0.23381432	-0.17042732	0.23320432
0.98175232	0.34375432	-0.02037032	-0.23145832	-0.17814732	0.23169432
0.98304932	0.34341332	-0.02047532	-0.22653032	-0.18397932	0.23171632
0.98462232	0.34312232	-0.02051432	-0.21736232	-0.19279832	0.23158232
0.98581632	0.34264232	-0.02048232	-0.20848732	-0.19946332	0.23244632
0.98676732	0.34205332	-0.02026632	-0.20146332	-0.20549032	0.23334432
0.98756032	0.34137632	-0.01990532	-0.20016832	-0.20814332	0.23371332
0.98935132	0.34098332	-0.01946032	-0.19751032	-0.21472532	0.23360832
0.99081432	0.34040232	-0.01880032	-0.19842232	-0.22188732	0.23355832
0.99242332	0.33982932	-0.01806432	-0.19714332	-0.22742232	0.23282632
0.99344832	0.33901532	-0.01714832	-0.19889132	-0.23825432	0.23204432
0.99533532	0.33851232	-0.01614232	-0.19471332	-0.24188032	0.23270532
0.99750032	0.33808832	-0.01497532	-0.19398832	-0.25022232	0.23286132
0.99890832	0.33731832	-0.01367332	-0.19389432	-0.25963032	0.23247332
1.00019032	0.33646832	-0.01225432	-0.19702132	-0.26323132	0.23154632
1.00160032	0.33558732	-0.01070532	-0.20047632	-0.26903432	0.22972332
1.00257032	0.33448032	-0.00903532	-0.20806632	-0.27256432	0.22810432
1.00381032	0.33344532	-0.00720932	-0.21704932	-0.28183832	0.22655532
1.00552032	0.33257632	-0.00526332	-0.22112132	-0.28556732	0.22657432
1.00710032	0.33166032	-0.00321232	-0.22567932	-0.29116032	0.22711332
1.00815032	0.33057432	-0.00109232	-0.23091832	-0.29565932	0.22873032
1.00929032	0.32954432	0.00105132	-0.23002132	-0.30377032	0.23173632
1.00977032	0.32830532	0.00316632	-0.23061132	-0.30609932	0.23529532
1.01050032	0.32710932	0.00524332	-0.22725632	-0.31069832	0.23987332
1.01219032	0.32616532	0.00725632	-0.22193132	-0.31822132	0.24272632
1.01263032	0.32474532	0.00917632	-0.22029932	-0.31465032	0.24638932
1.01402032	0.32356432	0.01099532	-0.21398732	-0.31936632	0.24859732
1.01487032	0.32215232	0.01272232	-0.20999132	-0.31929432	0.25087832
1.01485032	0.32039632	0.01430032	-0.20929332	-0.32050132	0.25097432
1.01556032	0.31884132	0.01583532	-0.20866432	-0.32497632	0.25151432
1.01578032	0.31710932	0.01726932	-0.20899032	-0.32905032	0.25219532
1.01591032	0.31535532	0.01853632	-0.20718232	-0.33051032	0.25263632
1.01664032	0.31378532	0.01975732	-0.20536832	-0.32716932	0.25318832
1.01756032	0.31226132	0.02082732	-0.20237332	-0.33163532	0.25398832
1.01725032	0.31032832	0.02179232	-0.20364832	-0.33641132	0.25541732
1.01719032	0.30851332	0.02260632	-0.20162032	-0.33974732	0.25649932
1.01775032	0.30688132	0.02329932	-0.20140232	-0.33613832	0.25774832
1.01802032	0.30514532	0.02382932	-0.19935532	-0.33843932	0.25835132
1.01853032	0.30345332	0.02426132	-0.20262432	-0.33703132	0.25795732
1.01932032	0.30181832	0.02455232	-0.20209132	-0.33865532	0.25665432
1.01974032	0.30003532	0.02469332	-0.20383532	-0.33890732	0.25519632
1.02015032	0.29822432	0.02471532	-0.20581832	-0.33946332	0.25374632
1.02016032	0.29631932	0.02460132	-0.20661232	-0.34222832	0.25169832
1.02011032	0.29443032	0.02442032	-0.20667732	-0.33831832	0.25030732
1.02020032	0.29262732	0.02417932	-0.20797132	-0.34086932	0.24872332
1.02039032	0.29088032	0.02391332	-0.20898032	-0.33963332	0.24710432
1.01951032	0.28884232	0.02359232	-0.21462632	-0.34450232	0.24500632
1.02001032	0.28725132	0.02329732	-0.21970932	-0.33938432	0.24374532
1.02002032	0.28551732	0.02291632	-0.22580232	-0.34198032	0.24136332
1.01975032	0.28372432	0.02250232	-0.23241432	-0.34087332	0.23965532
1.02030032	0.28218932	0.02203232	-0.23562532	-0.34025532	0.23762832
1.01933032	0.28023932	0.02148732	-0.24237232	-0.33836332	0.23587332
1.01875032	0.27841432	0.02090632	-0.24332932	-0.33835132	0.23441232
1.01828032	0.27666332	0.02022232	-0.24320432	-0.33532432	0.23346432
1.01690032	0.27466532	0.01953132	-0.24593632	-0.33437132	0.23222332
1.01603032	0.27283232	0.01878132	-0.24788232	-0.33121132	0.23133332
1.01607032	0.27122532	0.01799332	-0.24936832	-0.32979832	0.23082432
1.01466032	0.26923832	0.01705932	-0.25510332	-0.32833932	0.22950232
1.01491032	0.26766532	0.01607032	-0.25655432	-0.31974432	0.22831032
1.01395032	0.26574732	0.01494832	-0.26129932	-0.32067232	0.22565332
1.01284032	0.26376332	0.01364132	-0.26627632	-0.31505832	0.22457932
1.01225032	0.26188332	0.01224432	-0.26583532	-0.31152832	0.22218632
1.01126032	0.25988932	0.01072032	-0.27011732	-0.31012232	0.22030532
1.01062032	0.25801032	0.00915532	-0.27367232	-0.30784132	0.21838932
1.00990032	0.25619432	0.00745432	-0.27877432	-0.30021732	0.21673732
1.00892032	0.25439132	0.00569532	-0.28689232	-0.30023532	0.21476932
1.00828032	0.25268332	0.00378432	-0.29801832	-0.29856532	0.21278032
1.00739032	0.25082432	0.00173332	-0.30702532	-0.29550932	0.20957932
1.00647032	0.24881232	-0.00057932	-0.31734832	-0.29611432	0.20519732
1.00603032	0.24679532	-0.00308632	-0.32345532	-0.29262832	0.19843432
1.00543032	0.24467232	-0.00577332	-0.33188932	-0.28881732	0.19260132
1.00406032	0.24229132	-0.00857232	-0.33542532	-0.29119932	0.18479532
1.00281032	0.24000632	-0.01137432	-0.33908732	-0.29037832	0.17951932
1.00133032	0.23782432	-0.01419632	-0.34393432	-0.29246132	0.17429132
1.00015032	0.23590332	-0.01690832	-0.35172632	-0.29165232	0.17196032
0.99922532	0.23424732	-0.01958532	-0.35995832	-0.29608932	0.16900332
0.99784532	0.23262332	-0.02231732	-0.37290632	-0.29895232	0.16605532
0.99683332	0.23111632	-0.02511932	-0.38569132	-0.29986532	0.16293332
0.99519632	0.22946532	-0.02798632	-0.39443632	-0.29838232	0.15873032
0.99333832	0.22774432	-0.03093932	-0.40082532	-0.29531632	0.15324332
0.99181932	0.22598832	-0.03401332	-0.39929632	-0.28891832	0.14840332
0.98912532	0.22383732	-0.03707232	-0.39827232	-0.28701532	0.13973932
0.98710832	0.22180532	-0.04010132	-0.39119932	-0.28148232	0.13154832
0.98492632	0.21969832	-0.04305332	-0.38704132	-0.27527032	0.12351932
0.98364532	0.21780932	-0.04586632	-0.38041732	-0.26886832	0.11568632
0.98146832	0.21574932	-0.04841432	-0.37646632	-0.26738232	0.10760232
0.98028232	0.21392032	-0.05066732	-0.37164432	-0.26522932	0.10185832
0.97882732	0.21208632	-0.05261732	-0.37050932	-0.25838932	0.09678732
0.97839732	0.21046332	-0.05433032	-0.36742732	-0.25539732	0.09332732
0.97711932	0.20865132	-0.05568532	-0.36647332	-0.25909132	0.08896032
0.97631332	0.20693932	-0.05682532	-0.36372432	-0.25925332	0.08657832
0.97493632	0.20504232	-0.05779732	-0.36224532	-0.25732532	0.08555032
0.97440032	0.20327232	-0.05866232	-0.35768132	-0.25990232	0.08375532
0.97438032	0.20155732	-0.05941032	-0.35184432	-0.25601932	0.08313232
0.97364732	0.19958832	-0.06004532	-0.34557832	-0.25511632	0.08189832
0.97312132	0.19759132	-0.06063332	-0.34210232	-0.25444832	0.08008932
0.97267932	0.19555632	-0.06115832	-0.33870332	-0.25434632	0.07862232
0.97199732	0.19340032	-0.06167532	-0.33680632	-0.25011032	0.07655232
0.97143132	0.19120632	-0.06214432	-0.33371332	-0.24828232	0.07405332
0.97115332	0.18903132	-0.06261632	-0.33174732	-0.24619232	0.07298732
0.97134232	0.18694132	-0.06305232	-0.32437132	-0.24339232	0.07100132
0.97042732	0.18463332	-0.06333232	-0.32288632	-0.24103232	0.07004632
0.97009632	0.18243432	-0.06363232	-0.31599832	-0.23945032	0.06936932
0.96948632	0.18019932	-0.06392432	-0.30946932	-0.23193932	0.06968232
0.96840232	0.17786332	-0.06418532	-0.30507832	-0.23203232	0.06914332
0.96788332	0.17564332	-0.06457332	-0.29981932	-0.22778032	0.06855132
0.96720332	0.17338532	-0.06501232	-0.29356432	-0.22736132	0.06751532
0.96690532	0.17114332	-0.06554832	-0.29082532	-0.22514932	0.06540232
0.96659032	0.16890832	-0.06618032	-0.28803632	-0.22088032	0.06363532
0.96629332	0.16665332	-0.06685532	-0.28503132	-0.21813432	0.06133432
0.96615732	0.16445832	-0.06755132	-0.28300532	-0.21473332	0.05861232
0.96579032	0.16226632	-0.06814832	-0.28522232	-0.21412432	0.05526732
0.96566032	0.16019432	-0.06877732	-0.28373332	-0.20782132	0.05348432
0.96479032	0.15800232	-0.06939132	-0.28717132	-0.20884732	0.05048732
0.96553032	0.15606432	-0.07018532	-0.28547332	-0.20808232	0.04651532
0.96498132	0.15395732	-0.07096832	-0.28821932	-0.20472932	0.04198732
0.96446032	0.15192632	-0.07174532	-0.29125732	-0.21080032	0.03624132
0.96479932	0.15009732	-0.07256032	-0.29306832	-0.20899432	0.03209732
0.96451732	0.14827532	-0.07328632	-0.29722232	-0.20021432	0.02933632
0.96400632	0.14647632	-0.07403532	-0.30123932	-0.20213132	0.02423032
0.96410432	0.14483532	-0.07487532	-0.30123332	-0.20006732	0.02013832
0.96353432	0.14316432	-0.07566132	-0.30565032	-0.19606832	0.01641532
0.96368732	0.14171232	-0.07651732	-0.30677432	-0.19752132	0.01190732
0.96441232	0.14042232	-0.07747632	-0.30676332	-0.18518532	0.00979932
0.96325332	0.13895432	-0.07836332	-0.31388332	-0.19284632	0.00311732
0.96307332	0.13765332	-0.07946732	-0.31536432	-0.19282532	-0.00287132
0.96408732	0.13660332	-0.08073832	-0.30682432	-0.18942432	-0.00592632
0.96313432	0.13533932	-0.08203332	-0.31640032	-0.19315732	-0.01360832
0.96373332	0.13437632	-0.08347432	-0.31448532	-0.18323932	-0.01732132
0.96334532	0.13338332	-0.08490332	-0.31781332	-0.18848032	-0.02440232
0.96308932	0.13247832	-0.08628432	-0.31918732	-0.18648632	-0.02959332
0.96417932	0.13192132	-0.08773432	-0.31659232	-0.18117532	-0.03221532
0.96430032	0.13128032	-0.08906932	-0.31948232	-0.18589332	-0.03855032
0.96351532	0.13058232	-0.09038432	-0.32744132	-0.18313332	-0.04284232
0.96415432	0.13016532	-0.09187232	-0.32759732	-0.18072032	-0.04832932
0.96359832	0.12965632	-0.09328532	-0.33134232	-0.17976632	-0.05388532
0.96306532	0.12924232	-0.09471832	-0.33334032	-0.17463732	-0.05947132
0.96273632	0.12895232	-0.09612232	-0.33136232	-0.17275032	-0.06426732
0.96187732	0.12872332	-0.09738232	-0.33298132	-0.17001032	-0.06861332
0.96124532	0.12859732	-0.09850232	-0.33414632	-0.16871832	-0.07192232
0.96087632	0.12855432	-0.09951332	-0.33510232	-0.16991432	-0.07469432
0.96086732	0.12860232	-0.10048332	-0.33605832	-0.16470432	-0.07563432
0.96092532	0.12865332	-0.10135432	-0.33709732	-0.16714732	-0.07825232
0.96120632	0.12871532	-0.10217732	-0.33905932	-0.16834532	-0.08036232
0.96109232	0.12872132	-0.10296132	-0.34396732	-0.17048832	-0.08287532
0.96106332	0.12872732	-0.10378232	-0.34745832	-0.17061732	-0.08523032
0.96113232	0.12871832	-0.10457332	-0.35106032	-0.17292132	-0.08772032
0.96142032	0.12869932	-0.10547632	-0.35244532	-0.17248932	-0.09021032
0.96145232	0.12860432	-0.10639632	-0.35622132	-0.17207732	-0.09490432
0.96197232	0.12853432	-0.10748832	-0.35697332	-0.17329532	-0.10076632
0.96164332	0.12829332	-0.10854932	-0.35876632	-0.17837832	-0.10753432
0.96128932	0.12804932	-0.10959832	-0.36019032	-0.17895632	-0.11438432
0.96109332	0.12779732	-0.11057232	-0.36109932	-0.17617232	-0.12028732
0.96075332	0.12748032	-0.11146132	-0.35940732	-0.17523232	-0.12591032
0.96070632	0.12717132	-0.11220332	-0.35991732	-0.17479932	-0.13229832
0.96009732	0.12676832	-0.11274932	-0.36182032	-0.17589432	-0.13852632
0.96000832	0.12640632	-0.11319832	-0.36332932	-0.17487532	-0.14359632
0.95992132	0.12604232	-0.11354932	-0.36024332	-0.17600432	-0.14889932
0.95917232	0.12563032	-0.11376132	-0.35944732	-0.17650532	-0.15335932
0.95845732	0.12531132	-0.11395032	-0.35268532	-0.16960032	-0.15643432
0.95715332	0.12498532	-0.11410632	-0.34831832	-0.17075332	-0.16199232
0.95596332	0.12477432	-0.11438632	-0.33706932	-0.16714932	-0.16721632
0.95456732	0.12463332	-0.11479132	-0.32863432	-0.16133032	-0.17195432
0.95348832	0.12459832	-0.11538632	-0.31759732	-0.15401432	-0.17847732
0.95222332	0.12457132	-0.11603632	-0.31350132	-0.15150432	-0.18540432
0.95156132	0.12465932	-0.11663832	-0.30915132	-0.14956032	-0.19218732
0.95109932	0.12480332	-0.11710332	-0.30968832	-0.14508532	-0.19654532
0.95046332	0.12492332	-0.11748132	-0.31192332	-0.15099232	-0.20255532
0.95069932	0.12520432	-0.11786832	-0.31320232	-0.14860632	-0.20629832
0.95073032	0.12547332	-0.11825532	-0.31646632	-0.14523332	-0.20915132
0.95110932	0.12581732	-0.11861532	-0.31555332	-0.14130032	-0.21239232
0.95103832	0.12618132	-0.11886332	-0.31796532	-0.13839732	-0.21552132
0.95072332	0.12661932	-0.11913232	-0.31877632	-0.13756032	-0.21965632
0.95055932	0.12723032	-0.11956332	-0.31994732	-0.13175332	-0.22242732
0.95044932	0.12800732	-0.12012132	-0.31564032	-0.13323632	-0.22668932
0.94981432	0.12879832	-0.12064232	-0.31311332	-0.13168532	-0.22841232
0.94939132	0.12968832	-0.12112732	-0.31677332	-0.13042832	-0.23073432
0.94924732	0.13064032	-0.12160532	-0.32061832	-0.12968432	-0.23164332
0.94899532	0.13157932	-0.12189232	-0.32508132	-0.12645732	-0.23182932
0.94922532	0.13258132	-0.12210932	-0.32917832	-0.13513332	-0.23321232
0.94888832	0.13357132	-0.12230132	-0.33645832	-0.13008932	-0.23260332
0.94894532	0.13474932	-0.12275932	-0.33295732	-0.12790732	-0.23343632
0.94762432	0.13584032	-0.12307732	-0.33069732	-0.12272432	-0.23252032
0.94696832	0.13715832	-0.12351632	-0.31525732	-0.11709432	-0.23213932
0.94557332	0.13848132	-0.12397732	-0.30442532	-0.10846032	-0.23177632
0.94467032	0.14012232	-0.12486032	-0.30361432	-0.10983532	-0.23721932
0.94447732	0.14221732	-0.12588732	-0.29660632	-0.10258932	-0.24022932
0.94483232	0.14465432	-0.12673232	-0.29366832	-0.09914832	-0.24124232
0.94517932	0.14744032	-0.12765932	-0.29401632	-0.08031932	-0.23794232
0.94606732	0.15061132	-0.12862832	-0.28039332	-0.07693232	-0.23685932
0.94513632	0.15361932	-0.12917332	-0.27822832	-0.07035232	-0.23487432
0.94371932	0.15672332	-0.12958032	-0.27585932	-0.05393732	-0.23177932
0.94280732	0.16001032	-0.12990432	-0.27186032	-0.03006132	-0.22709232
0.94337732	0.16359732	-0.13027132	-0.26940032	-0.03535132	-0.22987632
0.94304732	0.16705332	-0.13043232	-0.27380032	-0.03332132	-0.23023332
0.94367332	0.17068832	-0.13060132	-0.28388032	-0.03278732	-0.23236632
0.94513832	0.17457432	-0.13116832	-0.28368332	-0.03791832	-0.23903732
0.94400332	0.17804832	-0.13107432	-0.30071232	-0.02432632	-0.23891532
0.94506132	0.18187132	-0.13075332	-0.30421432	-0.02396132	-0.24090132
0.94569632	0.18568632	-0.13042632	-0.31653332	-0.02780432	-0.24582032
0.94680332	0.18968532	-0.13021232	-0.31694432	-0.03202732	-0.25254032
0.94753632	0.19350532	-0.12933432	-0.32687332	-0.03018532	-0.25497032
0.94850732	0.19717132	-0.12804732	-0.34559532	-0.03938932	-0.25747932
0.94956032	0.20070032	-0.12646432	-0.35818632	-0.04762932	-0.26065032
0.94938632	0.20379832	-0.12468232	-0.37415732	-0.04825232	-0.26223232
0.95042032	0.20703132	-0.12268432	-0.38678932	-0.05159032	-0.26302232
0.95108932	0.21004732	-0.12012332	-0.40113832	-0.05711932	-0.25907832
0.95056532	0.21265232	-0.11705732	-0.40628932	-0.06127832	-0.25110832
0.95007132	0.21510032	-0.11395132	-0.40380732	-0.06909532	-0.24313932
0.94858532	0.21703632	-0.11086332	-0.40573932	-0.07545932	-0.23493632
0.94773032	0.21869232	-0.10813532	-0.41482532	-0.08227032	-0.22910832
0.94807332	0.22018832	-0.10575732	-0.42489132	-0.09239232	-0.22537632
0.94838532	0.22124132	-0.10343732	-0.43806732	-0.09903732	-0.21856832
0.94940932	0.22207732	-0.10122932	-0.45062932	-0.10893732	-0.21195432
0.95061132	0.22260232	-0.09891632	-0.45689332	-0.11790432	-0.20262032
0.95136132	0.22266632	-0.09660132	-0.45883332	-0.12459632	-0.19161432
0.95243432	0.22242132	-0.09430432	-0.45471532	-0.13201632	-0.17982032
0.95310432	0.22169632	-0.09210832	-0.44992232	-0.13803132	-0.16780732
0.95370132	0.22053032	-0.09008832	-0.44656132	-0.14047932	-0.15628832
0.95483432	0.21907432	-0.08834632	-0.43907032	-0.14655932	-0.14713832
0.95646432	0.21732732	-0.08691232	-0.43333432	-0.14858032	-0.13880532
0.95808032	0.21518032	-0.08574032	-0.42801032	-0.15010232	-0.13190432
0.95966132	0.21268832	-0.08476332	-0.42331232	-0.15235532	-0.12746032
0.96134932	0.20991132	-0.08402732	-0.41524332	-0.14699932	-0.12246432
0.96270932	0.20680932	-0.08343432	-0.40723732	-0.14946032	-0.11852232
0.96333932	0.20338232	-0.08291832	-0.40004532	-0.14774632	-0.11431132
0.96363632	0.19971832	-0.08242932	-0.39316732	-0.14243132	-0.10917632
0.96369832	0.19590632	-0.08199632	-0.38620232	-0.13728932	-0.10430232
0.96364432	0.19195332	-0.08170632	-0.38025232	-0.13825832	-0.10127232
0.96345332	0.18785832	-0.08158532	-0.37500732	-0.13402732	-0.09817532
0.96337432	0.18374132	-0.08161132	-0.37188232	-0.13284732	-0.09728632
0.96314532	0.17960332	-0.08179832	-0.36769232	-0.13235032	-0.09661832
0.96158932	0.17527132	-0.08193332	-0.36734532	-0.13690632	-0.09639032
0.96065032	0.17112732	-0.08207532	-0.36689732	-0.13408732	-0.09390232
0.95921832	0.16707132	-0.08220632	-0.36649232	-0.13134832	-0.09064232
0.95839732	0.16321132	-0.08243932	-0.36030432	-0.13688732	-0.08902732
0.95734832	0.15944032	-0.08278332	-0.35492232	-0.13717932	-0.08617132
0.95664232	0.15584232	-0.08336732	-0.34871632	-0.13967532	-0.08588032
0.95507232	0.15220832	-0.08402532	-0.34656832	-0.13886332	-0.08460732
0.95345132	0.14873532	-0.08479132	-0.34652332	-0.13663832	-0.08404432
0.95242832	0.14551432	-0.08565932	-0.34523532	-0.13638432	-0.08428932
0.95171032	0.14250532	-0.08657432	-0.34665632	-0.14018132	-0.08462832
0.95070232	0.13963632	-0.08762832	-0.35165332	-0.14213732	-0.08623532
0.95010332	0.13699132	-0.08889232	-0.35576132	-0.14935832	-0.08941732
0.94960532	0.13456932	-0.09033132	-0.36088232	-0.15206232	-0.09321732
0.94937932	0.13238232	-0.09204532	-0.36417132	-0.15635032	-0.09856332
0.94860032	0.13036432	-0.09387432	-0.36922732	-0.16459132	-0.10545232
0.94840232	0.12870732	-0.09586232	-0.37115132	-0.16120832	-0.11174132
0.94721832	0.12724232	-0.09779032	-0.37646232	-0.15421632	-0.11707332
0.94651132	0.12614132	-0.09981332	-0.37794732	-0.15579732	-0.12365132
0.94543032	0.12527132	-0.10181332	-0.38067532	-0.15201332	-0.12929032
0.94508532	0.12475932	-0.10384232	-0.37829532	-0.15209732	-0.13609732
0.94446532	0.12441332	-0.10577932	-0.37978532	-0.14484432	-0.14068732
0.94419632	0.12425532	-0.10764332	-0.37768732	-0.14315332	-0.14649232
0.94349932	0.12413132	-0.10931732	-0.37579132	-0.14808432	-0.15347232
0.94332232	0.12413732	-0.11085732	-0.37346232	-0.14608632	-0.15845332
0.94312232	0.12416532	-0.11222132	-0.37464532	-0.14769732	-0.16525132
0.94265132	0.12416332	-0.11353532	-0.37811532	-0.15317732	-0.17412832
0.94291832	0.12430532	-0.11487732	-0.37918032	-0.14816132	-0.18100232
0.94255032	0.12446732	-0.11604232	-0.38273732	-0.14835232	-0.18911932
0.94227332	0.12483432	-0.11710132	-0.38646532	-0.14859632	-0.19601432
0.94287332	0.12556232	-0.11820232	-0.38758032	-0.14371532	-0.20118132
0.94259332	0.12646932	-0.11917032	-0.39002532	-0.14351032	-0.20691632
0.94218232	0.12778032	-0.12028232	-0.38178232	-0.14258132	-0.21207532
0.94112232	0.12957532	-0.12147232	-0.36247532	-0.12646532	-0.21512632
0.94005632	0.13197532	-0.12278732	-0.32178032	-0.11524332	-0.21979232
0.93834032	0.13492332	-0.12393632	-0.27530132	-0.08452232	-0.22116532
0.93613032	0.13820832	-0.12481032	-0.24436132	-0.04720832	-0.22013132
0.93472532	0.14189532	-0.12554132	-0.22885132	-0.02662232	-0.22003832
0.93438032	0.14598532	-0.12629632	-0.22855432	-0.00900032	-0.22116332
0.93373132	0.15029832	-0.12714032	-0.24247432	0.01015632	-0.22157532
0.93262832	0.15474232	-0.12786132	-0.24281332	0.02301432	-0.22302032
0.93199332	0.15930132	-0.12852532	-0.24263732	0.02944232	-0.22778232
0.93041132	0.16354132	-0.12873532	-0.25123432	0.03644732	-0.23134932
0.93028732	0.16780732	-0.12889532	-0.25395132	0.03318932	-0.23823632
0.93014732	0.17192632	-0.12900232	-0.25588032	0.03211032	-0.24738132
0.92989932	0.17581532	-0.12871932	-0.26723032	0.03178132	-0.25568232
0.93053932	0.17964432	-0.12822432	-0.26958232	0.02638132	-0.26434232
0.93113832	0.18330232	-0.12746932	-0.27638432	0.02380232	-0.27191232
0.93226232	0.18687732	-0.12634832	-0.28254032	0.01747232	-0.27929832
0.93426532	0.19028932	-0.12468032	-0.29167032	0.00052732	-0.28630232
0.93473132	0.19302132	-0.12228432	-0.30980932	-0.00648532	-0.28891732
0.93567132	0.19554332	-0.11962232	-0.31756232	-0.01871132	-0.29414832
0.93581332	0.19764432	-0.11657232	-0.32991632	-0.01989932	-0.29619132
0.93645232	0.19964032	-0.11346532	-0.33753132	-0.02623532	-0.29885732
0.93716232	0.20137532	-0.11011532	-0.35498432	-0.03526232	-0.29959732
0.93838732	0.20283632	-0.10624332	-0.38069232	-0.04856832	-0.29332232
0.93971832	0.20385932	-0.10191032	-0.39726832	-0.06610032	-0.28311032
0.94109932	0.20437932	-0.09723532	-0.41361132	-0.08524532	-0.26914032
0.94193232	0.20419832	-0.09238932	-0.42835332	-0.09541632	-0.25002032
0.94330232	0.20351632	-0.08771032	-0.43043532	-0.09748632	-0.23104432
0.94631532	0.20256132	-0.08354032	-0.42454532	-0.10546232	-0.21604732
0.94989132	0.20122232	-0.07976232	-0.41409332	-0.10936332	-0.20307432
0.95348732	0.19941732	-0.07623532	-0.40764532	-0.11235332	-0.18952232
0.95833032	0.19748932	-0.07303932	-0.39913432	-0.11928532	-0.17793432
0.96301532	0.19513632	-0.07005532	-0.39616032	-0.12492232	-0.16594332
0.96877432	0.19264632	-0.06737032	-0.38635532	-0.13414432	-0.15575432
0.97424432	0.18978732	-0.06491832	-0.37861832	-0.14366432	-0.14609232
0.97943332	0.18664632	-0.06274432	-0.36983832	-0.15512132	-0.13698732
0.98376832	0.18315432	-0.06083232	-0.36097032	-0.16630432	-0.12973832
0.98830332	0.17951032	-0.05936432	-0.35267632	-0.17522932	-0.12431832
0.99250332	0.17571432	-0.05826232	-0.34487832	-0.18500532	-0.12020632
0.99524932	0.17158632	-0.05742232	-0.34121832	-0.19894332	-0.11744432
0.99711332	0.16736632	-0.05678532	-0.34258932	-0.20782232	-0.11328232
0.99873032	0.16317632	-0.05634632	-0.34316732	-0.20928832	-0.11016932
0.99879432	0.15881832	-0.05600532	-0.34711032	-0.21475232	-0.10673632
1.00009032	0.15479032	-0.05591632	-0.33977632	-0.21607032	-0.10248532
1.00013032	0.15070232	-0.05606032	-0.33394432	-0.21577732	-0.09877132
0.99931932	0.14659732	-0.05636132	-0.33138432	-0.21679632	-0.09672232
0.99951232	0.14275532	-0.05695432	-0.32585032	-0.21560732	-0.09575832
0.99847532	0.13884732	-0.05775032	-0.32551032	-0.21772332	-0.09564932
0.99807532	0.13520832	-0.05871132	-0.32571232	-0.22009732	-0.09665532
0.99786832	0.13175832	-0.05986332	-0.32881232	-0.22059832	-0.09755732
0.99747232	0.12839432	-0.06122132	-0.33705732	-0.21927532	-0.10043732
0.99760832	0.12525332	-0.06284232	-0.34415532	-0.21710432	-0.10378332
0.99811232	0.12232032	-0.06475232	-0.34647232	-0.21455332	-0.10767032
0.99800332	0.11945232	-0.06685532	-0.34607932	-0.21745232	-0.11292432
0.99752532	0.11677332	-0.06905132	-0.34474432	-0.21055232	-0.11627032
0.99614332	0.11417932	-0.07122332	-0.34097432	-0.21229232	-0.12020932
0.99590132	0.11194332	-0.07350632	-0.33433232	-0.20920032	-0.12300232
0.99592032	0.10994332	-0.07597032	-0.32430432	-0.20143132	-0.12498132
0.99601832	0.10811732	-0.07871232	-0.32231132	-0.19560832	-0.12934232
0.99615532	0.10648932	-0.08184432	-0.32757632	-0.18994132	-0.13572632
0.99632132	0.10510432	-0.08543032	-0.33190732	-0.18824632	-0.14591332
0.99758132	0.10405432	-0.08951032	-0.34161232	-0.18505732	-0.15826232
0.99829232	0.10323432	-0.09404632	-0.36079932	-0.17425032	-0.17431132
0.99826832	0.10274232	-0.09883732	-0.36520332	-0.16665332	-0.19018032
0.99802332	0.10259332	-0.10333732	-0.35746232	-0.16722732	-0.20623132
0.99722432	0.10269032	-0.10724532	-0.34145732	-0.17107932	-0.21927332
0.99650732	0.10304932	-0.11040332	-0.32351532	-0.17770532	-0.22890932
0.99597132	0.10357332	-0.11286932	-0.31082732	-0.18556032	-0.23488132
0.99554532	0.10425332	-0.11481332	-0.30555032	-0.19178732	-0.23895032
0.99555632	0.10507932	-0.11650432	-0.30265432	-0.18710532	-0.24244732
0.99477732	0.10594632	-0.11799532	-0.30178532	-0.19249932	-0.24928832
0.99461232	0.10710332	-0.11951932	-0.29742232	-0.18814132	-0.25538232
0.99387432	0.10846932	-0.12094232	-0.28855232	-0.18767432	-0.26307232
0.99250632	0.11012332	-0.12222932	-0.27807632	-0.19019232	-0.26891932
0.99135632	0.11216832	-0.12349532	-0.26310432	-0.18598232	-0.27335132
0.99040232	0.11462432	-0.12483432	-0.23911232	-0.18026932	-0.27662432
0.98904832	0.11728732	-0.12599032	-0.22194432	-0.18257932	-0.27957232
0.98751032	0.12013932	-0.12691132	-0.20124032	-0.19621132	-0.28520832
0.98649232	0.12324732	-0.12775632	-0.20010532	-0.21650032	-0.29274132
0.98646032	0.12675132	-0.12882932	-0.19778932	-0.21314832	-0.29850032
0.98537832	0.13040732	-0.12971532	-0.18115132	-0.22865832	-0.30772132
0.98434532	0.13426432	-0.13032932	-0.17433632	-0.24089932	-0.31494132
0.98305832	0.13831432	-0.13087332	-0.17647032	-0.25262632	-0.32111732
0.98197932	0.14258732	-0.13142232	-0.17073832	-0.26217832	-0.32763932
0.98199732	0.14720532	-0.13233132	-0.17251532	-0.26150832	-0.33451032
0.98052932	0.15175432	-0.13302232	-0.16539332	-0.27638232	-0.34346532
0.97933332	0.15638032	-0.13332732	-0.16833032	-0.29091432	-0.35139132
0.97925032	0.16115832	-0.13348932	-0.17123032	-0.29635032	-0.35868732
0.97984932	0.16605732	-0.13365932	-0.17238932	-0.29306032	-0.36413132
0.97930632	0.17083032	-0.13384132	-0.16800032	-0.29623732	-0.37359932
0.97798232	0.17534632	-0.13332032	-0.16915232	-0.30689832	-0.38297432
0.97729732	0.17983232	-0.13253132	-0.16861932	-0.30662132	-0.38782032
0.97630032	0.18405032	-0.13151532	-0.16621132	-0.30811032	-0.39330732
0.97570232	0.18807732	-0.13025732	-0.15725632	-0.30355232	-0.39611732
0.97572532	0.19187532	-0.12880832	-0.14886132	-0.29789332	-0.39794932
0.97656732	0.19565132	-0.12675632	-0.25965432	-0.00023132	-0.33911132
0.97733632	0.19886332	-0.12422032	-0.26172532	-0.01821932	-0.33960132
0.97749732	0.20149232	-0.12137132	-0.28017632	-0.04124332	-0.33868132
0.97606932	0.20324032	-0.11817632	-0.30704432	-0.05889632	-0.33773732
0.97593732	0.20468432	-0.11516932	-0.32677832	-0.07972032	-0.33815132
0.97543032	0.20543832	-0.11203532	-0.34837532	-0.09302132	-0.33687432
0.97508332	0.20564432	-0.10888132	-0.36940032	-0.10038132	-0.33066332
0.97601532	0.20555632	-0.10569632	-0.38500932	-0.11367832	-0.32494732
0.97676032	0.20491632	-0.10229432	-0.40006732	-0.12279632	-0.31382232
0.97800232	0.20383132	-0.09869332	-0.41246832	-0.13112932	-0.29823232
0.97947532	0.20226032	-0.09489832	-0.41575832	-0.14016532	-0.27932332
0.98182732	0.20038432	-0.09113532	-0.40923232	-0.14103532	-0.25675732
0.98518932	0.19822432	-0.08762432	-0.39309532	-0.14645132	-0.23496732
0.98865332	0.19560132	-0.08436032	-0.37509632	-0.15688632	-0.21785732
0.99324132	0.19275332	-0.08146332	-0.34979332	-0.15888932	-0.20093132
0.99833432	0.18959832	-0.07893232	-0.33133032	-0.16097232	-0.18508932
1.00222032	0.18589132	-0.07656932	-0.31993932	-0.17964332	-0.17417632
1.00654032	0.18204032	-0.07445132	-0.30529932	-0.19281032	-0.16158832
1.00904032	0.17763932	-0.07236632	-0.29815532	-0.20620032	-0.14914932
1.01044032	0.17299032	-0.07040032	-0.28897932	-0.21384332	-0.13630232
1.01260032	0.16834632	-0.06878232	-0.27003632	-0.22533732	-0.12287932
1.01431032	0.16353432	-0.06739832	-0.24797732	-0.23280732	-0.10944832
1.01444032	0.15844532	-0.06626932	-0.23649632	-0.24000332	-0.09929232
1.01391032	0.15319832	-0.06551332	-0.22486632	-0.26244932	-0.09173132
1.01221032	0.14775732	-0.06519432	-0.22858332	-0.27737132	-0.08701032
1.01231032	0.14260732	-0.06554532	-0.23211932	-0.28242332	-0.08518632
1.01202032	0.13737132	-0.06627932	-0.23904532	-0.28341932	-0.08526132
1.01304032	0.13241332	-0.06744532	-0.24167632	-0.27778732	-0.08479632
1.01171032	0.12724032	-0.06867932	-0.25310732	-0.27831032	-0.08599732
1.01151032	0.12240032	-0.07020932	-0.25479632	-0.27379332	-0.08664232
1.00977032	0.11750732	-0.07181532	-0.25549232	-0.26954632	-0.08798232
1.00725032	0.11266532	-0.07355632	-0.25637232	-0.26954232	-0.08911232
1.00678032	0.10822632	-0.07565232	-0.23742032	-0.25054732	-0.08947332
1.00417032	0.10379932	-0.07764232	-0.23379232	-0.23925832	-0.09093532
1.00197032	0.09964032	-0.07977432	-0.23306632	-0.24520232	-0.09615132
1.00100032	0.09578432	-0.08212132	-0.23446432	-0.23295432	-0.09925632
1.00024032	0.09213632	-0.08454032	-0.23721532	-0.22440032	-0.10391732
0.99941332	0.08873132	-0.08707132	-0.24128732	-0.21992532	-0.11027232
0.99891632	0.08564232	-0.08979032	-0.24617332	-0.21344032	-0.11823632
0.99840032	0.08283932	-0.09266732	-0.25394532	-0.19970132	-0.12701032
0.99687032	0.08030432	-0.09548832	-0.25670032	-0.19309032	-0.13602432
0.99546032	0.07821132	-0.09824632	-0.25922732	-0.17936632	-0.14378432
0.99359332	0.07654032	-0.10084432	-0.26466832	-0.17582732	-0.15368832
0.99267332	0.07536632	-0.10342932	-0.26268632	-0.17049232	-0.16253532
0.99250732	0.07469932	-0.10598632	-0.26076332	-0.16491632	-0.17205832
0.99248732	0.07441432	-0.10859932	-0.26510332	-0.16220832	-0.18263532
0.99285532	0.07452632	-0.11111632	-0.26708032	-0.16226532	-0.19469932
0.99304932	0.07496532	-0.11329832	-0.26945432	-0.16887832	-0.20752632
0.99343032	0.07575232	-0.11518032	-0.27196332	-0.17331532	-0.21793432
0.99380032	0.07690932	-0.11705532	-0.27074932	-0.16907932	-0.22501832
0.99365132	0.07841732	-0.11906132	-0.25927932	-0.16121632	-0.23105632
0.99301332	0.08034032	-0.12126932	-0.24300632	-0.15105832	-0.23805832
0.99120932	0.08248732	-0.12343732	-0.20972932	-0.14562632	-0.24349632
0.98759532	0.08465432	-0.12484632	-0.18582332	-0.16042832	-0.25070832
0.98492832	0.08691132	-0.12568132	-0.17322832	-0.17423932	-0.25632832
0.98353032	0.08924432	-0.12619632	-0.17372232	-0.18443232	-0.26109932
0.98351832	0.09170132	-0.12670132	-0.17379732	-0.18848232	-0.26504332
0.98349032	0.09427032	-0.12709732	-0.16374732	-0.18868132	-0.26885032
0.98319732	0.09693932	-0.12736532	-0.17179232	-0.19388532	-0.27220632
0.98250832	0.09972332	-0.12765032	-0.17013532	-0.19793732	-0.27646932
0.98094432	0.10252232	-0.12765332	-0.16172332	-0.20858532	-0.27939532
0.98018032	0.10551132	-0.12763832	-0.15688732	-0.20776632	-0.28044232
0.97828132	0.10842232	-0.12724632	-0.15917132	-0.22615632	-0.28330632
0.97872632	0.11155632	-0.12691432	-0.16533832	-0.22433432	-0.28383432
0.98198032	0.11533632	-0.12794632	-0.15060332	-0.20315632	-0.28989232
0.98007832	0.11889932	-0.12874332	-0.16967332	-0.22708132	-0.30642632
0.97891332	0.12267932	-0.12860732	-0.16518432	-0.25418032	-0.31453432
0.97853732	0.12680732	-0.12837632	-0.16395932	-0.26395232	-0.31922632
0.97907232	0.13145232	-0.12900932	-0.15130432	-0.26747332	-0.33106732
0.97752332	0.13620732	-0.12974832	-0.15507932	-0.28282032	-0.34766832
0.97558032	0.14108632	-0.12993632	-0.15722832	-0.29666032	-0.36131132
0.97617132	0.14648132	-0.13021132	-0.16358432	-0.30714532	-0.37210332
0.97858932	0.15248832	-0.13126732	-0.15557732	-0.30370732	-0.38654232
0.97858432	0.15824532	-0.13221932	-0.15763632	-0.30855332	-0.40385332
0.97771832	0.16373432	-0.13265632	-0.16757632	-0.31451932	-0.41955132
0.97737332	0.16912132	-0.13276532	-0.16694932	-0.31786232	-0.43421132
0.97685132	0.17403432	-0.13210432	-0.16570032	-0.31002132	-0.44219332
0.97784232	0.17848932	-0.13088632	-0.16025132	-0.29377132	-0.44582632
0.98030432	0.18254532	-0.12941832	-0.14651832	-0.26556232	-0.44645532
0.98131732	0.18577332	-0.12710832	-0.27288032	-0.00021732	-0.39786732
0.98203932	0.18811432	-0.12457032	-0.30447932	-0.02961932	-0.40520132
0.98268532	0.18974932	-0.12142632	-0.33930232	-0.05586632	-0.40645932
0.98245732	0.19052332	-0.11767932	-0.37346132	-0.07309032	-0.40261732
0.98249632	0.19078332	-0.11378132	-0.39128832	-0.08232432	-0.39409132
0.98139332	0.19025532	-0.10957832	-0.42182132	-0.08541932	-0.38049932
0.98156832	0.18937132	-0.10528632	-0.43902232	-0.09044632	-0.36542532
0.98283632	0.18805132	-0.10085432	-0.46023632	-0.09717332	-0.34881532
0.98521632	0.18628432	-0.09626332	-0.47412532	-0.10722632	-0.32962032
0.98808632	0.18397632	-0.09155532	-0.48278532	-0.11821132	-0.30998432
0.99213932	0.18135632	-0.08706332	-0.47936232	-0.12802432	-0.28896432
0.99717332	0.17844532	-0.08295132	-0.46397832	-0.13278532	-0.26808332
1.00276032	0.17517532	-0.07926832	-0.44142932	-0.13783932	-0.24829332
1.00782032	0.17140032	-0.07603032	-0.41840232	-0.13993832	-0.23151332
1.01330032	0.16732432	-0.07320632	-0.39838932	-0.15254432	-0.21879532
1.01828032	0.16291732	-0.07054332	-0.38517932	-0.15622032	-0.20446932
1.02204032	0.15808132	-0.06793332	-0.37778932	-0.16559632	-0.19100132
1.02639032	0.15318132	-0.06559532	-0.37385732	-0.18505632	-0.17924732
1.02921032	0.14794332	-0.06351032	-0.37530932	-0.19858832	-0.16879332
1.03295032	0.14272532	-0.06186932	-0.37480432	-0.20643032	-0.15956132
1.03453032	0.13716132	-0.06052232	-0.37347032	-0.21854332	-0.15200332
1.03516032	0.13146132	-0.05949532	-0.36533532	-0.22538232	-0.14624332
1.03488032	0.12564832	-0.05875432	-0.35174132	-0.22738632	-0.13916132
1.03408032	0.11982832	-0.05820832	-0.33637332	-0.22712732	-0.13401532
1.03204032	0.11389532	-0.05787632	-0.32788132	-0.22400432	-0.12940132
1.02951032	0.10798632	-0.05768432	-0.32258432	-0.22641932	-0.12664432
1.02608032	0.10211332	-0.05758332	-0.32357532	-0.22371832	-0.12260332
1.02420032	0.09662132	-0.05770332	-0.32214632	-0.21996232	-0.11864732
1.02287032	0.09130232	-0.05807932	-0.32082632	-0.21256232	-0.11568532
1.02122032	0.08613632	-0.05863732	-0.32128132	-0.20990232	-0.11336732
1.01880032	0.08108332	-0.05945332	-0.32189332	-0.20729132	-0.11246932
1.01582032	0.07622332	-0.06049932	-0.32248932	-0.20148532	-0.11262532
1.01321032	0.07159632	-0.06186932	-0.32179832	-0.19799232	-0.11399632
1.01058032	0.06720532	-0.06351432	-0.32053032	-0.19150732	-0.11570532
1.00744032	0.06307532	-0.06535832	-0.32253432	-0.18182932	-0.11746732
1.00517032	0.05929132	-0.06762032	-0.32012732	-0.16972932	-0.11994132
1.00259032	0.05578032	-0.07018232	-0.32483032	-0.16014832	-0.12489332
1.00040032	0.05262432	-0.07309132	-0.32693632	-0.14638432	-0.13167532
0.99775732	0.04977932	-0.07624632	-0.33677632	-0.15104132	-0.14227032
0.99731832	0.04745932	-0.07992632	-0.34726132	-0.13676632	-0.15185632
0.99599432	0.04547632	-0.08398532	-0.35844032	-0.12696932	-0.16428132
0.99438032	0.04389232	-0.08857432	-0.37503032	-0.11363132	-0.17928632
0.99200332	0.04275232	-0.09336032	-0.37749232	-0.11096832	-0.19690232
0.98963332	0.04213432	-0.09782732	-0.36632732	-0.10348732	-0.20929232
0.98752432	0.04194832	-0.10149632	-0.34614632	-0.10920532	-0.21719632
0.98675932	0.04216132	-0.10438132	-0.33063132	-0.11077132	-0.21786832
0.98732232	0.04272632	-0.10685732	-0.31973132	-0.11168132	-0.21413332
0.98703632	0.04350632	-0.10906032	-0.31878532	-0.11834032	-0.21239032
0.98716932	0.04451232	-0.11137532	-0.31632832	-0.11769132	-0.21173532
0.98731932	0.04575232	-0.11381532	-0.30482432	-0.11390532	-0.21231832
0.98639832	0.04708332	-0.11612432	-0.29064232	-0.10808832	-0.21419432
0.98456932	0.04851032	-0.11810432	-0.27441132	-0.10897132	-0.21685932
0.98396432	0.05009632	-0.11987832	-0.24604732	-0.10506232	-0.21652432
0.98185232	0.05168232	-0.12112732	-0.23158332	-0.11630632	-0.21784532
0.98043832	0.05337632	-0.12224932	-0.22116632	-0.11015232	-0.21692532
0.97946232	0.05507932	-0.12330132	-0.19992832	-0.11140532	-0.21821232
0.97778132	0.05672932	-0.12409832	-0.18987732	-0.11156732	-0.22063532
0.97540732	0.05829132	-0.12463032	-0.18653732	-0.12243432	-0.22526132
0.97474132	0.05989032	-0.12515632	-0.17014232	-0.12082532	-0.22728132
0.97408932	0.06147832	-0.12559832	-0.16378432	-0.11992532	-0.22816632
0.97271132	0.06304832	-0.12594232	-0.17438532	-0.12872432	-0.23375932
0.97203332	0.06477732	-0.12632132	-0.16306432	-0.13578832	-0.23696132
0.97155832	0.06665132	-0.12649432	-0.16062632	-0.14241532	-0.23948532
0.97136532	0.06871032	-0.12671532	-0.14613232	-0.14666032	-0.24241732
0.97135132	0.07095132	-0.12689932	-0.14774232	-0.14817332	-0.24447932
0.97125132	0.07336132	-0.12710132	-0.14657932	-0.15757832	-0.24836532
0.97142732	0.07600232	-0.12737632	-0.15166432	-0.16614832	-0.25134132
0.97158132	0.07888032	-0.12766832	-0.14803832	-0.17675432	-0.25528632
0.97256732	0.08212632	-0.12827032	-0.14870032	-0.17975132	-0.25877632
0.97269032	0.08552532	-0.12856632	-0.14869732	-0.19282132	-0.26273432
0.97314032	0.08898832	-0.12863232	-0.14408932	-0.20180332	-0.26466832
0.97360132	0.09251432	-0.12887532	-0.14037532	-0.20603332	-0.26886932
0.97394132	0.09608132	-0.12921132	-0.14409832	-0.20294932	-0.27347832
0.97331032	0.09970632	-0.12945832	-0.14585932	-0.21509732	-0.28179832
0.97319532	0.10351332	-0.12971132	-0.13953732	-0.21667132	-0.28711532
0.97320632	0.10756632	-0.12997132	-0.14451332	-0.22903832	-0.29457532
0.97298032	0.11166832	-0.12997832	-0.14490832	-0.24213732	-0.30066432
0.97351832	0.11589032	-0.12989332	-0.15080532	-0.24639732	-0.30596332
0.97348232	0.11995732	-0.12946532	-0.15441332	-0.24730032	-0.30908332
0.97256332	0.12365132	-0.12859832	-0.14463032	-0.24539432	-0.30942132
0.97256032	0.12712432	-0.12798232	-0.13945032	-0.22833432	-0.31291532
0.97391832	0.13113532	-0.12935132	-0.13335032	-0.22369632	-0.33587832
0.97025432	0.13457932	-0.12924532	-0.15304032	-0.25423632	-0.35849532
0.96932032	0.13821232	-0.12850732	-0.15294032	-0.26442932	-0.36916732
0.96978332	0.14208032	-0.12802732	-0.14801832	-0.26115332	-0.38171332
0.97030332	0.14600532	-0.12784832	-0.14812832	-0.25991432	-0.39840332
0.97060232	0.14997632	-0.12766332	-0.15465432	-0.26931732	-0.41785032
0.97160332	0.15421332	-0.12692132	-0.21422632	0.08272932	-0.36628332
0.97321632	0.15803832	-0.12593132	-0.22064132	0.07584532	-0.37493132
0.97519532	0.16171432	-0.12491832	-0.23421532	0.06278832	-0.38352032
0.97756432	0.16515132	-0.12375532	-0.24210732	0.04948732	-0.38950632
0.98124232	0.16845832	-0.12239832	-0.25069332	0.02933032	-0.39146132
0.98395032	0.17114332	-0.12044732	-0.26571232	0.00618632	-0.39013332
0.98569732	0.17310632	-0.11812132	-0.28551532	-0.01694232	-0.38726932
0.98762432	0.17449532	-0.11565032	-0.30502532	-0.04559732	-0.38404232
0.98809032	0.17497332	-0.11279732	-0.33531832	-0.05910332	-0.37652132
0.98918632	0.17491232	-0.10980532	-0.36496232	-0.06937132	-0.36673232
0.99068032	0.17431532	-0.10661632	-0.39422532	-0.08378032	-0.35571232
0.99303532	0.17326932	-0.10309732	-0.42764632	-0.09511932	-0.34064132
0.99581132	0.17177232	-0.09930732	-0.45517332	-0.10197432	-0.31997832
0.99949432	0.16986732	-0.09534332	-0.46630932	-0.11683232	-0.30085232
1.00410032	0.16761232	-0.09148832	-0.46505632	-0.13189632	-0.27942732
1.00854032	0.16485532	-0.08768932	-0.45151032	-0.13860432	-0.25656932
1.01227032	0.16150432	-0.08408532	-0.43449132	-0.14304432	-0.23574032
1.01829032	0.15803232	-0.08091832	-0.40327132	-0.14805032	-0.21650932
1.02278032	0.15382132	-0.07787832	-0.37798032	-0.15507832	-0.19850432
1.02724032	0.14924032	-0.07504832	-0.34653732	-0.15937532	-0.18175932
1.03152032	0.14421532	-0.07240332	-0.32225232	-0.16726832	-0.16682332
1.03528032	0.13880832	-0.06993632	-0.30329232	-0.17417132	-0.15164132
1.03990032	0.13319232	-0.06781532	-0.28552732	-0.18756832	-0.13945532
1.04244032	0.12709732	-0.06587832	-0.27433932	-0.20604532	-0.12850832
1.04491032	0.12081432	-0.06440632	-0.26939532	-0.21930532	-0.12041232
1.04637032	0.11419432	-0.06332632	-0.25683532	-0.23051832	-0.11318132
1.04605032	0.10719532	-0.06265932	-0.24823032	-0.24625332	-0.11041132
1.04577032	0.10016832	-0.06246532	-0.23580332	-0.24948432	-0.10862532
1.04232032	0.09285532	-0.06243632	-0.23653032	-0.26372532	-0.10985432
1.04033032	0.08569932	-0.06278932	-0.22858232	-0.26322432	-0.10847132
1.03727032	0.07861432	-0.06329232	-0.22236732	-0.25637032	-0.10790132
1.03461032	0.07174032	-0.06406432	-0.21426932	-0.25427132	-0.10732632
1.03229032	0.06508132	-0.06513732	-0.21019332	-0.24260732	-0.10754632
1.02991032	0.05867632	-0.06654832	-0.21223232	-0.23466832	-0.10948132
1.02825032	0.05254932	-0.06837032	-0.21580632	-0.22385032	-0.11335532
1.02670032	0.04672232	-0.07065032	-0.22362532	-0.21340132	-0.11913132
1.02589032	0.04122632	-0.07341732	-0.23131332	-0.20092232	-0.12751932
1.02332032	0.03603632	-0.07645032	-0.25246232	-0.19262232	-0.13822232
1.02204032	0.03133732	-0.07981332	-0.26607232	-0.17277132	-0.14804532
1.02004032	0.02718532	-0.08324532	-0.27820032	-0.15663632	-0.15705232
1.01783032	0.02359332	-0.08677832	-0.29216432	-0.14792132	-0.16516232
1.01628032	0.02061232	-0.09058732	-0.30487032	-0.13660432	-0.17399232
1.01465032	0.01825532	-0.09457432	-0.31542032	-0.12441232	-0.18312032
1.01276032	0.01654932	-0.09878832	-0.32492432	-0.10942032	-0.19238832
1.01132032	0.01548432	-0.10309332	-0.33213532	-0.10176532	-0.20515932
1.00987032	0.01503832	-0.10724132	-0.32797032	-0.09908232	-0.21555832
1.00888032	0.01508432	-0.11095132	-0.31784432	-0.10166932	-0.22420932
1.00812032	0.01542332	-0.11399932	-0.30643032	-0.11333032	-0.23127432
1.00718032	0.01593032	-0.11616532	-0.30482832	-0.12890332	-0.23572232
1.00781032	0.01664232	-0.11774732	-0.30659632	-0.13582632	-0.23530732
1.00821032	0.01743832	-0.11890632	-0.30955632	-0.14280932	-0.23404532
1.00770032	0.01834432	-0.11989432	-0.31120532	-0.14668532	-0.23436432
1.00669032	0.01928732	-0.12081732	-0.30660232	-0.14538632	-0.23410932
1.00536032	0.02030932	-0.12169832	-0.29503732	-0.14445032	-0.23420732
1.00349032	0.02138032	-0.12244032	-0.27790932	-0.14093332	-0.23390032
1.00176032	0.02245332	-0.12315732	-0.26181632	-0.13753332	-0.23455132
1.00020032	0.02349132	-0.12382032	-0.24944032	-0.13818032	-0.23516932
0.99933532	0.02449032	-0.12435532	-0.24490532	-0.13666232	-0.23587632
0.99903832	0.02540032	-0.12474332	-0.24286632	-0.13563532	-0.23774932
0.99915732	0.02624032	-0.12499132	-0.24793432	-0.13519732	-0.24028532
0.99869932	0.02697132	-0.12509432	-0.25818032	-0.13822032	-0.24412432
0.99868432	0.02772132	-0.12531932	-0.25758432	-0.14173832	-0.24910632
0.99887732	0.02856332	-0.12563732	-0.24736932	-0.13108232	-0.25158332
0.99718432	0.02939532	-0.12569432	-0.24263132	-0.13293932	-0.25549632
0.99544732	0.03032932	-0.12569432	-0.23476832	-0.13196732	-0.25996332
0.99420832	0.03141432	-0.12578632	-0.22101732	-0.13160032	-0.26378332
0.99375532	0.03269632	-0.12599732	-0.21057632	-0.12528632	-0.26670532
0.99328132	0.03408632	-0.12609332	-0.20825332	-0.12689132	-0.26988332
0.99375532	0.03560032	-0.12616232	-0.20949632	-0.12794632	-0.27194532
0.99358632	0.03720532	-0.12605332	-0.22297132	-0.13585932	-0.27550432
0.99449332	0.03892432	-0.12605232	-0.23198832	-0.13403732	-0.27704632
0.99446632	0.04075032	-0.12597432	-0.23571132	-0.13749332	-0.27841632
0.99468232	0.04269832	-0.12580732	-0.23320832	-0.13786432	-0.27846132
0.99399532	0.04467832	-0.12565132	-0.22453932	-0.13957732	-0.27741732
0.99415532	0.04682732	-0.12584832	-0.21631232	-0.13639532	-0.27752932
0.99346832	0.04902632	-0.12617132	-0.21861832	-0.13977132	-0.28147732
0.99363732	0.05143632	-0.12667132	-0.21273832	-0.13728932	-0.28355732
0.99371832	0.05393532	-0.12693832	-0.21718432	-0.14280132	-0.28544832
0.99419532	0.05655732	-0.12699232	-0.21591032	-0.14518932	-0.28583932
0.99516432	0.05931532	-0.12712232	-0.21904432	-0.14630432	-0.28623332
0.99567632	0.06222732	-0.12723432	-0.22440632	-0.15141132	-0.28785432
0.99553732	0.06516532	-0.12715732	-0.22667432	-0.15742232	-0.28792332
0.99550332	0.06821332	-0.12706832	-0.22082832	-0.15305732	-0.28406932
0.99439032	0.07120332	-0.12687232	-0.21513132	-0.15402132	-0.28213532
0.99364232	0.07421732	-0.12683732	-0.21090432	-0.15865532	-0.28177932
0.99269832	0.07735032	-0.12692332	-0.21959132	-0.16725432	-0.28387932
0.99388732	0.08077932	-0.12710732	-0.20716432	-0.17035132	-0.28345232
0.99478632	0.08436032	-0.12695732	-0.21425132	-0.17910532	-0.28101832
0.99593032	0.08814432	-0.12690532	-0.21723632	-0.17698832	-0.27750832
0.99584232	0.09209732	-0.12746332	-0.22137532	-0.18020332	-0.27983832
0.99730932	0.09654732	-0.12865532	-0.21157332	-0.17052332	-0.28335632
0.99662632	0.10145232	-0.13062232	-0.18660832	-0.19456232	-0.29731932
0.99123132	0.10604832	-0.13058532	-0.18360432	-0.24313432	-0.30533932
0.99154532	0.11131132	-0.13071832	-0.18223932	-0.25173532	-0.30443032
0.99311232	0.11691132	-0.13165032	-0.18573232	-0.24007932	-0.30927132
0.98989232	0.12199732	-0.13161432	-0.18157432	-0.26831532	-0.31747032
0.99040732	0.12716532	-0.13078532	-0.18128532	-0.25767432	-0.31108332
0.99329232	0.13225032	-0.13032432	-0.18622632	-0.22084732	-0.30326532
0.99702232	0.13730432	-0.13101832	-0.19578732	-0.15848432	-0.30358632
0.99771232	0.14217332	-0.13255132	-0.16933232	-0.17625932	-0.32526432
0.99424032	0.14645432	-0.13225132	-0.18018632	-0.20781432	-0.33982532
0.99472132	0.15098632	-0.13148232	-0.18450432	-0.18874532	-0.33798932
0.99424532	0.15519332	-0.13093732	-0.23796632	-0.08696832	-0.32838532
0.99175032	0.15876232	-0.13026832	-0.24254732	-0.10812032	-0.34366432
0.98839032	0.16180732	-0.12867232	-0.26887032	-0.05841632	-0.33915432
0.98570732	0.16432432	-0.12642932	-0.29768732	-0.07434532	-0.34491932
0.98347032	0.16641232	-0.12380832	-0.32057632	-0.07806432	-0.34532032
0.98160032	0.16793232	-0.12079732	-0.35170932	-0.08697632	-0.34462132
0.98046132	0.16896632	-0.11762332	-0.38276932	-0.09459232	-0.34449832
0.97987132	0.16950732	-0.11426632	-0.41653132	-0.09904232	-0.34089632
0.98032232	0.16969232	-0.11086332	-0.45115132	-0.10818932	-0.33793432
0.98123632	0.16952532	-0.10737832	-0.47233332	-0.11412332	-0.33144932
0.98228732	0.16899332	-0.10372532	-0.48713032	-0.12456332	-0.32262432
0.98294632	0.16792432	-0.09985732	-0.49994732	-0.12907832	-0.30867432
0.98396732	0.16641832	-0.09576832	-0.50700832	-0.13095332	-0.28920632
0.98608532	0.16450232	-0.09172132	-0.50761532	-0.13337332	-0.26824432
0.98891932	0.16213632	-0.08778532	-0.50359732	-0.14368832	-0.25004532
0.99408532	0.15956632	-0.08425632	-0.49217432	-0.14609832	-0.23219132
0.99906332	0.15638432	-0.08101832	-0.48001432	-0.15216632	-0.21636032
1.00522032	0.15279432	-0.07821032	-0.46775632	-0.16015232	-0.20382732
1.01063032	0.14859632	-0.07558932	-0.45980732	-0.17363532	-0.19427132
1.01596032	0.14397732	-0.07318632	-0.44894632	-0.17574032	-0.18234032
1.02136032	0.13894032	-0.07090332	-0.42901232	-0.18863932	-0.17085832
1.02324032	0.13319732	-0.06852132	-0.41281132	-0.19540532	-0.15891332
1.02513032	0.12725432	-0.06630732	-0.39036832	-0.20069232	-0.14394832
1.02759032	0.12121132	-0.06440232	-0.35985232	-0.20383532	-0.13016132
1.02833032	0.11477532	-0.06275732	-0.33497032	-0.21750832	-0.11885432
1.02809032	0.10812332	-0.06149932	-0.31969832	-0.21749332	-0.10821832
1.02873032	0.10148332	-0.06070932	-0.30615232	-0.22856132	-0.10220032
1.02725032	0.09461732	-0.06029132	-0.30642732	-0.23341432	-0.09828132
1.02838032	0.08804932	-0.06047532	-0.30530232	-0.23667732	-0.09687532
1.02637032	0.08121632	-0.06094732	-0.31752132	-0.23686132	-0.09764132
1.02752032	0.07478432	-0.06203432	-0.31898932	-0.22956332	-0.09884532
1.02446032	0.06822932	-0.06320932	-0.33759832	-0.22919732	-0.10262332
1.02142032	0.06195732	-0.06471732	-0.35303332	-0.22429032	-0.10650432
1.01966032	0.05607932	-0.06673532	-0.36050832	-0.21639932	-0.11230132
1.01584032	0.05035932	-0.06899632	-0.37154432	-0.20958432	-0.11925332
1.01304032	0.04502732	-0.07177232	-0.37552832	-0.19603432	-0.12741632
1.00912032	0.04011432	-0.07485032	-0.38155532	-0.18195432	-0.13822232
1.00398032	0.03560532	-0.07814632	-0.38975532	-0.17141932	-0.15116032
0.99971932	0.03166932	-0.08179232	-0.39167532	-0.15536732	-0.16251432
0.99489132	0.02830632	-0.08551032	-0.39454532	-0.13800332	-0.17416732
0.99099132	0.02562932	-0.08948632	-0.39678432	-0.12572732	-0.18731032
0.98692432	0.02364632	-0.09348332	-0.39972032	-0.11378832	-0.19776832
0.98524732	0.02237532	-0.09766332	-0.39352832	-0.10427632	-0.20741832
0.98274732	0.02170732	-0.10137532	-0.39004232	-0.10584432	-0.21650032
0.98119432	0.02159832	-0.10454932	-0.38483532	-0.11407232	-0.22198932
0.98160832	0.02196832	-0.10726532	-0.38510532	-0.12060332	-0.22154732
0.98236932	0.02270332	-0.10942032	-0.39253032	-0.12700732	-0.21900832
0.98375432	0.02379832	-0.11127532	-0.40259632	-0.13481232	-0.21505932
0.98515932	0.02521432	-0.11299632	-0.40889632	-0.14016432	-0.21046432
0.98563332	0.02680532	-0.11454432	-0.40606132	-0.14395932	-0.20548332
0.98445132	0.02855332	-0.11585532	-0.39258132	-0.14485932	-0.20036332
0.98313732	0.03042332	-0.11705732	-0.36980732	-0.13661232	-0.19410432
0.98072832	0.03238032	-0.11804632	-0.34663832	-0.13196732	-0.19017032
0.97867332	0.03437132	-0.11891732	-0.32712632	-0.12974332	-0.18874032
0.97648732	0.03635532	-0.11958132	-0.32289332	-0.12485632	-0.18731232
0.97644932	0.03826732	-0.12020032	-0.31924632	-0.12503732	-0.18797232
0.97609332	0.04006732	-0.12049232	-0.32959732	-0.12774932	-0.18974932
0.97702032	0.04186732	-0.12089432	-0.33458232	-0.12634732	-0.19249632
0.97678932	0.04357732	-0.12118232	-0.34014932	-0.12191132	-0.19580532
0.97643132	0.04532932	-0.12144332	-0.33384232	-0.11843032	-0.20034232
0.97553232	0.04719832	-0.12176532	-0.31896232	-0.11292132	-0.20517032
0.97499532	0.04923532	-0.12224532	-0.30069432	-0.10162832	-0.20838232
0.97390432	0.05143132	-0.12263832	-0.27974332	-0.09327932	-0.21284032
0.97394332	0.05385432	-0.12306232	-0.25746832	-0.08368432	-0.21664432
0.97336232	0.05637532	-0.12334732	-0.25165732	-0.08532132	-0.22216132
0.97421632	0.05906332	-0.12369232	-0.24591632	-0.07676932	-0.22606032
0.97559732	0.06187332	-0.12414732	-0.24452732	-0.06876032	-0.22998332
0.97614132	0.06473732	-0.12445732	-0.24883732	-0.06972332	-0.23502532
0.97643732	0.06773132	-0.12477432	-0.24681432	-0.05756832	-0.23794032
0.97682632	0.07097132	-0.12530732	-0.23504232	-0.04486832	-0.24147132
0.97698632	0.07437832	-0.12585232	-0.21243432	-0.04562232	-0.24780732
0.97661032	0.07784132	-0.12613032	-0.19837532	-0.01824532	-0.24459032
0.97518032	0.08128732	-0.12615032	-0.20809632	0.02253132	-0.24071232
0.97566632	0.08501832	-0.12669932	-0.21436232	0.01616132	-0.24565432
0.97601732	0.08885432	-0.12714532	-0.21525432	0.03135632	-0.24648332
0.97843532	0.09304532	-0.12780832	-0.21647432	0.02617232	-0.24810932
0.97918632	0.09724832	-0.12819232	-0.22222432	0.02263632	-0.24939132
0.97946332	0.10152932	-0.12863632	-0.22537232	0.02691832	-0.25049732
0.97951032	0.10599332	-0.12926632	-0.22010932	0.02657532	-0.25314732
0.97887332	0.11061332	-0.12994232	-0.22696632	0.04600532	-0.25324432
0.97806132	0.11554432	-0.13088732	-0.22436832	0.06900432	-0.25306132
0.97753332	0.12060132	-0.13132032	-0.21500932	0.07690832	-0.25187632
0.97713132	0.12562032	-0.13138832	-0.22566332	0.07591332	-0.24938132
0.97791532	0.13049432	-0.13130332	-0.23122332	0.05644332	-0.25054632
0.97772332	0.13500432	-0.13100132	-0.24502232	0.04412432	-0.25351932
0.97933632	0.13952432	-0.13168132	-0.10354132	-0.22538732	-0.30948032
0.97878432	0.14407832	-0.13219532	-0.10887332	-0.23782232	-0.32441032
0.97861832	0.14877332	-0.13234332	-0.11271432	-0.25056032	-0.33812332
0.97689632	0.15348132	-0.13199932	-0.25543432	0.05261432	-0.29453732
0.97569832	0.15788132	-0.13240932	-0.11242332	-0.27358032	-0.37070232
0.97354732	0.16230432	-0.13222032	-0.12250732	-0.28395232	-0.38993932
0.97170032	0.16678232	-0.13133332	-0.24758932	0.07344632	-0.33715032
0.96919232	0.17070632	-0.13017832	-0.25259332	0.08997232	-0.34796532
0.96738132	0.17465132	-0.12882532	-0.25175332	0.09740432	-0.36015432
0.96554932	0.17833832	-0.12693632	-0.24809532	0.10179232	-0.36918832
0.96440432	0.18172532	-0.12456732	-0.24506432	0.10090432	-0.37587232
0.96496432	0.18485632	-0.12194832	-0.24529832	0.08644432	-0.38291532
0.96690632	0.18751932	-0.11899332	-0.24970132	0.06368332	-0.39014832
0.97024632	0.18954232	-0.11593932	-0.25863732	0.02998732	-0.39993432
0.97159432	0.19042432	-0.11249132	-0.28931432	0.01609932	-0.40512432
0.97433832	0.19088632	-0.10903832	-0.31978232	-0.00480532	-0.41104032
0.97684632	0.19077132	-0.10531332	-0.35896232	-0.02453432	-0.41264632
0.97797032	0.18985232	-0.10099032	-0.40482132	-0.03075532	-0.40323232
0.98011632	0.18854032	-0.09618832	-0.44042132	-0.04399332	-0.38890832
0.98383832	0.18697832	-0.09121632	-0.46109332	-0.06345132	-0.37330532
0.98574632	0.18445332	-0.08582132	-0.46724432	-0.06773732	-0.34809532
0.98906132	0.18164032	-0.08057832	-0.46776132	-0.07286632	-0.32127232
0.99306132	0.17839032	-0.07554932	-0.46224532	-0.07556232	-0.29450732
0.99782732	0.17478532	-0.07093032	-0.45095132	-0.07298132	-0.26813832
1.00367032	0.17087732	-0.06676432	-0.43049632	-0.07395132	-0.24477232
1.00992032	0.16666132	-0.06297832	-0.41559532	-0.07176832	-0.22300632
1.01481032	0.16192532	-0.05941032	-0.39787732	-0.07538032	-0.20231432
1.02038032	0.15701432	-0.05623232	-0.37267832	-0.07686032	-0.18300832
1.05635032	0.15646332	-0.05512932	-0.09424632	-0.12679932	-0.17444332
1.02885032	0.14620632	-0.05065132	-0.31280732	-0.08123832	-0.14396632
1.03245032	0.14047032	-0.04843632	-0.28302732	-0.08978532	-0.12572632
1.03594032	0.13464132	-0.04676532	-0.25115732	-0.09615532	-0.10974032
1.03825032	0.12854332	-0.04570632	-0.23030632	-0.10030832	-0.09823332
1.04039032	0.12228432	-0.04541832	-0.21285932	-0.11725532	-0.09025032
1.04158032	0.11585532	-0.04581932	-0.20632432	-0.12268232	-0.08605832
1.04180032	0.10931832	-0.04690132	-0.21248832	-0.12906632	-0.08614832
1.04104032	0.10270532	-0.04857332	-0.22504532	-0.14199632	-0.08834732
1.03751032	0.09594232	-0.05057132	-0.24410132	-0.15714232	-0.09393732
1.03449032	0.08955732	-0.05294232	-0.25076232	-0.14606432	-0.09699232
1.03098032	0.08345732	-0.05550132	-0.25500532	-0.13565132	-0.09964832
1.02584032	0.07754832	-0.05814732	-0.26141732	-0.13196532	-0.10315832
1.01841032	0.07184332	-0.06088032	-0.27851832	-0.13022032	-0.10690832
1.01498032	0.06682532	-0.06411932	-0.27725432	-0.11439632	-0.11253432
1.01067032	0.06213532	-0.06754132	-0.28510032	-0.11272932	-0.11993032
1.00670032	0.05788232	-0.07123732	-0.29111132	-0.09837932	-0.12704032
1.00274032	0.05402032	-0.07512332	-0.30169932	-0.08667832	-0.13631232
0.99957832	0.05055432	-0.07927332	-0.31906932	-0.08809532	-0.14907132
0.99708332	0.04756432	-0.08370932	-0.34346232	-0.08263832	-0.16314232
0.99576432	0.04508932	-0.08850032	-0.36815232	-0.07675332	-0.17861132
0.99369832	0.04304232	-0.09349332	-0.39082532	-0.07972532	-0.19855032
0.99106332	0.04161432	-0.09838432	-0.40613432	-0.07660832	-0.21479332
0.98900232	0.04081932	-0.10278632	-0.40357432	-0.08088932	-0.22887732
0.98803032	0.04054432	-0.10649132	-0.38698132	-0.08523232	-0.23565232
0.98701332	0.04064232	-0.10929032	-0.37829932	-0.08988432	-0.23738132
0.98688832	0.04102932	-0.11151632	-0.37537532	-0.10042632	-0.23715932
0.98713932	0.04163032	-0.11346232	-0.37614632	-0.10501732	-0.23624332
0.98711532	0.04237232	-0.11536932	-0.38129132	-0.10972932	-0.23692832
0.98713832	0.04326832	-0.11721932	-0.38525132	-0.11313632	-0.24052932
0.98704232	0.04424132	-0.11889232	-0.39003732	-0.11554732	-0.24396632
0.98766532	0.04536132	-0.12026532	-0.39628632	-0.11530532	-0.24709232
0.98819132	0.04660532	-0.12129032	-0.40444432	-0.12246532	-0.25063832
0.98944232	0.04799832	-0.12218832	-0.40754232	-0.12173532	-0.25229232
0.98902032	0.04944132	-0.12284932	-0.40822732	-0.12166032	-0.25423432
0.98830532	0.05098532	-0.12347132	-0.39903032	-0.12062132	-0.25786432
0.98696332	0.05258332	-0.12395532	-0.38952032	-0.11476332	-0.26039132
0.98623532	0.05432032	-0.12448032	-0.37480632	-0.10443632	-0.26221532
0.98497632	0.05608032	-0.12478132	-0.36788032	-0.10448932	-0.26728932
0.98470532	0.05797932	-0.12514432	-0.36058432	-0.09980432	-0.27091132
0.98430032	0.06002232	-0.12542032	-0.35839932	-0.09788432	-0.27466232
0.98525332	0.06233932	-0.12580832	-0.35375432	-0.09597432	-0.27820432
0.98543932	0.06479732	-0.12605432	-0.35730832	-0.09823532	-0.28288432
0.98599932	0.06747732	-0.12641732	-0.35905632	-0.09339032	-0.28597032
0.98616732	0.07033432	-0.12687032	-0.35492932	-0.08953532	-0.28818232
0.98528832	0.07322132	-0.12717832	-0.34849632	-0.08719232	-0.29121432
0.98493832	0.07625132	-0.12758232	-0.33367732	-0.08176032	-0.29264532
0.98446332	0.07937332	-0.12799432	-0.32619832	-0.07450432	-0.29372732
0.98396732	0.08262432	-0.12848832	-0.31935832	-0.06713532	-0.29525132
0.98471432	0.08605332	-0.12886232	-0.31572332	-0.07123132	-0.29567132
0.98480532	0.08942832	-0.12915132	-0.32613932	-0.07498032	-0.29691032
0.98524332	0.09291532	-0.12949432	-0.33463932	-0.06955732	-0.29713832
0.98471532	0.09627132	-0.12950832	-0.33807632	-0.07464832	-0.29756732
0.98383032	0.09975832	-0.12991932	-0.33192732	-0.05779432	-0.29748932
0.98223832	0.10336232	-0.13025232	-0.31308732	-0.05302332	-0.29994132
0.98167632	0.10730132	-0.13086032	-0.28301832	-0.03604232	-0.30136132
0.98067432	0.11138332	-0.13127732	-0.26697332	-0.01774832	-0.30028532
0.98052932	0.11557232	-0.13153832	-0.26597832	-0.01873032	-0.30221632
0.98132432	0.12005932	-0.13187132	-0.27581432	-0.01216932	-0.30267432
0.98287132	0.12468532	-0.13200432	-0.28122232	-0.01711032	-0.30302232
0.98323332	0.12907532	-0.13155832	-0.28848032	-0.02694432	-0.30172532
0.98233232	0.13322332	-0.13105732	-0.29063232	-0.01764232	-0.29665032
0.97957832	0.13699632	-0.13026432	-0.29008732	-0.00998132	-0.29266532
0.97907132	0.14107832	-0.13112432	-0.01742132	-0.17084332	-0.32893532
0.98238132	0.14677432	-0.13369632	-0.27709932	-0.00609732	-0.32152132
0.97804432	0.15123932	-0.13333232	-0.26282132	0.03715532	-0.31144432
0.98182032	0.15713432	-0.13437532	-0.28339732	0.02253532	-0.31791332
0.97980232	0.16261632	-0.13514632	-0.27467132	0.04156232	-0.32252732
0.97813232	0.16792632	-0.13512832	-0.27817732	0.05598432	-0.32605632
0.97748232	0.17330332	-0.13491032	-0.28761232	0.05339832	-0.33151932
0.97725232	0.17867432	-0.13467932	-0.29449532	0.05123932	-0.34311432
0.97498532	0.18355832	-0.13392532	-0.29848032	0.05843332	-0.35175132
0.97270532	0.18811232	-0.13277032	-0.30792832	0.06169532	-0.35899332
0.97157532	0.19250332	-0.13121232	-0.31577932	0.06021632	-0.36206132
0.97140232	0.19650832	-0.12921232	-0.32288132	0.04210032	-0.36506932
0.97064032	0.19995132	-0.12702732	-0.33808432	0.02615332	-0.36604132
0.97065432	0.20292432	-0.12460632	-0.35584132	0.00977332	-0.36504932
0.97060132	0.20502332	-0.12175632	-0.37888332	-0.01190332	-0.36449132
0.97045832	0.20619732	-0.11883432	-0.41097532	-0.02521032	-0.36248732
0.97154532	0.20680932	-0.11609032	-0.44067632	-0.03506132	-0.36282032
0.97332732	0.20686732	-0.11329732	-0.46944732	-0.04517032	-0.36214632
0.97583232	0.20653432	-0.11034832	-0.48855332	-0.05429132	-0.35966232
0.97789432	0.20562532	-0.10706132	-0.50393232	-0.06448132	-0.35207932
0.97941332	0.20412132	-0.10341532	-0.51129932	-0.07298032	-0.33885132
0.98147032	0.20219232	-0.09942432	-0.52060732	-0.08310832	-0.32222032
0.98551432	0.20006632	-0.09530132	-0.51369532	-0.09384932	-0.30144732
0.99034732	0.19745432	-0.09117332	-0.50551932	-0.10580932	-0.28011032
0.99765932	0.19468032	-0.08732832	-0.48660332	-0.10814832	-0.25368332
1.00488032	0.19125632	-0.08377532	-0.46282632	-0.11892232	-0.23422732
1.01359032	0.18751732	-0.08064532	-0.43791032	-0.11494532	-0.21233932
1.02227032	0.18324832	-0.07782132	-0.41189832	-0.12854832	-0.19621132
1.03033032	0.17839532	-0.07521932	-0.37976832	-0.13517532	-0.18080532
1.03783032	0.17313032	-0.07284732	-0.35011532	-0.14864232	-0.16785832
1.04423032	0.16734332	-0.07069132	-0.31692132	-0.15922332	-0.15447932
1.05017032	0.16118432	-0.06889632	-0.27932832	-0.15940032	-0.14301532
1.05251032	0.15431132	-0.06724832	-0.25302732	-0.19230532	-0.13517232
1.05590032	0.14736832	-0.06620232	-0.21776832	-0.19697932	-0.12987632
1.05576032	0.13975532	-0.06543132	-0.19955432	-0.23192532	-0.12813432
1.05517032	0.13204832	-0.06516632	-0.18575432	-0.23615332	-0.12742532
1.05356032	0.12419832	-0.06538732	-0.18663532	-0.26268932	-0.13162832
1.05288032	0.11641332	-0.06621532	-0.19155032	-0.26647232	-0.13707732
1.05318032	0.10879932	-0.06760832	-0.19110432	-0.26560432	-0.14400332
1.05266032	0.10130932	-0.06926532	-0.19589932	-0.26328532	-0.15080232
1.05124032	0.09400832	-0.07098532	-0.21275332	-0.25075832	-0.15708232
1.04999032	0.08709232	-0.07284432	-0.21920732	-0.24401232	-0.16028932
1.04873032	0.08061832	-0.07484132	-0.23117232	-0.22440632	-0.16186632
1.04614032	0.07442632	-0.07695032	-0.24287732	-0.21827132	-0.16521632
1.04296032	0.06866532	-0.07935232	-0.26389932	-0.21580932	-0.17123532
1.04191032	0.06356232	-0.08237332	-0.26885032	-0.20220032	-0.17812932
1.04017032	0.05891332	-0.08587832	-0.28160132	-0.18928532	-0.18804032
1.03912032	0.05485832	-0.08991432	-0.29350132	-0.17099732	-0.20091232
1.03540032	0.05134632	-0.09409332	-0.31634632	-0.15432232	-0.21587132
1.03235032	0.04870832	-0.09831032	-0.32394432	-0.13998232	-0.23098532
1.02976032	0.04683132	-0.10229432	-0.32387032	-0.12784832	-0.24360432
1.02729032	0.04564632	-0.10579732	-0.31537432	-0.12015132	-0.25190732
1.02501032	0.04510932	-0.10869032	-0.30835132	-0.11544232	-0.25718832
1.02369032	0.04508532	-0.11118532	-0.29391632	-0.11772932	-0.25890632
1.02329032	0.04549132	-0.11341932	-0.27518132	-0.11085732	-0.25777032
1.02219032	0.04623432	-0.11536832	-0.26134132	-0.11266032	-0.25830732
1.02035032	0.04722032	-0.11709132	-0.25198232	-0.11085232	-0.25939032
1.01914032	0.04845232	-0.11870732	-0.23779132	-0.11545432	-0.26116732
1.01786032	0.04985332	-0.12003032	-0.22363532	-0.12229032	-0.26328832
1.01710032	0.05142432	-0.12111032	-0.21350132	-0.12364832	-0.26446932
1.01756032	0.05323132	-0.12205632	-0.19945832	-0.12876332	-0.26451932
1.01713032	0.05520332	-0.12272132	-0.19431832	-0.13448432	-0.26434632
1.01684032	0.05734432	-0.12331732	-0.18415132	-0.14034432	-0.26393632
1.01599032	0.05966432	-0.12393832	-0.18239032	-0.14428332	-0.26303132
1.01465032	0.06207832	-0.12467032	-0.17104432	-0.14175032	-0.26281432
1.01275032	0.06443832	-0.12540632	-0.16758832	-0.14068632	-0.26529732
1.01087032	0.06670132	-0.12609732	-0.15476532	-0.14523032	-0.26910732
1.00870032	0.06882132	-0.12663432	-0.15320532	-0.14280532	-0.27304732
1.00724032	0.07084832	-0.12709432	-0.14299332	-0.14091432	-0.27805032
1.00561032	0.07272232	-0.12721432	-0.14471332	-0.14619932	-0.28466532
1.00511032	0.07460332	-0.12731032	-0.14021432	-0.14642032	-0.29089332
1.00476032	0.07652432	-0.12740332	-0.15453232	-0.14554132	-0.29803732
1.00416032	0.07850532	-0.12757132	-0.14583832	-0.14544632	-0.30426732
1.00248032	0.08042332	-0.12754032	-0.14925632	-0.15060432	-0.31012432
1.00214032	0.08240032	-0.12753232	-0.14482832	-0.13963732	-0.31275632
1.00127032	0.08424132	-0.12744132	-0.13578732	-0.13989632	-0.31725532
1.00090032	0.08601732	-0.12719732	-0.14101732	-0.13916332	-0.32003232
1.00112032	0.08772632	-0.12684532	-0.15395832	-0.13252632	-0.32152732
1.00163032	0.08932432	-0.12651032	-0.14872632	-0.12951132	-0.32162132
1.00193032	0.09087432	-0.12614032	-0.14820232	-0.13376432	-0.32351932
1.00206032	0.09245332	-0.12587132	-0.14394232	-0.13859832	-0.32545432
1.00238032	0.09421032	-0.12575232	-0.16280532	-0.13812832	-0.32731832
1.00236032	0.09617732	-0.12582332	-0.15502932	-0.13994632	-0.32752732
1.00309032	0.09856732	-0.12650632	-0.14112332	-0.14352732	-0.33105032
1.00528032	0.10190232	-0.12849832	-0.14322532	-0.13465532	-0.34039532
1.00066032	0.10477832	-0.12878732	-0.15176332	-0.18709632	-0.34801532
0.99999532	0.10805332	-0.12854432	-0.14947332	-0.20528532	-0.34253032
1.00067032	0.11165532	-0.12869532	-0.15081832	-0.21452932	-0.33920532
1.00056032	0.11523932	-0.12843532	-0.14720932	-0.22770932	-0.33429532
1.00152032	0.11897132	-0.12824532	-0.15059032	-0.23080532	-0.33009632
1.00258032	0.12292832	-0.12870732	-0.14823032	-0.22700732	-0.33016232
1.00299032	0.12682232	-0.12910732	-0.15082132	-0.22588232	-0.33187532
1.00144032	0.13035932	-0.12891032	-0.14990232	-0.23868932	-0.33266432
1.00080032	0.13379732	-0.12854332	-0.15659732	-0.23429332	-0.33080132
1.00081032	0.13721732	-0.12855932	-0.14726132	-0.22680032	-0.33288532
1.00119032	0.14084632	-0.12921632	-0.14977532	-0.22197432	-0.34282932
0.99985432	0.14417732	-0.12901932	-0.15275432	-0.23219932	-0.35057632
1.00008032	0.14761332	-0.12855632	-0.15038132	-0.22987132	-0.35437332
1.00132032	0.15133532	-0.12876632	-0.14944232	-0.21385732	-0.36202032
0.99990332	0.15476132	-0.12899032	-0.14729032	-0.21695932	-0.37755932
0.99807832	0.15800932	-0.12877932	-0.15003832	-0.22240432	-0.39423432
0.99566632	0.16122332	-0.12874832	-0.13506132	-0.23333432	-0.41482432
0.99295632	0.16424232	-0.12824832	-0.14344132	-0.23339332	-0.43272032
0.98957932	0.16690932	-0.12668632	-0.24279732	0.04430932	-0.39035232
0.99025332	0.16950332	-0.12501532	-0.23651332	0.02299932	-0.40123632
0.98896332	0.17112032	-0.12253332	-0.24455632	0.01215232	-0.40707032
0.98804932	0.17230732	-0.12012332	-0.24679532	0.00153332	-0.41402832
0.98760932	0.17298432	-0.11762732	-0.26623832	-0.00436632	-0.41919732
0.98871932	0.17325432	-0.11503932	-0.29801332	-0.02951932	-0.42630432
0.98953732	0.17276832	-0.11199732	-0.33339832	-0.03929432	-0.42496432
0.99100832	0.17174532	-0.10855932	-0.37243032	-0.05093332	-0.42040332
0.99225532	0.17016232	-0.10475232	-0.41245432	-0.04977232	-0.40695632
0.99384632	0.16817432	-0.10068232	-0.43848532	-0.05803432	-0.39023132
0.99630132	0.16590632	-0.09651132	-0.45148232	-0.06519032	-0.36800532
0.99916232	0.16330932	-0.09233732	-0.45417432	-0.06992032	-0.34075132
1.00318032	0.16041832	-0.08852032	-0.43723832	-0.07350632	-0.31428932
1.01584032	0.15836132	-0.08585032	-0.37315632	-0.07476632	-0.29024932
1.03775032	0.15722832	-0.08438532	-0.23619532	-0.06625532	-0.26845132
1.02036032	0.14961432	-0.07990032	-0.34822732	-0.09055232	-0.24927932
1.02691032	0.14529732	-0.07787732	-0.31955332	-0.09742832	-0.23213132
1.03306032	0.14067432	-0.07626332	-0.29472932	-0.11557932	-0.21902032
1.03734032	0.13556732	-0.07496832	-0.27762732	-0.11754132	-0.20627632
1.03977032	0.13001332	-0.07408832	-0.26159232	-0.12719832	-0.19589832
1.04176032	0.12437132	-0.07374432	-0.24633832	-0.13926332	-0.18849432
1.04173032	0.11844532	-0.07382032	-0.22818032	-0.15813532	-0.18572932
1.04152032	0.11250032	-0.07445932	-0.20241132	-0.16491732	-0.18118732
1.03991032	0.10644232	-0.07539332	-0.19409232	-0.17170332	-0.17881032
1.03788032	0.10053732	-0.07660432	-0.17899032	-0.17738432	-0.17595932
1.03553032	0.09480532	-0.07809932	-0.19030032	-0.16969032	-0.17327132
1.03318032	0.08931932	-0.07992632	-0.20779432	-0.16768032	-0.17286632
1.03168032	0.08423632	-0.08218432	-0.22884232	-0.15767432	-0.17311632
1.02850032	0.07942032	-0.08475832	-0.26016532	-0.13970832	-0.17540032
1.02525032	0.07508132	-0.08784332	-0.28874932	-0.13532932	-0.18363732
1.02277032	0.07135632	-0.09163932	-0.30976132	-0.12080632	-0.19308732
1.01821032	0.06809532	-0.09587032	-0.34420332	-0.10956332	-0.20800632
1.01401032	0.06567932	-0.10066932	-0.37067232	-0.09773432	-0.22518132
1.01114032	0.06420932	-0.10591732	-0.39075432	-0.08836332	-0.24411032
1.00839032	0.06354332	-0.11105232	-0.38340932	-0.07764432	-0.26117732
1.00652032	0.06369932	-0.11553632	-0.35916232	-0.07212732	-0.27426932
1.00562032	0.06448132	-0.11899332	-0.33000632	-0.07734132	-0.28209132
1.00594032	0.06571532	-0.12145032	-0.30967232	-0.08381332	-0.28271132
1.00672032	0.06722832	-0.12316532	-0.30717732	-0.08794932	-0.28123032
1.00700032	0.06898232	-0.12442432	-0.30207432	-0.09921132	-0.28221232
1.00660032	0.07093932	-0.12553632	-0.28925232	-0.10194832	-0.28223032
1.00543032	0.07297132	-0.12647332	-0.26605632	-0.09591832	-0.28461232
1.00349032	0.07502432	-0.12714132	-0.23924032	-0.09394032	-0.28817032
1.00173032	0.07708532	-0.12755432	-0.20766432	-0.08868132	-0.29212432
0.99995632	0.07907732	-0.12753432	-0.19532632	-0.10736632	-0.29908232
0.99983532	0.08112332	-0.12736832	-0.20107432	-0.10204032	-0.30183032
1.00088032	0.08330632	-0.12745932	-0.19904332	-0.09198032	-0.30611732
1.00162032	0.08567932	-0.12797432	-0.21539632	-0.08882232	-0.31440232
1.00281032	0.08828432	-0.12853232	-0.20639632	-0.08500032	-0.32082332
1.00295032	0.09094132	-0.12890132	-0.19500532	-0.09798132	-0.32738232
1.00236032	0.09369232	-0.12931532	-0.17266632	-0.10511032	-0.33411532
1.00163032	0.09658632	-0.12986032	-0.17394632	-0.11308332	-0.34171932
0.99991432	0.09941732	-0.13023632	-0.15524532	-0.13510632	-0.35112232
0.99919132	0.10232032	-0.13042932	-0.15014532	-0.15023132	-0.35753632
0.99955732	0.10539232	-0.13065832	-0.14756232	-0.15707332	-0.36290532
1.00170032	0.10878432	-0.13104232	-0.15403932	-0.15624732	-0.36677432
1.00459032	0.11259032	-0.13158532	-0.15487832	-0.15956332	-0.37277332
1.00669032	0.11672232	-0.13202532	-0.15301332	-0.17701432	-0.37713432
1.00719032	0.12097832	-0.13212332	-0.15035032	-0.19687132	-0.37951932
1.00828032	0.12562032	-0.13263232	-0.14156832	-0.20364432	-0.38081732
1.00654032	0.13029032	-0.13324132	-0.13692132	-0.22543832	-0.38808732
1.00337032	0.13475632	-0.13319232	-0.15067532	-0.24364932	-0.39207032
1.00170032	0.13896232	-0.13270832	-0.14687832	-0.24758832	-0.39143632
1.00155032	0.14318032	-0.13226132	-0.22801732	0.05394832	-0.33826432
1.00136032	0.14672632	-0.13246632	-0.13016032	-0.21897132	-0.39615832
1.00053032	0.15020932	-0.13259332	-0.12799432	-0.20458232	-0.40545932
0.99940332	0.15325732	-0.13203932	-0.13579832	-0.20711032	-0.41587132
0.99786332	0.15588332	-0.13076732	-0.25075932	0.01791932	-0.38137832
0.99742232	0.15838032	-0.13047032	-0.12630032	-0.20049432	-0.43832732
0.99534732	0.16083532	-0.13000632	-0.12669232	-0.21448932	-0.45949032
0.99429132	0.16344232	-0.12880032	-0.24959332	0.04036532	-0.42471632
0.99449832	0.16574932	-0.12711432	-0.26168132	0.03731232	-0.43406732
0.99676232	0.16783832	-0.12488132	-0.27258032	0.01510632	-0.44449832
0.99732632	0.16912032	-0.12205232	-0.28998332	0.00246632	-0.45281432
0.99722032	0.16996832	-0.11909332	-0.31122632	-0.00126432	-0.46001032
0.99841632	0.17058332	-0.11587532	-0.33536732	-0.01624632	-0.46498232
0.99924732	0.17070232	-0.11218532	-0.36573232	-0.03042732	-0.46190032
0.99972132	0.17033632	-0.10805432	-0.39156232	-0.03908632	-0.45035332
0.99980032	0.16949732	-0.10368332	-0.40666132	-0.04866432	-0.43415932
1.00063032	0.16821632	-0.09924332	-0.41917932	-0.05842832	-0.41394032
1.00252032	0.16657032	-0.09480232	-0.42379432	-0.06956832	-0.39051132
1.00343032	0.16416032	-0.09024732	-0.43102832	-0.07339032	-0.36331732
1.00705032	0.16170032	-0.08614432	-0.42747932	-0.07757732	-0.33752432
1.01153032	0.15889032	-0.08250732	-0.41144932	-0.08803232	-0.31619332
1.01646032	0.15577632	-0.07940632	-0.38800232	-0.09277732	-0.29636432
1.02105032	0.15225532	-0.07680532	-0.36551532	-0.09193132	-0.27766132
1.02496032	0.14837732	-0.07462532	-0.34149732	-0.09766232	-0.26182732
1.02755032	0.14411432	-0.07272632	-0.32158532	-0.10262632	-0.24717332
1.02969032	0.13968332	-0.07128332	-0.29620632	-0.09731832	-0.23158632
1.03217032	0.13512732	-0.07034832	-0.26392932	-0.08922732	-0.21946932
1.03335032	0.13027332	-0.06982732	-0.24461432	-0.09121232	-0.21101732
1.03387032	0.12522632	-0.06976132	-0.23244732	-0.09485732	-0.20522732
1.03427032	0.12010132	-0.07011632	-0.23454732	-0.10423332	-0.20254232
1.03434032	0.11497332	-0.07090932	-0.24332532	-0.10606332	-0.20033232
1.03274032	0.10977532	-0.07186532	-0.26267832	-0.11232832	-0.19943632
1.03067032	0.10474432	-0.07306532	-0.28131132	-0.11059832	-0.19729232
1.02713032	0.09981032	-0.07447432	-0.29173032	-0.11203532	-0.19473532
1.02279032	0.09513632	-0.07611532	-0.29558932	-0.11077232	-0.19126432
1.01808032	0.09082032	-0.07805432	-0.29039432	-0.11076432	-0.18886432
1.01369032	0.08696132	-0.08038432	-0.28804032	-0.11114632	-0.18740632
1.00961032	0.08361032	-0.08323732	-0.29083232	-0.10963832	-0.18872532
1.00567032	0.08079732	-0.08675032	-0.31627032	-0.09060532	-0.19066532
1.00333032	0.07875132	-0.09119132	-0.35818632	-0.08748532	-0.20178532
1.00177032	0.07746532	-0.09682132	-0.41384932	-0.08462132	-0.22069832
0.99995732	0.07707232	-0.10341032	-0.44783632	-0.09103232	-0.25010932
1.00017032	0.07770232	-0.11025132	-0.46240232	-0.07693032	-0.26601832
1.00031032	0.07911632	-0.11642832	-0.44713832	-0.08344132	-0.28374832
1.00104032	0.08111332	-0.12095232	-0.39471732	-0.09484532	-0.28944732
1.00175032	0.08336532	-0.12371032	-0.35663732	-0.10358632	-0.28208032
1.00129032	0.08553732	-0.12533832	-0.33625432	-0.10933932	-0.27234032
0.99941332	0.08756332	-0.12650632	-0.31786832	-0.11428032	-0.26687832
0.99772032	0.08958432	-0.12744932	-0.29376832	-0.10517132	-0.26349732
0.99582332	0.09150032	-0.12811932	-0.27677032	-0.10615132	-0.26362532
0.99515932	0.09354432	-0.12887832	-0.25946632	-0.09863232	-0.26480332
0.99467132	0.09564932	-0.12954732	-0.24552032	-0.09772532	-0.26740232
0.99403332	0.09780332	-0.13007532	-0.24964532	-0.10982332	-0.27243732
0.99432332	0.10018732	-0.13051732	-0.23482732	-0.11586632	-0.27549032
0.99456332	0.10269532	-0.13084432	-0.24101232	-0.11395332	-0.27688132
0.99509232	0.10537232	-0.13135532	-0.23483532	-0.09967432	-0.27849832
0.99499832	0.10813332	-0.13183132	-0.23212632	-0.10910932	-0.28499432
0.99504332	0.11108732	-0.13239032	-0.20850732	-0.11115932	-0.29098232
0.99324732	0.11399232	-0.13266632	-0.16686432	-0.14765432	-0.30133532
0.99253432	0.11714332	-0.13292832	-0.15961332	-0.16625032	-0.30843832
0.99238332	0.12056332	-0.13309232	-0.16711232	-0.18337432	-0.31566632
0.99353332	0.12429032	-0.13309032	-0.15604332	-0.20131932	-0.31962732
0.99676432	0.12836332	-0.13317032	-0.15932832	-0.18631232	-0.31712632
0.99961532	0.13273332	-0.13393432	-0.13880532	-0.19261832	-0.32207232
0.99995032	0.13703632	-0.13405732	-0.15144932	-0.21829632	-0.32909032
0.99995732	0.14146032	-0.13422832	-0.13589232	-0.22689632	-0.33326732
0.99786432	0.14600432	-0.13465932	-0.14092832	-0.24785332	-0.34346932
0.99442032	0.15031732	-0.13454432	-0.14901232	-0.27305632	-0.35304732
0.99234732	0.15462732	-0.13432932	-0.14265532	-0.27942332	-0.35904832
0.99139132	0.15878732	-0.13412832	-0.14026532	-0.27598432	-0.36661432
0.99131232	0.16261432	-0.13354232	-0.14062732	-0.26136832	-0.37293832
0.99071332	0.16603732	-0.13304632	-0.13391632	-0.25713232	-0.38472432
0.99059132	0.16942132	-0.13219932	-0.23862232	0.02599432	-0.34449132
0.98985732	0.17221932	-0.13109932	-0.24557432	0.02400532	-0.35634432
0.99027032	0.17492932	-0.12962032	-0.25275932	0.01853732	-0.36548932
0.99073332	0.17727232	-0.12763732	-0.24919732	0.00991532	-0.37275132
0.99057732	0.17922232	-0.12541132	-0.24952532	0.00460832	-0.37825032
0.99201332	0.18112632	-0.12305232	-0.25018632	-0.01027432	-0.38420732
0.99408532	0.18260132	-0.12024532	-0.26847632	-0.03979532	-0.38927232
0.99380932	0.18304232	-0.11673632	-0.30293332	-0.04964232	-0.38816332
0.99393132	0.18304032	-0.11312032	-0.32423032	-0.05431932	-0.38470032
0.99357732	0.18246032	-0.10931532	-0.35428332	-0.05924732	-0.38026632
0.99461532	0.18167532	-0.10553232	-0.38131532	-0.06846232	-0.37327232
0.99627432	0.18046232	-0.10152432	-0.41127632	-0.07253132	-0.36023332
0.99875432	0.17897032	-0.09733832	-0.43363132	-0.08671432	-0.34379432
1.00076032	0.17702932	-0.09293032	-0.44858232	-0.09410132	-0.32001832
1.00521032	0.17513532	-0.08872732	-0.43709032	-0.10694732	-0.29644932
1.00798032	0.17254432	-0.08451332	-0.42397232	-0.11577932	-0.26943732
1.01305032	0.16998132	-0.08082432	-0.40048232	-0.12521532	-0.24466832
1.01879032	0.16714632	-0.07767032	-0.36389932	-0.12752232	-0.22122332
1.02451032	0.16393432	-0.07511132	-0.32327832	-0.13086732	-0.20068032
1.03025032	0.16040232	-0.07317232	-0.28934532	-0.14760532	-0.18516732
1.03598032	0.15659032	-0.07184932	-0.26033332	-0.15720932	-0.17142732
1.04115032	0.15246632	-0.07121332	-0.23028232	-0.17914632	-0.16273732
1.04277032	0.14761832	-0.07100532	-0.22612532	-0.21152632	-0.15816732
1.04374032	0.14263732	-0.07147132	-0.23013332	-0.23510032	-0.15575332
1.04537032	0.13772432	-0.07282932	-0.22587832	-0.25530532	-0.15885932
1.04522032	0.13257832	-0.07485032	-0.24238132	-0.26082632	-0.16472932
1.04754032	0.12790132	-0.07786432	-0.24826032	-0.25242732	-0.17216532
1.04782032	0.12331832	-0.08148132	-0.26585232	-0.24531732	-0.18626232
1.04830032	0.11912332	-0.08584432	-0.29041832	-0.23190232	-0.20445932
1.04981032	0.11553932	-0.09112032	-0.32210332	-0.20914532	-0.22626932
1.05154032	0.11255432	-0.09741732	-0.35483632	-0.18536632	-0.25368832
1.05042032	0.11000832	-0.10423332	-0.38101332	-0.16879832	-0.28562832
1.04745032	0.10813732	-0.11099832	-0.39360432	-0.15075332	-0.31655032
1.04372032	0.10703032	-0.11681532	-0.36630432	-0.14404432	-0.34260832
1.03920032	0.10639132	-0.12092532	-0.30511632	-0.15923032	-0.35864932
1.03633032	0.10626432	-0.12318532	-0.27296932	-0.17576132	-0.36035832
1.03616032	0.10662032	-0.12447932	-0.26572732	-0.18047532	-0.35446232
1.03706032	0.10751132	-0.12564732	-0.26364732	-0.18106732	-0.34926532
1.03714032	0.10886232	-0.12685832	-0.26350032	-0.18775432	-0.34951732
1.03657032	0.11062632	-0.12802332	-0.26112532	-0.19493232	-0.35223132
1.03755032	0.11297632	-0.12922632	-0.24587632	-0.19836532	-0.35431732
1.03737032	0.11558432	-0.13016932	-0.24610632	-0.20150732	-0.35718932
1.03873032	0.11880932	-0.13118932	-0.24184332	-0.20694532	-0.36030532
1.03900032	0.12227832	-0.13189032	-0.24580732	-0.21735532	-0.36369932
1.04032032	0.12616832	-0.13236732	-0.25228332	-0.22861332	-0.36393332
1.04281032	0.13050232	-0.13304432	-0.25941332	-0.23393632	-0.36592132
1.04498032	0.13516332	-0.13386732	-0.25776732	-0.23176732	-0.36712432
1.04562032	0.13975632	-0.13425532	-0.25437232	-0.23102132	-0.36745332
1.04644032	0.14454832	-0.13469632	-0.24711632	-0.22953032	-0.36768432
1.04466032	0.14914632	-0.13490632	-0.23258832	-0.23425332	-0.36952432
1.04326032	0.15384132	-0.13497432	-0.22143632	-0.24298932	-0.37123832
1.04195032	0.15848732	-0.13478932	-0.21634432	-0.25015432	-0.37072232
1.04172032	0.16328232	-0.13479732	-0.21322932	-0.23825832	-0.36863232
1.04167032	0.16822232	-0.13506432	-0.21289632	-0.23894732	-0.36959532
1.04053032	0.17303632	-0.13503732	-0.20947832	-0.24409632	-0.36960532
1.03986032	0.17789632	-0.13500232	-0.20289232	-0.24498332	-0.36697332
1.03767032	0.18260032	-0.13521732	-0.19321032	-0.24086132	-0.36572232
1.03300032	0.18687432	-0.13530632	-0.18320432	-0.25726932	-0.37095132
1.02643032	0.19063032	-0.13501332	-0.16905232	-0.27701432	-0.37421132
1.02225032	0.19434532	-0.13447732	-0.16218232	-0.27876132	-0.37215632
1.01989032	0.19807932	-0.13425732	-0.16378032	-0.26591032	-0.37227932
1.01549032	0.20099032	-0.13359332	-0.14765432	-0.26802132	-0.37476632
1.01307032	0.20377032	-0.13278632	-0.14290732	-0.25626332	-0.37607232
1.01137032	0.20663032	-0.13243232	-0.15695032	-0.25143232	-0.38402832
1.00826032	0.20903932	-0.13122332	-0.26454632	-0.03990332	-0.34363932
1.00614032	0.21121732	-0.12987032	-0.27110232	-0.03753732	-0.34430032
1.00395032	0.21339032	-0.12886932	-0.27306232	-0.03140832	-0.34696632
1.00243032	0.21567432	-0.12786932	-0.27014932	-0.03184732	-0.35016232
1.00071032	0.21795732	-0.12665632	-0.27339132	-0.01822132	-0.34824632
0.99882832	0.22021532	-0.12515332	-0.27451432	-0.00718832	-0.34476532
0.99756832	0.22250332	-0.12352632	-0.26787532	-0.00757332	-0.34273932
0.99581332	0.22443732	-0.12180132	-0.26922732	-0.00988132	-0.34272532
0.99540932	0.22631732	-0.12030232	-0.26307232	-0.01541132	-0.34738132
0.99517832	0.22771232	-0.11865932	-0.26990232	-0.02608432	-0.35459132
0.99586632	0.22871232	-0.11664432	-0.29059332	-0.04161832	-0.35922732
0.99712632	0.22921132	-0.11415932	-0.30299532	-0.05441632	-0.36108932
0.99892332	0.22924432	-0.11132132	-0.31035732	-0.07356332	-0.36173732
1.00023032	0.22862732	-0.10822432	-0.32446532	-0.08857032	-0.35716632
1.00115032	0.22738832	-0.10482932	-0.33721832	-0.10271432	-0.34896532
1.00284032	0.22571932	-0.10111432	-0.36272832	-0.12050232	-0.33655832
1.00519032	0.22354832	-0.09699132	-0.38236132	-0.13591132	-0.31956732
1.00982032	0.22135032	-0.09308032	0.08239632	-0.22576432	-0.30908032
1.01222032	0.21806732	-0.08807532	-0.37458632	-0.15601832	-0.27518232
1.01658032	0.21477332	-0.08411032	0.08556232	-0.23383232	-0.25506532
1.02003032	0.21073732	-0.08006032	0.06582332	-0.26302432	-0.23047332
1.02502032	0.20661432	-0.07655032	0.02599932	-0.27055532	-0.20772332
1.02759032	0.20162432	-0.07324632	-0.02789732	-0.29784532	-0.18885232
1.02494032	0.19533932	-0.07018732	-0.03792832	-0.34494232	-0.17337332
1.02218032	0.18881332	-0.06776632	-0.05265232	-0.37748432	-0.15968032
1.02013032	0.18260432	-0.06603832	-0.11310432	0.06515432	-0.10633532
1.01752032	0.17583732	-0.06510032	-0.10755832	0.09954432	-0.09525032
1.01638032	0.16915732	-0.06496332	-0.09362632	0.11984832	-0.08887532
1.01668032	0.16217032	-0.06568932	-0.08404232	-0.43550432	-0.13465232
1.01763032	0.15618032	-0.06698432	-0.09100732	0.14243032	-0.08725632
1.01914032	0.14996432	-0.06917332	-0.07857332	0.14090132	-0.09311932
1.02232032	0.14359132	-0.07234732	-0.10790432	-0.39855332	-0.15336332
1.02500032	0.13781732	-0.07627032	-0.11590432	-0.38202732	-0.16783632
1.02858032	0.13248832	-0.08097832	-0.12572732	-0.35465232	-0.18615632
1.03263032	0.12762432	-0.08629732	-0.14203832	-0.31367232	-0.20668032
1.03529032	0.12324432	-0.09200032	-0.16147832	-0.26740232	-0.22766032
1.03696032	0.11954532	-0.09792832	-0.19628032	-0.20647932	-0.24827632
1.03500032	0.11630432	-0.10375432	-0.25324732	-0.15794232	-0.27191132
1.02977032	0.11368932	-0.10942332	-0.31795832	-0.12989332	-0.29755232
1.02563032	0.11218832	-0.11500332	-0.34519332	-0.11819932	-0.32404332
1.02282032	0.11164632	-0.12013732	-0.34158732	-0.11390432	-0.34733032
1.02116032	0.11199332	-0.12445432	0.00369232	-0.01163932	-0.34772332
1.02006032	0.11255432	-0.12706632	-0.03658432	0.00757132	-0.35123232
1.01932032	0.11334032	-0.12856932	-0.04436032	0.01985532	-0.35008332
1.02026032	0.11462832	-0.12972232	-0.05052732	0.02751732	-0.34848632
1.02112032	0.11630832	-0.13082232	-0.04847832	0.02737832	-0.35011932
1.02234032	0.11849732	-0.13218532	-0.03840232	0.02687232	-0.35607632
1.02293032	0.12096932	-0.13351332	-0.02750832	0.03393132	-0.36228632
1.02315032	0.12369832	-0.13460332	-0.01757032	0.04569232	-0.36758232
1.02482032	0.12686532	-0.13557332	-0.02274032	0.05449932	-0.37035232
1.02658032	0.13036032	-0.13628732	-0.02646532	0.06015832	-0.37179732
1.02786032	0.13404132	-0.13680932	-0.02515532	0.06753232	-0.37096632
1.03016032	0.13808532	-0.13740632	-0.03967832	0.07380632	-0.36884232
1.03077032	0.14200432	-0.13760832	-0.04609232	0.08059032	-0.36505432
1.03170032	0.14594432	-0.13766732	-0.05242632	0.08040132	-0.36241032
1.03217032	0.14982032	-0.13768532	-0.05976232	0.08569832	-0.35930532
1.03213032	0.15358332	-0.13755732	-0.05562732	0.09244132	-0.35615932
1.03219032	0.15717232	-0.13728732	-0.05308232	0.08894232	-0.35511032
1.03224032	0.16068632	-0.13715532	-0.04654732	0.08915332	-0.35437632
1.03205032	0.16414332	-0.13718332	-0.04205732	0.09140232	-0.35477032
1.03172032	0.16754032	-0.13737032	-0.03721932	0.08664932	-0.35563132
1.03169032	0.17092232	-0.13762632	-0.03557032	0.08585832	-0.35562032
1.03138032	0.17417332	-0.13787632	-0.03476532	0.08575532	-0.35511432
1.03048032	0.17726632	-0.13810032	-0.03166132	0.08581932	-0.35425032
1.02982032	0.18033632	-0.13827732	-0.02981432	0.08739932	-0.35148232
1.02884032	0.18326632	-0.13835632	-0.02703132	0.08710632	-0.34934832
1.02717032	0.18594732	-0.13833932	-0.01897432	0.09061632	-0.34678432
1.02632032	0.18855432	-0.13835432	-0.01838432	0.08697432	-0.34539732
1.02479032	0.19078332	-0.13813232	-0.01287132	0.08715332	-0.34204932
1.02413032	0.19300432	-0.13800532	-0.01124532	0.08677032	-0.33948232
1.02386032	0.19524832	-0.13793432	-0.01042732	0.08506832	-0.33679532
1.02276032	0.19717032	-0.13766732	-0.00819532	0.08549732	-0.33405332
1.02169032	0.19889032	-0.13720732	-0.00705032	0.08764132	-0.33150132
1.02204032	0.20080332	-0.13697732	-0.01320832	0.08484432	-0.32849032
1.02244032	0.20281032	-0.13685632	-0.02008932	0.08586632	-0.32646332
1.02230032	0.20475732	-0.13667832	-0.02576432	0.08559332	-0.32472632
1.02193032	0.20668032	-0.13635632	-0.02712732	0.08969232	-0.32272132
1.02099032	0.20853432	-0.13588632	-0.02711232	0.09225932	-0.32223432
1.02143032	0.21073132	-0.13551432	-0.02831032	0.09343432	-0.32177032
1.02106032	0.21286132	-0.13507332	-0.03026032	0.09805932	-0.32005232
1.02084032	0.21505732	-0.13476232	-0.02874632	0.10047632	-0.31966032
1.02088032	0.21716432	-0.13444332	-0.02749732	0.10167532	-0.32065832
1.02065032	0.21905432	-0.13398032	-0.02551832	0.10331232	-0.32096532
1.02102032	0.22090932	-0.13348932	-0.02805432	0.10363132	-0.32079532
1.02143032	0.22278832	-0.13306332	-0.02910732	0.10450232	-0.32273432
1.02116032	0.22453432	-0.13246532	-0.02875732	0.10724332	-0.32289932
1.02121032	0.22623432	-0.13180932	-0.02589832	0.10824232	-0.32348232
1.02096032	0.22771932	-0.13132132	-0.02653832	0.10684032	-0.32500032
1.02115032	0.22913632	-0.13109932	-0.02669632	0.10728432	-0.32891332
1.02085032	0.23068332	-0.13159332	-0.02111832	0.10985932	-0.33925232
1.02068032	0.23250032	-0.13201732	-0.01913032	0.11439432	-0.34549832
1.02105032	0.23415732	-0.13143532	-0.01855132	0.11227132	-0.34566132
1.02070032	0.23555532	-0.13064932	-0.02090732	0.11454932	-0.34631432
1.02062032	0.23695932	-0.12979032	-0.01994932	0.11689132	-0.34680832
1.02017032	0.23819532	-0.12857932	-0.01425132	0.11857032	-0.34728432
1.01950032	0.23940032	-0.12734632	-0.01057232	0.12489332	-0.34621932
1.01944032	0.24080332	-0.12605032	-0.00185332	0.12740932	-0.34622132
1.02059032	0.24214232	-0.12453232	0.00258932	0.12197032	-0.34468932
1.01997032	0.24260332	-0.12268932	0.00751332	0.11930332	-0.34575232
1.02005032	0.24296132	-0.12093932	0.00709432	0.11282132	-0.34777132
1.02031032	0.24313132	-0.11902632	0.00577432	0.10709032	-0.34997732
1.01963032	0.24296032	-0.11679132	0.01127432	0.10429932	-0.35156032
1.02016032	0.24284332	-0.11428332	0.01576132	0.09693332	-0.35081032
1.02107032	0.24257332	-0.11144332	0.01866732	0.08822232	-0.34734432
1.02317032	0.24231132	-0.10830332	0.02209432	0.07534332	-0.34127932
1.02501032	0.24175732	-0.10476032	0.02155732	0.06202232	-0.33079332
1.02792032	0.24118932	-0.10096432	0.02093932	0.04548032	-0.31794532
1.03060032	0.24033832	-0.09681432	0.01706432	0.02684832	-0.30238632
1.03311032	0.23869632	-0.09229432	-0.32404932	-0.39417532	-0.34805332
1.03514032	0.23692732	-0.08773032	-0.29647432	-0.38362832	-0.32063232
1.03685032	0.23465132	-0.08327232	-0.25243232	-0.37792532	-0.29289132
1.03756032	0.23172832	-0.07886332	-0.20508632	-0.37644932	-0.26619032
1.03623032	0.22794632	-0.07468832	-0.15694332	-0.38437632	-0.24341232
1.03127032	0.22305632	-0.07071732	-0.10950332	-0.41097132	-0.22292132
1.02773032	0.21855432	-0.06726732	-0.12887632	0.03701232	-0.15527232
1.02244032	0.21313832	-0.06436132	-0.13321832	0.06335332	-0.13695932
1.01880032	0.20793132	-0.06225932	-0.14240332	0.08034932	-0.12093532
1.01608032	0.20275432	-0.06097032	-0.14054732	0.09993032	-0.10758032
1.01463032	0.19770232	-0.06060132	-0.13152632	0.10829932	-0.09803532
1.01433032	0.19277532	-0.06116532	-0.12804132	0.11447432	-0.09347732
1.01636032	0.18814732	-0.06277132	-0.13567232	0.10921032	-0.09241432
1.01865032	0.18355432	-0.06525732	-0.14154332	0.10238232	-0.09775132
1.02214032	0.17921232	-0.06862232	-0.14704432	0.08833032	-0.10689032
1.02632032	0.17519032	-0.07281432	-0.15119632	0.06896732	-0.11993732
1.03057032	0.17109032	-0.07781432	-0.05966232	-0.34826532	-0.17866332
1.03163032	0.16737332	-0.08272832	-0.19105532	0.01449232	-0.15431932
1.03185032	0.16369732	-0.08799332	-0.22115732	-0.02180132	-0.17555832
1.02881032	0.16018232	-0.09306532	-0.26650032	-0.05315732	-0.19445432
1.02486032	0.15731432	-0.09837332	-0.30117732	-0.08118932	-0.21574232
1.02060032	0.15517732	-0.10392632	-0.33512332	-0.09019332	-0.23803232
1.01710032	0.15391732	-0.11000032	-0.37256132	-0.10226032	-0.26558432
1.01380032	0.15339032	-0.11619332	-0.39109932	-0.10201332	-0.29107032
1.00935032	0.15320132	-0.12184932	-0.38173832	-0.08261132	-0.30898132
1.00649032	0.15362432	-0.12625532	-0.30331932	-0.06401532	-0.32176432
1.00301032	0.15401032	-0.12839532	-0.26690232	-0.03085332	-0.31535432
1.00230032	0.15486732	-0.12924832	-0.27332532	-0.02181632	-0.30598932
1.00194032	0.15614132	-0.12978232	-0.27476532	-0.01861932	-0.29735132
1.00207032	0.15814632	-0.13089732	-0.25926632	-0.01751832	-0.29548332
1.00078032	0.16053032	-0.13233832	-0.23732132	-0.00566432	-0.29734632
0.99774232	0.16301632	-0.13354632	-0.20472132	0.01552532	-0.29900532
0.99389132	0.16547432	-0.13425732	-0.17309332	0.03899932	-0.29950532
0.99158732	0.16807232	-0.13477632	-0.15490932	0.04863232	-0.30223532
0.99057332	0.17074732	-0.13515232	-0.15049232	0.05355132	-0.30480232
0.99035832	0.17340532	-0.13532232	-0.15226432	0.05330832	-0.30724432
0.99122532	0.17613432	-0.13524432	-0.16563232	0.05304732	-0.30636832
0.99219632	0.17885632	-0.13488932	-0.18144232	0.05200232	-0.30382332
0.99329532	0.18172232	-0.13459432	-0.19299632	0.05544932	-0.30077632
0.99492132	0.18499132	-0.13484832	-0.19433432	0.05050832	-0.30233332
0.99642732	0.18863932	-0.13562832	-0.19346032	0.05356532	-0.30605732
0.99583732	0.19227332	-0.13625732	-0.18994732	0.06196532	-0.30777032
0.99498432	0.19574732	-0.13628132	-0.18445232	0.06650332	-0.30477632
0.99458732	0.19924932	-0.13632532	-0.17947032	0.06914132	-0.30349732
0.99448632	0.20270932	-0.13620832	-0.18100232	0.06559532	-0.30018632
0.99535632	0.20628532	-0.13644632	-0.18055532	0.06210232	-0.30095632
0.99482032	0.20975032	-0.13648532	-0.18825232	0.06775532	-0.29829332
0.99465132	0.21304432	-0.13589532	-0.19099932	0.06134332	-0.29345632
0.99512832	0.21639332	-0.13556932	-0.19688332	0.05482532	-0.29075232
0.99545232	0.21975532	-0.13560532	-0.18961232	0.04938132	-0.29210532
0.99583132	0.22346132	-0.13617032	-0.18991632	0.04962132	-0.29630532
0.99427532	0.22695532	-0.13634632	-0.18872632	0.05548432	-0.29689132
0.99374632	0.23074232	-0.13651932	-0.18740332	0.05646132	-0.29829332
0.99334832	0.23464132	-0.13678232	-0.19279432	0.05495832	-0.30156832
0.99195732	0.23833132	-0.13674032	-0.19521032	0.06214532	-0.30429932
0.99208732	0.24241732	-0.13679132	-0.20069432	0.06026032	-0.30941532
0.99143332	0.24661632	-0.13713632	-0.20190632	0.06609532	-0.31696532
0.99174132	0.25118232	-0.13763332	-0.19628532	0.06675432	-0.32643932
0.99229632	0.25591632	-0.13845832	-0.19459632	0.06351132	-0.34082632
0.98933532	0.25957632	-0.13856432	-0.19611332	0.07139432	-0.34912532
0.98814432	0.26291732	-0.13758832	-0.20124132	0.06581332	-0.35284932
0.98901032	0.26588732	-0.13630832	-0.21499632	0.04890132	-0.35731532
0.99195632	0.26855232	-0.13488032	-0.21827332	0.02580932	-0.36486332
0.99714532	0.27090032	-0.13312832	-0.23366232	-0.00551532	-0.37161432
1.00425032	0.27297332	-0.13078332	-0.25757332	-0.05268132	-0.37715032
1.00808032	0.27360432	-0.12739132	-0.27674832	-0.08534832	-0.37659432
1.00959032	0.27339032	-0.12341232	-0.28672432	-0.10332732	-0.37051332
1.01051032	0.27290332	-0.11915932	-0.29640032	-0.11110732	-0.36027132
1.01093032	0.27206232	-0.11463932	-0.30799332	-0.11836932	-0.34892532
1.01120032	0.27090432	-0.10987532	-0.32290632	-0.12663732	-0.33711832
1.01085032	0.26922032	-0.10477132	-0.34438832	-0.13277032	-0.32213032
1.01011032	0.26703832	-0.09938732	-0.36247332	-0.13699232	-0.30393432
1.00926032	0.26439132	-0.09358032	-0.38818232	-0.14245032	-0.28218232
1.00743032	0.26106232	-0.08733632	-0.41424632	-0.14291832	-0.25503532
1.00579032	0.25747632	-0.08103632	-0.42334232	-0.13540932	-0.22586432
1.00494032	0.25386432	-0.07508232	-0.41453832	-0.13323932	-0.19693532
1.00307032	0.24990332	-0.06963632	-0.40123632	-0.12194032	-0.16578132
[truncated: 7,082 more rows]
