# Supplementary material for: Dynamic Monitoring Reveals Motor Task Characteristics in Prehistoric Technical Gestures
Source: PLoS One. 2015 Aug 18;10(8):e0134570. doi: 10.1371/journal.pone.0134570 (PMC4540478; doi:10.1371/journal.pone.0134570)
Supplement: S1 Dataset — The zip file contains csv documents of the measurement data generated during the experiments. For each experiment exist two files, one of the measurements of the force sensor and one of the position sensor. They are labeled by the abbreviation “exp” followed by a number and the postfix “-force” for the force sensor and “-position” for the position sensor. The first row shows the legend of the document which states the arrangement of the quantities below. The quantities are listed in chronological order. Sample times of both sensors were 0.01 s. (ZIP) [file pone.0134570.s002.zip › exp19-force.csv]

Force X (N)	Force Y (N)	Force Z (N)	Torque X (N-m)	Torque Y (N-m)	Torque Z (N-m)	Frequency = 1000	Averaging Level = 10	F/T Serial Number = FT14761	Time Started = 05.02.2014 17:51:30
0.134192481637001	0.0958142727613449	-0.212556511163712	-0.00111346808262169	-0.000978005584329367	-0.00242063333280385
0.114040806889534	0.0407376065850258	-0.237370327115059	-0.0016522133955732	-0.00052876363042742	-0.000929119123611599
0.143612250685692	0.0239582732319832	-0.252845019102097	-0.00112486490979791	-0.000458737049484625	-0.00133790739346296
0.104669339954853	0.00524218892678618	-0.187853872776031	-0.000174481334397569	-0.00117508810944855	-0.00106359738856554
0.0792075917124748	-0.00435170577839017	-0.149326667189598	-0.000116907998744864	-0.000994566362351179	-0.000891133735422045
0.0901918634772301	-0.0131170740351081	-0.175315529108047	-0.000515081803314388	-0.00120286049786955	-0.00100989977363497
0.164093136787415	0.0252697393298149	-0.191471219062805	-0.00131476414389908	-0.00104725908022374	-0.00155683874618262
0.143101081252098	0.0356674641370773	-0.173516809940338	-0.00124651298392564	-0.000316583958920091	-0.00202560634352267
0.148375302553177	0.0477675274014473	-0.22249998152256	-0.00192236539442092	-0.00014739012112841	-0.00173622695729136
0.110920704901218	0.062954492866993	-0.184283226728439	-0.00129110470879823	-0.000367470871424302	-0.0013670742046088
0.105399757623672	0.0174634363502264	-0.228092104196548	-0.0017421554075554	-0.000436449103290215	-0.00125089415814728
0.110329918563366	0.0566623397171497	-0.222362011671066	-0.00167279527522624	-0.00148785882629454	-0.00216833781450987
0.11749891936779	0.0491988323628902	-0.249845236539841	-0.00220881472341716	-0.00117143022362143	-0.00156011746730655
0.168203100562096	0.0658072233200073	-0.222556009888649	-0.00151986873243004	-0.00102125992998481	-0.00146258936729282
0.141773164272308	0.0521769411861897	-0.231412723660469	-0.00127994571812451	-0.000884543114807457	-0.00142912217415869
0.165679931640625	0.0457230657339096	-0.204559430480003	-0.000969339220318943	-0.0014230675296858	-0.00146763399243355
0.160500943660736	0.0205666944384575	-0.173666328191757	-0.000521274458151311	-0.000691798340994865	-0.00137413665652275
0.0958487465977669	0.0055228597484529	-0.254245847463608	-0.000594326644204557	-0.00161656469572335	-0.000750572304241359
0.113129548728466	-0.01111517008394	-0.218669801950455	-0.000218708955799229	-0.00219436408951879	-0.000787065306212753
0.103350706398487	-0.0635434091091156	-0.202594742178917	0.000881261948961765	-0.00177881598938257	-0.00168635696172714
0.186016902327538	-0.0369446501135826	-0.218240335583687	0.000831988290883601	-0.00144232565071434	-0.00198482163250446
0.203611806035042	-0.0422475971281528	-0.157181397080421	0.000529781740624458	-0.000403123296564445	-0.00198334618471563
0.186407163739204	-0.0327474512159824	-0.193415269255638	0.000580792198888958	-0.000199302870896645	-0.00136924965772778
0.132829144597054	-0.0902150198817253	-0.233535975217819	0.000298565428238362	-0.000843970861751586	-0.0012411221396178
0.107865117490292	-0.0365914776921272	-0.19455286860466	0.00119829282630235	-0.00237468932755291	-0.00130137708038092
0.0510461032390594	-0.0731235817074776	-0.20913890004158	0.000367705157259479	-0.00273576006293297	-0.00126140366774052
0.0599694773554802	-0.0272899847477674	-0.253999918699265	0.000880070321727544	-0.00373256602324545	-0.000460931565612555
0.0359129197895527	-0.0118072312325239	-0.298669040203094	-0.000674004608299583	-0.00265474780462682	-0.000822325120680034
0.0519845560193062	0.0347336530685425	-0.255373328924179	-0.00117726204916835	-0.00290616974234581	-0.00106334430165589
0.0866439193487167	0.112143762409687	-0.27654430270195	-0.00152498146053404	-0.00340899080038071	-0.00162067473866045
0.0777498781681061	0.102612264454365	-0.275694668292999	-0.00206673773936927	-0.00273300497792661	-0.00234208349138498
0.0797237530350685	0.132092982530594	-0.306340724229813	-0.00241227773949504	-0.00207819254137576	-0.00248082564212382
0.0621292404830456	0.0952988192439079	-0.379964023828506	-0.00280202948488295	-0.00165172852575779	-0.00279033579863608
0.0968874245882034	0.107260726392269	-0.292564868927002	-0.00209141871891916	-0.0023314724676311	-0.00245259143412113
0.0763805210590363	0.0829678699374199	-0.298675388097763	-0.00275697908364236	-0.00240290677174926	-0.0019145761616528
0.0881084501743317	0.142853662371635	-0.351630389690399	-0.00262138294056058	-0.00246624369174242	-0.00160693074576557
0.12377992272377	0.135270968079567	-0.324747979640961	-0.00279229576699436	-0.00222071865573525	-0.00173610204365104
0.148610755801201	0.140685677528381	-0.355383783578873	-0.00288287946023047	-0.00198335014283657	-0.00145161896944046
0.124840870499611	0.183515980839729	-0.294630914926529	-0.00280725839547813	-0.0017489674501121	-0.00176429096609354
0.12925711274147	0.184496238827705	-0.303274869918823	-0.00307559152133763	-0.0026889534201473	-0.00194827362429351
0.132418990135193	0.215075612068176	-0.289448171854019	-0.00279333582147956	-0.00306895305402577	-0.00237039104104042
0.150477766990662	0.192192479968071	-0.293206423521042	-0.00327698513865471	-0.00118364347144961	-0.00253112590871751
0.196702688932419	0.174560740590096	-0.366104066371918	-0.00384794501587749	0.00016599366790615	-0.00275930669158697
0.256632119417191	0.215284407138824	-0.425034701824188	-0.00305418786592782	-0.000536294421181083	-0.0030878281686455
0.278581529855728	0.216704577207565	-0.413611471652985	-0.00400586146861315	0.000305734400171787	-0.00243832939304411
0.2823466360569	0.199946358799934	-0.395432025194168	-0.00342920911498368	-0.00013888675312046	-0.00248876260593534
0.235296934843063	0.128702566027641	-0.369952142238617	-0.00304318661801517	0.000784039497375488	-0.00201017339713871
0.2479437738657	0.161741957068443	-0.410176336765289	-0.00385090592317283	-0.000161628122441471	-0.00192205957137048
0.216370120644569	0.121358938515186	-0.387797504663467	-0.00372444186359644	-0.000533553422428668	-0.00232858909294009
0.227531105279922	0.176901876926422	-0.408940255641937	-0.00258262804709375	-0.00112875830382109	-0.00228071492165327
0.228743746876717	0.207527860999107	-0.436045825481415	-0.00292635522782803	-0.000631446135230362	-0.00200692447833717
0.225096866488457	0.184737980365753	-0.423160016536713	-0.00233415979892015	-0.00222313427366316	-0.00165361736435443
0.167358919978142	0.158736422657967	-0.393355786800385	-0.00329346326179802	-0.00211431598290801	-0.00219851895235479
0.122535057365894	0.152159869670868	-0.417860954999924	-0.00357865821570158	-0.00233962503261864	-0.00125187577214092
0.123658455908298	0.191956073045731	-0.386303901672363	-0.00337037118151784	-0.00286460877396166	-0.0019658945966512
0.208649918437004	0.184842616319656	-0.393804907798767	-0.00289551611058414	-0.00177199696190655	-0.00147713231854141
0.229432687163353	0.0933510214090347	-0.456144869327545	-0.00204718625172973	-0.000606911024078727	-0.0018979775486514
0.248643398284912	0.0681483000516891	-0.465029925107956	-0.00173090118914843	-5.0892645958811E-05	-0.00130412844009697
0.238394796848297	0.0358082689344883	-0.560988068580627	-0.00188691343646497	-0.000460442242911085	-0.00118192075751722
0.194351240992546	0.0164385698735714	-0.498787403106689	-0.000244974886300042	-0.000731436477508396	-0.00141836772672832
0.22494250535965	-0.0191454477608204	-0.508062243461609	0.000139235751703382	-0.000258690415648744	-0.000430143816629425
0.221545368432999	-0.0525618605315685	-0.463933616876602	0.000255499733611941	-0.000284797337371856	-0.000596744182985276
0.324583888053894	0.0350574851036072	-0.435815542936325	0.000217691005673259	-0.000471978157293051	-0.00117895344737917
0.380173414945602	0.0840673670172691	-0.553489446640015	-0.00161556247621775	0.00161972700152546	-0.00152022344991565
0.415627688169479	0.120465509593487	-0.46264585852623	-0.00170248025096953	0.00177273678127676	-0.00115125440061092
0.365094751119614	0.162313252687454	-0.546134531497955	-0.00281276321038604	0.00130679470021278	-0.0019286721944809
0.289120495319366	0.226246446371078	-0.534088551998138	-0.00296588032506406	-0.000608959700912237	-0.00260355160571635
0.249589204788208	0.223603755235672	-0.576165735721588	-0.00494139222428203	-0.00157395144924521	-0.00241551548242569
0.257455825805664	0.298580706119537	-0.542596757411957	-0.00573809305205941	-0.00105419266037643	-0.00241157249547541
0.33600977063179	0.327033668756485	-0.495446503162384	-0.00654865941032767	-0.000551401230040938	-0.00182334601413459
0.375709801912308	0.259061902761459	-0.498232275247574	-0.00643224036321044	0.00178167631383985	-0.00176366860978305
0.454838335514069	0.259923934936523	-0.513921976089478	-0.00590261770412326	0.00250380276702344	-0.00163652212359011
0.408909261226654	0.208587646484375	-0.539187610149384	-0.0036545479670167	0.00279867392964661	-0.00112521089613438
0.401859492063522	0.146037206053734	-0.550356030464172	-0.00400387728586793	0.00269318488426507	-0.00208051805384457
0.378690421581268	0.202564567327499	-0.541464447975159	-0.00342365703545511	0.00118740182369947	-0.00247916881926358
0.36424520611763	0.273266285657883	-0.543648481369019	-0.00495096994563937	0.001197011442855	-0.00253552407957613
0.359702616930008	0.325217247009277	-0.479580789804459	-0.00577391078695655	0.00138540705665946	-0.00260581355541945
0.41194885969162	0.385454207658768	-0.469583779573441	-0.00581482145935297	0.0015815116930753	-0.00311543513089418
0.422664314508438	0.379204511642456	-0.519219815731049	-0.00654857978224754	0.00207745656371117	-0.00234403554350138
0.397679537534714	0.36120417714119	-0.502732574939728	-0.00792456511408091	0.00158764643128961	-0.0027190581895411
0.378161251544952	0.413033246994019	-0.460293680429459	-0.00765835167840123	0.000226343589019962	-0.00254405685700476
0.309820294380188	0.388591974973679	-0.46981605887413	-0.00786000024527311	-0.00120526005048305	-0.00280997809022665
0.259292602539063	0.408011883497238	-0.414106220006943	-0.00823793560266495	-0.00260966317728162	-0.00321454624645412
0.2657231092453	0.400442391633987	-0.431478947401047	-0.00773552944883704	-0.00199977238662541	-0.00283960253000259
0.353412061929703	0.454864799976349	-0.452700763940811	-0.00828452967107296	-0.000777521345298737	-0.00275625684298575
0.431923627853394	0.451865434646606	-0.456106036901474	-0.00716637121513486	0.000817305059172213	-0.00186101475264877
0.476809442043304	0.432820826768875	-0.429745435714722	-0.00686214724555612	0.00248054158873856	-0.00124285486526787
0.477005749940872	0.408905416727066	-0.520785689353943	-0.0070876581594348	0.00307456823065877	-0.00134173303376883
0.462731003761292	0.458458632230759	-0.482530504465103	-0.00662926305085421	0.00122076773550361	-0.00113073154352605
0.452055096626282	0.499139696359634	-0.491566896438599	-0.00807493552565575	0.000774713465943933	-0.00198790221475065
0.3294817507267	0.553257644176483	-0.461925983428955	-0.00933957286179066	-0.000363421684596688	-0.0036633734125644
0.267845153808594	0.626452803611755	-0.453952968120575	-0.0110007738694549	-0.00208785152062774	-0.00513423886150122
0.258040517568588	0.698986828327179	-0.493059903383255	-0.0112676220014691	-0.00385234667919576	-0.00582842482253909
0.359576463699341	0.71927934885025	-0.515661358833313	-0.011915011331439	-0.00224377098493278	-0.00473464978858829
0.39468315243721	0.661436438560486	-0.519141793251038	-0.0115987919270992	-0.000120969780255109	-0.00430614780634642
0.461757957935333	0.671865165233612	-0.550262272357941	-0.0115727921947837	0.000443232769612223	-0.0033123295288533
0.441366106271744	0.603570818901062	-0.518946409225464	-0.0106694595888257	0.000395353796193376	-0.00320464628748596
0.4263676404953	0.586086452007294	-0.520496666431427	-0.0105315959081054	-0.000247863936237991	-0.00239829602651298
0.417412489652634	0.63128799200058	-0.504044473171234	-0.00995963718742132	-0.000822803180199116	-0.00194519071374089
0.405322909355164	0.589738965034485	-0.531414270401001	-0.0110804969444871	-0.001253203721717	-0.00175240298267454
0.438874483108521	0.665279686450958	-0.551894545555115	-0.0104729337617755	-0.000759202288463712	-0.00214529898948967
0.453829348087311	0.67678040266037	-0.499947637319565	-0.0114865759387612	0.000634921540040523	-0.00235520955175161
0.409927636384964	0.662463366985321	-0.565433144569397	-0.0127663621678948	0.00105015176814049	-0.00316059100441635
0.386851996183395	0.722073674201965	-0.55971223115921	-0.0125681990757585	-4.46486264991108E-05	-0.00437072850763798
0.405396401882172	0.755241572856903	-0.567931592464447	-0.0135693876072764	-0.000822982983663678	-0.00515948329120874
0.390954405069351	0.789232850074768	-0.516931235790253	-0.0137626845389605	-0.000450843828730285	-0.00489857280626893
0.455335438251495	0.863250255584717	-0.598642408847809	-0.0145271075889468	0.000148678940604441	-0.00547615066170692
0.506497621536255	0.880420684814453	-0.557663142681122	-0.0146115375682712	0.00100547214969993	-0.00372474477626383
0.516312718391418	0.888990342617035	-0.620117247104645	-0.0144896609708667	0.000644982035737485	-0.002783048665151
0.445384442806244	0.905129551887512	-0.541345000267029	-0.0148201053962111	-0.00032805631053634	-0.00402377685531974
0.359773337841034	0.89276123046875	-0.590617954730988	-0.0141937714070082	-0.00201008305884898	-0.00377800129354
0.241301417350769	0.768026411533356	-0.622574329376221	-0.0148253254592419	-0.00231000850908458	-0.00379919004626572
0.264590859413147	0.771926045417786	-0.608316421508789	-0.0136873899027705	-0.00346148479729891	-0.00376140582375228
0.317515522241592	0.743999123573303	-0.607161045074463	-0.0118592213839293	-0.00322516961023211	-0.00283291656523943
0.352761209011078	0.697908043861389	-0.611477971076965	-0.0122940000146627	-0.00184034649282694	-0.00242886831983924
0.365487217903137	0.659589529037476	-0.618613839149475	-0.011028990149498	-0.00137073802761734	-0.00230781547725201
0.408952951431274	0.62242591381073	-0.625872194766998	-0.0103635443374515	-0.000991529901511967	-0.00214359886012971
0.40515810251236	0.61331045627594	-0.582920908927917	-0.0102937538176775	-0.000631452654488385	-0.00179456756450236
0.411641895771027	0.618045449256897	-0.62016236782074	-0.00941971689462662	5.99087761656847E-05	-0.00229512155056
0.416197955608368	0.588922679424286	-0.583374857902527	-0.00878188200294971	-6.44257452222519E-05	-0.00288364174775779
0.430674105882645	0.575931787490845	-0.596088647842407	-0.00920454040169716	0.000445698882685974	-0.0030414592474699
0.426058202981949	0.577414214611053	-0.59484201669693	-0.00925572589039803	0.000848234165459871	-0.00376257463358343
0.488347619771957	0.568326830863953	-0.613018035888672	-0.0101926047354937	0.0004488802223932	-0.0032064151018858
0.493002563714981	0.60220730304718	-0.600829660892487	-0.00989485718309879	0.00105294457171112	-0.00267901015467942
0.593066334724426	0.610381543636322	-0.595957577228546	-0.0100021930411458	0.00180174305569381	-0.00207329518161714
0.560505926609039	0.519695639610291	-0.54474151134491	-0.0095406835898757	0.00274346326477826	-0.00113963277544826
0.507910788059235	0.534866094589233	-0.60383403301239	-0.00800407957285643	0.0018264640821144	-0.00195250345859677
0.463898748159409	0.453896760940552	-0.565230488777161	-0.00823971629142761	0.000249018718022853	-0.00190869206562638
0.44281542301178	0.436446458101273	-0.54362279176712	-0.00720208650454879	-6.14510354353115E-05	-0.00145551620516926
0.432786107063293	0.412408828735352	-0.495093256235123	-0.00633775489404798	-0.000201705319341272	-0.00139276357367635
0.469007760286331	0.394467771053314	-0.53032374382019	-0.00699682300910354	0.000111032066342887	-0.00103557691909373
0.465699970722198	0.379748642444611	-0.511660099029541	-0.00612678984180093	0.00120207201689482	-0.00117974204476923
0.456326752901077	0.344654619693756	-0.542021214962006	-0.00568210333585739	0.00116585404612124	-0.000919440295547247
0.403173893690109	0.348209023475647	-0.538392663002014	-0.00506565626710653	0.000756275898311287	-0.000764947733841836
0.370640397071838	0.35340479016304	-0.585392594337463	-0.0052444520406425	-0.00030210122349672	-0.00169228727463633
0.311833649873734	0.367365449666977	-0.521547734737396	-0.00532095925882459	-0.000864490633830428	-0.00164357444737107
0.364840030670166	0.452149093151093	-0.532423198223114	-0.00587325636297464	-0.000337748875608668	-0.00296279066242278
0.408898800611496	0.475803703069687	-0.557218134403229	-0.0075396616011858	-0.000270253716735169	-0.00418361742049456
0.459276229143143	0.512825787067413	-0.588692903518677	-0.00781893450766802	0.00104140595067292	-0.0033872714266181
0.486288905143738	0.451517134904861	-0.519800901412964	-0.00734039954841137	0.00153999344911426	-0.00221142685040832
0.467608153820038	0.438587576150894	-0.529216408729553	-0.00750562828034163	0.00261428323574364	-0.00195050961337984
0.457359373569489	0.452840149402618	-0.564760982990265	-0.00687234895303845	0.000541518966201693	-0.00151968782301992
0.398244649171829	0.446288347244263	-0.557652533054352	-0.00770574063062668	0.000253573845839128	-0.00161788868717849
0.389289855957031	0.519980669021606	-0.54168826341629	-0.00831538531929255	-0.000308956106891856	-0.00162468256894499
0.37433934211731	0.534912467002869	-0.563367366790771	-0.00897360779345036	-0.000490573351271451	-0.00220617931336164
0.390193432569504	0.599723279476166	-0.615892469882965	-0.00893747247755528	-0.000581344764214009	-0.00216640857979655
0.404588371515274	0.56461489200592	-0.567269265651703	-0.00985429808497429	-0.000278193183476105	-0.0027303600218147
0.377086460590363	0.580169022083282	-0.599572837352753	-0.0100152269005775	-5.71562577533768E-06	-0.00445741880685091
0.50169837474823	0.590804815292358	-0.586288273334503	-0.00807890202850103	0.00102169334422797	-0.00478912889957428
0.575425684452057	0.513331413269043	-0.567866086959839	-0.00808729324489832	0.00340589880943298	-0.00413980940356851
0.612822413444519	0.452649563550949	-0.603196740150452	-0.00615283893421292	0.00443620653823018	-0.00217894208617508
0.583789229393005	0.430909991264343	-0.583432734012604	-0.00694070709869266	0.00542022846639156	-0.00161271239630878
0.589825749397278	0.516630411148071	-0.682542026042938	-0.00741042429581285	0.00222646235488355	-0.000538957945536822
0.44977867603302	0.515785992145538	-0.669001460075378	-0.0076737105846405	0.00159596838057041	-0.0022796425037086
0.372198432683945	0.568513035774231	-0.620568215847015	-0.00984735134989023	-0.00104688829742372	-0.00248970300890505
0.292866587638855	0.592987895011902	-0.661488115787506	-0.0103407939895988	-0.00209535309113562	-0.00269431294873357
0.257326185703278	0.61898136138916	-0.659897029399872	-0.0096198795363307	-0.00307669886387885	-0.00371009251102805
0.270753681659698	0.642141819000244	-0.652433812618256	-0.0105630559846759	-0.00299281463958323	-0.00349603779613972
0.316294074058533	0.616633951663971	-0.607497692108154	-0.0101596880704165	-0.00174882623832673	-0.00345570198260248
0.311570227146149	0.592386782169342	-0.628925859928131	-0.00991145987063646	-0.00139932066667825	-0.00340544944629073
0.32481461763382	0.588286101818085	-0.64576929807663	-0.00821268372237682	-0.00095998850883916	-0.00268496293574572
0.284336090087891	0.497529447078705	-0.671464502811432	-0.00788338948041201	-0.000967114290688187	-0.00267506786622107
0.261448740959167	0.472181648015976	-0.646478354930878	-0.00732193049043417	-0.00242212763987482	-0.00198780349455774
0.248790696263313	0.455969512462616	-0.63369482755661	-0.00675199786201119	-0.00209038658067584	-0.00158483500126749
0.253119885921478	0.414613157510757	-0.627099931240082	-0.00612862315028906	-0.00292480876669288	-0.00229873415082693
0.261782675981522	0.381286323070526	-0.653971552848816	-0.00573771726340055	-0.00238268077373505	-0.00140711711719632
0.260755449533463	0.427867144346237	-0.568545520305634	-0.00526777049526572	-0.00251311436295509	-0.00293192733079195
0.257508039474487	0.46248197555542	-0.582819402217865	-0.00654743611812592	-0.00148557312786579	-0.0030368254519999
0.288537204265594	0.499129295349121	-0.573978900909424	-0.00758836464956403	-0.00114958314225078	-0.00349707389250398
0.342168390750885	0.552297532558441	-0.573127686977386	-0.00801955629140139	0.000230289093451574	-0.00383651023730636
0.45167875289917	0.551560759544373	-0.547021925449371	-0.00825340393930674	0.00219290726818144	-0.00281494949012995
0.553213834762573	0.483583688735962	-0.610816836357117	-0.00708483532071114	0.00379644264467061	-0.00162548699881881
0.615089654922485	0.490777671337128	-0.498952656984329	-0.00569001259282231	0.0043279817327857	-0.00206295540556312
0.59460461139679	0.451398462057114	-0.520337879657745	-0.00603008642792702	0.00515263434499502	-0.00237271562218666
0.580418109893799	0.48311060667038	-0.568851411342621	-0.00575541378930211	0.00422713160514832	-0.0022081583738327
0.490230292081833	0.51691198348999	-0.569761216640472	-0.00687201134860516	0.00301506905816495	-0.00335234752856195
0.457900434732437	0.581360995769501	-0.575985729694366	-0.00789936911314726	0.00232047028839588	-0.00350655987858772
0.417573660612106	0.649318277835846	-0.59848690032959	-0.00896574277430773	0.00196798238903284	-0.00434968993067741
0.380801528692245	0.721253514289856	-0.491011261940002	-0.00939551834017038	0.000745317374821752	-0.00467267679050565
0.359347432851791	0.733229875564575	-0.5287144780159	-0.0118130249902606	-9.13641451916192E-06	-0.00460656499490142
0.323837280273438	0.712633907794952	-0.544268429279327	-0.0115030333399773	-0.000386947591323406	-0.00335729098878801
0.346340119838715	0.715401887893677	-0.543527364730835	-0.0109221376478672	-0.000544010603334755	-0.00328100216574967
0.360154271125793	0.653258621692657	-0.506630063056946	-0.00857927091419697	0.000739347888156772	-0.00274831033311784
0.381318718194962	0.537069201469421	-0.545228540897369	-0.0083287637680769	0.00140323757659644	-0.00211405381560326
0.3829165995121	0.475429087877274	-0.451840817928314	-0.0065428763628006	0.00112921360414475	-0.00205675722099841
0.375703126192093	0.480103045701981	-0.463530689477921	-0.00547489197924733	0.00105404562782496	-0.00234864768572152
0.415879547595978	0.438606292009354	-0.505907475948334	-0.00491067906841636	0.00116085226181895	-0.00208029057830572
0.461828112602234	0.418822705745697	-0.444401443004608	-0.00529754720628262	0.00249054119922221	-0.0020091668702662
0.523275434970856	0.429286420345306	-0.472798645496368	-0.00484261335805058	0.00358549458906055	-0.00228700623847544
0.560669660568237	0.428352802991867	-0.511548042297363	-0.00489747524261475	0.00443204632028937	-0.00211213412694633
0.55319744348526	0.418249040842056	-0.414203345775604	-0.00420720875263214	0.00420269835740328	-0.002717713592574
0.550521016120911	0.402094453573227	-0.377429574728012	-0.00451225321739912	0.00450568692758679	-0.00386967393569648
0.507009923458099	0.463865756988525	-0.44377264380455	-0.00452665472403169	0.00334166456013918	-0.00404488993808627
0.504686832427979	0.521494030952454	-0.372759222984314	-0.00669698789715767	0.0026949318125844	-0.00390226184390485
0.536436259746552	0.572969138622284	-0.433250725269318	-0.00666936160996556	0.00368226366117597	-0.00397894345223904
0.614745378494263	0.591311275959015	-0.370296537876129	-0.00691300863400102	0.00455199275165796	-0.00452595157548785
0.621669352054596	0.565755307674408	-0.407594949007034	-0.0070962724275887	0.00581242702901363	-0.00299597368575633
0.623610198497772	0.545266687870026	-0.395019471645355	-0.00703480374068022	0.00517371576279402	-0.00263767223805189
0.599114120006561	0.539729475975037	-0.433528751134872	-0.00584510806947947	0.00360244931653142	-0.00268141133710742
0.52728271484375	0.539967358112335	-0.413020014762878	-0.00587774440646172	0.00402692006900907	-0.00268025998957455
0.488326668739319	0.541119933128357	-0.426149874925613	-0.00554437562823296	0.00293569616042078	-0.00290513434447348
0.453412890434265	0.547236084938049	-0.468473166227341	-0.00578383915126324	0.00210086279548705	-0.00405273400247097
0.455165803432465	0.579087018966675	-0.43139722943306	-0.00633694184944034	0.00149140262510628	-0.00339704449288547
0.467773169279099	0.59574955701828	-0.382452875375748	-0.00662319222465158	0.00207602838054299	-0.00406699953600764
0.458071798086166	0.624545574188232	-0.449091643095016	-0.00739790452644229	0.00214828900061548	-0.00390953337773681
0.481833755970001	0.664135634899139	-0.431556552648544	-0.00759861152619123	0.00220750248990953	-0.00405149348080158
0.496799916028976	0.685879707336426	-0.445006340742111	-0.00751444278284907	0.00248223752714694	-0.00373790669254959
0.522432506084442	0.634005784988403	-0.471583157777786	-0.00744944624602795	0.00252600363455713	-0.00295126833952963
0.496383011341095	0.659713566303253	-0.489933103322983	-0.00728871952742338	0.00263514020480216	-0.002714479342103
0.478851586580276	0.637248992919922	-0.560405313968658	-0.00786549039185047	0.0021613969001919	-0.00259771477431059
0.439872950315475	0.592836081981659	-0.476445436477661	-0.00728881685063243	0.000898051133845001	-0.00327022932469845
0.441069513559341	0.658350765705109	-0.467087030410767	-0.00711372029036283	9.18535442906432E-05	-0.00389335723593831
0.470293790102005	0.640876233577728	-0.488089442253113	-0.00735091930255294	0.00119694403838366	-0.00398135371506214
0.503818213939667	0.666773974895477	-0.462634056806564	-0.00723172165453434	0.00234050257131457	-0.00332181924022734
0.513950109481812	0.664602100849152	-0.536141097545624	-0.00744116911664605	0.00320676597766578	-0.0034837587736547
0.537421584129334	0.606651961803436	-0.496528953313828	-0.00789616722613573	0.00289958366192877	-0.00349305709823966
0.564782977104187	0.642561733722687	-0.478259891271591	-0.00626261020079255	0.00280754710547626	-0.00307638244703412
0.493333160877228	0.607892990112305	-0.485500007867813	-0.00665666069835424	0.00188532564789057	-0.00461380043998361
0.492966532707214	0.691389322280884	-0.464324563741684	-0.00691462960094213	0.00184423511382192	-0.00484482385218143
0.434401899576187	0.692810416221619	-0.449633479118347	-0.00742769706994295	0.000980838085524738	-0.00425410503521562
0.452523499727249	0.744921743869781	-0.507832825183868	-0.00755649479106069	0.000168462938745506	-0.00354615063406527
0.417316228151321	0.803978741168976	-0.558492422103882	-0.00890050828456879	-0.000348177010891959	-0.00333157833665609
0.37987345457077	0.778610825538635	-0.481152296066284	-0.0101984534412622	-0.0015706509584561	-0.00378733454272151
0.380316823720932	0.796065211296082	-0.464571535587311	-0.00974226370453835	-0.00185157335363328	-0.00322168157435954
0.381081819534302	0.737345099449158	-0.512306153774261	-0.00959158875048161	-0.00180602993350476	-0.00290411594323814
0.398786932229996	0.727131187915802	-0.485861510038376	-0.00876007322221994	-0.00155907298903912	-0.00245447875931859
0.377837747335434	0.642673254013062	-0.535532474517822	-0.00822707638144493	-0.000963897095061839	-0.00328931142576039
0.410630881786346	0.588249325752258	-0.525071918964386	-0.0072718127630651	-0.00117568450514227	-0.00321138510480523
0.421613335609436	0.517330706119537	-0.484930872917175	-0.00558618735522032	0.000490407692268491	-0.00471145054325461
0.546598374843597	0.451972186565399	-0.542419195175171	-0.00437816372141242	0.00225915992632508	-0.00434008147567511
0.597270846366882	0.428698122501373	-0.487714350223541	-0.00353875872679055	0.00363311939872801	-0.00461515784263611
0.554383933544159	0.397586017847061	-0.511539101600647	-0.00357677368447185	0.00264001358300447	-0.00382499536499381
0.471735000610352	0.402412295341492	-0.440427869558334	-0.00353238312527537	0.000551369623281062	-0.00322179147042334
0.409255117177963	0.437902420759201	-0.43006557226181	-0.00374566414393485	-0.000477403460536152	-0.0027025518938899
0.398385643959045	0.423586517572403	-0.420198172330856	-0.00469261407852173	-0.000648712157271802	-0.00150746456347406
0.378995776176453	0.400602489709854	-0.39046311378479	-0.0041090133599937	-0.00130155286751688	-0.000953565817326307
0.378243654966354	0.358825862407684	-0.489168643951416	-0.00403860118240118	-0.000876220699865371	-0.0013937084004283
0.357088297605515	0.328985750675201	-0.370968997478485	-0.00390522112138569	-0.000601049978286028	-0.00180144014302641
0.327247709035873	0.361965209245682	-0.39304593205452	-0.0028718807734549	-0.00178469030652195	-0.00161644630134106
0.328036248683929	0.327351272106171	-0.361309409141541	-0.00165705545805395	-0.00110017880797386	-0.00149762409273535
0.335593670606613	0.255217283964157	-0.394730478525162	-0.00261616334319115	-0.000488715304527432	-0.00225209118798375
0.390819728374481	0.266693592071533	-0.360725224018097	-0.00235469522885978	0.000698028248734772	-0.00350950472056866
0.419491291046143	0.29147407412529	-0.4159175157547	-0.00284671830013394	0.0021488880738616	-0.00422795256599784
0.46041202545166	0.33856126666069	-0.359450399875641	-0.00333774997852743	0.00147810706403106	-0.00432961154729128
0.472710013389587	0.372475326061249	-0.342557698488235	-0.00386075233109295	0.00136826280504465	-0.00437612272799015
0.431360304355621	0.378297209739685	-0.376663237810135	-0.00495601817965508	0.00182551064062864	-0.0033291201107204
0.364127427339554	0.384858310222626	-0.282055467367172	-0.00392214814200997	-0.000204239346203394	-0.0030413179192692
0.335809618234634	0.406875610351563	-0.249570086598396	-0.00352802337147295	-0.0018048727652058	-0.00208007171750069
0.24733330309391	0.364640831947327	-0.331151723861694	-0.0040763751603663	-0.00257315975613892	-0.00123525597155094
0.244079947471619	0.333823323249817	-0.281456112861633	-0.00458382209762931	-0.00379051780328155	-0.000114137197670061
0.208912253379822	0.361060053110123	-0.216305047273636	-0.00413813348859549	-0.00352364731952548	-0.000299728912068531
0.19531375169754	0.336296528577805	-0.237447202205658	-0.00451235892251134	-0.00298905349336565	-0.000781047448981553
0.216422155499458	0.327457129955292	-0.203763395547867	-0.00317292404361069	-0.00330545008182526	-0.00164548959583044
0.310721963644028	0.252982467412949	-0.241847977042198	-0.0016129924915731	-0.000996196991764009	-0.00239062448963523
0.333011031150818	0.239828273653984	-0.196374014019966	-0.00133776233997196	-0.000204567200853489	-0.00300817168317735
0.397455126047134	0.28551572561264	-0.206056550145149	-0.00128163490444422	-5.76757447561249E-05	-0.00205740588717163
0.395177066326141	0.270814120769501	-0.247405484318733	-0.00379706220701337	0.000568346935324371	-0.00202387268655002
0.413395494222641	0.334696859121323	-0.265631347894669	-0.00486948108300567	0.00038369107642211	-0.00225501670502126
0.363781720399857	0.385901689529419	-0.285393416881561	-0.00510394526645541	-0.000320535735227168	-0.00184743490535766
0.38511848449707	0.437295496463776	-0.304761350154877	-0.00585660990327597	-0.00077812111703679	-0.00123340112622827
0.337036937475204	0.384996026754379	-0.357716977596283	-0.00596107169985771	-0.000965871731750667	-0.00107357907108963
0.348359227180481	0.346432536840439	-0.333320558071136	-0.00475964462384582	-2.96600101137301E-05	-0.00155797216575593
0.381475329399109	0.334033936262131	-0.326911270618439	-0.00303287361748517	0.00030958151910454	-0.00141965271905065
0.401391208171844	0.270364046096802	-0.309739142656326	-0.00274783768691123	0.00038731429958716	-0.0030048165936023
0.420256227254868	0.30169877409935	-0.314400166273117	-0.00335088977590203	0.000928769644815475	-0.00307574565522373
0.379894196987152	0.334710776805878	-0.288819909095764	-0.0038338212762028	-9.26410120882792E-06	-0.00363690499216318
0.323269903659821	0.283827632665634	-0.402474761009216	-0.00413458608090878	-0.00018719321815297	-0.0037515233270824
0.312123835086823	0.316656649112701	-0.320312768220901	-0.00419774418696761	-0.00123865657951683	-0.00387095822952688
0.317551374435425	0.340632200241089	-0.282920151948929	-0.00363517948426306	-0.00224885856732726	-0.00278490199707448
0.228707373142242	0.308747917413712	-0.249478325247765	-0.00433544022962451	-0.00212276168167591	-0.000739771581720561
0.232243373990059	0.332737743854523	-0.314765006303787	-0.0044445232488215	-0.00264222943224013	-0.00087031238945201
0.244809925556183	0.29092264175415	-0.291274040937424	-0.00368541781790555	-0.00270552281290293	-0.00112304731737822
0.308374047279358	0.23798879981041	-0.252378851175308	-0.00159151945263147	-0.0013974237954244	-0.00136777211446315
0.367318868637085	0.179883971810341	-0.234042257070541	-0.00106278050225228	0.000603083579335362	-0.000659976503811777
0.377554327249527	0.132242321968079	-0.275647729635239	-0.000544154841918498	0.0016584120457992	-0.00101968075614423
0.419766336679459	0.167322099208832	-0.243809819221497	-0.000486952048959211	0.00158691534306854	-0.00152529182378203
0.414227783679962	0.23712295293808	-0.271467000246048	-0.00187655794434249	0.00103387725539505	-0.00179101910907775
0.402220785617828	0.284752249717712	-0.258046120405197	-0.00285966182127595	0.000519683700986207	-0.00285530276596546
0.288717120885849	0.267932087182999	-0.268608629703522	-0.00344169815070927	0.000151341359014623	-0.00314084533601999
0.241051524877548	0.294938653707504	-0.232538059353828	-0.00480955559760332	-0.000980357173830271	-0.00281955674290657
0.175808146595955	0.328945726156235	-0.116855084896088	-0.00414046598598361	-0.00259563745930791	-0.00244291755370796
0.115355059504509	0.29891100525856	-0.195667907595634	-0.00354834669269621	-0.00368233537301421	-0.00233862781897187
0.080225758254528	0.28548327088356	-0.202529400587082	-0.00387778645381331	-0.00463656056672335	-0.00147320050746202
0.0310427155345678	0.227556794881821	-0.145319104194641	-0.0033271771389991	-0.00422720657661557	-0.00172652024775743
0.0968763679265976	0.241282775998116	-0.132026195526123	-0.00279408949427307	-0.00368915521539748	-0.0010139977093786
0.139054045081139	0.183897525072098	-0.199919581413269	-0.00260365544818342	-0.00212166365236044	-0.00105121650267392
0.243757963180542	0.226657137274742	-0.154484659433365	-0.00253562163561583	-0.00200635707005858	-0.00129183637909591
0.207627773284912	0.220313891768456	-0.169253304600716	-0.00307904719375074	-0.000393801456084475	-0.00083835911937058
0.239501103758812	0.215701580047607	-0.159535318613052	-0.00309612019918859	-0.00169195502530783	-0.00115944282151759
0.179555013775826	0.237918466329575	-0.176902681589127	-0.00338053028099239	-0.00258732261136174	-0.00203507533296943
0.130872562527657	0.24418418109417	-0.202302515506744	-0.00280466978438199	-0.00373528199270368	-0.00267475028522313
0.11488626152277	0.225488543510437	-0.204346194863319	-0.00377573585137725	-0.00387624348513782	-0.00212589465081692
0.109339825809002	0.248762428760529	-0.200550109148026	-0.00389529042877257	-0.00324841029942036	-0.0020117717795074
0.127455219626427	0.286417275667191	-0.211189702153206	-0.00405671447515488	-0.00377046689391136	-0.00109035521745682
0.0932478159666061	0.275297731161118	-0.195187106728554	-0.00429133698344231	-0.00344898574985564	-0.00070550263626501
0.0969062224030495	0.212512284517288	-0.179819047451019	-0.00298864464275539	-0.00362593517638743	-0.000985753838904202
0.136563315987587	0.232569366693497	-0.239921882748604	-0.00276062032207847	-0.00345056829974055	-0.000999332056380808
0.103140734136105	0.239541187882423	-0.213845655322075	-0.00279549695551395	-0.00358179258182645	-0.00136428512632847
0.119615942239761	0.206514537334442	-0.203861519694328	-0.00286827189847827	-0.00305090774782002	-0.00174913776572794
0.138212636113167	0.209197714924812	-0.231972202658653	-0.00186582247260958	-0.00302230101078749	-0.00233870977535844
0.170719757676125	0.180872529745102	-0.275182813405991	-0.002316769445315	-0.0023600144777447	-0.00222559762187302
0.211671233177185	0.196892991662025	-0.196442633867264	-0.00218953471630812	-0.00163800863083452	-0.00207085558213294
0.223438411951065	0.193776503205299	-0.194218322634697	-0.00249400036409497	-0.00138760625850409	-0.000938993587624282
0.188116505742073	0.257691651582718	-0.134860843420029	-0.00277315150015056	-0.00291923829354346	-0.000996693153865635
0.124601498246193	0.237576961517334	-0.20150999724865	-0.00349073694087565	-0.00298673496581614	-0.00108207284938544
0.110469058156013	0.223928138613701	-0.155115321278572	-0.0040154648013413	-0.00420562131330371	-0.000716843584086746
0.0856657400727272	0.223244175314903	-0.114318005740643	-0.00360770244151354	-0.00402923813089728	-0.00162858352996409
0.02738968282938	0.193355292081833	-0.144738525152206	-0.00445076217874885	-0.00409323535859585	-0.00245890393853188
0.0748866051435471	0.258756011724472	-0.101208768785	-0.00432868767529726	-0.00344203971326351	-0.00225602090358734
0.128800109028816	0.245832517743111	-0.0464981347322464	-0.00349059957079589	-0.00369629496708512	-0.00265679974108934
0.122383661568165	0.256156146526337	-0.0466648451983929	-0.00341984583064914	-0.00240850867703557	-0.00256001926027238
0.105205155909061	0.3050257563591	-0.149121090769768	-0.00351943145506084	-0.00343484524637461	-0.00174494949169457
0.0697750002145767	0.280443698167801	-0.123145811259747	-0.00452975323423743	-0.00467981630936265	-0.00247841817326844
0.0560071989893913	0.310298770666122	-0.130945429205894	-0.00336382770910859	-0.00473859440535307	-0.002656115218997
0.0506453551352024	0.275600284337997	-0.140687346458435	-0.00388363050296903	-0.00463292188942432	-0.00222838553600013
0.0341648422181606	0.288809597492218	-0.176108226180077	-0.00380254886113107	-0.00468148291110992	-0.00206405599601567
0.123332761228085	0.295119643211365	-0.192715406417847	-0.00358091271482408	-0.00390209839679301	-0.00152529962360859
0.196761220693588	0.245343342423439	-0.109367601573467	-0.00193794479127973	-0.00269805383868515	-0.00244913739152253
0.19597239792347	0.132432118058205	-0.069681890308857	-0.00146687100641429	-0.00100108911283314	-0.00187418318819255
0.211309030652046	0.12661649286747	-0.079085111618042	-0.00102557521313429	-0.00139978167135268	-0.00112844165414572
0.150967255234718	0.0989130958914757	-0.0226846355944872	-0.000143007695442066	-0.00188924476969987	-0.00108638592064381
0.168853208422661	0.0797920823097229	-0.0060424585826695	-0.000821744208224118	-0.00193616305477917	-0.00076524046016857
0.195072069764137	0.0716856345534325	-0.0522197000682354	-0.000305529072647914	-0.00180185690987855	-0.00110348360612988
0.242782860994339	0.0235061496496201	0.0185069870203733	0.000763413205277175	-0.00107350200414658	-0.000477254448924214
0.19683825969696	-0.0451784208416939	-0.0439680404961109	0.000615558179561049	0.000161667703650892	0.000292564276605845
0.31302136182785	0.0414054356515408	-0.0199908912181854	0.00105966837145388	0.000665653380565345	9.12626001081662E-06
0.325618296861649	0.0480224154889584	-0.0273855794221163	-0.000529003678821027	0.00090713199460879	-0.00137918360996991
0.323730766773224	0.147229939699173	-0.0479844622313976	-0.00220613554120064	0.000881151994690299	-0.000980311422608793
0.333165347576141	0.229338601231575	-0.0478818640112877	-0.00308249425143003	0.000973105663433671	-0.00177024363074452
0.318885296583176	0.269234210252762	-0.105245791375637	-0.00460587441921234	0.000256695464486256	-0.00244221836328506
0.295197695493698	0.257989436388016	-0.140006169676781	-0.00489520328119397	0.000618734047748148	-0.00274142227135599
0.274873852729797	0.24649952352047	-0.0841539800167084	-0.00402561156079173	0.000847916584461927	-0.00207038386724889
0.288068413734436	0.211869850754738	-0.0487700738012791	-0.00357070378959179	-8.0067002272699E-05	-0.00193814455997199
0.25341784954071	0.148015901446342	-0.0655606761574745	-0.00120119703933597	-0.000321708765113726	-0.00111636414658278
0.182166904211044	0.114720024168491	-0.112084664404392	-0.00195664982311428	-0.00128453061915934	-0.000417401519371197
0.116405099630356	0.12239395827055	-0.111231543123722	-0.0015840835403651	-0.00268053007312119	-0.00142968026921153
0.0826825425028801	0.167826727032661	-0.113320827484131	-0.00185092259198427	-0.00341353961266577	-0.00101604638621211
0.0773186758160591	0.190668404102325	-0.170479863882065	-0.00272865919396281	-0.00333270663395524	-0.00126244255807251
0.0785507708787918	0.218188092112541	-0.173950225114822	-0.00328815309330821	-0.00279521010816097	-0.0020992171484977
0.131751716136932	0.213772296905518	-0.211867272853851	-0.0026700219605118	-0.00230934168212116	-0.00189628172665834
0.187552407383919	0.153986543416977	-0.116434194147587	-0.00285406061448157	-0.00151292746886611	-0.00101443275343627
0.169348075985909	0.167041555047035	-0.17258121073246	-0.00166795775294304	-0.00122372840996832	-0.000840285269077867
0.154510304331779	0.105176918208599	-0.141568183898926	-0.00189033790957183	-0.00217436463572085	-0.00116455345414579
0.139324247837067	0.0931186974048615	-0.0645751655101776	-0.00150856235995889	-0.00218374305404723	-0.000378291471861303
0.146828755736351	0.147208690643311	0.00153316906653345	-0.00127150362823159	-0.0027006296440959	-0.000962445046752691
0.11839721351862	0.178886249661446	-0.108869336545467	-0.0027210630942136	-0.00283258245326579	-0.00118728657253087
0.172821313142776	0.232258543372154	-0.0494395941495895	-0.00426882319152355	-0.00251936330460012	-0.000910800939891487
0.192850843071938	0.270876973867416	-0.102060213685036	-0.00516150007024407	-0.00104041839949787	-0.0010181472171098
0.18309161067009	0.291929870843887	-0.0706497505307198	-0.00474315183237195	-0.00162078393623233	-0.00156389095354825
0.186390206217766	0.307278335094452	-0.078888475894928	-0.00525335501879454	-0.002176079666242	-0.00214134738780558
0.165039598941803	0.290495902299881	-0.147683277726173	-0.00413554534316063	-0.00311824842356145	-0.00217737350612879
0.145864427089691	0.210611909627914	-0.172499895095825	-0.00412865029647946	-0.00252802716568112	-0.00261650723405182
0.116578139364719	0.186178430914879	-0.195230945944786	-0.00355573510751128	-0.00212881970219314	-0.00192852062173188
0.125963643193245	0.166527152061462	-0.208654806017876	-0.00375699927099049	-0.00208017393015325	-0.00163911539129913
0.120541960000992	0.175367027521133	-0.195442318916321	-0.0032204317394644	-0.00315136532299221	-0.00162387592718005
0.0818910002708435	0.171741470694542	-0.214382812380791	-0.00265362858772278	-0.00408003386110067	-0.000910010596271604
0.00741309812292457	0.209779053926468	-0.302521169185638	-0.00338919390924275	-0.00471060490235686	-0.00155443011317402
-0.0336851067841053	0.205041840672493	-0.285754412412643	-0.00392566993832588	-0.0059493649750948	-0.00192367529962212
-0.0354171879589558	0.218591213226318	-0.334446996450424	-0.00439085438847542	-0.00734088802710176	-0.00185638631228358
-0.016456488519907	0.269787818193436	-0.294376403093338	-0.00340916612185538	-0.00658056838437915	-0.00189579161815345
0.057502381503582	0.198461279273033	-0.323104053735733	-0.00398903619498014	-0.00474012549966574	-0.00195479579269886
0.0711457803845406	0.199096262454987	-0.309380292892456	-0.00287529663182795	-0.00409105094149709	-0.00160269078332931
0.0891362205147743	0.195790678262711	-0.276590585708618	-0.00287451641634107	-0.00314391800202429	-0.00262678530998528
0.132197558879852	0.197932153940201	-0.311836272478104	-0.00298275169916451	-0.00311811338178813	-0.00203813309781253
0.153999745845795	0.212903693318367	-0.277626484632492	-0.00301367021165788	-0.00284548290073872	-0.00159662414807826
0.052519254386425	0.181912988424301	-0.314557939767838	-0.00368918688036501	-0.00330719328485429	-0.00160273280926049
0.0110667999833822	0.224949985742569	-0.237429141998291	-0.00335481041111052	-0.00434855045750737	-0.00148656161036342
0.0302692800760269	0.311041861772537	-0.254155814647675	-0.00365433003753424	-0.00688575115054846	-0.00238587404601276
-0.0386397056281567	0.297944813966751	-0.278805792331696	-0.00591464200988412	-0.00645031174644828	-0.00249447324313223
0.0292785447090864	0.372923731803894	-0.31188753247261	-0.00652995985001326	-0.00570414401590824	-0.00339353643357754
0.101431101560593	0.305634796619415	-0.316020280122757	-0.00579115236178041	-0.00470998277887702	-0.00208470062352717
0.180436566472054	0.326634585857391	-0.280109971761703	-0.00458007212728262	-0.00396995944902301	-0.00140716042369604
0.151287168264389	0.270207613706589	-0.331954687833786	-0.00455882167443633	-0.00330264563672245	-0.00153251551091671
0.166356459259987	0.273235440254211	-0.427423924207687	-0.00459905248135328	-0.00412268843501806	-0.00157520780339837
0.189960405230522	0.293076694011688	-0.448044329881668	-0.00472022779285908	-0.00370625662617385	-0.00208585825748742
0.180972784757614	0.230362623929977	-0.449054598808289	-0.00522534223273396	-0.00304913171567023	-0.00153535988647491
0.183373615145683	0.255897969007492	-0.438218504190445	-0.00455662934109569	-0.00326337129808962	-0.00246827187947929
0.286703437566757	0.248220100998878	-0.462381541728973	-0.00393681693822145	-0.00238527893088758	-0.00213986216112971
0.320236563682556	0.248357936739922	-0.401734948158264	-0.00440796511247754	-0.00256912503391504	-0.00195435457862914
0.280408203601837	0.229657769203186	-0.414755821228027	-0.00454649329185486	-0.00130991032347083	-0.00223735417239368
0.287135690450668	0.228695005178452	-0.463228672742844	-0.00366282812319696	-0.00214748922735453	-0.00143509008921683
0.231121599674225	0.161684066057205	-0.464397996664047	-0.00408119568601251	-0.00240166857838631	-0.00123130611609668
0.261812210083008	0.103746794164181	-0.457968145608902	-0.00266496068798006	-0.00156928179785609	-0.00103216303978115
0.315816193819046	0.0760996639728546	-0.452099025249481	-0.000970106746535748	-0.00150543521158397	-0.000369096145732328
0.294741213321686	0.0571646504104137	-0.402922123670578	-0.00020661810413003	-0.00107198941987008	-0.000795837608166039
0.236282423138618	0.0105632916092873	-0.46058464050293	-0.000763396790716797	-0.00287746731191874	-0.000893425778485835
0.139286771416664	0.0151258958503604	-0.45345675945282	-0.000780622533056885	-0.00351511896587908	-0.00102507742121816
0.165791064500809	0.0396471954882145	-0.482150673866272	-0.00134669779799879	-0.00365591677837074	-0.0021218853071332
0.211218655109406	0.0821040719747543	-0.415908843278885	-0.000688929110765457	-0.00258522271178663	-0.00205967994406819
0.198326572775841	0.0650886967778206	-0.323830485343933	-0.0017960462719202	-0.00215299311093986	-0.000699413532856852
0.216816306114197	0.0661080852150917	-0.239732846617699	-0.00136224005836993	-0.00169389985967427	-0.00109002646058798
0.287662774324417	0.206400379538536	-0.275579869747162	-0.00161955424118787	-0.00205125287175179	-0.000677619129419327
0.238701045513153	0.215776666998863	-0.269551277160645	-0.00337830954231322	-0.00277358642779291	-0.000663420592900366
0.227303400635719	0.225794330239296	-0.317063450813293	-0.00413255579769611	-0.00211944407783449	-0.00131930795032531
0.332273423671722	0.267430901527405	-0.334352761507034	-0.00518015492707491	-0.0019302770961076	-0.00110305892303586
0.267872005701065	0.269567996263504	-0.308498561382294	-0.00463935825973749	-0.000732074084226042	-0.00124473229516298
0.293321907520294	0.283489286899567	-0.303540498018265	-0.00459740730002522	4.50776096840855E-05	-0.001332723419182
0.272688984870911	0.204259276390076	-0.310382544994354	-0.00417547998949885	-0.000755966349970549	-0.00198405236005783
0.267433702945709	0.196586161851883	-0.287106066942215	-0.00284777395427227	-0.000803844071924686	-0.00216749357059598
0.298498809337616	0.137437924742699	-0.2717544734478	-0.00205707363784313	-0.000180160030140541	-0.00240463227964938
0.259962350130081	0.109336145222187	-0.209744647145271	-0.000951530295424163	0.000621424405835569	-0.00264443480409682
0.198947727680206	0.082917146384716	-0.117495842278004	-0.00111285829916596	2.37155054492177E-05	-0.00137462292332202
0.180261313915253	0.0936223343014717	-0.107499070465565	-0.00161963910795748	-0.00132096942979842	-0.000297353049973026
0.149227097630501	0.183953151106834	-0.117091402411461	-0.00345441210083663	-0.00275200977921486	0.000801490212325007
0.0970181003212929	0.260317742824554	-0.0923916846513748	-0.00523040257394314	-0.0037119158077985	-0.000247675605351105
0.0329668112099171	0.307084977626801	-0.132180422544479	-0.00658914633095264	-0.0049834968522191	-0.00146926403976977
0.0340343378484249	0.366388887166977	-0.202452465891838	-0.00680625298991799	-0.00592471566051245	-0.00152891513425857
0.0364228412508965	0.354609578847885	-0.245166897773743	-0.00783894862979651	-0.00529355416074395	-0.00233396561816335
0.0159319471567869	0.309916287660599	-0.324254959821701	-0.00647747842594981	-0.00477328104898334	-0.00349518121220171
0.0496189072728157	0.276706129312515	-0.427125126123428	-0.00523665826767683	-0.00466826418414712	-0.00319250347092748
0.0210220757871866	0.233273386955261	-0.360507994890213	-0.00368697661906481	-0.00584105402231216	-0.00330973230302334
0.0125141125172377	0.199677467346191	-0.355282813310623	-0.00199356093071401	-0.00645645381882787	-0.00289759389124811
-0.0334620289504528	0.162667989730835	-0.452148586511612	-0.00199358188547194	-0.0064930934458971	-0.00249702460132539
-0.0492235869169235	0.147502020001411	-0.381640523672104	-0.00253985589370131	-0.00670382240787148	-0.00102481443900615
-0.0394558273255825	0.15941458940506	-0.388231188058853	-0.00363619579002261	-0.00672335643321276	-0.000329610105836764
0.0224601738154888	0.15959045290947	-0.489078462123871	-0.00518871424719691	-0.0052294940687716	2.74086924036965E-05
0.0723223686218262	0.162602126598358	-0.44308477640152	-0.00410261796787381	-0.00437671318650246	-0.0002832988393493
0.0861934944987297	0.245065554976463	-0.380600452423096	-0.00304587325081229	-0.00463879341259599	-0.000909974973183125
0.0612282231450081	0.229058623313904	-0.477610409259796	-0.00468099350109696	-0.00481357285752892	-0.00115701963659376
0.0253455545753241	0.138704195618629	-0.445061892271042	-0.0048169051297009	-0.00414527300745249	-0.00222308421507478
0.062313687056303	0.154523834586143	-0.406515777111053	-0.00275138253346086	-0.00472727464511991	-0.00299032614566386
0.0537096187472343	0.0938903987407684	-0.393712550401688	-0.00255178846418858	-0.00431870855391026	-0.00252639083191752
0.0532885417342186	0.0637131407856941	-0.358922630548477	-0.00193491496611387	-0.00415809452533722	-0.00207370007410645
0.0925736874341965	0.0904359593987465	-0.377658843994141	-0.00195217132568359	-0.00438071228563786	-0.00113365368451923
0.135738149285316	0.156061440706253	-0.317441642284393	-0.00169900769833475	-0.00410833349451423	-0.000552331504877657
0.0721387788653374	0.160733789205551	-0.328693419694901	-0.0036285484675318	-0.00382495112717152	-0.00073264999082312
-0.0153234843164682	0.14690226316452	-0.418995589017868	-0.00487358029931784	-0.00413573393598199	-0.000318613077979535
0.00328911957331002	0.249441429972649	-0.342731922864914	-0.00512298196554184	-0.00702255731448531	-0.00220819911919534
0.00533739617094398	0.208870559930801	-0.368143081665039	-0.0055992784909904	-0.0066872457973659	-0.00257351319305599
0.0708616971969604	0.247722879052162	-0.362794935703278	-0.00536956219002604	-0.00593254901468754	-0.0025248839519918
0.100848950445652	0.1971715092659	-0.382646948099136	-0.00507103698328137	-0.00521974312141538	-0.00282535026781261
0.171196058392525	0.187455683946609	-0.383974641561508	-0.00377930956892669	-0.00245917378924787	-0.00293218763545156
0.247914686799049	0.125902265310287	-0.361681938171387	-0.00258221919648349	-5.0653170546866E-06	-0.00147100654430687
0.318666964769363	0.100385516881943	-0.356296896934509	-0.00182978645898402	0.000438523420598358	-0.000845489441417158
0.308630704879761	0.0787449404597282	-0.376406788825989	-0.00172423652838916	0.000170853745657951	0.00066354766022414
0.279274374246597	0.0721801221370697	-0.362124860286713	-0.00239249621517956	-0.000493667204864323	-0.000619541562628001
0.287566632032394	0.0601241737604141	-0.339466601610184	-0.00143610849045217	-0.000265701150055975	-0.000490055361296982
0.321192771196365	0.0040142172947526	-0.343411386013031	-0.00152631138917059	0.000878088991157711	-9.71530316746794E-05
0.271529763936996	-0.0427114181220531	-0.263947725296021	-0.00131110241636634	0.000472255283966661	-0.000903854321222752
0.227793410420418	-0.0267757214605808	-0.247084438800812	-0.0012256441405043	-0.00061560480389744	-0.00113007368054241
0.207609534263611	0.0275846589356661	-0.235282316803932	-0.00210901675745845	-0.00168662623036653	-0.00141746271401644
0.175275504589081	0.0447805523872375	-0.214399993419647	-0.00249318685382605	-0.0026462038513273	-0.00159154285211116
0.226299315690994	0.059699971228838	-0.200153484940529	-0.00187929451931268	-0.000891020055860281	-0.00141919567249715
0.255603820085526	0.00866376888006926	-0.144096687436104	-0.000569549156352878	0.000708318722900003	9.94498477666639E-05
0.241937071084976	-0.0265150479972363	-0.18049319088459	-0.00082295760512352	0.00111657695379108	0.000909013906493783
0.19112092256546	-0.0517770759761333	-0.107710868120193	-0.000749614264350384	0.00114334526006132	0.00120152207091451
0.0936480909585953	-0.0565437264740467	-0.139584422111511	-0.000764558091759682	-0.00111067201942205	0.00094056548550725
0.0236057266592979	0.0211214069277048	-0.0618306659162045	-0.000614475109614432	-0.00292940973304212	0.000147456172271632
0.031737919896841	0.0183501690626144	-0.0645698085427284	-0.00130699737928808	-0.00307308835908771	-0.000982509809546173
0.0118818078190088	0.0551833622157574	-0.0614924281835556	-0.0035427852999419	-0.00308197294361889	-0.00177188741508871
0.0379614196717739	0.0883303806185722	-0.083445318043232	-0.00232141301967204	-0.00425070291385055	-0.00337860453873873
0.0623008757829666	0.111111782491207	-0.106261201202869	-0.00360306887887418	-0.00371134001761675	-0.00328327273018658
0.049216877669096	0.0403479598462582	-0.0899798646569252	-0.0027212961576879	-0.00207657995633781	-0.00192870665341616
-0.0155373709276319	0.0102941524237394	-0.0829607099294662	-0.000767935183830559	-0.003201151965186	-0.000586700451094657
-0.0398471802473068	-0.0858603119850159	-0.119712732732296	-0.000487790937768295	-0.00447714235633612	0.00076578272273764
-0.135985672473907	-0.131893411278725	-0.0857622623443604	-8.89853545231745E-05	-0.00427229143679142	0.000747930200304836
-0.105414047837257	-0.121385142207146	-0.129140332341194	-0.00123753549996763	-0.00358010409399867	0.000402732781367376
-0.042641531676054	-0.0206265281885862	-0.138704761862755	-0.000365364452591166	-0.00348809431307018	-0.000927280867472291
0.0579412952065468	-0.0423912368714809	-0.0155273536220193	-0.00033021840499714	-0.00212042033672333	-0.00055743515258655
0.0817398130893707	-0.068631187081337	-0.0886658430099487	-0.000212466969969682	2.00487897927815E-06	-0.000433026056271046
0.0461022779345512	-0.110501825809479	-0.0593531429767609	0.000370929483324289	-0.000544582784641534	0.000293655408313498
-0.0144959297031164	-0.104624055325985	-0.0746453478932381	0.000298993370961398	-0.00296553689986467	0.000722279248293489
-0.0770252421498299	-0.143806204199791	-0.0443645156919956	0.00151566986460239	-0.00320054683834314	0.00099913077428937
-0.112891837954521	-0.143083080649376	-0.0932961478829384	0.000405564496759325	-0.0023772872518748	0.000757267931476235
-0.0357632376253605	-0.054739635437727	-0.0239319037646055	-0.000955399009399116	-0.0019196446519345	0.000513373408466578
0.0492675267159939	0.00564218405634165	-0.0438847467303276	-0.00132065103389323	-0.00117350532673299	-7.79591646278277E-05
0.121521510183811	0.0609112754464149	-0.0547527074813843	-0.00213539367541671	-0.000422165961936116	-0.00119693903252482
0.0946934148669243	-0.0196445602923632	-0.0557221435010433	-0.00283681973814964	0.000475894834380597	-0.000831744400784373
0.0928840935230255	0.0315042249858379	-0.0956621617078781	-0.00249313330277801	1.01470996014541E-05	-0.000515714462380856
0.0757409706711769	0.0491797588765621	-0.0436661653220654	-0.00203905650414526	-0.000226197327720001	-0.000454647088190541
0.0427658818662167	0.0445215962827206	-0.0456922724843025	-0.00264686276204884	-0.000737882102839649	1.62558390002232E-05
0.0656688287854195	0.0700324028730392	-0.028913090005517	-0.00350241223350167	-0.00216361554339528	-7.82060960773379E-05
0.00108542875386775	0.0473365634679794	-0.0377149172127247	-0.00306086731143296	-0.00102109834551811	-0.000223126655328088
0.0248891580849886	0.066055491566658	-0.0229007713496685	-0.00305171310901642	-0.00142798572778702	-0.00106505036819726
-0.0264444891363382	0.0312219131737947	-0.0578984655439854	-0.00351568427868187	-0.00162533181719482	-0.00150347035378218
-0.0389688238501549	0.0268760994076729	-0.0203016456216574	-0.00253205024637282	-0.00190297502558678	-0.000303496635751799
-0.0683429539203644	-0.0572365336120129	0.00574331730604172	-0.0013346936320886	-0.00222416524775326	0.00042163539910689
-0.053990326821804	-0.0399344302713871	-0.0163681246340275	-0.00176204123999923	-0.00223737535998225	0.000460624520201236
-0.0603648871183395	-0.0873769223690033	-0.0577128902077675	-0.000976588693447411	-0.00279994402080774	-0.000164361175848171
-0.118689656257629	-0.128389552235603	-0.0835712403059006	-0.00120904110372066	-0.00328060006722808	-0.000780456059146672
-0.110605098307133	-0.0792876854538918	-0.0622472427785397	-0.00142278068233281	-0.00314766634255648	-0.000815016275737435
-0.0402622371912003	-0.0916952639818192	-0.0431843362748623	-0.000987150939181447	-0.00195180624723434	-0.00070778833469376
0.0035331305116415	-0.0862279236316681	-0.038395244628191	-0.000379971141228452	-0.00142986921127886	-0.000228241216973402
0.00302476924844086	-0.116323985159397	-0.0902594923973084	0.000172807587659918	-0.00157072418369353	1.14220301838941E-05
-0.0450548902153969	-0.139585211873055	-0.113827310502529	-0.000563151319511235	-0.0011625619372353	0.000318519363645464
-0.0356246940791607	-0.0839704275131226	-0.101998299360275	1.63426866492955E-05	-0.00182055192999542	0.00104001397266984
-0.00992452166974545	-0.0769465193152428	-0.104718841612339	0.000151320680743083	-0.00245427503250539	0.000397806434193626
-0.0550026707351208	-0.114490032196045	-0.0304257217794657	-5.46725605090614E-05	-0.00284652947448194	-0.000175650464370847
-0.0672137811779976	-0.144986227154732	-0.0791882202029228	0.00014114411897026	-0.00244931154884398	0.000483020150568336
-0.00218947441317141	-0.0720194056630135	-0.128039672970772	-0.00167271413374692	-0.00155804841779172	0.000447689759312198
0.014035377651453	-0.0805365368723869	-0.0824278444051743	-0.00136495498009026	2.07243410841329E-05	-0.0002567594347056
0.0021518615540117	-0.0134263439103961	-0.112986832857132	-0.00125699245836586	-0.00106948334723711	-0.000636348908301443
-0.0537354536354542	-0.0104972729459405	-0.0754117667675018	-0.00202572997659445	-0.00153672730084509	-0.00074683828279376
-0.0998690724372864	-0.0161627922207117	-0.11135446280241	-0.00236352649517357	-0.00188063108362257	-0.000714633846655488
-0.151751264929771	0.0304955020546913	-0.0422870665788651	-0.00227890070527792	-0.00301495916210115	-0.00118414219468832
-0.142062902450562	0.0191177595406771	-0.0560580901801586	-0.00318344682455063	-0.00383145757950842	-0.00114840106107295
-0.111751116812229	0.0276602003723383	-0.101865723729134	-0.00415321113541722	-0.00251548201777041	-5.12082006025594E-05
-0.0644815862178802	0.0499560087919235	-0.069182887673378	-0.003762825159356	-0.00213350099511445	-0.00070958468131721
-0.0575136952102184	0.00842473562806845	-0.0764102712273598	-0.00320759019814432	-0.00112964562140405	-0.000896621670108289
-0.0246841125190258	0.00828666985034943	-0.0357908718287945	-0.00263876072131097	-0.00110780820250511	-0.00110771367326379
-0.0168819017708302	0.0147426137700677	-0.0506930537521839	-0.00150467338971794	-0.00115857599303126	0.000495058426167816
-0.0281619839370251	0.00657140370458364	-0.0723496526479721	-0.00177147018257529	-0.00187082507181913	0.000207332937861793
-0.112385079264641	-0.00229053921066225	-0.0297113973647356	-0.00173609389457852	-0.00292955804616213	-0.000133518653456122
-0.190518751740456	0.00860260147601366	-0.0132661312818527	-0.0028668309096247	-0.00365494890138507	-0.00101290037855506
-0.221081718802452	0.00560528924688697	-0.0675873458385468	-0.00284525356255472	-0.00480930460616946	-0.000189348240382969
-0.205919817090034	-0.0219790525734425	-0.0301191546022892	-0.00232331687584519	-0.00401741918176413	-0.00105247891042382
-0.193797841668129	-0.0217885784804821	-0.0773360654711723	-0.00162186461966485	-0.00278888177126646	-0.000841373112052679
-0.153345882892609	-0.00579549977555871	-0.0921014621853828	-0.0013692764332518	-0.00232115224935114	0.000541283108759671
-0.0983502566814423	-0.0134150953963399	-0.0315228216350079	-0.000415794522268698	-0.00237593916244805	-0.000623089959844947
-0.0973245427012444	-0.0103662963956594	-0.0682999864220619	-0.00163892458658665	-0.00131096178665757	-9.50856774579734E-05
-0.128146797418594	-0.0148807400837541	-0.0500888004899025	-0.00209204619750381	-0.00249970820732415	-0.00110263528767973
-0.144045531749725	0.0568588636815548	-0.0643931478261948	-0.00257973279803991	-0.00359709723852575	-0.00122694089077413
-0.134945452213287	0.0216683633625507	-0.029841460287571	-0.00268045323900878	-0.00300954421982169	-0.00086288881720975
-0.0985601171851158	0.0502876341342926	-0.017557779327035	-0.00316242501139641	-0.00275354459881783	-0.000475307169836015
-0.138652458786964	0.0229736529290676	-0.082940362393856	-0.00281358533538878	-0.00274170725606382	-0.00045424688141793
-0.201056525111198	0.024838438257575	-0.0599045269191265	-0.00178896554280072	-0.00350048975087702	-0.00128193211276084
-0.215448141098022	0.0269899293780327	-0.0526937060058117	-0.00227523548528552	-0.00533577660098672	-0.000984835089184344
-0.230984881520271	-0.0225144159048796	-0.136827021837234	-0.00228185229934752	-0.00496879918500781	-5.10690733790398E-05
-0.23526369035244	-0.0829722657799721	-0.0385376028716564	-0.00103565375320613	-0.00511899031698704	-0.000612759264186025
-0.149262085556984	-0.083615668118	-0.146901413798332	-0.000447662285296246	-0.00334229622967541	0.000419879565015435
-0.130211606621742	-0.0427739098668098	-0.101997822523117	-0.000632814597338438	-0.00275235599838197	-0.000420847994973883
-0.093128927052021	0.0236187167465687	-0.160518065094948	-0.00264590606093407	-0.00208126800134778	-0.000274247082415968
-0.0957841798663139	0.0266829635947943	-0.125168859958649	-0.00255610584281385	-0.00251123239286244	-0.000601611158344895
-0.0554707422852516	0.0675690248608589	-0.102096289396286	-0.00273514911532402	-0.0027333702892065	-0.001242172322236
-0.118277363479137	-0.0110717145726085	-0.156294971704483	-0.00392287410795689	-0.00196076417341828	-0.000902345636859536
-0.0806460306048393	-0.0148972133174539	-0.145322725176811	-0.00179290503729135	-0.00218571629375219	-0.000714572437573224
-0.059657197445631	-0.0527248792350292	-0.148134976625443	-0.000934338488150388	-0.00193816260434687	-0.000721838849131018
-0.104652367532253	-0.0949932783842087	-0.11897711455822	-0.000355843134457245	-0.00167626223992556	5.15957908646669E-05
-0.0656291022896767	-0.0475202724337578	-0.102277152240276	-0.0012581906048581	-0.00184313661884516	0.000101059151347727
-0.0658666715025902	-0.0359761975705624	-0.118955135345459	-0.00165477045811713	-0.00179903989192098	-0.000533916463609785
-0.0595415234565735	0.0210270341485739	-0.0764962956309319	-0.00278118415735662	-0.00172918406315148	-0.00075546553125605
-0.0603828206658363	0.051675021648407	-0.0597762353718281	-0.00319494539871812	-0.00174830504693091	-0.00075597467366606
-0.102456517517567	0.0483114719390869	-0.111829705536366	-0.00288877636194229	-0.00208264216780663	-0.00106507970485836
-0.0865748226642609	0.0123085957020521	-0.0509526915848255	-0.00182725710328668	-0.00240598502568901	-0.000242416033870541
-0.108289822936058	-0.0477289967238903	-0.125633090734482	-0.00231431680731475	-0.00158739590551704	6.61600788589567E-05
-0.0635883584618568	-0.0277663357555866	-0.100974790751934	-0.00131981156300753	-0.00172722467686981	-0.00069867231650278
-0.0615576505661011	-0.059998594224453	-0.0453864596784115	-0.00134135992266238	-0.00178655912168324	-3.83207807317376E-05
-0.029420904815197	-0.00716863013803959	-0.0964115038514137	-0.00123589474242181	-0.00249366043135524	-0.000601284787990153
-0.0400989130139351	-0.0400196686387062	-0.117765478789806	-0.00104670051950961	-0.00161091762129217	-0.000600755854975432
-0.027517830953002	-0.0589587092399597	-0.0596369169652462	-0.00136735325213522	-0.00099918176420033	-0.00137931678909808
-0.0619443170726299	-0.0637290850281715	-0.0749137178063393	-0.0011547968024388	-0.0019975567702204	-0.000432640925282612
-0.0968210324645042	-0.0946518778800964	-0.101812101900578	-0.000696183764375746	-0.0017693160334602	6.96751667419448E-05
-0.139641180634499	-0.0793742910027504	-0.0939961671829224	-0.000274350022664294	-0.00315349805168808	0.000192541498108767
-0.142548471689224	-0.0512179397046566	-0.139130353927612	-0.00119292573072016	-0.00395106943324208	0.000415859831264243
-0.170275464653969	-0.00220696697942913	-0.0569766387343407	-0.001561971148476	-0.00438460055738688	-4.4273412640905E-05
-0.236781358718872	-0.0404954552650452	-0.114462226629257	-0.00226294668391347	-0.00377775286324322	-0.000271536322543398
-0.17278516292572	0.00941765308380127	-0.0783407762646675	-0.00278143654577434	-0.00316906743682921	-0.00085422967094928
-0.148440718650818	0.0176543425768614	-0.0864959359169006	-0.00319352233782411	-0.0033791558817029	-0.00117556902114302
-0.114546947181225	0.0335593670606613	-0.072553850710392	-0.00230838358402252	-0.00224638893269002	-0.000908045622054487
-0.103826873004436	-0.0163775309920311	-0.0378902927041054	-0.00216636038385332	-0.00204795226454735	-0.000422408804297447
-0.099683091044426	0.0107139460742474	-0.066856674849987	-0.00142032734584063	-0.0021545912604779	-0.000939293648116291
-0.16775643825531	-0.0672696977853775	-0.141454309225082	-0.00136499095242471	-0.00300098839215934	-0.000856834289152175
-0.179636240005493	-0.0856424793601036	-0.120047047734261	-0.00156826619058847	-0.00362378149293363	-0.000842099485453218
-0.158794313669205	-0.067015677690506	-0.130095332860947	-0.00041067524580285	-0.003306606085971	0.000586701789870858
-0.107044823467731	-0.130792483687401	-0.133380919694901	-0.000339858001098037	-0.00340815214440227	0.000831825716886669
-0.0889159739017487	-0.145906552672386	-0.17761692404747	0.00151467381510884	-0.00198448053561151	0.000153216096805409
-0.0656105875968933	-0.177366510033607	-0.156204149127007	0.00103517482057214	-0.000505770498421043	0.000551510660443455
-0.0709688887000084	-0.20607016980648	-0.138132378458977	0.000906567031051964	-0.00151079951319844	0.000144802543218248
-0.145019918680191	-0.164180189371109	-0.133726090192795	0.00109592452645302	-0.00175953644793481	-0.000699189025908709
-0.12843319773674	-0.123110935091972	-0.128903672099113	-0.000909511174540967	-0.00230572419241071	0.000312266987748444
-0.0792474523186684	-0.068762831389904	-0.102169379591942	-0.0016835710266605	-0.00225246232002974	-0.000219430425204337
-0.0801787748932838	-0.0415783599019051	-0.0970884785056114	-0.0018349050078541	-0.00153330538887531	-0.000782462011557072
-0.0294491853564978	-0.0162592753767967	-0.122920453548431	-0.00198291474953294	-0.0012622328940779	-0.000623909407295287
-0.0664567574858665	-0.0849728882312775	-0.131664782762527	-0.00109363486990333	-0.00144620274659246	-0.000183447278686799
-0.102172218263149	-0.0449239052832127	-0.122539944946766	-0.00048955506645143	-0.00212853285484016	-0.000682244484778494
-0.143086850643158	-0.0585871562361717	-0.166334971785545	-0.000534144171979278	-0.00354668358340859	-0.00093902600929141
-0.165739923715591	-0.0845578610897064	-0.0988959074020386	-0.000733880966436118	-0.00280809076502919	6.45134859951213E-05
-0.106176860630512	-0.0685320496559143	-0.0760383680462837	-0.00059497932670638	-0.00255557592026889	2.60955312114675E-05
-0.0911961421370506	-0.045861653983593	-0.123027116060257	-0.00152400892693549	-0.00183359533548355	-0.000808910874184221
-0.0665630549192429	-0.00747404713183641	-0.118642210960388	-0.00193779985420406	-0.00141124962829053	-0.000961711804848164
-0.0830089375376701	-0.0101598370820284	-0.154233545064926	-0.0019678317476064	-0.00196181726641953	-0.000716093054506928
-0.131215870380402	-0.0224209502339363	-0.149605214595795	-0.00158940150868148	-0.00266176997683942	-0.00111411430407315
-0.162600576877594	-0.0360762290656567	-0.138453602790833	-0.00129787903279066	-0.00368179334327579	-0.000243028291151859
-0.19146229326725	-0.0588219501078129	-0.0949458330869675	-0.000504780618939549	-0.0038959588855505	-3.93306727346499E-05
-0.187511041760445	-0.107341632246971	-0.106229595839977	-0.000545890303328633	-0.00295768515206873	-0.000678247481118888
-0.132494062185287	-0.0867992714047432	-0.067209281027317	-0.000318991573294625	-0.0032037750352174	-0.000107891333755106
-0.120028421282768	-0.0869494900107384	-0.110192894935608	-0.000308406044496223	-0.00238988967612386	-0.000199307585717179
-0.102974280714989	-0.0853131413459778	-0.0623919069766998	4.90641978103668E-05	-0.00295534729957581	0.000106573803350329
-0.159101814031601	-0.0956599563360214	-0.0364179089665413	-0.000453003100119531	-0.00182055903133005	-0.000485101132653654
-0.1478081792593	-0.0582123398780823	-0.0711046978831291	-0.000744563527405262	-0.00329257873818278	-0.000847719609737396
-0.150284707546234	-0.082162618637085	-0.0714602768421173	-0.000431121268775314	-0.00340854865498841	-0.000416364637203515
-0.16687273979187	-0.0794812589883804	-0.122011460363865	-0.00139327370561659	-0.00246909819543362	0.000464614131487906
-0.152703389525414	-0.0535100847482681	-0.120826117694378	-0.00140814890619367	-0.00218746974132955	-0.000155117173562758
-0.115434922277927	-0.0366705246269703	-0.029175765812397	-0.00237858691252768	-0.00218052137643099	-0.000557691790163517
-0.102665513753891	0.00187723070848733	-0.055483665317297	-0.00238577253185213	-0.00225710682570934	-0.00051201693713665
-0.0860155895352364	0.0638770312070847	-0.0211111642420292	-0.00298830098472536	-0.00180531130172312	-0.000704531965311617
-0.0672259926795959	0.0924735814332962	-0.051272127777338	-0.00292169186286628	-0.00225970800966024	-0.000808390148449689
-0.0562020428478718	0.101428754627705	-0.0105193322524428	-0.00284547638148069	-0.00158662628382444	-0.00154188845772296
-0.103378795087337	0.0408596657216549	-0.0410693101584911	-0.00300497957505286	-0.00260755675844848	-0.00177337066270411
-0.113354995846748	0.027267025783658	-0.0418500639498234	-0.00187190331052989	-0.00303751486353576	-0.000844704860355705
-0.150966927409172	-0.0150670660659671	-0.12961657345295	-0.00162866152822971	-0.00321666081435978	-0.000446433696197346
-0.142697334289551	-0.0715874060988426	-0.124571293592453	-0.00152580800931901	-0.00284441583789885	-0.000399367039790377
-0.162139356136322	-0.0536025613546371	-0.0350873507559299	-0.000875156081747264	-0.00268487236462533	0.000644710147753358
-0.0988378673791885	-0.0694772899150848	-0.106832928955555	-0.000942577375099063	-0.00232228683307767	0.000135101770865731
-0.0714342817664146	-0.0903907343745232	-0.040285237133503	-0.000585043686442077	-0.00115267897490412	2.52520130743505E-05
-0.0600273758172989	-0.128437265753746	-0.130846977233887	-0.000557169318199158	-0.000767395889852196	-4.62026509921998E-05
-0.0627969950437546	-0.112789399921894	-0.117640748620033	9.72719353740104E-05	-0.001235053059645	6.06219145993236E-05
-0.0700380057096481	-0.111482791602612	-0.044065423309803	-0.000246317591518164	-0.00187441892921925	-4.33245004387572E-05
-0.157863631844521	-0.0811373293399811	-0.0499440394341946	-0.000151719446876086	-0.00244345818646252	-0.00017283706984017
-0.134427443146706	-0.0811411663889885	-0.0411055274307728	0.00013158906949684	-0.00268867355771363	9.42475962801836E-05
-0.180003762245178	-0.0773389041423798	-0.0505844131112099	-0.000755276472773403	-0.00216249842196703	-0.000334804091835395
-0.0957957282662392	-0.0335113555192947	-0.0945054441690445	-0.000908437184989452	-0.00294470530934632	0.000354347110260278
-0.108420416712761	-0.0381655544042587	-0.119396291673183	-0.00127778272144496	-0.00224489928223193	-0.00052391760982573
-0.152104899287224	-0.0565002635121346	-0.106242135167122	-0.00121126987505704	-0.00157404760830104	-0.000828354270197451
-0.100399397313595	-0.0622808113694191	-0.0892885625362396	-0.000550380675122142	-0.00234725000336766	0.000196622626390308
-0.109594196081161	-0.0791676789522171	-0.067537821829319	-0.000603055872488767	-0.00298865837976336	0.000118892254249658
-0.134379595518112	-0.0284282825887203	-0.0810967534780502	-0.00109112670179456	-0.00254779239185154	-0.000292427546810359
-0.17720490694046	-0.0332014746963978	-0.0685915574431419	-0.000661821977701038	-0.00212392141111195	-0.000139286028570496
-0.0801842734217644	-0.0127392346039414	-0.102052599191666	-0.00185096391942352	-0.00271801394410431	-0.00067169830435887
-0.0500099435448647	0.0215765088796616	-0.044023372232914	-0.00118305208161473	-0.00183508452028036	-0.000979348318651319
-0.0679948851466179	-0.0109874550253153	-0.0361383631825447	-0.00155005371198058	-6.94826885592192E-05	-0.000625682645477355
-0.0392410010099411	-0.0517567247152328	-0.0323187373578548	-0.00141119677573442	-0.000698813353665173	0.000150855266838335
-0.0527820996940136	-0.0494230501353741	-0.0490465573966503	-0.00167083414271474	-0.00093702576123178	-0.000487289333250374
-0.0859210267663002	-0.0470540411770344	-0.0542508661746979	-0.00140151160303503	-0.00227238470688462	-0.000296987273031846
-0.119231589138508	0.000968072621617466	-0.0279152952134609	-0.0018414513906464	-0.00263534812256694	-0.00121338956523687
-0.109906658530235	-0.0164140108972788	-0.0974125564098358	-0.00202200445346534	-0.00242913281545043	-0.0011551829520613
-0.0787193775177002	-0.0360827967524529	-0.0904166698455811	-0.00188063748646528	-0.00223870412446558	0.000226369069423527
-0.1279276907444	-0.0826800018548965	-0.0372114926576614	-1.53350993059576E-05	-0.00215554726310074	0.000366940803360194
-0.0952179655432701	-0.111744925379753	-0.0750829353928566	0.0002886317379307	-0.00203228672035038	0.000293008662993088
-0.124517649412155	-0.213006615638733	-0.131654515862465	6.92259854986332E-05	-0.00158921454567462	0.000450956606073305
-0.0849688649177551	-0.163294985890388	-0.0986578017473221	0.0015377604868263	-0.00151357334107161	-6.28840352874249E-05
-0.0705104768276215	-0.144129112362862	-0.0813956782221794	0.00181002146564424	-0.00152124254964292	0.000184132848517038
-0.0798443481326103	-0.152051642537117	-0.0429708510637283	0.000510863901581615	-0.00145282386802137	-0.000126576283946633
-0.080543726682663	-0.0508642829954624	-0.0794539302587509	-0.000525504525285214	-0.00194499082863331	-0.00024803209817037
-0.120861276984215	-0.0760064795613289	-0.0817350745201111	-0.00223595299758017	-0.00142307986970991	-9.30592577788047E-05
-0.0742974132299423	-0.0686759576201439	-0.102636449038982	-0.000927158631384373	-0.00166699371766299	0.000490700243972242
-0.0758364424109459	-0.129420205950737	-0.078733041882515	0.000181872237590142	-0.00126867578364909	0.000178046393557452
-0.114995248615742	-0.167730093002319	-0.0741389617323875	0.00168946397025138	-0.00216632499359548	0.000556135084480047
-0.177748590707779	-0.198699131608009	-0.119700402021408	0.00068793393438682	-0.00195064465515316	0.000756934110540897
-0.183812618255615	-0.161806032061577	-0.067362554371357	0.000313265598379076	-0.00399075401946902	0.000119873169751372
-0.185732156038284	-0.178206577897072	-0.017913494259119	0.000418109877500683	-0.00294760195538402	-0.000575681799091399
-0.113068483769894	-0.0896762311458588	-0.109749086201191	-0.000391470151953399	-0.0028118418995291	-0.000428052095230669
-0.0911212712526321	-0.0601152740418911	-0.113368563354015	-0.000790482852607965	-0.00142729550134391	-0.000868027622345835
-0.0882438868284225	-0.0758697986602783	-0.0699684172868729	-0.000761537230573595	-0.00136496708728373	-0.000706164864823222
-0.106942571699619	-0.0861948430538177	-0.0893879160284996	-0.00119633250869811	-0.00193999742623419	8.50568994792411E-06
-0.114986009895802	-0.0739588886499405	-0.0845947787165642	-8.30951175885275E-05	-0.00191975908819586	0.00018986985378433
-0.0956465378403664	-0.0535688027739525	-0.0185513235628605	-0.00110070954542607	-0.00191441108472645	-0.000678735785186291
-0.128819987177849	-0.0820427983999252	-0.0673981532454491	-0.00103636051062495	-0.00136976060457528	-0.000235352606978267
-0.0724911987781525	-0.0397137962281704	-0.0298323184251785	0.000181414899998344	-0.00195083837024868	-0.000842551293317229
-0.0947608724236488	-0.0616207346320152	-0.0231001116335392	-0.000742004544008523	-0.00101609888952225	-0.00028883627965115
-0.135748937726021	-0.0472839251160622	-0.0411843731999397	-0.00128302327357233	-0.00167472648900002	-0.000676721218042076
-0.0900679677724838	-0.0159545317292213	-0.0413107164204121	-0.00167462707031518	-0.00309524708427489	-0.000616783450823277
-0.133473113179207	-0.0358125418424606	-0.128232717514038	-0.0024371137842536	-0.00161607027985156	-0.00122956943232566
-0.113306514918804	-0.0532824993133545	-0.101517930626869	-0.00206457055173814	-0.00138982990756631	-0.00109643151517957
-0.121135286986828	-0.0618159547448158	-0.0375171080231667	-0.00131379195954651	-0.00207024300470948	-0.000144929843372665
-0.126304939389229	-0.0516936890780926	-0.0110170710831881	-0.000148954015458003	-0.00301715591922402	5.48879361303989E-05
-0.175839558243752	-0.117631189525127	-0.0556967966258526	-0.00069187767803669	-0.00266202096827328	0.000308482878608629
-0.132270351052284	-0.0820712894201279	-0.0597448386251926	-0.000569601601455361	-0.00328288367018104	0.000404719670768827
-0.131478637456894	-0.0662986487150192	-0.128504559397697	-0.00120708125177771	-0.00250898185186088	-0.000363548519089818
-0.119263365864754	-0.0449835285544395	-0.10181088745594	-0.00153367372695357	-0.00221105618402362	-0.00082227704115212
-0.106486722826958	-0.0203404650092125	-0.10628854483366	-0.000951084366533905	-0.00286825792863965	-0.0005027842707932
-0.0844799131155014	-0.0060594454407692	-0.132957741618156	-0.0011217319406569	-0.00252370210364461	-0.000115314782306086
-0.0963926464319229	-0.00412044022232294	-0.0981082245707512	-0.00173127150628716	-0.00239350041374564	-0.000567165086977184
-0.102721191942692	0.0222347192466259	-0.136413991451263	-0.00209683389402926	-0.00259292311966419	-0.00138946855440736
-0.0773001089692116	0.0528818219900131	-0.0972095355391502	-0.00263200560584664	-0.00188536790665239	-0.00156088580843061
-0.0822027698159218	0.00980305857956409	-0.0731291919946671	-0.00280376640148461	-0.00161473162006587	-0.000389391905628145
-0.0841644033789635	0.0133166359737515	-0.134639158844948	-0.00202872417867184	-0.00214398396201432	0.000272750796284527
-0.133702546358109	-0.0834124982357025	-0.125394776463509	-0.00167415151372552	-0.00179649633355439	0.000176362795173191
-0.149445593357086	-0.0133243445307016	-0.0675158500671387	-0.000373384886188433	-0.00280645047314465	-0.00045415447675623
-0.169674783945084	-0.0285269059240818	-0.12049064040184	-0.000355399359250441	-0.00441161589697003	-0.00023060328385327
-0.157939746975899	-0.0183397457003593	-0.0929940193891525	-0.000478457397548482	-0.00411613518372178	-0.00097168906359002
-0.118632696568966	-0.0699027925729752	-0.0970958024263382	-0.00108515587635338	-0.00276233651675284	-0.000706467719282955
-0.096386693418026	-0.0401300936937332	-0.0797510892152786	-0.000461057381471619	-0.00232469313777983	-0.000279434403637424
-0.136959359049797	-0.103042170405388	-0.124697983264923	-0.000979707110673189	-0.001287498511374	0.000242639478528872
-0.101112447679043	-0.0633239969611168	-0.149665400385857	-0.000415014539612457	-0.00226973951794207	3.06863898913434E-06
-0.123122088611126	-0.101616434752941	-0.115510709583759	-0.001173026394099	-0.00307552795857191	-0.000108924716187175
-0.157638981938362	-0.0729410871863365	-0.0797483548521996	-9.22331673791632E-05	-0.00302487332373858	-0.000555938226170838
-0.161865845322609	-0.0797171071171761	-0.151025414466858	0.000263863592408597	-0.00284063094295561	0.000548216165043414
-0.151476740837097	-0.114616394042969	-0.10692373663187	-0.000518227985594422	-0.00308766728267074	7.17467264621519E-05
-0.133363783359528	-0.133978649973869	-0.122769057750702	-0.000834647507872432	-0.00145221746060997	-0.000552406942006201
-0.0885969996452332	-0.0593758523464203	-0.0998793169856071	-0.00057862198445946	-0.00231019733473659	-0.0010385945206508
-0.124266840517521	-0.0588752739131451	-0.0971597135066986	-0.00114668521564454	-0.00172756996471435	-0.000742769218049943
-0.116524823009968	-0.0215169601142406	-0.0754991918802261	-0.000687284395098686	-0.00295974733307958	-0.000656702904962003
-0.116377510130405	0.00782028026878834	-0.132554322481155	-0.00137715740129352	-0.00167646468617022	-0.000769858306739479
-0.134658306837082	0.0445229895412922	-0.0819957032799721	-0.00210748147219419	-0.0020188414491713	-0.00063213228713721
-0.104199722409248	0.00769131444394588	-0.0720566213130951	-0.00192836648784578	-0.00208249781280756	-0.000755884102545679
-0.0934913754463196	0.0319942086935043	-0.0806121379137039	-0.00210211356170475	-0.00268529611639678	-0.000972160487435758
-0.106638856232166	0.0115807112306356	-0.158279553055763	-0.00203213142231107	-0.00199508154764771	-0.0012369048781693
-0.109818108379841	0.00127391808200628	-0.131424322724342	-0.000656770484056324	-0.00160272722132504	-0.000923148822039366
-0.0907738730311394	-0.0161468293517828	-0.136485174298286	-0.000979321892373264	-0.00170146452728659	-0.000444827077444643
-0.0607153438031673	-0.027270594611764	-0.089331641793251	-0.00153179094195366	-0.00211467477492988	-5.04161725984886E-05
-0.0586027689278126	-0.0295937787741423	-0.0963685661554337	-0.000436574686318636	-0.00180368544533849	-0.000348272529663518
-0.0552361942827702	-0.0244487170130014	-0.0755492672324181	-0.000611952214967459	-0.00153160863555968	8.30303033581004E-05
-0.0699246227741241	-0.0733281373977661	-0.110265217721462	-0.000400806107791141	-0.00161967764142901	0.000244042443227954
-0.107314608991146	-0.075453869998455	-0.0974071323871613	-0.000365433836122975	-0.00271931570023298	-4.6467459469568E-05
-0.158349931240082	-0.0802863761782646	-0.110770508646965	-0.000144922305480577	-0.00286145810969174	-0.000226486954488792
-0.223936438560486	-0.0981811955571175	-0.125342652201653	-0.000987774576060474	-0.00290580396540463	-0.000350827584043145
-0.172055572271347	-0.0743455812335014	-0.15962590277195	-0.00073216954478994	-0.00281006027944386	-0.000116525945486501
-0.109870739281178	-0.0851917639374733	-0.0786046162247658	0.000401061319280416	-0.00212701642885804	-0.000365631305612624
-0.0507180541753769	-0.0581889450550079	-0.149628803133965	-0.00118292926345021	-0.00162924430333078	8.78316495800391E-05
-0.0997538268566132	-0.0656028613448143	-0.119967915117741	-0.000776433036662638	-0.0013253060169518	0.000302946107694879
-0.0829133167862892	-0.0744943842291832	-0.136145368218422	-0.000895689649041742	-0.00289583159610629	-0.000308809248963371
-0.135008782148361	-0.0567173510789871	-0.151056528091431	-0.000665373867377639	-0.00202811579219997	0.000295077596092597
-0.122378543019295	-0.0338124632835388	-0.152585566043854	-0.000694268324878067	-0.00281332642771304	-0.00127777550369501
-0.133913844823837	-0.00147457490675151	-0.155285596847534	-0.000629016314633191	-0.00172449578531086	1.39771627800656E-05
-0.073927529156208	-0.0378144197165966	-0.105823010206223	-0.00125951762311161	-0.00223698187619448	-0.000479770358651876
-0.0782137736678123	-0.0203530732542276	-0.149960294365883	-0.00114253512583673	-0.001544613041915	-0.000145903686643578
-0.100019671022892	-0.0175498854368925	-0.0962493643164635	-0.000712549430318177	-0.00188096694182605	-0.000998323550447822
-0.145199552178383	-0.0463873818516731	-0.107323370873928	-0.000324767053825781	-0.00235932529903948	0.000161056552315131
-0.145537838339806	-0.0597258880734444	-0.0975635349750519	-0.00130345800425857	-0.00281710340641439	-0.00086657889187336
-0.141228437423706	-0.0452674888074398	-0.119637548923492	-0.000382460159016773	-0.0035041281953454	-0.000300534622510895
-0.106462769210339	-0.0194967482239008	-0.120375700294971	-0.00177401269320399	-0.0023732534609735	-0.000322601030347869
-0.096561923623085	-0.0611679702997208	-0.148961126804352	-0.00114557612687349	-0.000939608842600137	-0.00062301178695634
-0.0436511635780334	-0.0250752624124289	-0.104661099612713	-0.000259981665294617	-0.00182554719503969	-0.000360845064278692
-0.0597472228109837	-0.0534055531024933	-0.157968685030937	-0.00115065090358257	-0.00148338021244854	-0.000185311408131383
-0.0824178382754326	-0.0796374753117561	-0.127733290195465	-0.000452026957646012	-0.002858383115381	9.59321114351042E-05
-0.101552233099937	-0.0540244281291962	-0.153810814023018	0.00033266274840571	-0.00358449039049447	0.000134268426336348
-0.113288126885891	-0.0744595527648926	-0.123415991663933	-0.000429095263825729	-0.00305261509492993	-0.00020127413154114
-0.0884777531027794	-0.0259886085987091	-0.0651485994458199	-0.000421860691858456	-0.00274593778885901	-0.00111920386552811
-0.0742343217134476	0.00629986310377717	-0.122408427298069	-0.000882933207321912	-0.00193107803352177	-0.000920968886930496
-0.0867240950465202	-0.00400252360850573	-0.100817568600178	-0.000890673836693168	-0.00180343061219901	-0.000904368876945227
-0.0609255768358707	-0.0184981115162373	-0.10194855928421	-0.000779332884121686	-0.00112123612780124	0.000112594811071176
-0.045390285551548	-0.0790189728140831	-0.0479265414178371	-1.05794197224895E-05	-0.00137390242889524	-8.20128479972482E-05
-0.0912894755601883	-0.0288676973432302	-0.0853725001215935	-0.000458767666714266	-0.00231307791545987	0.000401575147407129
-0.113660834729671	-0.0663498640060425	-0.097491480410099	-0.000304590532323346	-0.00217568106018007	-3.93418013118207E-05
-0.1180509775877	-0.0599006153643131	-0.128090620040894	-0.00190947158262134	-0.0019817017018795	-0.000807497126515955
-0.112724296748638	-0.0402479097247124	-0.119979225099087	-0.00115920964162797	-0.00196713954210281	-0.000164221142767929
-0.0700279623270035	-0.0218294933438301	-0.123282112181187	-0.000187717014341615	-0.00234233378432691	4.29019928560592E-05
-0.0800526291131973	-0.0827537849545479	-0.131579488515854	-0.00142639921978116	-0.00147429388016462	-0.000533887534402311
-0.0926802083849907	-0.0687234178185463	-0.100436240434647	-0.00112565152812749	-0.00141799869015813	-0.000947793363593519
-0.116476453840733	-0.106756061315536	-0.100199542939663	0.000390544184483588	-0.00201071752235293	-0.000399023236241192
-0.105696029961109	-0.079672247171402	-0.140286505222321	-4.35858382843435E-05	-0.00220293831080198	-0.000140552496304736
-0.111383840441704	-0.0731743648648262	-0.13680861890316	0.000339139718562365	-0.00120906275697052	0.00049618846969679
-0.0603628866374493	-0.108124904334545	-0.174346938729286	-0.000488494872115552	-0.00171228579711169	-0.000159857489052229
-0.037651639431715	-0.0515913479030132	-0.0736463367938995	-0.000779830093961209	-0.00191635359078646	-0.000754818320274353
-0.072016142308712	-0.0484999045729637	-0.105688035488129	-0.000435238354839385	-0.00114031659904867	-4.74481066703447E-06
-0.11696995049715	-0.0339740179479122	-0.0578615218400955	-0.000560798565857112	-0.00126721046399325	-0.000564957852475345
-0.105781018733978	-0.0126040084287524	-0.107042111456394	-0.00179075414780527	-0.00125912297517061	-0.000443770055426285
-0.0886116549372673	0.00167773209977895	-0.033098716288805	-0.00134594016708434	-0.00132099282927811	-0.000152376815094613
-0.0549031905829906	0.0246403515338898	-0.0570200681686401	-0.00144057790748775	-0.0027923327870667	-0.0012528229271993
-0.0878969132900238	0.096036434173584	-0.0547935888171196	-0.00173405068926513	-0.00281714554876089	-0.000907849927898496
-0.166651412844658	-0.0126161891967058	-0.0736836493015289	-0.00278694625012577	-0.001900042174384	-0.00078114727512002
-0.165719866752625	-0.0179177317768335	-0.0209430232644081	-0.00220624357461929	-0.00301639921963215	-0.000834265549201518
-0.199187770485878	-0.00481488974764943	-0.121562659740448	-0.00192536658141762	-0.00357500556856394	-0.00076979462755844
-0.186395257711411	-0.00867794454097748	-0.0567396953701973	-0.00140336283948272	-0.00390346418134868	-0.000182008559932001
-0.127720713615417	-0.0170056000351906	-0.0815635249018669	-0.00183970364741981	-0.00333202676847577	-0.000455199595307931
-0.0795342996716499	-0.0431144759058952	-0.110285267233849	-0.000817558320704848	-0.00215912447310984	-0.000220497589907609
-0.0680251941084862	-0.111538410186768	-0.0531896129250526	-0.000725620309822261	-0.000692144443746656	4.26198239438236E-05
-0.103370137512684	-0.163240924477577	-0.104156047105789	8.33939993754029E-05	-0.00109523697756231	-0.000311833980958909
-0.110468879342079	-0.141160666942596	-0.0526922084391117	0.000290989788481966	-0.00214220653288066	-6.50804140605032E-05
-0.12172781676054	-0.0890146046876907	-0.118340365588665	0.000710442487616092	-0.00242203590460122	3.88008311347221E-06
-0.0863380134105682	-0.0906745716929436	-0.119503453373909	-0.00101189699489623	-0.00254481006413698	0.000104263504908886
-0.0541981570422649	-0.0702442675828934	-0.105587542057037	-0.000370557623682544	-0.00115022622048855	0.000242946887738071
-0.0273557938635349	-0.0856041088700294	-0.0772739797830582	-0.000384438084438443	-0.0014675201382488	-0.000658712058793753
-0.0744148641824722	-0.084675095975399	-0.127397373318672	-0.000751887739170343	-0.00143092323560268	-4.54064429504797E-05
-0.099257305264473	-0.0512512028217316	-0.0980194807052612	-0.00074963498627767	-0.00251698540523648	6.39432109892368E-05
-0.149651482701302	-0.0537604056298733	-0.0930816531181335	-0.000438573042629287	-0.00245501846075058	-0.000552900310140103
-0.151735454797745	-0.0379749126732349	-0.089772455394268	-0.00136890856083483	-0.00272081210277975	-0.000568062590900809
-0.121777512133121	-0.0314460434019566	-0.137329697608948	-0.00178967230021954	-0.00248081982135773	-0.000657734693959355
-0.112879112362862	-0.00549616292119026	-0.054330125451088	-0.00140289543196559	-0.00231417827308178	-0.000708263949491084
-0.100101873278618	0.00884701404720545	-0.10756529122591	-0.00171728571876884	-0.0024035784881562	-0.000247550109634176
-0.0747549831867218	-0.0040943706408143	-0.111373700201511	-0.00178847508504987	-0.000936403928790241	-0.000182318442966789
-0.0525208190083504	-0.0378223024308681	-0.0276592690497637	-0.000493274361360818	-2.19362173083937E-05	0.000291525851935148
-0.0446234084665775	-0.0332194566726685	-0.121945314109325	-0.000107907326309942	-0.00153587886597961	-0.000294607278192416
-0.0705062225461006	-0.0174209475517273	-0.0788134783506393	0.000192374922335148	-0.00163042917847633	-0.000282920285826549
-0.124163962900639	-0.0779702812433243	-0.132453560829163	-0.000798723951447755	-0.00178183394018561	-0.000205259362701327
-0.0639337673783302	-0.0426440760493279	-0.153604120016098	-0.00149387330748141	-0.00260488502681255	-0.000526457908563316
-0.138674601912498	-0.0601200796663761	-0.124571040272713	-0.00164810579735786	-0.00150554138235748	-0.000393532420275733
-0.135557934641838	-0.09530408680439	-0.102030508220196	-0.00160728965420276	-0.00112724606879056	-0.00058345019351691
-0.107847288250923	-0.0699606984853745	-0.10121214389801	-0.000733864842914045	-0.00180665904190391	-0.00049530784599483
-0.0755853354930878	-0.0659636035561562	-0.044213131070137	-0.000215585125260986	-0.00280707492493093	-0.00027724914252758
-0.116458848118782	-0.0437491983175278	-0.145491883158684	-0.000972897396422923	-0.00157562515232712	-0.000373513204976916
-0.0852285996079445	-0.0438817217946053	-0.0965196266770363	-0.000751662824768573	-0.00199495395645499	-0.000615515047684312
-0.0563830062747002	-0.0639335587620735	-0.101074539124966	-0.00108198740053922	-0.000925659842323512	-0.00023571377096232
-0.0368770807981491	-0.0380536168813705	-0.0619247518479824	-0.00110642972867936	-0.00141695234924555	-0.000232102393056266
-0.0772047117352486	-0.0654504522681236	-0.0960168465971947	-0.00109584419988096	-0.000946323852986097	-0.000812948273960501
-0.067731112241745	-0.037053044885397	-0.101063594222069	-0.00055927480570972	-0.000958857999648899	-0.000218734319787472
-0.0660409480333328	-0.0573355406522751	-0.0737092792987823	-0.000691531808115542	-0.00147259782534093	-0.000886366236954927
-0.040584746748209	-0.0246901828795671	-0.0772538930177689	0.000642781786154956	-0.00221627880819142	-0.000621252635028213
-0.107432596385479	-0.0939119011163712	-0.0763540640473366	-0.00111172394827008	-0.00169019505847245	0.000103545353340451
-0.0871689543128014	-0.0416602976620197	-0.0587079934775829	-0.00115813279990107	-0.00172521383501589	-0.00012010437058052
-0.108299568295479	-0.00570342130959034	-0.0678181201219559	-0.00119874149095267	-0.0022236427757889	-0.000317884114338085
-0.107471942901611	-0.0159811899065971	-0.0757505819201469	-0.00126120424829423	-0.00141055055428296	-0.00065128889400512
-0.0778065994381905	-0.0375169590115547	-0.0268900524824858	-0.000843857997097075	-0.00170387420803308	-0.000640191021375358
-0.116242282092571	-0.0533807650208473	-0.040850680321455	-0.000834682490676641	-0.00169015699066222	-0.000423399556893855
-0.12403205037117	-0.0763075649738312	-0.106781780719757	-0.000860548694618046	-0.00214915280230343	-4.30160325777251E-05
-0.164090618491173	-0.0971960425376892	-0.102782100439072	-0.00102104875259101	-0.00228964141570032	-0.00021796092914883
-0.108527101576328	-0.02441649697721	-0.0713406279683113	0.000117842952022329	-0.00318088824860752	-8.06177049526013E-05
-0.110755145549774	-0.0701140910387039	-0.0708487629890442	-0.000738596194423735	-0.00219464651308954	-0.000511028221808374
-0.0985865369439125	-0.0725105255842209	-0.0663853362202644	-0.000679416407365352	-0.00157846021465957	-0.000379875302314758
-0.0867376253008842	-0.087552510201931	-0.141003385186195	-0.000300195737509057	-0.00196620123460889	0.000347189605236053
-0.107716396450996	-0.121659785509109	-0.101898051798344	-0.00170839088968933	-0.00145687838084996	-0.000339929218171164
-0.0963374897837639	-0.0898922756314278	-0.0836164355278015	-0.000591818185057491	-0.0023059609811753	-0.000363847968401387
-0.0829029753804207	-0.00341770611703396	-0.0971036851406097	-0.000546311668585986	-0.0018695336766541	-0.000363256258424371
-0.0910491421818733	-0.0173246972262859	-0.0851459950208664	-0.00161213148385286	-0.00156745791900903	-0.000299170904327184
-0.0349839590489864	0.0202383045107126	-0.0926682576537132	-0.00194442819338292	-0.00149250612594187	-0.000748055113945156
-0.0806091502308846	0.000553628546185791	-0.106399588286877	-0.00230399705469608	-0.00081136985681951	-0.000844323018100113
-0.05154088139534	0.0108810914680362	-0.102707266807556	-0.00264055980369449	-0.0014214338734746	-0.000475675071356818
-0.0885463356971741	0.00301812868565321	-0.103218778967857	-0.0027810949832201	-0.00178458879236132	-0.00060058874078095
-0.111237399280071	-0.015032353810966	-0.0893569067120552	-0.00126130413264036	-0.00212794193066657	-0.000433280336437747
-0.138964891433716	-0.0803974568843842	-0.101765707135201	-0.00143874937202781	-0.00196442450396717	-0.000797831220552325
-0.0869289636611938	-0.0410045310854912	-0.0931864827871323	-0.000603754771873355	-0.00264017516747117	-6.66093765175901E-05
-0.118359290063381	-0.066877007484436	-0.0816787108778954	-0.00086811714572832	-0.0015603972133249	0.000527250405866653
-0.069807693362236	-0.0520798712968826	-0.0663728192448616	-0.000185849377885461	-0.00164709822274745	2.48976630246034E-05
-0.0502405054867268	-0.084793709218502	-0.0743215456604958	-0.000397212832467631	-0.00171737722121179	-0.000147251019370742
-0.0804888308048248	-0.080853596329689	-0.101392030715942	-0.00072932883631438	-0.00138295046053827	-6.22552834101953E-05
-0.104024186730385	-0.0994180887937546	-0.144618481397629	-0.000450454012025148	-0.00156316650100052	-0.000200717855477706
-0.131906688213348	-0.0906501486897469	-0.0702652856707573	-0.00019684420840349	-0.00230386899784207	-0.000661422091070563
-0.151407107710838	-0.0849573314189911	-0.0630460903048515	-0.000863486900925636	-0.00298747722990811	-0.000450211111456156
-0.108077436685562	-0.02004667930305	-0.077107198536396	-0.00144008325878531	-0.00313977198675275	-0.000104978651506826
-0.110294476151466	0.00534063205122948	-0.0856764614582062	-0.00208783778361976	-0.00228966237045825	-0.000583559100050479
-0.108373336493969	-0.00133172678761184	-0.0647173002362251	-0.00199925084598362	-0.00164106918964535	-2.92793793050805E-05
-0.0267877224832773	0.0374949164688587	-0.0928631499409676	-0.00230508716776967	-0.0014185041654855	-0.000823883747216314
-0.0359900966286659	0.0408990532159805	-0.0710887461900711	-0.00104782800190151	-0.000688941159751266	-0.000274518126389012
-0.0465359799563885	-0.00502801733091474	-0.0956468507647514	-0.000739382405299693	-0.0015073356917128	-0.000873784068971872
-0.110311686992645	-0.0525142662227154	-0.0708691477775574	-0.000755604240112007	-0.00219035265035927	-0.000588359427638352
-0.134550511837006	-0.0405442044138908	-0.111472271382809	6.44754036329687E-05	-0.00214319722726941	0.000332482304656878
-0.122869804501534	-0.0733433961868286	-0.11839621514082	-0.000211351391044445	-0.0017884107073769	-0.000470106053398922
-0.12793205678463	-0.0954101234674454	-0.101434960961342	-0.000571967219002545	-0.00130509212613106	-0.000329094909830019
-0.0760390907526016	-0.10233761370182	-0.0700128152966499	-0.000251769000897184	-0.00146116595715284	-0.000194513442693278
-0.0782751888036728	-0.108812540769577	-0.100874282419682	-0.000571967684663832	-0.00103934283833951	-8.68327551870607E-05
-0.0859790220856667	-0.11761561781168	-0.0569286458194256	-0.000154264256707393	-0.00152007210999727	-0.000191534069017507
-0.106690302491188	-0.0481841936707497	-0.088430717587471	0.000305507273878902	-0.00192697264719754	6.08465161349159E-05
-0.0961177796125412	-0.0451403260231018	-0.101900689303875	-0.00125246413517743	-0.00237267627380788	-0.000427534716436639
-0.0581390783190727	-0.0291324090212584	-0.0841054916381836	-0.00126399786677212	-0.00229917792603374	-0.000368830835213885
-0.0327425338327885	0.0166162885725498	-0.11512852460146	-0.00197341246530414	-0.00192459020763636	-0.000362860271707177
-0.0746314525604248	-0.0123761147260666	-0.0757937580347061	-0.00163433875422925	-0.000647834676783532	-0.00047638252726756
-0.0414584390819073	-0.0189684107899666	-0.0752203762531281	-0.00200833985581994	-0.00125482399016619	-0.000668123480863869
-0.0527157224714756	-0.0294132679700851	-0.12307595461607	-0.00173768948297948	-0.000733358960133046	-0.000539058120921254
-0.00710747810080647	-0.0235127843916416	-0.108390405774117	-0.00064163509523496	-0.00117372872773558	-0.000509111618157476
-0.0626825913786888	-0.0575009360909462	-0.0748727098107338	-0.000974208407569677	-0.00174214574508369	-0.00038557528750971
-0.103376694023609	-0.0552653819322586	-0.0746998116374016	-0.000218765126192011	-0.00207613804377615	-0.000514249142725021
-0.0643775314092636	-0.0209995247423649	-0.0527292974293232	-0.000381504098186269	-0.0021663922816515	-0.000526409887243062
-0.0772777572274208	-0.0489439368247986	-0.092893548309803	-0.000650618865620345	-0.00196835608221591	-7.69237958593294E-05
-0.0644383281469345	-0.0468801520764828	-0.0456576868891716	-0.000772766070440412	-0.00138890906237066	0.000325575500028208
-0.0965142473578453	-0.0367363356053829	-0.0849834904074669	-0.00119641458149999	-0.0015375487273559	-0.000136491842567921
-0.086862824857235	-0.0684328079223633	-0.0756622031331062	-0.00126743933651596	-0.00120513676665723	-0.000245994015131146
-0.0843038260936737	-0.0434542298316956	-0.0699471905827522	-0.000199037720449269	-0.00274106045253575	-0.000643226027023047
-0.169689565896988	-0.11092284321785	-0.0574890039861202	-0.000761483155656606	-0.00155079062096775	-0.00100608088541776
-0.134299427270889	-0.0463477484881878	-0.0852129235863686	-0.00114317028783262	-0.00251556094735861	-0.000354301620973274
-0.113629244267941	-0.0337712988257408	-0.0409572087228298	-8.42249573906884E-05	-0.00231908517889678	-0.000102307451015804
-0.0625396072864532	-0.059518825262785	-0.122918099164963	-0.0011234087869525	-0.0011727821547538	-0.000293986115138978
-0.0754937306046486	-0.0738183036446571	-0.0866781175136566	-0.000117899544420652	-0.000672320660669357	-0.000600024999585003
-0.0500780269503593	-0.0560191795229912	-0.0666257217526436	-0.0004784872289747	-0.000547928386367857	0.000287719129119068
-0.0803646370768547	-0.0698302090167999	-0.0791831091046333	-0.000583622488193214	-0.00158308411482722	-0.000307399866869673
-0.0884787887334824	-0.0566644109785557	-0.0670865774154663	-0.000914935721084476	-0.00151763577014208	-9.72790876403451E-05
-0.0720856115221977	-0.0214595552533865	-0.0541997738182545	-0.00155937648378313	-0.000500910507980734	-0.000284767796983942
-0.0946678146719933	-0.015158548951149	-0.0534009709954262	-0.00179670157376677	-0.00133239012211561	-0.00112601346336305
-0.0704226940870285	0.0452173389494419	-0.0674045160412788	-0.00227548810653389	-0.00209630280733109	-0.000957989948801696
-0.144023790955544	0.0273766722530127	-0.129798322916031	-0.0022252791095525	-0.00163738499395549	-0.000683963298797607
-0.0935427621006966	0.0473329499363899	-0.0455260239541531	-0.00130947411525995	-0.00250861817039549	-0.00080493837594986
-0.0958935096859932	0.026459377259016	-0.0192165076732636	-0.00145102292299271	-0.00200211768969893	-0.000885463785380125
-0.112335056066513	-0.0075470982119441	-0.0714186951518059	-0.0014813489979133	-0.00178520672488958	-0.00086153659503907
-0.13517914712429	-0.00996501743793488	-0.124494828283787	-0.00151206238660961	-0.00237591401673853	-0.000629017420578748
-0.112037748098373	-0.0361439436674118	-0.0710502043366432	-0.000989148393273354	-0.00229505752213299	-0.000707756960764527
-0.108012162148952	-0.0878828540444374	-0.104279756546021	-0.00197376892901957	-0.00156105612404644	0.000639224308542907
-0.0819846019148827	-0.0499316528439522	-0.109779506921768	-0.00085757375927642	-0.000659553566947579	-0.000408268882893026
-0.0374742522835732	-0.0706864520907402	-0.14227768778801	-0.000213506966247223	-0.00127655570395291	-0.00084156432421878
-0.0941681712865829	-0.0862263590097427	-0.105389229953289	-0.000423690944444388	-0.000754069071263075	-0.00016120114014484
-0.0896671339869499	-0.0579313896596432	-0.162346169352531	-0.000164319309988059	-0.00197834637947381	3.20292674587108E-05
-0.113580994307995	-0.0799461305141449	-0.0656277015805244	-4.41247975686565E-05	-0.00147778785321862	-0.000569844618439674
-0.098914735019207	-0.113705359399319	-0.157013833522797	-0.000198782014194876	-0.0017314983997494	-0.000318734033498913
-0.0771882757544518	-0.112728729844093	-0.098958358168602	0.000166621699463576	-0.00191811041440815	-0.000777159002609551
-0.066234402358532	-0.101552501320839	-0.112883165478706	-0.000306144065689296	-0.0014953293139115	-0.000462436757516116
-0.0677372142672539	-0.0671739354729652	-0.065530814230442	-0.000488548597786576	-0.00154534715693444	-0.00048068247269839
-0.0956852212548256	-0.0513853691518307	-0.0626787841320038	-0.000676726922392845	-0.00200109672732651	-0.000134235204313882
-0.172412544488907	-0.0565423630177975	-0.089517779648304	-0.00156771624460816	-0.00171765685081482	-0.000844908005092293
-0.0972556471824646	-0.00441987905651331	-0.0724259540438652	-0.00159905408509076	-0.00213547958992422	-0.000274364050710574
-0.0975000187754631	-0.0136194480583072	-0.0976927056908607	-0.00206506415270269	-0.00115204497706145	-0.000843257992528379
-0.0346836373209953	-0.0190113950520754	-0.127395838499069	-0.00221081054769456	-0.00143369135912508	-0.000714848923962563
-0.0313002429902554	0.00531121576204896	-0.0791834741830826	-0.000804772425908595	-0.000779995752964169	-0.000268592790234834
-0.0818732157349586	-0.0703389719128609	-0.10563437640667	-0.000998920761048794	-0.000833084050100297	-0.000281463086139411
-0.0627289190888405	0.000594784622080624	-0.1147430986166	-0.000922101782634854	-0.00110294437035918	-0.00019908080867026
-0.100304059684277	-0.0152075607329607	-0.140891194343567	-0.00214291620068252	-0.00134629022795707	-0.00106230215169489
-0.109076961874962	0.0154897971078753	-0.0673884451389313	-0.00208170781843364	-0.00233397865667939	-0.00110351352486759
-0.0657120645046234	0.0186927709728479	-0.142281398177147	-0.00300777284428477	-0.00206729467026889	-0.000629255431704223
-0.0435034036636353	-0.00330367498099804	-0.0419097281992435	-0.0017754448344931	-0.00130924128461629	0.000141753189382143
-0.0887492373585701	-0.0432410389184952	-0.0799087435007095	-0.00198832270689309	-0.00138873141258955	-0.000808090262580663
-0.0657144412398338	-0.0291510634124279	-0.06220443546772	-0.000923095329198986	-0.00220197113230824	-0.000351250404492021
-0.10825165361166	-0.0324896909296513	-0.0804654434323311	-0.00185628666076809	-0.00112327106762677	-0.000659493380226195
-0.122972913086414	-0.0602771863341331	-0.101987011730671	-0.00150048325303942	-0.0012005710741505	-0.00060871010646224
-0.123017184436321	-0.0207890532910824	-0.0535865463316441	-0.000544345530215651	-0.00200298451818526	-0.000683292513713241
-0.109592013061047	-0.0117855872958899	-0.0540516637265682	-0.000206352880923077	-0.00209227832965553	-0.000188557052752003
-0.0767522379755974	-0.0160392262041569	-0.063162587583065	-0.000706168706528842	-0.00211789994500577	0.000111786444904283
-0.155212104320526	-0.100306645035744	-0.134956628084183	-0.00193812930956483	-0.00107539840973914	0.000437546346802264
-0.111074574291706	-0.0328092351555824	-0.0893804728984833	-0.000763177580665797	-0.00151720107533038	-4.77017856610473E-05
-0.117512471973896	-0.0786161050200462	-0.0410774499177933	-0.000733686436433345	-0.00144381436984986	-0.000126967279356904
-0.118708021938801	-0.0466370284557343	-0.0799265503883362	-0.000375833071302623	-0.00167581147979945	-0.000278509804047644
-0.175134301185608	-0.0872144475579262	-0.0843799859285355	-0.000399983167881146	-0.00162922544404864	-0.000562631583306938
-0.171276777982712	-0.0760969296097755	-0.0413839779794216	-0.000534682243596762	-0.00218111299909651	-0.000422782322857529
-0.15864759683609	-0.0980737954378128	-0.0680715143680573	-0.00143613410182297	-0.00141480006277561	-0.000275615107966587
-0.120136022567749	-0.056382067501545	-0.058165118098259	-0.000100816279882565	-0.00187311053741723	-0.000133193083456717
-0.115389630198479	-0.051544826477766	-0.0879936441779137	-0.000336069992044941	-0.00199220329523087	-0.000562596833333373
-0.120231866836548	-0.0494829788804054	-0.127863362431526	-0.000189744649105705	-0.00196210155263543	-0.000144523437484168
-0.121711403131485	-0.0029066305141896	-0.0943273305892944	-0.000500285241287202	-0.00237947562709451	0.000108455104054883
-0.126940026879311	0.000278570922091603	-0.0381788648664951	-0.00185693113598973	-0.00200282176956534	-0.000405796163249761
-0.105579733848572	0.0188463162630796	-0.0691314190626144	-0.00247774994932115	-0.00136382167693228	-0.000284594774711877
-0.103332482278347	0.00696934573352337	-0.0299670714884996	-0.00290429964661598	-0.00199809018522501	-0.000477586727356538
-0.0964412316679955	0.038558479398489	-0.0646403133869171	-0.00233949511311948	-0.00158409250434488	-0.000316120742354542
-0.101948760449886	0.0463652685284615	-0.0476015843451023	-0.00188083853572607	-0.00219965004362166	-2.61343284364557E-05
-0.110255159437656	-0.0225784070789814	-0.0677259713411331	-0.0020669752266258	-0.00135048013180494	-0.000681324512697756
-0.089025691151619	-0.0319554284214973	-0.0798635482788086	-0.00307577382773161	-0.000515489431563765	-0.00137432140763849
-0.0946745350956917	-0.0650837048888206	-0.0747765302658081	-0.000761422736104578	-0.00127419526688755	-0.000564171932637692
-0.0517256781458855	-0.0549462772905827	-0.0567648634314537	8.30045901238918E-05	-0.00111420277971774	-0.000116746428830083
-0.0940592214465141	-0.102439381182194	-0.134166345000267	0.000371921865735203	1.59418304974679E-05	-0.000530396995600313
-0.0132164433598518	-0.126457676291466	-0.0729032009840012	0.000923971703741699	-0.000385477411327884	0.000374586466932669
-0.0182764828205109	-0.138175547122955	-0.073403038084507	0.000565683585591614	0.000140990436193533	0.000507367658428848
-0.0376253165304661	-0.107869878411293	-0.0793408676981926	-7.03017867635936E-05	-0.00053512305021286	0.000679284625221044
-0.0746362656354904	-0.119462266564369	-0.096477784216404	-0.00071348570054397	-0.00160531233996153	-0.000134199173771776
-0.137285009026527	-0.0411697402596474	-0.0775262787938118	-0.00132070248946548	-0.00220085820183158	6.75022747600451E-05
-0.124441891908646	-0.0250067617744207	-0.181360870599747	-0.00202423729933798	-0.00279532605782151	-0.000551754084881395
-0.158069968223572	-0.00782492943108082	-0.145943239331245	-0.00122880260460079	-0.00238373735919595	-0.000868717033881694
-0.127332374453545	-0.0452798455953598	-0.119323164224625	-0.00181150459684432	-0.00149674655403942	-0.000923379324376583
-0.103610001504421	-0.0396748147904873	-0.0794846639037132	-0.000801058253273368	-0.00190296827349812	-0.000634447613265365
-0.125659346580505	-0.0391450859606266	-0.0882643312215805	-0.000735546345822513	-0.00129574094898999	-0.000726377358660102
-0.0978673100471497	-0.0163461416959763	-0.0721489265561104	-0.00147198210470378	-0.00176507362630218	-0.000285579822957516
-0.0933024659752846	0.0337911359965801	-0.0400860831141472	-0.00118716456927359	-0.0018151622498408	-0.0012215122114867
-0.108330003917217	0.0418646857142448	-0.0813877806067467	-0.00231667282059789	-0.00158567563630641	-0.000777680368628353
-0.100019693374634	-0.0410943366587162	-0.093465581536293	-0.00170583266299218	-0.00131017272360623	-0.00050158187514171
-0.146469160914421	-0.0825132727622986	-0.129151925444603	-0.00208013225346804	-0.0015433831140399	-0.000450298975920305
-0.115739591419697	-0.0760000944137573	-0.0753074362874031	0.000179150854819454	-0.00249280710704625	-3.20893705065828E-05
-0.145287364721298	-0.06824591755867	-0.0369382314383984	-0.000127438965137117	-0.00215245992876589	-6.66230480419472E-05
-0.14653953909874	-0.0161400642246008	0.00966687966138124	-0.00163486483506858	-0.0020721280016005	-0.000415417045587674
-0.134114891290665	0.0489391759037972	0.0320740155875683	-0.00241688918322325	-0.00171687337569892	-0.00133698817808181
-0.130538076162338	0.0603939145803452	-0.0439508073031902	-0.00420361617580056	-0.0022817465942353	-0.00114448624663055
-0.138884738087654	0.0578777603805065	-0.0379547923803329	-0.00345689454115927	-0.0017720537725836	-0.00169368821661919
-0.0693105161190033	0.0736638307571411	-0.0286124479025602	-0.00297497701831162	-0.00146690150722861	-0.00120994250755757
-0.0894991904497147	-0.0097490381449461	-0.0270491428673267	-0.00148104841355234	-0.000867407827172428	-0.00106043380219489
-0.128051653504372	-0.117359384894371	-0.110501147806644	-0.000723140023183078	-0.000983969075605273	-8.0411227827426E-05
-0.0982734635472298	-0.0947724729776382	-0.066960521042347	0.000264870701357722	-0.00109358341433108	0.000539180997293442
-0.0994650796055794	-0.127036839723587	-0.0755165591835976	-0.000230688019655645	-0.0015131279360503	0.000334631040459499
-0.121525272727013	-0.056136779487133	-0.010368506424129	0.000241988265770487	-0.00181492615956813	4.17183255194686E-05
-0.0585029907524586	-0.0102897509932518	-0.00519604329019785	-0.000857110775541514	-0.00153516768477857	-0.000562397588510066
-0.105987258255482	-0.00973378214985132	0.0400845855474472	-0.00164449959993362	-0.00164660206064582	-3.70993657270446E-05
-0.0834214836359024	0.0321021154522896	0.0150232966989279	-0.00209597451612353	-0.000925325963180512	-0.000757176894694567
-0.0842418223619461	0.0336429812014103	0.029339175671339	-0.00166823784820735	-0.00166186189744622	-0.00129115022718906
-0.103390641510487	-0.0218206197023392	0.00693723978474736	-0.00253689521923661	-0.00109956762753427	-0.00124349677935243
-0.0975721850991249	0.0504008159041405	-0.0120866568759084	-0.00191606173757464	-0.00193559599574655	-0.000400405202526599
-0.117581903934479	0.016212010756135	0.00564270419999957	-0.00167545478325337	-0.00209694425575435	-0.000496034685056657
-0.154934465885162	-0.0286944974213839	-0.00897648278623819	-0.00152562244329602	-0.00222578924149275	0.000285203219391406
-0.129767283797264	-0.0603932663798332	0.0149521650746465	-0.000690128072164953	-0.00237352913245559	-0.00010134370677406
-0.0983282774686813	-0.0980066433548927	0.0216509569436312	0.000110657521872781	-0.00190989079419523	-0.00046602517249994
-0.104950211942196	-0.110431239008904	-0.0138802379369736	-4.68560901936144E-05	-0.00117109064012766	-9.66177394730039E-05
-0.0984973534941673	-0.12840910255909	-0.0349115841090679	0.000522531219758093	-0.0018882832955569	-9.3332513642963E-05
-0.0778769925236702	-0.108637928962708	-0.066977322101593	-0.000166411438840441	-0.00136581738479435	0.000573090452235192
-0.0609861612319946	-0.124472014605999	-0.0311926435679197	-0.000260862259892747	-0.000578737701289356	0.00026953435735777
-0.0482799299061298	-0.0990712568163872	-0.0402366630733013	-0.000907670415472239	-0.000327549467328936	0.000148560196976177
-0.013827208429575	-0.0695025473833084	-0.0434553660452366	-6.72763344482519E-05	-0.000269106996711344	0.0001417622261215
-0.0575233846902847	-0.104105107486248	-0.0227057337760925	-0.000876508594956249	-0.000304001121548936	2.78802508546505E-05
-0.0820937603712082	-0.0904706493020058	-0.0712330862879753	-0.000452394247986376	-0.00042143274913542	0.000314771808916703
-0.0681672692298889	-0.074807807803154	-0.0437502451241016	0.000216158223338425	-0.00075798318721354	-7.08943989593536E-05
-0.100743800401688	-0.0719312950968742	0.00163450476247817	-0.00164869765285403	-0.0012206508545205	-3.12347183353268E-05
-0.0846374034881592	-0.0132408337667584	-0.0198999382555485	-0.00213184440508485	-0.00110581470653415	-0.000504460011143237
-0.0586272664368153	0.0291888471692801	-0.00171205785591155	-0.0020349663682282	-0.00155737297609448	-0.000874402176123112
-0.0575382523238659	0.0441857054829597	0.00933514628559351	-0.00194310024380684	-0.00081081734970212	0.000230965044465847
-0.0832315385341644	0.021065853536129	-0.0208897180855274	-0.00245104706846178	-0.000604526896495372	-0.000249911769060418
-0.140656679868698	-0.0369748137891293	0.0226114727556705	-0.0022522839717567	-0.00051013712072745	-0.000415985647123307
-0.0889330580830574	-0.0272930562496185	-0.00695529393851757	-0.00195724493823946	-0.00157493515871465	-0.000367171509424225
-0.107531376183033	-0.0119467424228787	0.0100784804672003	-0.00131158425938338	-0.00110512971878052	-7.16360082151368E-05
-0.0718542858958244	-0.0012200492201373	-0.0422423705458641	-0.00232406822033226	-0.00160523038357496	-0.000244863505940884
-0.0401138104498386	0.00278244819492102	0.0144398957490921	-0.00235230545513332	-0.000867906375788152	-2.27237305807648E-05
-0.00890448875725269	0.0104974787682295	0.01091643050313	-0.00282911933027208	7.11083339410834E-05	-0.000389887747587636
0.00953927170485258	-0.053585659712553	-0.013524460606277	-0.00160204817075282	-0.000338273559464142	-0.000213011080631986
-0.0515750572085381	-0.0763994380831718	-0.0315857380628586	-0.00137370347511023	-0.000747847312595695	-0.000225149517063983
-0.094412624835968	-0.0816266536712646	-0.0549763031303883	-0.00123345665633678	-0.00222641578875482	0.000266128045041114
-0.127342879772186	-0.0682161971926689	-0.0114260436967015	-0.00129227654542774	-0.00214957306161523	-0.000169034683494829
-0.10912311822176	-0.0351285226643085	-0.048052966594696	-0.00271855969913304	-0.00243080640211701	0.000109152621007524
-0.0808782577514648	-0.0124663431197405	-0.0731725841760635	-0.00316069065593183	-0.00126180553343147	-0.000402198696974665
0.00710723828524351	0.0237117055803537	-0.0391603596508503	-0.00196383148431778	-0.000417310104239732	-0.00103259610477835
-0.0115007739514112	-0.0443450398743153	0.0216278992593288	-0.00154542841482908	-0.000265382957877591	-0.000619985221419483
0.0207194536924362	-0.0465317517518997	-0.0225596874952316	-0.00203389534726739	-0.000950924528297037	-0.000212487168028019
-0.0399798043072224	-0.0639924630522728	-0.061148326843977	-0.000455245521152392	-0.00115947902668267	-0.000214660656638443
-0.0489535070955753	-0.0238242689520121	-0.00687294406816363	-0.00130123610142618	-0.00197668350301683	0.000245400238782167
-0.100304931402206	-0.0197770055383444	0.0110807903110981	-0.00135616667103022	-0.00116038927808404	-0.000531808007508516
-0.037062045186758	0.0356554500758648	0.00980463624000549	-0.00288761151023209	-0.00232056016102433	-0.000354638992575929
-0.0457301549613476	0.081273689866066	0.0350486002862453	-0.0029259929433465	-0.00136897549964488	-0.000159599730977789
0.0518321618437767	0.115361571311951	0.0207502488046885	-0.00318629969842732	-0.00163081998471171	-0.00122289243154228
0.0431182198226452	0.126755654811859	-0.0187489986419678	-0.00276676658540964	-0.00070340238744393	-0.000892677344381809
-0.0056512844748795	0.0481398925185204	-0.0417098216712475	-0.00408305460587144	-0.000190747930901125	-0.000935210846364498
0.0351282581686974	0.093867301940918	-0.058898251503706	-0.00341148860752583	-0.000665673229377717	-0.000578807666897774
0.00124814605806023	0.0386168248951435	0.00678239529952407	-0.00345600279979408	-7.16956856194884E-05	-0.000865256122779101
0.00531231239438057	0.035635843873024	-0.0195312835276127	-0.00375224626623094	-0.000847902265377343	-0.000886856869328767
0.00627330504357815	0.0278015453368425	-0.00203934358432889	-0.00332559947855771	-0.00114437006413937	-0.000701638695318252
0.0899266004562378	0.0276671666651964	-0.0126428669318557	-0.00293512782081962	-0.000867553695570678	-0.00102245900779963
0.0769432634115219	-0.000609480019193143	-0.083807609975338	-0.00334595469757915	-0.000507595774251968	-0.000327762303641066
0.0823665037751198	-0.0213052351027727	-0.0578427575528622	-0.00266180117614567	-5.46813789696898E-05	0.000256023718975484
0.0521820373833179	-0.0899610221385956	-0.104103565216064	-0.0028581079095602	-0.000789964571595192	-0.000682271900586784
0.0189944934099913	-0.0948831960558891	-0.0759041979908943	-0.000762139679864049	-0.00043517691665329	-0.0010418260935694
0.0256127640604973	-0.147323980927467	-0.0412147752940655	-0.000434999790741131	-0.0010759913129732	-0.000557293940801173
-0.00604196824133396	-0.163181439042091	-0.0472126640379429	0.000533394108060747	-0.00094200560124591	0.000601145438849926
0.0186506267637014	-0.149304449558258	-0.021728690713644	0.00111184804700315	-0.00147545291110873	0.00134271627757698
0.0287872776389122	-0.138601124286652	-0.047612838447094	0.000985832302831113	-0.00117442139890045	0.00123382522724569
0.0132808769121766	-0.236453875899315	-0.117929130792618	0.00154622388072312	-0.000703194586094469	0.0022710335906595
0.00870329793542624	-0.155137717723846	0.0132863158360124	0.000727689184714109	-0.000619414960965514	0.00101533869747072
0.0121276341378689	-0.0706306621432304	0.0440408550202847	-0.000683821621350944	-0.000645537336822599	-0.000232769991271198
-0.0174572765827179	-0.0358252376317978	-0.0330124087631702	-0.00212433189153671	-0.00133883755188435	0.000256375584285706
0.026577040553093	0.00242066103965044	-0.0404858216643333	-0.00190875132102519	-0.00192251359112561	-0.000103273712738883
0.012909259647131	0.00640326365828514	-0.027235995978117	-0.00277845212258399	-0.00194773962721229	-0.000794887659139931
-0.00530036352574825	0.0574386157095432	-0.0184310358017683	-0.00319086504168808	-0.00175682920962572	-0.00146065244916826
0.00766736222431064	0.105552352964878	-0.0646487474441528	-0.00431443331763148	-0.00154088891576976	-0.00063969538314268
0.0184480212628841	0.128176003694534	-0.0609756000339985	-0.00464046141132712	-0.00139879016205668	-0.000437769835116342
0.0538303516805172	0.1407550573349	-0.0478457771241665	-0.00543336616829038	-0.00126763118896633	-0.000599965511355549
0.0177138429135084	0.138049557805061	-0.0955177545547485	-0.0056688766926527	-0.00131260661873966	-0.00112606375478208
0.00203396892175078	0.186448261141777	-0.0943850576877594	-0.00520055368542671	-0.00167971337214112	-0.00190424686297774
0.00186842703260481	0.1656593978405	-0.124651372432709	-0.00527252210304141	-0.00189836020581424	-0.00194578955415636
0.00833006761968136	0.136258125305176	-0.102278478443623	-0.00409700814634562	-0.00277893291786313	-0.0015577650628984
0.000923704879824072	0.0979811400175095	-0.107333518564701	-0.00415948405861855	-0.00270152627490461	-0.00108906824607402
0.0309817269444466	0.106579817831516	-0.112576007843018	-0.00354583375155926	-0.00274205184541643	-6.59682773402892E-05
0.0063031418249011	0.0323602817952633	-0.11499135196209	-0.00288135628215969	-0.00231505720876157	-0.000623662024736404
0.066127136349678	0.00917205028235912	-0.156441614031792	-0.00108199287205935	-0.00283436477184296	-0.000184071468538605
0.0489826388657093	-0.0601169876754284	-0.117945224046707	-0.00108176155481488	-0.00112702220212668	0.000436020869528875
0.0125543046742678	-0.0685650706291199	-0.0926812514662743	-0.000745867670048028	-0.000623232219368219	0.000777960754930973
0.0695787519216537	-0.0217397101223469	-0.165895387530327	-0.00142940878868103	-0.00130303087644279	0.000328167021507397
0.0617965161800385	-0.014492092654109	-0.160710886120796	-0.00151384947821498	-0.000915998010896146	-0.000247309129917994
0.0373081006109715	-0.0634991675615311	-0.130349814891815	-0.00172141217626631	-0.000678322685416788	-0.000289749877993017
0.0439660809934139	-0.0869014114141464	-0.120259188115597	-0.000430547574069351	-0.00143691245466471	-0.000272958364803344
0.062866635620594	-0.0766779854893684	-0.188872843980789	0.000823886948637664	-0.00079173588892445	7.30273723092978E-06
0.0354201123118401	-0.120183683931828	-0.202039211988449	0.00113267183769494	-0.00123900722246617	0.000151004831423052
0.00282303942367435	-0.0966813713312149	-0.129632517695427	0.00078703707549721	-0.00169017887674272	0.000344112311722711
-0.0667625591158867	-0.086682915687561	-0.162325501441956	5.65827613172587E-05	-0.00314111914485693	0.00040861708112061
-0.0713694393634796	-0.00609172321856022	-0.238158375024796	-0.00222268979996443	-0.00436326023191214	-0.000195608547073789
-0.0681445002555847	0.0522902235388756	-0.263928800821304	-0.00319356634281576	-0.00461349822580814	-0.00111294758971781
-0.0452230907976627	0.107692398130894	-0.308165043592453	-0.00404838705435395	-0.00558146322146058	-0.00124148500617594
0.00526201212778687	0.0857932567596436	-0.259136587381363	-0.004030701238662	-0.00379168055951595	-0.00119215506128967
0.0444263033568859	0.0467932969331741	-0.217331171035767	-0.00220149965025485	-0.00185048230923712	-0.00104917911812663
0.0938450992107391	0.00664236256852746	-0.185622870922089	-0.000868722214363515	-0.00101269048172981	-0.000366594234947115
0.136817097663879	-0.0254386626183987	-0.159299001097679	-0.000862953835166991	-0.000208394951187074	0.000112915069621522
0.11882122606039	0.0442732088267803	-0.221891805529594	-0.00170646654441953	-0.000101264922705013	0.000127795385196805
0.116092592477798	0.0367980152368546	-0.224188417196274	-0.0020209162030369	-0.000419283140217885	-0.00114222487900406
0.100296802818775	0.0931748822331429	-0.210650935769081	-0.00280752289108932	-0.000903463922441006	-0.00224666344001889
0.0971775725483894	0.0679544806480408	-0.277793854475021	-0.00278680166229606	-0.00151809805538505	-0.00114624062553048
0.094514936208725	0.0967626795172691	-0.192133113741875	-0.00225790403783321	-0.00118375802412629	-0.000329213449731469
0.106907911598682	0.0726836770772934	-0.204621151089668	-0.00227466924116015	-0.000540150736924261	-0.000364760344382375
0.0800806730985641	0.0579141341149807	-0.212411597371101	-0.00176407140679657	-0.00139335205312818	-0.000831271579954773
0.0412477143108845	0.0606539882719517	-0.226944252848625	-0.00232025235891342	-0.0021113611292094	-0.000726692320313305
0.0430077612400055	0.133194088935852	-0.277233302593231	-0.0020882876124233	-0.00334202358499169	-0.00203327531926334
0.0238486528396606	0.104396067559719	-0.28280183672905	-0.00353704066947103	-0.00379722123034298	-0.00216586492024362
0.0356590524315834	0.128494009375572	-0.304544121026993	-0.00336721073836088	-0.00379024748690426	-0.00208404730074108
0.0776220411062241	0.0988829210400581	-0.333750665187836	-0.00244259578175843	-0.00245079235173762	-0.00166767952032387
0.1694425791502	0.138783276081085	-0.224029645323753	-0.00295395404100418	-0.00149283919017762	-0.00174959923606366
0.224513679742813	0.134124845266342	-0.276209086179733	-0.00233848812058568	0.000961148703936487	-0.000749335275031626
0.243714973330498	0.0539644546806812	-0.259521514177322	-0.0010949409333989	0.00236583966761827	0.000898236525245011
0.251155376434326	0.0885970219969749	-0.299685806035995	-0.000629090063739568	0.00161545362789184	-0.000796992913819849
0.189382180571556	0.125354453921318	-0.337323218584061	-0.00289253168739378	0.000657696509733796	-0.00119665917009115
0.144741550087929	0.15691614151001	-0.320168018341064	-0.00311070471070707	-0.00041779933962971	-0.00181383895687759
0.108264148235321	0.210783287882805	-0.255314707756042	-0.00296916509978473	-0.00124478864017874	-0.00219870056025684
0.114073023200035	0.185224235057831	-0.291490823030472	-0.00514074647799134	-0.00134080462157726	-0.00235653086565435
0.134837448596954	0.219496861100197	-0.277052372694016	-0.00454918295145035	-0.00209078495390713	-0.00283128279261291
0.121538609266281	0.222610294818878	-0.194623991847038	-0.00364126381464303	-0.00103461148682982	-0.00235683610662818
0.079415462911129	0.168056309223175	-0.224154993891716	-0.00418807193636894	-0.00100962014403194	-0.000904843735042959
0.119890041649342	0.221070766448975	-0.185488507151604	-0.00347554683685303	-0.00237824791111052	-0.00026403900119476
-0.00108475086744875	0.199321091175079	-0.27358603477478	-0.00404729880392551	-0.00323854852467775	0.00132856355048716
0.00564638804644346	0.188805788755417	-0.35134345293045	-0.00340030947700143	-0.00463001150637865	-0.000934245530515909
-0.0189728066325188	0.184749394655228	-0.380929082632065	-0.0039094383828342	-0.00392883783206344	-0.00180953845847398
0.0074800681322813	0.157601729035378	-0.370016068220139	-0.00331429904326797	-0.00334262358956039	-0.00229372340254486
0.0370097793638706	0.128134742379189	-0.326402723789215	-0.00247321091592312	-0.00260557094588876	-0.00148633413482457
0.0664520859718323	0.18601481616497	-0.264470189809799	-0.00164935900829732	-0.00236680288799107	-0.00163731270004064
0.0984105244278908	0.196310684084892	-0.274824678897858	-0.00359461316838861	-0.00179368129465729	0.00091369345318526
0.104575634002686	0.185599997639656	-0.344054400920868	-0.00513325957581401	-0.00271201971918345	0.00236058328300714
0.0837779939174652	0.159951224923134	-0.436105579137802	-0.00340973492711782	-0.00314004439860582	-0.00115750136319548
0.120137691497803	0.130254805088043	-0.441712319850922	-0.00220289570279419	-0.00209121149964631	-0.00167265406344086
0.10929099470377	0.0869854465126991	-0.361895352602005	-0.000433276785770431	-0.00128101638983935	-0.00147528597153723
0.098085530102253	0.0299481879919767	-0.269040167331696	0.0007592448964715	-0.00109145941678435	-0.00153817632235587
0.124512687325478	0.0481876246631145	-0.248219519853592	0.00118935259524733	-0.00118836481124163	-0.00301738223060966
0.0830166414380074	0.0925653204321861	-0.299332797527313	-0.000875562429428101	-0.000799808069132268	-0.00284844660200179
0.146948486566544	0.17373052239418	-0.251099199056625	-0.0028664842247963	-0.0015710435109213	-0.00155898369848728
0.221046060323715	0.202514141798019	-0.353534191846848	-0.00519473059102893	-0.00163418194279075	-0.000854405050631613
0.224004864692688	0.177925497293472	-0.48724552989006	-0.00465905154123902	-3.5167333408026E-05	-0.000916664488613606
0.245545491576195	0.120289772748947	-0.453673094511032	-0.00241495622321963	0.000616025936324149	-0.00097279594046995
0.200255289673805	0.0260391216725111	-0.407255470752716	0.000647835258860141	0.000235207699006423	-0.0010284804739058
0.160555765032768	0.00459822034463286	-0.383653551340103	0.0020755238365382	-0.000197394561837427	-0.0016169355949387
0.0949747413396835	0.000375964271370322	-0.33581405878067	0.00167375849559903	-0.0014264335623011	-0.00249375822022557
0.0286411251872778	0.107642769813538	-0.314747035503387	-0.000331099086906761	-0.00226940191350877	-0.00197364017367363
0.0958781540393829	0.166798457503319	-0.37338662147522	-0.00372108514420688	-0.00358009315095842	8.37433035485446E-05
0.129159361124039	0.226548045873642	-0.374827116727829	-0.00544102769345045	-0.0046527199447155	-3.88626795029268E-05
0.0912643149495125	0.224808752536774	-0.399888068437576	-0.0051145926117897	-0.00402239197865129	-0.00073411752237007
0.0797322168946266	0.1105952039361	-0.404958516359329	-0.00264969794079661	-0.00428469758480787	-0.0010374957928434
0.0448739416897297	0.0252359695732594	-0.367449581623077	-0.00103098107501864	-0.00366267096251249	-0.00157793331891298
0.0590569376945496	-0.0596373379230499	-0.368889033794403	0.00122924009338021	-0.00326516223140061	-0.00145663099829108
0.0457230769097805	-0.0095520718023181	-0.364230245351791	0.00170830718707293	-0.0023251750972122	-0.00169062148779631
0.0898753702640533	0.098669596016407	-0.306168735027313	0.000314630044158548	-0.00278203934431076	-0.00100809847936034
0.112962245941162	0.243918195366859	-0.388823688030243	-0.0027611090335995	-0.003011972643435	-0.000664847902953625
0.142101481556892	0.305404603481293	-0.435390561819077	-0.00584887247532606	-0.00265562767162919	-0.000536585634108633
0.138034865260124	0.275479376316071	-0.447674751281738	-0.00625449419021606	-0.00227132253348827	-0.00101665733382106
0.165858864784241	0.291006356477737	-0.427156895399094	-0.00557182123884559	-0.00312165659852326	-0.00222889427095652
0.120394192636013	0.193725004792213	-0.464479863643646	-0.00404496677219868	-0.0035957854706794	-0.00243051862344146
0.095631942152977	0.14147000014782	-0.369374126195908	-0.000958889897447079	-0.0041793049313128	-0.00296200951561332
0.078819751739502	0.116181574761868	-0.407768398523331	-9.8609620181378E-05	-0.00296451267786324	-0.00288899918086827
0.15622852742672	0.121338248252869	-0.411626785993576	-2.72515098913573E-05	-0.00160577590577304	-0.00233398540876806
0.224706828594208	0.162540793418884	-0.381105244159698	-0.00194346625357866	-0.000900238868780434	-0.000507879769429564
0.266977578401566	0.285426616668701	-0.429745703935623	-0.00328769301995635	-0.000572333228774369	-0.000910076312720776
0.237026363611221	0.276222378015518	-0.46399062871933	-0.00466270418837667	-0.000909663795027882	-0.00213867984712124
0.231428295373917	0.249228700995445	-0.434545159339905	-0.00359423086047173	-0.00137811526656151	-0.00336831645108759
0.179980084300041	0.221063673496246	-0.445915848016739	-0.00420655915513635	-0.00128255307208747	-0.00491148885339499
0.175012737512589	0.253277868032455	-0.406257539987564	-0.00234039430506527	-0.00197208998724818	-0.00451290234923363
0.145403295755386	0.184967771172523	-0.391241461038589	-0.00269445823505521	-0.00120988779235631	-0.00331205455586314
0.135709747672081	0.184534758329391	-0.35960590839386	-0.00196876400150359	-0.00183421035762876	-0.00138603220693767
0.126544624567032	0.223997175693512	-0.386643141508102	-0.00228500599041581	-0.00191421003546566	0.00102918001357466
0.14312019944191	0.252123713493347	-0.478804022073746	-0.00294143822975457	-0.00218853889964521	0.00350796245038509
0.0570825487375259	0.237081944942474	-0.379238277673721	-0.00301916245371103	-0.00401384616270661	0.00285586528480053
-0.0375948213040829	0.238767623901367	-0.419225871562958	-0.00284605612978339	-0.00570887606590986	0.00240595079958439
-0.0802171379327774	0.177755385637283	-0.487109184265137	-0.00361323566175997	-0.00714182201772928	0.000924908847082406
-0.174825638532639	0.135985776782036	-0.439861446619034	-0.00175809627398849	-0.00811396166682243	-0.00326606468297541
-0.182467460632324	0.0808545053005219	-0.458000272512436	0.00053541298257187	-0.00829102657735348	-0.00154224911238998
-0.153780117630959	0.0126744611188769	-0.446358293294907	0.00103504781145602	-0.00727759068831801	0.000117992203740869
-0.123688466846943	0.083946704864502	-0.423349559307098	-0.000268569012405351	-0.00596388848498464	0.00114876858424395
-0.0754823535680771	0.138851061463356	-0.411353230476379	-0.0018058221321553	-0.00627460656687617	0.00111507740803063
-0.11356845498085	0.24142199754715	-0.389820367097855	-0.00359520479105413	-0.00703566148877144	-0.00055741477990523
-0.0787846222519875	0.283289819955826	-0.420724630355835	-0.00432847999036312	-0.00722382077947259	-0.000556304643396288
-0.00270700315013528	0.214841410517693	-0.426835983991623	-0.00268265279009938	-0.00423884810879827	9.5925890491344E-05
0.0429713129997253	0.19005312025547	-0.289596557617188	-0.000761234376113862	-0.00323102599941194	0.000334599491907284
0.108860373497009	0.031631201505661	-0.364002168178558	0.000824831193313003	-0.000554805097635835	0.000590669165831059
0.196455731987953	0.0689450725913048	-0.310289829969406	0.00197392585687339	3.05909725284437E-06	-0.00133352621924132
0.216174259781837	0.119077265262604	-0.264996260404587	0.00116767047438771	0.000343850231729448	-0.00274643348529935
0.219413384795189	0.14912086725235	-0.382462382316589	-0.000985772348940372	-8.94178010639735E-05	-0.00157545448746532
0.248467966914177	0.222497791051865	-0.362286418676376	-0.00240738340653479	-0.000339089165208861	-0.00153683335520327
0.259012669324875	0.219407513737679	-0.35198500752449	-0.00234607513993979	-0.000373871909687296	-0.00225979113020003
0.353005737066269	0.21406227350235	-0.433015644550323	-0.00184866599738598	0.00147080700844526	-0.00184212136082351
0.443407475948334	0.13962909579277	-0.377021074295044	0.000313367490889505	0.00328709138557315	-0.00151106959674507
0.461477816104889	0.094758003950119	-0.38599556684494	0.00015130547399167	0.00396673614159226	-0.00101545627694577
0.445815831422806	0.0821595638990402	-0.364969402551651	-0.000564150221180171	0.00386859988793731	-0.00107943057082593
0.415283203125	0.0634826198220253	-0.353380441665649	-0.000371468078810722	0.00321136275306344	-0.000437982409493998
0.393668621778488	0.0965587571263313	-0.385911285877228	-0.000102943311503623	0.00118714768905193	0.000336711731506512
0.336025506258011	0.0941874980926514	-0.368412137031555	0.000337489414960146	0.000311774347210303	-8.42866429593414E-05
0.319314807653427	0.10318473726511	-0.364985316991806	0.000456300826044753	0.000640719139482826	0.000292133045149967
0.298541009426117	0.0575227811932564	-0.354073971509933	-0.000289094547042623	0.000771672115661204	0.00110225903335959
0.300574719905853	0.0267441850155592	-0.362030535936356	-8.15310340840369E-05	0.000824819901026785	0.000977228977717459
0.274741649627686	0.0464770682156086	-0.386640518903732	0.000463574746390805	1.70167622854933E-05	6.72664973535575E-05
0.193557441234589	0.0562265887856483	-0.412109196186066	0.000159043629537337	-0.000778594054281712	-0.00126986391842365
0.0589252337813377	0.115891844034195	-0.481864243745804	-0.000820929650217295	-0.00291180587373674	-0.000989705207757652
0.0306745395064354	0.132308274507523	-0.396772384643555	-0.00211474020034075	-0.0054992912337184	-0.00113566848449409
0.0145105607807636	0.263924837112427	-0.356069982051849	-0.00371725321747363	-0.00721994740888476	-0.00132800138089806
-0.0168058704584837	0.336510390043259	-0.432405829429626	-0.00571601744741201	-0.00664812047034502	-0.00161932641640306
0.040612455457449	0.349496752023697	-0.457240849733353	-0.00641776341944933	-0.00556366192176938	-0.0020997563842684
0.132684797048569	0.347324907779694	-0.440706670284271	-0.00561766047030687	-0.00435348087921739	-0.00263550109229982
0.21416212618351	0.327509492635727	-0.465392589569092	-0.00508835073560476	-0.00208864849992096	-0.00212870957329869
0.275900453329086	0.24202136695385	-0.467735767364502	-0.00384724140167236	-0.000660350720863789	-0.00151602190453559
0.325561285018921	0.187646061182022	-0.491965889930725	-0.00260972650721669	-0.00116028939373791	-0.00120788835920393
0.256666004657745	0.192796140909195	-0.463189661502838	-0.00206242199055851	-0.00108249811455607	-0.000706044607795775
0.276150941848755	0.221970990300179	-0.521308183670044	-0.00193502136971802	-0.00191406963858753	0.000206984754186124
0.250679284334183	0.25058987736702	-0.548495411872864	-0.00313060218468308	-0.00271721626631916	-0.000219751964323223
0.264707028865814	0.219522938132286	-0.508384823799133	-0.00333092734217644	-0.00208098255097866	-0.000527799478732049
0.287745118141174	0.310047715902328	-0.504998624324799	-0.00401359610259533	-0.00174808583687991	-0.000546836061403155
0.266068428754807	0.209813311696053	-0.363099217414856	-0.00304157356731594	-0.000218636429053731	-0.00118234124965966
0.280860751867294	0.21159516274929	-0.518125712871552	-0.00287415459752083	-0.00108933029696345	-0.00182677432894707
0.251420915126801	0.16027569770813	-0.445792734622955	-0.00235799234360456	-0.00184127630200237	-0.000797146814875305
0.267220914363861	0.161975830793381	-0.501005172729492	-0.00226316251792014	-0.0024152141995728	-0.00135083764325827
0.30177029967308	0.172853723168373	-0.547070145606995	-0.000856503611430526	-0.00171198695898056	-0.00128466030582786
0.323072642087936	0.162296548485756	-0.450884282588959	-0.00057282653870061	-0.000159563598572277	-0.00108525808900595
0.323926240205765	0.159197047352791	-0.48297244310379	-0.00231605977751315	0.00111047457903624	-0.000958118704147637
0.412658870220184	0.21446730196476	-0.439495235681534	-0.00307356216944754	0.00122151523828506	-0.000764738069847226
0.417948663234711	0.238801822066307	-0.438898622989655	-0.00207624211907387	0.00168939121067524	-0.000627914327196777
0.436715930700302	0.230921268463135	-0.408703684806824	-0.00336094736121595	0.00188974349293858	-0.000912258692551404
0.401409596204758	0.216021031141281	-0.388556659221649	-0.00403638137504458	0.00180538243148476	-0.000654539733659476
0.360325217247009	0.224783822894096	-0.376943379640579	-0.00407101167365909	0.00148095889016986	-0.000348166679032147
0.404530048370361	0.326347440481186	-0.437899142503738	-0.00336158601567149	0.000545472605153918	-8.10096462373622E-05
0.345442056655884	0.236528620123863	-0.40952205657959	-0.0031595048494637	0.000673578411806375	-0.00132644106633961
0.362784117460251	0.230612531304359	-0.415862053632736	-0.0031078637111932	0.0012469399953261	-0.00234240875579417
0.386014699935913	0.307620942592621	-0.369422942399979	-0.00450648088008165	0.00104304333217442	-0.00245660683140159
0.402174025774002	0.369753032922745	-0.376088261604309	-0.00484514841809869	0.00124779331963509	-0.00151138135697693
0.42964169383049	0.371182024478912	-0.362024635076523	-0.0051618404686451	0.00142831134144217	-0.00195709592662752
0.447974026203156	0.38215047121048	-0.403946548700333	-0.00424532545730472	0.00121376430615783	-0.00223386497236788
0.387428253889084	0.313225835561752	-0.445189625024796	-0.00523022469133139	0.00172903877682984	-0.00178763933945447
0.404501974582672	0.381016254425049	-0.365492790937424	-0.00427834782749414	3.77297546947375E-05	-0.00236083660274744
0.383567571640015	0.333579629659653	-0.426553100347519	-0.00474973442032933	-0.00100036337971687	-0.0025251368060708
0.302645862102509	0.318938493728638	-0.462060511112213	-0.00426409440115094	-0.000486226723296568	-0.00254516652785242
0.280639380216599	0.323773205280304	-0.475669771432877	-0.00369344046339393	-0.000579060113523155	-0.00219105510041118
0.288613885641098	0.342390567064285	-0.416687935590744	-0.00365019892342389	-0.00206007156521082	-0.00126285024452955
0.263978987932205	0.368604749441147	-0.373671114444733	-0.00416984781622887	-0.00153978692833334	-0.00159561273176223
0.252071022987366	0.328521072864532	-0.42485186457634	-0.00429909536615014	-0.00024410399782937	-0.00203119777143002
0.283712297677994	0.335215002298355	-0.34765812754631	-0.00390859739854932	-0.000573148368857801	-0.00102181255351752
0.292411744594574	0.369462788105011	-0.352403253316879	-0.00374307623133063	-0.000826015369966626	-0.000824397546239197
0.275122195482254	0.369560956954956	-0.332145512104034	-0.00424130726605654	-0.00140164291951805	-0.000473219755804166
0.323352575302124	0.422297984361649	-0.344833493232727	-0.00496035534888506	-0.0019668354652822	-0.00085979321738705
0.300825595855713	0.454073637723923	-0.397671788930893	-0.00605642190203071	-0.00118379411287606	-0.00135904003400356
0.322774857282639	0.479501575231552	-0.41036331653595	-0.00717637501657009	-0.0012053344398737	-0.00202302751131356
0.34693443775177	0.557931780815125	-0.489289820194244	-0.00759109808132052	-0.000113505207991693	-0.00195091811474413
0.367664277553558	0.547025084495544	-0.526706993579865	-0.00840098783373833	-0.000147487007780001	-0.00303135765716434
0.366086691617966	0.570939123630524	-0.554746210575104	-0.00962425582110882	-0.000622967781964689	-0.0027470865752548
0.394307136535645	0.610271871089935	-0.587448000907898	-0.00919136311858892	1.3806715287501E-05	-0.00353649468161166
0.379921793937683	0.647731840610504	-0.554643273353577	-0.00957413669675589	-0.000563807028811425	-0.00301269255578518
0.399258524179459	0.705037891864777	-0.574562132358551	-0.00978209637105465	-0.000969807675573975	-0.00421470170840621
0.311376124620438	0.648891806602478	-0.520371317863464	-0.0106965666636825	-0.00115197710692883	-0.00397800328209996
0.291376441717148	0.683518648147583	-0.539522588253021	-0.011232758872211	-0.000956503616180271	-0.00363680603913963
0.284883320331573	0.719719767570496	-0.487590819597244	-0.0109944781288505	-0.00212632492184639	-0.00369660812430084
0.238308295607567	0.598665297031403	-0.513170063495636	-0.0101898880675435	-0.00309430807828903	-0.0034853252582252
0.123556919395924	0.50713711977005	-0.527646422386169	-0.00956621859222651	-0.00443565845489502	-0.00312087638303638
0.132840886712074	0.512156248092651	-0.513661682605743	-0.00815340224653482	-0.0057360134087503	-0.00294482731260359
0.127028256654739	0.455625385046005	-0.489860117435455	-0.00681069400161505	-0.0049343528226018	-0.00312118278816342
0.162401154637337	0.376861214637756	-0.551349341869354	-0.00582685461267829	-0.00489206984639168	-0.0015883786836639
0.198569402098656	0.279275417327881	-0.561707496643066	-0.00494799390435219	-0.00345761817879975	-0.00170173530932516
0.278346359729767	0.296530812978745	-0.623072624206543	-0.0037702489644289	-0.0030663893558085	-0.000162912227096967
0.334819763898849	0.244244083762169	-0.57126796245575	-0.00270599289797246	-0.00183040462434292	-0.000920910621061921
0.330329239368439	0.240337282419205	-0.514492034912109	-0.00170408061239868	-0.00158617831766605	-0.000568705436307937
0.272248715162277	0.143345296382904	-0.520379722118378	-0.00191646046005189	-0.00117804575711489	0.000102931495348457
0.300279051065445	0.154179558157921	-0.584820866584778	-0.00127745652571321	-0.00187528738752007	0.000169509032275528
0.326346099376678	0.162207305431366	-0.611028015613556	-0.00217095413245261	-0.000819513690657914	6.17695332039148E-05
0.360282868146896	0.170517355203629	-0.632063508033752	-0.0020255628041923	-0.000107955762359779	7.71377090131864E-05
0.340427398681641	0.165213748812675	-0.597619295120239	-0.00179847108665854	-0.000296035228529945	0.000199925983906724
0.309135437011719	0.19816617667675	-0.633369147777557	-0.00303484266623855	-0.00134712154977024	-0.000409141648560762
0.294682115316391	0.209519311785698	-0.656316041946411	-0.00345147284679115	-0.00177948561031371	-0.000182067509740591
0.329088985919952	0.267668157815933	-0.647774219512939	-0.003318005008623	-0.00207661092281342	-9.37957338464912E-06
0.249454081058502	0.148018330335617	-0.647200644016266	-0.003816680284217	-0.001447320333682	-0.000696117000188679
0.21976126730442	0.195442318916321	-0.589964807033539	-0.00302278203889728	-0.00224458915181458	-0.00124115054495633
0.247148901224136	0.215526923537254	-0.61554080247879	-0.00280125509016216	-0.00181290763430297	-0.00121896353084594
0.240834102034569	0.182806178927422	-0.584969818592072	-0.00343970744870603	-0.00194346543867141	-0.00152072461787611
0.283292323350906	0.251542210578918	-0.571720659732819	-0.00295614264905453	-0.00295270746573806	-0.00138782267458737
0.233965262770653	0.230457916855812	-0.577562749385834	-0.00395124545320868	-0.00269802985712886	-0.00142078299541026
0.196222186088562	0.272938042879105	-0.548379361629486	-0.00444219214841723	-0.00368995941244066	-0.00160983437672257
0.176283925771713	0.311373114585876	-0.558789193630219	-0.00495257461443543	-0.00357467029243708	-0.00130335940048099
0.165138825774193	0.277911722660065	-0.59243643283844	-0.00455969758331776	-0.00380643201060593	-0.00167729367967695
0.240104779601097	0.325299859046936	-0.552973747253418	-0.00441337609663606	-0.0039336709305644	-0.00131976197008044
0.272818207740784	0.258012413978577	-0.603384137153625	-0.0047718957066536	-0.00135247316211462	-0.0016561527736485
0.304001748561859	0.244680821895599	-0.534131169319153	-0.00423704693093896	-0.00111115665640682	-0.000853581994306296
0.318826049566269	0.25775733590126	-0.553917229175568	-0.00371637800708413	-0.000884999753907323	-0.00155550776980817
0.27868065237999	0.246582344174385	-0.533704400062561	-0.00402610003948212	-0.0015531979734078	-0.00125180266331881
0.258248776197433	0.271742671728134	-0.537888050079346	-0.00414001382887363	-0.0032170657068491	-0.00181227631401271
0.249743223190308	0.256993621587753	-0.559702515602112	-0.0049982606433332	-0.00296064210124314	-0.00219022808596492
0.248964503407478	0.282364726066589	-0.607232749462128	-0.00475098611786962	-0.00225021783262491	-0.00230996077880263
0.27071538567543	0.301493883132935	-0.526337921619415	-0.00489922100678086	-0.00180172687396407	-0.00132304895669222
0.278607755899429	0.297740161418915	-0.55300772190094	-0.00540516572073102	-0.00173766433726996	-0.00116458639968187
0.264034420251846	0.293318778276443	-0.582737803459167	-0.00550500024110079	-0.00209725485183299	-0.00173070863820612
0.300146490335464	0.2644122838974	-0.563319981098175	-0.00382445007562637	-0.00265077105723321	-0.00154611398465931
0.29006028175354	0.206419423222542	-0.471624881029129	-0.00367215345613658	-0.00135338853579015	-0.00141699565574527
0.296836346387863	0.176308959722519	-0.437314510345459	-0.00394613901153207	-0.000623311614617705	-0.00104617304168642
0.381183713674545	0.197727769613266	-0.486708402633667	-0.00299197947606444	-0.000100754841696471	-0.00134995067492127
0.439598828554153	0.210233777761459	-0.424887418746948	-0.00260175322182477	0.0014026949647814	-0.00108981423545629
0.393127888441086	0.161858409643173	-0.390224009752274	-0.00274961581453681	1.99685564439278E-05	-0.00138837029226124
0.358880221843719	0.228005409240723	-0.358423173427582	-0.00295258592814207	-0.00139602937269956	-0.000610320828855038
0.332216769456863	0.263758063316345	-0.458555817604065	-0.00381771312095225	-0.00261282967403531	-0.00146406248677522
0.305439412593842	0.24407285451889	-0.54593688249588	-0.00430139852687716	-0.00124903582036495	-0.00154377799481153
0.368233233690262	0.295844346284866	-0.513132274150848	-0.00439131585881114	-0.00145882740616798	-0.00253994879312813
0.395297020673752	0.299298495054245	-0.479870200157166	-0.00566773256286979	0.000383251841412857	-0.00200443342328072
0.464750051498413	0.300301879644394	-0.483802407979965	-0.00528722768649459	0.000929149216972291	-0.00136162457056344
0.463473796844482	0.288698762655258	-0.45761913061142	-0.00502287875860929	0.00130844989325851	-0.00121489574667066
0.425776660442352	0.25705549120903	-0.439369916915894	-0.00483897887170315	0.000404123216867447	-0.00184244906995445
0.371898412704468	0.266099214553833	-0.399449348449707	-0.00431512435898185	-0.000325478409649804	-0.0026000055950135
0.367738902568817	0.284046560525894	-0.441527366638184	-0.00407895911484957	-0.00202395371161401	-0.00112747040111572
0.349345654249191	0.320282846689224	-0.444387644529343	-0.00570879550650716	-0.00150484114419669	-0.00071001861942932
0.357824116945267	0.330446511507034	-0.449334740638733	-0.00564092490822077	-0.00188981124665588	-0.000347799505107105
0.331030011177063	0.353857338428497	-0.476630181074142	-0.00721338903531432	-0.00157127669081092	-0.000820314162410796
0.332412332296371	0.398903369903564	-0.454469799995422	-0.007177266292274	-0.00139439420308918	-0.0012208711123094
0.361282795667648	0.409445405006409	-0.454325973987579	-0.00791517645120621	-0.000601393461693078	-0.00139618339017034
0.357355386018753	0.364366620779037	-0.489816248416901	-0.00668966304510832	-0.000603659427724779	-0.00256660440936685
0.373989254236221	0.354523241519928	-0.408478766679764	-0.00648985290899873	-0.00161816284526139	-0.00164625782053918
0.31305718421936	0.335328549146652	-0.403275460004807	-0.00595404207706451	-0.00235674879513681	-0.00236341170966625
0.313142120838165	0.355194836854935	-0.376853376626968	-0.00698316376656294	-0.0019743898883462	-0.00312566547654569
0.371306627988815	0.413759708404541	-0.368948698043823	-0.00739035429432988	-0.00194118171930313	-0.00263805873692036
0.429136335849762	0.40076670050621	-0.337913900613785	-0.00710632978007197	-0.000159314848133363	-0.00210673571564257
0.502638101577759	0.431367486715317	-0.285853087902069	-0.00680106086656451	0.000709942192770541	-0.0013013161951676
0.458434343338013	0.318504154682159	-0.330301970243454	-0.00793667044490576	0.000760046648792923	-0.00121134228538722
0.488720059394836	0.355083972215652	-0.359198153018951	-0.00622595846652985	-0.000392076268326491	-0.00115416338667274
0.506764531135559	0.2762291431427	-0.36255931854248	-0.00626779487356544	0.000726379745174199	-0.00108961248770356
0.49531164765358	0.272499293088913	-0.438697099685669	-0.00435872050002217	0.000790653866715729	-0.00136699189897627
0.510391652584076	0.242049217224121	-0.459910899400711	-0.00435154605656862	0.00062730471836403	-0.00136952917091548
0.468101859092712	0.214417338371277	-0.447719007730484	-0.0053830468095839	0.0016572322929278	-0.00162154820282012
0.434372127056122	0.246061384677887	-0.456359922885895	-0.00470041856169701	0.000872980279382318	-0.00182735500857234
0.437760561704636	0.257295399904251	-0.421309649944305	-0.00400455808266997	0.000652431685011834	-0.00166223687119782
0.387624979019165	0.183006882667542	-0.456620872020721	-0.00432848418131471	0.000183004071004689	-0.00167945784050971
0.372897744178772	0.207527920603752	-0.468118339776993	-0.00432212930172682	-0.000113748341391329	-0.000441651704022661
0.31996762752533	0.210112199187279	-0.456418037414551	-0.00447517400607467	-0.00172034208662808	-0.000402411154936999
0.249843716621399	0.223510354757309	-0.43654015660286	-0.00552337523549795	-0.002539929933846	-0.000691848050337285
0.26571598649025	0.202716499567032	-0.461066484451294	-0.00544624729081988	-0.00378017639741302	-0.00132342183496803
0.227218702435493	0.149229049682617	-0.464666366577148	-0.00403490522876382	-0.00336989923380315	-0.00110194634180516
0.250454425811768	0.154940545558929	-0.393795698881149	-0.00336315343156457	-0.0033151030074805	-0.00127897469792515
0.322453647851944	0.152012437582016	-0.406618416309357	-0.00293888663873076	-0.00208788411691785	-0.000423840741859749
0.330517530441284	0.125972032546997	-0.440564960241318	-0.00269038183614612	-0.000345116801327094	-0.00043981074122712
0.320990741252899	0.0948348492383957	-0.423679530620575	-0.0028432288672775	-0.000824950693640858	-0.000214224390219897
0.322746962308884	0.135117173194885	-0.380722850561142	-0.00305352942086756	-0.00110223784577101	-0.00023239353322424
0.348472982645035	0.176063969731331	-0.347062438726425	-0.00325478613376617	-0.00171223760116845	0.00027647742535919
0.283750683069229	0.166102066636086	-0.396227955818176	-0.00424472009763122	-0.00106294662691653	-9.0196490418748E-06
0.278659135103226	0.215220093727112	-0.323641330003738	-0.0044072070159018	-0.00268652546219528	0.000238004999118857
0.239266589283943	0.189613655209541	-0.35296618938446	-0.00568478321656585	-0.00176783406641334	-0.00118032691534609
0.303986996412277	0.273243099451065	-0.360522329807281	-0.00631769187748432	-0.00185793009586632	-0.00191029498819262
0.280212074518204	0.262102842330933	-0.414550453424454	-0.00757633568719029	-0.000587066111620516	-0.00162547244690359
0.347192406654358	0.320751935243607	-0.329691886901855	-0.00659143086522818	-0.00118672428652644	-0.0020421149674803
0.301087290048599	0.228401437401772	-0.373315393924713	-0.00709849456325173	-1.30989735680487E-06	-0.00212838943116367
0.366477698087692	0.23519378900528	-0.382192999124527	-0.00723442435264587	-2.35401967074722E-06	-0.00152054359205067
0.37442672252655	0.234916418790817	-0.338103026151657	-0.00558158988133073	0.000525664421729743	-0.000920476508326828
0.378780990839005	0.214573219418526	-0.333818972110748	-0.00592784490436316	-0.000296923390123993	-0.000971887086052448
0.3763208091259	0.217478305101395	-0.398539334535599	-0.00603940850123763	0.000206547469133511	-0.00129897124134004
0.369321554899216	0.266600638628006	-0.363840192556381	-0.00564192561432719	-0.000668120163027197	-0.00141288316808641
0.351541757583618	0.250905632972717	-0.394994080066681	-0.00603179028257728	0.000106559258711059	-0.00126077723689377
0.409823149442673	0.168737038969994	-0.39699375629425	-0.00525084417313337	0.000445260113338009	-0.00117838801816106
0.418313056230545	0.177670419216156	-0.372828274965286	-0.00455261580646038	0.00092604075325653	-0.00207074987702072
0.449725061655045	0.174937054514885	-0.346383988857269	-0.00455665262416005	0.00145170476753265	-0.00192624342162162
0.506364464759827	0.162948474287987	-0.347069144248962	-0.00434540258720517	0.00204265001229942	-0.00082969490904361
0.48778247833252	0.11575736105442	-0.434068024158478	-0.00467090168967843	0.00247026234865189	-0.000887883361428976
0.563063144683838	0.12518347799778	-0.398278295993805	-0.00402691308408976	0.00137397740036249	-0.000522302405443043
0.524057626724243	0.0886957868933678	-0.432775646448135	-0.00318903499282897	0.0014608163619414	-0.000442593183834106
0.538900971412659	0.0481792315840721	-0.45037242770195	-0.00270459963940084	0.00187461485620588	0.000267278228420764
0.511411368846893	-0.0314000025391579	-0.394044756889343	-0.00243789376690984	0.00187688053119928	0.000627922534476966
0.492415726184845	0.0137782078236341	-0.455398976802826	-0.00234229117631912	0.00222675991244614	0.000566017464734614
0.49645984172821	-0.0238119848072529	-0.414199590682983	-0.0016268074978143	0.00144255883060396	-2.43120321101742E-05
0.532234728336334	-0.0207480080425739	-0.355722784996033	-0.000893701449967921	0.00202495534904301	-0.000357553537469357
0.495694220066071	-0.00837935414165258	-0.462583780288696	-0.00159019278362393	0.00214994559064507	0.000258632644545287
0.471750944852829	0.0383130460977554	-0.441540032625198	-0.00224761990830302	0.00176297558937222	-0.000165502642630599
0.485128045082092	0.0683192014694214	-0.424411684274673	-0.00354895438067615	0.00226263143122196	-0.00065810966771096
0.46923890709877	0.0970604047179222	-0.41346549987793	-0.00433529121801257	0.00164751894772053	-0.000244695518631488
0.479104489088058	0.169622600078583	-0.377352833747864	-0.0044492450542748	0.000662632170133293	-0.00133531575556844
0.408268451690674	0.175502061843872	-0.400366842746735	-0.00533496774733067	0.000869662966579199	-0.00176454137545079
0.366661131381989	0.160282358527184	-0.405464887619019	-0.00587478931993246	-0.000414204580010846	-0.00202527665533125
0.320400178432465	0.233829706907272	-0.430470615625381	-0.00685408199205995	-0.00133835640735924	-0.00159538385923952
0.324401021003723	0.2567038834095	-0.37168088555336	-0.00664283148944378	-0.00130346755031496	-0.000441959215095267
0.30314439535141	0.271288454532623	-0.385539352893829	-0.00683148205280304	-0.00164491008035839	-0.000386372819775715
0.298001080751419	0.216881915926933	-0.357139438390732	-0.00615965016186237	-0.00101201853249222	-0.0010452849091962
0.29351133108139	0.222904860973358	-0.379339396953583	-0.0059854225255549	-0.00114571326412261	-0.000789598561823368
0.230775713920593	0.252747476100922	-0.389427900314331	-0.00595289329066873	-0.00184986309614033	-0.000795953266788274
0.205317690968513	0.253798007965088	-0.339939206838608	-0.00602067960426211	-0.00385477929376066	-0.00209404295310378
0.154023960232735	0.287081837654114	-0.395259320735931	-0.00741128157824278	-0.0043525449000299	-0.00176021666266024
0.111471362411976	0.293760806322098	-0.378086507320404	-0.00751908402889967	-0.00371931865811348	-0.00208524917252362
0.141879335045815	0.340968519449234	-0.378901213407516	-0.00739788776263595	-0.00428234273567796	-0.00156444637104869
0.133440971374512	0.31073597073555	-0.410075843334198	-0.00726563716307282	-0.00345505680888891	-0.000981709687039256
0.0933577492833138	0.339533448219299	-0.33782571554184	-0.00737733067944646	-0.0054613072425127	-0.000781782728154212
0.0364769324660301	0.342081755399704	-0.39542281627655	-0.00800283998250961	-0.0050282827578485	-0.00102822622284293
-0.0103589221835136	0.360199123620987	-0.37964916229248	-0.00811612047255039	-0.00596816837787628	-0.000796835636720061
-0.0227651949971914	0.388983488082886	-0.370400935411453	-0.00847221538424492	-0.00669462466612458	-0.00157061580102891
-0.0489904209971428	0.386435598134995	-0.404165744781494	-0.00924807414412498	-0.00705579528585076	-0.00275876023806632
-0.0327480509877205	0.413471430540085	-0.366341799497604	-0.00947560649365187	-0.00591199705377221	-0.00207519484683871
-0.0116083007305861	0.434716075658798	-0.32192000746727	-0.00904280599206686	-0.00571554386988282	-0.00226052850484848
0.00852290540933609	0.406424641609192	-0.327102154493332	-0.0096456790342927	-0.00570246577262878	-0.00178700766991824
-0.0354676619172096	0.360917210578918	-0.31848406791687	-0.00908177811652422	-0.0058666942641139	-0.00166828953661025
-0.105362676084042	0.382303684949875	-0.30553475022316	-0.00800442416220903	-0.00685312133282423	-0.00189871923066676
-0.10450154542923	0.35574021935463	-0.346682190895081	-0.00874997302889824	-0.00811151694506407	-0.00112689065281302
-0.140433251857758	0.360400170087814	-0.277891010046005	-0.00777665711939335	-0.00776443351060152	-0.000563562614843249
-0.158926904201508	0.351046413183212	-0.318252354860306	-0.00813180673867464	-0.00888145808130503	-0.000275059457635507
-0.122783146798611	0.361443221569061	-0.345680058002472	-0.00857308693230152	-0.00773515272885561	-0.00175240030512214
-0.0885933488607407	0.329848438501358	-0.297336578369141	-0.00856488384306431	-0.0064537301659584	-0.00147673685569316
-0.0618014223873615	0.314758032560349	-0.282305300235748	-0.00802732817828655	-0.00627667549997568	-0.00194644567091018
-0.0139468153938651	0.265631020069122	-0.293072998523712	-0.00750304013490677	-0.00515075074508786	-0.00215824670158327
0.0350129529833794	0.265567690134048	-0.317857682704926	-0.00719738053157926	-0.00376484543085098	-0.00216238899156451
0.0332840010523796	0.29235714673996	-0.25281810760498	-0.00667317071929574	-0.0031124718952924	-0.00191041396465153
0.0261499844491482	0.316087573766708	-0.332646876573563	-0.00803630147129297	-0.00479579856619239	-0.00202890252694488
-0.0645172074437141	0.291684776544571	-0.277147948741913	-0.0074244225397706	-0.00581372249871492	-0.00196807994507253
-0.0898369774222374	0.314938187599182	-0.244530349969864	-0.00818681996315718	-0.00731138046830893	-0.00162437360268086
-0.122731454670429	0.399586468935013	-0.237404525279999	-0.00893678702414036	-0.00774438725784421	-0.00189167016651481
-0.129916206002235	0.434424847364426	-0.229593485593796	-0.0105615770444274	-0.00788373593240976	-0.00246543250977993
-0.0639442205429077	0.519187986850739	-0.199224352836609	-0.0116072297096252	-0.00797468796372414	-0.00274659460410476
0.0353570617735386	0.401775002479553	-0.231049552559853	-0.0116570759564638	-0.00492950901389122	-0.00268238969147205
0.25208306312561	0.239279866218567	-0.199473977088928	-0.00831528753042221	-0.000942910031881183	-0.000925754138734192
0.461902976036072	0.0126430271193385	-0.213699728250504	-0.00478269904851913	0.00276619475334883	6.17085170233622E-05
0.654107689857483	-0.263487279415131	-0.24828527867794	0.000403797224862501	0.00578849343582988	0.00115851988084614
-0.0488579086959362	2.33230924606323	0.0770628675818443	-0.216052308678627	-0.170793473720551	0.0112919276580215
-0.513977825641632	0.594665706157684	-1.31323885917664	-0.0190593842417002	-0.0283038727939129	-0.00472933007404208
0.142787203192711	0.0901182815432549	-0.500005304813385	-0.00187134498264641	-0.00664138328284025	-0.0121361734345555
0.411517083644867	-0.0300365593284369	-0.121425598859787	-0.00720788026228547	-0.00839187391102314	-0.0119946971535683
1.17707121372223	-0.585743486881256	-0.509474635124207	0.00160918594338	0.0122745344415307	0.00642242236062884
1.25676500797272	-0.983114302158356	-0.637472331523895	0.0133415870368481	0.0141446366906166	0.00434689363464713
1.09118616580963	-1.14399349689484	-0.477347105741501	0.0184748712927103	0.0145441060885787	0.00186676252633333
0.812852680683136	-1.04072964191437	-0.445680677890778	0.0181887615472078	0.00936637446284294	0.00232482654973865
0.513257563114166	-0.799406468868256	-0.508783519268036	0.0119219124317169	0.00298916967585683	0.00308185466565192
0.327344715595245	-0.484239876270294	-0.483305126428604	0.00555377081036568	-0.00233200029470026	0.00134676310699433
0.197758436203003	-0.20216703414917	-0.451577335596085	0.000514125043991953	-0.00376950157806277	0.000176236702827737
0.100980281829834	0.0849876031279564	-0.436698645353317	-0.0041978838853538	-0.00452928245067596	-0.000798494496848434
-0.0232515577226877	0.308414548635483	-0.397173374891281	-0.00865670759230852	-0.00718888686969876	-0.00328282453119755
-0.10093380510807	0.485455751419067	-0.475097596645355	-0.0111455805599689	-0.00983838364481926	-0.00409859418869019
-0.161270141601563	0.56000018119812	-0.444585472345352	-0.0130923595279455	-0.010571657679975	-0.003733916208148
-0.205016806721687	0.632373452186584	-0.42525589466095	-0.0137323336675763	-0.0117976712062955	-0.00358712463639677
-0.193486496806145	0.619542479515076	-0.494610458612442	-0.0142899295315146	-0.0108622228726745	-0.00374883273616433
-0.18731489777565	0.589754283428192	-0.45104131102562	-0.0131173608824611	-0.0103334616869688	-0.00298235565423965
-0.142025396227837	0.542485594749451	-0.474539577960968	-0.0126478774473071	-0.00931505020707846	-0.00342884170822799
-0.130280733108521	0.458307802677155	-0.472631633281708	-0.0118991583585739	-0.00832048524171114	-0.00350845046341419
-0.092490628361702	0.451130002737045	-0.492808729410172	-0.0100014200434089	-0.0085101118311286	-0.0030310433357954
-0.111357390880585	0.381185084581375	-0.461406141519547	-0.00938150752335787	-0.00807416811585426	-0.00305794645100832
-0.0720274969935417	0.393404453992844	-0.437042206525803	-0.00803245697170496	-0.00842687580734491	-0.00351439113728702
-0.0507927127182484	0.374710410833359	-0.50274932384491	-0.00883949361741543	-0.0083443857729435	-0.00335815362632275
-0.0277072507888079	0.402104467153549	-0.44826465845108	-0.00787342805415392	-0.00762296002358198	-0.00399272982031107
0.0313192456960678	0.362610310316086	-0.461697399616241	-0.00880752317607403	-0.00681510008871555	-0.00345664471387863
0.0265622325241566	0.352416515350342	-0.497361540794373	-0.00874433666467667	-0.00621199049055576	-0.00290812784805894
0.0150544242933393	0.323681145906448	-0.488844275474548	-0.00785002019256353	-0.00696748122572899	-0.00238533271476626
0.0561466068029404	0.329957485198975	-0.426530361175537	-0.00702722184360027	-0.00621308945119381	-0.00235395063646138
0.0649376958608627	0.253691673278809	-0.529256045818329	-0.00650123320519924	-0.00620014686137438	-0.00251610483974218
0.0855370536446571	0.161333128809929	-0.531799376010895	-0.00573773309588432	-0.00547775579616427	-0.00242773513309658
0.110304966568947	0.172684729099274	-0.504195034503937	-0.00536655588075519	-0.00514908833429217	-0.00286318291909993
0.178977712988853	0.136045768857002	-0.489654153585434	-0.00475818989798427	-0.00514912512153387	-0.00255093513987958
0.223457813262939	0.149106442928314	-0.506358623504639	-0.00423153024166822	-0.00380676821805537	-0.00222210003994405
0.227115273475647	0.148665443062782	-0.502880930900574	-0.00389151833951473	-0.00238575879484415	-0.00145865045487881
0.253451645374298	0.152415871620178	-0.485268503427505	-0.0041308356449008	-0.00273116701282561	-0.00149109575431794
0.245887756347656	0.140166819095612	-0.559429943561554	-0.00408087903633714	-0.00335433846339583	-0.00138288619928062
0.255928069353104	0.147549942135811	-0.568649530410767	-0.00492258882150054	-0.00346334767527878	-0.00146750477142632
0.209469199180603	0.117505975067616	-0.58152312040329	-0.00500837434083223	-0.00414414424449205	-0.00193394615780562
0.180274188518524	0.133554548025131	-0.537606060504913	-0.0051152422092855	-0.00446435483172536	-0.00259317713789642
0.207798525691032	0.20835854113102	-0.563709259033203	-0.00479909405112267	-0.00450527435168624	-0.00253070099279284
0.255341738462448	0.180644243955612	-0.594799101352692	-0.00593343703076243	-0.00394465681165457	-0.0021297219209373
0.278392285108566	0.185589283704758	-0.524242341518402	-0.00588445784524083	-0.00302169215865433	-0.00239086081273854
0.325399428606033	0.191090539097786	-0.609881460666656	-0.00526372296735644	-0.00129844737239182	-0.00226958189159632
0.331699073314667	0.171136930584908	-0.552932858467102	-0.00581160141155124	-0.00225142715498805	-0.00267808814533055
0.337579131126404	0.197083964943886	-0.553207218647003	-0.00570365693420172	-0.00265274220146239	-0.00257117254659534
0.310917794704437	0.136915758252144	-0.544573247432709	-0.00495553389191628	-0.00170581846032292	-0.00206768256612122
0.356604188680649	0.157049760222435	-0.593042612075806	-0.00555888889357448	-0.00181640556547791	-0.00169745739549398
0.318334430456162	0.142731577157974	-0.605360746383667	-0.00525329820811749	-0.00155788916163146	-0.00220803334377706
0.359808892011642	0.178887233138084	-0.542997777462006	-0.00498429965227842	-0.0019083748338744	-0.00268731103278697
0.318070709705353	0.169577449560165	-0.540683329105377	-0.00569314602762461	-0.00141072529368103	-0.00225862814113498
0.306858122348785	0.15143695473671	-0.563407421112061	-0.0056242854334414	-0.00262133358046412	-0.00178839138243347
0.32513827085495	0.179600030183792	-0.551588296890259	-0.00447160471230745	-0.00248567434027791	-0.000512291211634874
0.378249436616898	0.172212511301041	-0.594006657600403	-0.00449457485228777	-0.00270269997417927	-0.000576391525100917
0.292675256729126	0.102416217327118	-0.611099600791931	-0.00431449944153428	-0.00271479226648808	-0.00111205875873566
0.311344742774963	0.126530721783638	-0.605779051780701	-0.00345230149105191	-0.00349625595845282	-0.00119806278962642
0.291235148906708	0.0635710284113884	-0.621577739715576	-0.00312504591420293	-0.00384097825735807	-0.00179980439133942
0.292953133583069	0.0969678312540054	-0.680702567100525	-0.00246943789534271	-0.0032724435441196	-0.0025198757648468
0.318352520465851	0.0775395780801773	-0.616481840610504	-0.00396930938586593	-0.00146595272235572	-0.00228655873797834
0.471967160701752	0.169945403933525	-0.598074197769165	-0.00382154178805649	-0.00068335619289428	-0.0017206056509167
0.480599254369736	0.26125830411911	-0.58078545331955	-0.00511792069301009	-0.000620457751210779	-0.00266258255578578
0.466072231531143	0.270203322172165	-0.580008864402771	-0.00690977228805423	-0.000145184560096823	-0.00411924440413713
0.41887041926384	0.334044337272644	-0.630884945392609	-0.00774856936186552	-0.00144243973772973	-0.00372106139548123
0.368312567472458	0.365291565656662	-0.609441816806793	-0.00742341065779328	-0.00288867950439453	-0.00411292817443609
0.316228091716766	0.361483067274094	-0.608906388282776	-0.0082490798085928	-0.0030568481888622	-0.00294941384345293
0.333614259958267	0.298188209533691	-0.63416987657547	-0.00757009861990809	-0.00296204630285501	-0.00258402689360082
0.343097597360611	0.248778969049454	-0.588370561599731	-0.0054860170930624	-0.00234391260892153	-0.00243441550992429
0.355088084936142	0.206208407878876	-0.618691742420197	-0.00501415925100446	-0.00191342132166028	-0.00191765266936272
0.317475646734238	0.138316079974175	-0.54789799451828	-0.00363444909453392	-0.00245468411594629	-0.00195423583500087
0.316712409257889	0.0303156785666943	-0.634825646877289	-0.00285752699710429	-0.001929244492203	-0.00103952398058027
0.270721882581711	0.0235548708587885	-0.625935673713684	-0.00230738800019026	-0.00379740353673697	-0.00138498202431947
0.240174070000648	0.0191390551626682	-0.577511787414551	-0.00159154110588133	-0.00378593825735152	-0.0016148544382304
0.24119944870472	-0.00155637844000012	-0.581036746501923	-0.00172817870043218	-0.00413387781009078	-0.00203904276713729
0.276958763599396	0.00632382417097688	-0.572476148605347	-0.00145457219332457	-0.00359463086351752	-0.001500861835666
0.306308746337891	-0.00121602963190526	-0.614393353462219	-0.00154933158773929	-0.00253190356306732	-0.00201028538867831
0.321275681257248	0.0294407997280359	-0.566721618175507	-0.00188520271331072	-0.00220371084287763	-0.00208140024915338
0.285731732845306	0.0971900075674057	-0.650312602519989	-0.00281027145683765	-0.00152499286923558	-0.00262407516129315
0.281778663396835	0.131328344345093	-0.690750420093536	-0.00403039529919624	-0.00260165310464799	-0.00279426528140903
0.266335994005203	0.135344490408897	-0.600640714168549	-0.00470782769843936	-0.00322010787203908	-0.00269175111316144
0.254664480686188	0.149107456207275	-0.636091351509094	-0.00496367877349257	-0.00293054198846221	-0.0026152974460274
0.241525396704674	0.159069016575813	-0.602302074432373	-0.00490939896553755	-0.00340590463019907	-0.00225446000695229
0.240884050726891	0.132124438881874	-0.636719763278961	-0.00488582905381918	-0.00395494839176536	-0.00235020974650979
0.298197746276855	0.203413933515549	-0.617016792297363	-0.00504561839625239	-0.00251022446900606	-0.00338949402794242
0.362936705350876	0.172672793269157	-0.618655860424042	-0.00582546135410666	-0.000214559215237387	-0.00433934340253472
0.452222675085068	0.191190421581268	-0.620853841304779	-0.0046888873912394	0.000321510015055537	-0.00415390729904175
0.354016095399857	0.080426961183548	-0.644625544548035	-0.0050821085460484	0.000548353302292526	-0.00362605275586247
0.322168111801147	0.0643090531229973	-0.647789895534515	-0.00293350778520107	-0.000434901099652052	-0.00347706442698836
0.213635087013245	-0.0146151427179575	-0.612756907939911	-0.00210428307764232	-0.00229818746447563	-0.0016123621026054
0.0724874883890152	-0.0856865495443344	-0.586158335208893	-0.000275162747129798	-0.00583058083429933	0.000161616073455662
-0.0700277239084244	-0.134293332695961	-0.616562247276306	0.000543680507689714	-0.00757677061483264	0.00168561446480453
-0.166225969791412	-0.15067632496357	-0.587609767913818	0.000931024143937975	-0.00880353804677725	0.00177959760185331
-0.223052591085434	-0.147796332836151	-0.606641829013824	0.000228225151658989	-0.0104694524779916	0.00166500092018396
-0.223469391465187	-0.129649773240089	-0.632407248020172	-0.000193556639715098	-0.0102156372740865	0.0012079521548003
-0.235966682434082	-0.0981038212776184	-0.637196660041809	-0.000121902608952951	-0.00994996260851622	0.00123055593576282
-0.205933749675751	-0.0976073816418648	-0.627250492572784	-0.00030606595100835	-0.0101189482957125	0.000732898595742881
-0.167790532112122	-0.0898532569408417	-0.569660186767578	-0.000777365872636437	-0.00806402321904898	0.000370711961295456
-0.0956811681389809	-0.04958825558424	-0.587585031986237	-0.000957099429797381	-0.00752087077125907	0.00108295166864991
-0.0662433877587318	-0.0169019196182489	-0.564397990703583	-0.00263611925765872	-0.00729937711730599	-0.000399064359953627
-0.137332752346992	0.0350797325372696	-0.587118923664093	-0.00382187007926404	-0.00670026335865259	-0.00133341061882675
-0.116449199616909	0.136735931038857	-0.482042700052261	-0.00476928381249309	-0.00778034748509526	-0.00255766836926341
-0.122585900127888	0.148424446582794	-0.578966319561005	-0.00572551088407636	-0.00745591660961509	-0.00243988772854209
-0.031258724629879	0.198998108506203	-0.529051542282104	-0.00478324992582202	-0.00691301049664617	-0.00245272950269282
0.0275325998663902	0.137615770101547	-0.570155501365662	-0.00406137481331825	-0.00546040898188949	-0.0024374274071306
0.0357286743819714	0.0604191906750202	-0.46518474817276	-0.00327789457514882	-0.00442097056657076	-0.00187350565101951
0.0386763177812099	0.0604769922792912	-0.599153220653534	-0.00209938501939178	-0.00442093657329679	-0.00169681734405458
0.0615852065384388	0.0251230131834745	-0.550009429454803	-0.00157144630793482	-0.00479706237092614	-0.00178532092832029
0.0612112767994404	0.00923048984259367	-0.564701735973358	-0.00251627154648304	-0.0055437870323658	-0.00134160905145109
0.0278460793197155	0.0912787765264511	-0.556971549987793	-0.0024528841022402	-0.00473695620894432	-0.00144379574339837
0.0959659963846207	0.0708683431148529	-0.595411717891693	-0.00310897314921021	-0.00423768348991871	-0.00137620337773114
0.110096305608749	0.0735604912042618	-0.612229704856873	-0.00335267791524529	-0.00318291294388473	-0.00162034691311419
0.0827701091766357	0.0736171007156372	-0.619995176792145	-0.00266964687034488	-0.0031595672480762	-0.00203471817076206
0.105275861918926	0.102986432611942	-0.567930340766907	-0.00267185014672577	-0.00416361168026924	-0.00197174306958914
0.085967943072319	0.108788870275021	-0.599294900894165	-0.00333358626812696	-0.00510273082181811	-0.00206701271235943
0.088411770761013	0.141930714249611	-0.615891933441162	-0.0047472626902163	-0.00469712214544415	-0.00330678722821176
0.104474812746048	0.133349716663361	-0.606996774673462	-0.00424876855686307	-0.00439910078421235	-0.00295702856965363
0.15782830119133	0.137906953692436	-0.602711319923401	-0.00440182350575924	-0.00357222813181579	-0.0024717221967876
0.181436240673065	0.0925111249089241	-0.661270797252655	-0.00221283314749599	-0.00294249667786062	-0.00214926688931882
0.232214093208313	0.0661327838897705	-0.682665467262268	-0.00195786543190479	-0.00248641497455537	-0.00157889688853174
0.293454319238663	0.0506508760154247	-0.647672653198242	-0.0018349940655753	-0.00262707285583019	-0.000995108624920249
0.226065367460251	0.00104564079083502	-0.680964231491089	-0.0012933814432472	-0.00173004542011768	-0.00186209101229906
0.321018308401108	0.0872572064399719	-0.728462398052216	-0.00142500223591924	-0.00339695438742638	-0.00173589924816042
0.30746141076088	0.0543817430734634	-0.658114969730377	-0.00164600042626262	-0.00124305218923837	-0.00210078223608434
0.354640573263168	0.0700731500983238	-0.753177642822266	-0.00178781431168318	-0.000920572376344353	-0.00210188841447234
0.376042008399963	0.01468067150563	-0.735092878341675	-0.00180826091673225	0.000105301922303624	-0.00195627007633448
0.41618824005127	0.00548892840743065	-0.756589472293854	-0.00123532803263515	0.000271563971182331	-0.00137298437766731
0.414117366075516	0.0261498782783747	-0.743029356002808	-0.00123075069859624	-0.000199521877220832	-0.00179642299190164
0.336978584527969	0.0288768205791712	-0.737666428089142	-0.00126681930851191	-0.00171712867449969	-0.000849041098263115
0.198394611477852	0.0391068533062935	-0.734524011611938	-0.000917729048524052	-0.00325998687185347	-0.00146563432645053
0.143627971410751	0.130261585116386	-0.763437926769257	-0.00129955331794918	-0.00531560648232698	-0.00121028523426503
0.0647519081830978	0.109306626021862	-0.770103633403778	-0.00272708875127137	-0.00683465367183089	-0.00140313641168177
-0.0253303069621325	0.113986432552338	-0.776948809623718	-0.00308947986923158	-0.00739733129739761	-0.00113733462058008
-0.0145688252523541	0.170798018574715	-0.701984882354736	-0.00283288303762674	-0.00826502591371536	-0.00180278276093304
-0.0368881858885288	0.159188315272331	-0.737893998622894	-0.00361108523793519	-0.00753959221765399	-0.00168957153800875
-0.021076362580061	0.213661879301071	-0.694748044013977	-0.00406187726184726	-0.00803331937640905	-0.00187957240268588
-0.0252322759479284	0.243632107973099	-0.760936141014099	-0.00461598578840494	-0.00738075468689203	-0.00177289778366685
0.000300922285532579	0.299519926309586	-0.716897785663605	-0.00497968588024378	-0.00806695222854614	-0.00232819351367652
-0.0217439010739326	0.282464116811752	-0.786690235137939	-0.0057216938585043	-0.00813642051070929	-0.00270187854766846
-0.0425954610109329	0.339808940887451	-0.752937018871307	-0.00637468043714762	-0.00791895482689142	-0.00292782648466527
0.00996484234929085	0.37200540304184	-0.777487218379974	-0.00660491734743118	-0.00790737103670836	-0.00353217986412346
0.0273027382791042	0.404897123575211	-0.759525775909424	-0.00609465409070253	-0.007435058709234	-0.00355185498483479
0.0734110921621323	0.39284285902977	-0.807015240192413	-0.00732216192409396	-0.00706827035173774	-0.00383129296824336
0.0698488280177116	0.412304639816284	-0.723518669605255	-0.00684437388554215	-0.00706565799191594	-0.00419954815879464
0.108689673244953	0.420473903417587	-0.753856360912323	-0.00718039274215698	-0.00568714225664735	-0.00400777207687497
0.146689221262932	0.440727025270462	-0.736236572265625	-0.00661684339866042	-0.00635468401014805	-0.00363574153743684
0.141987100243568	0.429739087820053	-0.756827771663666	-0.0067515317350626	-0.00538189709186554	-0.00425017578527331
0.141105487942696	0.440655291080475	-0.760799884796143	-0.00646931398659945	-0.00557869533076882	-0.00438492000102997
0.157818913459778	0.380323529243469	-0.795780777931213	-0.00646359799429774	-0.00564296636730433	-0.00383424293249846
0.145261913537979	0.364727169275284	-0.73867255449295	-0.00568035338073969	-0.00559548614546657	-0.00380087760277092
0.192682027816772	0.336897879838943	-0.755331993103027	-0.00529732787981629	-0.00528157269582152	-0.00340881990268826
0.212129086256027	0.286848247051239	-0.743753731250763	-0.00389289925806224	-0.00366612477228045	-0.00374000519514084
0.234784319996834	0.238376870751381	-0.701873958110809	-0.00333317299373448	-0.00313415960408747	-0.00212551536969841
0.278577089309692	0.201197296380997	-0.730340719223022	-0.00266409362666309	-0.0029263305477798	-0.00225225975736976
0.29024413228035	0.198117986321449	-0.741048276424408	-0.00235101254656911	-0.0032963459379971	-0.000913295370992273
0.223224505782127	0.166112571954727	-0.741023719310761	-0.00204477831721306	-0.00308906566351652	-0.0012333617778495
0.210419267416	0.131564199924469	-0.783609569072723	-0.0020081140100956	-0.00459031527861953	-0.00174335320480168
0.139135301113129	0.130259245634079	-0.732196867465973	-0.00081514217890799	-0.00482678553089499	-0.00141499459277838
0.138049900531769	0.145000234246254	-0.748681485652924	-0.00160231441259384	-0.00527113536372781	-0.00240264576859772
0.152030631899834	0.14918065071106	-0.771297514438629	-0.00150367629248649	-0.00491487281396985	-0.00174812297336757
0.135065704584122	0.0931457802653313	-0.771941125392914	-0.00217420025728643	-0.00580965261906385	-0.00168160116299987
0.145445987582207	0.214949443936348	-0.740676045417786	-0.0016779521247372	-0.00611684285104275	-0.00238788407295942
0.158249124884605	0.245716959238052	-0.720823705196381	-0.0025739585980773	-0.00602253153920174	-0.00184012274257839
0.140090361237526	0.268905252218246	-0.739319860935211	-0.00338913779705763	-0.00572189409285784	-0.00191156473010778
0.153917327523232	0.32642337679863	-0.751405715942383	-0.00387754244729877	-0.00592168373987079	-0.00282854866236448
0.185549914836884	0.291931599378586	-0.772691667079926	-0.00471297651529312	-0.00496407691389322	-0.00296662538312376
0.2438575476408	0.335287600755692	-0.75518399477005	-0.00500896107405424	-0.00365862785838544	-0.00275818537920713
0.264053583145142	0.281051456928253	-0.705589771270752	-0.00453703431412578	-0.00315751088783145	-0.00299654854461551
0.301109254360199	0.305971026420593	-0.74037230014801	-0.00448738737031817	-0.00258550979197025	-0.00270876497961581
0.303539991378784	0.303600490093231	-0.752183735370636	-0.00415150029584765	-0.00273097539320588	-0.00318004353903234
0.304236680269241	0.268667101860046	-0.792044639587402	-0.00343206920661032	-0.00275497999973595	-0.00225662207230926
0.246085822582245	0.264562219381332	-0.795259833335876	-0.00334055698476732	-0.00392123451456428	-0.00341674801893532
0.283569872379303	0.279491186141968	-0.721942663192749	-0.00336907198652625	-0.00424780743196607	-0.00285386643372476
0.303172826766968	0.328142255544662	-0.72942852973938	-0.0031594296451658	-0.00453255418688059	-0.00346859451383352
0.303385466337204	0.293319970369339	-0.747443854808807	-0.00408261874690652	-0.00289925211109221	-0.00331998826004565
0.335176885128021	0.304602980613709	-0.711783647537231	-0.00398794980719686	-0.00245240633375943	-0.0034751808270812
0.31994104385376	0.307031273841858	-0.782678604125977	-0.00377534632571042	-0.00181646819692105	-0.00276615959592164
0.324996143579483	0.306774109601974	-0.713044583797455	-0.00343334651552141	-0.00163536937907338	-0.00257455231621861
0.347054183483124	0.341061025857925	-0.713141977787018	-0.00402137031778693	-0.00375652220100164	-0.00290641677565873
0.325080275535584	0.333441644906998	-0.731125175952911	-0.00291776983067393	-0.00381401204504073	-0.00221118330955505
0.29603636264801	0.360343724489212	-0.759956777095795	-0.00434173783287406	-0.00421902956441045	-0.00186648964881897
0.296857327222824	0.366638898849487	-0.732051968574524	-0.00408211955800653	-0.00434478698298335	-0.00274653197266161
0.293905884027481	0.37542387843132	-0.748399376869202	-0.00449570547789335	-0.00403569219633937	-0.00356382876634598
0.350823611021042	0.359945267438889	-0.759602665901184	-0.00387832894921303	-0.00295834522694349	-0.00357426679693162
0.354527682065964	0.311056196689606	-0.698889911174774	-0.00352430529892445	-0.00183968571946025	-0.00297601660713553
0.372016906738281	0.299117028713226	-0.667630255222321	-0.00256639067083597	-0.0022524306550622	-0.00275016156956553
0.356998562812805	0.288806438446045	-0.719914197921753	-0.00339674786664546	-0.00228325906209648	-0.003194993827492
0.354474693536758	0.307323724031448	-0.680556833744049	-0.00272238929755986	-0.00250003300607204	-0.00310849957168102
0.39395934343338	0.339921832084656	-0.689122796058655	-0.00364830112084746	-0.00156684662215412	-0.00336743844673038
0.40630117058754	0.308880239725113	-0.685320675373077	-0.00447633629664779	-0.00121073354966938	-0.00319941714406013
0.408895969390869	0.32278510928154	-0.729753136634827	-0.00397254386916757	-0.00106277945451438	-0.00246788398362696
0.422465711832047	0.31585168838501	-0.724960744380951	-0.00415023928508163	-0.00132567575201392	-0.00265207700431347
0.434565603733063	0.293634444475174	-0.720101952552795	-0.00408811029046774	-0.00121323554776609	-0.00267029204405844
0.387729376554489	0.310396879911423	-0.736613035202026	-0.00315958983264863	-0.000717487186193466	-0.00316773471422493
0.419895231723785	0.339998006820679	-0.68742424249649	-0.0035573651548475	-0.0011313573922962	-0.00396741181612015
0.373063862323761	0.391115009784698	-0.65576183795929	-0.00379866966977715	-0.00209400616586208	-0.00315101724117994
0.303672045469284	0.355447113513947	-0.696087181568146	-0.00455711921676993	-0.00274267583154142	-0.00340118259191513
0.286989510059357	0.352851927280426	-0.688518345355988	-0.00514056673273444	-0.00369762443006039	-0.00328823714517057
0.264112412929535	0.336255431175232	-0.707287967205048	-0.00441974634304643	-0.00396490842103958	-0.00467838859185576
0.218326345086098	0.26359948515892	-0.630967438220978	-0.00446583237498999	-0.00328957173041999	-0.00369498878717422
0.233892276883125	0.248608514666557	-0.70082676410675	-0.0026814944576472	-0.00371000613085926	-0.00479838903993368
0.245975345373154	0.239092722535133	-0.708345532417297	-0.00269417255185544	-0.00400079134851694	-0.00295842997729778
0.194222584366798	0.186221107840538	-0.717715501785278	-0.00259947264567018	-0.0044458364136517	-0.00280561856925488
0.195787206292152	0.180444106459618	-0.728339672088623	-0.00272054621018469	-0.00499427085742354	-0.00182030443102121
0.222910776734352	0.191777795553207	-0.726536810398102	-0.00159104866907001	-0.00480999052524567	-0.00201922841370106
0.230332434177399	0.127674803137779	-0.663220047950745	-0.00176544999703765	-0.0046287034638226	-0.000696513976436108
0.223373055458069	0.0587380863726139	-0.694639682769775	-8.53360616019927E-05	-0.00366922095417976	-0.00134518963750452
0.295787274837494	0.0637695714831352	-0.654143333435059	-1.57941049110377E-05	-0.0034263888373971	-0.00137979118153453
0.318300068378448	0.0312240272760391	-0.630953729152679	0.000608289730735123	-0.00144965411163867	-0.00136047066189349
0.354406207799912	0.0641023442149162	-0.62183141708374	-0.000180171162355691	-0.00115107535384595	-0.00178364361636341
0.375023365020752	0.112732574343681	-0.62719339132309	1.84598411578918E-05	-0.000365762796718627	-0.00113034946843982
0.385789036750793	0.189365029335022	-0.636519372463226	-0.000692642875947058	-7.91543716331944E-05	-0.00139263225719333
0.361849695444107	0.184512168169022	-0.66659951210022	-0.0026572709903121	-0.00124018802307546	-0.00283244182355702
0.28841233253479	0.214732214808464	-0.665795028209686	-0.00394496461376548	-0.00198841257952154	-0.00244216457940638
0.269280999898911	0.248129025101662	-0.655759394168854	-0.00282963481731713	-0.0042767021805048	-0.00309153203852475
0.221518725156784	0.240240693092346	-0.685113370418549	-0.00241324747912586	-0.00440628407523036	-0.00388169661164284
0.190574362874031	0.211841151118279	-0.768206536769867	-0.00213927426375449	-0.00466731050983071	-0.00365282804705203
0.229512542486191	0.200611755251884	-0.769164323806763	-0.00213717273436487	-0.00407583173364401	-0.0026818762999028
0.233542934060097	0.192752882838249	-0.778335630893707	-0.00184476387221366	-0.00266303680837154	-0.00211618654429913
0.297418475151062	0.236694499850273	-0.734798610210419	-0.00200222246348858	-0.00263068010099232	-0.00183967500925064
0.279405206441879	0.200559794902802	-0.784047603607178	-0.00260782102122903	-0.0030615720897913	-0.00139617151580751
0.249333664774895	0.199653625488281	-0.813018798828125	-0.00192939350381494	-0.00343620451167226	-0.00214571878314018
0.286861717700958	0.182238847017288	-0.759157538414001	-0.00230360822752118	-0.0046913530677557	-0.00288643012754619
0.225486099720001	0.168040379881859	-0.71599018573761	-0.00180520198773593	-0.00331208948045969	-0.00288968114182353
0.236608788371086	0.136302918195724	-0.792367696762085	-0.00145286181941628	-0.00292189139872789	-0.00344665232114494
0.256697744131088	0.130740955471992	-0.765384793281555	-0.00216271937824786	-0.00207154313102365	-0.00401460891589522
0.310141831636429	0.179337859153748	-0.829153001308441	-0.000769963022321463	-0.00231223460286856	-0.00385057018138468
0.29578372836113	0.166165336966515	-0.814598321914673	-0.000718597613740712	-0.00221772608347237	-0.0047035519964993
0.320871472358704	0.164652496576309	-0.827354371547699	-0.000169190563610755	-0.00264355889521539	-0.00437081791460514
0.341597944498062	0.151433616876602	-0.774022698402405	-0.00178184919059277	-0.00170801568310708	-0.0031403349712491
0.394988834857941	0.189522042870522	-0.757275998592377	-0.001533183734864	-0.00139412225689739	4.88845716972719E-06
0.362693756818771	0.175373062491417	-0.799742877483368	-0.00238929176703095	-0.00138877076096833	-0.00119718513451517
0.358212381601334	0.187730252742767	-0.767191112041473	-0.00160857476294041	-0.00176359328906983	-0.00207354966551065
0.384548604488373	0.186156332492828	-0.730964422225952	-0.00160151638556272	-0.00178021297324449	-0.00259592710062861
0.41877356171608	0.158997118473053	-0.773119390010834	-0.00217307824641466	-0.000635665550362319	-0.00307003129273653
0.429993063211441	0.17154535651207	-0.803969621658325	-0.00263448245823383	-0.000795295229181647	-0.00304050091654062
0.442476987838745	0.22507631778717	-0.715661585330963	-0.00143415667116642	-0.00068406033096835	-0.00330539443530142
0.453613251447678	0.245580896735191	-0.719311416149139	-0.00303012994118035	-0.000872057396918535	-0.00214061280712485
0.4483762383461	0.291584312915802	-0.763423681259155	-0.00382035947404802	-0.00139969028532505	-0.00249361922033131
0.435231238603592	0.292205601930618	-0.804169476032257	-0.00403534481301904	-0.00118713115807623	-0.00184264534618706
0.456377476453781	0.259298592805862	-0.784178197383881	-0.00354926264844835	-0.00101962254848331	-0.00263546896167099
0.471629858016968	0.292539238929749	-0.840867877006531	-0.00228298245929182	-8.80905499798246E-05	-0.00187328562606126
0.449682801961899	0.240657716989517	-0.795559406280518	-0.00139764556661248	0.000625295040663332	-0.00233044661581516
0.439083069562912	0.220034569501877	-0.772396087646484	-0.00091879436513409	-0.000257505918852985	-0.00291495933197439
0.422931969165802	0.227807149291039	-0.759486794471741	-0.00135367491748184	-0.000263211113633588	-0.00324706803075969
0.386380612850189	0.250722855329514	-0.777070462703705	-0.00141792895738035	-0.000454550638096407	-0.003637938760221
0.381016314029694	0.335274636745453	-0.791665196418762	-0.00215982832014561	-0.00174364657141268	-0.00370746199041605
0.346564590930939	0.388568460941315	-0.754032969474792	-0.00388058624230325	-0.00221603130921721	-0.00436328258365393
0.327200949192047	0.473919898271561	-0.735954284667969	-0.00525509240105748	-0.00360529799945652	-0.0037529703695327
0.332046180963516	0.517494022846222	-0.719619035720825	-0.00619923043996096	-0.00378211680799723	-0.00382870947942138
0.322700083255768	0.55346953868866	-0.690228998661041	-0.00678803259506822	-0.0036133227404207	-0.00380818243138492
0.280669718980789	0.566814184188843	-0.756411731243134	-0.00664736004546285	-0.00344594777561724	-0.00366310286335647
0.259154587984085	0.521589040756226	-0.72214287519455	-0.00690115196630359	-0.0037628123536706	-0.00351710827089846
0.275036931037903	0.505607306957245	-0.794966399669647	-0.00576060405001044	-0.00430546049028635	-0.00334544968791306
0.226224899291992	0.470366299152374	-0.745279490947723	-0.00498064234852791	-0.00467647425830364	-0.00427002506330609
0.26616033911705	0.469549268484116	-0.663793981075287	-0.00443106470629573	-0.0043641272932291	-0.00299756275489926
0.262045443058014	0.45501983165741	-0.755313038825989	-0.00507939280942082	-0.00435461103916168	-0.00317113334313035
0.223820745944977	0.410504430532455	-0.775818765163422	-0.00422149989753962	-0.00415224255993962	-0.00353873684071004
0.23159646987915	0.45144447684288	-0.644587159156799	-0.00400870153680444	-0.00479070097208023	-0.00402770843356848
0.213315099477768	0.444859772920609	-0.690147399902344	-0.00455175107344985	-0.00438014790415764	-0.00328947301022708
0.20835180580616	0.508811354637146	-0.715408623218536	-0.00500255636870861	-0.00419998075813055	-0.00429830886423588
0.174678802490234	0.496615409851074	-0.682329714298248	-0.00538613274693489	-0.0045401630923152	-0.00384991359896958
0.220465168356895	0.51495087146759	-0.697694420814514	-0.00628845347091556	-0.00472726020962	-0.00272131687961519
0.242185726761818	0.50057065486908	-0.70883584022522	-0.00602285098284483	-0.00476588122546673	-0.00334371509961784
0.195482209324837	0.508611738681793	-0.673286020755768	-0.00570845929905772	-0.00525772944092751	-0.00410625850781798
0.263045579195023	0.527225315570831	-0.666446566581726	-0.00567727675661445	-0.00514718051999807	-0.00488350680097938
0.308156102895737	0.497900307178497	-0.722984731197357	-0.00564884813502431	-0.00370791112072766	-0.00420802645385265
0.335046321153641	0.519611358642578	-0.653486967086792	-0.00528644677251577	-0.00342232128605247	-0.00382784684188664
0.398837506771088	0.475118428468704	-0.631355464458466	-0.00514807039871812	-0.00173757143784314	-0.00305640464648604
0.367100328207016	0.431843608617783	-0.691007673740387	-0.00441689975559711	-0.00208108266815543	-0.00345811666920781
0.382148951292038	0.495365023612976	-0.692285060882568	-0.00432991981506348	-0.00252926512621343	-0.00291916960850358
0.405176550149918	0.448114782571793	-0.680048763751984	-0.00554106431081891	-0.00208790972828865	-0.00261841015890241
0.365301251411438	0.469203650951386	-0.66443806886673	-0.00521853473037481	-0.00233184290118515	-0.00198789522983134
0.338010489940643	0.439318388700485	-0.687974393367767	-0.00438862992450595	-0.00327558955177665	-0.00311885308474302
0.347817718982697	0.4618980884552	-0.659501254558563	-0.00448767095804214	-0.00209602294489741	-0.0043950960971415
0.38954108953476	0.486409217119217	-0.637581169605255	-0.00403053080663085	-0.00245688110589981	-0.00401652185246348
0.377985715866089	0.485635221004486	-0.71915990114212	-0.00471601914614439	-0.00197738944552839	-0.00498393876478076
0.408478200435638	0.463606476783752	-0.740607142448425	-0.00471560470759869	-0.00212073069997132	-0.00475976336747408
0.391851603984833	0.492179691791534	-0.67755663394928	-0.00467951642349362	-0.001979865366593	-0.0038596207741648
0.402022540569305	0.49400994181633	-0.691218912601471	-0.00439366512000561	-0.0025464529171586	-0.00333384005352855
0.344612896442413	0.479503095149994	-0.730426490306854	-0.00417150789871812	-0.00302377878688276	-0.00367737212218344
0.293787032365799	0.500712633132935	-0.667813062667847	-0.00420134654268622	-0.00289405207149684	-0.00285939616151154
0.263161420822144	0.497076481580734	-0.712655365467072	-0.00520926527678967	-0.00400704005733132	-0.00296403747051954
0.272286057472229	0.563643932342529	-0.692731738090515	-0.00439522322267294	-0.00507594319060445	-0.00422315904870629
0.253241151571274	0.525478959083557	-0.698339104652405	-0.00590608781203628	-0.00479279085993767	-0.00427300250157714
0.298790842294693	0.543156087398529	-0.714945912361145	-0.0055539202876389	-0.0038276668637991	-0.0041188201867044
0.265581876039505	0.519347906112671	-0.685805797576904	-0.00539377937093377	-0.00339279370382428	-0.00351152406074107
0.343731075525284	0.546956300735474	-0.637470722198486	-0.00469219591468573	-0.00288896844722331	-0.00280924141407013
0.351253479719162	0.552656412124634	-0.593548536300659	-0.00416589342057705	-0.00198393361642957	-0.00268720183521509
0.345070898532867	0.512943387031555	-0.561163246631622	-0.00535049149766564	-0.00265070307068527	-0.00189574284013361
0.346295118331909	0.502438247203827	-0.581676959991455	-0.00603068666532636	-0.00246237171813846	-0.00281938351690769
0.265446335077286	0.589731574058533	-0.654901206493378	-0.00615002447739244	-0.00451459502801299	-0.00454942602664232
0.249724462628365	0.644898593425751	-0.689384162425995	-0.0070871994830668	-0.006905363406986	-0.00573720876127481
0.20411816239357	0.648783445358276	-0.665904223918915	-0.00888227578252554	-0.00756844412535429	-0.00571219297125936
0.253918409347534	0.663377523422241	-0.668925642967224	-0.00682768924161792	-0.00576600898057222	-0.0048971395008266
0.29150578379631	0.556033074855804	-0.722026526927948	-0.00559996673837304	-0.00542619545012712	-0.00524123385548592
0.338402360677719	0.427382737398148	-0.706195116043091	-0.00266297743655741	-0.00370414764620364	-0.0041208490729332
0.429604023694992	0.338133305311203	-0.579850196838379	-0.000697013165336102	-0.00233770068734884	-0.00192077038809657
0.483588844537735	0.325170010328293	-0.549636125564575	-0.000417242263210937	0.000215281979762949	-0.000937244563829154
0.539498507976532	0.403893709182739	-0.428081810474396	-0.00239960243925452	0.0018153446726501	-0.00157910899724811
0.548664689064026	0.547813236713409	-0.481816023588181	-0.00457999482750893	0.00155810452997684	-0.00244179437868297
0.511041522026062	0.605812132358551	-0.508928298950195	-0.00688423309475183	0.000480331771541387	-0.00373077066615224
0.490424484014511	0.702780187129974	-0.503545939922333	-0.00828761886805296	-0.00123501080088317	-0.00574978021904826
0.472138196229935	0.667752802371979	-0.559139430522919	-0.0083893071860075	-0.00146177667193115	-0.00631597777828574
0.431594043970108	0.649900376796722	-0.613540351390839	-0.00686833076179028	-0.00326097616925836	-0.00710659939795733
0.387480705976486	0.541360676288605	-0.757464647293091	-0.00625124434009194	-0.00326602230779827	-0.00645014364272356
0.468799918889999	0.507683455944061	-0.62274444103241	-0.0039805774576962	-0.0020118507090956	-0.00429166480898857
0.444100588560104	0.39323416352272	-0.678696811199188	-0.00201839534565806	-0.00148309103678912	-0.003271265886724
0.541211068630219	0.278699606657028	-0.606861889362335	-0.000417137256590649	-0.00112922361586243	-0.0022219370584935
0.558479785919189	0.176089480519295	-0.619493544101715	0.000682294194120914	0.000933930219616741	-0.0011149849742651
0.609959244728088	0.134519636631012	-0.617566108703613	0.00228500412777066	0.00142113026231527	-0.000645858875941485
0.643483996391296	0.0997293889522552	-0.601907551288605	0.00276754447259009	0.00315183773636818	-0.00122579594608396
0.68796706199646	0.103249371051788	-0.634462535381317	0.00350884813815355	0.00266913371160626	-0.00168791331816465
0.611098527908325	0.0689615830779076	-0.718537092208862	0.00289612868800759	0.00272782403044403	-0.00175112741999328
0.578136622905731	0.18536052107811	-0.692955553531647	0.00312234321609139	0.00152543326839805	-0.0023076965007931
0.551796793937683	0.191595241427422	-0.647174954414368	0.00073728704592213	0.0015152448322624	-0.00266866642050445
0.584159851074219	0.283994793891907	-0.660440385341644	0.000760285125579685	0.000954692834056914	-0.00271356455050409
0.545973062515259	0.280452311038971	-0.646207094192505	-0.0014288395177573	0.000442516145994887	-0.00247335061430931
0.512219309806824	0.324838519096375	-0.629645049571991	-0.00142054772004485	-0.000207417993806303	-0.0025915615260601
0.465396821498871	0.39051365852356	-0.605111062526703	-0.00251169339753687	-0.000589869800023735	-0.00307346507906914
0.447561681270599	0.392436593770981	-0.686282932758331	-0.00272848084568977	-0.0010908116819337	-0.00182041758671403
0.394254624843597	0.398254901170731	-0.594087719917297	-0.00222759274765849	-0.00181828974746168	-0.00262337271124125
0.411421686410904	0.345733612775803	-0.574218332767487	-0.00167141074780375	-0.00150716013740748	-0.00324962590821087
0.429847776889801	0.371193140745163	-0.632907450199127	-0.00204874016344547	-0.000474597094580531	-0.00215493584983051
0.457032412290573	0.408346146345139	-0.59618091583252	-0.000743977318052202	-0.000605248846113682	-0.00248583150096238
0.494928777217865	0.387266159057617	-0.625525712966919	-0.00202882569283247	0.000889807881321758	-0.00316189345903695
0.480874925851822	0.39582285284996	-0.542748630046844	-0.00149724865332246	0.000714580179192126	-0.00317279645241797
0.45127272605896	0.390385538339615	-0.577045977115631	-0.00113197322934866	-0.000242392357904464	-0.00356226461008191
0.368918418884277	0.416982442140579	-0.509857833385468	-0.00216632708907127	-0.000426612561568618	-0.00370497838594019
0.359437823295593	0.434921771287918	-0.546481311321259	-0.00247357273474336	-0.00175877008587122	-0.00312441610731184
0.340075790882111	0.468863606452942	-0.522210955619812	-0.00308693246915936	-0.00234592193737626	-0.00283218454569578
0.29025861620903	0.518969655036926	-0.489392966032028	-0.00312112201936543	-0.00267060403712094	-0.00251730903983116
0.239766642451286	0.479079574346542	-0.498333662748337	-0.00314297899603844	-0.00398655375465751	-0.00275894836522639
0.245601490139961	0.410917550325394	-0.506006956100464	-0.00256804563105106	-0.00335677247494459	-0.00260292319580913
0.327665597200394	0.360819876194	-0.463476330041885	-0.000589255767408758	-0.00184487027581781	-0.00234975316561759
0.372341603040695	0.326418191194534	-0.458710759878159	-0.000321982894092798	-0.000974293507169932	-0.0018056770786643
0.374584347009659	0.326348513364792	-0.493046075105667	-0.00073008140316233	-0.00116092618554831	-0.00223916326649487
0.325918167829514	0.364160656929016	-0.455702275037766	-0.0016022811178118	-0.00153987796511501	-0.00237042037770152
0.30745205283165	0.455900400876999	-0.46576589345932	-0.00332869589328766	-0.00277551496401429	-0.00318107241764665
0.29752841591835	0.481521427631378	-0.391720622777939	-0.00295478920452297	-0.00338650913909078	-0.0033212963026017
0.359374731779099	0.442570745944977	-0.452986091375351	-0.00209507718682289	-0.001779182581231	-0.00181568902917206
0.446162343025208	0.378300577402115	-0.335378348827362	-0.000756076769903302	-0.000379804201656953	-0.00240323971956968
0.396297246217728	0.355726599693298	-0.405265480279922	-0.00092938746092841	-0.000628436624538153	-0.0026877096388489
0.356754839420319	0.361421585083008	-0.402063250541687	-0.000641265360172838	-0.00175084290094674	-0.00239489367231727
0.338859170675278	0.369298785924912	-0.409956783056259	-0.000589557399507612	-0.00203773262910545	-0.00302364211529493
0.332007557153702	0.373149901628494	-0.39959529042244	-0.00154439778998494	-0.00198257248848677	-0.00213359715417027
0.383572161197662	0.426485270261765	-0.354829043149948	-0.00142788584344089	-0.00173818867187947	-0.00252833543345332
0.366522371768951	0.41640368103981	-0.367913275957108	-0.00177446799352765	-0.000634478172287345	-0.00271977134980261
0.331057190895081	0.482482492923737	-0.277111023664474	-0.00237762229517102	-0.00245025893673301	-0.00351203931495547
0.256182879209518	0.479700952768326	-0.3039930164814	-0.00243017659522593	-0.00292156147770584	-0.00382461468689144
0.244122162461281	0.49003404378891	-0.388739466667175	-0.00299457064829767	-0.00354373292066157	-0.00315437838435173
0.230366930365562	0.505715906620026	-0.335655182600021	-0.00178968801628798	-0.00343453767709434	-0.00324302027001977
0.226113557815552	0.452946454286575	-0.323255568742752	-0.00187961070332676	-0.00268103717826307	-0.00268108816817403
0.325943470001221	0.406144738197327	-0.35912236571312	-0.0011096321977675	-0.00254174484871328	-0.0028904234059155
0.393466919660568	0.375553607940674	-0.322829782962799	-0.000798544671852142	-0.000505446922034025	-0.00264423643238842
0.411093920469284	0.395389527082443	-0.253328800201416	0.000167502483236603	0.000463380769360811	-0.00200047018006444
0.462003201246262	0.480135142803192	-0.263854712247849	-0.00075830245623365	-0.000268432486336678	-0.00145232165232301
0.41406911611557	0.470997780561447	-0.220007702708244	-0.00214225566014647	-0.000220710877329111	-0.00273946300148964
0.440616011619568	0.542969465255737	-0.25053682923317	-0.00287665938958526	-0.000463100586785004	-0.00316512025892735
0.459347814321518	0.526491165161133	-0.267928183078766	-0.00421605119481683	5.67725946893916E-05	-0.00354443048126996
0.465157866477966	0.544045567512512	-0.194039776921272	-0.00395888602361083	0.000199525442440063	-0.00342512200586498
0.476492583751678	0.511631011962891	-0.262227445840836	-0.00313455983996391	0.000383672770112753	-0.00348334410227835
0.529581010341644	0.403352320194244	-0.228265419602394	-0.0011503656860441	0.00215480127371848	-0.00327107380144298
0.512066543102264	0.415471792221069	-0.224257171154022	-0.00608785543590784	-0.0021616059821099	-0.00135565944947302
0.310261458158493	0.544411897659302	-0.0795157253742218	-0.0155075648799539	-0.0106002502143383	-0.00039022954297252
0.143543571233749	0.715538144111633	0.0865322425961494	-0.0268238373100758	-0.0181071516126394	4.96423526783474E-05
0.040957260876894	0.961137175559998	0.159769415855408	-0.0399500355124474	-0.0262901745736599	0.000600432802457362
-0.0750154778361321	1.17362380027771	0.212878227233887	-0.0512721091508865	-0.0325482152402401	-0.00100240530446172
-0.157174453139305	1.37433612346649	0.287945449352264	-0.0607418343424797	-0.0398698188364506	-0.00149966601748019
-0.317939817905426	1.55072522163391	0.334078252315521	-0.0697763487696648	-0.0463699474930763	-0.00315196858718991
-0.510721623897552	1.69815993309021	0.368859171867371	-0.0792463272809982	-0.0539355613291264	-0.00381805538199842
-0.668545961380005	1.9111396074295	0.47114160656929	-0.0881112366914749	-0.0634454563260078	-0.00552452262490988
-0.860550880432129	2.13961863517761	0.592676341533661	-0.0977018401026726	-0.0751045420765877	-0.00912126060575247
-1.12764477729797	2.39550495147705	0.67481392621994	-0.111559621989727	-0.0881253927946091	-0.0132716093212366
-1.40494692325592	2.71022248268127	0.850919663906097	-0.128198057413101	-0.103428527712822	-0.018419811502099
-1.62082386016846	3.06838297843933	0.934719383716583	-0.145786643028259	-0.119808211922646	-0.0208626184612513
-1.89068782329559	3.39824771881104	1.13449287414551	-0.164495795965195	-0.136670306324959	-0.0234995353966951
-2.18966460227966	3.68945908546448	1.23475408554077	-0.183971345424652	-0.149844840168953	-0.0242931358516216
-2.41863942146301	4.0642409324646	1.30754113197327	-0.20079343020916	-0.161493450403214	-0.0226722657680511
-2.6173985004425	4.38613796234131	1.3286714553833	-0.217058375477791	-0.169792324304581	-0.0203049294650555
-2.77621459960938	4.76682901382446	1.46118474006653	-0.232966184616089	-0.179613366723061	-0.0192142371088266
-2.93029546737671	5.03498315811157	1.52935612201691	-0.247542142868042	-0.188128724694252	-0.0196054931730032
-2.97341513633728	5.32718276977539	1.649205327034	-0.258719980716705	-0.192784145474434	-0.0192187633365393
-2.91316652297974	5.60889291763306	1.74110412597656	-0.269996583461761	-0.19259475171566	-0.0165590401738882
-2.84966588020325	6.00772762298584	1.91901302337646	-0.285778075456619	-0.190941140055656	-0.0090485205873847
-2.81365919113159	6.37382984161377	2.08796644210815	-0.306524485349655	-0.191078290343285	0.000602345680817962
-2.91432213783264	6.78796863555908	2.28463125228882	-0.329452127218246	-0.194394394755363	0.0112686846405268
-3.10200047492981	7.23552846908569	2.38011884689331	-0.351684659719467	-0.199461176991463	0.019494229927659
-3.36955237388611	7.71554708480835	2.40450382232666	-0.374682664871216	-0.210328295826912	0.0245633907616138
-3.60192537307739	8.23103809356689	2.53855538368225	-0.404332101345062	-0.226689904928207	0.0279534850269556
-3.85507011413574	8.62032318115234	2.73122406005859	-0.432137042284012	-0.243827521800995	0.029154634103179
-4.11580324172974	9.03462982177734	2.76680016517639	-0.450135290622711	-0.257599413394928	0.02854048833251
-4.29753017425537	9.4426383972168	2.89651203155518	-0.469020962715149	-0.27005934715271	0.026808375492692
-4.51258659362793	9.86788368225098	3.15809845924377	-0.492809325456619	-0.287285178899765	0.0258497502654791
-4.74910259246826	10.2438669204712	3.40464162826538	-0.513967633247375	-0.30211678147316	0.0251214057207108
-5.01219606399536	10.5532274246216	3.64830374717712	-0.534758329391479	-0.317123532295227	0.0238471999764442
-5.24009084701538	10.7800769805908	3.83134579658508	-0.546385109424591	-0.326907992362976	0.0210249777883291
-5.42491006851196	11.0368518829346	3.97025609016418	-0.557216107845306	-0.336415380239487	0.0168870482593775
-5.69457387924194	11.4499177932739	3.97190761566162	-0.568628907203674	-0.345892667770386	0.0145962340757251
-5.951575756073	11.9545259475708	4.16920375823975	-0.597809314727783	-0.365631252527237	0.0165506470948458
-6.27139568328857	12.5787353515625	4.47721338272095	-0.636331796646118	-0.388639152050018	0.0207699462771416
-6.5294885635376	13.12131690979	4.59411859512329	-0.663177311420441	-0.398950457572937	0.0254335440695286
-6.76909017562866	13.711989402771	5.08515739440918	-0.70551609992981	-0.417622625827789	0.033389400690794
-6.89430141448975	14.255163192749	5.70540523529053	-0.750091671943665	-0.438882678747177	0.0373431891202927
-7.09241724014282	14.7622213363647	6.50568437576294	-0.792990684509277	-0.461778104305267	0.0382235795259476
-7.28932762145996	15.2659597396851	6.85448741912842	-0.812669336795807	-0.475259840488434	0.0345172025263309
-7.52039432525635	15.7978668212891	7.3112587928772	-0.846460819244385	-0.498933672904968	0.0324454754590988
-7.79596424102783	16.3731670379639	7.78817462921143	-0.883229315280914	-0.524068474769592	0.0360632874071598
-8.05035018920898	16.918773651123	8.3898401260376	-0.920519828796387	-0.543550372123718	0.0455137155950069
-8.25325298309326	17.4185543060303	8.30210971832275	-0.926258444786072	-0.537600696086884	0.0532115362584591
-8.38636207580566	17.7164363861084	7.22641944885254	-0.906151950359344	-0.500818848609924	0.05212676897645
-8.72751617431641	18.3691177368164	7.19105815887451	-0.955704987049103	-0.522204041481018	0.059939656406641
-9.26624965667725	19.2732467651367	7.4223108291626	-1.00000274181366	-0.553947925567627	0.054205060005188
-9.89964866638184	20.3284969329834	7.81860017776489	-1.04233694076538	-0.586655855178833	0.0408598519861698
-10.7223148345947	21.2782154083252	8.73709011077881	-1.12059986591339	-0.645265996456146	0.0322479717433453
-11.3378648757935	21.7680282592773	9.4854736328125	-1.16252946853638	-0.68624347448349	0.0238329861313105
-11.5905199050903	21.6898555755615	9.69339561462402	-1.16114485263824	-0.693697988986969	0.0178052149713039
-11.8966617584229	21.4648971557617	10.3196172714233	-1.17790472507477	-0.716153085231781	0.0108770672231913
-12.1282978057861	21.3100566864014	10.8476676940918	-1.18241131305695	-0.732826769351959	0.000425223755883053
-12.3725032806396	21.0637226104736	11.4371185302734	-1.19910490512848	-0.762351393699646	-0.0121805602684617
-12.4033536911011	20.7140998840332	11.3470840454102	-1.16331851482391	-0.754133343696594	-0.0259336233139038
-12.254373550415	19.9967746734619	10.2970294952393	-1.10216379165649	-0.733710527420044	-0.0350135937333107
-11.9388933181763	19.1604404449463	10.1740369796753	-1.09448289871216	-0.738206624984741	-0.0332183614373207
-11.3788213729858	17.9757843017578	10.3654613494873	-1.04123497009277	-0.710094332695007	-0.0362798534333706
-10.5859680175781	16.6018905639648	9.84665775299072	-0.947727203369141	-0.656759798526764	-0.0465866290032864
-9.71391201019287	15.0565786361694	9.47211933135986	-0.893438339233398	-0.625322103500366	-0.0438731200993061
-8.80572414398193	13.3995599746704	9.78239440917969	-0.85281103849411	-0.601079046726227	-0.0393731184303761
-7.67744541168213	11.5803022384644	9.36436080932617	-0.751846551895142	-0.531608819961548	-0.0424536839127541
-6.24073934555054	9.58120918273926	8.5618896484375	-0.647637248039246	-0.451253652572632	-0.03850968927145
-4.46235418319702	7.43096828460693	6.65844440460205	-0.499565988779068	-0.344599723815918	-0.0324033312499523
-2.85303974151611	5.28427267074585	5.31744813919067	-0.3760826587677	-0.266063719987869	-0.0240181423723698
-1.71294498443604	3.46337532997131	4.12624168395996	-0.272951066493988	-0.196198493242264	-0.0215877015143633
-0.967578113079071	2.13823795318604	2.59246134757996	-0.168597161769867	-0.12220761179924	-0.0201469417661428
-0.555842697620392	1.4111864566803	1.58630609512329	-0.0994582176208496	-0.0772605612874031	-0.0144275082275271
-0.343637138605118	1.10362732410431	0.587281942367554	-0.0588427372276783	-0.0491822399199009	-0.008252939209342
-0.0987363830208778	0.860987663269043	0.0929222926497459	-0.035753358155489	-0.0321944393217564	-0.00465053133666515
0.131097555160522	0.645139157772064	-0.473904639482498	-0.0166565719991922	-0.0129160480573773	-0.00393387628719211
0.466793656349182	0.558401644229889	-0.681791245937347	-0.008414501324296	-0.00209878850728273	-0.0030621076002717
0.587813198566437	0.418179780244827	-0.694033086299896	-0.00548132369294763	0.000901760417036712	-0.00472662691026926
0.573771715164185	0.421517223119736	-0.708357989788055	-0.00516901770606637	0.000911719514988363	-0.00636760191991925
0.579999685287476	0.558886349201202	-0.672099351882935	-0.00693130074068904	-0.00116992788389325	-0.00642929831519723
0.57105565071106	0.700355708599091	-0.666096448898315	-0.0113690355792642	-0.0012844679877162	-0.00561320083215833
0.537513494491577	0.855930864810944	-0.633431851863861	-0.0144149335101247	-0.00233251741155982	-0.00477116601541638
0.418492197990417	0.943026542663574	-0.636577069759369	-0.0155353955924511	-0.00344133377075195	-0.00523178884759545
0.402390271425247	0.959160029888153	-0.664705514907837	-0.0157915242016315	-0.00518047995865345	-0.00459678377956152
0.389020085334778	0.946591138839722	-0.637540638446808	-0.0153973344713449	-0.00570920249447227	-0.00507941376417875
0.370485484600067	0.947688519954681	-0.629159450531006	-0.0166319999843836	-0.0046695857308805	-0.00563677120953798
0.386456310749054	0.894469201564789	-0.65213006734848	-0.015181377530098	-0.00382088799960911	-0.00613529700785875
0.403567492961884	0.866278350353241	-0.602014660835266	-0.0132933519780636	-0.00328781269490719	-0.00610160967335105
0.440882235765457	0.764191031455994	-0.547599792480469	-0.0120379095897079	-0.00185300118755549	-0.00575766433030367
0.506204962730408	0.740914106369019	-0.472374200820923	-0.0106548611074686	-0.00140193768311292	-0.00502892583608627
0.430357962846756	0.657829105854034	-0.481534630060196	-0.0101555632427335	-0.00156765303108841	-0.00485057709738612
0.297690689563751	0.637470126152039	-0.392869353294373	-0.0100250085815787	-0.00298477266915143	-0.0045961057767272
0.194578245282173	0.648623943328857	-0.347108632326126	-0.0100777903571725	-0.00542802782729268	-0.00468065496534109
0.178231701254845	0.634318232536316	-0.378831118345261	-0.0102577637881041	-0.00552877364680171	-0.00416721310466528
0.194556877017021	0.621855795383453	-0.285565942525864	-0.00874610990285873	-0.00477045401930809	-0.00421296246349812
0.224092468619347	0.525009870529175	-0.300343960523605	-0.00779677694663405	-0.00349626806564629	-0.00432789232581854
0.285783261060715	0.431752353906631	-0.188263222575188	-0.00611957348883152	-0.000776670291088521	-0.00412481324747205
0.33380201458931	0.372442007064819	-0.189849764108658	-0.00435808068141341	0.000138243223773316	-0.00394609989598393
0.206756949424744	0.402979046106339	-0.219372302293777	-0.00545973749831319	-0.00193226314149797	-0.00410572858527303
0.187925964593887	0.549853503704071	-0.138869926333427	-0.00688696606084704	-0.00349929858930409	-0.00466013373807073
0.18116295337677	0.594184398651123	-0.162401258945465	-0.00817706249654293	-0.00372321694158018	-0.00462582521140575
0.137076631188393	0.597749710083008	-0.163235485553741	-0.00995951611548662	-0.00366044673137367	-0.00548652978613973
0.16645547747612	0.597814798355103	-0.190081357955933	-0.00864486675709486	-0.00275362771935761	-0.00409399205818772
0.180749043822289	0.504272997379303	-0.181479588150978	-0.00701548391953111	-0.00334500661119819	-0.00268969777971506
0.212213739752769	0.450322568416595	-0.131077826023102	-0.00557052483782172	-0.00267584109678864	-0.00276510720141232
0.135164588689804	0.416768729686737	-0.0734248831868172	-0.00626469356939197	-0.0032112302724272	-0.00197121128439903
0.0597289763391018	0.528592646121979	-0.0253637339919806	-0.00663387821987271	-0.00543769635260105	-0.00366110354661942
0.025539580732584	0.537061929702759	-0.0352229252457619	-0.00920620746910572	-0.00585576426237822	-0.00469863275066018
0.129355564713478	0.666713714599609	0.0207576230168343	-0.00965528003871441	-0.0042063407599926	-0.00418000994250178
0.190786615014076	0.723447382450104	-0.0132443783804774	-0.00985133275389671	-0.00243035331368446	-0.00428401259705424
0.244277656078339	0.7394899725914	0.00104391248896718	-0.00971032585948706	-0.00106360239442438	-0.00437571387737989
0.238733664155006	0.72867351770401	-0.0898939147591591	-0.007896245457232	-1.79965645656921E-05	-0.00594379100948572
0.0655139163136482	0.890123546123505	-0.31918865442276	-0.00671649305149913	-0.00389372697100043	-0.00859998445957899
-0.222420617938042	1.09938645362854	-0.486851900815964	-0.0133572705090046	-0.0141513356938958	-0.0125743709504604
-0.556002080440521	1.41914892196655	-0.459364533424377	-0.0290244482457638	-0.0306479539722204	-0.0174358654767275
-1.06803441047668	1.81184875965118	-0.334567844867706	-0.0544545985758305	-0.0560322143137455	-0.0235952585935593
-1.63581049442291	2.32854843139648	-0.207751736044884	-0.0848837196826935	-0.0867439731955528	-0.0300949811935425
-2.24116659164429	2.91555643081665	0.125576019287109	-0.118652455508709	-0.120474219322205	-0.0379592962563038
-2.88346004486084	3.55808329582214	0.368816345930099	-0.155994012951851	-0.156945258378983	-0.0466962084174156
-3.52586269378662	4.32091236114502	0.710862219333649	-0.194109126925468	-0.195289060473442	-0.0558712854981422
-4.2973427772522	5.08547782897949	1.05973386764526	-0.235323384404182	-0.234205812215805	-0.0644877925515175
-5.07143449783325	5.98028516769409	1.48750495910645	-0.281748503446579	-0.274347066879272	-0.0720828548073769
-5.72833585739136	6.86669015884399	2.01611971855164	-0.329934895038605	-0.316405266523361	-0.0776593312621117
-6.42581462860107	7.75982093811035	2.35151338577271	-0.379488259553909	-0.355305939912796	-0.0807492658495903
-7.09357643127441	8.7193489074707	2.88617610931396	-0.430629432201386	-0.392237067222595	-0.079476922750473
-7.71705865859985	9.83992004394531	3.46183681488037	-0.488596558570862	-0.429848611354828	-0.0783228278160095
-8.25293445587158	11.0583715438843	4.04194736480713	-0.549357116222382	-0.465348303318024	-0.0781307592988014
-8.73057746887207	12.5177440643311	5.0064549446106	-0.626802563667297	-0.50688898563385	-0.0764888450503349
-9.14615917205811	14.0560789108276	5.77487659454346	-0.704730570316315	-0.535676419734955	-0.0691665038466454
-9.41104698181152	15.4757871627808	6.64165592193604	-0.792049825191498	-0.558690965175629	-0.0469134971499443
-9.6617374420166	16.6853828430176	7.60361433029175	-0.885175585746765	-0.577082574367523	-0.00948167685419321
-9.82290458679199	17.8302631378174	8.26815128326416	-0.957596600055695	-0.583526015281677	0.0293904598802328
-10.0214881896973	18.8526477813721	9.07440280914307	-1.03405404090881	-0.609242379665375	0.0451718606054783
-10.5158700942993	19.6751232147217	9.56716060638428	-1.07197976112366	-0.637563824653625	0.0339202098548412
-11.1501092910767	20.1268558502197	9.60481071472168	-1.08706772327423	-0.668995440006256	0.0101426392793655
-11.8904390335083	20.319751739502	10.0134334564209	-1.12121033668518	-0.717206001281738	-0.0106369722634554
-12.5355749130249	20.2294178009033	10.1433229446411	-1.12523531913757	-0.746421217918396	-0.0267928522080183
-12.8483295440674	19.8519306182861	10.982515335083	-1.14441406726837	-0.781398952007294	-0.0443597249686718
-12.7185459136963	19.0769939422607	10.6411609649658	-1.09281980991364	-0.781789660453796	-0.0641057416796684
-12.2112522125244	17.909029006958	9.95757102966309	-1.02790796756744	-0.740409374237061	-0.0698555111885071
-11.2720098495483	16.5282459259033	9.34930801391602	-0.959873974323273	-0.68893826007843	-0.0621147006750107
-9.99818325042725	14.7970571517944	8.7385425567627	-0.865043640136719	-0.625359177589417	-0.0575533248484135
-8.73242378234863	12.8006858825684	8.11898612976074	-0.765409529209137	-0.557191610336304	-0.0560876987874508
-7.46002769470215	10.9459896087646	8.12266445159912	-0.699444830417633	-0.505789995193481	-0.0527777969837189
-6.17905044555664	9.28476810455322	8.24221515655518	-0.638636648654938	-0.463952839374542	-0.0479889437556267
-4.67681264877319	7.53011846542358	7.1870174407959	-0.531757652759552	-0.37085497379303	-0.039835050702095
-2.9819962978363	5.75724649429321	5.87415504455566	-0.416747480630875	-0.273737221956253	-0.0248845238238573
-1.5726832151413	4.01764583587646	4.172438621521	-0.292389661073685	-0.177393883466721	-0.00947258621454239
-0.434672921895981	2.37883472442627	2.01661443710327	-0.156966894865036	-0.0825454592704773	1.88723479368491E-05
0.234307274222374	0.98775315284729	1.18255341053009	-0.0982152596116066	-0.0460047535598278	0.00660083675757051
0.384985208511353	0.0536701120436192	0.316086024045944	-0.0417266860604286	-0.0202244650572538	0.00542056048288941
0.309115022420883	-0.404305189847946	-0.466648638248444	0.00062663818243891	-0.0055876006372273	0.000875521218404174
0.128042280673981	-0.457265228033066	-0.644207119941711	0.00812729727476835	-0.00697773415595293	0.00036471540806815
-0.0455678552389145	-0.0169746801257133	-0.707450985908508	-0.000230955789447762	-0.0117993196472526	0.000479298149002716
-0.161529749631882	0.329059302806854	-0.758487164974213	-0.00723265018314123	-0.0142669109627604	-0.00182501447852701
-0.0383711643517017	0.624020993709564	-0.707004904747009	-0.0114256013184786	-0.0143770417198539	-0.00380746577866375
0.172064319252968	0.701310515403748	-0.725133180618286	-0.0129065103828907	-0.00843500439077616	-0.00451929541304708
0.359588354825974	0.755669474601746	-0.682861506938934	-0.0124357538297772	-0.00476796645671129	-0.00425678351894021
0.309427261352539	0.670015513896942	-0.698496222496033	-0.011723923496902	-0.0049123652279377	-0.00491518480703235
0.185127049684525	0.644630610942841	-0.656219244003296	-0.010036326944828	-0.00693548517301679	-0.00459581986069679
0.121346421539783	0.622131049633026	-0.60476166009903	-0.00919441692531109	-0.00834793783724308	-0.00436903955414891
0.112270310521126	0.613958120346069	-0.585620224475861	-0.0113011253997684	-0.0077104652300477	-0.00636343285441399
0.141851499676704	0.74474960565567	-0.472919940948486	-0.0128057617694139	-0.00780441192910075	-0.00728430273011327
0.150823533535004	0.893843710422516	-0.397303313016891	-0.016358682885766	-0.00646208226680756	-0.00583355966955423
0.144786521792412	1.01788878440857	-0.312210887670517	-0.016695661470294	-0.00655897753313184	-0.00565518531948328
0.196752786636353	1.01913726329803	-0.309788793325424	-0.0167187973856926	-0.00581062957644463	-0.00644407281652093
0.30191895365715	0.980303704738617	-0.292485773563385	-0.0148512935265899	-0.00334600755013525	-0.00648680003359914
0.34667643904686	0.909224152565002	-0.248589158058167	-0.0140775386244059	-0.00137100135907531	-0.00544634321704507
0.363004386425018	0.817058920860291	-0.169837310910225	-0.011172286234796	-0.00172583025414497	-0.00603666389361024
0.343221515417099	0.777104377746582	-0.172118917107582	-0.0113034127280116	-0.00218592793680727	-0.00723620830103755
0.306006282567978	0.841743588447571	-0.125591948628426	-0.0117785893380642	-0.00234407535754144	-0.00744043430313468
0.306912869215012	0.861625254154205	-0.186306059360504	-0.0133849242702127	-0.00279855681583285	-0.00609672488644719
0.201892256736755	0.805939733982086	-0.113938957452774	-0.0125836497172713	-0.00364336813800037	-0.00563387200236321
0.160483568906784	0.760518729686737	-0.139869526028633	-0.0113294487819076	-0.00399599876254797	-0.00528548611328006
0.199960589408875	0.660539090633392	-0.10074407607317	-0.0103494264185429	-0.0033170951064676	-0.00390667235478759
0.201835706830025	0.642843723297119	-0.120218753814697	-0.00821995548903942	-0.00453375279903412	-0.0017016869969666
0.0925677269697189	0.559207320213318	-0.102064460515976	-0.00876385997980833	-0.00607425160706043	-0.00309848343022168
0.0430157370865345	0.60214763879776	-0.155103355646133	-0.0100022219121456	-0.00571661163121462	-0.00389303755946457
0.0755684524774551	0.673787534236908	-0.183900207281113	-0.00976379867643118	-0.00575580168515444	-0.00469715846702456
0.115565091371536	0.668415486812592	-0.139943316578865	-0.00995979271829128	-0.00492442492395639	-0.00694152014330029
0.200907185673714	0.587415993213654	-0.114932090044022	-0.00818725768476725	-0.0020472714677453	-0.00645697070285678
0.32354000210762	0.478054046630859	-0.0726260542869568	-0.00598012795671821	2.35783663811162E-05	-0.00527223665267229
0.316909819841385	0.450435936450958	-0.117381557822227	-0.00631190743297338	0.00120962911751121	-0.00460387906059623
0.222428247332573	0.480500102043152	-0.0523421838879585	-0.00720954919233918	-0.00111427204683423	-0.00378678808920085
0.0112719563767314	0.53912740945816	-0.0569687522947788	-0.00885186530649662	-0.00530422944575548	-0.00462717097252607
-0.132213041186333	0.64662903547287	-0.0488565340638161	-0.0102695096284151	-0.00771512696519494	-0.00468270992860198
-0.163834691047668	0.713510751724243	0.0286519750952721	-0.0119240647181869	-0.00934573542326689	-0.00347897014580667
-0.199949890375137	0.816482067108154	0.108716942369938	-0.0132447592914104	-0.00957133341580629	-0.00361153669655323
-0.190366759896278	0.929798603057861	0.195182040333748	-0.0146013302728534	-0.00953641440719366	-0.00447346502915025
-0.24176698923111	0.982339262962341	0.293224543333054	-0.0202567130327225	-0.011574300006032	-0.00709061324596405
-0.550183355808258	1.43951070308685	0.525336265563965	-0.051582608371973	-0.0420940071344376	-0.0141717437654734
-1.35524094104767	2.0482132434845	0.741123080253601	-0.100371539592743	-0.091755598783493	-0.025368619710207
-2.38347220420837	2.9286093711853	1.01281976699829	-0.158274292945862	-0.147682309150696	-0.0375230275094509
-3.49270176887512	4.12472820281982	1.23502588272095	-0.213930025696754	-0.206547543406487	-0.0501142852008343
-4.59509563446045	5.41372632980347	1.44007706642151	-0.26928186416626	-0.26265874505043	-0.0628912597894669
-5.68276357650757	6.72128486633301	1.69082474708557	-0.326188892126083	-0.317609935998917	-0.0728338062763214
-6.58037853240967	8.10529136657715	2.17393803596497	-0.389325946569443	-0.368350505828857	-0.0758829638361931
-7.35378408432007	9.4063777923584	2.73356652259827	-0.458612740039825	-0.408938258886337	-0.0718361809849739
-7.99953126907349	10.7788438796997	3.40544819831848	-0.533900260925293	-0.445974946022034	-0.0622553192079067
-8.63250064849854	12.2685880661011	4.28734970092773	-0.623689651489258	-0.491460144519806	-0.0522105470299721
-9.24420833587646	13.7867813110352	5.22198820114136	-0.714536488056183	-0.536242783069611	-0.0405499115586281
-9.81705665588379	15.1724281311035	6.2834210395813	-0.797299981117249	-0.569177329540253	-0.0305314604192972
-10.4089479446411	16.5576171875	7.06787776947021	-0.882843315601349	-0.606720745563507	-0.02070595882833
-11.0839824676514	17.9074821472168	8.51005458831787	-0.98641437292099	-0.667135417461395	-0.00850611086934805
-11.6593551635742	19.1788139343262	9.62479782104492	-1.06437349319458	-0.708129525184631	-0.00605409499257803
-12.1870174407959	20.2785816192627	10.6068782806396	-1.13111436367035	-0.751318514347076	-0.00974199175834656
-12.4824562072754	21.0288352966309	10.4567260742188	-1.14304625988007	-0.753018915653229	-0.0115090915933251
-12.8178491592407	21.6183834075928	10.8672657012939	-1.19982826709747	-0.789677202701569	-0.00686859432607889
-13.1879777908325	22.000186920166	11.0065536499023	-1.21460318565369	-0.811370968818665	-0.0139251742511988
-13.4779596328735	22.1307010650635	10.9966611862183	-1.21291851997375	-0.815364360809326	-0.0183604080229998
-13.7330780029297	22.2104625701904	11.5074377059937	-1.23572826385498	-0.836259365081787	-0.0185272917151451
-13.9201707839966	22.0574016571045	10.7186985015869	-1.1901193857193	-0.821100890636444	-0.0277029648423195
-14.0411367416382	21.9008293151855	10.3519325256348	-1.1878114938736	-0.835321724414825	-0.0293325893580914
-14.2602262496948	21.8645839691162	10.4091749191284	-1.20449662208557	-0.850450575351715	-0.0314770303666592
-14.2916069030762	21.705436706543	10.3430280685425	-1.18267929553986	-0.846154808998108	-0.0404526852071285
-14.1140871047974	21.0871906280518	10.3022203445435	-1.1549232006073	-0.83427232503891	-0.0461317487061024
-13.5686130523682	19.9463024139404	9.2129545211792	-1.07818484306335	-0.796836137771606	-0.0593450404703617
-12.7144470214844	18.6022682189941	9.18631267547607	-1.03997802734375	-0.769178926944733	-0.0496554933488369
-11.3753614425659	16.5445327758789	8.97420120239258	-0.941461563110352	-0.697353065013886	-0.0445326007902622
-9.8911190032959	14.1888370513916	8.3117561340332	-0.825694978237152	-0.614239275455475	-0.04704375192523
-8.29365348815918	11.8123140335083	7.78596687316895	-0.721772313117981	-0.543977320194244	-0.0467476882040501
-6.46227884292603	9.21001243591309	6.66917848587036	-0.582990884780884	-0.441649466753006	-0.0427216142416
-4.73144721984863	6.87650203704834	6.13971614837646	-0.477371573448181	-0.365215837955475	-0.0311595611274242
-3.47386026382446	4.85088443756104	5.26128816604614	-0.363078683614731	-0.289171457290649	-0.0276013109833002
-2.57530927658081	3.38412261009216	4.21526002883911	-0.269003063440323	-0.226258993148804	-0.025614757090807
-1.8198664188385	2.13700413703918	3.21560406684875	-0.193136721849442	-0.175595194101334	-0.0256941672414541
-1.25253963470459	1.11546790599823	2.14715385437012	-0.125500410795212	-0.129293292760849	-0.0263666547834873
-0.676430702209473	0.411154001951218	1.3109804391861	-0.0675505995750427	-0.0862063243985176	-0.0251270644366741
-0.168441295623779	-0.0776651203632355	0.405572980642319	-0.0294867623597384	-0.0512765683233738	-0.0220878347754478
0.271964907646179	-0.1777523458004	-0.374156326055527	-0.00503684394061565	-0.0179647896438837	-0.0141495568677783
0.630696415901184	-0.077089712023735	-0.80814003944397	0.00187170272693038	0.000318867358146235	-0.00478427018970251
0.760310351848602	0.0560842864215374	-0.814405560493469	-0.000329442002112046	0.00409390358254313	-0.00403659604489803
0.609176695346832	0.201753929257393	-0.800394535064697	-0.00363467494025826	0.00204641581512988	-0.00375591474585235
0.350493967533112	0.278733134269714	-0.64171177148819	-0.00629057176411152	-0.003840935183689	-0.00471361121162772
0.163656547665596	0.48696580529213	-0.588512599468231	-0.0103854304179549	-0.00861360039561987	-0.00332139153033495
0.0521557778120041	0.698467612266541	-0.602441847324371	-0.0137150343507528	-0.00979704689234495	-0.00194617768283933
0.0235574003309011	0.721011400222778	-0.550826668739319	-0.0152932852506638	-0.00970346480607986	-0.00279937731102109
0.178113207221031	0.732968747615814	-0.594865918159485	-0.0131716253235936	-0.00757790124043822	-0.00460391491651535
0.274414151906967	0.729162752628326	-0.481267511844635	-0.0121667636558414	-0.00543659692630172	-0.00569380121305585
0.364902198314667	0.68337607383728	-0.478956252336502	-0.0120807979255915	-0.00299553596414626	-0.005677773617208
0.348252415657043	0.691645920276642	-0.385280638933182	-0.0111914463341236	-0.00187500228639692	-0.00663780281320214
0.285920709371567	0.697619199752808	-0.38996234536171	-0.0117270452901721	-0.00251044216565788	-0.00737410038709641
0.258471846580505	0.747321963310242	-0.341268926858902	-0.0128012411296368	-0.00476202834397554	-0.00667147105559707
0.110381826758385	0.746854722499847	-0.320363879203796	-0.0137907546013594	-0.00631671911105514	-0.00585158076137304
-0.0122609175741673	0.803076565265656	-0.300329148769379	-0.0148731367662549	-0.00913878437131643	-0.00472362153232098
-0.139214783906937	0.860259294509888	-0.259232491254807	-0.0149648552760482	-0.0113550741225481	-0.00508557306602597
-0.205979615449905	0.886675536632538	-0.149523690342903	-0.0167599655687809	-0.0124249821528792	-0.00500124739482999
-0.140459612011909	0.870114803314209	-0.206909328699112	-0.0151741011068225	-0.0115825636312366	-0.00534363696351647
-0.0305011942982674	0.797177374362946	-0.237957194447517	-0.0139478910714388	-0.00785111356526613	-0.00513400649651885
0.185242414474487	0.766233265399933	-0.218472346663475	-0.0127254771068692	-0.00504468940198421	-0.00565642258152366
0.25454393029213	0.68795919418335	-0.161241456866264	-0.0122343637049198	-0.00209399918094277	-0.00692787207663059
0.348099410533905	0.713100850582123	-0.162955939769745	-0.0118000293150544	-0.000471314648166299	-0.00727446097880602
0.26805105805397	0.674964845180511	-0.152157008647919	-0.0112157566472888	-0.00153246230911463	-0.00640734471380711
0.23184660077095	0.570299744606018	-0.128899544477463	-0.0102916173636913	-0.0028907717205584	-0.00668801134452224
0.165635526180267	0.428261905908585	-0.0850363075733185	-0.00806074682623148	-0.0035133024211973	-0.00576396705582738
0.114792458713055	0.391546994447708	-0.0287607796490192	-0.00692178541794419	-0.00410692626610398	-0.00306261610239744
0.0019722213037312	0.412125498056412	-0.0856292396783829	-0.00630839634686708	-0.00628262758255005	-0.00151821400504559
-0.0304381009191275	0.387223929166794	-0.0439737737178802	-0.00760288164019585	-0.00647057127207518	-0.00137608323711902
0.0889117941260338	0.424808889627457	-0.0134044243022799	-0.00692608207464218	-0.004938586615026	-0.00242245243862271
0.118153870105743	0.47857078909874	0.0312856622040272	-0.00907625816762447	-0.00292847841046751	-0.00400196248665452
0.171427562832832	0.61969530582428	0.138307273387909	-0.0118139106780291	-0.00289362296462059	-0.00463956547901034
0.162542104721069	0.755235493183136	0.0105485944077373	-0.0106158787384629	-0.000478917616419494	-0.00372199760749936
0.0612282752990723	1.03842532634735	-0.391711056232452	-0.0116494707763195	0.00278305821120739	-0.000428609288064763
-0.28859156370163	1.48180496692657	-0.808821141719818	-0.022124208509922	-0.00145337299909443	0.00494849216192961
-0.781492590904236	2.16120028495789	-1.01363861560822	-0.0434519425034523	-0.0149835124611855	0.0093036238104105
-1.37289214134216	3.08455085754395	-1.16768956184387	-0.0792692452669144	-0.0382213853299618	0.0115365050733089
-2.19159150123596	4.23160552978516	-0.930506348609924	-0.127622291445732	-0.0756420195102692	0.00816674716770649
-3.19279742240906	5.46507501602173	-0.47325474023819	-0.196271687746048	-0.130646169185638	-0.0005964818992652
-4.27959680557251	6.80210304260254	0.372761577367783	-0.280477255582809	-0.20400071144104	-0.0111591406166553
-5.43459701538086	8.23104286193848	1.27400827407837	-0.373753368854523	-0.285328239202499	-0.0247758366167545
-6.67822551727295	9.72450828552246	2.20069885253906	-0.462079077959061	-0.36614865064621	-0.0437079593539238
-8.07512474060059	11.3540019989014	3.26918411254883	-0.552187204360962	-0.447709858417511	-0.062411118298769
-9.5041446685791	13.1153411865234	4.33715200424194	-0.645870983600616	-0.523521363735199	-0.0761595889925957
-10.8224754333496	15.156023979187	5.3803825378418	-0.762190282344818	-0.60331404209137	-0.0790410190820694
-11.8595457077026	17.3103275299072	6.71645498275757	-0.906340658664703	-0.681141674518585	-0.0639613121747971
-12.6924648284912	19.40793800354	8.55439376831055	-1.062335729599	-0.751007378101349	-0.0343876853585243
-13.2846031188965	21.2593154907227	10.2229595184326	-1.18751752376556	-0.80115932226181	-0.00833369884639978
-13.65540599823	22.7393684387207	11.9705095291138	-1.29693675041199	-0.845351219177246	0.00598554080352187
-13.901686668396	23.9399223327637	13.1539134979248	-1.36713087558746	-0.875900268554688	0.00514269713312387
-14.289400100708	24.9298477172852	14.3392133712769	-1.43575894832611	-0.917123973369598	-0.0016008063685149
-14.7264108657837	25.6382789611816	16.057954788208	-1.51794338226318	-0.966421961784363	5.29042590642348E-05
-14.9936666488647	26.4176635742188	17.1697826385498	-1.56761074066162	-0.994190990924835	0.000790174875874072
-15.1729717254639	26.8738098144531	19.0329532623291	-1.6637556552887	-1.04402959346771	0.00793103780597448
-14.9581050872803	27.2525615692139	20.1151027679443	-1.69276082515717	-1.03627371788025	0.0178225990384817
-14.659686088562	27.5516166687012	21.8866672515869	-1.77628421783447	-1.06134712696075	0.0334842801094055
-14.5005598068237	27.8408699035645	22.9651947021484	-1.80824148654938	-1.06450366973877	0.0430785529315472
-14.5486507415771	27.7244758605957	19.206693649292	-1.62375521659851	-0.956652283668518	0.0351515151560307
-14.5566024780273	27.5241794586182	18.6495532989502	-1.69136452674866	-0.99644011259079	0.0423902869224548
-14.443920135498	27.4982070922852	18.7733745574951	-1.68549835681915	-1.00468099117279	0.0354830510914326
-14.2949047088623	27.2801380157471	19.2820682525635	-1.65249383449554	-0.98570042848587	0.032107874751091
-13.8028631210327	26.3704471588135	17.2055721282959	-1.53894948959351	-0.908241391181946	0.0312377847731113
-13.1565427780151	25.0470714569092	15.471643447876	-1.46726679801941	-0.86092483997345	0.0396536700427532
-12.6173677444458	23.7747383117676	13.9334745407104	-1.37801396846771	-0.816632330417633	0.045943696051836
-12.2758569717407	22.3271827697754	12.8413305282593	-1.27644753456116	-0.767564117908478	0.0352170541882515
-11.9402980804443	20.8605346679688	10.9103860855103	-1.13704562187195	-0.707373559474945	0.00876286905258894
-11.7492561340332	19.5268001556396	9.64570808410645	-1.08452045917511	-0.695101320743561	-0.00560376374050975
-11.5049352645874	18.3971824645996	8.27283477783203	-1.00868403911591	-0.678244054317474	-0.0182088166475296
-11.0831508636475	16.9527263641357	6.9707202911377	-0.907241880893707	-0.642843723297119	-0.0401338674128056
-10.4243183135986	15.454833984375	6.83217477798462	-0.870347201824188	-0.632205128669739	-0.0385477729141712
-9.11842060089111	13.1423559188843	6.55118751525879	-0.762036800384521	-0.568808972835541	-0.0425837002694607
-7.24577903747559	10.2260293960571	5.81759119033813	-0.615036964416504	-0.475651800632477	-0.052202396094799
-5.17460584640503	7.08138561248779	4.24042367935181	-0.437606424093246	-0.353074043989182	-0.0488571524620056
-3.16196298599243	4.3171272277832	3.09742164611816	-0.290690094232559	-0.245856657624245	-0.0402860380709171
-1.67793834209442	2.26301169395447	2.3823721408844	-0.191913053393364	-0.172255545854568	-0.0296558327972889
-0.818206608295441	0.988578379154205	1.5573558807373	-0.108029142022133	-0.108690977096558	-0.0265690740197897
-0.235280781984329	0.276278913021088	0.747348189353943	-0.0481022596359253	-0.0619015619158745	-0.0263943932950497
0.167071729898453	-0.157131180167198	0.0528903305530548	-0.0150752812623978	-0.0314880795776844	-0.0215903166681528
0.454252004623413	-0.17254002392292	-0.560063123703003	-0.0010753411334008	-0.00835980381816626	-0.00812293868511915
[truncated: 8,891 more rows]
