# Supplementary material for: Dynamic Monitoring Reveals Motor Task Characteristics in Prehistoric Technical Gestures
Source: PLoS One. 2015 Aug 18;10(8):e0134570. doi: 10.1371/journal.pone.0134570 (PMC4540478; doi:10.1371/journal.pone.0134570)
Supplement: S1 Dataset — The zip file contains csv documents of the measurement data generated during the experiments. For each experiment exist two files, one of the measurements of the force sensor and one of the position sensor. They are labeled by the abbreviation “exp” followed by a number and the postfix “-force” for the force sensor and “-position” for the position sensor. The first row shows the legend of the document which states the arrangement of the quantities below. The quantities are listed in chronological order. Sample times of both sensors were 0.01 s. (ZIP) [file pone.0134570.s002.zip › exp18-position.csv]

Position X	Position Y (m)	Position Z (m)	Orientation roll (rad)	Orientation pitch (rad)	Orientation yaw (rad)
0.53817932	0.00975732	-0.01820032	0.10466032	-0.22876732	0.01593032
0.53765832	0.01050632	-0.01788532	0.10987432	-0.22589632	0.01527632
0.53685232	0.01126332	-0.01751132	0.11523932	-0.22515132	0.01477432
0.53620032	0.01203032	-0.01712032	0.11494332	-0.22327432	0.01277532
0.53567032	0.01282132	-0.01668032	0.11621832	-0.22310632	0.01219332
0.53481932	0.01362132	-0.01618932	0.12122432	-0.22048632	0.01153732
0.53415732	0.01445132	-0.01567232	0.12535032	-0.21995932	0.01159832
0.53333932	0.01528332	-0.01511432	0.12893132	-0.22072532	0.01161432
0.53282932	0.01615232	-0.01453632	0.12983032	-0.21725332	0.01194232
0.53207332	0.01704332	-0.01395632	0.13203732	-0.21679332	0.01165332
0.53122432	0.01794532	-0.01334832	0.13171632	-0.21670732	0.01091132
0.53069932	0.01887532	-0.01276832	0.13152032	-0.21237932	0.00960132
0.53007932	0.01978432	-0.01218332	0.13233132	-0.21039332	0.00859332
0.52945832	0.02070432	-0.01158432	0.13341932	-0.21058732	0.00799332
0.52864832	0.02164632	-0.01094032	0.13465532	-0.21083132	0.00753932
0.52811832	0.02263132	-0.01027632	0.13738532	-0.21001432	0.00680032
0.52779832	0.02367832	-0.00954332	0.13421432	-0.20922432	0.00711632
0.52719132	0.02480432	-0.00872232	0.13459832	-0.20917232	0.00878632
0.52637932	0.02600032	-0.00782932	0.13348632	-0.21094932	0.01108232
0.52562532	0.02729932	-0.00692332	0.13387432	-0.20875932	0.01392232
0.52491832	0.02865432	-0.00604932	0.13153032	-0.20816132	0.01665732
0.52385432	0.03003932	-0.00524232	0.12912932	-0.20890032	0.01847632
0.52299932	0.03147132	-0.00455532	0.12804732	-0.20605732	0.02037232
0.52198232	0.03291632	-0.00399932	0.12792032	-0.20578432	0.02133532
0.52116532	0.03438032	-0.00356232	0.12545432	-0.20454932	0.02163532
0.52035132	0.03582132	-0.00324632	0.12430032	-0.20280832	0.02156532
0.51954732	0.03722332	-0.00301432	0.12037232	-0.20176732	0.02059032
0.51887632	0.03859632	-0.00289432	0.11757332	-0.20374132	0.02003832
0.51812232	0.03995232	-0.00284032	0.11648332	-0.20754732	0.01949632
0.51757032	0.04136332	-0.00282332	0.11066732	-0.20352432	0.01803832
0.51693032	0.04279432	-0.00286732	0.10388132	-0.20429632	0.01716432
0.51602332	0.04424032	-0.00297532	0.09909632	-0.20820432	0.01739632
0.51510532	0.04574232	-0.00317632	0.09477532	-0.20614932	0.01653132
0.51403632	0.04725132	-0.00350332	0.09536532	-0.20562632	0.01651332
0.51294632	0.04879032	-0.00390132	0.09356132	-0.20445432	0.01543932
0.51181232	0.05035132	-0.00441432	0.09793232	-0.19823832	0.01547932
0.51088832	0.05192732	-0.00500132	0.09476632	-0.19615732	0.01465132
0.51004532	0.05353232	-0.00562332	0.09187432	-0.19203032	0.01509632
0.50916432	0.05513532	-0.00626732	0.08626732	-0.19403132	0.01534832
0.50835332	0.05675832	-0.00694032	0.08175932	-0.19337732	0.01587032
0.50749332	0.05840532	-0.00765732	0.07624432	-0.19256532	0.01701532
0.50662332	0.06011132	-0.00845432	0.07022432	-0.19465832	0.01806532
0.50576232	0.06186832	-0.00934232	0.06324232	-0.19587932	0.01917532
0.50485732	0.06364832	-0.01036632	0.06033232	-0.19167432	0.01953332
0.50381532	0.06540132	-0.01151632	0.06076232	-0.18570932	0.01876232
0.50280732	0.06712532	-0.01280632	0.06302232	-0.18522732	0.01726532
0.50203032	0.06885232	-0.01416332	0.06175632	-0.17938232	0.01495332
0.50113932	0.07055432	-0.01551032	0.06064132	-0.17364732	0.01317332
0.50027032	0.07225732	-0.01673732	0.05621432	-0.17898832	0.01181832
0.49949632	0.07401632	-0.01780132	0.05150632	-0.17938532	0.01065232
0.49884232	0.07581132	-0.01874832	0.04580832	-0.17898232	0.01069432
0.49817732	0.07760732	-0.01958132	0.03550432	-0.17841832	0.01102032
0.49731732	0.07935132	-0.02033432	0.03168732	-0.18027732	0.01156432
0.49643732	0.08107532	-0.02104132	0.02697432	-0.19003232	0.01152232
0.49556632	0.08284832	-0.02164932	0.02524232	-0.18253732	0.01109232
0.49461732	0.08461032	-0.02212932	0.01953232	-0.17978732	0.01180332
0.49350132	0.08633932	-0.02247432	0.02310732	-0.17491632	0.01336432
0.49257232	0.08806932	-0.02269032	0.02366032	-0.17975232	0.01430232
0.49160532	0.08978332	-0.02280732	0.02353132	-0.18016832	0.01636632
0.49057132	0.09144232	-0.02282932	0.03001332	-0.17219632	0.01795132
0.48976332	0.09307032	-0.02275232	0.03029232	-0.16762732	0.01956332
0.48920932	0.09467032	-0.02258032	0.02697332	-0.17437632	0.02086032
0.48861432	0.09622932	-0.02233632	0.02755732	-0.16914432	0.02136232
0.48813732	0.09775032	-0.02201132	0.02532032	-0.17675132	0.02243532
0.48783732	0.09929132	-0.02159432	0.01668432	-0.17338632	0.02296732
0.48747132	0.10079432	-0.02112532	0.01846232	-0.17684332	0.02357932
0.48696432	0.10228332	-0.02054832	0.01193632	-0.17742232	0.02457332
0.48640332	0.10375332	-0.01988732	0.01445232	-0.17554032	0.02562632
0.48600132	0.10525032	-0.01911032	0.01480232	-0.17602332	0.02693832
0.48548332	0.10672132	-0.01821332	0.02257432	-0.17770332	0.02878332
0.48524532	0.10822332	-0.01720832	0.01855532	-0.18134932	0.03032932
0.48492932	0.10967832	-0.01611432	0.01625332	-0.18047032	0.03292132
0.48478532	0.11110932	-0.01496632	0.01332532	-0.18474832	0.03492232
0.48451432	0.11246332	-0.01377232	0.01414932	-0.18671832	0.03660832
0.48442032	0.11377932	-0.01253332	0.01237332	-0.19119232	0.03817732
0.48439432	0.11503732	-0.01125132	0.01024632	-0.19314032	0.03988932
0.48437332	0.11620332	-0.00992532	0.00462732	-0.19159232	0.04117632
0.48450332	0.11732232	-0.00855132	-0.00085332	-0.19482632	0.04311632
0.48477132	0.11842032	-0.00712732	0.00324732	-0.19615732	0.04450232
0.48516032	0.11949132	-0.00564232	-0.00246832	-0.20107532	0.04683532
0.48547532	0.12053432	-0.00410232	-0.01102132	-0.20217332	0.04867632
0.48577232	0.12157232	-0.00253432	-0.01634032	-0.19945232	0.05052132
0.48613932	0.12263532	-0.00093632	-0.02488032	-0.20304232	0.05205632
0.48650332	0.12372532	0.00070132	-0.03877932	-0.20611232	0.05341332
0.48684732	0.12483832	0.00235532	-0.04630232	-0.20340432	0.05472432
0.48726732	0.12595932	0.00402932	-0.05007332	-0.20094532	0.05630932
0.48782632	0.12708932	0.00570732	-0.05046232	-0.20022532	0.05822832
0.48837532	0.12818832	0.00738732	-0.05174632	-0.19725632	0.06053632
0.48918532	0.12934232	0.00903532	-0.05045232	-0.19726732	0.06353432
0.48990732	0.13048432	0.01066332	-0.05788232	-0.19367832	0.06696232
0.49082032	0.13171532	0.01222532	-0.06111432	-0.18908232	0.06978932
0.49168832	0.13294332	0.01368732	-0.06417232	-0.18334432	0.07204132
0.49258832	0.13414632	0.01500532	-0.06689032	-0.17838132	0.07341732
0.49353332	0.13532132	0.01618632	-0.06859832	-0.17407132	0.07390132
0.49462432	0.13651632	0.01724032	-0.06893132	-0.17082632	0.07396132
0.49571532	0.13773332	0.01820132	-0.06895332	-0.16815032	0.07381332
0.49709032	0.13912332	0.01914032	-0.06864632	-0.16820932	0.07370332
0.49850432	0.14063932	0.02008632	-0.06962632	-0.16713532	0.07434232
0.49979732	0.14220332	0.02100732	-0.07389632	-0.16522732	0.07548232
0.50119032	0.14380432	0.02189432	-0.07550432	-0.16525832	0.07608432
0.50255132	0.14539832	0.02273432	-0.08148032	-0.16303132	0.07683532
0.50411932	0.14707032	0.02353132	-0.08491832	-0.15970232	0.07696932
0.50579532	0.14882232	0.02428132	-0.08732032	-0.15892432	0.07664432
0.50746332	0.15065432	0.02499032	-0.09209532	-0.15637932	0.07677632
0.50919732	0.15256032	0.02564932	-0.09551632	-0.15571032	0.07707632
0.51068132	0.15441732	0.02623832	-0.10082332	-0.15277732	0.07744132
0.51253032	0.15637432	0.02674032	-0.10234432	-0.15353932	0.07755532
0.51448032	0.15837132	0.02713132	-0.10260532	-0.15346632	0.07730932
0.51626532	0.16032132	0.02741032	-0.10456932	-0.15209732	0.07646732
0.51805432	0.16230832	0.02759332	-0.10828732	-0.15239732	0.07589232
0.52010832	0.16442032	0.02771832	-0.11006132	-0.15246632	0.07517032
0.52229932	0.16659732	0.02776932	-0.11459432	-0.15443932	0.07446332
0.52426832	0.16865432	0.02771732	-0.12405032	-0.15621832	0.07345632
0.52655532	0.17078932	0.02757732	-0.13049632	-0.15886332	0.07185332
0.52872432	0.17287232	0.02733132	-0.13695532	-0.16072932	0.06901232
0.53107032	0.17505332	0.02700432	-0.13934732	-0.16312432	0.06611032
0.53309632	0.17723732	0.02662232	-0.14437932	-0.16291932	0.06318232
0.53508432	0.17948032	0.02621332	-0.14793032	-0.16224532	0.06102332
0.53756732	0.18189132	0.02579732	-0.14694532	-0.16607332	0.05852432
0.53950932	0.18409432	0.02532532	-0.15232332	-0.16797932	0.05575332
0.54137532	0.18622432	0.02479132	-0.15773932	-0.16647232	0.05154432
0.54325732	0.18835732	0.02426232	-0.16121232	-0.16360632	0.04661832
0.54521932	0.19056232	0.02377132	-0.16337332	-0.16055832	0.04161532
0.54702032	0.19278232	0.02335432	-0.16629832	-0.15549832	0.03735932
0.54907632	0.19512232	0.02302332	-0.16729232	-0.15101932	0.03378332
0.55129532	0.19757332	0.02278732	-0.16720432	-0.14954732	0.03180232
0.55337232	0.19996732	0.02258732	-0.16615132	-0.15000932	0.02950532
0.55563232	0.20233532	0.02250032	-0.16818832	-0.15022632	0.02779432
0.55811632	0.20468032	0.02246132	-0.17014632	-0.14850032	0.02613032
0.56023832	0.20685932	0.02244132	-0.17579532	-0.14529832	0.02398232
0.56264332	0.20912332	0.02249232	-0.17629532	-0.14146732	0.02170632
0.56582432	0.21165132	0.02266932	-0.17361532	-0.14256032	0.02012732
0.56851732	0.21404132	0.02293732	-0.17768132	-0.14342532	0.02037132
0.57119232	0.21645832	0.02329632	-0.18111432	-0.14325532	0.02145932
0.57392032	0.21886732	0.02371832	-0.18357332	-0.14276132	0.02342632
0.57710232	0.22137532	0.02420232	-0.18583332	-0.14330332	0.02574132
0.57995532	0.22370532	0.02468432	-0.19195532	-0.14349432	0.02781232
0.58289332	0.22602932	0.02515832	-0.19812532	-0.14249332	0.02921932
0.58610232	0.22843832	0.02561932	-0.20112232	-0.14453132	0.02986332
0.58960232	0.23097132	0.02608132	-0.20156132	-0.14567032	0.03095332
0.59283632	0.23347132	0.02654232	-0.20359932	-0.14674732	0.03253232
0.59559332	0.23584732	0.02700632	-0.20849232	-0.14700032	0.03473832
0.59902432	0.23850332	0.02749832	-0.21058932	-0.14885032	0.03744632
0.60265832	0.24118532	0.02794332	-0.21193332	-0.15336732	0.03992632
0.60604732	0.24370732	0.02827532	-0.21431032	-0.15549132	0.04052332
0.60869932	0.24588432	0.02849432	-0.21964732	-0.15460932	0.04107932
0.61199032	0.24828432	0.02863432	-0.21978032	-0.15455832	0.03949932
0.61527632	0.25069032	0.02874932	-0.21617532	-0.15524432	0.03764832
0.61868632	0.25320832	0.02888632	-0.20782032	-0.15484332	0.03620232
0.62149932	0.25560832	0.02907132	-0.20357232	-0.15304432	0.03606832
0.62448832	0.25816132	0.02937232	-0.20285132	-0.15219532	0.03721432
0.62776232	0.26084632	0.02979832	-0.20090932	-0.15138232	0.03899632
0.63192332	0.26389032	0.03033032	-0.19768632	-0.15414732	0.04178832
0.63537732	0.26660832	0.03085132	-0.19851032	-0.15330632	0.04475932
0.63865532	0.26923032	0.03136332	-0.20318832	-0.15332232	0.04795532
0.64250532	0.27211932	0.03186832	-0.20507032	-0.15432232	0.05079032
0.64681832	0.27523732	0.03237632	-0.20314632	-0.15763432	0.05530532
0.65043532	0.27813032	0.03282532	-0.20589232	-0.15924732	0.05989332
0.65413632	0.28107632	0.03323932	-0.21028732	-0.16148032	0.06486532
0.65852232	0.28430932	0.03362532	-0.21218832	-0.16723032	0.06960932
0.66254632	0.28738332	0.03391032	-0.21572132	-0.16916032	0.07425932
0.66727632	0.29079732	0.03413932	-0.21665532	-0.17466232	0.07791632
0.67077932	0.29379132	0.03423532	-0.22298032	-0.17690532	0.08149332
0.67512632	0.29728432	0.03431532	-0.22422532	-0.18091032	0.08439032
0.67970632	0.30106832	0.03438232	-0.22282032	-0.18267032	0.08749132
0.68315832	0.30450032	0.03436332	-0.22550532	-0.18284332	0.09107932
0.68722232	0.30834432	0.03432732	-0.22383332	-0.18658732	0.09503332
0.69163732	0.31232032	0.03425532	-0.22052832	-0.18744832	0.09843832
0.69508832	0.31587532	0.03408732	-0.22268332	-0.19230432	0.10198232
0.69927032	0.31973132	0.03391932	-0.22212932	-0.19749632	0.10518332
0.70357832	0.32365332	0.03374332	-0.22112932	-0.20213132	0.10870132
0.70747832	0.32745132	0.03357232	-0.22237132	-0.20421232	0.11212032
0.71180232	0.33151132	0.03345832	-0.22250732	-0.20979332	0.11665532
0.71592432	0.33559032	0.03337432	-0.22282332	-0.21125532	0.12120732
0.71961432	0.33953932	0.03329732	-0.22518132	-0.21193632	0.12656732
0.72382032	0.34373632	0.03324132	-0.22590532	-0.21612132	0.13203432
0.72734332	0.34761032	0.03312332	-0.22828132	-0.21694432	0.13744032
0.73158832	0.35175532	0.03297032	-0.22716532	-0.22200332	0.14259332
0.73528432	0.35554632	0.03273032	-0.22689932	-0.22761932	0.14667132
0.73899432	0.35925132	0.03242232	-0.22521432	-0.22958032	0.14993532
0.74316732	0.36304732	0.03209632	-0.22171232	-0.23618132	0.15290232
0.74681332	0.36648632	0.03173332	-0.22229732	-0.23977032	0.15516732
0.75072132	0.36990732	0.03139632	-0.22380932	-0.24503432	0.15728832
0.75490132	0.37333732	0.03110632	-0.22660432	-0.25006332	0.15963932
0.75935832	0.37675632	0.03087132	-0.23078832	-0.26021532	0.16214732
0.76347732	0.37989332	0.03066832	-0.23718032	-0.26564432	0.16498432
0.76784032	0.38304932	0.03050532	-0.24291632	-0.27137032	0.16748532
0.77248632	0.38626932	0.03038032	-0.24781132	-0.27722232	0.16933232
0.77720632	0.38939532	0.03026932	-0.25246732	-0.28355432	0.17097132
0.78175832	0.39229232	0.03012832	-0.25504232	-0.28914132	0.17223432
0.78618432	0.39498132	0.03000132	-0.25616032	-0.29421132	0.17251932
0.79057432	0.39750232	0.02988932	-0.25494432	-0.29884132	0.17273832
0.79533732	0.40009532	0.02982132	-0.25177632	-0.30111632	0.17208532
0.79952632	0.40228732	0.02981732	-0.25018632	-0.30417532	0.17200732
0.80409632	0.40460632	0.02989932	-0.24585132	-0.30416932	0.17194132
0.80895532	0.40701332	0.03012332	-0.24284632	-0.30598232	0.17296332
0.81350332	0.40922832	0.03042432	-0.24210232	-0.30838732	0.17432432
0.81857132	0.41164632	0.03082232	-0.24073032	-0.31031932	0.17607732
0.82312832	0.41376732	0.03125532	-0.24015132	-0.30637232	0.17793532
0.82784732	0.41590732	0.03171032	-0.23715632	-0.30702932	0.17950832
0.83261032	0.41800332	0.03217832	-0.23229132	-0.30893832	0.18103832
0.83735332	0.42002132	0.03263532	-0.22540532	-0.30843632	0.18196232
0.84179332	0.42184932	0.03302432	-0.21383732	-0.30522732	0.18277432
0.84605632	0.42353732	0.03338632	-0.20095832	-0.30479632	0.18367332
0.85014132	0.42510532	0.03370832	-0.18584432	-0.30074032	0.18301932
0.85422032	0.42662632	0.03397632	-0.16951332	-0.29790932	0.18152132
0.85764632	0.42782132	0.03421532	-0.15609332	-0.28826632	0.17951732
0.86174832	0.42932532	0.03444532	-0.13953632	-0.28066632	0.17741732
0.86501332	0.43042132	0.03463632	-0.12637732	-0.26712532	0.17469432
0.86881032	0.43180932	0.03484732	-0.11210432	-0.25585532	0.17077832
0.87210032	0.43298432	0.03502432	-0.09809532	-0.24295332	0.16763632
0.87567432	0.43438432	0.03519332	-0.08190232	-0.23183232	0.16418532
0.87869032	0.43561432	0.03528532	-0.06461332	-0.21810832	0.16116032
0.88154932	0.43681932	0.03532732	-0.04837332	-0.20416532	0.15794032
0.88467232	0.43816232	0.03532132	-0.03124932	-0.19145832	0.15490532
0.88773632	0.43941032	0.03524332	-0.01614432	-0.17760932	0.15158732
0.89069932	0.44047332	0.03510032	-0.00456432	-0.16594232	0.14854632
0.89404532	0.44154332	0.03488832	0.00632632	-0.15518332	0.14488532
0.89787032	0.44269332	0.03462632	0.01804132	-0.14682632	0.14092332
0.90193332	0.44382632	0.03433432	0.02749932	-0.14134632	0.13653632
0.90621732	0.44498232	0.03401832	0.03443032	-0.13627232	0.13268632
0.91050732	0.44605232	0.03371132	0.03725032	-0.13338732	0.12992532
0.91525032	0.44729332	0.03341632	0.04240932	-0.13128532	0.12680132
0.92005932	0.44849732	0.03313632	0.04428432	-0.12877532	0.12468532
0.92538632	0.44987032	0.03290632	0.04572132	-0.13128932	0.12384632
0.93055332	0.45111832	0.03270232	0.04072932	-0.13253632	0.12339432
0.93611332	0.45251832	0.03248932	0.04265332	-0.13524732	0.12294432
0.94189632	0.45399832	0.03226932	0.04126832	-0.13987232	0.12352132
0.94757732	0.45545932	0.03199632	0.04144732	-0.14653532	0.12414132
0.95333432	0.45700332	0.03169632	0.03959832	-0.15318932	0.12467432
0.95870132	0.45844032	0.03133332	0.03532132	-0.16036532	0.12566932
0.96415832	0.46000432	0.03091432	0.03791732	-0.16771432	0.12555232
0.96976132	0.46166432	0.03050332	0.04180732	-0.17525732	0.12489932
0.97515332	0.46317932	0.03007832	0.03690832	-0.18263632	0.12512532
0.98074732	0.46472532	0.02962732	0.03663932	-0.18905232	0.12372632
0.98634232	0.46629232	0.02914432	0.03151332	-0.19408532	0.12169232
0.99100932	0.46739132	0.02857232	0.02897132	-0.19854232	0.11856432
0.99591332	0.46860832	0.02794232	0.02747432	-0.20135432	0.11495332
1.00045032	0.46966032	0.02724232	0.02491532	-0.20076732	0.11105432
1.00515032	0.47078632	0.02648032	0.03001932	-0.20077632	0.10551632
1.00939032	0.47178432	0.02566332	0.03207932	-0.20054532	0.09987632
1.01321032	0.47267732	0.02481132	0.04083332	-0.19811332	0.09343232
1.01694032	0.47363232	0.02398532	0.03843332	-0.19513432	0.08793532
1.02054032	0.47456032	0.02319432	0.03973132	-0.19138032	0.08247432
1.02439032	0.47562232	0.02247332	0.04292932	-0.19071532	0.07666932
1.02853032	0.47675032	0.02182732	0.04280532	-0.19085432	0.07178732
1.03265032	0.47784532	0.02131132	0.04860032	-0.18924532	0.06690932
1.03659032	0.47879432	0.02086932	0.05387332	-0.18813832	0.06429932
1.04072032	0.47978332	0.02059232	0.05426732	-0.18895932	0.06268332
1.04541032	0.48101732	0.02044732	0.05203532	-0.19212132	0.06154332
1.04985032	0.48212332	0.02040532	0.04497932	-0.19771132	0.06279632
1.05390032	0.48305232	0.02046032	0.03270032	-0.19976432	0.06486332
1.05887032	0.48438032	0.02061632	0.01921632	-0.20796632	0.06630632
1.06357032	0.48553532	0.02080432	0.01300632	-0.21376332	0.06766132
1.06865032	0.48680432	0.02099232	0.01068932	-0.22145932	0.06946832
1.07341032	0.48790032	0.02114632	0.00051132	-0.22773832	0.07207032
1.07830032	0.48902432	0.02128332	-0.00345032	-0.23462032	0.07370732
1.08263032	0.48983032	0.02139232	-0.01804232	-0.24094732	0.07514632
1.08758032	0.49084832	0.02144832	-0.02995132	-0.25232232	0.07678132
1.09264032	0.49181932	0.02141332	-0.04787832	-0.26413632	0.07724032
1.09855032	0.49309832	0.02129532	-0.05674032	-0.28999432	0.07700032
1.10442032	0.49434032	0.02098832	-0.06836832	-0.30585532	0.07700632
1.10892032	0.49496232	0.02050132	-0.09792032	-0.32223632	0.07553232
1.11320032	0.49549732	0.01976232	-0.12155532	-0.32601832	0.07395532
1.11815032	0.49627332	0.01875632	-0.14899732	-0.35279332	0.07074732
1.12282032	0.49689932	0.01743932	-0.17319932	-0.36515032	0.06674632
1.12708032	0.49729232	0.01579732	-0.19963732	-0.37284132	0.05918032
1.13216032	0.49803732	0.01389732	-0.21459132	-0.37974332	0.05114032
1.13531032	0.49811432	0.01178832	-0.23581532	-0.37722432	0.04348132
1.13801032	0.49815532	0.00962032	-0.25075232	-0.38254832	0.03556832
1.14180032	0.49890332	0.00746932	-0.25887132	-0.36813932	0.03269032
1.14545032	0.49974732	0.00534932	-0.26229032	-0.37146832	0.02950232
1.14720032	0.49995632	0.00324332	-0.26752232	-0.36344732	0.02694132
1.15141032	0.50125032	0.00105832	-0.25940332	-0.35623932	0.02558632
1.15147032	0.50079632	-0.00112932	-0.25720832	-0.35176932	0.02299132
1.15448032	0.50163832	-0.00333332	-0.24608532	-0.34364632	0.01933932
1.15711032	0.50241432	-0.00549132	-0.23358932	-0.33275232	0.01846332
1.15958032	0.50320932	-0.00752632	-0.22369032	-0.32260432	0.02003332
1.16281032	0.50433732	-0.00940532	-0.22283632	-0.32765732	0.02033832
1.16588032	0.50535432	-0.01107832	-0.21784632	-0.32124332	0.02488232
1.16692032	0.50549132	-0.01260532	-0.22679732	-0.31247832	0.02749932
1.17003032	0.50660132	-0.01400832	-0.23406632	-0.31157432	0.03127832
1.17257032	0.50755832	-0.01531332	-0.24465232	-0.31142932	0.03508832
1.17500032	0.50850432	-0.01650332	-0.25061132	-0.31235232	0.04065732
1.17837032	0.50991032	-0.01764932	-0.25803632	-0.32010132	0.04292832
1.18141032	0.51125232	-0.01872732	-0.26467232	-0.32643732	0.04712132
1.18382032	0.51240932	-0.01972632	-0.26435232	-0.31934532	0.05503632
1.18643032	0.51372732	-0.02068132	-0.26840732	-0.31509732	0.06106332
1.18941032	0.51527932	-0.02163732	-0.27515232	-0.32018632	0.06538932
1.19162032	0.51659932	-0.02258632	-0.28696832	-0.32384532	0.07037632
1.19514032	0.51856532	-0.02362632	-0.29410732	-0.32335732	0.07481432
1.19726032	0.51995632	-0.02479732	-0.30106832	-0.32347632	0.07993432
1.19910032	0.52121632	-0.02612032	-0.30726632	-0.32292432	0.08169932
1.20039032	0.52227232	-0.02755032	-0.30867232	-0.31933932	0.08380032
1.20033032	0.52280332	-0.02903332	-0.30975532	-0.31225832	0.08526032
1.20143032	0.52389132	-0.03052732	-0.30894732	-0.30817732	0.08676032
1.20199032	0.52476032	-0.03203332	-0.30829732	-0.30398532	0.08724532
1.20202032	0.52543532	-0.03348032	-0.30482232	-0.29348732	0.08897132
1.20213032	0.52609632	-0.03490632	-0.30393632	-0.29657432	0.08936632
1.20124032	0.52630332	-0.03629632	-0.30890032	-0.29203932	0.09029032
1.20188032	0.52716632	-0.03770132	-0.30692232	-0.28510732	0.09101832
1.20255032	0.52800232	-0.03915432	-0.30681132	-0.28836832	0.09040832
1.20362032	0.52895532	-0.04060432	-0.30045132	-0.28360332	0.08979032
1.20394032	0.52957032	-0.04206432	-0.29512832	-0.28314032	0.08934732
1.20444032	0.53025632	-0.04355932	-0.29167732	-0.28050832	0.08908732
1.20523032	0.53109332	-0.04509532	-0.29031332	-0.27622932	0.08797332
1.20438032	0.53122632	-0.04651532	-0.28859132	-0.26850432	0.08945332
1.20238032	0.53083232	-0.04788432	-0.29166632	-0.25939232	0.09260332
1.20418032	0.53209232	-0.04947132	-0.28935832	-0.26084632	0.09155332
1.20447032	0.53261132	-0.05103232	-0.28849832	-0.26602632	0.09024132
1.20364032	0.53258532	-0.05261032	-0.28549732	-0.25970332	0.09156832
1.20318032	0.53267832	-0.05430532	-0.28364532	-0.25993032	0.09063232
1.20111032	0.53202632	-0.05588732	-0.28404232	-0.24968232	0.09162932
1.20062032	0.53204632	-0.05759832	-0.28361932	-0.24626332	0.09137632
1.20254032	0.53317332	-0.05941132	-0.28325632	-0.25447432	0.08850532
1.20261032	0.53346932	-0.06102832	-0.28430632	-0.25771832	0.08690132
1.20172032	0.53333232	-0.06252432	-0.28557932	-0.25330732	0.08727732
1.20118032	0.53333632	-0.06400632	-0.28551132	-0.25315932	0.08825632
1.20173032	0.53381432	-0.06551932	-0.28369232	-0.25648732	0.08755332
1.20101032	0.53373832	-0.06692932	-0.28475432	-0.25436532	0.08667532
1.20061032	0.53381732	-0.06827532	-0.28666932	-0.25943332	0.08570432
1.19971032	0.53371432	-0.06957732	-0.28489232	-0.26043432	0.08561232
1.19999032	0.53416732	-0.07088132	-0.27975932	-0.26267132	0.08384132
1.19815032	0.53370032	-0.07204132	-0.27971732	-0.25546232	0.08424332
1.19705032	0.53360232	-0.07325232	-0.27679332	-0.24811332	0.08310032
1.19661032	0.53378732	-0.07447732	-0.27321132	-0.24552232	0.08210832
1.19525032	0.53359232	-0.07561632	-0.27222932	-0.23857432	0.08127632
1.19442032	0.53362132	-0.07675132	-0.26949832	-0.23232332	0.07953332
1.19371032	0.53370132	-0.07782232	-0.26591832	-0.22905332	0.07770132
1.19223032	0.53345432	-0.07877832	-0.26304632	-0.22235232	0.07657332
1.19129032	0.53337632	-0.07969632	-0.26226832	-0.21800632	0.07613832
1.19028032	0.53323232	-0.08052732	-0.25761832	-0.21208032	0.07553932
1.18891032	0.53289832	-0.08119532	-0.25259732	-0.20715232	0.07438432
1.18743032	0.53249332	-0.08166232	-0.25224932	-0.20178932	0.07519932
1.18696032	0.53248732	-0.08203732	-0.24817032	-0.19884032	0.07596632
1.18688032	0.53257632	-0.08229232	-0.24279832	-0.19536732	0.07702832
1.18671032	0.53255832	-0.08236932	-0.23859432	-0.19514832	0.07836832
1.18575032	0.53213932	-0.08224332	-0.23619132	-0.19052832	0.08046732
1.18534032	0.53192732	-0.08197932	-0.23379832	-0.18998932	0.08303032
1.18495032	0.53169332	-0.08153632	-0.22940932	-0.18776332	0.08710632
1.18529032	0.53180232	-0.08096932	-0.22102932	-0.19034632	0.08899132
1.18499032	0.53161532	-0.08021032	-0.21814632	-0.18952132	0.09409132
1.18489032	0.53155532	-0.07933232	-0.21336332	-0.19123532	0.09801432
1.18539032	0.53177232	-0.07840832	-0.20735932	-0.19168232	0.10228832
1.18444032	0.53138332	-0.07736532	-0.20755532	-0.18840632	0.10793632
1.18475032	0.53158832	-0.07640832	-0.19948332	-0.19141732	0.11091132
1.18500032	0.53180132	-0.07542832	-0.19577832	-0.19444732	0.11456832
1.18526032	0.53209932	-0.07450532	-0.18705032	-0.19532332	0.11837832
1.18445032	0.53194532	-0.07356732	-0.18614232	-0.19223032	0.12306532
1.18399032	0.53197232	-0.07273532	-0.18287432	-0.19157732	0.12669232
1.18354032	0.53201932	-0.07204432	-0.17879832	-0.19063032	0.12979332
1.18275032	0.53197032	-0.07142832	-0.17483932	-0.18932432	0.13275732
1.18120032	0.53160132	-0.07091432	-0.17401732	-0.18627932	0.13561432
1.18068032	0.53174032	-0.07054832	-0.17047532	-0.18534532	0.13848932
1.18063032	0.53209932	-0.07036832	-0.16678832	-0.18518432	0.14176732
1.18007032	0.53220232	-0.07032032	-0.16327932	-0.18294532	0.14338932
1.17877032	0.53191032	-0.07041432	-0.16441232	-0.17909232	0.14486632
1.17908032	0.53225232	-0.07084032	-0.16202732	-0.18210132	0.14460232
1.17867032	0.53217032	-0.07146232	-0.16312532	-0.18291732	0.14338532
1.17885032	0.53229032	-0.07235632	-0.16094532	-0.18379732	0.14220232
1.17867032	0.53216132	-0.07344632	-0.16297732	-0.18505032	0.13908232
1.17949032	0.53244032	-0.07479332	-0.15891332	-0.18837332	0.13483032
1.17951032	0.53230632	-0.07627532	-0.16430532	-0.19155832	0.13182232
1.18040032	0.53256832	-0.07802232	-0.16379032	-0.19785132	0.12720532
1.18109032	0.53267332	-0.07998132	-0.16632732	-0.20272032	0.12165132
1.18180032	0.53271032	-0.08228032	-0.16917932	-0.20612432	0.11582332
1.18321032	0.53293032	-0.08505132	-0.17332132	-0.21349332	0.10712132
1.18536032	0.53329332	-0.08840332	-0.18281132	-0.22373532	0.09596132
1.18959032	0.53437432	-0.09253432	-0.18701032	-0.24069332	0.07847932
1.19144032	0.53417932	-0.09699332	-0.19512832	-0.24769332	0.05856632
1.19190032	0.53300532	-0.10169332	0.04680532	-0.60237832	0.00956032
1.17988032	0.52804632	-0.10224732	-0.17590232	-0.19656532	0.04015832
1.18062032	0.52838732	-0.10223332	-0.18552832	-0.19654232	0.04330232
1.18095032	0.52801432	-0.10224932	-0.19282932	-0.19452032	0.04419032
1.18121032	0.52758732	-0.10231532	-0.18640232	-0.19980932	0.04155432
1.18068032	0.52687132	-0.10199632	-0.17909932	-0.19975932	0.03471932
1.18229032	0.52699732	-0.10156532	-0.16521432	-0.21540932	0.02582032
1.18257032	0.52674632	-0.10032832	-0.15883232	-0.21679532	0.02297932
1.18563032	0.52799132	-0.09846932	-0.15605932	-0.23283432	0.02242832
1.18938032	0.52975932	-0.09571132	-0.16333432	-0.24949632	0.02653132
1.19156032	0.53095632	-0.09197532	-0.18599332	-0.26725732	0.03485532
1.19430032	0.53255332	-0.08770132	-0.19873532	-0.28333832	0.04746532
1.19592032	0.53372332	-0.08296732	-0.20115332	-0.29539832	0.06109532
1.19513032	0.53386732	-0.07791132	-0.20179532	-0.29214832	0.07901632
1.19369032	0.53370832	-0.07285232	-0.20021032	-0.28839132	0.09541232
1.19274032	0.53369532	-0.06805032	-0.18935932	-0.28231732	0.10926932
1.19083032	0.53314932	-0.06348232	-0.17835432	-0.27713432	0.12056132
1.18539032	0.53088432	-0.05909632	-0.17293532	-0.24788232	0.13432032
1.18622032	0.53122932	-0.05547732	-0.15546832	-0.25066132	0.13888632
1.18399032	0.53008332	-0.05207432	-0.15630732	-0.24442432	0.14528632
1.18203032	0.52896332	-0.04905532	-0.15299332	-0.23338332	0.15006032
1.18100032	0.52818132	-0.04631632	-0.15241232	-0.22984232	0.15257632
1.17818032	0.52655232	-0.04375632	-0.15127332	-0.21900632	0.15652632
1.17998032	0.52694832	-0.04167932	-0.14737332	-0.22355232	0.15785632
1.17819032	0.52573832	-0.03968532	-0.15355432	-0.21686032	0.16190532
1.17937032	0.52584432	-0.03803932	-0.14921732	-0.22286132	0.16217432
1.17924032	0.52538532	-0.03656232	-0.14822532	-0.22158532	0.16371932
1.17994032	0.52531532	-0.03528532	-0.14332732	-0.22312332	0.16444332
1.18054032	0.52525232	-0.03416132	-0.14064832	-0.22522632	0.16497432
1.17991032	0.52469132	-0.03317432	-0.13722532	-0.22314732	0.16668932
1.17958032	0.52431432	-0.03228732	-0.13622032	-0.22100132	0.16744232
1.17913032	0.52393732	-0.03152032	-0.13122732	-0.21870732	0.16905332
1.17905032	0.52376032	-0.03087332	-0.12644332	-0.21649932	0.17034832
1.17943032	0.52381932	-0.03032732	-0.12485532	-0.21930032	0.17075332
1.17823032	0.52317232	-0.02986032	-0.12682632	-0.21368232	0.17168032
1.17914032	0.52343332	-0.02951332	-0.12216332	-0.21577732	0.17231432
1.17908032	0.52328632	-0.02926132	-0.12416532	-0.21722732	0.17179632
1.17852032	0.52292432	-0.02913532	-0.12273632	-0.21265032	0.17150232
1.17871032	0.52287532	-0.02910032	-0.11943632	-0.21398532	0.17093032
1.17858032	0.52272232	-0.02913232	-0.11892632	-0.21378532	0.16969132
1.17885032	0.52274332	-0.02923132	-0.11449232	-0.21357432	0.16755532
1.17826032	0.52240532	-0.02932032	-0.11827932	-0.21275332	0.16736232
1.17816032	0.52231332	-0.02943132	-0.11712932	-0.21110832	0.16658032
1.17841032	0.52237832	-0.02954432	-0.11725032	-0.21401632	0.16554832
1.17803032	0.52219832	-0.02966032	-0.11824032	-0.21373732	0.16485532
1.17803032	0.52221232	-0.02978632	-0.11913632	-0.21753132	0.16405332
1.17775032	0.52212932	-0.02993332	-0.11832632	-0.21678932	0.16397732
1.17777032	0.52222032	-0.03006532	-0.12351932	-0.21938732	0.16332132
1.17717032	0.52206732	-0.03019932	-0.12552932	-0.21809832	0.16241032
1.17744032	0.52228032	-0.03034832	-0.12773132	-0.22033432	0.16104032
1.17646032	0.52197232	-0.03050632	-0.13494632	-0.21821332	0.15999632
1.17732032	0.52242132	-0.03068132	-0.13304532	-0.22269932	0.15814632
1.17589032	0.52184732	-0.03081432	-0.13840132	-0.21856832	0.15714232
1.17675032	0.52228032	-0.03099832	-0.13736632	-0.22323232	0.15493832
1.17651032	0.52223832	-0.03115932	-0.13926132	-0.22824832	0.15390332
1.17590032	0.52206032	-0.03130232	-0.13953232	-0.22589132	0.15192832
1.17580032	0.52213532	-0.03142832	-0.14036832	-0.22917432	0.15037632
1.17532032	0.52204932	-0.03150132	-0.13957532	-0.23009532	0.14922432
1.17450032	0.52189532	-0.03150132	-0.14131132	-0.22802132	0.14812932
1.17349032	0.52158132	-0.03145232	-0.14565932	-0.22680232	0.14678432
1.17309032	0.52154432	-0.03136832	-0.14679932	-0.22588332	0.14472732
1.17226032	0.52129032	-0.03123532	-0.15075332	-0.22467432	0.14387632
1.17183032	0.52117532	-0.03105732	-0.15406632	-0.22623232	0.14260832
1.17148032	0.52105932	-0.03088732	-0.15656232	-0.22760332	0.14152432
1.17227032	0.52140432	-0.03068932	-0.15484632	-0.23294732	0.14021432
1.17124032	0.52089232	-0.03042932	-0.15842532	-0.23299432	0.13882332
1.16977032	0.52016832	-0.03010832	-0.16453332	-0.23109932	0.13798932
1.16948032	0.51992432	-0.02977132	-0.16613932	-0.23706432	0.13754232
1.16843032	0.51937932	-0.02938832	-0.17028132	-0.23358032	0.13683232
1.16769032	0.51897432	-0.02898232	-0.17376832	-0.23454232	0.13626032
1.16648032	0.51837532	-0.02855932	-0.17887932	-0.23248132	0.13665732
1.16622032	0.51816932	-0.02816932	-0.18194032	-0.23548532	0.13580532
1.16595032	0.51791132	-0.02783332	-0.18387532	-0.23672832	0.13505932
1.16460032	0.51712332	-0.02747232	-0.19223332	-0.23707932	0.13416532
1.16380032	0.51655932	-0.02718232	-0.19388032	-0.23438232	0.13308332
1.16299032	0.51595532	-0.02698032	-0.19594532	-0.23502632	0.13172132
1.16189032	0.51520432	-0.02683532	-0.19532732	-0.23379632	0.13057932
1.16078032	0.51445832	-0.02669932	-0.19475232	-0.23524032	0.12964732
1.16048032	0.51406732	-0.02660732	-0.19079932	-0.23724032	0.12806032
1.15900032	0.51316432	-0.02649632	-0.19112932	-0.23539832	0.12711832
1.15799032	0.51245632	-0.02640532	-0.18873932	-0.23377432	0.12621232
1.15609032	0.51131332	-0.02630132	-0.18965632	-0.22896532	0.12538032
1.15509032	0.51052532	-0.02621832	-0.18828232	-0.22803032	0.12408732
1.15378032	0.50956132	-0.02613532	-0.18839132	-0.22554332	0.12259432
1.15271032	0.50865332	-0.02605832	-0.18756232	-0.22667032	0.12098932
1.15069032	0.50727232	-0.02595032	-0.18895532	-0.22360032	0.11897332
1.14940032	0.50620832	-0.02583732	-0.18838832	-0.22056032	0.11724932
1.14758032	0.50484932	-0.02569932	-0.18821032	-0.21819432	0.11588932
1.14677032	0.50396432	-0.02554132	-0.18352032	-0.21927332	0.11451332
1.14514032	0.50268032	-0.02527232	-0.18460232	-0.21850732	0.11295832
1.14399032	0.50159632	-0.02495032	-0.18432932	-0.21874132	0.11186432
1.14431032	0.50113832	-0.02456732	-0.18182432	-0.22496832	0.10996732
1.14361032	0.50021532	-0.02402232	-0.18308132	-0.22606032	0.10949132
1.14187032	0.49887432	-0.02335932	-0.18391832	-0.22289932	0.11026232
1.13994032	0.49747932	-0.02258932	-0.18626432	-0.22099632	0.11062532
1.14044032	0.49715332	-0.02182932	-0.18451232	-0.23179032	0.11038932
1.13908032	0.49601232	-0.02093732	-0.18540532	-0.23489832	0.11135032
1.13777032	0.49489932	-0.01984632	-0.18423832	-0.23477032	0.11434632
1.13686032	0.49396032	-0.01866032	-0.18212532	-0.23813832	0.11803032
1.13491032	0.49256332	-0.01734432	-0.18640632	-0.23666432	0.12226932
1.13340032	0.49130832	-0.01600032	-0.19146432	-0.23878432	0.12598832
1.13182032	0.48993532	-0.01464332	-0.19604432	-0.24068532	0.12963332
1.12999032	0.48836432	-0.01336732	-0.19869232	-0.23952632	0.13236232
1.12908032	0.48711232	-0.01217332	-0.19481232	-0.24241132	0.13363632
1.12641032	0.48502132	-0.01101732	-0.19188332	-0.23990432	0.13710032
1.12384032	0.48293532	-0.00996132	-0.18726532	-0.24253932	0.13864232
1.12323032	0.48168032	-0.00894232	-0.17748032	-0.24653132	0.14070532
1.12070032	0.47954232	-0.00786032	-0.17294632	-0.24469932	0.14294732
1.11933032	0.47790432	-0.00678032	-0.16818532	-0.24429132	0.14510632
1.11651032	0.47558832	-0.00568632	-0.16857932	-0.24227832	0.14742732
1.11315032	0.47303332	-0.00463632	-0.17112732	-0.23559932	0.14990132
1.11025032	0.47056332	-0.00361532	-0.17360232	-0.23243332	0.15074532
1.10779032	0.46818332	-0.00270732	-0.17507132	-0.22260832	0.15162932
1.10498032	0.46550532	-0.00185432	-0.17636232	-0.22188732	0.15171432
1.10294032	0.46306232	-0.00110432	-0.17550332	-0.21983832	0.15084332
1.10150032	0.46077132	-0.00046232	-0.17305732	-0.21947132	0.15009832
1.09774032	0.45739932	0.00009632	-0.18450332	-0.21631432	0.14867232
1.09424032	0.45405832	0.00052432	-0.18961632	-0.20910632	0.14627532
1.09174032	0.45105832	0.00082732	-0.18991132	-0.20635032	0.14387832
1.08969032	0.44818832	0.00098832	-0.18266332	-0.20536832	0.14121132
1.08556032	0.44443132	0.00103232	-0.17931832	-0.19796432	0.13842232
1.08168032	0.44081432	0.00097232	-0.16700732	-0.19612532	0.13690332
1.07772032	0.43721932	0.00088932	-0.15144132	-0.19198032	0.13602932
1.07336032	0.43348232	0.00082832	-0.13876932	-0.18237132	0.13561232
1.06919032	0.42987332	0.00083232	-0.12634532	-0.17280732	0.13702132
1.06509032	0.42623632	0.00092032	-0.11847832	-0.16542632	0.13842932
1.06161032	0.42276732	0.00107332	-0.10684932	-0.16266332	0.14126632
1.05841032	0.41936332	0.00128732	-0.09453132	-0.15736232	0.14525632
1.05454032	0.41565332	0.00149732	-0.08821032	-0.15317032	0.14924132
1.05025032	0.41175732	0.00168432	-0.08135132	-0.14448232	0.15278432
1.04656032	0.40805432	0.00182932	-0.07143632	-0.13811132	0.15691932
1.04387032	0.40466432	0.00198232	-0.05934532	-0.13584932	0.16059432
1.03977032	0.40066032	0.00211732	-0.05828532	-0.13158332	0.16473732
1.03732032	0.39723832	0.00224232	-0.05604232	-0.12999932	0.16955232
1.03452032	0.39362132	0.00233232	-0.05704532	-0.12689432	0.17353732
1.03213032	0.39015132	0.00235232	-0.05903932	-0.12639032	0.17660132
1.02966032	0.38653832	0.00231232	-0.07183932	-0.12713532	0.17957332
1.02893032	0.38342632	0.00221332	-0.08291632	-0.13044632	0.18170232
1.02854032	0.38024332	0.00203232	-0.09724032	-0.13732832	0.18206632
1.02757032	0.37675432	0.00174132	-0.11784432	-0.14266232	0.17976432
1.02625032	0.37313232	0.00129232	-0.13934132	-0.14778132	0.17785032
1.02620032	0.36999432	0.00077432	-0.15194332	-0.16010732	0.17628332
1.02543032	0.36672632	0.00012432	-0.16478232	-0.17525532	0.17444932
1.02262032	0.36289132	-0.00064432	-0.17749432	-0.17580932	0.17448332
1.02116032	0.35958032	-0.00148132	-0.17922432	-0.18339532	0.17269632
1.02082032	0.35671432	-0.00229332	-0.17984532	-0.19738032	0.17221832
1.01932032	0.35348532	-0.00310632	-0.18559932	-0.20600132	0.17086632
1.01661032	0.34994532	-0.00389132	-0.19604332	-0.20833732	0.16926932
1.01492032	0.34685732	-0.00469632	-0.20303632	-0.21851432	0.16755132
1.01342032	0.34390832	-0.00550932	-0.20565032	-0.22135332	0.16421332
1.01268032	0.34131632	-0.00632632	-0.20575432	-0.22141832	0.16023932
1.01128032	0.33853932	-0.00710932	-0.20712132	-0.22157432	0.15746932
1.00878032	0.33547532	-0.00782532	-0.21644732	-0.22243532	0.15351232
1.00764032	0.33288932	-0.00847132	-0.21834632	-0.22899732	0.14931832
1.00632032	0.33034132	-0.00901032	-0.22199032	-0.23050032	0.14570932
1.00523032	0.32794332	-0.00942932	-0.22623532	-0.23169532	0.14286032
1.00340032	0.32541332	-0.00968832	-0.23623432	-0.22988232	0.14007132
1.00199032	0.32312732	-0.00988232	-0.24145632	-0.22951932	0.13728632
0.99991432	0.32071432	-0.00998232	-0.24566332	-0.22627632	0.13580732
0.99817232	0.31845332	-0.01000532	-0.24860632	-0.22386632	0.13548032
0.99649332	0.31623732	-0.01001232	-0.25021732	-0.22394632	0.13423532
0.99517132	0.31414432	-0.01001432	-0.24960732	-0.22513932	0.13415232
0.99441332	0.31218332	-0.01001232	-0.24551432	-0.22333332	0.13421132
0.99324132	0.31008632	-0.01000332	-0.24145432	-0.22002332	0.13507432
0.99113432	0.30771132	-0.00995932	-0.24340532	-0.21542632	0.13568832
0.98887332	0.30528432	-0.00991932	-0.24461832	-0.21126932	0.13696632
0.98660732	0.30288932	-0.00990532	-0.24718232	-0.20292332	0.13744732
0.98472232	0.30067932	-0.00994832	-0.24893032	-0.19849632	0.13883332
0.98314732	0.29860832	-0.01002132	-0.24953732	-0.19598532	0.14006932
0.98203332	0.29666332	-0.01014132	-0.24707532	-0.18966232	0.14172432
0.98055932	0.29459232	-0.01027332	-0.24729732	-0.18329232	0.14291832
0.97867532	0.29230132	-0.01039432	-0.24959132	-0.17250232	0.14353332
0.97695232	0.29003832	-0.01048832	-0.25367632	-0.16326032	0.14495332
0.97570232	0.28792232	-0.01063732	-0.25569932	-0.15530432	0.14511432
0.97362532	0.28559532	-0.01076732	-0.26187432	-0.14435032	0.14677732
0.97292532	0.28364832	-0.01092132	-0.26337532	-0.14436332	0.14813632
0.97192832	0.28150532	-0.01109032	-0.26707832	-0.14329732	0.14916832
0.97153332	0.27950932	-0.01129032	-0.27066132	-0.14250832	0.15051232
0.97091132	0.27741332	-0.01151832	-0.27480032	-0.14008132	0.15192632
0.97016032	0.27526432	-0.01177032	-0.28026132	-0.13728932	0.15362532
0.96902732	0.27302432	-0.01204432	-0.28544432	-0.13344132	0.15540632
0.96789632	0.27078432	-0.01233532	-0.28923132	-0.13170132	0.15751532
0.96631532	0.26844232	-0.01266932	-0.29414232	-0.12781132	0.15903132
0.96463832	0.26611332	-0.01299832	-0.29916432	-0.12546332	0.16012632
0.96299632	0.26386132	-0.01336932	-0.30281632	-0.12143532	0.16119132
0.96222032	0.26188432	-0.01373332	-0.30599032	-0.11789232	0.16245432
0.96094232	0.25981432	-0.01408032	-0.30787532	-0.11041432	0.16337232
0.95955832	0.25777832	-0.01438532	-0.31069332	-0.10274632	0.16555332
0.95826932	0.25584132	-0.01468932	-0.31262632	-0.09749832	0.16709532
0.95696132	0.25404232	-0.01496132	-0.31309732	-0.09151332	0.16881832
0.95631932	0.25255332	-0.01520632	-0.31261332	-0.08323032	0.17130032
0.95495032	0.25097832	-0.01534432	-0.31748432	-0.07762732	0.17504332
0.95390832	0.24950332	-0.01549832	-0.32343632	-0.07015132	0.17896832
0.95425732	0.24834932	-0.01575632	-0.32670032	-0.06612532	0.18184932
0.95350332	0.24680332	-0.01611632	-0.33256832	-0.05774732	0.18401232
0.95258232	0.24508532	-0.01663632	-0.33800032	-0.05078432	0.18484832
0.95232532	0.24342532	-0.01735732	-0.34011032	-0.04471332	0.18485832
0.95232132	0.24174732	-0.01823332	-0.34132632	-0.04205532	0.18382832
0.95228632	0.23994532	-0.01918732	-0.34480232	-0.03950532	0.18226632
0.95168532	0.23798632	-0.02023832	-0.34840732	-0.03444132	0.18068532
0.95115332	0.23604432	-0.02138132	-0.35191432	-0.02960732	0.17918832
0.95062932	0.23407732	-0.02258432	-0.35513032	-0.02654532	0.17778032
0.95062432	0.23226232	-0.02385632	-0.35697032	-0.02319032	0.17541032
0.95030232	0.23032932	-0.02514832	-0.35866132	-0.02013632	0.17403732
0.94972232	0.22837732	-0.02644332	-0.36040532	-0.01462232	0.17324632
0.94923432	0.22646532	-0.02771532	-0.36425032	-0.00970732	0.17185732
0.94900232	0.22467932	-0.02900932	-0.36560432	-0.00650032	0.17130032
0.94938832	0.22304132	-0.03032132	-0.36678532	-0.00456532	0.17024732
0.94901532	0.22121532	-0.03164432	-0.36996932	0.00050032	0.16959932
0.94864232	0.21938132	-0.03294932	-0.37463732	0.00448632	0.16904632
0.94886032	0.21766932	-0.03429932	-0.37757632	0.00732032	0.16714932
0.94847732	0.21578632	-0.03566832	-0.38152732	0.01022932	0.16591732
0.94857832	0.21396432	-0.03702532	-0.38392432	0.01196032	0.16324232
0.94972132	0.21231532	-0.03841632	-0.38319732	0.01271832	0.15988132
0.95009432	0.21044832	-0.03972732	-0.38632732	0.01452332	0.15628732
0.95061432	0.20860032	-0.04099332	-0.39200932	0.01548732	0.15224132
0.95141332	0.20681232	-0.04231632	-0.39714632	0.01178532	0.14709632
0.95256932	0.20499932	-0.04369332	-0.40293732	0.00905432	0.14006732
0.95377432	0.20311832	-0.04516132	-0.41062132	0.00788932	0.13177532
0.95405032	0.20102532	-0.04662732	-0.41994032	0.00502532	0.12272932
0.95444832	0.19906432	-0.04802332	-0.42695932	0.00157732	0.11323132
0.95408832	0.19706032	-0.04925532	-0.43299232	-0.00035732	0.10530032
0.95383932	0.19527232	-0.05031432	-0.43577832	0.00131232	0.09971232
0.95249232	0.19346632	-0.05117632	-0.43612732	0.00180232	0.09615832
0.95268932	0.19208832	-0.05203432	-0.42876332	0.00150932	0.09281032
0.95107232	0.19043232	-0.05273732	-0.42505232	0.00581832	0.09061032
0.95018532	0.18895432	-0.05346332	-0.41869232	0.00967232	0.08875932
0.94957832	0.18748832	-0.05422832	-0.41208232	0.01547932	0.08685632
0.94926132	0.18602132	-0.05501132	-0.40777732	0.01451132	0.08337432
0.94902432	0.18451132	-0.05583732	-0.40534832	0.01690732	0.08011832
0.94900832	0.18294432	-0.05667832	-0.40508632	0.01414732	0.07581032
0.94979632	0.18146532	-0.05760632	-0.40580832	0.01013832	0.07226032
0.95012632	0.17982932	-0.05858432	-0.41050332	0.00734532	0.06711732
0.95015132	0.17806332	-0.05965432	-0.41643832	0.00592232	0.06149132
0.95085932	0.17641632	-0.06089732	-0.41930832	0.00282632	0.05580132
0.95027532	0.17453332	-0.06213132	-0.42136732	0.00274632	0.05020332
0.94998332	0.17270432	-0.06347232	-0.42118732	0.00347532	0.04430432
0.94973332	0.17084432	-0.06489932	-0.41854332	0.00231432	0.03873432
0.94973932	0.16903832	-0.06638232	-0.41591632	0.00054632	0.03358132
0.94956932	0.16718732	-0.06785732	-0.41193732	-0.00174032	0.02910932
0.94894732	0.16530332	-0.06924632	-0.41099432	-0.00313432	0.02497432
0.95019432	0.16380132	-0.07067532	-0.40694732	-0.01149132	0.01964532
0.94918132	0.16194632	-0.07188232	-0.40899032	-0.01231932	0.01791032
0.94991032	0.16045232	-0.07319532	-0.41012532	-0.02427032	0.01145032
0.94951432	0.15886632	-0.07435632	-0.41101832	-0.02623032	0.00709432
0.94959032	0.15747332	-0.07554532	-0.41154932	-0.03616032	0.00089732
0.94895332	0.15611832	-0.07660632	-0.41304632	-0.03958232	-0.00393932
0.94749132	0.15479432	-0.07744932	-0.41534032	-0.04363932	-0.00788132
0.94657032	0.15375032	-0.07818432	-0.41314932	-0.04685232	-0.01130032
0.94552132	0.15287132	-0.07882932	-0.41075032	-0.04536532	-0.01238232
0.94454432	0.15210432	-0.07944832	-0.40835732	-0.05291232	-0.01684532
0.94479032	0.15163232	-0.08019432	-0.40402632	-0.05990632	-0.02066532
0.94417932	0.15107332	-0.08094232	-0.40422532	-0.06689832	-0.02483232
0.94286332	0.15045132	-0.08171332	-0.40598632	-0.06943932	-0.02776932
0.94158432	0.14991032	-0.08256732	-0.40614332	-0.06978132	-0.03053332
0.94031932	0.14943332	-0.08351332	-0.40455632	-0.07050532	-0.03356532
0.93894532	0.14898332	-0.08459232	-0.40238632	-0.07290332	-0.03721832
0.93766332	0.14856632	-0.08583632	-0.39966732	-0.07301232	-0.04072132
0.93621532	0.14813232	-0.08727132	-0.39632132	-0.07173732	-0.04398332
0.93493232	0.14769432	-0.08890232	-0.39255232	-0.07239632	-0.04834932
0.93415532	0.14734632	-0.09073132	-0.38852732	-0.07801732	-0.05467832
0.93286032	0.14692432	-0.09255932	-0.38469432	-0.07544932	-0.05770132
0.93186432	0.14657132	-0.09428432	-0.38034932	-0.07773732	-0.06187432
0.93098632	0.14625932	-0.09577732	-0.37804632	-0.07721032	-0.06310932
0.92987432	0.14594032	-0.09702132	-0.37442832	-0.08309232	-0.06424132
0.92964732	0.14574832	-0.09823532	-0.37011132	-0.08381732	-0.06441032
0.92898432	0.14547632	-0.09931032	-0.36574632	-0.08597332	-0.06380032
0.92795732	0.14513132	-0.10014432	-0.36465932	-0.08556332	-0.06327932
0.92766532	0.14486332	-0.10092732	-0.35743132	-0.08681432	-0.06317732
0.92686132	0.14448732	-0.10149132	-0.35633332	-0.09041832	-0.06264932
0.92646332	0.14414432	-0.10200432	-0.35382932	-0.09220832	-0.06291432
0.92598432	0.14377032	-0.10248232	-0.35144432	-0.09150232	-0.06316532
0.92533032	0.14336632	-0.10294132	-0.35055132	-0.09408732	-0.06388732
0.92509432	0.14306032	-0.10340532	-0.34661932	-0.09388332	-0.06491532
0.92481232	0.14278432	-0.10384332	-0.33914032	-0.09661632	-0.06672732
0.92356832	0.14242532	-0.10414832	-0.33724832	-0.09134332	-0.06648932
0.92309732	0.14229832	-0.10454832	-0.32712432	-0.09455332	-0.06823432
0.92262832	0.14220632	-0.10493532	-0.31921132	-0.09083932	-0.06864032
0.92233332	0.14218832	-0.10536432	-0.31316132	-0.08863932	-0.07010732
0.92186432	0.14218232	-0.10574432	-0.30847732	-0.08729132	-0.07166532
0.92149932	0.14223132	-0.10612232	-0.30641232	-0.08403132	-0.07233032
0.92133732	0.14237132	-0.10645932	-0.30328432	-0.08536232	-0.07379632
0.92146732	0.14258232	-0.10685932	-0.29763532	-0.09009132	-0.07554732
0.92120832	0.14278232	-0.10722832	-0.29103732	-0.08515832	-0.07553832
0.92062032	0.14294932	-0.10758532	-0.28567732	-0.07881232	-0.07579432
0.92040032	0.14319532	-0.10799032	-0.27819232	-0.08126932	-0.07827232
0.92000932	0.14340132	-0.10833332	-0.26999232	-0.07578732	-0.07874632
0.91966932	0.14358432	-0.10860432	-0.26648532	-0.07323832	-0.08019932
0.91925932	0.14373432	-0.10878532	-0.26557232	-0.07018232	-0.08078332
0.91879832	0.14384332	-0.10888932	-0.26737132	-0.07363832	-0.08251432
0.91903632	0.14405032	-0.10903132	-0.26497032	-0.07345732	-0.08380632
0.91869532	0.14418232	-0.10907132	-0.26488732	-0.07226332	-0.08579032
0.91867132	0.14438432	-0.10913232	-0.26183332	-0.07806732	-0.08897832
0.91806532	0.14450432	-0.10908832	-0.26342332	-0.07352332	-0.09008532
0.91790932	0.14473932	-0.10907532	-0.26031132	-0.07365832	-0.09206632
0.91736932	0.14495932	-0.10900932	-0.26194132	-0.07650132	-0.09447432
0.91690932	0.14527732	-0.10892832	-0.26274632	-0.07672132	-0.09662432
0.91696332	0.14573632	-0.10892132	-0.26212132	-0.08264032	-0.09938032
0.91652132	0.14622032	-0.10888332	-0.26382032	-0.07784332	-0.10002332
0.91654432	0.14689932	-0.10894532	-0.26050732	-0.08281032	-0.10189932
0.91608932	0.14754632	-0.10901932	-0.25976832	-0.08320132	-0.10262132
0.91563232	0.14822932	-0.10914532	-0.26272832	-0.08353932	-0.10367132
0.91533032	0.14897932	-0.10930732	-0.26371732	-0.08594632	-0.10544032
0.91533832	0.14978632	-0.10952532	-0.26226732	-0.08284432	-0.10524432
0.91494232	0.15044932	-0.10966132	-0.26487532	-0.08864832	-0.10718432
0.91513132	0.15116532	-0.10985032	-0.26486432	-0.09306332	-0.10858732
0.91520732	0.15181432	-0.10994032	-0.26720632	-0.09190832	-0.10872632
0.91520832	0.15235232	-0.10998932	-0.26646332	-0.09555632	-0.10936432
0.91510032	0.15281232	-0.11000132	-0.26873832	-0.09608432	-0.10920932
0.91497132	0.15319632	-0.11002032	-0.26966832	-0.09108632	-0.10854532
0.91469932	0.15346132	-0.11005032	-0.27232232	-0.09865332	-0.11022932
0.91500532	0.15375732	-0.11016332	-0.26803632	-0.09847432	-0.11069232
0.91542932	0.15401032	-0.11029432	-0.26247832	-0.09638632	-0.11134232
0.91524032	0.15405932	-0.11033432	-0.26301432	-0.09478132	-0.11155532
0.91511232	0.15409832	-0.11039832	-0.26380332	-0.09809932	-0.11269932
0.91514932	0.15413332	-0.11049632	-0.26143932	-0.10083532	-0.11367132
0.91476932	0.15414532	-0.11061232	-0.26405632	-0.09709532	-0.11368932
0.91445932	0.15422232	-0.11071732	-0.26607732	-0.09656432	-0.11388232
0.91450732	0.15440932	-0.11090332	-0.26380632	-0.09883332	-0.11511532
0.91454032	0.15466532	-0.11116432	-0.26152232	-0.09698232	-0.11554832
0.91408032	0.15493932	-0.11141432	-0.26538032	-0.09208032	-0.11599132
0.91423332	0.15541432	-0.11170432	-0.26218932	-0.09660932	-0.11736032
0.91439032	0.15593932	-0.11203932	-0.25954232	-0.10035432	-0.11846532
0.91369432	0.15641832	-0.11226432	-0.26699332	-0.08885832	-0.11658332
0.91452032	0.15717032	-0.11267532	-0.26226932	-0.09798732	-0.11862332
0.91450632	0.15779932	-0.11296032	-0.26504432	-0.09672732	-0.11863932
0.91420932	0.15836232	-0.11321132	-0.26756332	-0.08931632	-0.11718932
0.91441832	0.15900732	-0.11348032	-0.26714032	-0.09314532	-0.11847932
0.91470332	0.15962532	-0.11373532	-0.26712832	-0.09368832	-0.11885232
0.91428232	0.16009232	-0.11387632	-0.27297032	-0.09635832	-0.11987932
0.91468832	0.16069632	-0.11419732	-0.27376632	-0.09699532	-0.12162032
0.91481632	0.16121832	-0.11455832	-0.27418532	-0.10457032	-0.12577632
0.91481332	0.16173032	-0.11492132	-0.27394532	-0.09951532	-0.12764432
0.91481232	0.16226632	-0.11524332	-0.27632432	-0.09864332	-0.13037932
0.91479232	0.16286832	-0.11556832	-0.27512332	-0.09415232	-0.13228932
0.91490832	0.16356432	-0.11590532	-0.28066832	-0.10027832	-0.13651432
0.91427732	0.16424332	-0.11607932	-0.28585832	-0.09051732	-0.13723332
0.91437732	0.16512032	-0.11629832	-0.28520632	-0.08919132	-0.13905532
0.91479332	0.16612032	-0.11647732	-0.28328132	-0.09239732	-0.14085132
0.91478732	0.16706432	-0.11652732	-0.28620132	-0.09205532	-0.14127432
0.91451632	0.16798232	-0.11651432	-0.28833632	-0.09051532	-0.14069732
0.91440632	0.16892032	-0.11651632	-0.28653532	-0.09044432	-0.14069132
0.91445032	0.16991232	-0.11656132	-0.28596932	-0.08976232	-0.14082132
0.91389332	0.17085232	-0.11675732	-0.28963132	-0.08544132	-0.14166032
0.91430632	0.17208732	-0.11731132	-0.28279932	-0.08561732	-0.14513732
0.91413532	0.17335032	-0.11756732	-0.28221632	-0.07742332	-0.14487932
0.91357132	0.17462532	-0.11759032	-0.28290832	-0.07581632	-0.14372332
0.91355732	0.17604032	-0.11769132	-0.27794332	-0.07586232	-0.14333132
0.91294332	0.17749432	-0.11782632	-0.27544132	-0.07190632	-0.14327532
0.91267732	0.17904832	-0.11796432	-0.27113032	-0.06926332	-0.14315332
0.91223132	0.18062232	-0.11795732	-0.27331632	-0.06929732	-0.14273832
0.91174132	0.18220932	-0.11785832	-0.27684232	-0.06471032	-0.14222232
0.91213732	0.18396132	-0.11778032	-0.27737032	-0.06802432	-0.14262932
0.91202432	0.18559832	-0.11756232	-0.28235532	-0.06877232	-0.14297132
0.91240832	0.18733132	-0.11731632	-0.28410432	-0.07525332	-0.14474832
0.91258132	0.18901632	-0.11683232	-0.28798332	-0.07521132	-0.14490532
0.91308932	0.19074832	-0.11622832	-0.29282332	-0.08229832	-0.14552232
0.91396832	0.19254032	-0.11542032	-0.29907232	-0.08719532	-0.14469232
0.91429632	0.19417032	-0.11417632	-0.31506832	-0.08872532	-0.14051932
0.91537032	0.19595032	-0.11278732	-0.32315732	-0.09523832	-0.13751532
0.91558032	0.19754132	-0.11108832	-0.33641832	-0.10010032	-0.13427432
0.91631432	0.19925932	-0.10923732	-0.34472332	-0.10258532	-0.13087132
0.91643332	0.20083832	-0.10712332	-0.35616432	-0.10708732	-0.12796032
0.91692032	0.20251632	-0.10478932	-0.36271832	-0.11125032	-0.12351832
0.91678932	0.20402332	-0.10214332	-0.36930632	-0.11815332	-0.11865132
0.91667132	0.20544732	-0.09949932	-0.37149432	-0.12091432	-0.11331532
0.91581532	0.20660332	-0.09697732	-0.37421132	-0.12233132	-0.11019232
0.91574432	0.20776632	-0.09468932	-0.37574932	-0.12696932	-0.10786832
0.91591432	0.20887032	-0.09244532	-0.37987332	-0.13278032	-0.10430932
0.91576632	0.20976832	-0.09018432	-0.38390132	-0.13221932	-0.09892532
0.91600232	0.21059632	-0.08804532	-0.38573732	-0.13730632	-0.09294732
0.91655332	0.21128932	-0.08613132	-0.38532332	-0.14283432	-0.08740532
0.91649532	0.21159632	-0.08435832	-0.38617332	-0.14546632	-0.08070632
0.91730632	0.21181832	-0.08291832	-0.38504632	-0.14976532	-0.07522832
0.91797632	0.21168632	-0.08169432	-0.38474132	-0.15219932	-0.06968232
0.91944932	0.21144232	-0.08075232	-0.38366632	-0.15499332	-0.06485132
0.92093732	0.21090132	-0.07996732	-0.38294032	-0.16201032	-0.06195032
0.92236032	0.21003832	-0.07937532	-0.38429132	-0.16462932	-0.05782732
0.92455732	0.20905132	-0.07904632	-0.38275232	-0.17582032	-0.05657832
0.92636432	0.20772632	-0.07886232	-0.38223832	-0.17983032	-0.05468132
0.92803332	0.20611232	-0.07876532	-0.37958032	-0.17358932	-0.05099932
0.93018232	0.20440332	-0.07879632	-0.37484732	-0.18144832	-0.05012332
0.93171132	0.20242032	-0.07882132	-0.37081432	-0.18322732	-0.04878032
0.93354032	0.20036232	-0.07891832	-0.36559532	-0.19006032	-0.04796932
0.93476032	0.19806132	-0.07902732	-0.36348932	-0.18630032	-0.04679532
0.93584032	0.19561232	-0.07924232	-0.36184132	-0.19052132	-0.04597932
0.93758632	0.19324032	-0.07966032	-0.35530632	-0.18760232	-0.04558332
0.93814432	0.19058332	-0.08007232	-0.35496232	-0.19071132	-0.04661332
0.93808432	0.18779832	-0.08044032	-0.35313832	-0.18024532	-0.04416032
0.93905332	0.18528432	-0.08090632	-0.34818232	-0.18663732	-0.04543832
0.93954332	0.18269932	-0.08133532	-0.34499532	-0.18475932	-0.04316932
0.93976132	0.18007832	-0.08184432	-0.34325932	-0.18759732	-0.04363532
0.94020732	0.17755832	-0.08251732	-0.34170332	-0.18563532	-0.04316832
0.94057732	0.17503532	-0.08339832	-0.34359832	-0.18394832	-0.04461832
0.94077432	0.17252332	-0.08443932	-0.34484232	-0.18604732	-0.04872832
0.94087632	0.17010232	-0.08559032	-0.34553532	-0.18704632	-0.05173732
0.94065832	0.16771332	-0.08675032	-0.34888932	-0.18177732	-0.05379132
0.94058232	0.16551232	-0.08794132	-0.34826732	-0.18677032	-0.05993032
0.94028632	0.16345332	-0.08908732	-0.34942532	-0.18459532	-0.06224532
0.93989532	0.16156232	-0.09024932	-0.34824632	-0.17970832	-0.06425932
0.93903032	0.15973632	-0.09147832	-0.35012732	-0.17513532	-0.06815632
0.93838032	0.15812132	-0.09282632	-0.34907832	-0.17280432	-0.07261032
0.93722532	0.15659932	-0.09425332	-0.35399232	-0.16820932	-0.07746932
0.93664132	0.15534832	-0.09589132	-0.35634032	-0.16784332	-0.08447632
0.93573432	0.15421432	-0.09765032	-0.36052532	-0.16172432	-0.09101732
0.93458932	0.15327932	-0.09945132	-0.36469232	-0.15917732	-0.09851432
0.93378832	0.15263732	-0.10119232	-0.36443032	-0.15730732	-0.10526232
0.93300732	0.15219932	-0.10279332	-0.36348932	-0.15580232	-0.11017332
0.93222932	0.15196032	-0.10420632	-0.35989632	-0.15328232	-0.11424232
0.93154932	0.15190932	-0.10546832	-0.35600432	-0.15013932	-0.11552732
0.93140032	0.15206832	-0.10666832	-0.35435332	-0.14511032	-0.11666032
0.93135532	0.15231332	-0.10779332	-0.35357632	-0.14616632	-0.11839332
0.93132432	0.15265332	-0.10882532	-0.35768732	-0.14741932	-0.12094132
0.93212032	0.15320332	-0.10994332	-0.35896032	-0.14940832	-0.12254232
0.93229832	0.15374932	-0.11101832	-0.36308632	-0.15185132	-0.12527632
0.93238132	0.15436932	-0.11212732	-0.36571532	-0.14530432	-0.12589732
0.93257532	0.15504832	-0.11328032	-0.36527332	-0.14761732	-0.12870932
0.93201332	0.15561432	-0.11427232	-0.36568432	-0.14636832	-0.13106332
0.93197132	0.15632732	-0.11519032	-0.36369132	-0.14505132	-0.13123532
0.93139732	0.15698232	-0.11598432	-0.35948732	-0.13734732	-0.13026032
0.93101532	0.15769732	-0.11673332	-0.35127632	-0.13515432	-0.13072832
0.93028332	0.15840932	-0.11725032	-0.34827032	-0.13254832	-0.13043732
0.92989632	0.15917432	-0.11766532	-0.34187432	-0.12991332	-0.12997332
0.92894232	0.15986032	-0.11797832	-0.33955332	-0.12615032	-0.13056332
0.92832532	0.16055632	-0.11822132	-0.33970632	-0.12316032	-0.13122032
0.92814732	0.16130732	-0.11842532	-0.34084132	-0.11829532	-0.13139332
0.92788832	0.16201932	-0.11868032	-0.34462732	-0.12559532	-0.13589232
0.92820232	0.16292332	-0.11901232	-0.34489132	-0.12100732	-0.13673632
0.92846232	0.16387332	-0.11925832	-0.34463032	-0.12103532	-0.13735432
0.92809532	0.16478332	-0.11941532	-0.34649232	-0.12262632	-0.13747932
0.92855732	0.16590332	-0.11971332	-0.34357732	-0.12203032	-0.13795932
0.92806832	0.16684532	-0.11981832	-0.34410232	-0.12103232	-0.13785332
0.92791632	0.16787632	-0.11998232	-0.34421732	-0.12217332	-0.14034032
0.92784932	0.16895432	-0.12011232	-0.34397632	-0.11929532	-0.14140632
0.92782532	0.17005232	-0.12020632	-0.34406532	-0.12189632	-0.14267832
0.92773432	0.17119332	-0.12034032	-0.34468132	-0.12581132	-0.14408832
0.92739932	0.17228032	-0.12044432	-0.34528432	-0.12767632	-0.14477632
0.92694932	0.17337432	-0.12053432	-0.34693532	-0.12340632	-0.14322932
0.92655832	0.17446932	-0.12068932	-0.34607432	-0.12318132	-0.14237232
0.92590332	0.17552732	-0.12076732	-0.34341232	-0.12206132	-0.14052332
0.92527332	0.17655932	-0.12079732	-0.34275432	-0.12385732	-0.13898232
0.92489832	0.17759932	-0.12090732	-0.34010732	-0.12241632	-0.13806032
0.92388732	0.17842732	-0.12089032	-0.34517632	-0.12304632	-0.13848732
0.92410832	0.17940032	-0.12094832	-0.34632432	-0.12984432	-0.14059232
0.92373732	0.18020532	-0.12083932	-0.35113832	-0.12793332	-0.14084232
0.92354732	0.18091932	-0.12067732	-0.35767032	-0.13595432	-0.14368832
0.92385832	0.18174132	-0.12060232	-0.35681532	-0.13141032	-0.14372632
0.92330432	0.18240732	-0.12050932	-0.36077932	-0.12856332	-0.14448632
0.92383032	0.18334732	-0.12066532	-0.35838332	-0.13220732	-0.14765532
0.92346832	0.18420232	-0.12066032	-0.35832332	-0.13051532	-0.14884032
0.92313232	0.18512732	-0.12057332	-0.36029732	-0.13137932	-0.14982932
0.92340532	0.18629432	-0.12046932	-0.36266032	-0.12882632	-0.14933432
0.92390032	0.18757132	-0.12033732	-0.36267132	-0.13028432	-0.14975332
0.92436832	0.18894432	-0.12015732	-0.36360632	-0.12949332	-0.14963032
0.92483932	0.19042532	-0.11996932	-0.36156632	-0.13356032	-0.14980432
0.92451332	0.19187332	-0.11976232	-0.36113332	-0.12823832	-0.14828232
0.92454432	0.19353032	-0.11973432	-0.35948032	-0.12764532	-0.14793532
0.92454532	0.19526932	-0.11967632	-0.35905832	-0.13184432	-0.14985632
0.92451232	0.19707632	-0.11965332	-0.36127032	-0.12431832	-0.14964632
0.92491632	0.19902432	-0.11946532	-0.36348032	-0.12645632	-0.15021732
0.92471832	0.20084032	-0.11891532	-0.36969932	-0.12534132	-0.14793432
0.92458332	0.20265632	-0.11818232	-0.37361832	-0.12598432	-0.14662432
0.92455732	0.20450632	-0.11741332	-0.37506032	-0.12289832	-0.14296332
0.92413832	0.20620632	-0.11674732	-0.37620332	-0.12921932	-0.14475332
0.92371632	0.20779632	-0.11623132	-0.37869632	-0.12710632	-0.14598732
0.92359132	0.20937332	-0.11565232	-0.38873132	-0.13301732	-0.14994332
0.92419432	0.21100432	-0.11484732	-0.39799532	-0.13064232	-0.15058632
0.92499532	0.21254132	-0.11363132	-0.41424632	-0.13776732	-0.15170332
0.92591932	0.21401332	-0.11198432	-0.42686232	-0.13821432	-0.14930332
0.92651632	0.21532132	-0.11002432	-0.43697332	-0.13955432	-0.14716832
0.92718132	0.21655932	-0.10784732	-0.44579332	-0.14410232	-0.14436832
0.92760832	0.21770332	-0.10536932	-0.45293832	-0.14420732	-0.13903632
0.92767132	0.21873332	-0.10262632	-0.45851332	-0.14774532	-0.13353232
0.92779332	0.21972832	-0.09979332	-0.45647232	-0.15001732	-0.12650032
0.92758432	0.22056332	-0.09707132	-0.45128232	-0.14651732	-0.12064332
0.92638332	0.22101132	-0.09461832	-0.44671532	-0.14610532	-0.11812032
0.92574532	0.22139132	-0.09253732	-0.44522932	-0.14507532	-0.11683632
0.92574932	0.22173132	-0.09060932	-0.44584832	-0.14594132	-0.11541832
0.92616032	0.22196332	-0.08865932	-0.44756632	-0.14623532	-0.11105432
0.92687232	0.22200832	-0.08674432	-0.44463932	-0.14846132	-0.10542332
0.92737432	0.22170732	-0.08486532	-0.44197032	-0.14951232	-0.09792032
0.92836132	0.22118332	-0.08317132	-0.43502032	-0.15296732	-0.09065732
0.93025832	0.22046132	-0.08178332	-0.42568332	-0.15718832	-0.08342332
0.93189932	0.21930732	-0.08060832	-0.41935632	-0.15839832	-0.07669132
0.93483132	0.21805632	-0.07981632	-0.41182732	-0.16387832	-0.07271032
0.93789932	0.21647932	-0.07931132	-0.40579732	-0.16986932	-0.07016132
0.94138232	0.21471032	-0.07913632	-0.39903732	-0.17288532	-0.06852332
0.94368132	0.21239032	-0.07910832	-0.39862532	-0.18131732	-0.06871032
0.94632232	0.20998432	-0.07930132	-0.39534032	-0.18606932	-0.06943932
0.94802432	0.20727132	-0.07950732	-0.39287632	-0.19006332	-0.06960132
0.94940332	0.20445332	-0.07980432	-0.38937732	-0.19367432	-0.06931932
0.95050632	0.20157932	-0.08017932	-0.38409132	-0.19133432	-0.06820032
0.95090632	0.19852732	-0.08064832	-0.38091732	-0.19078932	-0.06726732
0.95150032	0.19553032	-0.08136132	-0.37818532	-0.18988532	-0.06772432
0.95240532	0.19250632	-0.08234832	-0.37507032	-0.18810032	-0.06931132
0.95278832	0.18939932	-0.08345632	-0.37240232	-0.19171332	-0.07294232
0.95343432	0.18636132	-0.08461632	-0.37205032	-0.18736532	-0.07437932
0.95317232	0.18322232	-0.08562332	-0.37619632	-0.19233932	-0.07650932
0.95331532	0.18029832	-0.08663232	-0.37528632	-0.19310332	-0.07679932
0.95335032	0.17741432	-0.08765532	-0.37472832	-0.19413932	-0.07737132
0.95291532	0.17455632	-0.08865432	-0.37582032	-0.19651432	-0.07777632
0.95270232	0.17182832	-0.08975932	-0.37449032	-0.19520732	-0.07905832
0.95187532	0.16908732	-0.09086832	-0.37762632	-0.19730332	-0.08170732
0.95079132	0.16645932	-0.09199932	-0.38215932	-0.19744932	-0.08479432
0.94909432	0.16389932	-0.09313032	-0.38896132	-0.19157732	-0.08673732
0.94872032	0.16176332	-0.09443732	-0.38945132	-0.19262832	-0.09054532
0.94710032	0.15966632	-0.09573232	-0.39662832	-0.18792932	-0.09441032
0.94613732	0.15792332	-0.09732232	-0.40072232	-0.18708032	-0.10026732
0.94480632	0.15635732	-0.09916932	-0.40489732	-0.18218732	-0.10732432
0.94338032	0.15505232	-0.10125632	-0.40904732	-0.18015132	-0.11603132
0.94158832	0.15398932	-0.10337032	-0.41000732	-0.17588732	-0.12358132
0.94076032	0.15339232	-0.10552832	-0.41028032	-0.17365532	-0.13044832
0.94038132	0.15315232	-0.10757632	-0.40757432	-0.17246532	-0.13610832
0.93988132	0.15314932	-0.10936632	-0.40383632	-0.17030632	-0.13971832
0.93953032	0.15344232	-0.11093732	-0.40159232	-0.16774532	-0.14237332
0.93871732	0.15389032	-0.11233232	-0.39634432	-0.16295932	-0.14393332
0.93851432	0.15462532	-0.11377332	-0.38899932	-0.16058732	-0.14591132
0.93760632	0.15543332	-0.11510332	-0.38057032	-0.15034032	-0.14665832
0.93676132	0.15641432	-0.11641232	-0.37135532	-0.14377832	-0.14822432
0.93650732	0.15763432	-0.11769132	-0.36039032	-0.13914332	-0.14966432
0.93606732	0.15895332	-0.11877632	-0.35601232	-0.12561132	-0.15042532
0.93590832	0.16040132	-0.11979232	-0.35643432	-0.12490632	-0.15500732
0.93593432	0.16195132	-0.12070932	-0.35653532	-0.11845832	-0.15814532
0.93642332	0.16364532	-0.12152732	-0.35741832	-0.11476832	-0.16292032
0.93624632	0.16530332	-0.12209132	-0.35830732	-0.11188432	-0.16746532
0.93597432	0.16702332	-0.12258132	-0.35434632	-0.10690232	-0.17199732
0.93539132	0.16883532	-0.12312132	-0.34440532	-0.09807132	-0.17711732
0.93427232	0.17072232	-0.12346132	-0.33430432	-0.08646532	-0.18032232
0.93388532	0.17282132	-0.12372232	-0.32527632	-0.08289332	-0.18412032
0.93318232	0.17486632	-0.12368132	-0.32679232	-0.07764232	-0.18698532
0.93270532	0.17691132	-0.12361632	-0.33089132	-0.07436532	-0.18952032
0.93245732	0.17908932	-0.12374832	-0.33048932	-0.07023132	-0.19197432
0.93197932	0.18135432	-0.12383332	-0.33234732	-0.07083832	-0.19437232
0.93158632	0.18370332	-0.12382432	-0.32831032	-0.06649532	-0.19443632
0.93094132	0.18611832	-0.12390032	-0.32279632	-0.05656432	-0.19570732
0.93069032	0.18870932	-0.12415232	-0.32025232	-0.05114632	-0.19914032
0.93039232	0.19142632	-0.12436332	-0.31740332	-0.04676032	-0.20339232
0.92928932	0.19408032	-0.12422032	-0.32149032	-0.03331432	-0.20281532
0.92953232	0.19703332	-0.12411932	-0.32062632	-0.03253132	-0.20521932
0.92989332	0.20000832	-0.12375132	-0.32509532	-0.03480632	-0.20496432
0.93017832	0.20288432	-0.12337832	-0.33166132	-0.03996632	-0.20773232
0.93014932	0.20568132	-0.12307532	-0.34528632	-0.03873132	-0.21167432
0.93096332	0.20861432	-0.12257432	-0.35745532	-0.04052132	-0.21581032
0.93263032	0.21152732	-0.12150932	-0.37485432	-0.04900232	-0.21647732
0.93448932	0.21420132	-0.12003732	-0.38578632	-0.05756332	-0.21659732
0.93497032	0.21629332	-0.11825132	-0.39777132	-0.06433732	-0.21499932
0.93504432	0.21798832	-0.11607432	-0.41218332	-0.06878332	-0.21229032
0.93599732	0.21950432	-0.11360032	-0.42306932	-0.07388232	-0.20795832
0.93618932	0.22045132	-0.11071632	-0.43569532	-0.07809032	-0.20327032
0.93674932	0.22111732	-0.10761632	-0.45163232	-0.08806532	-0.19947532
0.93735132	0.22141532	-0.10417832	-0.46512832	-0.09227232	-0.19406932
0.93792032	0.22143132	-0.10050032	-0.47685532	-0.10116532	-0.19079632
0.93810932	0.22112832	-0.09665632	-0.48067732	-0.10515532	-0.18579332
0.93821732	0.22066932	-0.09282932	-0.48280032	-0.10530632	-0.18165532
0.93810132	0.22012132	-0.08915532	-0.47789432	-0.10472532	-0.17686932
0.93828532	0.21953332	-0.08567832	-0.48097432	-0.10599432	-0.17223232
0.93873732	0.21889732	-0.08214532	-0.49052832	-0.10753132	-0.16443432
0.93920332	0.21809132	-0.07857632	-0.49540232	-0.10671332	-0.15338732
0.93994032	0.21715232	-0.07515832	-0.49501732	-0.10900932	-0.14244932
0.94103332	0.21601032	-0.07201132	-0.48771032	-0.11220532	-0.13059532
0.94295832	0.21474132	-0.06912532	-0.47760432	-0.11753832	-0.11948232
0.94481432	0.21316732	-0.06643832	-0.46941232	-0.12227132	-0.10805532
0.94770232	0.21150632	-0.06418132	-0.46141932	-0.12628732	-0.09795432
0.95145532	0.20970132	-0.06241532	-0.45287832	-0.13196832	-0.09104332
0.95529832	0.20760232	-0.06109732	-0.44319332	-0.14004332	-0.08558232
0.95887932	0.20525132	-0.06015632	-0.43535932	-0.14542832	-0.08236732
0.96123632	0.20247632	-0.05940832	-0.42931832	-0.14652832	-0.07879132
0.96305032	0.19952932	-0.05884632	-0.42324232	-0.15372232	-0.07636532
0.96406432	0.19643532	-0.05842332	-0.41750232	-0.15546332	-0.07326232
0.96513832	0.19337832	-0.05826832	-0.40876532	-0.15779532	-0.07101132
0.96592332	0.19026932	-0.05840932	-0.40155132	-0.15864032	-0.07036732
0.96581232	0.18703232	-0.05883132	-0.39704332	-0.15632932	-0.07048632
0.96574032	0.18385132	-0.05960432	-0.39436532	-0.15937732	-0.07323632
0.96594832	0.18084832	-0.06066732	-0.39197232	-0.15497832	-0.07635532
0.96548532	0.17789832	-0.06185932	-0.39341932	-0.15344032	-0.07911832
0.96471532	0.17509532	-0.06322132	-0.39661132	-0.15502532	-0.08307232
0.96408532	0.17246032	-0.06485132	-0.40117732	-0.15250532	-0.08631532
0.96374732	0.17001632	-0.06680232	-0.40384132	-0.15740732	-0.09387432
0.96372132	0.16777632	-0.06905532	-0.40744732	-0.15619732	-0.10158132
0.96300632	0.16560432	-0.07147732	-0.41027232	-0.15470532	-0.11001532
0.96246132	0.16366432	-0.07405732	-0.40956832	-0.14866332	-0.11912632
0.96122532	0.16184332	-0.07660832	-0.40916032	-0.14984832	-0.12828632
0.96010032	0.16025732	-0.07911632	-0.40769232	-0.14181332	-0.13449332
0.95907932	0.15889732	-0.08159232	-0.40712832	-0.13830132	-0.14133432
0.95842432	0.15772332	-0.08412332	-0.40781232	-0.13962832	-0.14820132
0.95819932	0.15677032	-0.08679232	-0.40947732	-0.13825932	-0.15581832
0.95751932	0.15587732	-0.08958132	-0.41417432	-0.13989632	-0.16502832
0.95727632	0.15517332	-0.09260632	-0.42086732	-0.14071232	-0.17543032
0.95691032	0.15462032	-0.09585132	-0.42862632	-0.13890832	-0.18731132
0.95650332	0.15426632	-0.09925032	-0.43356932	-0.13713232	-0.19994732
0.95603332	0.15410632	-0.10255132	-0.42831532	-0.13666532	-0.21170532
0.95524132	0.15411632	-0.10535432	-0.42194032	-0.13433432	-0.21979432
0.95481032	0.15433932	-0.10765432	-0.41221032	-0.13715832	-0.22462732
0.95410632	0.15465132	-0.10943732	-0.40301032	-0.13074732	-0.22473432
0.95366232	0.15508332	-0.11092232	-0.39088132	-0.13041332	-0.22444732
0.95256532	0.15546132	-0.11211632	-0.38360032	-0.13117232	-0.22411332
0.95255132	0.15608832	-0.11329032	-0.37663832	-0.13288132	-0.22487232
0.95230132	0.15672832	-0.11427432	-0.37352832	-0.12679432	-0.22455332
0.95186332	0.15742832	-0.11516932	-0.37347532	-0.13088132	-0.22784132
0.95145932	0.15834632	-0.11599532	-0.37388032	-0.13033232	-0.23018232
0.95157332	0.15963232	-0.11691432	-0.36943632	-0.12732232	-0.23188732
0.95152232	0.16116632	-0.11784532	-0.36387732	-0.12552932	-0.23399532
0.95108232	0.16290632	-0.11873832	-0.35827932	-0.12399032	-0.23759032
0.95075032	0.16490932	-0.11964232	-0.35076232	-0.11774632	-0.23958732
0.94982732	0.16696932	-0.12042932	-0.34613732	-0.11548932	-0.24395232
0.94901632	0.16921132	-0.12110632	-0.33988232	-0.10377532	-0.24585932
0.94887832	0.17164032	-0.12167932	-0.33395932	-0.10470032	-0.25024432
0.94839232	0.17410932	-0.12210232	-0.32790632	-0.09230632	-0.24980132
0.94764432	0.17659432	-0.12232732	-0.32297032	-0.09289732	-0.25200732
0.94688432	0.17907832	-0.12253532	-0.32012632	-0.09092032	-0.25394732
0.94536032	0.18151332	-0.12279732	-0.32147632	-0.07601832	-0.25470532
0.94434632	0.18406632	-0.12310832	-0.32157532	-0.07167132	-0.25761732
0.94432232	0.18684732	-0.12344632	-0.31836432	-0.06788432	-0.26089732
0.94384432	0.18965232	-0.12391732	-0.31659832	-0.06180932	-0.26307732
0.94240532	0.19234032	-0.12400032	-0.31505032	-0.05594232	-0.26284632
0.94121832	0.19490432	-0.12376132	-0.31354932	-0.05187332	-0.25973132
0.94054032	0.19753732	-0.12381032	-0.30998632	-0.05012432	-0.25990032
0.93923332	0.20005732	-0.12395532	-0.31207432	-0.05027932	-0.26327332
0.93794632	0.20251732	-0.12390632	-0.31410032	-0.04705232	-0.26502132
0.93684532	0.20491332	-0.12366232	-0.32268432	-0.04554332	-0.26483732
0.93632032	0.20744132	-0.12351832	-0.32657332	-0.04666732	-0.26595632
0.93553632	0.20980932	-0.12301532	-0.33357332	-0.04562832	-0.26283232
0.93538932	0.21212132	-0.12219932	-0.33784032	-0.05335132	-0.25934532
0.93452332	0.21408332	-0.12101032	-0.34657232	-0.05540632	-0.25443232
0.93508632	0.21619432	-0.11981332	-0.34663832	-0.06340232	-0.25066032
0.93473632	0.21786932	-0.11833532	-0.35180732	-0.07165432	-0.24858832
0.93475032	0.21940532	-0.11669532	-0.35883232	-0.07899532	-0.24563332
0.93479732	0.22081332	-0.11508132	-0.35918232	-0.07887332	-0.24237532
0.93447132	0.22202932	-0.11356932	-0.36008432	-0.08156832	-0.23988932
0.93458232	0.22324332	-0.11213932	-0.36110732	-0.08482332	-0.23942832
0.93515532	0.22452832	-0.11059532	-0.36537032	-0.08566032	-0.23782032
0.93581632	0.22577732	-0.10882832	-0.37001832	-0.09138532	-0.23746532
0.93599032	0.22696032	-0.10689732	-0.37501632	-0.08922732	-0.23586932
0.93654232	0.22847132	-0.10515832	-0.37187932	-0.08786232	-0.23721832
0.93697532	0.23039532	-0.10408032	-0.35881132	-0.07943032	-0.24310132
0.94086432	0.23418132	-0.10656632	0.05095132	-0.32135332	-0.31436432
0.94630332	0.24019432	-0.11143432	0.04060132	-0.29527832	-0.35658532
0.94495432	0.24545232	-0.11508132	-0.02294232	-0.35156832	-0.39468232
0.94157532	0.25073532	-0.11666232	-0.35344332	-0.00137832	-0.33235432
0.94040332	0.25656132	-0.11841732	-0.35814432	0.00119432	-0.33835732
0.94014632	0.26262332	-0.12052132	-0.36643032	-0.00908632	-0.35057532
0.93470832	0.26689032	-0.12179132	-0.35179532	0.00292632	-0.35690632
0.92901232	0.27025932	-0.12167932	-0.34428332	0.01482732	-0.35259332
0.93010932	0.27455332	-0.12077932	-0.34530732	-0.00231632	-0.34334932
0.93297032	0.27840732	-0.11870432	-0.36807532	-0.03933632	-0.33022132
0.93644932	0.28147232	-0.11584632	-0.38777932	-0.09022132	-0.32036632
0.93750932	0.28288532	-0.11231432	-0.41618732	-0.12408432	-0.30774232
0.93717732	0.28297132	-0.10841032	-0.44476432	-0.14232632	-0.29142832
0.93856532	0.28278232	-0.10448432	-0.46834132	-0.16245032	-0.27855732
0.93992832	0.28181832	-0.10026732	-0.48922732	-0.17588932	-0.26230232
0.94139932	0.28014632	-0.09584432	-0.50497032	-0.18229732	-0.24396132
0.94443432	0.27828032	-0.09155532	-0.50528132	-0.19319532	-0.22972132
0.94790232	0.27588532	-0.08720932	-0.50673032	-0.20036432	-0.21471832
0.95185732	0.27310232	-0.08290332	-0.50271032	-0.20003932	-0.19737332
0.95645432	0.27005032	-0.07869732	-0.49416132	-0.19426832	-0.17860932
0.96082632	0.26652132	-0.07469032	-0.47948932	-0.19016332	-0.16376832
0.96453332	0.26249032	-0.07095632	-0.46315132	-0.19020332	-0.15269632
0.96799632	0.25820632	-0.06754032	-0.44474732	-0.18277032	-0.14095232
0.97109832	0.25363032	-0.06449232	-0.42806232	-0.18345632	-0.13358932
0.97304432	0.24878732	-0.06173932	-0.41634432	-0.18491732	-0.12615832
0.97442432	0.24379332	-0.05935232	-0.40745632	-0.18357832	-0.11814832
0.97517132	0.23873632	-0.05742232	-0.40325932	-0.17677632	-0.11287232
0.97606232	0.23375532	-0.05600532	-0.39990932	-0.17454432	-0.10860132
0.97619332	0.22872132	-0.05503932	-0.39652932	-0.17390332	-0.10697232
0.97526532	0.22361632	-0.05443032	-0.39396732	-0.17004132	-0.10681332
0.97271932	0.21833632	-0.05403032	-0.39632832	-0.16002032	-0.10643532
0.97044432	0.21333032	-0.05387832	-0.39634132	-0.15009432	-0.10611632
0.96799832	0.20857332	-0.05392332	-0.39649932	-0.14884732	-0.10672432
0.96655432	0.20429532	-0.05429232	-0.39430532	-0.13877232	-0.10571732
0.96475832	0.20011632	-0.05496632	-0.39708032	-0.13790032	-0.10680032
0.96332032	0.19625632	-0.05605432	-0.39948332	-0.13526232	-0.10867432
0.96183532	0.19261432	-0.05758832	-0.40318432	-0.13539532	-0.11178032
0.96028232	0.18922832	-0.05956232	-0.40668532	-0.12987732	-0.11536832
0.95892932	0.18610532	-0.06198332	-0.41122532	-0.13044632	-0.12050632
0.95729332	0.18312832	-0.06477232	-0.41756532	-0.12615432	-0.12511632
0.95642032	0.18054132	-0.06797532	-0.42394532	-0.12826332	-0.13349032
0.95612932	0.17827832	-0.07150032	-0.42993732	-0.13087632	-0.14088132
0.95527332	0.17612832	-0.07526832	-0.43812432	-0.13265932	-0.14968832
0.95432932	0.17419432	-0.07925832	-0.44533232	-0.13095032	-0.15769432
0.95349832	0.17256432	-0.08343532	-0.44827832	-0.12699132	-0.16633132
0.95192132	0.17106032	-0.08763632	-0.45293432	-0.12756132	-0.17805532
0.95131532	0.17003532	-0.09185732	-0.45394432	-0.12951532	-0.18786632
0.95020432	0.16925132	-0.09595832	-0.45352532	-0.12406232	-0.19472132
0.94965632	0.16890732	-0.10006432	-0.44876532	-0.12248932	-0.20462832
0.94855632	0.16877732	-0.10389532	-0.44413432	-0.12183632	-0.21372332
0.94768532	0.16897032	-0.10740332	-0.43376632	-0.11754432	-0.22127732
0.94716832	0.16942132	-0.11045632	-0.42065632	-0.11647032	-0.22697532
0.94674832	0.16997232	-0.11292132	-0.41160832	-0.11499032	-0.23207532
0.94655432	0.17061032	-0.11475732	-0.40416532	-0.11132032	-0.23309532
0.94679132	0.17133332	-0.11599032	-0.40137032	-0.11017732	-0.23360632
0.94672032	0.17198932	-0.11678432	-0.40145232	-0.11208032	-0.23390232
0.94694732	0.17276332	-0.11746832	-0.39838832	-0.11189132	-0.23505532
0.94671432	0.17362832	-0.11807032	-0.39398432	-0.11350532	-0.23670532
0.94651632	0.17470532	-0.11877632	-0.38933332	-0.11031132	-0.23882732
0.94624732	0.17592232	-0.11956632	-0.38151232	-0.11022932	-0.24185632
0.94491932	0.17707332	-0.12024232	-0.37867632	-0.10253132	-0.24403732
0.94476932	0.17855732	-0.12123832	-0.37007332	-0.10149532	-0.24811332
0.94354032	0.17994732	-0.12212832	-0.36753432	-0.09655732	-0.25213832
0.94256632	0.18145632	-0.12299332	-0.36067732	-0.09362532	-0.25623732
0.94190132	0.18305032	-0.12367232	-0.35571132	-0.09088632	-0.25947632
0.94109432	0.18470932	-0.12432232	-0.35055332	-0.08598332	-0.26287632
0.94002632	0.18640432	-0.12494432	-0.34061032	-0.07900232	-0.26685132
0.93904732	0.18804932	-0.12521032	-0.33425532	-0.07435432	-0.26847532
0.93850532	0.18961232	-0.12516232	-0.33251532	-0.07053232	-0.26840832
0.93754932	0.19092932	-0.12508032	-0.33409432	-0.06684732	-0.26927132
0.93697632	0.19227832	-0.12541432	-0.33204232	-0.06541632	-0.27435832
0.93642132	0.19361432	-0.12585232	-0.33238232	-0.06313832	-0.27975232
0.93618432	0.19501332	-0.12627232	-0.33377932	-0.05895332	-0.28409032
0.93606632	0.19643832	-0.12649232	-0.33482632	-0.05593732	-0.28751532
0.93607432	0.19786632	-0.12653232	-0.33534732	-0.05505532	-0.29007132
0.93602232	0.19933932	-0.12671032	-0.33256132	-0.05510832	-0.29518532
0.93529132	0.20080732	-0.12690732	-0.33328132	-0.05135732	-0.29785632
0.93433532	0.20226532	-0.12701532	-0.33396332	-0.04237732	-0.29765032
0.93386232	0.20389632	-0.12712432	-0.32799432	-0.04165132	-0.29868532
0.93383032	0.20557532	-0.12708032	-0.32464532	-0.03933432	-0.29755232
0.93325232	0.20703032	-0.12677632	-0.32826532	-0.04065632	-0.29628732
0.93247632	0.20824932	-0.12618432	-0.33376032	-0.03953332	-0.29411832
0.93275832	0.20954832	-0.12571332	-0.33365432	-0.04337032	-0.29296332
0.93307232	0.21074432	-0.12529232	-0.33453932	-0.05119132	-0.29312732
0.93262732	0.21176532	-0.12490032	-0.33709132	-0.05027232	-0.29086732
0.93249432	0.21292332	-0.12461732	-0.33364032	-0.04974632	-0.29128932
0.93244932	0.21415332	-0.12415932	-0.33404032	-0.05056732	-0.29183532
0.93286232	0.21554332	-0.12332832	-0.33532632	-0.04812732	-0.29077332
0.93375232	0.21710732	-0.12207932	-0.33661432	-0.04971832	-0.29029332
0.93448832	0.21873732	-0.12061932	-0.34354332	-0.05034332	-0.28980332
0.93473432	0.22049032	-0.11915032	-0.34703632	-0.04647932	-0.28876932
0.93489332	0.22247232	-0.11782032	-0.34390632	-0.04458432	-0.28924932
0.93544132	0.22468532	-0.11634432	-0.34505932	-0.04172632	-0.28868232
0.93695432	0.22701132	-0.11445232	-0.34641832	-0.04592332	-0.28897432
0.93879832	0.22924332	-0.11217232	-0.35113032	-0.05441632	-0.28988232
0.93970432	0.23113332	-0.10955332	-0.35869532	-0.05597332	-0.29003932
0.93808932	0.23264732	-0.10703632	-0.34188232	-0.03700432	-0.29233932
0.94276332	0.23682432	-0.10907932	-0.01173232	-0.32889832	-0.38324432
0.94356232	0.24181932	-0.11221332	-0.06376032	-0.35800632	-0.43027432
0.93761632	0.24573032	-0.11245632	-0.31868632	0.04878832	-0.35968332
0.93578432	0.25056132	-0.11228032	-0.33039432	0.06131732	-0.35841532
0.93599332	0.25579132	-0.11196332	-0.33150632	0.05104732	-0.36063032
0.93505132	0.26038832	-0.11161532	-0.33334132	0.04104732	-0.36395632
0.93445832	0.26441832	-0.11090632	-0.33963232	0.02496432	-0.36820832
0.93553332	0.26803332	-0.10939032	-0.35125132	0.00323632	-0.36620332
0.93799032	0.27098732	-0.10690932	-0.37820332	-0.03191632	-0.35918232
0.94114632	0.27304132	-0.10381932	-0.40417732	-0.07287832	-0.34959232
0.94228632	0.27350932	-0.10018132	-0.42877632	-0.10339132	-0.33589432
0.94401532	0.27331032	-0.09651032	-0.44423332	-0.12047332	-0.32107932
0.94549032	0.27241432	-0.09293732	-0.45199732	-0.12822732	-0.30368032
0.94746232	0.27111932	-0.08952532	-0.45208332	-0.13415432	-0.28767332
0.94965232	0.26941032	-0.08628032	-0.45095432	-0.14049532	-0.27083032
0.95142532	0.26713432	-0.08318232	-0.44311532	-0.14012032	-0.25464432
0.95360632	0.26454732	-0.08037532	-0.42819432	-0.13777832	-0.23884632
0.95624732	0.26168732	-0.07794432	-0.41142132	-0.13444432	-0.22622232
0.95855632	0.25840032	-0.07586332	-0.39268732	-0.12203832	-0.21471132
0.96121132	0.25480732	-0.07415032	-0.37521332	-0.11399632	-0.20720932
0.96311932	0.25072432	-0.07267532	-0.36134032	-0.10318332	-0.20006832
0.96566332	0.24654232	-0.07153132	-0.34799132	-0.10111132	-0.19457932
0.96765132	0.24206932	-0.07056632	-0.34077132	-0.09507632	-0.18931732
0.97002132	0.23761332	-0.06986832	-0.33404932	-0.10029432	-0.18589332
0.97119832	0.23287032	-0.06932532	-0.33384232	-0.09968032	-0.18235432
0.97268032	0.22826932	-0.06900932	-0.32889032	-0.09824132	-0.17904732
0.97297232	0.22344532	-0.06887432	-0.32386332	-0.10538532	-0.17650432
0.97202232	0.21849132	-0.06888932	-0.32551032	-0.09880332	-0.17410232
0.97195732	0.21386132	-0.06923932	-0.32028032	-0.09866732	-0.17341432
0.97184732	0.20934332	-0.06979532	-0.31446532	-0.10247132	-0.17296332
0.97109032	0.20485832	-0.07049432	-0.31617032	-0.09843132	-0.17302032
0.97068132	0.20060032	-0.07144032	-0.31656232	-0.10226032	-0.17384832
0.97084732	0.19654632	-0.07274232	-0.32013232	-0.10658032	-0.17646332
0.97129832	0.19271332	-0.07438432	-0.32515132	-0.11036932	-0.17969332
0.97093632	0.18883132	-0.07622532	-0.33324932	-0.11299532	-0.18458132
0.97009332	0.18505432	-0.07820232	-0.34068332	-0.11769432	-0.18891432
0.96817632	0.18132532	-0.08017032	-0.34611932	-0.11794832	-0.19034732
0.96657332	0.17793032	-0.08227632	-0.34770532	-0.11524232	-0.19173032
0.96438332	0.17462632	-0.08457832	-0.35267332	-0.11129432	-0.19335532
0.96380332	0.17180132	-0.08731632	-0.34938932	-0.11024832	-0.19770032
0.96304432	0.16910932	-0.09027232	-0.35097732	-0.11173432	-0.20333132
0.96239832	0.16657732	-0.09331132	-0.35278732	-0.11455632	-0.21052132
0.96210532	0.16429432	-0.09628832	-0.35589732	-0.11578232	-0.21755232
0.96089232	0.16209932	-0.09896132	-0.36535432	-0.11438132	-0.22295132
0.96036432	0.16026332	-0.10148732	-0.37122932	-0.11589332	-0.22752032
0.95961832	0.15866932	-0.10385532	-0.37284032	-0.11715332	-0.23123132
0.95805432	0.15722732	-0.10605332	-0.37373832	-0.11606532	-0.23507132
0.95662732	0.15610532	-0.10814332	-0.37061332	-0.10858332	-0.23698932
0.95575532	0.15534132	-0.11011132	-0.36268432	-0.10471432	-0.23976832
0.95479032	0.15479432	-0.11180532	-0.35879832	-0.10020232	-0.24169532
0.95450032	0.15457432	-0.11328032	-0.35456532	-0.09733132	-0.24192132
0.95450432	0.15458232	-0.11450932	-0.35451732	-0.09774032	-0.24250132
0.95484932	0.15483732	-0.11565732	-0.35434132	-0.09258032	-0.24072832
0.95504732	0.15524732	-0.11673332	-0.35519632	-0.10085132	-0.24356232
0.95485432	0.15578732	-0.11781532	-0.35314132	-0.10148732	-0.24462432
0.95516932	0.15660432	-0.11892132	-0.34788032	-0.09973132	-0.24597932
0.95468232	0.15739932	-0.11983732	-0.34487132	-0.09091832	-0.24620332
0.95462832	0.15834332	-0.12067532	-0.33836632	-0.09586232	-0.24938832
0.95439532	0.15936932	-0.12129232	-0.33473132	-0.09225132	-0.24986432
0.95450832	0.16057532	-0.12183532	-0.33474232	-0.08854932	-0.24994532
0.95453132	0.16196132	-0.12237932	-0.33033832	-0.08987132	-0.25143032
0.95441132	0.16353832	-0.12303032	-0.32269932	-0.09030732	-0.25373332
0.95355132	0.16521332	-0.12365432	-0.32186032	-0.08481932	-0.25505332
0.95292832	0.16704332	-0.12438732	-0.31392232	-0.08030732	-0.25778832
0.95141532	0.16878932	-0.12499932	-0.31301132	-0.06863832	-0.25881432
0.95088232	0.17070532	-0.12570132	-0.30989232	-0.06536732	-0.26258732
0.95015632	0.17261632	-0.12624132	-0.30440432	-0.05853232	-0.26564232
0.95017432	0.17464232	-0.12676132	-0.30058332	-0.05565532	-0.26879132
0.94982532	0.17661332	-0.12728132	-0.29962932	-0.05429132	-0.27293932
0.94972032	0.17859132	-0.12760032	-0.30020732	-0.04698432	-0.27428232
0.94958932	0.18049432	-0.12784732	-0.30010832	-0.04929532	-0.27666332
0.94897432	0.18232932	-0.12816232	-0.30062332	-0.04046432	-0.27860532
0.94892332	0.18427832	-0.12846832	-0.29024032	-0.03389632	-0.28078832
0.94773932	0.18609132	-0.12865932	-0.29241132	-0.02888232	-0.28358532
0.94644832	0.18803632	-0.12890032	-0.29061132	-0.01667332	-0.28368132
0.94612432	0.19016132	-0.12913132	-0.28590732	-0.01416232	-0.28435132
0.94557332	0.19220632	-0.12929332	-0.28977932	-0.01381632	-0.28460632
0.94505932	0.19426332	-0.12941532	-0.28494632	-0.01343332	-0.28409532
0.94452432	0.19642032	-0.12954732	-0.28163032	-0.01175832	-0.28388232
0.94318332	0.19856332	-0.12972432	-0.28455032	-0.00351332	-0.28204332
0.94255532	0.20082932	-0.12960532	-0.28007232	-0.00093632	-0.28035832
0.94216032	0.20308832	-0.12934632	-0.28159232	-0.00008432	-0.27691432
0.94167432	0.20539032	-0.12937232	-0.28572732	-0.00195532	-0.27714532
0.94080232	0.20769232	-0.12942632	-0.29048532	0.00114632	-0.27476032
0.94081132	0.21011432	-0.12913232	-0.28874032	-0.00050032	-0.27064432
0.94017332	0.21242132	-0.12847032	-0.28995332	0.00333932	-0.26364932
0.93938832	0.21478732	-0.12785032	-0.28545332	0.00960432	-0.25956532
0.93805332	0.21715332	-0.12722632	-0.28203132	0.01603932	-0.25921832
0.93746132	0.21969032	-0.12646232	-0.27464932	0.02048632	-0.25969132
0.93842232	0.22229132	-0.12516032	-0.27663832	0.01251732	-0.25857532
0.93851932	0.22441532	-0.12334632	-0.28623932	0.01145432	-0.25649032
0.93802632	0.22622232	-0.12163732	-0.28813232	0.01045132	-0.25859132
0.93806532	0.22824432	-0.12028132	-0.29331332	0.01312332	-0.26355632
0.94162932	0.23114732	-0.11861132	-0.30253432	0.00664432	-0.26482232
0.94586732	0.23409232	-0.11596532	-0.31621332	-0.01228632	-0.26194332
0.94759932	0.23625432	-0.11250732	-0.32919732	-0.02190232	-0.25509032
0.94831532	0.23799432	-0.10884632	-0.33526632	-0.02801532	-0.24916332
0.94525232	0.23873532	-0.10513932	-0.31936832	-0.00969832	-0.24458632
0.94100832	0.23961832	-0.10315732	-0.29897232	0.01449332	-0.25193832
0.94241332	0.24229732	-0.10225732	-0.29612232	0.01647432	-0.26126932
0.94664732	0.24568832	-0.10052432	-0.30573232	0.00567532	-0.26135432
0.95034532	0.24857832	-0.09774332	-0.32553532	-0.01618732	-0.25302232
0.95253832	0.25062332	-0.09449432	-0.33858332	-0.03866832	-0.24418232
0.95368132	0.25184432	-0.09121032	-0.35113732	-0.05575332	-0.23495832
0.95515332	0.25261032	-0.08800832	-0.36231832	-0.07086832	-0.22630432
0.95696732	0.25294432	-0.08477532	-0.37434932	-0.08595832	-0.21692032
0.95908232	0.25282632	-0.08151532	-0.37954932	-0.09188732	-0.20523432
0.96139232	0.25220432	-0.07835232	-0.37631632	-0.09961832	-0.19325332
0.96390432	0.25111132	-0.07542732	-0.36944832	-0.10321232	-0.18195632
0.96654432	0.24952532	-0.07281432	-0.35985832	-0.10234232	-0.17039332
0.96970532	0.24761132	-0.07053332	-0.34706632	-0.10159932	-0.16223632
0.97300832	0.24533632	-0.06853032	-0.33234832	-0.10271532	-0.15529632
0.97654332	0.24274232	-0.06675432	-0.31754632	-0.10287732	-0.14840432
0.97938132	0.23964032	-0.06513232	-0.30616632	-0.10189532	-0.14270732
0.98063132	0.23586632	-0.06367432	-0.30164232	-0.08791932	-0.13611632
0.98242632	0.23202232	-0.06251032	-0.29290332	-0.08562832	-0.13390432
0.98452332	0.22815432	-0.06162532	-0.27925832	-0.08594132	-0.13131832
0.98504132	0.22386532	-0.06091132	-0.27483332	-0.08756432	-0.12954232
0.98438432	0.21932332	-0.06040632	-0.27388432	-0.07667132	-0.12766832
0.98452732	0.21497332	-0.06022932	-0.27119832	-0.07349932	-0.12746932
0.98467632	0.21078532	-0.06031832	-0.27073332	-0.07186632	-0.12745832
0.98371032	0.20643232	-0.06060632	-0.27384032	-0.06921832	-0.12912332
0.98313932	0.20226832	-0.06120532	-0.27596532	-0.06940832	-0.13214032
0.98246932	0.19823832	-0.06208832	-0.27861832	-0.06669332	-0.13600832
0.98083432	0.19412832	-0.06316032	-0.28743232	-0.06202232	-0.13995032
0.97987732	0.19037132	-0.06453632	-0.29021132	-0.06219032	-0.14427432
0.97776532	0.18655432	-0.06608732	-0.29626032	-0.06282432	-0.14819932
0.97501232	0.18282232	-0.06777732	-0.29828532	-0.05659132	-0.15146232
0.97338832	0.17952732	-0.06970132	-0.29404732	-0.05205832	-0.15432832
0.97241332	0.17648332	-0.07189632	-0.29038232	-0.05501332	-0.15799032
0.97097132	0.17349132	-0.07437332	-0.29295332	-0.05268432	-0.16148832
0.97076732	0.17080532	-0.07732432	-0.29028232	-0.05727332	-0.16647732
0.97114332	0.16834632	-0.08071532	-0.29632132	-0.06255732	-0.17311132
0.97130032	0.16600232	-0.08448032	-0.30349032	-0.07044632	-0.18240032
0.97047132	0.16377032	-0.08847432	-0.33039232	-0.07702532	-0.19267032
0.97076832	0.16202832	-0.09292732	-0.34185732	-0.09094232	-0.20663132
0.96897532	0.16033632	-0.09759432	-0.36608732	-0.08579532	-0.21760532
0.96811832	0.15925832	-0.10277332	-0.38285432	-0.09794032	-0.23639832
0.96622232	0.15853432	-0.10789232	-0.38909032	-0.09759732	-0.25277132
0.96446432	0.15831632	-0.11256732	-0.36984832	-0.08727532	-0.26414432
0.96334232	0.15854632	-0.11633132	-0.33704232	-0.07844632	-0.26929232
0.96257832	0.15909232	-0.11906832	-0.31659132	-0.06565532	-0.26704132
0.96324032	0.16002032	-0.12113632	-0.30196732	-0.07029632	-0.26515832
0.96271732	0.16087132	-0.12269232	-0.30037132	-0.05630232	-0.25851032
0.96249432	0.16182132	-0.12414432	-0.29643632	-0.05691032	-0.25723132
0.96193732	0.16278532	-0.12540532	-0.28621932	-0.05541832	-0.25815032
0.96116032	0.16376532	-0.12637232	-0.27710332	-0.05333932	-0.25881232
0.95991132	0.16469932	-0.12707232	-0.26820532	-0.04175932	-0.25927632
0.95936332	0.16582632	-0.12780632	-0.25564932	-0.04229332	-0.26358332
0.95795432	0.16691032	-0.12829832	-0.24946332	-0.03828532	-0.26706532
0.95665032	0.16812732	-0.12876132	-0.24079032	-0.02624132	-0.26893232
0.95526832	0.16949432	-0.12929232	-0.23807832	-0.01594332	-0.27184132
0.95424732	0.17110632	-0.12992932	-0.23175532	-0.00679732	-0.27541632
0.95351732	0.17286032	-0.13041932	-0.21884132	-0.00067232	-0.27869132
0.95230132	0.17458432	-0.13063032	-0.21786132	0.00944632	-0.28044132
0.95139432	0.17646632	-0.13080132	-0.21621232	0.01722932	-0.28215432
0.95091332	0.17845832	-0.13098732	-0.21624332	0.02072032	-0.28378632
0.95088532	0.18064732	-0.13147032	-0.20782332	0.02190432	-0.28918532
0.95044932	0.18281532	-0.13193932	-0.20767132	0.02588732	-0.29355232
0.95068032	0.18502532	-0.13227332	-0.21175132	0.02516332	-0.29671532
0.95039232	0.18718032	-0.13251232	-0.21938632	0.03004432	-0.29914032
0.95020432	0.18942432	-0.13270432	-0.22276932	0.03529332	-0.30155732
0.94989332	0.19167632	-0.13272332	-0.22111632	0.03585832	-0.30357632
0.94962732	0.19382232	-0.13253832	-0.22189732	0.03340932	-0.30379532
0.94910032	0.19578832	-0.13220332	-0.22551532	0.03142332	-0.30242832
0.94905632	0.19777132	-0.13199132	-0.22581732	0.03079832	-0.30118532
0.94870332	0.19964132	-0.13185332	-0.22847532	0.02654332	-0.29958732
0.94832432	0.20144232	-0.13177232	-0.22840032	0.02497332	-0.29907732
0.94763932	0.20308032	-0.13167232	-0.22613632	0.02422332	-0.29977032
0.94744332	0.20495432	-0.13198332	-0.22466932	0.02134532	-0.30557432
0.94605332	0.20670132	-0.13193832	-0.22886932	0.02959032	-0.30647532
0.94513632	0.20846132	-0.13154432	-0.23946332	0.02849032	-0.30480732
0.94437232	0.21029632	-0.13119232	-0.23849932	0.02954832	-0.30324832
0.94443432	0.21237332	-0.13096532	-0.23595132	0.02873232	-0.30212232
0.94379732	0.21422932	-0.13057032	-0.24626632	0.02954532	-0.30049232
0.94418732	0.21662132	-0.13064832	-0.24391332	0.03327832	-0.30207532
0.94377132	0.21892032	-0.13042032	-0.24879832	0.03430832	-0.30276432
0.94325432	0.22106532	-0.12985432	-0.25206632	0.03440732	-0.30141832
0.94393432	0.22331332	-0.12919832	-0.25722632	0.02699932	-0.30079332
0.94359332	0.22520632	-0.12827632	-0.26048932	0.02367532	-0.30006732
0.94307132	0.22704332	-0.12731832	-0.26003932	0.02375832	-0.30061932
0.94257432	0.22881332	-0.12619532	-0.25475532	0.02154332	-0.30218332
0.94545532	0.23109732	-0.12474432	-0.25766232	0.00348032	-0.30033932
0.94750532	0.23283232	-0.12231432	-0.26147632	-0.01501732	-0.29261032
0.95111432	0.23461032	-0.11945332	-0.26098732	-0.04924332	-0.28682932
0.95349332	0.23569632	-0.11589932	-0.28544132	-0.08729332	-0.28006932
0.95451732	0.23599932	-0.11168032	-0.31594232	-0.11096932	-0.27264732
0.95410532	0.23538232	-0.10696332	-0.35349732	-0.11768232	-0.26308232
0.95313132	0.23422032	-0.10188732	-0.38962532	-0.11916632	-0.25292932
0.95284932	0.23288932	-0.09665332	-0.41235932	-0.12141032	-0.24208232
0.95359932	0.23159132	-0.09132132	-0.42548432	-0.12815932	-0.23192832
0.95441032	0.23013432	-0.08577432	-0.42955432	-0.13451532	-0.21915532
0.95401432	0.22810732	-0.07996832	-0.44243132	-0.13002332	-0.19637832
0.95341632	0.22585432	-0.07438132	-0.43980132	-0.12081632	-0.17443532
0.95418432	0.22376532	-0.06956932	-0.40044032	-0.11495132	-0.15819032
0.95419732	0.22130732	-0.06564332	-0.36416732	-0.10331832	-0.14725732
0.95369732	0.21854632	-0.06253132	-0.33354132	-0.08727632	-0.13989032
0.95269532	0.21547532	-0.06014032	-0.31420432	-0.06888032	-0.13516932
0.95309932	0.21256432	-0.05852232	-0.30081632	-0.06015432	-0.13450832
0.95281732	0.20941932	-0.05736332	-0.29046332	-0.04666732	-0.13375332
0.95352232	0.20647332	-0.05672732	-0.28069032	-0.04024232	-0.13451932
0.95278032	0.20318032	-0.05639432	-0.27582532	-0.03024632	-0.13503832
0.95230832	0.19989532	-0.05641332	-0.27394132	-0.02079932	-0.13707432
0.95274532	0.19674132	-0.05673132	-0.27078132	-0.01667532	-0.13952532
0.95357332	0.19358932	-0.05724332	-0.26818432	-0.01375232	-0.14271132
0.95488032	0.19046232	-0.05795832	-0.27084032	-0.01464632	-0.14645632
0.95545832	0.18717332	-0.05878732	-0.27953432	-0.01908132	-0.14975932
0.95495032	0.18373832	-0.05966432	-0.29053532	-0.01946032	-0.15139532
0.95538232	0.18066232	-0.06070032	-0.29307632	-0.02839632	-0.15321732
0.95363432	0.17737632	-0.06181732	-0.30052832	-0.02797832	-0.15334832
0.95185732	0.17431832	-0.06325532	-0.29908432	-0.02894932	-0.15407132
0.95030832	0.17157532	-0.06508232	-0.29798232	-0.02754232	-0.15696532
0.94834932	0.16892932	-0.06732732	-0.30030632	-0.02570632	-0.16196132
0.94678332	0.16652532	-0.07000532	-0.30470432	-0.02190432	-0.16946932
0.94562432	0.16435232	-0.07300732	-0.30663032	-0.02032132	-0.17816832
0.94295732	0.16209532	-0.07604832	-0.31912132	-0.01924932	-0.18735832
0.94206032	0.16037232	-0.07934732	-0.32732132	-0.02591132	-0.19812432
0.94034632	0.15880632	-0.08260632	-0.33578432	-0.02691432	-0.20668632
0.93726532	0.15738032	-0.08571232	-0.34912932	-0.02743532	-0.21366032
0.93577232	0.15659532	-0.08903032	-0.35223332	-0.02773832	-0.22053832
0.93409632	0.15612732	-0.09253032	-0.35482332	-0.02913232	-0.22792832
0.93274332	0.15600732	-0.09619132	-0.35161532	-0.03122532	-0.23704332
0.93073032	0.15601132	-0.09962232	-0.34585732	-0.02544732	-0.24284232
0.92912132	0.15617532	-0.10269832	-0.33668632	-0.02076332	-0.24733232
0.92813932	0.15648232	-0.10534332	-0.32752832	-0.01873832	-0.24855332
0.92726232	0.15678932	-0.10752232	-0.32515832	-0.01719632	-0.24715032
0.92662932	0.15713932	-0.10936432	-0.32478132	-0.01742132	-0.24425932
0.92603432	0.15752532	-0.11096632	-0.32196532	-0.01852232	-0.24165332
0.92593732	0.15808432	-0.11244232	-0.31411832	-0.01861532	-0.23850732
0.92547032	0.15870932	-0.11368232	-0.30519832	-0.01515932	-0.23553132
0.92499432	0.15951532	-0.11486432	-0.29623232	-0.01400832	-0.23188932
0.92455732	0.16055132	-0.11612732	-0.28363932	-0.00973932	-0.22965632
0.92332632	0.16165332	-0.11746732	-0.27374832	-0.00889832	-0.22765932
0.92266732	0.16302132	-0.11904332	-0.25872132	-0.00929832	-0.22901832
0.92211332	0.16453732	-0.12060932	-0.24195232	-0.00402732	-0.23029832
0.92070532	0.16592132	-0.12188332	-0.24077432	0.00288932	-0.23083232
0.91956732	0.16733832	-0.12299932	-0.24380232	0.00791132	-0.23322132
0.91887132	0.16892132	-0.12392332	-0.24249532	0.00980932	-0.23645032
0.91857932	0.17069432	-0.12461332	-0.24108632	0.01441432	-0.23723332
0.91731732	0.17248332	-0.12495432	-0.23865532	0.02211432	-0.23802932
0.91600332	0.17432732	-0.12517032	-0.22822832	0.02776632	-0.23859132
0.91478632	0.17612832	-0.12537932	-0.22505532	0.03310832	-0.23956132
0.91473432	0.17799532	-0.12591732	-0.22327432	0.03001432	-0.24642532
0.91483032	0.17971932	-0.12630032	-0.22827232	0.02832332	-0.25263432
0.91576332	0.18148332	-0.12634732	-0.23641732	0.02688232	-0.25719532
0.91686532	0.18336032	-0.12639032	-0.24851332	0.02356332	-0.26161032
0.91776232	0.18555732	-0.12691732	-0.25654732	0.02474532	-0.26815032
0.91794532	0.18797932	-0.12765132	-0.25705632	0.02735232	-0.27455232
0.91730532	0.19041432	-0.12802032	-0.25714332	0.03748732	-0.27564532
0.91761832	0.19303932	-0.12819832	-0.25487332	0.04128332	-0.27667132
0.91795432	0.19576332	-0.12854232	-0.26341132	0.04254132	-0.27916832
0.91847632	0.19856132	-0.12882932	-0.26362832	0.04358232	-0.28215932
0.91881032	0.20130132	-0.12894132	-0.27007932	0.04378132	-0.28306132
0.91897532	0.20393632	-0.12887332	-0.27320132	0.04125132	-0.28276332
0.91928232	0.20654832	-0.12889732	-0.27454532	0.04004232	-0.28256932
0.91875132	0.20891832	-0.12880332	-0.27198732	0.04208532	-0.28115032
0.91913832	0.21130232	-0.12863732	-0.26370432	0.03821932	-0.28229032
0.91919432	0.21341532	-0.12828732	-0.26055332	0.03557832	-0.28264332
0.91932132	0.21532832	-0.12784232	-0.26034232	0.02955932	-0.28354632
0.91906532	0.21709832	-0.12753432	-0.26369432	0.02973932	-0.28586132
0.91906932	0.21896332	-0.12732532	-0.26469532	0.02715532	-0.28896232
0.91823232	0.22074332	-0.12692832	-0.26173932	0.03100132	-0.29029032
0.91772732	0.22269132	-0.12642832	-0.25630332	0.03581532	-0.29076132
0.91769932	0.22466232	-0.12563932	-0.25115032	0.03284932	-0.29274632
0.91835332	0.22655332	-0.12447932	-0.25938532	0.02905332	-0.29240232
0.92064732	0.22861132	-0.12301532	-0.26899632	0.01824332	-0.29370232
0.92227932	0.23042132	-0.12108232	-0.27967232	0.01068032	-0.29196332
0.92282532	0.23192532	-0.11885232	-0.28593132	0.01001232	-0.29041232
0.92364132	0.23347132	-0.11651432	-0.29049232	0.00986832	-0.28832532
0.92430532	0.23506732	-0.11413932	-0.28881632	0.01142032	-0.28846432
0.92192132	0.23613632	-0.11154932	-0.28706232	0.03121932	-0.28931032
0.91860132	0.23770432	-0.11025732	-0.27987332	0.05163732	-0.30277532
0.91639732	0.24036732	-0.11009532	-0.26988432	0.07658632	-0.31935732
0.91461832	0.24340732	-0.10894732	-0.27510132	0.09478532	-0.32549632
0.91371332	0.24682232	-0.10752132	-0.28309832	0.10152932	-0.32818632
0.91365732	0.25030432	-0.10573232	-0.28487232	0.09598132	-0.32772732
0.91647932	0.25404132	-0.10366732	-0.28736732	0.07793932	-0.32305832
0.92234532	0.25790532	-0.10107832	-0.29485032	0.04163932	-0.31450232
0.93017432	0.26135832	-0.09790732	-0.31890232	-0.01840132	-0.30627532
0.93497532	0.26297732	-0.09386732	-0.34804632	-0.06360532	-0.29133032
0.93744632	0.26295832	-0.08928832	-0.38071732	-0.09251132	-0.27340832
0.93909032	0.26192032	-0.08444432	-0.40807132	-0.10830432	-0.25167132
0.94086532	0.26030232	-0.07959232	-0.41738932	-0.11657832	-0.22942632
0.94405532	0.25856132	-0.07500332	-0.41894532	-0.12222732	-0.20576432
0.94624632	0.25611632	-0.07078432	-0.40847932	-0.11832532	-0.18135032
0.94918232	0.25351932	-0.06726832	-0.39133332	-0.11177432	-0.16142732
0.95347832	0.25101332	-0.06451832	-0.37057032	-0.10496532	-0.14756432
0.95734432	0.24814832	-0.06256032	-0.35369932	-0.10366532	-0.13814532
0.96204532	0.24522432	-0.06155232	-0.33178932	-0.10418432	-0.13499932
0.96584132	0.24190232	-0.06115432	-0.31796232	-0.10346432	-0.13398532
0.96841832	0.23814032	-0.06113632	-0.30760532	-0.09780032	-0.13510532
0.97015832	0.23415232	-0.06136532	-0.30272532	-0.09906432	-0.13682232
0.97267032	0.23035032	-0.06186632	-0.29413932	-0.09828432	-0.13799332
0.97434232	0.22636232	-0.06254332	-0.29120132	-0.09338632	-0.13915832
0.97710832	0.22268732	-0.06351032	-0.28779632	-0.10051132	-0.14165132
0.97886832	0.21875732	-0.06464632	-0.28979832	-0.10085232	-0.14426232
0.98018832	0.21481232	-0.06596032	-0.29905132	-0.10417732	-0.14678332
0.98229732	0.21117532	-0.06748532	-0.30088732	-0.11550332	-0.15065732
0.98349632	0.20753932	-0.06910232	-0.29988032	-0.11845732	-0.15284932
0.98349632	0.20384832	-0.07080632	-0.29840232	-0.11899132	-0.15521232
0.98310432	0.20023932	-0.07263632	-0.29586032	-0.11928932	-0.15769532
0.98346432	0.19695832	-0.07466032	-0.28706532	-0.11583332	-0.16023632
0.98245932	0.19355732	-0.07671032	-0.29015232	-0.11105732	-0.16326032
0.98281232	0.19055332	-0.07907632	-0.28995332	-0.10821432	-0.16893432
0.98315032	0.18763032	-0.08159832	-0.29089732	-0.10250032	-0.17409532
0.98361732	0.18490132	-0.08421132	-0.29485332	-0.11062832	-0.18069932
0.98370232	0.18227632	-0.08677432	-0.30067832	-0.10890232	-0.18692932
0.98291932	0.17970632	-0.08927932	-0.31492032	-0.11542732	-0.19281532
0.98338432	0.17758432	-0.09197532	-0.31790132	-0.11855532	-0.19899832
0.98403432	0.17566132	-0.09475032	-0.32286732	-0.12056332	-0.20534532
0.98359732	0.17374532	-0.09750932	-0.33470232	-0.11999332	-0.21224432
0.98396032	0.17219432	-0.10046632	-0.33911832	-0.11950832	-0.22033232
0.98335232	0.17070232	-0.10343932	-0.34587232	-0.12009232	-0.23081032
0.98231132	0.16942632	-0.10642932	-0.34698832	-0.11979832	-0.23927932
0.98121832	0.16841132	-0.10919832	-0.34258532	-0.11914932	-0.24879032
0.97966532	0.16755832	-0.11150532	-0.34351032	-0.11581532	-0.25288332
0.97952732	0.16716632	-0.11353632	-0.33872132	-0.11218032	-0.25577632
0.97989332	0.16700732	-0.11528832	-0.33463032	-0.11088432	-0.25752932
0.98005632	0.16697432	-0.11676032	-0.33430032	-0.11202632	-0.25928032
0.98017332	0.16704832	-0.11803232	-0.33611932	-0.11078932	-0.26082032
0.98092332	0.16737532	-0.11928832	-0.33722032	-0.11679632	-0.26433732
0.98134132	0.16775632	-0.12043432	-0.33889432	-0.11775532	-0.26688932
0.98085032	0.16812432	-0.12151832	-0.33892932	-0.11378832	-0.26981832
0.98071932	0.16868432	-0.12270232	-0.33804432	-0.11219232	-0.27414732
0.98083732	0.16937832	-0.12389832	-0.33190332	-0.11716432	-0.28058932
0.98030932	0.17005332	-0.12493332	-0.32872032	-0.11459332	-0.28507332
0.97988532	0.17074732	-0.12585332	-0.31912832	-0.10549832	-0.28877532
0.97926932	0.17131932	-0.12652732	-0.32067232	-0.10172332	-0.29179432
0.97930732	0.17198832	-0.12716732	-0.31614332	-0.10306232	-0.29651932
0.97861332	0.17257932	-0.12774132	-0.31475032	-0.10161132	-0.30007432
0.97785632	0.17328632	-0.12842032	-0.30889132	-0.09516732	-0.30256232
0.97679832	0.17405832	-0.12910232	-0.29753932	-0.08596332	-0.30532232
0.97559632	0.17494632	-0.12979732	-0.28816632	-0.08655232	-0.30990132
0.97452332	0.17594732	-0.13052832	-0.27588632	-0.08429632	-0.31453932
0.97343332	0.17701832	-0.13115732	-0.27122232	-0.07929832	-0.31770532
0.97206332	0.17813132	-0.13164632	-0.27780632	-0.06328332	-0.31746732
0.97177132	0.17952732	-0.13230032	-0.27514732	-0.07207732	-0.32188832
0.97080932	0.18093432	-0.13283632	-0.27530732	-0.05536032	-0.32122332
0.97053732	0.18264032	-0.13342232	-0.26917432	-0.05648332	-0.32472632
0.96906732	0.18425932	-0.13373732	-0.27372032	-0.04571732	-0.32503732
0.96747332	0.18596532	-0.13384132	-0.27263332	-0.03319032	-0.32344932
0.96604732	0.18779832	-0.13387332	-0.27209532	-0.02769532	-0.32321932
0.96501532	0.18978032	-0.13389432	-0.26541032	-0.01816632	-0.32234032
0.96511632	0.19198232	-0.13395432	-0.26813432	-0.02000932	-0.32323432
0.96402432	0.19394732	-0.13374132	-0.27674932	-0.01449932	-0.32077332
0.96392632	0.19606832	-0.13352432	-0.27867132	-0.01719032	-0.31894732
0.96369432	0.19812732	-0.13323632	-0.27618032	-0.01967832	-0.31639232
0.96291232	0.20005832	-0.13284032	-0.28018532	-0.01453032	-0.31259432
0.96248132	0.20218032	-0.13255732	-0.28060932	-0.01494432	-0.31145432
0.96244132	0.20461332	-0.13258532	-0.27732932	-0.01341432	-0.31187732
0.96138032	0.20726032	-0.13291432	-0.27923232	-0.00451432	-0.31536632
0.95967332	0.21000832	-0.13300532	-0.27677632	0.00931732	-0.31678132
0.95773732	0.21283832	-0.13273732	-0.28092832	0.01718232	-0.31713032
0.95611832	0.21595932	-0.13251932	-0.28268832	0.02864432	-0.31864032
0.95443132	0.21929432	-0.13203732	-0.28682832	0.04205832	-0.31779732
0.95396932	0.22291732	-0.13099532	-0.29107532	0.04760432	-0.31559032
0.95336632	0.22652532	-0.12952732	-0.29521232	0.05462432	-0.31148732
0.95394032	0.23052732	-0.12801532	-0.29557032	0.05378632	-0.30712432
0.95529732	0.23445932	-0.12587232	-0.30707232	0.04275532	-0.29919632
0.95461732	0.23770932	-0.12324132	-0.30304132	0.03692632	-0.29117932
0.95358932	0.24085432	-0.12086132	-0.30184132	0.03282832	-0.28675632
0.95312332	0.24405132	-0.11867132	-0.29873532	0.02853632	-0.28598732
0.95161632	0.24699032	-0.11689832	-0.29619032	0.02197832	-0.28897432
0.95435032	0.25089232	-0.11516332	-0.30309332	0.01082532	-0.28828132
0.95964432	0.25506132	-0.11233732	-0.32720532	-0.02399232	-0.28105832
0.96291932	0.25808732	-0.10840432	-0.35657932	-0.06449932	-0.26820232
0.96344332	0.25973632	-0.10370932	-0.38333432	-0.09618732	-0.25256932
0.96291932	0.26048532	-0.09872932	-0.40440932	-0.11618032	-0.23404132
0.96203532	0.26055532	-0.09361332	-0.41565732	-0.13305532	-0.21493232
0.96078932	0.25995932	-0.08849932	-0.42329832	-0.13587532	-0.19315032
0.96066832	0.25905532	-0.08370732	-0.41958132	-0.13847532	-0.17406932
0.96124032	0.25771232	-0.07933532	-0.40462832	-0.13824332	-0.15832232
0.96279432	0.25609832	-0.07559632	-0.38079332	-0.13359732	-0.14506432
0.96495232	0.25408832	-0.07270332	-0.35039032	-0.12452632	-0.13508332
0.96783832	0.25180132	-0.07074332	-0.32001532	-0.11026432	-0.12954532
0.97003032	0.24891332	-0.06947932	-0.30340832	-0.10990832	-0.12912932
0.97176132	0.24567832	-0.06863032	-0.29149832	-0.10397032	-0.12831232
0.97449632	0.24255032	-0.06808632	-0.27575332	-0.10605732	-0.12842132
0.97492532	0.23879232	-0.06758432	-0.27183732	-0.09677832	-0.12732532
0.97699132	0.23531832	-0.06737332	-0.26033032	-0.09169732	-0.12661832
0.97906932	0.23173032	-0.06736532	-0.25663932	-0.09360132	-0.12733432
0.98107632	0.22810732	-0.06746832	-0.25032232	-0.09550732	-0.12811732
0.98282932	0.22441932	-0.06759232	-0.24779932	-0.10628932	-0.13072032
0.98388232	0.22061632	-0.06768332	-0.25135032	-0.11008932	-0.13200832
0.98446432	0.21678632	-0.06779132	-0.25563332	-0.10926232	-0.13171532
0.98465132	0.21301432	-0.06803932	-0.25180032	-0.11246332	-0.13271432
0.98358032	0.20913532	-0.06830332	-0.24840332	-0.10801832	-0.13218532
0.98227132	0.20535432	-0.06879432	-0.24138132	-0.09389332	-0.13127432
0.98168432	0.20177032	-0.06963832	-0.22877432	-0.09226232	-0.13351832
0.98121332	0.19827732	-0.07077732	-0.21927332	-0.09129332	-0.13607732
0.98013132	0.19480732	-0.07207232	-0.21916132	-0.08094132	-0.13866432
0.97938332	0.19153032	-0.07350732	-0.21647232	-0.07449532	-0.14076032
0.97842932	0.18836832	-0.07504832	-0.21912032	-0.07868432	-0.14447432
0.97810432	0.18546332	-0.07676132	-0.22335832	-0.08433332	-0.14830532
0.97854332	0.18282432	-0.07879832	-0.22026832	-0.09308332	-0.15348232
0.97830532	0.18017632	-0.08109032	-0.22664032	-0.08765532	-0.15886632
0.97782632	0.17760132	-0.08367532	-0.23367832	-0.09444732	-0.16635532
0.97734532	0.17518932	-0.08653032	-0.23601332	-0.10286732	-0.17728932
0.97591832	0.17283132	-0.08938132	-0.24027232	-0.09776332	-0.18407232
0.97462932	0.17073332	-0.09221232	-0.24324032	-0.09539132	-0.19016632
0.97371932	0.16895332	-0.09511732	-0.24829932	-0.09185932	-0.19603932
0.97344532	0.16747132	-0.09821532	-0.25211032	-0.11047932	-0.20502832
0.97250532	0.16614532	-0.10151532	-0.26713332	-0.10492132	-0.21182232
0.97229332	0.16518032	-0.10518032	-0.28204732	-0.11917332	-0.22489332
0.97099632	0.16434432	-0.10900432	-0.29837132	-0.11468432	-0.23625532
0.97018732	0.16389832	-0.11291532	-0.29756832	-0.11034632	-0.24628932
0.96978532	0.16378132	-0.11646632	-0.28375432	-0.11945832	-0.25806832
0.96912232	0.16386032	-0.11937932	-0.26656232	-0.10650132	-0.26087232
0.96858432	0.16413732	-0.12158932	-0.25491832	-0.09374832	-0.25972132
0.96814632	0.16458132	-0.12315332	-0.24979632	-0.09109332	-0.25799532
0.96843132	0.16529632	-0.12435432	-0.24635932	-0.08708432	-0.25459832
0.96846832	0.16612432	-0.12536532	-0.24261132	-0.09201432	-0.25295932
0.96875932	0.16717432	-0.12639732	-0.23875832	-0.09505732	-0.25317632
0.96828732	0.16835432	-0.12736032	-0.24270532	-0.07884732	-0.25011332
0.96810432	0.16985432	-0.12853132	-0.24406232	-0.07262232	-0.25070632
0.96812732	0.17155932	-0.12982132	-0.24421132	-0.08371732	-0.25711332
0.96712832	0.17323332	-0.13088332	-0.23683132	-0.07182132	-0.25894032
0.96597232	0.17493032	-0.13161932	-0.22771232	-0.05776932	-0.25710432
0.96519732	0.17666832	-0.13209632	-0.22020732	-0.04881132	-0.25706232
0.96424632	0.17841432	-0.13252232	-0.22411132	-0.04868032	-0.25720932
0.96355532	0.18020732	-0.13331232	-0.16278032	-0.23860632	-0.29733332
0.96191632	0.18226032	-0.13386832	-0.21862832	-0.03806432	-0.26256332
0.96082632	0.18432332	-0.13453732	-0.21292532	-0.03438932	-0.26546332
0.95927432	0.18632532	-0.13511032	-0.21482432	-0.02856032	-0.26749932
0.95804232	0.18835132	-0.13553532	-0.20737232	-0.02876732	-0.26900432
0.95702532	0.19034532	-0.13571332	-0.20355232	-0.02939832	-0.27032432
0.95605832	0.19221732	-0.13569932	-0.20153832	-0.02684232	-0.27094432
0.95512432	0.19409732	-0.13574932	-0.20524232	-0.02256132	-0.27185232
0.95479032	0.19614732	-0.13594532	-0.19319632	-0.02097132	-0.27423632
0.95376032	0.19801132	-0.13601432	-0.19458232	-0.02038932	-0.27605232
0.95316332	0.19993132	-0.13603732	-0.18676532	-0.02012432	-0.27772632
0.95301732	0.20178532	-0.13583332	-0.19442532	-0.02560632	-0.27742032
0.95267532	0.20340432	-0.13540332	-0.19743732	-0.02408432	-0.27549232
0.95284232	0.20504732	-0.13489232	-0.20468032	-0.02508732	-0.27375732
0.95325332	0.20674032	-0.13435432	-0.21216232	-0.02612832	-0.27110732
0.95314232	0.20847132	-0.13383232	-0.21214832	-0.02052632	-0.26833632
0.95326032	0.21044932	-0.13345532	-0.21194432	-0.02281432	-0.26739732
0.95227132	0.21238532	-0.13307832	-0.21380932	-0.01737832	-0.26731232
0.95086232	0.21454632	-0.13299932	-0.20877832	-0.01065632	-0.27087732
0.95048332	0.21739732	-0.13357232	-0.20846132	-0.00178732	-0.27972832
0.94779532	0.22005232	-0.13344732	-0.20259632	0.02142132	-0.28354932
0.94640832	0.22318832	-0.13289332	-0.21392532	0.03863532	-0.28427432
0.94605432	0.22669232	-0.13184832	-0.22357732	0.04563232	-0.28334632
0.94565332	0.23042332	-0.13097932	-0.23181132	0.05391432	-0.28580632
0.94547632	0.23446932	-0.13030632	-0.23477832	0.06035032	-0.28943932
0.94555632	0.23838232	-0.12893332	-0.24767532	0.05817732	-0.28843232
0.94640432	0.24215932	-0.12722932	-0.25329932	0.04331832	-0.28984432
0.94618732	0.24533932	-0.12531132	-0.24953932	0.03425132	-0.29133832
0.94572532	0.24831432	-0.12399232	-0.24021632	0.02589432	-0.29883032
0.94988532	0.25217532	-0.12255132	-0.24853632	0.00157732	-0.30284732
0.95691732	0.25611332	-0.12002232	-0.27251432	-0.04990632	-0.30317132
0.96089832	0.25846332	-0.11609832	-0.32586932	-0.10545832	-0.29835132
0.96119132	0.25909632	-0.11126432	-0.36118632	-0.13286732	-0.28679932
0.95986232	0.25849432	-0.10607232	-0.39114532	-0.13953132	-0.27042732
0.95949632	0.25742032	-0.10089232	-0.41452832	-0.14540032	-0.25413032
0.95950132	0.25578032	-0.09573932	-0.42386832	-0.14930632	-0.23802932
0.95953532	0.25359132	-0.09062032	-0.42670032	-0.14559332	-0.21756432
0.96214032	0.25141232	-0.08585932	-0.41418132	-0.15285032	-0.20110032
0.96486632	0.24866532	-0.08136732	-0.38930832	-0.13908232	-0.18056232
0.96816632	0.24549332	-0.07751532	-0.35219832	-0.12688632	-0.16488632
0.97197632	0.24183632	-0.07436332	-0.31167032	-0.10839232	-0.15293432
0.97569132	0.23758732	-0.07187132	-0.27303032	-0.09220932	-0.14445732
0.97841832	0.23265432	-0.06979032	-0.25688732	-0.07300132	-0.13695532
0.98171832	0.22753832	-0.06810832	-0.24415432	-0.06083432	-0.13243432
0.98537632	0.22232932	-0.06674232	-0.24480732	-0.07089832	-0.13064832
0.98843832	0.21693332	-0.06558332	-0.24364132	-0.07658732	-0.12872332
0.98945932	0.21112132	-0.06447732	-0.24611332	-0.07530732	-0.12569732
0.99159632	0.20556132	-0.06364332	-0.23495932	-0.08260932	-0.12349832
0.99092732	0.19960032	-0.06277132	-0.22692732	-0.07526332	-0.11884732
0.99027332	0.19374932	-0.06204032	-0.21219832	-0.07008932	-0.11503732
0.98872032	0.18783532	-0.06143432	-0.19827732	-0.06173832	-0.11044132
0.98742032	0.18208332	-0.06106732	-0.18444832	-0.05330232	-0.10665932
0.98479332	0.17618832	-0.06086232	-0.18621532	-0.03304332	-0.10349632
0.98383632	0.17066332	-0.06102132	-0.17913232	-0.02681832	-0.10058332
0.98264632	0.16523532	-0.06139632	-0.17699232	-0.02241732	-0.09995232
0.98145732	0.15994232	-0.06205432	-0.17635032	-0.02263232	-0.09967032
0.98125432	0.15498032	-0.06317232	-0.16498632	-0.02641632	-0.10116032
0.98059332	0.15006232	-0.06457432	-0.16907732	-0.03319332	-0.10323632
0.98030432	0.14544032	-0.06623932	-0.16484632	-0.05175332	-0.10764032
0.97865632	0.14092532	-0.06795632	-0.16716732	-0.05750032	-0.11073732
0.97727932	0.13672732	-0.06983832	-0.18137932	-0.05490832	-0.11339732
0.97657132	0.13280832	-0.07197632	-0.18428632	-0.06224732	-0.11746732
0.97540632	0.12906832	-0.07427532	-0.20253632	-0.08165532	-0.12493332
0.97448932	0.12564132	-0.07682232	-0.21453532	-0.08334632	-0.13141532
0.97265032	0.12228632	-0.07958532	-0.23900432	-0.10166032	-0.14193132
0.97186932	0.11933032	-0.08273332	-0.25059532	-0.09215532	-0.15071632
0.97094932	0.11661632	-0.08616032	-0.26456932	-0.09852232	-0.16401032
0.97029032	0.11423932	-0.08982232	-0.27043232	-0.09319032	-0.17715732
0.96812532	0.11201232	-0.09331932	-0.28032032	-0.09520732	-0.19026832
0.96605832	0.11016532	-0.09647332	-0.28246532	-0.08770432	-0.20053032
0.96516632	0.10879532	-0.09925532	-0.27572232	-0.08380132	-0.20699632
0.96372332	0.10765032	-0.10144232	-0.27160432	-0.07631632	-0.20923332
0.96277732	0.10680432	-0.10328832	-0.26811832	-0.07596932	-0.21165332
0.96162332	0.10609732	-0.10486232	-0.26471632	-0.07453632	-0.21406332
0.96195832	0.10574132	-0.10640532	-0.25378832	-0.07363032	-0.21603932
0.96145232	0.10541332	-0.10771832	-0.25234632	-0.07204132	-0.21940332
0.96123932	0.10524432	-0.10890932	-0.25262232	-0.06561632	-0.22258532
0.96122232	0.10523632	-0.11001932	-0.24963632	-0.07755932	-0.22909632
0.96110732	0.10536732	-0.11108532	-0.24702932	-0.07437032	-0.23390232
0.96067232	0.10562132	-0.11215332	-0.24796432	-0.06877132	-0.23922232
0.96060732	0.10607232	-0.11328032	-0.24444332	-0.06972932	-0.24658932
0.96017932	0.10661332	-0.11433432	-0.24037832	-0.05715232	-0.25128532
0.96014032	0.10727132	-0.11534532	-0.23689732	-0.06316332	-0.25963532
0.95964432	0.10791232	-0.11620832	-0.23520932	-0.05842032	-0.26659532
0.95925732	0.10858032	-0.11703332	-0.22886432	-0.05304132	-0.27316432
0.95849132	0.10919932	-0.11779132	-0.22788232	-0.04875632	-0.28151832
0.95807332	0.10988732	-0.11859732	-0.22174232	-0.05156932	-0.29154832
0.95722432	0.11064932	-0.11935732	-0.21106132	-0.03969732	-0.30049232
0.95614032	0.11155332	-0.12009732	-0.20481332	-0.03917532	-0.31002832
0.95440132	0.11256832	-0.12071932	-0.20604032	-0.01452532	-0.31348532
0.95362732	0.11382532	-0.12143132	-0.19142732	-0.01233132	-0.32013832
0.95258232	0.11512932	-0.12198832	-0.18020332	0.00052432	-0.32326232
0.95218832	0.11651632	-0.12247232	-0.17596032	0.00572332	-0.32584332
0.95172232	0.11792132	-0.12287232	-0.17628832	0.01514132	-0.32721032
0.95142332	0.11946032	-0.12343232	-0.17978632	0.02188432	-0.32950332
0.95150732	0.12117232	-0.12408032	-0.18089032	0.01935732	-0.33237832
0.95164232	0.12309932	-0.12480632	-0.17940332	0.01788332	-0.33561732
0.95110232	0.12518332	-0.12558132	-0.17496432	0.03147032	-0.33664832
0.95076232	0.12745232	-0.12638132	-0.17056032	0.03690132	-0.33781532
0.94984932	0.12982532	-0.12714332	-0.16878432	0.04310532	-0.33943132
0.94863932	0.13224732	-0.12763532	-0.17019132	0.05229932	-0.33768732
0.94898032	0.13491732	-0.12826632	-0.16544732	0.05347932	-0.33853832
0.94878632	0.13775532	-0.12894832	-0.17093732	0.05557632	-0.33900032
0.94873232	0.14080932	-0.12953732	-0.18031732	0.06517932	-0.33574232
0.94899932	0.14416332	-0.13027832	-0.18360132	0.06807432	-0.33474632
0.94913532	0.14779832	-0.13100732	-0.19069432	0.07567432	-0.33153032
0.94873032	0.15159732	-0.13164632	-0.18649432	0.08057732	-0.32840132
0.94863732	0.15561932	-0.13240232	-0.18642132	0.08385732	-0.32557332
0.94768832	0.15958332	-0.13297332	-0.18210032	0.09123632	-0.32310832
0.94731932	0.16361232	-0.13341632	-0.19288732	0.09385732	-0.32065832
0.94635732	0.16755032	-0.13349932	-0.20525832	0.10251132	-0.31612732
0.94626232	0.17156832	-0.13343932	-0.20786032	0.10390132	-0.31379932
0.94629132	0.17558032	-0.13340232	-0.20672132	0.10046632	-0.31380432
0.94646932	0.17958032	-0.13359032	-0.20709632	0.09446932	-0.31801032
0.94627532	0.18342632	-0.13359432	-0.21416332	0.09294232	-0.32111232
0.94587432	0.18706632	-0.13315032	-0.21061132	0.09390632	-0.32566632
0.94630032	0.19049132	-0.13227032	-0.21750532	0.08950932	-0.32803232
0.94721532	0.19368932	-0.13117532	-0.21795532	0.08053932	-0.33315232
0.94767632	0.19653532	-0.12993032	-0.22283232	0.07460432	-0.33987232
0.94843532	0.19924632	-0.12868232	-0.22368932	0.06963432	-0.34897232
0.95205832	0.20211132	-0.12713632	-0.23773332	0.04788132	-0.35598532
0.95770732	0.20472532	-0.12483732	-0.26156832	0.00751932	-0.36072432
0.96239532	0.20648632	-0.12161532	-0.30334432	-0.03819432	-0.36279932
0.96365832	0.20706132	-0.11766732	-0.32481032	-0.04904632	-0.35825232
0.96427332	0.20717932	-0.11363232	-0.35026432	-0.05569232	-0.35311632
0.96485332	0.20704932	-0.10942332	-0.36800332	-0.06286832	-0.34546832
0.96563532	0.20669632	-0.10499532	-0.38399332	-0.07525732	-0.33651732
0.96564732	0.20588332	-0.10026732	-0.39724632	-0.08183732	-0.32261032
0.96606432	0.20480232	-0.09531932	-0.41100632	-0.09206132	-0.30690232
0.96661632	0.20320132	-0.09015032	-0.42407332	-0.09705132	-0.28776932
0.96831032	0.20133532	-0.08500232	-0.42506132	-0.10553232	-0.27067632
0.96902932	0.19880232	-0.07985632	-0.42558532	-0.09620832	-0.24693732
0.97036032	0.19602632	-0.07516732	-0.41360132	-0.08933732	-0.22647132
0.97214632	0.19295132	-0.07098332	-0.39232332	-0.08628732	-0.20989132
0.97453732	0.18965932	-0.06726932	-0.36340932	-0.07741732	-0.19483832
0.97561932	0.18580632	-0.06375132	-0.34885632	-0.06993832	-0.18091332
0.97707332	0.18175932	-0.06050532	-0.32832132	-0.06141232	-0.16648032
0.97819432	0.17743032	-0.05748832	-0.31322732	-0.05601132	-0.15262832
0.97942732	0.17298232	-0.05473732	-0.29784032	-0.05071032	-0.14032732
0.98065632	0.16839532	-0.05226232	-0.28351032	-0.04578532	-0.12736432
0.98072932	0.16354632	-0.05013932	-0.27831032	-0.04236732	-0.11597332
0.98209432	0.15891332	-0.04863332	-0.26932832	-0.04494032	-0.10832432
0.98129032	0.15398932	-0.04764732	-0.27083132	-0.04582032	-0.10394432
0.97993532	0.14913232	-0.04722632	-0.26700932	-0.04820532	-0.10295532
0.97785532	0.14442732	-0.04728432	-0.26031832	-0.04977532	-0.10279032
0.97452832	0.13980232	-0.04761532	-0.26159032	-0.04509732	-0.10248132
0.97061032	0.13534832	-0.04824332	-0.25977032	-0.03924432	-0.10219732
0.96831532	0.13139232	-0.04929332	-0.25690232	-0.03181432	-0.10240832
0.96639332	0.12769332	-0.05072132	-0.25409732	-0.03498232	-0.10539732
0.96371932	0.12405432	-0.05243232	-0.26178032	-0.03370532	-0.10860432
0.96195032	0.12069232	-0.05450532	-0.27076332	-0.03998232	-0.11369732
0.95897232	0.11743332	-0.05678432	-0.28707232	-0.03432132	-0.11874132
0.95715332	0.11457132	-0.05935632	-0.30216732	-0.03600232	-0.12486132
0.95522832	0.11199632	-0.06216932	-0.31549332	-0.03797932	-0.13089932
0.95273032	0.10966432	-0.06516432	-0.33154932	-0.03671732	-0.13704732
0.95136232	0.10774832	-0.06853032	-0.33811632	-0.04178232	-0.14565532
0.94835832	0.10598332	-0.07204732	-0.34692932	-0.03763432	-0.15285932
0.94630532	0.10465332	-0.07586532	-0.35649332	-0.03571432	-0.16121232
0.94447432	0.10362132	-0.07995932	-0.37540632	-0.04387832	-0.17318932
0.94400532	0.10302332	-0.08452332	-0.39135932	-0.04988632	-0.18612132
0.94264432	0.10259332	-0.08939332	-0.41750832	-0.05129732	-0.20112632
0.94198632	0.10255732	-0.09437032	-0.42486032	-0.05318332	-0.21718332
0.94178732	0.10282232	-0.09873432	-0.41353132	-0.05091932	-0.22870932
0.94171432	0.10325532	-0.10206932	-0.40090132	-0.05020132	-0.23295032
0.94206432	0.10377232	-0.10436732	-0.39625432	-0.04994632	-0.23219332
0.94226732	0.10425432	-0.10585732	-0.39302632	-0.05363132	-0.22967232
0.94181332	0.10459632	-0.10685132	-0.38710132	-0.06078132	-0.22869232
0.94068632	0.10482432	-0.10763232	-0.38005732	-0.05723032	-0.22753132
0.93985732	0.10510532	-0.10836532	-0.36489432	-0.05265832	-0.22829332
0.93853932	0.10531232	-0.10900532	-0.35947532	-0.05490532	-0.23285632
0.93733232	0.10558732	-0.10965332	-0.35225832	-0.05365432	-0.23697232
0.93651832	0.10597132	-0.11036332	-0.34840732	-0.05900832	-0.24363632
0.93570432	0.10643032	-0.11108632	-0.34431932	-0.05636632	-0.24851832
0.93500632	0.10700632	-0.11184332	-0.33763232	-0.05382832	-0.25399432
0.93418232	0.10765532	-0.11262232	-0.33194732	-0.05381232	-0.25935032
0.93357532	0.10842332	-0.11344132	-0.32041832	-0.04871432	-0.26521132
0.93263232	0.10916732	-0.11413632	-0.31043532	-0.05084332	-0.27091232
0.93185232	0.10998132	-0.11471332	-0.30076832	-0.04327632	-0.27441532
0.93104432	0.11087132	-0.11523732	-0.29489532	-0.03787132	-0.27792132
0.93060332	0.11185132	-0.11576932	-0.28865032	-0.03635732	-0.28191532
0.93014932	0.11291932	-0.11622232	-0.28535232	-0.02961932	-0.28300232
0.92958732	0.11401032	-0.11657932	-0.28733532	-0.02185632	-0.28310632
0.92996732	0.11524732	-0.11698232	-0.28716432	-0.02774332	-0.28583532
0.93059332	0.11658932	-0.11760732	-0.28510032	-0.03091632	-0.28935332
0.93019332	0.11793932	-0.11824732	-0.28969332	-0.02748832	-0.29152132
0.92938732	0.11938032	-0.11900732	-0.29057432	-0.01710432	-0.29388332
0.92872032	0.12098032	-0.11980632	-0.28590832	-0.01004132	-0.29545032
0.92769832	0.12264132	-0.12043632	-0.28099632	-0.00545632	-0.29624332
0.92700732	0.12435432	-0.12096032	-0.27481932	-0.00809832	-0.29721732
0.92662432	0.12614032	-0.12142132	-0.27725232	0.00234932	-0.29464732
0.92642132	0.12796332	-0.12186232	-0.27729632	0.00405032	-0.29493332
0.92662032	0.12981632	-0.12228032	-0.27645332	-0.00148932	-0.29664732
0.92592432	0.13161132	-0.12251232	-0.28382232	0.00743532	-0.29510132
0.92553332	0.13350232	-0.12285232	-0.28295232	0.00793032	-0.29583932
0.92539932	0.13550932	-0.12324332	-0.28096732	0.01423232	-0.29484132
0.92548932	0.13759832	-0.12371232	-0.27604332	0.01164532	-0.29595932
0.92458532	0.13963832	-0.12413232	-0.27346132	0.01701332	-0.29665632
0.92371032	0.14176732	-0.12448332	-0.27361132	0.02275132	-0.29672432
0.92324032	0.14395732	-0.12482232	-0.26744032	0.02992532	-0.29693732
0.92314332	0.14619232	-0.12505232	-0.27065232	0.02897532	-0.29743732
0.92353132	0.14859432	-0.12573432	-0.27575732	0.02737732	-0.30164632
0.92290432	0.15114332	-0.12654232	-0.27793632	0.03979732	-0.30401332
0.92285032	0.15393432	-0.12726032	-0.26975132	0.04627332	-0.30584332
0.92206732	0.15678532	-0.12782032	-0.26873532	0.05535332	-0.30503032
0.92144232	0.15981932	-0.12836332	-0.26413932	0.06273632	-0.30546032
0.92105532	0.16295332	-0.12874132	-0.26463432	0.06808032	-0.30455732
0.92106932	0.16625532	-0.12926132	-0.27047132	0.07366432	-0.30484132
0.92106632	0.16969932	-0.12977732	-0.26954032	0.07695332	-0.30476532
0.92055332	0.17310232	-0.13003332	-0.27304632	0.08431532	-0.30363332
0.92046132	0.17662732	-0.13026132	-0.26996232	0.08869832	-0.30190732
0.92016132	0.17998132	-0.12999232	-0.27209432	0.08851532	-0.29643832
0.92020932	0.18336832	-0.12972132	-0.26923432	0.08872632	-0.29237232
0.91987532	0.18677632	-0.12948532	-0.26398732	0.08949732	-0.28871732
0.91900032	0.18997432	-0.12895332	-0.25742732	0.09211732	-0.28301832
0.91934232	0.19310432	-0.12837132	-0.25153332	0.08040132	-0.28103232
0.92080832	0.19609232	-0.12839632	-0.25920232	0.05817732	-0.28605532
0.92791332	0.20065232	-0.13159532	-0.27436932	0.01773132	-0.31455332
0.92170332	0.20264132	-0.13189432	-0.27325632	0.06577832	-0.31276232
0.92178232	0.20572332	-0.13158532	-0.28411032	0.07094032	-0.31070332
0.92312832	0.20918932	-0.13159032	-0.28439732	0.06875732	-0.31534032
0.92369132	0.21226332	-0.13108432	-0.28795232	0.06803332	-0.31986632
0.92563532	0.21528132	-0.13016232	-0.28904632	0.05923632	-0.32597332
0.92824632	0.21791232	-0.12875532	-0.29519932	0.04756632	-0.33362132
0.93174232	0.22016932	-0.12694832	-0.30696732	0.03265032	-0.34135332
0.93499132	0.22174532	-0.12451332	-0.32930832	0.01540532	-0.34735432
0.93705132	0.22252032	-0.12147232	-0.34864132	0.00117832	-0.35200132
0.93932432	0.22285232	-0.11808332	-0.36856532	-0.01031332	-0.35586432
0.94184232	0.22281932	-0.11434432	-0.38939032	-0.03041032	-0.35903732
0.94225432	0.22195332	-0.11004932	-0.40551032	-0.03328232	-0.35597032
0.94314332	0.22096132	-0.10553732	-0.41902632	-0.03967932	-0.35147532
0.94448732	0.21995332	-0.10093832	-0.42119232	-0.05029132	-0.34713032
0.94348632	0.21824432	-0.09607532	-0.42091532	-0.04406432	-0.33498532
0.94369832	0.21655632	-0.09143932	-0.41423632	-0.04458132	-0.32409732
0.94395232	0.21459232	-0.08686332	-0.41450032	-0.04230932	-0.30904332
0.94556432	0.21253032	-0.08240632	-0.41855032	-0.04521632	-0.29258232
0.94718432	0.20998932	-0.07803032	-0.41791032	-0.04720032	-0.27449632
0.94815432	0.20687632	-0.07387532	-0.41314132	-0.03559832	-0.25177232
0.95041932	0.20370332	-0.07035532	-0.39689032	-0.03035232	-0.23364432
0.95127932	0.20001432	-0.06734132	-0.38021832	-0.01834332	-0.21709132
0.95247832	0.19626032	-0.06496132	-0.36680432	-0.01091032	-0.20350432
0.95376832	0.19242232	-0.06309232	-0.35276932	-0.00948832	-0.19397132
0.95430332	0.18840232	-0.06156732	-0.33941432	-0.00228732	-0.18316732
0.95555832	0.18451132	-0.06050632	-0.32463932	-0.00243432	-0.17554032
0.95505632	0.18030532	-0.05971732	-0.32028532	0.00035832	-0.16845432
0.95473932	0.17617632	-0.05939632	-0.31337032	0.00504632	-0.16266632
0.95520432	0.17224232	-0.05954832	-0.30643832	0.00339332	-0.15991832
0.95393732	0.16810832	-0.05999432	-0.30989532	0.00550132	-0.15742932
0.95264532	0.16412432	-0.06083032	-0.31479232	0.00833832	-0.15642132
0.95219932	0.16049032	-0.06218132	-0.31953032	0.00572932	-0.15834732
0.95170132	0.15703832	-0.06398532	-0.32548732	0.00520532	-0.16129832
0.94993332	0.15359532	-0.06612232	-0.33408532	0.00267032	-0.16700132
0.94776332	0.15039932	-0.06858632	-0.34132932	0.00315632	-0.17201132
0.94614332	0.14757032	-0.07135432	-0.34405132	-0.00036632	-0.17800632
0.94336132	0.14488432	-0.07424132	-0.35264032	0.00371232	-0.18328532
0.94191232	0.14273132	-0.07752732	-0.35930732	-0.00270432	-0.19126832
0.93953032	0.14075332	-0.08098932	-0.37042632	-0.00247732	-0.19874332
0.93828932	0.13926532	-0.08488732	-0.37921232	-0.00671332	-0.20814732
0.93703732	0.13811532	-0.08916932	-0.39164832	-0.01362032	-0.22122532
0.93506032	0.13718932	-0.09377532	-0.40398932	-0.01399232	-0.23559132
0.93280132	0.13664032	-0.09832632	-0.40234032	-0.01208032	-0.24835032
0.92975332	0.13633132	-0.10211932	-0.38891732	-0.00409032	-0.25524532
0.92810632	0.13644932	-0.10508032	-0.37571332	0.00213432	-0.25648932
0.92641132	0.13672732	-0.10712132	-0.37794932	0.00408932	-0.25217132
0.92625032	0.13738432	-0.10873332	-0.38137132	-0.00023132	-0.24769732
0.92665932	0.13830132	-0.11018332	-0.38222132	-0.00735232	-0.24440432
0.92661132	0.13936432	-0.11159332	-0.38159932	-0.01286832	-0.24383632
0.92582632	0.14055532	-0.11299832	-0.38240832	-0.01333832	-0.24412432
0.92508232	0.14198832	-0.11447032	-0.37792932	-0.01149732	-0.24587132
0.92454432	0.14370532	-0.11600232	-0.36903532	-0.01298532	-0.25054832
0.92441632	0.14571532	-0.11766132	-0.36011932	-0.01484832	-0.25664732
0.92339332	0.14776532	-0.11927332	-0.35654232	-0.00862132	-0.26132732
0.92307532	0.15006132	-0.12087032	-0.34944832	-0.00756032	-0.26784132
0.92334432	0.15251332	-0.12233532	-0.34079732	-0.00994132	-0.27570132
0.92317532	0.15497432	-0.12354832	-0.33651732	-0.00895032	-0.28261032
0.92258632	0.15743032	-0.12440532	-0.33008232	-0.00177332	-0.28585132
0.92185832	0.15977832	-0.12484332	-0.32318032	-0.00075232	-0.28964632
0.92097532	0.16210532	-0.12526632	-0.31883332	0.00433232	-0.29333832
0.92025732	0.16444732	-0.12578132	-0.31361432	0.00873432	-0.29939632
0.92046932	0.16691332	-0.12643332	-0.31282532	0.00437532	-0.30750232
0.91975632	0.16919832	-0.12690832	-0.31840732	0.00799132	-0.31313932
0.91986332	0.17158632	-0.12730432	-0.32720632	0.01195432	-0.31572832
0.92048132	0.17393732	-0.12747632	-0.33230932	0.00967032	-0.31706732
0.92124532	0.17624132	-0.12768532	-0.33676732	0.00462432	-0.32031532
0.92202832	0.17855132	-0.12793532	-0.33828832	0.00153332	-0.32328132
0.92264332	0.18076532	-0.12803432	-0.34068832	0.00011532	-0.32465732
0.92254932	0.18282332	-0.12793332	-0.34643832	0.00197332	-0.32492232
0.92235132	0.18488632	-0.12787032	-0.34958532	0.00291532	-0.32582532
0.92246932	0.18705332	-0.12801532	-0.35249232	0.00262832	-0.32911432
0.92226432	0.18926032	-0.12855532	-0.35533632	-0.00351832	-0.33586032
0.92248532	0.19162132	-0.12892932	-0.35448932	-0.00143532	-0.33811232
0.92266932	0.19396332	-0.12911532	-0.35493432	-0.00158532	-0.33864632
0.92222232	0.19627432	-0.12920232	-0.35255832	0.00296432	-0.33780932
0.92172432	0.19853232	-0.12920232	-0.35878532	0.00398932	-0.33579032
0.92183132	0.20092832	-0.12946232	-0.35794532	0.00112832	-0.33620532
0.92132832	0.20319732	-0.12968932	-0.35620032	0.00197632	-0.33584332
0.92078132	0.20533732	-0.12969332	-0.35818332	0.00606832	-0.33216032
0.92123332	0.20753032	-0.12980832	-0.36427832	0.00074232	-0.33144532
0.92240332	0.20982432	-0.13027832	-0.36638832	-0.00563732	-0.33493732
0.92305532	0.21200932	-0.13075832	-0.36976032	-0.00649632	-0.33738532
0.92391332	0.21427332	-0.13108732	-0.37407632	-0.00746632	-0.33773732
0.92471732	0.21657932	-0.13134932	-0.37678432	-0.01008732	-0.33762032
0.92529432	0.21895532	-0.13158032	-0.37396032	-0.00554332	-0.33432032
0.92530232	0.22131432	-0.13190132	-0.36809232	-0.00107032	-0.33309532
0.92504632	0.22355032	-0.13198532	-0.35677532	0.00029232	-0.33255832
0.92438232	0.22536732	-0.13171032	-0.36135432	0.00051332	-0.33006532
0.92486932	0.22721032	-0.13145332	-0.36167832	-0.00392732	-0.33122532
0.92478632	0.22860732	-0.13104232	-0.36932232	-0.00649432	-0.33062432
0.92504332	0.22991032	-0.13071832	-0.37466332	-0.00897032	-0.33204532
0.92499832	0.23096532	-0.13025532	-0.37346832	-0.01149632	-0.33220232
0.92537932	0.23192832	-0.12966832	-0.37328832	-0.00871932	-0.32995832
0.92563232	0.23266832	-0.12884632	-0.37229432	-0.01297532	-0.33000632
0.92512132	0.23310732	-0.12763132	-0.37833032	-0.01450932	-0.32988032
0.92648332	0.23393532	-0.12628632	-0.38210332	-0.01767732	-0.32966032
0.92749432	0.23459132	-0.12444332	-0.39177832	-0.02252332	-0.32933932
0.92890032	0.23530132	-0.12216732	-0.40590032	-0.02810632	-0.32773432
0.93085332	0.23609532	-0.11948732	-0.41447732	-0.03885232	-0.32686932
0.93248932	0.23671632	-0.11622932	-0.43366332	-0.04322332	-0.32261732
0.93447132	0.23729832	-0.11247932	-0.45207532	-0.05464132	-0.31871232
0.93681032	0.23782732	-0.10821032	-0.47130132	-0.06782632	-0.31332132
0.93825732	0.23800232	-0.10331432	-0.48934732	-0.07465032	-0.30337532
0.94003232	0.23816432	-0.09797932	-0.49183032	-0.08879432	-0.29609332
0.93983132	0.23763732	-0.09202832	-0.49918732	-0.09688932	-0.28399832
0.93855932	0.23651632	-0.08586732	-0.50366832	-0.09914132	-0.27090232
0.93860532	0.23529432	-0.07948132	-0.52277232	-0.10769332	-0.25771932
0.93854532	0.23374932	-0.07262732	-0.53855532	-0.11395232	-0.24156032
0.93789832	0.23185732	-0.06543732	-0.54338932	-0.11384532	-0.22046032
0.93620432	0.22945432	-0.05814232	-0.54544432	-0.10608132	-0.19338832
0.93362332	0.22653332	-0.05118432	-0.53697132	-0.09813832	-0.16849132
0.93222332	0.22355232	-0.04483432	-0.52238632	-0.09365632	-0.14604032
0.92957432	0.21999132	-0.03900932	-0.50790132	-0.08473732	-0.12157332
0.92686632	0.21621532	-0.03380632	-0.49044932	-0.07412532	-0.09931332
0.92445132	0.21230232	-0.02930132	-0.46877632	-0.06075832	-0.07932832
0.92176232	0.20812832	-0.02557632	-0.44607232	-0.05019032	-0.06195132
0.92041832	0.20399832	-0.02287432	-0.42375232	-0.03928032	-0.04906832
0.91794932	0.19937032	-0.02121232	-0.41020432	-0.02723032	-0.04037532
0.91605832	0.19468232	-0.02060632	-0.39946932	-0.01619432	-0.03679532
0.91370332	0.18981632	-0.02081132	-0.39545632	-0.00928532	-0.03422532
0.91048432	0.18473632	-0.02166632	-0.39815232	-0.00787632	-0.03458932
0.90657632	0.17958632	-0.02294432	-0.40382932	-0.00397332	-0.03366732
0.90381732	0.17479432	-0.02458832	-0.40807032	-0.00710432	-0.03310332
0.89990232	0.16987032	-0.02642232	-0.41738232	-0.01116432	-0.03301632
0.89618932	0.16517832	-0.02846332	-0.42851032	-0.02151732	-0.03288132
0.89205632	0.16064432	-0.03067032	-0.44113732	-0.03073432	-0.03411832
0.88815332	0.15644032	-0.03311032	-0.45343232	-0.03673532	-0.03552532
0.88357032	0.15237832	-0.03578032	-0.46369732	-0.04212332	-0.03903732
0.87903532	0.14861332	-0.03869532	-0.47086232	-0.04544432	-0.04389932
0.87434432	0.14513932	-0.04175532	-0.47207732	-0.04807032	-0.04958232
0.86889832	0.14185332	-0.04486632	-0.47362732	-0.04655732	-0.05379632
0.86473132	0.13912032	-0.04806632	-0.47064732	-0.04364732	-0.05775632
0.86106632	0.13675332	-0.05128132	-0.46956932	-0.04537032	-0.06290932
0.85764032	0.13471032	-0.05451332	-0.47114232	-0.04777532	-0.06849432
0.85475432	0.13304332	-0.05782032	-0.47554832	-0.04804332	-0.07359632
0.85263332	0.13170132	-0.06132732	-0.48187032	-0.05373432	-0.08197932
0.85045832	0.13057032	-0.06499632	-0.48862832	-0.05652032	-0.09114432
0.84830132	0.12966632	-0.06884932	-0.49416232	-0.06002932	-0.10259032
0.84591632	0.12897932	-0.07275032	-0.49611232	-0.05838632	-0.11238532
0.84445632	0.12872132	-0.07663932	-0.49427432	-0.05964132	-0.12286632
0.84284032	0.12872732	-0.08036032	-0.49035232	-0.05715232	-0.12997132
0.84130332	0.12898132	-0.08401332	-0.48895532	-0.05636932	-0.13585832
0.83975332	0.12942532	-0.08769832	-0.48663232	-0.05571032	-0.14245432
0.83906532	0.13012832	-0.09152032	-0.48206132	-0.05818732	-0.15139132
0.83868332	0.13098832	-0.09517032	-0.47502232	-0.05779632	-0.15878132
0.83828932	0.13190532	-0.09826932	-0.46533832	-0.05497632	-0.16292232
0.83833332	0.13290832	-0.10069532	-0.46028732	-0.05470732	-0.16456532
0.83892832	0.13395032	-0.10248132	-0.45726932	-0.05985732	-0.16475132
0.83904032	0.13480732	-0.10372132	-0.45584432	-0.06084632	-0.16341332
0.83873432	0.13552732	-0.10452132	-0.45387932	-0.06196832	-0.16198632
0.83847432	0.13610532	-0.10512732	-0.44832132	-0.06321432	-0.16198232
0.83752532	0.13648232	-0.10553332	-0.44180732	-0.05865232	-0.16202032
0.83666732	0.13677632	-0.10590332	-0.43613832	-0.05916232	-0.16470632
0.83566032	0.13695732	-0.10629132	-0.43049732	-0.05592932	-0.16709332
0.83495632	0.13712732	-0.10674632	-0.42618932	-0.05106532	-0.17056732
0.83474732	0.13733032	-0.10738532	-0.42289532	-0.05188732	-0.17613332
0.83398932	0.13749832	-0.10805832	-0.42084232	-0.04821332	-0.18066532
0.83380132	0.13779132	-0.10893032	-0.41748732	-0.04617432	-0.18689332
0.83307632	0.13808832	-0.10979032	-0.41333832	-0.04165232	-0.19223532
0.83258632	0.13852732	-0.11081432	-0.40629732	-0.03691532	-0.19841332
0.83172332	0.13900532	-0.11181932	-0.39715432	-0.02792032	-0.20307932
0.83061732	0.13949232	-0.11277432	-0.39117732	-0.02122032	-0.20856832
0.82986432	0.14008932	-0.11370232	-0.37982932	-0.01803732	-0.21383032
0.82851732	0.14058932	-0.11444232	-0.37436532	-0.01346332	-0.21812432
0.82756832	0.14122332	-0.11509832	-0.36998032	-0.00805432	-0.22048832
0.82655032	0.14189732	-0.11566932	-0.36641332	-0.00214032	-0.22245732
0.82618932	0.14280332	-0.11635432	-0.36036632	-0.00031132	-0.22575232
0.82555632	0.14380732	-0.11711832	-0.35578432	0.00252632	-0.22883532
0.82435432	0.14487832	-0.11787632	-0.34988932	0.01090532	-0.23012332
0.82326432	0.14606732	-0.11880732	-0.34231832	0.01580832	-0.23365632
0.82179432	0.14725132	-0.11972632	-0.33863032	0.01944532	-0.23671532
0.82062232	0.14851432	-0.12061932	-0.33204032	0.02443432	-0.23902332
0.81974532	0.14984732	-0.12144332	-0.32568232	0.02901332	-0.24092632
0.81834832	0.15108332	-0.12198532	-0.32740032	0.03367832	-0.24159132
0.81806532	0.15255932	-0.12266632	-0.32592732	0.03293132	-0.24437432
0.81767832	0.15400132	-0.12328632	-0.32908632	0.03288332	-0.24774332
0.81715032	0.15544632	-0.12395832	-0.33489832	0.03378732	-0.25078532
0.81667832	0.15701732	-0.12469832	-0.33909032	0.03433832	-0.25417832
0.81644432	0.15875132	-0.12553332	-0.33511232	0.03571732	-0.25834732
0.81506632	0.16036632	-0.12628432	-0.34036432	0.04452032	-0.26028532
0.81417832	0.16225432	-0.12699032	-0.33609132	0.05050232	-0.26266932
0.81343532	0.16417332	-0.12737232	-0.33042232	0.05628832	-0.26355132
0.81267932	0.16608632	-0.12753332	-0.32808132	0.06108832	-0.26396732
0.81221832	0.16803532	-0.12745132	-0.32701732	0.06227332	-0.26414432
0.81184532	0.16995032	-0.12734732	-0.32788332	0.06382932	-0.26414432
0.81156932	0.17180932	-0.12720232	-0.32932532	0.06446532	-0.26366732
0.81118132	0.17356032	-0.12710932	-0.32987532	0.06431532	-0.26347532
0.81103232	0.17529532	-0.12722832	-0.33149232	0.06370832	-0.26467332
0.81145032	0.17705132	-0.12736232	-0.32752932	0.06056132	-0.26599332
0.81109432	0.17854032	-0.12724632	-0.32376032	0.06281532	-0.26453132
0.81069632	0.17989932	-0.12701732	-0.32427632	0.06326332	-0.26421232
0.81081832	0.18120132	-0.12686232	-0.31785332	0.06003532	-0.26532032
0.81026932	0.18219732	-0.12658932	-0.32078332	0.06052832	-0.26534332
0.81037832	0.18322732	-0.12645532	-0.32138332	0.05810832	-0.26660432
0.81065932	0.18427632	-0.12627732	-0.32293732	0.05756132	-0.26732832
0.81114732	0.18537932	-0.12602832	-0.32447432	0.05549732	-0.26760332
0.81104532	0.18640632	-0.12564932	-0.32674932	0.05607632	-0.26706532
0.81126232	0.18770332	-0.12528032	-0.32658832	0.05654832	-0.26635532
0.81108632	0.18908032	-0.12467532	-0.32801732	0.05932232	-0.26390532
0.81138132	0.19060932	-0.12397032	-0.32644432	0.05846532	-0.26152032
0.81158432	0.19208432	-0.12317032	-0.33012532	0.05689832	-0.25870732
0.81220132	0.19359132	-0.12246032	-0.33286932	0.05444932	-0.25741032
0.81307332	0.19516332	-0.12185332	-0.33548532	0.05154632	-0.25639632
0.81344932	0.19670532	-0.12105832	-0.33945032	0.05103532	-0.25447532
0.81449332	0.19846232	-0.12006932	-0.33779632	0.04973632	-0.25189932
0.81472832	0.19999932	-0.11863232	-0.34135832	0.04809832	-0.24817132
0.81491132	0.20142432	-0.11691532	-0.34611032	0.04493732	-0.24420032
0.81507132	0.20265032	-0.11501832	-0.35031732	0.03981832	-0.24135532
0.81504532	0.20368932	-0.11307932	-0.35204532	0.03702832	-0.23916332
0.81414432	0.20441032	-0.11112032	-0.35913032	0.03609032	-0.23836432
0.81393432	0.20524432	-0.10937832	-0.35875132	0.03564132	-0.23919432
0.81379232	0.20609132	-0.10769232	-0.36008032	0.03832232	-0.23964732
0.81414332	0.20718632	-0.10604832	-0.35777532	0.04069732	-0.24204732
0.81221132	0.20831132	-0.10511032	-0.35914932	0.05443132	-0.25022232
0.81252832	0.21101532	-0.10650032	-0.34990632	0.06547432	-0.27516332
0.81131832	0.21398632	-0.10630732	-0.34373032	0.09774032	-0.27918732
0.81129032	0.21769332	-0.10514332	-0.34959832	0.11386832	-0.27894432
0.81074632	0.22162932	-0.10382932	-0.34705432	0.12501732	-0.28048632
0.81170232	0.22559932	-0.10209632	-0.35142632	0.11703632	-0.28332132
0.81488732	0.22945532	-0.09969432	-0.36280232	0.09833232	-0.28306432
0.81916032	0.23289532	-0.09679132	-0.37713832	0.07208432	-0.28215032
0.82661632	0.23645832	-0.09333532	-0.40446532	0.02839932	-0.27797732
0.83425132	0.23913032	-0.08884432	-0.44147032	-0.02122432	-0.26833732
0.83697132	0.23943532	-0.08297232	-0.48144132	-0.05109832	-0.24652832
0.83678432	0.23803232	-0.07662332	-0.50689832	-0.05802232	-0.21902632
0.83721332	0.23608332	-0.07057932	-0.51170932	-0.05802232	-0.19537332
0.83863032	0.23374732	-0.06522432	-0.49774132	-0.05595832	-0.17533032
0.83989332	0.23074732	-0.06047032	-0.48392032	-0.04983932	-0.15483332
0.84294032	0.22776932	-0.05646832	-0.46458832	-0.04434832	-0.14003932
0.84549432	0.22422632	-0.05321732	-0.44514732	-0.03031932	-0.12666532
0.84828432	0.22038732	-0.05090832	-0.43006332	-0.02118832	-0.11935632
0.85227232	0.21657332	-0.04954632	-0.41346932	-0.01874832	-0.11707932
0.85410432	0.21206932	-0.04874432	-0.40536932	-0.01233232	-0.11559832
0.85592832	0.20752832	-0.04840032	-0.39564532	-0.00816132	-0.11484832
0.85688532	0.20285932	-0.04833232	-0.38835732	-0.00877532	-0.11423032
0.85776732	0.19826532	-0.04859032	-0.38025532	-0.01135832	-0.11374532
0.85800832	0.19371732	-0.04921732	-0.37448632	-0.00782232	-0.11375632
0.85852432	0.18935232	-0.05035732	-0.36853232	-0.01066232	-0.11715132
0.85796232	0.18490532	-0.05189032	-0.36570732	-0.00645532	-0.12112432
0.85767932	0.18074932	-0.05374332	-0.36472532	-0.00379032	-0.12650232
0.85660832	0.17660932	-0.05573732	-0.36763332	-0.00474732	-0.13199832
0.85446632	0.17249132	-0.05774632	-0.37064632	-0.00195132	-0.13712732
0.85343932	0.16888732	-0.05981832	-0.36583632	-0.00285632	-0.14146232
0.85090832	0.16525332	-0.06169632	-0.36309132	0.00084932	-0.14259532
0.84898232	0.16198432	-0.06355032	-0.35652232	0.00059532	-0.14328232
0.84704432	0.15891232	-0.06538132	-0.35101332	0.00507832	-0.14238832
0.84572432	0.15610432	-0.06735332	-0.34229632	0.00565832	-0.14238632
0.84387832	0.15332332	-0.06943232	-0.33592432	0.00641032	-0.14225932
0.84255732	0.15082232	-0.07178532	-0.33178532	0.00783532	-0.14253032
0.84218032	0.14860832	-0.07452732	-0.32567832	0.00503032	-0.14504032
0.84128632	0.14638332	-0.07755332	-0.32697232	0.00031732	-0.14873832
0.84093932	0.14443432	-0.08099532	-0.32859732	-0.00714132	-0.15516432
0.84036832	0.14265632	-0.08472832	-0.33473632	-0.01168132	-0.16291232
0.84050832	0.14124332	-0.08891132	-0.34508232	-0.02831332	-0.17445932
0.84068632	0.14014132	-0.09353332	-0.35181432	-0.04314932	-0.18870932
0.83962232	0.13919032	-0.09832832	-0.35649432	-0.04927032	-0.20228732
0.83815232	0.13855032	-0.10292532	-0.34532732	-0.04951532	-0.21349132
0.83588232	0.13813132	-0.10674432	-0.31214832	-0.03501632	-0.21725532
0.83328332	0.13794632	-0.10947832	-0.28357332	-0.01177132	-0.21329632
0.83153932	0.13808232	-0.11120832	-0.26847432	0.00553832	-0.20595132
[truncated: 4,445 more rows]
