# Supplementary material for: Dynamic Monitoring Reveals Motor Task Characteristics in Prehistoric Technical Gestures
Source: PLoS One. 2015 Aug 18;10(8):e0134570. doi: 10.1371/journal.pone.0134570 (PMC4540478; doi:10.1371/journal.pone.0134570)
Supplement: S1 Dataset — The zip file contains csv documents of the measurement data generated during the experiments. For each experiment exist two files, one of the measurements of the force sensor and one of the position sensor. They are labeled by the abbreviation “exp” followed by a number and the postfix “-force” for the force sensor and “-position” for the position sensor. The first row shows the legend of the document which states the arrangement of the quantities below. The quantities are listed in chronological order. Sample times of both sensors were 0.01 s. (ZIP) [file pone.0134570.s002.zip › exp18-force.csv]

Force X (N)	Force Y (N)	Force Z (N)	Torque X (N-m)	Torque Y (N-m)	Torque Z (N-m)	Frequency = 1000	Averaging Level = 10	F/T Serial Number = FT14761	Time Started = 05.02.2014 17:48:55
-0.0306519661098719	-0.0786194801330566	-0.0309550948441029	0.000683780002873391	-0.000400163844460621	0.00068573874887079
-0.0212316531687975	-0.0445792898535728	0.0221203025430441	0.000440640258602798	-0.00131235644221306	-5.40048458788078E-05
-0.0265634655952454	-0.0386516116559505	0.00434787990525365	0.000203961957595311	-0.000861858658026904	-1.58105667651398E-05
-0.0349019505083561	-0.0100889448076487	-0.0227522123605013	-8.82097301655449E-05	-0.000174821019754745	0.000213660285226069
-0.000206949276616797	-0.00785967987030745	-0.0620063133537769	0.000280697218840942	-0.00128865509759635	0.000706848397385329
-0.00371718686074018	-0.0316800251603127	-0.00904521718621254	-0.000703322177287191	-0.00102015235461295	-0.000108460488263518
-0.0184216890484095	-0.0717378780245781	-0.0529660992324352	4.9197806220036E-05	9.2257498181425E-05	0.000629116897471249
0.0206502880901098	-0.0524178445339203	-0.0346131026744843	0.000543095462489873	-0.000460413604741916	0.000593648001085967
-0.0224661063402891	-0.101961381733418	-0.0470593012869358	0.00101595523301512	-0.000677911739330739	0.000328815804095939
-0.0600443370640278	-0.0748567134141922	-0.0309038497507572	0.000424759113229811	-0.000193326093722135	0.000250364508247003
-0.0513635836541653	-0.0326269380748272	-0.0581596717238426	0.000431028223829344	-0.00172445096541196	0.000665174040477723
-0.0755166932940483	-0.0815712958574295	-0.0311191864311695	-0.000249104108661413	-0.00120236480142921	-0.000144329707836732
-0.0474565289914608	-0.0748504027724266	-0.0356253273785114	0.000286655878880993	-0.00135465152561665	0.000427109800511971
-0.0586014799773693	-0.0653121247887611	-0.0496775880455971	0.000479242677101865	-0.00127317383885384	0.000921264290809631
-0.082105815410614	-0.107413999736309	-0.0360611490905285	0.000802548252977431	-0.00174460816197097	0.000726153433788568
-0.103308632969856	-0.0866994857788086	-0.0720713958144188	0.000517537235282362	-0.00175621709786355	0.000948119559325278
-0.071754477918148	-0.101609170436859	-0.0493050143122673	-4.64646691398229E-05	-0.00144477596040815	0.000499809393659234
-0.0642440840601921	-0.0737042799592018	-0.0453292280435562	0.000352373346686363	-0.000782572664320469	0.000876573263667524
-0.0460964478552341	-0.0448534302413464	-0.0226003602147102	0.000766229291912168	-0.0013495747698471	0.000544478767551482
-0.0761393681168556	-0.0811304599046707	-0.0145217012614012	-0.000251707941060886	-0.00111156108323485	0.000278992229141295
-0.0487794019281864	-0.0561287589371204	-0.0328930802643299	-0.000281232321867719	-0.00075676228152588	0.000949737732298672
-0.024609612300992	-0.0244441945105791	-0.0534108355641365	0.000160350915393792	-0.000215542284422554	0.000620466482359916
-0.0517511926591396	-0.0119093349203467	-0.0834396630525589	0.000718632421921939	-0.000727315607946366	0.000334185955580324
-0.0785530060529709	-0.0504328235983849	-0.0540463104844093	-0.000384786661015823	-0.000220158530282788	0.000312356365611777
-0.0169208869338036	0.022911274805665	-0.0189034678041935	-0.000548805634025484	-0.00119351677130908	0.000198808222194202
-0.0459687821567059	-0.0163102634251118	-0.031245544552803	-0.000339872785843909	-0.000390669185435399	-0.000107372361526359
-0.0216577798128128	-0.0182233788073063	-0.108778215944767	0.000351658149156719	0.000169291946804151	0.000116778588562738
-0.0250122863799334	-0.0442271046340466	-0.00926349405199289	-0.000246612471528351	-0.000133160676341504	0.000153306318679824
0.0110457306727767	-0.0119961127638817	-0.0446777977049351	-0.000702049524988979	-4.56463021691889E-05	0.000455001485534012
-0.0207865256816149	-0.0262396447360516	-0.0308410711586475	-0.000394124916056171	0.000171627019881271	-3.4188629797427E-05
0.00134689279366285	-0.024916959926486	-0.0442497953772545	-0.000584743393119425	0.000139946991112083	0.000266047136392444
0.0614757873117924	0.0143898483365774	0.00437293061986566	0.000122503130114637	0.000402647798182443	0.000577075406908989
0.0405406318604946	-0.0245810747146606	-0.0597362332046032	0.000543889123946428	0.000273862824542448	0.000174460568814538
0.0577246323227882	-0.0441666916012764	0.0105117242783308	0.00096903822850436	0.000732750224415213	0.000300153391435742
0.0339252501726151	-0.10152118653059	-0.0167340952903032	0.000286086491541937	0.000377461779862642	0.000615000608377159
0.0086807943880558	-0.0358731225132942	0.0508640520274639	0.00183587975334376	9.23139523365535E-05	-0.000464780343463644
0.00763507094234228	-0.0946153104305267	-0.0342079810798168	-2.05664873647038E-05	0.000107509869849309	0.000211950653465465
0.0455562956631184	-0.0532692633569241	0.0223790481686592	0.000688266998622566	0.000693720357958227	0.000720945361535996
0.0628724470734596	-0.0449293442070484	-0.00276112114079297	0.00110266916453838	0.00094259122852236	0.000554907135665417
0.0378802753984928	-0.0800573155283928	0.0128045119345188	8.61559819895774E-05	0.00106628343928605	0.000975074653979391
0.0125515079125762	-0.0950324386358261	-0.00277676619589329	0.000464137323433533	3.47711538779549E-05	-4.0624086977914E-05
0.00614031031727791	-0.0374947711825371	-0.0119350291788578	0.000645643100142479	-0.000185847107786685	-5.06580363435205E-05
-0.00874949153512716	-0.0381211042404175	0.030493127182126	-0.000194341962924227	0.000503583636600524	4.22429775426281E-06
-0.0223149545490742	-0.0366307534277439	0.0278519541025162	0.000368959561455995	-0.000229625744395889	-0.000814101134892553
0.0344848521053791	-0.0300881210714579	0.0538373999297619	0.000777351611759514	-5.64797403512785E-07	-4.40472904301714E-05
0.0130989905446768	-0.0499398186802864	0.0612407252192497	0.000421133503550664	0.000680304423440248	0.000413006433518603
0.0377229265868664	-0.0244330186396837	0.027187442407012	0.00122782960534096	0.000471624371130019	0.000515997875481844
0.0369657464325428	0.0144141390919685	0.0358734354376793	0.000941768113989383	-8.3498605818022E-05	0.000151126543642022
0.0319360196590424	-0.0471597760915756	-0.0554489381611347	0.000317218306008726	0.000283942790701985	0.000122774188639596
0.0163978710770607	-0.0368806645274162	-0.0255752522498369	0.000927592220250517	0.000732457498088479	0.000561486871447414
0.0351411961019039	-0.0211929008364677	-0.0686571523547173	0.000361423793947324	0.00150913186371326	0.000216233835089952
0.0433106757700443	-0.00930513069033623	0.0143597656860948	-0.000381147401640192	0.000560215034056455	-0.000414312962675467
0.0149845667183399	0.0651371404528618	-0.0887430906295776	-0.000723163655493408	0.000614078890066594	0.000470249855425209
-0.0200875271111727	0.0921040773391724	-0.0360821448266506	-0.000829541648272425	-0.000856385100632906	-0.000394484348362312
-0.00906174536794424	0.117050468921661	-0.0361350625753403	-0.00168573833070695	-0.0010469127446413	-0.000820034823846072
-0.0663430690765381	0.143432751297951	-0.0902092829346657	-0.0022930963896215	-0.00125973054673523	-0.000772113387938589
-0.0426335483789444	0.146243393421173	-0.0855240449309349	-0.00322449719533324	-0.0013417158043012	-0.001214106567204
-0.0491669178009033	0.1315548568964	-0.111463591456413	-0.00202047172933817	-0.00118216825649142	-0.000675402756314725
-0.00864036288112402	0.0864703804254532	-0.101866953074932	-0.00210269307717681	-0.00144302344415337	-0.000624023203272372
-0.0118510723114014	0.0644893124699593	-0.163525983691216	-0.0006082245381549	-0.00110700109507889	0.000641007150989026
-0.0649605616927147	0.0270352121442556	-0.155108496546745	-0.000681106117554009	-0.00145163980778307	0.000416568509535864
-0.0854550525546074	0.0567920804023743	-0.129089623689651	-0.000144077101140283	-0.00166346377227455	0.00037252705078572
-0.0613295398652554	0.0688915774226189	-0.151180520653725	-0.00128857884556055	-0.00125195423606783	0.000186923905857839
-0.0418665073812008	0.0690633282065392	-0.145499542355537	-0.00120151962619275	-0.000687464023940265	-0.000271106546279043
-0.00444349832832813	0.0782301276922226	-0.14919476211071	-0.00112083915155381	-0.00078159588156268	-0.000283206958556548
0.0438452698290348	0.0519035123288631	-0.139453038573265	-0.000793018960393965	0.000149403596878983	-4.81800016132183E-05
0.0515857897698879	0.00561936944723129	-0.151960223913193	-4.17462297264137E-06	7.33878114260733E-05	0.00034415241680108
0.0484758801758289	-0.0589508302509785	-0.156111106276512	-0.000239772256463766	-0.000139265161124058	0.000387615378713235
0.0711691454052925	-0.0770883709192276	-0.154300898313522	0.00102973531465977	-6.01843748881947E-05	0.000347653607605025
0.0518768355250359	-0.0703594833612442	-0.193387076258659	0.00175567192491144	-0.000423547840910032	0.000450690684374422
0.0160430371761322	-0.0767287462949753	-0.173697203397751	0.00113757129292935	0.000243053116719238	0.000983962207101285
0.0405314415693283	-0.0490894801914692	-0.150745376944542	0.00216722977347672	0.000497884815558791	0.000954843068029732
0.0552261658012867	-0.0637965351343155	-0.164070084691048	0.00097412581089884	0.00113033666275442	0.000760964758228511
0.0333083309233189	-0.0569102540612221	-0.221063122153282	0.000870547606609762	-0.00028981376090087	0.000637023826129735
0.00399606395512819	-0.0145533783361316	-0.195587649941444	0.000661771977320313	-0.000929436413571239	0.000345598673447967
-0.029533451423049	0.0364960096776485	-0.179863855242729	-0.00011427681602072	-0.00182473962195218	0.000243775779381394
-0.05168317258358	0.0727194771170616	-0.206272929906845	-0.000563042471185327	-0.00190589227713645	-0.000190586986718699
-0.0543189831078053	0.0420589148998261	-0.263545900583267	-0.00221743807196617	-0.0016188359586522	-0.000467328005470335
-0.020523315295577	0.0513250306248665	-0.251188814640045	-0.00166806660126895	-0.0024672735016793	0.000392357964301482
-0.0032514005433768	0.0317677147686481	-0.202498003840446	-0.0018574446439743	-0.00155849917791784	0.000144044330227189
-0.0163886789232492	0.0170811638236046	-0.213296562433243	-0.00194706581532955	-0.00123040552716702	-0.00113987608347088
-0.00580231985077262	0.0293994694948196	-0.192468047142029	-0.000493374769575894	-0.00162465462926775	8.69272844283842E-05
0.0152944223955274	-0.0233316421508789	-0.235280588269234	5.42477464477997E-05	-0.00101706467103213	0.000488953082822263
0.0434287711977959	-0.0491155833005905	-0.16470393538475	0.000785264070145786	-0.00100925087463111	0.000693095091264695
0.0946665406227112	-0.125173792243004	-0.1500493735075	0.00105397030711174	0.000458021851954982	0.000893671938683838
0.143288835883141	-0.11109434813261	-0.148292407393456	0.00221169460564852	0.00123631907626987	0.000958487449679524
0.202639192342758	-0.165732309222221	-0.116982541978359	0.0020753659773618	0.00274197338148952	0.00132903771009296
0.262342780828476	-0.201076254248619	-0.16673344373703	0.00331648741848767	0.00316588883288205	0.00139564229175448
0.202454134821892	-0.243459552526474	-0.101186171174049	0.00355404964648187	0.00332805374637246	0.000989779597148299
0.16816221177578	-0.225946128368378	-0.0879651010036469	0.00434605358168483	0.0025861079338938	0.000837036117445678
0.143936514854431	-0.209853082895279	-0.115416474640369	0.00340728089213371	0.00189328589476645	0.000758571608457714
0.0673061609268188	-0.213169246912003	-0.23508919775486	0.00265677901916206	0.00117506366223097	0.000871277530677617
0.00389722338877618	-0.16796413064003	-0.15446911752224	0.00230481196194887	-0.000122988130897284	0.000875702826306224
0.028208976611495	-0.115477748215199	-0.194443434476852	0.00115475547499955	-0.00126629846636206	0.000662462436594069
0.00238193455152214	-0.0943203866481781	-0.221317365765572	0.000667068525217474	-0.0014512367779389	0.000490471953526139
0.0256036911159754	0.00390373356640339	-0.191702529788017	0.000656111398711801	-0.000741157331503928	0.000716723734512925
0.0396504327654839	-0.0376343987882137	-0.213795647025108	0.000651268754154444	-0.000529127020854503	0.00124853325542063
-0.0136188864707947	-0.0208967979997396	-0.222138807177544	0.000338275072863325	0.000178505753865466	0.000371190282749012
0.00717342225834727	-0.032464437186718	-0.270194321870804	-0.000285110203549266	-0.000886548310518265	0.000367629807442427
0.029771450906992	-0.0565440878272057	-0.265878200531006	-0.00057839963119477	-0.000723669305443764	0.000575147802010179
0.023666063323617	-0.0158600844442844	-0.213136807084084	-0.000233778264373541	-0.00127630773931742	0.000153808709001169
0.0122941769659519	0.0377419851720333	-0.182679116725922	-0.000147465179907158	-0.00133509165607393	-0.000182667703484185
-0.00704568438231945	0.0180718805640936	-0.232791632413864	-0.00119578966405243	-0.00174863520078361	0.000415450107539073
-0.0054252902045846	0.0498324073851109	-0.268467783927917	-0.00159719528164715	-0.000553418998606503	0.000636087323073298
0.0134711042046547	0.0990069583058357	-0.245470449328423	-0.00179879006464034	-0.00148918177001178	-0.000259837746853009
0.0446423292160034	0.133124738931656	-0.197126314043999	-0.000932700233533978	-0.000902025436516851	5.52702840650454E-05
0.0502514094114304	0.082168236374855	-0.184940487146378	-0.00238131359219551	-0.000216632892261259	0.000136434566229582
-0.0117950858548284	0.0404812209308147	-0.308228939771652	-0.00358783500269055	-0.00027033023070544	-1.00328106782399E-05
0.0354222841560841	0.109911799430847	-0.276652663946152	-0.00260984664782882	-0.000609534792602062	-5.19545428687707E-05
0.0665760412812233	0.132542848587036	-0.297421276569366	-0.00182010082062334	-0.00111117074266076	-3.12852826027665E-05
0.120324999094009	0.177822083234787	-0.221957430243492	-0.000866870221216232	-0.00166549207642674	-0.000143797544296831
0.106152676045895	0.144180729985237	-0.194600775837898	-0.000954487302806228	-0.000587918853852898	-0.000774206244386733
0.11402428150177	0.0715351477265358	-0.312004804611206	-0.00116682809311897	0.000300187151879072	-0.000393847934901714
0.120046600699425	0.054038017988205	-0.264923930168152	-0.000670450506731868	0.00104326277505606	0.000440018280642107
0.124014675617218	0.0323620103299618	-0.293986856937408	-0.000124593643704429	-0.000320838676998392	2.81888314930256E-05
0.10696192085743	0.00444337306544185	-0.297301024198532	-0.000931853894144297	7.32877451810054E-05	-0.000929653411731124
0.0719036161899567	0.0613193027675152	-0.329623281955719	-0.00029425453976728	-0.000485051918076351	-0.000231040437938645
0.0773547142744064	0.0213086120784283	-0.277083337306976	-0.000771527760662138	-0.00065673392964527	-0.000434566143667325
0.0951183661818504	0.0742320269346237	-0.281015932559967	-0.00033267360413447	-0.000966268300544471	-0.000547038158401847
0.105046704411507	0.0721439197659492	-0.281527429819107	-0.00116849015466869	-0.000292913493467495	-0.000542054884135723
0.138432070612907	0.04832449182868	-0.286058485507965	-0.00179885071702302	0.000247645511990413	-0.000297127582598478
0.21763488650322	0.0839181989431381	-0.196578145027161	-0.000204096475499682	0.0017410641303286	-0.00020175744430162
0.231035619974136	0.106925167143345	-0.262293070554733	9.70877081272192E-05	0.00263900635764003	0.000287772039882839
0.156391128897667	0.0262588430196047	-0.302996844053268	-0.00111401418689638	0.000770298531278968	0.00010558518988546
0.0293553527444601	0.0343696959316731	-0.338766038417816	-0.000633861811365932	-0.000364813866326585	-0.000419454037910327
0.025541989132762	0.057226900011301	-0.256938874721527	-0.00104285893030465	-0.00270962901413441	-0.000496175780426711
-0.0238891709595919	0.0477970615029335	-0.275580435991287	-0.00133805687073618	-0.00232763821259141	-0.000361402955604717
0.064315177500248	0.0215013716369867	-0.273121118545532	-0.000711718224920332	-0.00159629702102393	-0.00037915725260973
0.151935338973999	-0.0113153178244829	-0.261985808610916	0.00062904815422371	0.000665167230181396	9.06656496226788E-05
0.210468024015427	-0.0672142431139946	-0.305528938770294	0.000341136794304475	0.00150608329568058	0.000849403615575284
0.171456605195999	-0.0662687420845032	-0.279136538505554	0.00143127329647541	0.00103963527362794	0.000828920223284513
0.0902658849954605	-0.132425278425217	-0.301263481378555	0.00121713802218437	-0.000569866038858891	0.000389792607165873
0.0608944930136204	-0.114627599716187	-0.291437923908234	0.00243005715310574	-0.00167825841344893	-4.50391489721369E-05
0.0362168587744236	-0.148235395550728	-0.318541944026947	0.0020480128005147	-0.0017699507297948	0.00023776019224897
0.0737131983041763	-0.10286508500576	-0.330393701791763	0.00176533404737711	-0.000654491013847291	-0.000340955739375204
0.143970012664795	-0.10114348679781	-0.281845271587372	0.00153434032108635	0.000264663365669549	-0.000140399424708448
0.161053061485291	-0.0975880920886993	-0.26494973897934	0.00177034444641322	0.00134718301706016	0.000454081717180088
0.167074412107468	-0.0778949707746506	-0.251531571149826	0.00197873613797128	0.00168626452796161	0.000338940328219906
0.131494998931885	-0.0239679906517267	-0.263642966747284	0.00182616815436631	-0.000309160590404645	0.00138613197486848
0.0507443733513355	-0.0252933725714684	-0.233322203159332	0.000136280752485618	-0.000649295572657138	-0.000161057847435586
0.0360670872032642	0.0598386153578758	-0.284584552049637	-0.000176714398548938	-0.00213001808151603	-0.00144394265953451
0.0362000502645969	0.0795024186372757	-0.234525173902512	-0.00225320761092007	-0.00161702337209135	-0.00139924511313438
0.0682975575327873	0.0930103212594986	-0.268855392932892	-0.00180085725151002	-0.00138725724536926	-0.00116824614815414
0.106217965483665	0.109819166362286	-0.303533107042313	-0.00132257235236466	4.20879805460572E-05	-0.000623252592049539
0.113539047539234	0.03970842435956	-0.276281177997589	-0.000967979896813631	0.000211431964999065	-0.00065978046040982
0.0765239670872688	0.02638890594244	-0.282174289226532	-0.000742629228625447	-0.000978569383732975	-7.22440308891237E-05
0.0599305406212807	0.00824022479355335	-0.256981909275055	-0.000125600403407589	-0.00148415181320161	0.000615174591075629
0.0199470240622759	0.0176925547420979	-0.294689029455185	0.00130698550492525	-0.00170369120314717	0.000129694453789853
0.0554743185639381	0.00746967177838087	-0.291862845420837	-0.000546450726687908	-0.00236649601720273	0.000366309803212062
0.128195852041245	0.00881375372409821	-0.359498202800751	0.000609232927672565	-0.000245026079937816	0.0007084752433002
0.174509420990944	-0.0360988080501556	-0.433049649000168	-0.000221313777728938	0.000969655462540686	0.000825799419544637
0.222301959991455	0.000994965783320367	-0.422352582216263	-0.00055343349231407	0.00168145017232746	-0.000103514968941454
0.249607622623444	0.0551386028528214	-0.428893059492111	-0.000434138404671103	0.00159143377095461	-0.00121382053475827
0.239576861262321	0.0837270021438599	-0.436606287956238	-0.00119960960000753	0.000762488751206547	-0.0024055817630142
0.19628344476223	0.104725256562233	-0.440449208021164	-0.000999321928247809	0.0011137411929667	-0.00305982353165746
0.156116783618927	0.12602336704731	-0.495531141757965	-0.000957966491114348	-0.000209882957278751	-0.00203355331905186
0.109493151307106	0.0977797135710716	-0.463326871395111	-0.00146207807119936	-0.000712709384970367	-0.0012283077230677
0.062601812183857	0.0148593140766025	-0.473362892866135	-0.00137032580096275	-0.00157483702059835	-0.000555877748411149
0.0195219535380602	0.0554396770894527	-0.470764100551605	-0.000370716647012159	-0.00352376000955701	0.000163147939019836
-0.0453304760158062	-0.027519391849637	-0.46733483672142	-0.000283358298474923	-0.00425911182537675	0.000446786201791838
-0.060121662914753	-0.073408268392086	-0.390065044164658	-6.04716478846967E-05	-0.00366666913032532	0.00120867881923914
0.0320958234369755	-0.096676304936409	-0.400929868221283	0.000307761714793742	-0.00444968696683645	0.00114147644490004
0.172119632363319	-0.0857558324933052	-0.410330474376678	0.00204505957663059	-0.00183923961594701	0.00146238890010864
0.254012107849121	-0.0950297564268112	-0.420232355594635	0.00169805448967963	0.00116930424701422	0.000597031495999545
0.304874151945114	-0.108801208436489	-0.388287484645844	0.00170401635114104	0.00250278995372355	0.000411436922149733
0.339263051748276	-0.137247785925865	-0.375178009271622	0.00214289571158588	0.00336700864136219	0.00110503553878516
0.361795336008072	-0.115001328289509	-0.38350236415863	0.00271919067017734	0.00379507429897785	0.00132240366656333
0.229877635836601	-0.127436101436615	-0.394994974136353	0.00194554042536765	0.00244404072873294	0.00118754629511386
0.138335168361664	0.0315105281770229	-0.37794440984726	0.000898211146704853	-0.000637548568192869	0.0013810956152156
0.00616642739623785	0.11600685864687	-0.416284263134003	-0.00203669164329767	-0.00355923944152892	1.64962948474567E-05
-0.0314679183065891	0.249484002590179	-0.443461894989014	-0.00402972148731351	-0.00398601032793522	-0.00140306528192014
-0.0668075457215309	0.306624174118042	-0.420797169208527	-0.00656093051657081	-0.00469747837632895	-0.00146759732160717
-0.00159526464994997	0.474735766649246	-0.410397797822952	-0.00620320346206427	-0.00541421212255955	-0.00244836928322911
-0.0166231859475374	0.426567912101746	-0.529479742050171	-0.00818812940269709	-0.00385837000794709	-0.00233448715880513
0.0949777662754059	0.384945422410965	-0.477500945329666	-0.00695920223370194	-0.00213650171644986	-0.00261096237227321
0.0901435539126396	0.301287919282913	-0.47099894285202	-0.00531610241159797	-7.60031398385763E-05	-0.00246869609691203
0.177158042788506	0.275654494762421	-0.36192375421524	-0.0040847142226994	0.000641721475403756	-0.00108336552511901
0.175439074635506	0.206571131944656	-0.427113890647888	-0.00352200726047158	0.00172988686244935	-0.000434494955698028
0.175143197178841	0.184481471776962	-0.418459385633469	-0.00175489729736	0.000403450598241761	0.000485167984152213
0.1041629165411	0.15467232465744	-0.450922399759293	-0.00149160611908883	-0.000648798304609954	-0.00121712195686996
0.117961376905441	0.17320990562439	-0.43007880449295	-0.00185047718696296	-0.00193012389354408	-0.000954802671913058
0.0450172387063503	0.114660300314426	-0.439991265535355	-0.00255834963172674	-0.00136197044048458	-0.00101541564799845
0.0884833261370659	0.118958614766598	-0.451039463281631	-0.00222508399747312	-0.00142101151868701	-0.00154251407366246
0.103359617292881	0.126601457595825	-0.425467729568481	-0.000934428069740534	-0.00102160288952291	-0.000497211411129683
0.12627911567688	0.0852448642253876	-0.483969062566757	-0.00183603842742741	-0.00066795852035284	0.000554922386072576
0.128842249512672	0.053521391004324	-0.434161484241486	-0.000806007534265518	-0.00102509919088334	0.000153018278069794
0.104985222220421	0.0516931749880314	-0.392097294330597	-0.00118084228597581	-0.000892072450369596	0.00052171089919284
0.0659820213913918	0.0650808215141296	-0.439541876316071	-0.000139063384267502	-0.00103406910784543	0.00039809345616959
0.0383656546473503	0.00454457802698016	-0.491909444332123	5.3428317187354E-05	-0.0017405862454325	0.000586315291002393
0.0526807978749275	0.0053336089476943	-0.456355005502701	0.000480062648421153	-0.00167114892974496	0.000516512896865606
0.0122846132144332	0.000425280013587326	-0.483732432126999	0.000216414890019223	-0.00225974665954709	0.000690251996275038
0.00190243578981608	0.0214565992355347	-0.440208971500397	-0.000607136229518801	-0.00258505158126354	3.77122596546542E-05
-0.0123533615842462	0.0927179306745529	-0.44501867890358	-0.00184647180140018	-0.00315754138864577	-0.000839296670164913
0.000598396058194339	0.114935606718063	-0.514185190200806	-0.00250930874608457	-0.0033321927767247	-0.00137874693609774
0.0257264953106642	0.115320913493633	-0.479848831892014	-0.00201963004656136	-0.00296515598893166	-0.000640168669633567
0.0596807971596718	0.0994887202978134	-0.524960875511169	-0.00246435636654496	-0.00193343951832503	0.00047602757695131
0.0680472180247307	0.0945828780531883	-0.454345196485519	-0.00139107543509454	-0.00165489537175745	0.000562008761335164
0.0680475756525993	0.0539497025310993	-0.517020285129547	-0.00140261347405612	-0.00134790712036192	0.00174266251269728
0.0253286994993687	0.0681371539831162	-0.44778436422348	-0.00139613845385611	-0.00181710300967097	0.00142618955578655
-0.0256094224750996	0.0914444103837013	-0.482889175415039	-0.00112317001912743	-0.00310712726786733	0.00106808927375823
-0.0276132933795452	0.108949229121208	-0.5873002409935	-0.00265109492465854	-0.0038442702498287	0.000195830565644428
-0.0645715221762657	0.138171002268791	-0.548219621181488	-0.00370554416440427	-0.00480656651780009	-0.000847121234983206
-0.0524811372160912	0.164249509572983	-0.615696549415588	-0.00384917925111949	-0.00435677729547024	-0.00202531972900033
0.0153945004567504	0.1940808147192	-0.538302302360535	-0.00376457790844142	-0.00406284211203456	-0.00100939266849309
0.0627641156315804	0.171338841319084	-0.634850740432739	-0.00438054138794541	-0.00239347596652806	-0.000175899665919133
0.103580340743065	0.17793396115303	-0.641773998737335	-0.00355216953903437	-0.0019779100548476	-0.000342416693456471
0.083858385682106	0.148393556475639	-0.667807459831238	-0.00286759762093425	-0.00198006210848689	-7.35964058549143E-05
0.0773953720927238	0.133530557155609	-0.593507647514343	-0.00207950780168176	-0.00213712570257485	0.000109904278360773
0.0252766795456409	0.0801036283373833	-0.624947190284729	-0.00322856777347624	-0.00349092343822122	-0.000235541432630271
0.0993814989924431	0.152463391423225	-0.674370229244232	-0.00248076650314033	-0.00337081868201494	-0.000991450157016516
0.0764014646410942	0.173484951257706	-0.681759834289551	-0.00332662253640592	-0.00352798495441675	-9.94576257653534E-05
0.105295456945896	0.198195427656174	-0.612123727798462	-0.00452096294611692	-0.00313181313686073	-0.000555719714611769
0.148533642292023	0.23142446577549	-0.685576438903809	-0.00440666964277625	-0.00211058161221445	-0.000437228562077507
0.171948403120041	0.189727693796158	-0.680163681507111	-0.0035060727968812	-0.00109531031921506	-8.07337128208019E-05
0.172638148069382	0.168668761849403	-0.660599589347839	-0.00267504481598735	-0.0010268862824887	-0.000725957914255559
0.159979045391083	0.1387939453125	-0.657789707183838	-0.00303142936900258	-0.00111321581061929	-5.57311468583066E-05
0.0951560661196709	0.15450344979763	-0.734142243862152	-0.00296616740524769	-0.00280737923458219	0.00050396891310811
0.0594766810536385	0.171619325876236	-0.752618312835693	-0.00280289724469185	-0.00374889397062361	0.000694971007760614
-0.00200038775801659	0.164524391293526	-0.692297399044037	-0.0035000869538635	-0.00450980104506016	5.56331760890316E-05
0.0197114832699299	0.151774540543556	-0.747608065605164	-0.00343354023061693	-0.00500712683424354	-0.000329825066728517
0.0434966310858727	0.135500505566597	-0.791422247886658	-0.00284709525294602	-0.00403007119894028	0.000504105177242309
0.0587946437299252	0.0330807082355022	-0.789200365543365	-0.00160150288138539	-0.00294450158253312	0.000628615729510784
0.0193257573992014	0.0495217703282833	-0.806947767734528	-0.00116632459685206	-0.00435618543997407	0.000501084723509848
0.00597847159951925	0.0526848770678043	-0.82051146030426	-0.00108610722236335	-0.00512958038598299	0.000632855633739382
-0.0105750430375338	0.0369591042399406	-0.811552286148071	-0.00147436419501901	-0.0055975946597755	0.000189357888302766
-0.0473348721861839	0.0231366194784641	-0.82164192199707	-0.00186413724441081	-0.00501556880772114	0.000505837786477059
-0.0403074622154236	0.071805901825428	-0.80344033241272	-0.00104536453727633	-0.00557942502200603	0.000273486279183999
-0.0355498343706131	0.0985767915844917	-0.796819984912872	-0.00224482384510338	-0.00468923011794686	0.000766758807003498
-0.00927910953760147	0.117348037660122	-0.748515427112579	-0.00231307186186314	-0.0053127440623939	0.000590393901802599
-0.0173030067235231	0.0991568267345428	-0.723407030105591	-0.00217128405347466	-0.00476365024223924	0.0012337212683633
0.00255104224197567	0.0386865884065628	-0.726806461811066	-0.00249974941834807	-0.00389781873673201	0.00108963868115097
0.0566671155393124	0.0514381043612957	-0.752068281173706	-0.00204080855473876	-0.00316104665398598	0.00136378291063011
0.035597026348114	0.0415730588138103	-0.689843118190765	-0.00121432123705745	-0.00222657201811671	0.000953639624640346
0.109397232532501	0.0613966174423695	-0.668060600757599	-0.000200487178517506	-0.00240748561918736	-0.000323948683217168
0.147305876016617	0.0540869981050491	-0.641071081161499	-0.000777200737502426	-0.00118702079635113	-0.000631133036222309
0.197080582380295	0.0347420908510685	-0.620786011219025	-0.000938493467401713	-9.99248513835482E-05	-0.00164369086269289
0.186127334833145	0.0392785221338272	-0.661051392555237	-0.00146373687312007	0.000965067476499826	-0.00135001633316278
0.167853385210037	0.0246725976467133	-0.64929610490799	-2.64316963694E-06	-2.37989916058723E-05	-9.38856755965389E-05
0.0592581853270531	0.028260650113225	-0.577756345272064	0.000371173257008195	-0.00156071083620191	0.0002408809523331
-0.026963310316205	0.0351108014583588	-0.593796372413635	-0.000255838356679305	-0.00330586358904839	0.000595690100453794
-0.0573717169463634	0.034717284142971	-0.586915552616119	-0.000697569397743791	-0.00465827761217952	0.000985713792033494
-0.054458349943161	0.0821688249707222	-0.600877285003662	-0.00127127231098711	-0.00503096031025052	0.000971650064457208
-0.0997402593493462	0.0777232795953751	-0.623742938041687	-0.00173586828168482	-0.00463544577360153	0.000971245113760233
-0.0881994068622589	0.128424778580666	-0.558128416538239	-0.00179972243495286	-0.00567662855610251	0.000524120288901031
-0.112376272678375	0.135199368000031	-0.553678929805756	-0.00244928197935224	-0.0059172841720283	-0.000126759419799782
-0.0891659185290337	0.162338390946388	-0.515002012252808	-0.00266891764476895	-0.00507106445729733	0.000147673519677483
-0.0857730656862259	0.135358437895775	-0.540593564510345	-0.00277624954469502	-0.00399610493332148	5.66053968213964E-05
-0.00981518160551786	0.147251754999161	-0.456639260053635	-0.00149092823266983	-0.00306678959168494	0.000680028519127518
0.0224967543035746	0.0546370223164558	-0.501183092594147	-0.000988327316008508	-0.00226982193998992	-4.12018453062046E-05
0.0959877744317055	0.0379708781838417	-0.491084277629852	-0.000651581038255244	-0.00138758728280663	0.000191551385796629
0.173339009284973	0.0476135984063149	-0.529305040836334	6.92658286425285E-05	-0.0010641252156347	0.000756689521949738
0.191368564963341	0.0342407152056694	-0.428391456604004	-0.000146630161907524	0.000221008725930005	0.000469140388304368
0.216354370117188	0.0408956333994865	-0.493251413106918	0.000393864756915718	0.000410757580539212	0.000759403104893863
0.21834135055542	0.00749105168506503	-0.480408519506454	0.00105890689883381	0.00100440997630358	0.00141362403519452
0.221466898918152	0.03151535987854	-0.459421128034592	0.00162548315711319	-0.000819264620076865	0.00189843226689845
0.118932671844959	0.0473450943827629	-0.526581287384033	0.00133928272407502	-0.00171275646425784	0.00171441701240838
0.00425290921702981	0.0623702965676785	-0.523644804954529	1.2158837307652E-05	-0.00329682952724397	0.000573158788029104
-0.0942229554057121	0.12694251537323	-0.507613301277161	-0.000627769564744085	-0.0050952760502696	-0.000353707437170669
-0.13320317864418	0.146913349628448	-0.542874097824097	-0.000922214880120009	-0.00597478589043021	-0.000756934226956218
-0.0825048387050629	0.220259889960289	-0.493881613016129	-0.00239031272940338	-0.00699510704725981	-0.00205758376978338
-0.0213707648217678	0.18430070579052	-0.471616297960281	-0.00288172718137503	-0.00578387919813395	-0.00176656793337315
0.0968603566288948	0.236077755689621	-0.463302046060562	-0.00289098080247641	-0.00320167420431972	-0.000548569660168141
0.215353339910507	0.224140360951424	-0.418408215045929	-0.00160941644571722	-0.000851677265018225	0.0006359638646245
0.271520376205444	0.176420167088509	-0.475065171718597	-0.00142820028122514	0.000750517472624779	0.00165302574168891
0.250100135803223	0.154225945472717	-0.377844333648682	-0.00110094726551324	0.000613683834671974	0.000867624708916992
0.190190941095352	0.16046778857708	-0.404145628213882	0.000289673451334238	-0.000206668162718415	0.00103426445275545
0.0918390527367592	0.162858307361603	-0.431056916713715	0.000601258827373385	-0.00261686835438013	0.000552486744709313
0.0006412667571567	0.179852589964867	-0.471472144126892	-0.00173088698647916	-0.00408198637887836	-0.000938433804549277
-0.00756134511902928	0.289511382579803	-0.410059541463852	-0.00249866023659706	-0.00578710995614529	-0.00232219509780407
0.0374249704182148	0.322685986757278	-0.428386211395264	-0.00411010952666402	-0.0043140510097146	-0.00226556812413037
0.185847416520119	0.380440294742584	-0.333221733570099	-0.00301525881513953	-0.00247090728953481	-0.0025766131002456
0.295282304286957	0.321482598781586	-0.386763423681259	-0.00385389639995992	0.00131591001991183	-0.000714847294148058
0.399297058582306	0.314730644226074	-0.332115024328232	-0.00191964826080948	0.00306734559126198	2.66555507550947E-05
0.466842830181122	0.204180315136909	-0.27454000711441	-0.00140539475250989	0.00437216693535447	0.000955660361796618
0.456286251544952	0.141457885503769	-0.364438414573669	0.00112627551425248	0.00428091548383236	0.00165431248024106
0.347397118806839	0.042959850281477	-0.352994620800018	0.00238762982189655	0.00240451563149691	0.00247965776361525
0.226602554321289	-0.0647729188203812	-0.378924250602722	0.00379764963872731	-0.000267705123405904	0.0023167273029685
0.129589825868607	-0.0608506947755814	-0.362273842096329	0.00515115261077881	-0.00197844835929573	0.00235655647702515
0.0496744215488434	-0.140752732753754	-0.420346200466156	0.00459257140755653	-0.00287007144652307	0.000155472676851787
0.0850503891706467	-0.0748572126030922	-0.36867281794548	0.00480201281607151	-0.00366623443551362	-0.00184750847984105
0.10104937851429	-0.0654852539300919	-0.35306578874588	0.00321571459062397	-0.00244830758310854	-0.001494484487921
0.163559511303902	-0.0170925054699183	-0.314600676298141	0.00260746409185231	-0.000876887119375169	-0.000988926156423986
0.250987321138382	-0.00971741694957018	-0.332942754030228	0.00344444438815117	0.000536969746463001	0.000807895325124264
0.275468170642853	-0.0144677432253957	-0.302277624607086	0.00355936260893941	0.000698269053827971	0.00100182730238885
0.221548646688461	0.0128068774938583	-0.288831323385239	0.0032195367384702	0.000805799732916057	0.00232927990145981
0.188709765672684	0.0280727595090866	-0.278171837329865	0.0026029699947685	-0.00142977735958993	0.00278539606370032
0.112165085971355	0.0804865583777428	-0.308359235525131	0.00149066071026027	-0.00232275598682463	0.00107868469785899
0.103570580482483	0.145596444606781	-0.31954562664032	0.000156842739670537	-0.00323104672133923	-0.00103225512430072
0.127860054373741	0.209341183304787	-0.334963470697403	-0.000345837324857712	-0.00296685891225934	-0.00240565952844918
0.168694362044334	0.259220749139786	-0.334784001111984	-0.0020470186136663	-0.00248888949863613	-0.00317535689100623
0.20842170715332	0.251307547092438	-0.3906090259552	-0.00193582661449909	-0.000137218434247188	-0.00293744308874011
0.298686355352402	0.27026104927063	-0.284020513296127	-0.000798798573669046	0.000490502745378762	-0.0027892857324332
0.394886016845703	0.234653666615486	-0.266191899776459	-0.000933069153688848	0.00125002244021744	-0.00197628699243069
0.358157157897949	0.197377055883408	-0.168230533599854	0.000433251261711121	0.00241709151305258	-0.000292546988930553
0.343747138977051	0.186797365546227	-0.208552166819572	0.000481263268738985	0.000528006814420223	0.000170474755577743
0.249054849147797	0.186988964676857	-0.220999494194984	0.000147515733260661	3.81630088668317E-05	0.0011087260209024
0.177646726369858	0.270415902137756	-0.159541964530945	-0.0012597581371665	-0.000651509617455304	0.00132318527903408
0.145983517169952	0.296549052000046	-0.124610178172588	-0.00212663575075567	-0.00185938435606658	0.000315123703330755
0.157302483916283	0.361192405223846	-0.0961842834949493	-0.00297244847752154	-0.00228272657841444	-0.00159504974726588
0.155256479978561	0.374582290649414	-0.143043011426926	-0.00301309977658093	-0.00293171475641429	-0.00225910334847867
0.146450996398926	0.339122474193573	-0.246821999549866	-0.00270285317674279	-0.00314872851595283	-0.00233554770238698
0.180357903242111	0.320050984621048	-0.311367332935333	-0.00274426629766822	-0.00278499466367066	-0.00228615617379546
0.253166049718857	0.293421685695648	-0.392932027578354	-0.00192506972234696	-0.00166720186825842	-0.00156267138663679
0.280872464179993	0.248650968074799	-0.30084565281868	-0.00118413823656738	-9.65827803156571E-06	-0.00103976659011096
0.303596496582031	0.232252269983292	-0.304410725831985	-0.000112872505269479	0.000855081423651427	-0.000583699264097959
0.306269437074661	0.188935294747353	-0.339494377374649	0.000278839113889262	0.00114394107367843	2.39593828155193E-05
0.272514015436172	0.124257415533066	-0.278280735015869	0.00133245286997408	0.000288091279799119	0.000302327738609165
0.18422169983387	0.0747938379645348	-0.288876175880432	0.00170080678071827	-0.00113671703729779	0.00083151989383623
0.11991086602211	0.0830696001648903	-0.241817489266396	0.00275034620426595	-0.00335867330431938	0.000985795049928129
0.0248635187745094	0.0465378984808922	-0.327134013175964	0.00121360074263066	-0.00379142840392888	0.000941741047427058
0.0184096768498421	0.132924363017082	-0.298765063285828	0.00270333443768322	-0.00531931687146425	-0.000116446011816151
-0.0292476713657379	0.0596499852836132	-0.343054562807083	0.00183877511881292	-0.00498100835829973	-0.000181123003130779
-0.00856909155845642	0.0657265484333038	-0.32048711180687	0.00223418255336583	-0.00557500775903463	-0.000304590124869719
0.00512575497850776	0.0632966682314873	-0.319509357213974	0.00216455874033272	-0.00406328914687037	-0.000630488968454301
0.103045143187046	0.105652071535587	-0.350891083478928	0.00228354823775589	-0.00271016941405833	0.000734394940081984
0.144822031259537	0.136703804135323	-0.267319470643997	0.00121417664922774	-0.00128620304167271	1.44662535603857E-05
0.156387001276016	0.153617531061172	-0.288052886724472	0.000998986070044339	-0.000910571252461523	-0.000582912471145391
0.177797541022301	0.190841138362885	-0.272369056940079	0.000290649011731148	-0.000214098778087646	4.90117527078837E-05
0.189732566475868	0.217558071017265	-0.310847371816635	-7.05745478626341E-05	-0.00177911715582013	-0.000596013444010168
0.125329554080963	0.236099377274513	-0.381454050540924	-0.000384575367206708	-0.00190791964996606	-0.000887989066541195
0.0790918320417404	0.252581477165222	-0.318810671567917	-0.00134278752375394	-0.00367000652477145	-0.000600986706558615
-0.0173679292201996	0.260363221168518	-0.398339092731476	-0.00154261488933116	-0.00560289667919278	-0.00107550411485136
-0.0703499391674995	0.26453498005867	-0.348004311323166	-0.00230336678214371	-0.00583992525935173	-0.000993973342701793
-0.138537704944611	0.27962726354599	-0.378039300441742	-0.00301128439605236	-0.00795583613216877	-6.16366378380917E-05
-0.190170079469681	0.268761247396469	-0.42043274641037	-0.00248096324503422	-0.00880453363060951	-0.000864469620864838
-0.131224542856216	0.248278379440308	-0.350019693374634	-0.000299554143566638	-0.00786049943417311	-0.00187040795572102
-0.0932951420545578	0.233623474836349	-0.284166246652603	0.000307125737890601	-0.00638924725353718	-0.00139559351373464
-0.0286310855299234	0.199695363640785	-0.285725861787796	0.000505869975313544	-0.00487157423049212	0.000403580575948581
0.054704561829567	0.147172912955284	-0.334761023521423	0.000820707937236875	-0.00387819670140743	-3.72899885405786E-05
0.068693183362484	0.126094549894333	-0.335818141698837	0.000814336643088609	-0.003240185091272	0.000800009234808385
0.109408870339394	0.174435943365097	-0.274098217487335	0.00116437661927193	-0.00283629237674177	0.000689211476128548
0.102767169475555	0.175788328051567	-0.308945804834366	-0.000612913107033819	-0.00271208491176367	-0.000218981149373576
0.137313142418861	0.231488406658173	-0.252136319875717	-0.000358565506758168	-0.00333508034236729	-0.000231911952141672
0.14637453854084	0.258612960577011	-0.295226722955704	-0.00140004558488727	-0.00273370952345431	-0.000965124985668808
0.152591824531555	0.26342785358429	-0.233639538288116	-0.00115774502046406	-0.00322132464498281	-0.00122760352678597
0.145355567336082	0.264957070350647	-0.359858214855194	-0.001761679421179	-0.00223905290476978	-0.00146761548239738
0.162394464015961	0.290639311075211	-0.337597161531448	-0.00123552093282342	-0.00279892701655626	-0.00148657988756895
0.171352222561836	0.253227740526199	-0.265586882829666	-0.00218875170685351	-0.00269863638095558	-0.000668460445012897
0.221700713038445	0.259591788053513	-0.23979027569294	-0.000313179538352415	-0.00164675491396338	-0.00141522800549865
0.232426762580872	0.268045544624329	-0.18680003285408	-0.000313663767883554	-0.000597205245867372	-0.0017297447193414
0.209601029753685	0.207002326846123	-0.0901978313922882	-0.000833166821394116	-0.000650129921268672	-8.50540454848669E-05
0.243463456630707	0.265479385852814	-0.0625097304582596	-0.00105663784779608	-0.000399749347707257	0.00133305101189762
0.251887589693069	0.237218260765076	-0.105205170810223	-0.00213212473317981	-0.000189209720701911	0.000605475041083992
0.284700214862823	0.255990087985992	-0.145144492387772	-0.00121214950922877	-0.000133080073283054	-0.000621539482381195
0.30340239405632	0.210863456130028	-0.251854807138443	-0.00122251792345196	-0.000136353060952388	-0.00130349048413336
0.259889185428619	0.159166380763054	-0.23286235332489	-0.00103075266815722	0.00072419730713591	-0.00217386079020798
0.295904397964478	0.144348338246346	-0.219963684678078	-0.000294569472316653	0.00121160631533712	-0.00129317282699049
0.355172753334045	0.19200399518013	-0.184940606355667	0.00108182081021369	0.000616008008364588	-0.000452122709248215
0.349893689155579	0.134974479675293	-0.221255674958229	-0.000276561419013888	0.00169918604660779	-9.807241440285E-06
0.362970918416977	0.138002991676331	-0.165125846862793	-0.000392015062971041	0.00194812321569771	0.000266126764472574
0.392085045576096	0.185514315962791	-0.156136065721512	0.000220419926336035	0.00217830878682435	0.0004702786100097
0.400282174348831	0.13908639550209	-0.172477349638939	0.0010116167832166	0.0020151031203568	0.000587119138799608
0.307210862636566	0.0849284455180168	-0.151578322052956	0.00135566585231572	0.00194554415065795	0.000596847734414041
0.251705050468445	0.0556519329547882	-0.148710116744041	0.00153289793524891	0.000425165198976174	0.00100777507759631
0.193460822105408	0.0452033393085003	-0.170082271099091	0.00143920723348856	-0.000827109150122851	0.000191870465641841
0.156668663024902	0.0790505632758141	-0.183041706681252	0.00151619384996593	-0.00229157321155071	-0.000412249268265441
0.109497092664242	0.16491287946701	-0.26340451836586	0.000905161490663886	-0.00304901041090488	-0.000482073926832527
0.0709842965006828	0.176164180040359	-0.308469116687775	-0.000347465800587088	-0.00372885586693883	-0.000705910031683743
0.00355702103115618	0.225233986973763	-0.296849817037582	-0.00169477437157184	-0.00372875924222171	-0.00147293810732663
0.0429031476378441	0.278429090976715	-0.275086909532547	-0.00310677848756313	-0.00529949879273772	-0.00217426451854408
0.0490326657891274	0.323609709739685	-0.272009879350662	-0.00314606027677655	-0.00486684311181307	-0.00164181843865663
0.0431912839412689	0.287414908409119	-0.278620839118958	-0.00320293381810188	-0.00454953545704484	-0.000313240598188713
0.0520826615393162	0.288487672805786	-0.313821524381638	-0.00326200504787266	-0.00440930482000113	-3.01811578538036E-05
0.0394247435033321	0.261908650398254	-0.360150545835495	-0.00309312646277249	-0.00413474114611745	-0.00072488869773224
0.0330346338450909	0.255711197853088	-0.281897455453873	-0.0011510435724631	-0.00470004370436072	0.000177469439222477
-0.0345757342875004	0.175406500697136	-0.346038043498993	-0.00144439598079771	-0.00575842708349228	-0.000859668885823339
-0.0563188455998898	0.148424506187439	-0.318829417228699	-0.000670428737066686	-0.0061108241789043	-0.00117461883928627
-0.0904089212417603	0.170881167054176	-0.341730117797852	-0.000812211423180997	-0.00652516540139914	-0.00107151991687715
-0.059746228158474	0.184406250715256	-0.337099343538284	-0.0012548821978271	-0.0061557381413877	-0.0011993357911706
-0.0448982827365398	0.137251362204552	-0.397183775901794	-0.000668850203510374	-0.00509207043796778	-0.000898599566426128
0.0523448772728443	0.178520083427429	-0.340450882911682	-7.80173286329955E-05	-0.00566369155421853	-4.58417962363455E-05
0.063444122672081	0.177841603755951	-0.34615421295166	-0.000702189223375171	-0.00470832688733935	0.000540303881280124
0.0283171217888594	0.117230087518692	-0.360458552837372	-0.000379433680791408	-0.00386902829632163	0.00139498792123049
0.0499207191169262	0.0850718393921852	-0.290684700012207	0.000228768214583397	-0.00493160728365183	0.00187229516450316
0.00306985643692315	0.0109129268676043	-0.400145053863525	0.000558192550670356	-0.00383142707869411	9.65590515988879E-05
0.0688774064183235	0.0187881458550692	-0.358881562948227	0.00147222296800464	-0.00403754832223058	-3.48124412994366E-05
0.095294862985611	-0.0290639288723469	-0.367106050252914	0.00102497998159379	-0.00267563015222549	5.08471312059555E-05
0.130725800991058	0.00351927685551345	-0.290887624025345	0.00264818174764514	-0.00199371506460011	-0.000166728728800081
0.123085208237171	-0.0616213530302048	-0.290445297956467	0.00275378744117916	-0.0014728729147464	-7.91896964074112E-05
0.1443792283535	-0.00156136543955654	-0.308284670114517	0.00234538246877491	-0.00168105203192681	-0.000142613498610444
0.144248649477959	0.0102243348956108	-0.354342341423035	0.0012424384476617	-0.00213204696774483	0.000612168631050736
0.14153628051281	-0.0261720437556505	-0.332223534584045	0.0011343234218657	-0.00121758808381855	0.000560182321351022
0.144726902246475	-0.00975667126476765	-0.296489894390106	0.00262477714568377	-0.00155927962623537	0.000718329392839223
0.115654230117798	-0.0351391322910786	-0.288607120513916	0.00202193134464324	-0.00194229523185641	0.000682303973007947
0.0594442710280418	0.0111224334686995	-0.250679135322571	0.00216975808143616	-0.00226564588956535	0.000636204902548343
-0.0250264927744865	0.0545652993023396	-0.25850373506546	7.58307360229082E-05	-0.00322172534652054	0.000410986307542771
-0.0652945712208748	0.137217044830322	-0.267291396856308	-0.00020531244808808	-0.00554878590628505	-0.000597097969148308
-0.110010199248791	0.118650764226913	-0.250299096107483	-0.00124530331231654	-0.00577780045568943	-0.00124183448497206
-0.0594082362949848	0.177801534533501	-0.240116342902184	-0.000332494819303975	-0.00581842241808772	-0.00140258856117725
-0.0333640724420547	0.165395200252533	-0.214849829673767	-0.000752158870454878	-0.00414311792701483	-0.000762312498409301
0.000271709344815463	0.163124471902847	-0.144701063632965	-0.000479510141303763	-0.00428718561306596	-0.000626481021754444
0.000613143551163375	0.207255035638809	-0.208385482430458	-0.000398312520701438	-0.00382176716811955	0.000751140061765909
-0.0450407266616821	0.200535044074059	-0.178936511278152	-0.00129070004913956	-0.00316959177143872	0.000485325377667323
-0.0369441583752632	0.257734298706055	-0.234276473522186	-0.0013046235544607	-0.00502852350473404	-0.000472288666060194
-0.082947239279747	0.231519177556038	-0.165623068809509	-0.00274601741693914	-0.00536726461723447	-0.0010237320093438
-0.0239826794713736	0.311900287866592	-0.138525649905205	-0.00223781657405198	-0.00537171680480242	-0.00115048093721271
0.0101731643080711	0.2903693318367	-0.230631709098816	-0.00326428189873695	-0.00451723765581846	-0.000752056948840618
0.0260998122394085	0.291042596101761	-0.21244965493679	-0.00255781481973827	-0.00281044817529619	-0.000574367470107973
0.0247411299496889	0.256883472204208	-0.2372025847435	-0.00161551788914949	-0.00294468342326581	-0.000681105710100383
0.038843996822834	0.26991531252861	-0.215813219547272	-0.00193519052118063	-0.00262136082164943	-0.000562693167012185
0.0411486066877842	0.211842373013496	-0.223861858248711	-0.0019153713947162	-0.00282910512760282	-0.000614463118836284
0.0743011385202408	0.203111723065376	-0.193730592727661	-0.00121250376105309	-0.00359601643867791	0.00020033901091665
0.0876927077770233	0.189425870776176	-0.200348407030106	-0.00108051882125437	-0.00324556580744684	-0.000639628095086664
0.0852973163127899	0.176239520311356	-0.262311816215515	-0.00096769182709977	-0.00229218136519194	0.000106829080323223
0.0956320986151695	0.10196565836668	-0.280683577060699	0.000335196440573782	-0.00256850174628198	-0.000622992229182273
0.131431475281715	0.0511003136634827	-0.291858702898026	0.00132170633878559	-0.00123452919069678	-0.000476577290100977
0.108251348137856	0.0625110268592834	-0.322847545146942	0.00152748043183237	-0.000658578530419618	-0.000310209346935153
0.125624239444733	0.0288610029965639	-0.339964747428894	0.00103111879434437	-0.000879665196407586	-0.000395340524846688
0.1345434486866	0.0330923050642014	-0.317924112081528	0.00119934626854956	-0.00176303263287991	-0.000466722791315988
0.0934307724237442	0.0228433646261692	-0.301946133375168	0.00110468280036002	-0.00164054241031408	-8.01831047283486E-05
0.141865342855453	0.0638049319386482	-0.288480758666992	0.00215825042687356	-0.00233187316916883	0.00042828984442167
0.129811808466911	-0.00977157335728407	-0.267799884080887	0.00102795858401805	-0.00148961448576301	0.00072853866731748
0.124054431915283	0.00210213544778526	-0.178670421242714	0.00276696728542447	-0.0010217793751508	0.000340736180078238
0.114275217056274	-0.0780207887291908	-0.183921754360199	0.00234599760733545	-0.00156427698675543	0.000876036647241563
0.0527473203837872	-0.0729294568300247	-0.192237883806229	0.00359638081863523	-0.00154657906387001	0.00069650518707931
0.0312037914991379	-0.0435596257448196	-0.207344189286232	0.00267540756613016	-0.00237348373048007	0.00095544260693714
0.0349063947796822	-0.0349003300070763	-0.242150858044624	0.00253082741983235	-0.00244209752418101	0.000885843706782907
0.0436738207936287	0.00124903093092144	-0.162376180291176	0.0025774110108614	-0.00408889539539814	-0.000102291822258849
0.0256797261536121	0.0305265747010708	-0.197596237063408	0.00126132916193455	-0.0031300107948482	-0.000767547870054841
0.082100123167038	0.10145391523838	-0.203192457556725	0.00114328716881573	-0.00246142270043492	7.45458964956924E-05
0.106430478394032	0.129263252019882	-0.217350289225578	-0.000102654317743145	-0.00125809456221759	0.000224815608817153
0.13587161898613	0.165449261665344	-0.186330363154411	-0.000116627314127982	-0.00136254203971475	-2.69642168859718E-06
0.125375255942345	0.169780477881432	-0.18843549489975	-0.000855516002047807	7.77920795371756E-05	0.00073550152592361
0.137548565864563	0.201405897736549	-0.135314747691154	-0.00042517005931586	-0.0001115624254453	0.000389052846003324
0.127101272344589	0.183823615312576	-0.0392170995473862	-0.00123722606804222	-0.000445542740635574	-0.00029016294865869
0.0966422632336617	0.102850049734116	-0.115291371941566	-0.000758155307266861	-0.0013956893235445	-0.00118368514813483
0.0454794466495514	0.13477598130703	-0.107435517013073	-0.00042876519728452	-0.0018478196579963	-0.0012269887374714
0.0291320104151964	0.159948438405991	-0.0684271231293678	0.00048747580149211	-0.00283151329495013	-0.00104162155184895
-0.0297450423240662	0.1621223539114	-0.0929734259843826	-0.000633989344350994	-0.00233588228002191	-0.000615879020188004
-0.0255099106580019	0.199808448553085	-0.105578348040581	-0.000650577712804079	-0.00383829954080284	-0.0010954299941659
-0.0128687024116516	0.199680522084236	-0.121212191879749	-0.00182704452890903	-0.00281046610325575	-0.00010263502917951
0.0200902167707682	0.227949663996696	-0.120739720761776	-0.00203181151300669	-0.00327736185863614	-0.00031629455043003
0.0235254634171724	0.230040058493614	-0.151643931865692	-0.00222131283953786	-0.0022723083384335	-7.17607181286439E-05
0.0463955588638783	0.223935887217522	-0.200546845793724	-0.00157260335981846	-0.00210972200147808	0.00108367879875004
0.0433809645473957	0.233188256621361	-0.123437613248825	-0.000804845476523042	-0.00166575110051781	-0.000300500862067565
0.0608799569308758	0.226988181471825	-0.183137953281403	-0.00110662519000471	-0.00196642358787358	-0.000904907181393355
0.0477951355278492	0.192851394414902	-0.144891768693924	-0.00121420179493725	-0.00188226904720068	-0.000436165049904957
0.0350540801882744	0.187951475381851	-0.196039021015167	-0.00103757937904447	-0.00168056262191385	-0.000982919824309647
0.0815349966287613	0.195320352911949	-0.146022260189056	-0.000546699622645974	-0.00208097230643034	-0.0015455485554412
0.0896390154957771	0.155633747577667	-0.239684015512466	-0.000481890252558514	-0.0015448956983164	5.59592881472781E-05
0.0671009868383408	0.134209856390953	-0.1773961186409	-9.87435760180233E-06	-0.000852846133057028	-0.000537682499270886
0.114739030599594	0.15303860604763	-0.0778527185320854	0.000472142390208319	-0.00136885582469404	0.000267416937276721
0.0612695589661598	0.117669373750687	-0.118002988398075	-0.000345113250659779	-0.00175742199644446	5.69768162677065E-05
0.0216641519218683	0.119335688650608	-0.0691948905587196	0.00102701538708061	-0.00254740682430565	-0.000217670341953635
0.0279137399047613	0.149654552340508	-0.0701145753264427	0.00095454027177766	-0.00307240383699536	0.000121323428174946
-0.00315644615329802	0.135496556758881	-0.105620384216309	-0.000460624432889745	-0.00265911477617919	-0.000387792882975191
0.0428714081645012	0.174219608306885	-0.0441782176494598	-3.95756469515618E-05	-0.00254361261613667	-0.000236683452385478
0.0247968342155218	0.127418532967567	-0.0545893013477325	-0.00126844143960625	-0.00222948216833174	0.000151091589941643
0.0346902720630169	0.203286662697792	-0.0617460533976555	-0.000186833960469812	-0.00218763924203813	-0.000407455547247082
0.00302757578901947	0.212543487548828	-0.0985181778669357	-0.00104109011590481	-0.00274913082830608	-0.000135681402753107
-0.0118311252444983	0.214960485696793	-0.125038862228394	-0.00247393897734582	-0.00277157430537045	-0.000765185279306024
0.0178974270820618	0.301571846008301	-0.16873125731945	-0.00201102206483483	-0.00377460336312652	-0.00062003021594137
0.00202517141588032	0.252567648887634	-0.230445027351379	-0.00358911324292421	-0.00311425072140992	-0.000820820161607116
0.0331632532179356	0.298439055681229	-0.142900690436363	-0.00319217401556671	-0.00226873555220664	-0.000817288469988853
0.0552685707807541	0.289485812187195	-0.0935078039765358	-0.00234377942979336	-0.00213314965367317	-0.00098193297162652
0.0663667917251587	0.257977485656738	-0.0271712932735682	-0.00131650117691606	-0.00295882928185165	-0.000872432196047157
0.0560932345688343	0.195143297314644	-0.0873972848057747	-0.00194740865845233	-0.00222156173549592	-0.00127998483367264
0.0419360250234604	0.154803514480591	-0.106956452131271	-0.000773195526562631	-0.00268231146037579	-0.00183746113907546
0.0866544470191002	0.0959262251853943	-0.0991458296775818	-0.000273637589998543	-0.00322315911762416	-0.000448351405793801
0.077807255089283	0.0821261778473854	-0.13731025159359	0.000325091124977916	-0.00243112281896174	-0.000636630516964942
0.112803928554058	0.0879338085651398	-0.203567758202553	0.000442506483523175	-0.00230970489792526	0.000288658804493025
0.092936247587204	0.056178867816925	-0.229542076587677	0.000566510017961264	-0.00107358477544039	0.000334887998178601
0.0971561893820763	0.0305923447012901	-0.267526596784592	0.000403146375901997	-0.000625875021796674	-0.0001723056047922
0.128747865557671	0.0926153808832169	-0.172065868973732	0.000626283290330321	-0.00134299579076469	-7.52590267438791E-06
0.13223560154438	0.0994522869586945	-0.25167453289032	0.000186642500921153	-0.00174555613193661	0.000475054112030193
0.0990402773022652	0.0853982865810394	-0.220344111323357	-0.000397252675611526	-0.00155772769358009	-0.000527991622220725
0.0673177912831306	0.0402175523340702	-0.259911835193634	3.47573695762549E-05	-0.00197914987802505	-0.000183218420716003
0.0551757030189037	0.0736708119511604	-0.255192518234253	0.000807291246019304	-0.00303587759844959	-0.000339344172971323
0.0111630028113723	0.0168925225734711	-0.249606132507324	0.00157706916797906	-0.00328976078890264	-0.000778454646933824
-0.0166170541197062	-0.0249663721770048	-0.285732358694077	0.00168315309565514	-0.00402438314631581	-0.000106841260276269
-0.0131361400708556	-0.0503578223288059	-0.333375334739685	0.00206315284594893	-0.00398396095260978	0.00014079749234952
-0.0117468601092696	-0.0376575775444508	-0.250868320465088	0.00255920668132603	-0.00389347039163113	0.000398527830839157
0.00881954189389944	-0.12193076312542	-0.328527092933655	0.00241250242106617	-0.0028464465867728	0.000664044811856002
0.0222080647945404	-0.090686023235321	-0.314667493104935	0.0031143946107477	-0.0035452691372484	0.00050481571815908
0.0496243275702	-0.101226836442947	-0.244614899158478	0.00394529290497303	-0.0037729328032583	0.000945845036767423
0.073226273059845	-0.134073197841644	-0.293353974819183	0.00318158394657075	-0.00189344061072916	0.00155434757471085
0.0500234551727772	-0.0809992924332619	-0.213889494538307	0.00347207277081907	-0.00182321271859109	0.000583654618822038
0.0214637834578753	-0.0893280282616615	-0.207706272602081	0.003112479345873	-0.00220012455247343	0.00150665955152363
0.0630871653556824	-0.0394669584929943	-0.19514125585556	0.00174907478503883	-0.0020962527487427	0.00124217197299004
0.0584464967250824	0.00463537313044071	-0.181544467806816	0.00115897716023028	-0.00216822815127671	0.00039222463965416
0.0749974697828293	0.0641943141818047	-0.190863355994225	-0.000146291029523127	-0.0015578109305352	-1.30086364151794E-05
0.0868758782744408	0.177136063575745	-0.191247135400772	-0.000266980176093057	-0.00221219472587109	-0.000337534729624167
0.0400628261268139	0.18659383058548	-0.223527386784554	-0.00174253748264164	-0.00270870910026133	-0.000590265728533268
0.0272473935037851	0.220355987548828	-0.26196962594986	-0.00144444801844656	-0.00347856595180929	-0.00114125420805067
0.0226170439273119	0.187865346670151	-0.258367985486984	-0.00201504118740559	-0.00300411554053426	-0.000881324056535959
0.0285991951823235	0.185120865702629	-0.305194318294525	-0.00126856111455709	-0.00309666036628187	-0.000984533573500812
0.0250106882303953	0.161153763532639	-0.302835524082184	-0.0016532214358449	-0.00336707290261984	-4.11054243159015E-05
0.026877423748374	0.139954641461372	-0.235529527068138	-0.0021976341959089	-0.00313496263697743	-0.00130308780353516
0.00677567068487406	0.187034070491791	-0.252689450979233	-0.00167625537142158	-0.00343165150843561	-0.00159966328646988
0.0329094529151917	0.202318742871284	-0.294245839118958	-0.00363643351010978	-0.00361039093695581	-0.00110817921813577
0.0529615432024002	0.225666686892509	-0.327426373958588	-0.00297648413106799	-0.00329398480243981	-0.00154699571430683
0.079836867749691	0.255790710449219	-0.376751810312271	-0.00304339081048965	-0.00339142349548638	-0.000672214082442224
0.0550528652966022	0.239567533135414	-0.342281013727188	-0.00309814070351422	-0.00342587707564235	-0.000687785097397864
0.0493423454463482	0.217894300818443	-0.380385756492615	-0.00193625118117779	-0.00352589716203511	-0.000617639510892332
0.0303269643336535	0.188019782304764	-0.409994035959244	-0.00124888634309173	-0.00361745059490204	-0.000760275055654347
0.0139820883050561	0.118162132799625	-0.396493673324585	-0.00124797539319843	-0.00315973325632513	-0.000795218336861581
0.0159305557608604	0.0894183963537216	-0.296478688716888	0.000816790969111025	-0.00387213053181767	0.000331779971020296
-0.0229115523397923	0.0343820713460445	-0.378855049610138	0.00146117375697941	-0.00359474960714579	0.000446986028691754
-0.039959792047739	0.0102816484868526	-0.379067808389664	0.00163060845807195	-0.00410455279052258	0.000569907599128783
-0.0836954116821289	-0.0180263984948397	-0.360220164060593	0.00252697803080082	-0.00447067525237799	-6.40197613392957E-05
-0.0680958479642868	-0.0246430039405823	-0.364752292633057	0.00241561094298959	-0.00528458179906011	0.000105529848951846
-0.126094028353691	-0.0542475171387196	-0.410378396511078	0.00108172884210944	-0.00497770588845015	0.000219518726225942
-0.082947239279747	0.0281001031398773	-0.323419630527496	0.000970765191596001	-0.00506693683564663	0.000164316850714386
-0.0939461141824722	0.0400822833180428	-0.328736484050751	0.000561527092941105	-0.00519074685871601	0.000315112440148368
-0.0821419805288315	0.117423191666603	-0.294163733720779	0.000407057901611552	-0.00457502854987979	0.000129171661683358
-0.0718996375799179	0.0978678241372108	-0.328704655170441	-0.000474217609735206	-0.00420632725581527	-0.000225901167141274
-0.0707265436649323	0.157458260655403	-0.273603677749634	-0.00124483101535589	-0.00422065332531929	-0.000119888194603845
-0.0771282017230988	0.1810632199049	-0.361633777618408	-0.00205137883313	-0.00434243958443403	-0.000122103301691823
-0.0786691606044769	0.19474983215332	-0.309195518493652	-0.00216550822369754	-0.00469024386256933	-0.000423519813921303
-0.0532557182013988	0.194957479834557	-0.229727953672409	-0.00194160232786089	-0.00399117870256305	-0.000683138146996498
-0.0875153839588165	0.133746311068535	-0.285930812358856	-0.00216275663115084	-0.0039925598539412	-0.000990195898339152
-0.0533270873129368	0.133788093924522	-0.261427938938141	-0.00103377061896026	-0.00381933618336916	-0.00158751977141947
-0.0234027653932571	0.108363904058933	-0.301063388586044	-0.000510086247231811	-0.00330092944204807	-0.000621183193288744
-0.0237635485827923	0.0795132592320442	-0.279106497764587	0.000116244962555356	-0.00363774853758514	-0.000314141536364332
-0.0372572205960751	0.0390003211796284	-0.288822650909424	-3.19391983794048E-05	-0.00273462082259357	0.000286355498246849
-0.0662336125969887	0.0346875935792923	-0.349397361278534	0.000133877168991603	-0.00407057255506516	-0.000122588229714893
-0.0666504427790642	0.082603320479393	-0.279803693294525	0.000526163436006755	-0.00457403296604753	-0.000209009740501642
-0.103191494941711	0.0361859016120434	-0.334298580884933	-0.000298699364066124	-0.00471398560330272	0.00050372036639601
-0.0654092282056808	0.00452027609571815	-0.294185668230057	0.000875719008035958	-0.00523443147540092	0.00102904427330941
-0.079410545527935	-0.0510623566806316	-0.250366270542145	0.00111222104169428	-0.00420454237610102	0.00116263853851706
-0.0793889835476875	-0.0845140218734741	-0.264871895313263	0.000671248184517026	-0.00335166370496154	0.00194452505093068
-0.0165807753801346	-0.0371414460241795	-0.221175596117973	0.00221538031473756	-0.00265690963715315	0.000656701507978141
-0.0672109425067902	-0.0783513262867928	-0.221346691250801	0.00225763954222202	-0.00244393851608038	0.000508303346578032
-0.0561471655964851	-0.0515472404658794	-0.256733238697052	0.00244020926766098	-0.00317465676926076	0.000853403937071562
-0.0687158405780792	-0.0276962090283632	-0.238816037774086	0.00150035542901605	-0.00398340588435531	-0.000179128255695105
-0.0785081908106804	-0.011674533598125	-0.262618869543076	0.000632288749329746	-0.00407368689775467	0.000326674053212628
-0.0967911332845688	0.0269786212593317	-0.30586564540863	-0.000480530288768932	-0.00401922920718789	-0.000702209654264152
-0.0914720222353935	0.0512419864535332	-0.250069230794907	-0.000869095558300614	-0.0042020957916975	-0.00058377132518217
-0.107308328151703	0.0533233135938644	-0.319129675626755	-0.000784035830292851	-0.00331715890206397	-0.000913977797608823
-0.0905732735991478	0.056414783000946	-0.228161409497261	-0.000352350063621998	-0.00416190410032868	-0.000432121742051095
-0.118899159133434	0.0537077821791172	-0.267337918281555	-0.000929848989471793	-0.00421854527667165	-0.000948451983276755
-0.129949852824211	0.0514648780226707	-0.119721114635468	-0.000410846463637427	-0.00577140506356955	-0.000770422338973731
-0.178008988499641	0.077317014336586	-0.243068590760231	-0.000465289136627689	-0.00614193826913834	-0.000525501265656203
-0.216429740190506	0.0146601740270853	-0.314455032348633	-0.000915881420951337	-0.00574213825166225	0.000198892230400816
-0.159500569105148	0.0338088497519493	-0.260902404785156	-0.000757129164412618	-0.00587863149121404	-3.42062594427262E-05
-0.147268667817116	0.0341986902058125	-0.280466645956039	-0.00117130833677948	-0.00455987546592951	0.001124840346165
-0.0927722901105881	0.027098199352622	-0.28351691365242	0.000457611575257033	-0.00428543519228697	0.00179553707130253
-0.060477040708065	-0.106441169977188	-0.255415737628937	0.000673244008794427	-0.00233703502453864	0.00188157742377371
-0.0726828053593636	-0.18974070250988	-0.211614102125168	0.00308144162409008	-0.00191580399405211	0.000875122437719256
-0.0454043634235859	-0.227230966091156	-0.157454147934914	0.00470205536112189	-0.00125022709835321	0.00108643900603056
-0.0411697886884212	-0.217703253030777	-0.0588112771511078	0.00441419286653399	-0.000970317458268255	0.00168379175011069
-0.0635840445756912	-0.183481246232986	-0.0230239350348711	0.00374863343313336	-0.00224065850488842	0.000358926801709458
-0.0791829377412796	-0.159092962741852	-0.00289775617420673	0.00300773279741406	-0.00157941703218967	0.000637782039120793
-0.0445118360221386	-0.0966886579990387	-0.0695859119296074	0.00213588867336512	-0.00143159227445722	0.00103099260013551
-0.0418857857584953	0.0195845905691385	-0.0860142409801483	-0.0003881216107402	-0.0023893816396594	0.00100630451925099
-0.0569066479802132	0.0325955413281918	-0.123340673744678	-0.00217559211887419	-0.00306495511904359	0.00124272552784532
-0.12028918415308	0.110103771090508	-0.164843693375587	-0.00326587539166212	-0.00420192582532763	0.000944414641708136
-0.192776247859001	0.126458063721657	-0.210276380181313	-0.00456914585083723	-0.00550856348127127	0.00051297910977155
-0.229810625314713	0.142785280942917	-0.236238360404968	-0.00392326153814793	-0.00648518232628703	0.000282189081190154
-0.280011802911758	0.107163146138191	-0.303751409053802	-0.00362078147009015	-0.00649266270920634	-0.000969003245700151
-0.287407130002975	-0.0132798589766026	-0.385552585124969	-0.00265369610860944	-0.00658703222870827	-0.000420338503317907
-0.381831228733063	-0.0392565876245499	-0.327291935682297	0.000438251416198909	-0.00659225648269057	-0.000577164755668491
-0.403262108564377	-0.126647457480431	-0.406492590904236	0.000923697894904763	-0.00822275597602129	0.000286785856587812
-0.516576826572418	-0.123969048261642	-0.362104922533035	0.00220421492122114	-0.00969489756971598	-0.000729699910152704
-0.594551086425781	-0.189468294382095	-0.381987780332565	0.00157258647959679	-0.0104973651468754	-0.000166257217642851
-0.666029274463654	-0.140328973531723	-0.371434390544891	0.00199707807041705	-0.0124484086409211	0.00035955582279712
-0.686846971511841	-0.146136045455933	-0.383071690797806	0.000624825654085726	-0.013086867518723	0.00105431547854096
-0.674881458282471	-0.079110398888588	-0.444825261831284	-0.000728190818335861	-0.0127304559573531	0.00301169604063034
-0.660990238189697	-0.0894766300916672	-0.417865604162216	-0.000855638762004673	-0.011962503194809	0.0027059365529567
-0.665484368801117	-0.138431861996651	-0.280799180269241	0.000461998861283064	-0.013338484801352	0.00223528919741511
-0.687634646892548	-0.114716917276382	-0.299422860145569	0.000403113168431446	-0.013133236207068	0.00256247445940971
-0.701992928981781	-0.0856170207262039	-0.370160758495331	-2.81427383015398E-05	-0.0137309925630689	0.00266936654224992
-0.679280936717987	-0.141705542802811	-0.447336405515671	-0.000393872818676755	-0.0139262797310948	0.00237269490025938
-0.59934788942337	-0.122928023338318	-0.427483081817627	0.00026471764431335	-0.0122901517897844	0.00213350472040474
-0.539365887641907	-0.183814942836761	-0.421182632446289	-0.000455643370514736	-0.0107970461249352	0.00166943727526814
-0.477196663618088	-0.20414225757122	-0.390589952468872	0.000668507069349289	-0.00941926799714565	0.00290656974539161
-0.490661531686783	-0.217964872717857	-0.370071321725845	0.00063025311101228	-0.00903703458607197	0.00350887910462916
-0.483034312725067	-0.258589506149292	-0.367496371269226	0.0018822232959792	-0.00911088939756155	0.00300606992095709
-0.500925719738007	-0.221746146678925	-0.428682088851929	0.000547003350220621	-0.00951576232910156	0.00214495626278222
-0.505405902862549	-0.234003409743309	-0.35989710688591	0.000729910272639245	-0.00914800353348255	0.00269496254622936
-0.442464232444763	-0.211242169141769	-0.394685447216034	0.00196626037359238	-0.00971402041614056	0.00141523382626474
-0.47093078494072	-0.252608090639114	-0.391459196805954	0.00111713923979551	-0.00944773387163877	0.00154613016638905
-0.523240566253662	-0.287391543388367	-0.362831056118011	0.000642258673906326	-0.00913101062178612	0.00198064395226538
-0.50271612405777	-0.271582394838333	-0.421120405197144	0.00132626295089722	-0.00895015988498926	0.00105994171462953
-0.436178952455521	-0.302644103765488	-0.367453873157501	0.00183330453000963	-0.00892723258584738	0.00127830274868757
-0.477971911430359	-0.320438086986542	-0.370384991168976	0.0033253924921155	-0.008885707706213	0.00329543626867235
-0.484044522047043	-0.402844488620758	-0.412338405847549	0.00294765457510948	-0.00949857942759991	0.00492655672132969
-0.52112090587616	-0.411779671907425	-0.407598853111267	0.00239221891388297	-0.0102752624079585	0.00408770749345422
-0.574447870254517	-0.424647063016891	-0.399592697620392	0.00381288514472544	-0.0120590003207326	0.00227656913921237
-0.581816256046295	-0.40609872341156	-0.285181999206543	0.00455574179068208	-0.0134298605844378	0.00166452443227172
-0.617846846580505	-0.44430610537529	-0.381352514028549	0.0045575937256217	-0.0127945067360997	0.0018327928846702
-0.570084691047668	-0.461738288402557	-0.333290070295334	0.00431913882493973	-0.0127161685377359	0.00211996003054082
-0.516844570636749	-0.453044325113297	-0.416969865560532	0.00508613511919975	-0.0109483972191811	0.00364539586007595
-0.427331030368805	-0.419347941875458	-0.38873216509819	0.00509195309132338	-0.00957775954157114	0.00325039937160909
-0.344814568758011	-0.447700530290604	-0.366221606731415	0.00473421160131693	-0.00715089263394475	0.0037154892925173
-0.293353378772736	-0.439659833908081	-0.339808821678162	0.00446706637740135	-0.00688466569408774	0.00386472581885755
-0.277924656867981	-0.37356024980545	-0.357534199953079	0.00464717065915465	-0.00729705672711134	0.00393589399755001
-0.313697904348373	-0.365904539823532	-0.331553965806961	0.00324019859544933	-0.00815471168607473	0.00286931986920536
-0.338711440563202	-0.306457996368408	-0.315673798322678	0.00328258401714265	-0.00848689302802086	0.00316499033942819
-0.323699116706848	-0.289667248725891	-0.354880303144455	0.00131755159236491	-0.00800580438226461	0.00465958984568715
-0.337605267763138	-0.28722807765007	-0.273330420255661	0.00299329427070916	-0.00864371657371521	0.0035393969155848
-0.38474315404892	-0.307011157274246	-0.259442687034607	0.00325543247163296	-0.0093125943094492	0.00282820267602801
-0.386289358139038	-0.290909439325333	-0.260606855154037	0.00218924321234226	-0.00966504868119955	0.00281121395528317
-0.372087746858597	-0.261445611715317	-0.348110139369965	0.0017101529520005	-0.00918603967875242	0.00289021339267492
-0.309615135192871	-0.211799561977386	-0.288733512163162	0.00181554164737463	-0.00877215620130301	0.00177647091913968
-0.308813154697418	-0.243569999933243	-0.313875764608383	0.00167671404778957	-0.0079294266179204	0.00141233531758189
-0.285994529724121	-0.206740528345108	-0.272072017192841	0.00277610216289759	-0.00807147566229105	0.000546846771612763
-0.28144958615303	-0.1650121062994	-0.288167268037796	0.00084752292605117	-0.00783587712794542	0.00108843599446118
-0.286919236183167	-0.151341453194618	-0.29156631231308	0.000944953877478838	-0.0078765070065856	0.000507338088937104
-0.252415001392365	-0.129140973091125	-0.266938388347626	0.000688198779243976	-0.00760705722495914	0.00139712507370859
-0.217606619000435	-0.0501478500664234	-0.287891536951065	0.000973855727352202	-0.00699593359604478	0.00110105506610125
-0.191762879490852	-0.0366912186145782	-0.28201949596405	-0.000699709227774292	-0.00684260111302137	-0.000364382634870708
-0.148576572537422	0.00891705509275198	-0.260940849781036	-0.00119966384954751	-0.00646076584234834	-4.93443694722373E-05
-0.16565303504467	0.0199694596230984	-0.289646863937378	-0.00258816941641271	-0.00646086921915412	0.000458647351479158
-0.197100147604942	0.0510728657245636	-0.253240644931793	-0.00282088434323668	-0.00745678972452879	0.00130353774875402
-0.204141780734062	0.0848789885640144	-0.326503247022629	-0.00190026697237045	-0.00781780667603016	0.00116158928722143
-0.21812142431736	0.0630587637424469	-0.360304623842239	-0.00273049273528159	-0.00666268635541201	0.000268669071374461
-0.151268824934959	0.063418872654438	-0.294772535562515	-0.0023587578907609	-0.00625368999317288	0.000930304755456746
-0.167378261685371	0.105828925967216	-0.27277472615242	-0.00317393685691059	-0.00669863866642118	4.78400397696532E-06
-0.2269436866045	0.0655046328902245	-0.24415448307991	-0.0026357346214354	-0.00778514333069324	-0.00152240495663136
-0.17341074347496	0.0738195851445198	-0.224020346999168	-0.00165060884319246	-0.00819832645356655	-0.00207627471536398
-0.123656563460827	-0.0537238605320454	-0.327514380216599	-0.000428815052146092	-0.00613891845569015	-0.00072275975253433
0.00332496152259409	-0.0682447403669357	-0.257162392139435	0.00152264919597656	-0.00285374233499169	0.00128321046940982
0.0284244492650032	-0.177225470542908	-0.221649318933487	0.00121109851170331	6.64040562696755E-05	0.00167481682728976
0.0297475438565016	-0.174262404441833	-0.256610423326492	0.00266938307322562	-0.00147346698213369	0.00239684991538525
-0.0297956597059965	-0.166124492883682	-0.258620887994766	0.00271371332928538	-0.00287433760240674	0.000478508969536051
-0.0770599991083145	-0.166668981313705	-0.274170577526093	0.00178128131665289	-0.00390488980337977	0.000861152890138328
-0.1125747859478	-0.090770348906517	-0.228900909423828	0.00137424503918737	-0.00456368736922741	0.00129810045473278
-0.157703086733818	-0.067391574382782	-0.27552056312561	-0.0012499449076131	-0.00531404744833708	0.00110514264088124
-0.229031801223755	-0.0364417396485806	-0.308211445808411	-0.000710998428985476	-0.00658572465181351	-0.000645725696813315
-0.244073048233986	-0.0458504110574722	-0.28107887506485	-0.00118824886158109	-0.00697772344574332	-0.00156584475189447
-0.0862420722842216	-0.0395613685250282	-0.160817459225655	-0.00214556697756052	-0.00280871242284775	0.0027960657607764
-0.0286233313381672	-0.0131998434662819	-0.117752403020859	0.000213900086237118	-0.000847032235469669	0.00238513713702559
-0.0197595600038767	-0.0270434767007828	-0.147216975688934	-0.000831162557005882	-0.000755725894123316	0.00149883900303394
-0.0464736483991146	9.75015336734941E-06	-0.106891609728336	-3.39925172738731E-05	-0.00142047449480742	0.000830973847769201
-0.0812907665967941	-0.0453336760401726	-0.209859654307365	-0.00117421487811953	-0.00344273122027516	-0.000711667060386389
-0.123043686151505	-0.0897251740098	-0.243376165628433	-0.000249178963713348	-0.00383678637444973	-0.00113458919804543
-0.249217972159386	-0.134469345211983	-0.201889365911484	0.00157718453556299	-0.00511070108041167	-0.000199158777832054
-0.391678899526596	-0.218650192022324	-0.188969314098358	0.0019014913123101	-0.00761573389172554	-0.00105509662535042
-0.493205428123474	-0.19475644826889	-0.282506048679352	0.00193879741709679	-0.0104976128786802	-0.00107646000105888
-0.536275506019592	-0.164103671908379	-0.181901171803474	0.000866278307512403	-0.0114016253501177	-0.000201993199880235
-0.525345861911774	-0.0894034579396248	-0.215456247329712	0.000194072126760148	-0.0116531029343605	0.000872200005687773
-0.541052460670471	-0.110194332897663	-0.188033297657967	0.000234220686252229	-0.010841422714293	0.00251651299186051
-0.495301574468613	-0.149002477526665	-0.191776484251022	0.0012712674215436	-0.0093140872195363	0.00575496535748243
-0.377513498067856	-0.268789798021317	-0.120006315410137	0.00267179869115353	-0.00684355292469263	0.00475126970559359
-0.321179836988449	-0.317777514457703	-0.0955710262060165	0.00432953331619501	-0.00520126847550273	0.00264708139002323
-0.30402684211731	-0.340927511453629	-0.119856968522072	0.0048080263659358	-0.00521335424855351	0.00218593957833946
-0.312540501356125	-0.336542695760727	-0.0496813207864761	0.00490292906761169	-0.00592704070731997	0.00175816752016544
-0.294401437044144	-0.343698531389236	-0.127445742487907	0.00431767571717501	-0.00582140544429421	0.0014115251833573
-0.295010447502136	-0.32759240269661	-0.115510858595371	0.00312078930437565	-0.0039495388045907	0.00144830800127238
-0.236802697181702	-0.253405004739761	-0.0925338864326477	0.00379619537852705	-0.00316794123500586	0.00135449739173055
-0.147527202963829	-0.245364293456078	-0.11045341193676	0.00374601408839226	-0.0026343734934926	0.00244166748598218
-0.12967886030674	-0.270599871873856	-0.0582875162363052	0.00362094305455685	-0.00205325591377914	0.00504656275734305
-0.159119352698326	-0.283285826444626	-0.0350588373839855	0.00421890104189515	-0.00193430401850492	0.00433547422289848
-0.230621606111526	-0.314298957586288	-0.0825225785374641	0.00356672471389174	-0.00384946702979505	0.00317817134782672
-0.313569605350494	-0.255381166934967	-0.108369506895542	0.0037297026719898	-0.00560223218053579	0.00196423847228289
-0.372925132513046	-0.224445909261703	-0.0888223797082901	0.00238970923237503	-0.00698464317247272	0.00168910506181419
-0.344345360994339	-0.215710282325745	-0.185645788908005	0.00128963333554566	-0.00665653496980667	0.0020198617130518
-0.347746431827545	-0.2310781031847	-0.101835824549198	0.00105185387656093	-0.00629870826378465	0.00131825846619904
-0.286117285490036	-0.207425892353058	-0.062646172940731	0.00185764499474317	-0.00485611706972122	0.00223860028199852
-0.297917246818542	-0.190264850854874	-0.142246395349503	0.00202965922653675	-0.00613812217488885	0.00277315685525537
-0.358272224664688	-0.246454954147339	-0.103668108582497	0.00147996575105935	-0.00647649401798844	0.00248132320120931
-0.50537234544754	-0.270539820194244	-0.201868176460266	0.00172321801073849	-0.00815198384225369	0.00261288438923657
-0.550437092781067	-0.248488277196884	-0.168408736586571	0.00136362423654646	-0.00926564913243055	0.00254949764348567
-0.550565600395203	-0.239439129829407	-0.172763496637344	0.000804174283985049	-0.0104587860405445	0.00215560919605196
-0.482302963733673	-0.170415282249451	-0.149796485900879	0.000690774235408753	-0.0103689273819327	0.00175008724909276
-0.418242692947388	-0.235208660364151	-0.143836170434952	0.000906348810531199	-0.00816225353628397	0.00203595822677016
-0.32845413684845	-0.204892367124557	-0.172793492674828	0.00123163859825581	-0.00626553269103169	0.00221469812095165
-0.296201109886169	-0.215442344546318	-0.155250683426857	0.00158777507022023	-0.00492432713508606	0.0027455291710794
-0.285251140594482	-0.224038198590279	-0.151102259755135	0.00118807097896934	-0.00504487100988626	0.00279007432982326
-0.311970561742783	-0.199069797992706	-0.10250385850668	0.00189523480366915	-0.00715335132554173	0.00222338829189539
-0.361412227153778	-0.211506322026253	-0.150054544210434	0.000627323403023183	-0.00735733471810818	0.00103131600189954
-0.314629346132278	-0.169160783290863	-0.193082362413406	0.000735303503461182	-0.00639387173578143	0.00113787571899593
-0.216190978884697	-0.146972805261612	-0.172782137989998	0.00149491883348674	-0.00501009356230497	0.000848198193125427
-0.187861561775208	-0.140051931142807	-0.0709236413240433	0.000508301425725222	-0.00332886888645589	0.00203334796242416
-0.174996599555016	-0.124067083001137	-0.0395622849464417	0.000693391310051084	-0.00419326359406114	0.0016149424482137
-0.265945166349411	-0.152533009648323	-0.101317286491394	-2.26602987822844E-05	-0.00535237649455667	0.000951830705162138
-0.318908631801605	-0.108635433018208	-0.0585386790335178	0.00017893967742566	-0.00673147384077311	0.000636824814137071
-0.369852334260941	-0.132180273532867	-0.146415680646896	6.20635546511039E-05	-0.00767637323588133	0.000653632043395191
-0.341969579458237	-0.142595887184143	-0.135941818356514	0.000355207273969427	-0.00783558562397957	0.00014195527182892
-0.305652022361755	-0.178805366158485	-0.0801769867539406	0.0023437449708581	-0.00636808248236775	-0.0001988972799154
-0.268820703029633	-0.22422856092453	-0.077917791903019	0.00361766060814261	-0.00470038782805204	0.00222406513057649
-0.21224619448185	-0.262654274702072	-0.0533066838979721	0.00302825192920864	-0.00275302468799055	0.0035591337364167
-0.147901445627213	-0.191344365477562	-0.0947671681642532	0.00291157863102853	-0.00156524067278951	0.00508960708975792
-0.170199230313301	-0.183766275644302	-0.0766604691743851	0.000828709045890719	-0.00218946137465537	0.00338567420840263
-0.161476075649261	-0.162245348095894	-0.108200661838055	0.000378372409613803	-0.00377868651412427	0.00129565468523651
-0.223185792565346	-0.170197039842606	-0.200705274939537	0.000804708455689251	-0.00382340466603637	-0.000725043704733253
-0.270770043134689	-0.125153973698616	-0.228936091065407	-0.000433241191785783	-0.00545433303341269	-0.000947949127294123
-0.293457627296448	-0.0882937386631966	-0.239249482750893	-0.000410395732615143	-0.00705425208434463	-0.000554912374354899
-0.310891926288605	-0.0710207745432854	-0.206910371780396	-0.00216682627797127	-0.0061325472779572	-0.000300377665553242
-0.251396328210831	0.000270583259407431	-0.207641899585724	-0.000975843984633684	-0.00626947497949004	0.000890075694769621
-0.246764272451401	-0.0867875292897224	-0.150902718305588	-0.00149693235289305	-0.0048856670036912	0.00106021936517209
-0.20837128162384	-0.0485200844705105	-0.163185641169548	-0.000872154603712261	-0.00476933410391212	0.00114388077054173
-0.179380118846893	-0.0252149160951376	-0.166858270764351	-0.000285720743704587	-0.00479856366291642	0.00122869166079909
-0.214897617697716	-0.0334082692861557	-0.136016026139259	-0.000491955725010484	-0.00521045969799161	0.00058879132848233
-0.205534875392914	-0.0541727691888809	-0.196839451789856	-7.65682925703004E-05	-0.00446788221597672	0.00100475281942636
-0.150358930230141	-0.0394550338387489	-0.147402107715607	-0.000150834079249762	-0.00381069630384445	0.000585681234952062
-0.115101926028728	-0.0717600286006927	-0.180888473987579	0.000273770478088409	-0.00213738647289574	0.000688236206769943
-0.0475757531821728	-0.0767953917384148	-0.193429633975029	0.000407789746532217	-0.0013756052358076	0.00118666200432926
-0.061019878834486	-0.0738727152347565	-0.132769644260406	0.00069542316487059	-0.000858380924910307	0.00133447430562228
-0.073185995221138	-0.0953124091029167	-0.162782117724419	-2.6385271212348E-06	-0.00136545777786523	0.000718247669283301
-0.133419543504715	-0.0567584633827209	-0.133789226412773	0.000223187715164386	-0.00306830531917512	0.000752404390368611
-0.169813215732574	-0.0924023613333702	-0.214100822806358	2.17771157622337E-05	-0.00395190715789795	0.0015327378641814
-0.215404719114304	-0.0558706186711788	-0.196791306138039	4.59529692307115E-05	-0.0043996712192893	0.000960096891503781
-0.175369620323181	-0.0867064148187637	-0.191487535834312	0.000133039255160838	-0.00361983547918499	0.00105891516432166
-0.116691991686821	-0.0243899617344141	-0.181498035788536	0.00066067831357941	-0.0024769832380116	0.000945561740081757
-0.0919595062732697	-0.0486037135124207	-0.117917947471142	-0.000261441426118836	-0.00178132124710828	0.0017579571576789
-0.12603759765625	-0.0657389238476753	-0.110841512680054	-0.000607784779276699	-0.00175316422246397	0.00222305837087333
-0.147503733634949	-0.0316576696932316	-0.0917760208249092	0.000445388141088188	-0.00373513577505946	0.00135699822567403
-0.281536400318146	-0.113207615911961	-0.109230294823647	0.000315098994178697	-0.00502293137833476	0.000385490013286471
-0.338761806488037	-0.109814830124378	-0.139697432518005	0.000587574613746256	-0.00668993219733238	-0.000115984403237235
-0.293294817209244	-0.0889071598649025	-0.185746043920517	0.000870226649567485	-0.00658862106502056	0.00173880986403674
-0.271264851093292	-0.159434750676155	-0.114078804850578	0.00103191449306905	-0.00432951236143708	0.00137225829530507
-0.194256410002708	-0.0857213512063026	-0.0968780219554901	0.00135652045719326	-0.00437982846051455	0.00199758401140571
-0.196587041020393	-0.104730255901814	-0.152427971363068	0.0012357480591163	-0.00372075103223324	0.00152614014223218
-0.182223409414291	-0.104082874953747	-0.135230004787445	0.00083101267227903	-0.00398321961984038	0.00154326518531889
-0.291825711727142	-0.101156570017338	-0.0716456770896912	0.000931950111407787	-0.00493787601590157	0.00137500558048487
-0.314946562051773	-0.115667618811131	-0.136557504534721	0.00171813857741654	-0.00590674625709653	0.00139520049560815
-0.298599243164063	-0.161974251270294	-0.152378484606743	0.00162482273299247	-0.00575627898797393	0.00088747323025018
-0.202075600624084	-0.131736814975739	-0.0890828296542168	0.00215770630165935	-0.00500920275226235	0.000648530432954431
-0.200009852647781	-0.200938627123833	-0.123281218111515	0.00094134546816349	-0.00287099671550095	0.00021526611817535
-0.118427790701389	-0.149056553840637	-0.0677988454699516	0.00138770451303571	-0.00246005761437118	0.00153403577860445
-0.106728561222553	-0.0720265731215477	-0.0249925758689642	0.00177618488669395	-0.0021719119977206	0.00184652302414179
-0.14613950252533	-0.0582175850868225	-0.0512590296566486	0.000413399131502956	-0.00226606405340135	0.000826715549919754
-0.132907912135124	-0.0339562483131886	-0.0460779219865799	-9.94382862700149E-05	-0.00300952699035406	8.34871389088221E-05
-0.178280770778656	-0.0602161958813667	-0.0555894896388054	4.25888829340693E-05	-0.00299245561473072	0.000297261052764952
-0.126798883080482	-0.0583752021193504	-0.0615080483257771	-7.32601620256901E-05	-0.00318465614691377	0.00154403829947114
-0.151460856199265	-0.0766750425100327	-0.0704285055398941	-0.000207269535167143	-0.00269071944057941	0.00148736732080579
-0.113557286560535	-0.0264049731194973	-0.0381624437868595	0.000226779535296373	-0.00371700502000749	0.000765245000366122
-0.127423197031021	-0.0506226643919945	-0.0657194852828979	-0.000499279820360243	-0.00288901780731976	0.00123476050794125
-0.17146523296833	-0.0689344331622124	-0.061190702021122	-0.000363469385774806	-0.00225829100236297	0.000921695493161678
-0.115670882165432	-0.0333038680255413	-0.0243762191385031	0.000187383455340751	-0.00221827789209783	0.000453414249932393
-0.117972567677498	-0.0873056575655937	-0.0637854486703873	0.000298733706586063	-0.00185857200995088	0.000919115089345723
-0.151421219110489	-0.109222821891308	-0.0595037750899792	0.00130009825807065	-0.00291273859329522	0.00117898522876203
-0.188677191734314	-0.140873298048973	0.00310259102843702	0.00224478589370847	-0.0033608702942729	0.000488650752231479
-0.187717169523239	-0.15128581225872	-0.0505970045924187	0.00223363866098225	-0.00374882598407567	0.00133891345467418
-0.249422177672386	-0.151508271694183	-0.0126443039625883	0.00206269486807287	-0.00380566413514316	0.00130946864373982
-0.263229936361313	-0.146376729011536	-0.0230046305805445	0.00262998463585973	-0.00436619902029634	0.00229903706349432
-0.247739017009735	-0.176651924848557	-0.0270125269889832	0.00195177970454097	-0.00395176047459245	0.00209444179199636
-0.212190181016922	-0.146991565823555	0.0314255431294441	0.00163184129633009	-0.00286144274286926	0.00116139266174287
-0.158576905727386	-0.114178501069546	-0.0544485077261925	0.00160911097191274	-0.00364945339970291	0.000862536253407598
-0.133371472358704	-0.0705093890428543	-0.0296564754098654	0.000878538645338267	-0.00343022029846907	0.0012356573715806
-0.185286432504654	-0.095136858522892	-0.0399998091161251	0.000338216050295159	-0.00311797764152288	0.00150724849663675
-0.150960251688957	-0.0750389769673347	-0.043634720146656	-0.000125396516523324	-0.00330992718227208	0.00110514264088124
-0.14471235871315	-0.0546340718865395	-0.0510816797614098	0.00078106188448146	-0.00289391516707838	0.000870283285621554
-0.121537543833256	-0.0799065604805946	-0.00887199770659208	0.000198112611542456	-0.00198506424203515	0.00165752053726465
-0.0568007156252861	-0.0171725358814001	-0.023425554856658	0.000394969567423686	-0.00200507300905883	0.000530447228811681
-0.0766332298517227	-0.0515949428081512	-0.0156093686819077	0.000352906645275652	-0.00183705275412649	0.000972792156971991
-0.0989993140101433	-0.0701243951916695	-0.0274384282529354	0.000637047342024744	-0.00218750489875674	0.000319007580401376
-0.125554874539375	-0.0970869436860085	-0.0682092905044556	0.00049974542343989	-0.00313109369017184	0.000955910538323224
-0.14361172914505	-0.0544409453868866	-0.0344204567372799	0.00105100346263498	-0.00331064849160612	0.00138052785769105
-0.172593891620636	-0.0459632910788059	-0.026344982907176	0.000613219919614494	-0.00330886640585959	0.00118554057553411
-0.16195622086525	-0.0512361899018288	-0.0533834248781204	9.55235009314492E-05	-0.00326408259570599	0.00156823301222175
-0.0973093286156654	0.0231195092201233	-0.0269607901573181	-5.66228845855221E-05	-0.00293839024379849	0.00157914566807449
-0.116644769906998	0.00651176460087299	0.00445322412997484	-0.000925052678212523	-0.00210564164444804	0.000571598124224693
-0.158128187060356	-0.0446518026292324	-0.0310409944504499	-0.000472852756502107	-0.0032446188852191	0.000966038263868541
-0.22000889480114	-0.0658097192645073	-0.0515995398163795	0.000256373983575031	-0.00460084341466427	0.000132232729811221
-0.215614065527916	-0.134929418563843	-0.037787176668644	0.00109772104769945	-0.00354501372203231	0.000574594363570213
-0.162224411964417	-0.113155499100685	-0.0536686778068542	0.0012782245175913	-0.00300556817092001	0.000279833766398951
-0.118435464799404	-0.132545560598373	0.0100327171385288	0.00149376085028052	-0.00293635204434395	0.00170738820452243
-0.113784976303577	-0.0866684094071388	-0.0243711862713099	0.00140150729566813	-0.00262507540173829	0.00130164658185095
-0.109451241791248	-0.0948125943541527	-0.00813208241015673	0.000927752640563995	-0.00257206172682345	0.00176867272239178
-0.0825973004102707	-0.0840967670083046	0.0175995733588934	0.000529919168911874	-0.00163642305415124	0.00201999163255095
-0.0763823166489601	-0.088350847363472	-0.0793081969022751	0.00155868625734001	-0.000751189480070025	0.00100263021886349
-0.0493993274867535	-0.0984504669904709	-0.0493843480944633	0.00101421261206269	-0.000980154611170292	0.00129218574147671
-0.143007874488831	-0.136092379689217	-0.107059307396412	0.00132865027990192	-0.00303143309429288	0.00124799821060151
-0.211352840065956	-0.084077812731266	-0.0825413465499878	0.00137369218282402	-0.0027736232150346	0.00124432530719787
-0.145536303520203	-0.118610642850399	-0.0689979493618011	0.000547580071724951	-0.00262778718024492	0.00135278073139489
-0.132221803069115	-0.0841763615608215	-0.0724539905786514	0.00127560796681792	-0.00217159953899682	0.00122253107838333
-0.111396968364716	-0.0837930142879486	-0.0636038780212402	0.00087692157831043	-0.00140785111580044	0.00118160294368863
-0.0532601214945316	-0.115102671086788	-0.0318009480834007	0.000555549922864884	-0.0012469245120883	0.000987396575510502
-0.0346330367028713	-0.100860178470612	-0.0360509976744652	0.00121071899775416	-0.000958998571150005	0.00138437421992421
-0.0904658958315849	-0.12487231194973	-0.0933827236294746	0.00211908202618361	-0.00165903917513788	0.00182253075763583
-0.138115376234055	-0.0837314277887344	-0.107646897435188	0.0016852046828717	-0.00279509671963751	0.00155099900439382
-0.170136511325836	-0.114745609462261	-0.133088007569313	0.00125842669513077	-0.00345602491870523	0.000799881527200341
-0.156852141022682	-0.076913870871067	-0.0761491358280182	0.00200223200954497	-0.00381419155746698	0.000864701636601239
-0.141576051712036	-0.0833206027746201	-0.142290487885475	0.000519386492669582	-0.00356056145392358	0.000815211911685765
-0.112597562372684	-0.0545495338737965	-0.125570327043533	0.000313940225169063	-0.00217891717329621	0.00129381031729281
-0.0903734639286995	-0.0483201146125793	-0.142781928181648	0.000230691759497859	-0.00167396606411785	0.00136485137045383
-0.063790962100029	-0.0393638908863068	-0.0608432851731777	0.000500843394547701	-0.0016364628681913	0.00206599826924503
-0.119502291083336	-0.0562497898936272	-0.133645966649055	-3.64954285032582E-05	-0.00118422193918377	0.000792367558460683
-0.119394116103649	0.00352931232191622	-0.134383499622345	0.00063782325014472	-0.00264478218741715	0.00114714785013348
-0.107509955763817	-0.0373818948864937	-0.0731635615229607	0.00132431776728481	-0.00257131620310247	0.00161014590412378
-0.0979987531900406	-0.0698270946741104	-0.0133554162457585	0.00102860992774367	-0.00259967590682209	0.00227525853551924
-0.0819396376609802	-0.0911384224891663	-0.0686831623315811	0.000970455061178654	-0.00145119347143918	0.00192897662054747
-0.0655136629939079	-0.0649187713861465	-0.0974390804767609	0.00116906117182225	-0.000901424908079207	0.00118690624367446
-0.0971798449754715	-0.0864537581801414	-0.0802861303091049	0.00121229188516736	-0.00147055869456381	0.00110870075877756
-0.117413073778152	-0.0659113004803658	-0.0402387827634811	0.000660593446809798	-0.00230701151303947	4.70783589889834E-07
-0.122316874563694	-0.0581552684307098	-0.0548832044005394	0.00132041715551168	-0.00214508338831365	0.00111755228135735
-0.0940418913960457	-0.0844048112630844	-0.0105597265064716	0.000743930868338794	-0.00201841304078698	0.000772833009250462
-0.0647724717855453	-0.0906928330659866	-0.0165841169655323	0.000704111531376839	-0.0010679344413802	0.00201838719658554
-0.0680976361036301	-0.124991327524185	-0.0459764376282692	0.00137030496262014	-0.000528285512700677	0.00195600604638457
-0.095695897936821	-0.120999217033386	-0.0147734945639968	0.00214327755384147	-0.00160994590260088	0.00158133474178612
-0.142812818288803	-0.0941718742251396	0.00218003266490996	0.00175608322024345	-0.00167915027122945	0.00105221115518361
-0.181923002004623	-0.0845178216695786	0.0179302413016558	0.000694607791956514	-0.00280054658651352	0.000926208682358265
-0.173059597611427	-0.0107315070927143	0.0483065247535706	0.000514262297656387	-0.0027445477899164	0.000600632571149617
-0.200691014528275	-0.0161692872643471	0.0260634906589985	0.00032492820173502	-0.00346434931270778	0.000500948051922023
-0.21540179848671	-0.0146506140008569	-0.0218138918280602	-0.000490903621539474	-0.00279008224606514	2.17748838622356E-05
-0.15784552693367	0.0370571091771126	0.0310304705053568	-0.000457560672657564	-0.00304014678113163	-4.96434076922014E-05
-0.184846416115761	-0.00204458134248853	0.00316794775426388	-0.00115673313848674	-0.00286916689947248	0.000505242962390184
-0.166601568460464	0.00286652939394116	-0.0360819064080715	-0.000566846807487309	-0.00300003844313324	0.00100137176923454
-0.195328161120415	0.0121906027197838	-0.0264506954699755	0.00045123093877919	-0.00362088601104915	0.000652156653814018
-0.189186260104179	0.0101280650123954	-0.0610606893897057	-0.000176473331521265	-0.00371141149662435	0.000309066585032269
-0.154107540845871	0.0243998002260923	-0.0349488817155361	-0.000888314680196345	-0.0029562278650701	0.000248075870331377
-0.0970542728900909	0.0401006080210209	0.0284300111234188	8.17287000245415E-05	-0.0016917873872444	-8.4611056081485E-05
-0.0500201545655727	-0.00631587486714125	-0.0723700821399689	-0.000559000938665122	-0.000360995385563001	0.000773782783653587
-0.0628175362944603	0.0213345158845186	-0.0454253815114498	0.000452514621429145	-0.000752599211409688	0.000538069114554673
-0.0955595523118973	0.0134493950754404	-0.0338510386645794	0.000510322512127459	-0.00200906698592007	0.00101061607711017
-0.162071019411087	-0.0216750130057335	-0.0639315992593765	0.000109590590000153	-0.00263730669394135	0.000129275213112123
-0.178545728325844	-0.058872826397419	-0.0472135990858078	4.84107004012913E-05	-0.00331852678209543	0.000442586868302897
-0.158923327922821	0.00797782558947802	-0.0165664274245501	0.00140503677539527	-0.00346455094404519	0.000855743419378996
-0.12886206805706	-0.0158455446362495	-0.0500713177025318	0.00105890026316047	-0.00274219363927841	0.000436565576819703
-0.095212385058403	0.00360973388887942	-0.046955730766058	0.000377067975932732	-0.00115060014650226	0.00108181452378631
-0.0976030454039574	-0.0369955636560917	-0.0413388684391975	0.000931491260416806	-0.000821774534415454	0.000867044494953007
-0.0843351557850838	-0.0256371032446623	-0.076486848294735	0.000668546184897423	-0.00120329426135868	0.000979145290330052
-0.141382947564125	-0.0062058842740953	-0.0164159331470728	0.000976562267169356	-0.00198346981778741	0.000886665424332023
-0.189025029540062	-0.0245572719722986	-0.0515329577028751	0.00103562488220632	-0.00294247479178011	0.000679608667269349
-0.159298405051231	0.0138788316398859	-0.0604552030563354	0.000760071096010506	-0.00255719292908907	0.000782630522735417
-0.121881425380707	-0.0160770043730736	-0.0762161388993263	0.000857495004311204	-0.00168031256180257	0.000501089729368687
-0.113481402397156	-0.00472374632954597	-0.0648102015256882	0.000172313317307271	-0.00160622550174594	0.00107053609099239
-0.0904869139194489	0.014673856087029	-0.0159810241311789	0.000248542346525937	-0.001959657529369	0.000667072541546077
-0.0982034355401993	-0.00804429966956377	-0.0117685990408063	0.000431313237641007	-0.00245100911706686	0.00083647680003196
-0.170044705271721	-0.0272712055593729	-0.0303560458123684	0.000268583389697596	-0.00154505437240005	0.000878890976309776
-0.178475767374039	-0.0356450267136097	-0.0428839325904846	0.00013955331814941	-0.00285455049015582	0.000416255294112489
-0.203577771782875	-0.0338151380419731	-0.0181691478937864	-7.29504699847894E-06	-0.00391093967482448	0.000771714840084314
-0.23229293525219	-0.0158695485442877	-0.0314456783235073	0.000790738500654697	-0.0037041821051389	0.000953297887463123
-0.213029503822327	-0.0372784845530987	-0.100656598806381	0.000521112116985023	-0.00295036192983389	0.000959618424531072
-0.166815027594566	-0.0216335318982601	-0.0163482669740915	0.00106674327980727	-0.00243148650042713	0.000703496800269932
-0.141676187515259	-0.041116364300251	-0.0302462335675955	0.00011711755360011	-0.00137776718474925	0.00108590687159449
-0.126450091600418	-0.0314706712961197	-0.0719048827886581	0.000473771156975999	-0.00231467094272375	0.000321113126119599
-0.166064158082008	-0.029561759904027	-0.0549011565744877	0.000329811038682237	-0.00294211646541953	3.99062409996986E-05
-0.192840531468391	-0.0223295278847218	-0.0698757842183113	0.000975505216047168	-0.00287474947981536	0.00111997220665216
-0.170857027173042	-0.0316395647823811	-0.0648837089538574	0.000992163317278028	-0.0030738515779376	0.00101847352925688
-0.15743699669838	-0.0612308606505394	-0.12410955876112	0.00149825296830386	-0.00162263726815581	0.000745004625059664
-0.110990442335606	-0.0766289457678795	-0.0532898530364037	0.00176040944643319	-0.00124352681450546	0.000729568477254361
-0.0886672586202621	-0.0996175333857536	-0.0703564584255219	0.00216432730667293	-0.0009992920095101	0.00108928326517344
-0.0873682126402855	-0.106620997190475	-0.0806542709469795	0.00155869533773512	-0.000680089229717851	0.0017168065533042
-0.0840795785188675	-0.103843845427036	-0.083958238363266	0.00172129913698882	-0.00128195900470018	0.00121510575991124
-0.156855657696724	-0.117186702787876	-0.0893441662192345	0.0017997114919126	-0.00222285464406013	0.00113897712435573
-0.205347150564194	-0.102568067610264	-0.138634860515594	0.00132286676671356	-0.00279095466248691	0.00113251735456288
-0.193715766072273	-0.0792264044284821	-0.108251996338367	0.000384704500902444	-0.00351858255453408	0.000645019172225147
-0.11555303633213	-0.0571235530078411	-0.133002370595932	0.000509485311340541	-0.0022037154994905	0.000694314483553171
-0.0543630048632622	-0.0546400956809521	-0.0579510666429996	0.000968157255556434	-0.00146523385774344	0.000913271156605333
-0.0697203427553177	-0.0732446610927582	-0.106658451259136	0.00124799879267812	0.000197257206309587	0.0015780518297106
-0.0931442528963089	-0.0928142443299294	-0.109493300318718	0.00179855630267411	-0.000970940513070673	0.000839346146676689
-0.165053367614746	-0.143174901604652	-0.0752615407109261	0.00231266836635768	-0.00192829838488251	0.000900574144907296
-0.215936437249184	-0.130387723445892	-0.0857028886675835	0.00229890854097903	-0.00284573854878545	0.00124010653235018
-0.212444514036179	-0.148169428110123	-0.0808882117271423	0.00162886513862759	-0.00403357530012727	0.000698644842486829
-0.192072689533234	-0.0858186855912209	-0.117221266031265	0.00178195955231786	-0.00307935499586165	0.00156104622874409
-0.163544505834579	-0.0913351625204086	-0.0895808711647987	0.00135210098233074	-0.00303189479745924	0.000806833792012185
-0.139091715216637	-0.102780185639858	-0.0892448648810387	0.00142553704790771	-0.00196966365911067	0.00101200712379068
-0.135712832212448	-0.0672493726015091	-0.150517389178276	0.00194323936011642	-0.00215172744356096	0.00133691472001374
-0.13578262925148	-0.068699799478054	-0.098541259765625	0.00200070533901453	-0.00152473081834614	0.00151678931433707
-0.174612522125244	-0.0907694101333618	-0.0555574148893356	0.00162257230840623	-0.00228759157471359	0.00128995929844677
-0.172138780355453	-0.0506963320076466	-0.0553206205368042	0.00134813250042498	-0.00278386403806508	0.000826125382445753
-0.205442264676094	-0.0876816734671593	-0.130361691117287	0.000736158224754035	-0.00236948789097369	0.00102311477530748
-0.16847337782383	-0.0530804097652435	-0.067676305770874	0.00133794452995062	-0.00281339255161583	0.0004946852568537
-0.143025875091553	-0.0863644033670425	-0.10182897746563	0.00112843920942396	-0.00169027165975422	0.000519793888088316
-0.118490159511566	-0.0827159360051155	-0.0654961317777634	0.00213247258216143	-0.00169207795988768	0.000395111943362281
-0.12879903614521	-0.0935069099068642	-0.0972945839166641	0.00197817827574909	-0.00183342595119029	0.000999101903289557
-0.17433375120163	-0.0607791841030121	-0.0954855307936668	0.00148234434891492	-0.00166237726807594	0.0015486452030018
-0.19566710293293	-0.0502232499420643	-0.0728634670376778	0.00106776610482484	-0.00270418007858098	0.000551846984308213
-0.186097502708435	-0.0105266189202666	-0.105559654533863	-0.000526011164765805	-0.00320993713103235	0.000844971160404384
-0.196751803159714	-0.018209133297205	-0.144032433629036	0.00038446084363386	-0.00314520741812885	0.000885303306858987
-0.160913154482841	-0.041585884988308	-0.0653375461697578	0.00133960426319391	-0.00215607043355703	0.00163381441961974
-0.134098947048187	-0.0414906814694405	-0.120911970734596	0.00101310235913843	-0.00280719716101885	0.00117135723121464
-0.1758191883564	-0.0700789913535118	-0.129166305065155	0.0012886447366327	-0.00182774837594479	0.000880463980138302
-0.179010719060898	-0.0401223972439766	-0.0501385740935802	0.00169728451874107	-0.00289705907925963	0.000428730592830107
-0.180245697498322	0.00688861729577184	-0.0782439634203911	0.000495655986014754	-0.00286981998942792	0.000683408405166119
-0.191157057881355	0.0628859177231789	-0.144365817308426	-0.000434661429608241	-0.00315003143623471	0.000321650237310678
-0.182005077600479	0.0649387836456299	-0.118295207619667	-0.000966239371336997	-0.00271403812803328	0.000168991420650855
-0.116806335747242	0.0838117897510529	-0.0916446819901466	-0.000808617332950234	-0.00216802442446351	0.000495537591632456
-0.169463708996773	0.0154525004327297	-0.114392951130867	-0.000683030404616147	-0.00211930158548057	0.000940467172767967
-0.143917843699455	0.0417926013469696	-0.0288843177258968	0.000550064083654433	-0.00281536672264338	5.97205107624177E-05
-0.152089834213257	-0.0196525510400534	-0.103684842586517	0.00040037019061856	-0.00221559614874423	0.000719831266906112
-0.169916376471519	-0.0289109367877245	-0.108436517417431	0.000737968657631427	-0.00292046298272908	0.000938663550186902
-0.182877913117409	-0.00266023678705096	-0.0997364595532417	0.000979883363470435	-0.00327166542410851	0.000787349068559706
-0.187361419200897	-0.0310898460447788	-0.0909712761640549	-3.79103876184672E-05	-0.00259079574607313	0.000381462858058512
-0.160842657089233	-0.0278605930507183	-0.0949746370315552	0.000891421223059297	-0.00174373982008547	0.000943191233091056
-0.12993922829628	-0.0790700763463974	-0.123873487114906	0.00152632186654955	-0.00132724491413683	0.000991810928098857
-0.101284347474575	-0.050578523427248	-0.105092532932758	0.00297557632438838	-0.00143221858888865	0.00108844239730388
-0.0908500477671623	-0.128219619393349	-0.15300489962101	0.00293021788820624	-0.00158578739501536	0.00157244340516627
-0.168257772922516	-0.118764847517014	-0.0886323899030685	0.00295770401135087	-0.00177315447945148	0.00126060086768121
-0.176814526319504	-0.126451283693314	-0.145944431424141	0.00193542230408639	-0.00254945270717144	0.00108706555329263
-0.210208341479301	-0.105760477483273	-0.0863330066204071	0.00116105005145073	-0.00275091314688325	0.000955343537498266
-0.204356223344803	-0.0783312246203423	-0.112600110471249	0.000665830564685166	-0.0020409484859556	0.000774306012317538
-0.175912454724312	-0.0606533028185368	-0.133781597018242	0.00128082255832851	-0.00252513936720788	0.000930408481508493
-0.106620140373707	-0.0437066666781902	-0.0889556482434273	0.000814480357803404	-0.00155319669283926	0.00059902569046244
-0.128448486328125	-0.0441566407680511	-0.0415617004036903	0.00025119207566604	-0.000980552984401584	0.000385544612072408
-0.111242920160294	-0.0216666404157877	-0.098523773252964	0.00102817092556506	-0.00105754984542727	0.00105757685378194
-0.16048227250576	-0.0711695328354836	-0.0819267407059669	0.000664866412989795	-0.00139102106913924	0.00106083962600678
-0.188950881361961	-0.0851422622799873	-0.103942140936852	0.0012387540191412	-0.00334710674360394	0.00117328460328281
-0.198170274496078	-0.0542048625648022	-0.0942192003130913	0.000972651701886207	-0.00322874635457993	0.000261132518062368
-0.176508724689484	-0.0172546152025461	-0.10366977006197	0.000953957031015307	-0.00328225339762867	0.00068008026573807
-0.154482319951057	0.00866748858243227	-0.125929117202759	0.000245759700192139	-0.00272612320259213	0.000725304882507771
-0.137654840946198	-0.0142088430002332	-0.091743178665638	-0.000183750045835041	-0.00268229027278721	0.00110139301978052
-0.15321683883667	-0.00448252353817225	-0.08098354190588	0.000303157139569521	-0.00215835636481643	7.39559836802073E-05
-0.149037390947342	-0.0103521747514606	-0.108191251754761	0.00101460609585047	-0.00182053237222135	0.00111931888386607
-0.127699598670006	-0.0507146269083023	-0.107517197728157	0.00102455052547157	-0.00223518814891577	0.00112731254193932
-0.150042399764061	-0.0393670834600925	-0.0948594436049461	0.00115818250924349	-0.00269100698642433	0.00110984360799193
-0.186570003628731	-0.05185941234231	-0.0854927226901054	0.00174737151246518	-0.0035138470120728	0.000708545441739261
-0.245190277695656	-0.111157797276974	-0.138931959867477	0.00117983599193394	-0.00239188759587705	0.000916036253329366
-0.219078049063683	-0.0894318521022797	-0.0893256291747093	0.00141746469307691	-0.00202421797439456	0.000237906511756591
-0.134491354227066	-0.0466223992407322	-0.080786794424057	0.00132724642753601	-0.00243077194318175	0.000836112652905285
-0.12951648235321	-0.0717844441533089	-0.12448775023222	0.000747023615986109	-0.00182174087967724	0.000873344833962619
-0.135112926363945	-0.0665756985545158	-0.0939429104328156	0.00132982758805156	-0.00169350241776556	0.00103422731626779
-0.160371854901314	-0.0723042413592339	-0.110437735915184	0.00156099535524845	-0.00210111262276769	0.00043320658733137
-0.161866798996925	-0.0917274206876755	-0.0471456460654736	0.0020984779112041	-0.00258166901767254	0.0017839326756075
-0.215389564633369	-0.104317925870419	-0.104658000171185	0.00137053220532835	-0.0024262722581625	0.00152700673788786
-0.208086669445038	-0.109493114054203	-0.10354895144701	0.00134550617076457	-0.00223343772813678	0.00102275132667273
-0.188846781849861	-0.0922806486487389	-0.112166069447994	0.00188436871394515	-0.00178404804319143	0.00137380335945636
-0.165041387081146	-0.109778136014938	-0.14675472676754	0.00136461469810456	-0.00163296028040349	0.00132724572904408
-0.12395716458559	-0.0627631619572639	-0.0850722417235374	0.00101535208523273	-0.0024706469848752	0.000820665736682713
-0.178746551275253	-0.078785240650177	-0.0937543734908104	0.00260390527546406	-0.00188908365089446	0.00120503327343613
-0.184300228953362	-0.0666005983948708	-0.145913004875183	0.00124343775678426	-0.00247227400541306	0.000374859053408727
-0.178232043981552	-0.0441701449453831	-0.0994292497634888	0.00056317268172279	-0.00307435495778918	0.000669699278660119
-0.224732622504234	-0.0826139822602272	-0.108845084905624	0.00089818355627358	-0.00255926069803536	0.00100675888825208
-0.195898666977882	-0.0252935513854027	-0.103653185069561	0.00109927845187485	-0.00277860462665558	0.000633017276413739
-0.169679909944534	-0.0484334528446198	-0.106588035821915	0.00157973729074001	-0.00218983041122556	0.00050356105202809
-0.183669298887253	-0.0381805449724197	-0.0909617245197296	0.0016346873017028	-0.00150472146924585	0.00134423130657524
-0.138208970427513	-0.0427349805831909	-0.0551908314228058	0.0014189297799021	-0.00177943124435842	0.00113281153608114
-0.143324002623558	-0.0474844984710217	-0.0684786066412926	0.00172648881562054	-0.00187099899630994	0.00138666504062712
-0.135571911931038	-0.0378617197275162	-0.056017804890871	0.000760602531954646	-0.00204240228049457	0.00123571173753589
-0.185660123825073	-0.0748204067349434	-0.102632708847523	0.000912463816348463	-0.00138637353666127	0.00041103528928943
-0.156369879841805	-0.0854042172431946	-0.0680363923311234	0.00119158218149096	-0.00154879095498472	0.000963047205004841
-0.138738751411438	-0.0233974456787109	-0.0852533131837845	0.00162095518317074	-0.00247432827018201	0.000892231939360499
-0.161755010485649	-0.0398299507796764	-0.0946068838238716	0.00108416308648884	-0.0024859057739377	0.000843067828100175
-0.207180663943291	-0.061743687838316	-0.13106594979763	0.00104494963306934	-0.00259305769577622	0.00140109856147319
-0.215587168931961	-0.0160489417612553	-0.0515822619199753	0.00142629642505199	-0.00312466104514897	0.000600345782004297
-0.189208179712296	-0.0325746051967144	-0.0730316862463951	0.00105228542815894	-0.00274168280884624	0.000608074304182082
-0.12659078836441	0.0159099102020264	-0.0996951088309288	0.00092279928503558	-0.00303809787146747	0.0011874862248078
-0.121791295707226	-0.0306106153875589	-0.0981487631797791	0.00130582018755376	-0.00210261647589505	0.000872284057550132
-0.123924195766449	-0.0735154673457146	-0.0676254108548164	0.00101371633354574	-0.00127582310233265	0.000916368851903826
-0.156613081693649	-0.0838570967316628	-0.0809151902794838	0.000654262665193528	-0.00154869665857404	0.000598069163970649
-0.174888476729393	-0.0842092335224152	-0.112155482172966	0.00160018540918827	-0.00224979850463569	0.00128908280748874
-0.212869629263878	-0.0919607803225517	-0.0910349041223526	0.0016647536540404	-0.00256143976002932	0.00131707440596074
-0.249983489513397	-0.110338740050793	-0.0824539214372635	0.00159162201453	-0.00301010999828577	0.00105581246316433
-0.202445149421692	-0.0535437688231468	-0.082445465028286	0.00158543582074344	-0.00307086063548923	0.00121611286886036
-0.151365324854851	-0.0549588389694691	-0.169118821620941	0.000573531491681933	-0.00174927606713027	0.00112826889380813
-0.094485804438591	-0.00474554719403386	-0.110446415841579	0.00163758615963161	-0.00129483954515308	0.00081780191976577
-0.0622113719582558	-0.0518579408526421	-0.0837131962180138	0.00133098242804408	-0.0012896127300337	0.000843894435092807
-0.121713750064373	-0.0642205700278282	-0.0812282115221024	0.00169109192211181	-0.00190752244088799	0.00149058410897851
-0.165667936205864	-0.099838450551033	-0.112820252776146	0.000804397743195295	-0.00281529128551483	0.00137685670051724
-0.192580342292786	-0.0453189052641392	-0.0938705429434776	0.00179248780477792	-0.00338828423991799	0.00048067927127704
-0.229689866304398	-0.039380606263876	-0.121729165315628	0.000848997326102108	-0.00288019329309464	0.000623162253759801
-0.177416741847992	-0.021413154900074	-0.109526991844177	-0.000387255771784112	-0.00273968768306077	0.000871952332090586
-0.13625131547451	0.0200656149536371	-0.112018123269081	0.000542947032954544	-0.00222886982373893	0.000552596349734813
-0.127494543790817	0.0101553862914443	-0.0703125894069672	0.000330619310261682	-0.00145970215089619	0.00157796987332404
-0.113692320883274	-0.0352436527609825	-0.112064473330975	0.000724053650628775	-0.00166653643827885	0.00117784831672907
-0.119495250284672	-0.0306278187781572	-0.107302896678448	0.000754838460125029	-0.00203681248240173	0.000871093419846147
-0.177930176258087	-0.0637410655617714	-0.129521444439888	0.0010536095360294	-0.00205754372291267	0.000889755669049919
-0.168365284800529	-0.0617949962615967	-0.101144544780254	0.000642353668808937	-0.00277662975713611	0.00182730262167752
-0.183514460921288	-0.0408486761152744	-0.11628058552742	0.00168635079171509	-0.00312173715792596	0.000868901144713163
-0.157850921154022	-0.062714122235775	-0.0943731516599655	0.0014813297893852	-0.00202767644077539	0.00108946044929326
-0.147788256406784	-0.0415257290005684	-0.0728791579604149	0.000806783617008477	-0.000929903064388782	0.000947309308685362
-0.126637890934944	-0.069332167506218	-0.0894799306988716	0.000904964399524033	-0.000927909626625478	0.000901528808753937
-0.167866185307503	-0.049803089350462	-0.129211813211441	0.0010184912243858	-0.00162714638281614	0.000760192167945206
-0.199166804552078	-0.0432134829461575	-0.112548321485519	0.00220939097926021	-0.00317682581953704	0.00132212426979095
-0.212495252490044	-0.107152692973614	-0.08735740929842	0.000801263726316392	-0.00261023547500372	0.00132179888896644
-0.224356561899185	-0.0834601446986198	-0.145057335495949	0.0010904970113188	-0.00260646780952811	0.00187655142508447
-0.218630403280258	-0.110150367021561	-0.0806926041841507	0.00243915338069201	-0.0032315521966666	0.00080660410458222
-0.145581409335136	-0.0592545196413994	-0.0895945951342583	0.00219664024189115	-0.002772297244519	0.0012639103224501
-0.168199971318245	-0.102011561393738	-0.0759436786174774	0.00176603184081614	-0.00139283633325249	0.000803147268015891
-0.157985776662827	-0.0421407371759415	-0.0758858993649483	0.00183412758633494	-0.00205840705893934	0.000572874036151916
-0.153306886553764	-0.0722551271319389	-0.111690632998943	0.00114462187048048	-0.00190102425403893	0.000978847267106175
-0.176849275827408	-0.0873628705739975	-0.099177747964859	0.00136933801695704	-0.00285463570617139	0.00116814963985234
-0.191317290067673	-0.0563399568200111	-0.0785102918744087	0.00054030359024182	-0.00219932803884149	0.00109086383599788
-0.14982645213604	-0.0524417124688625	-0.0865555629134178	0.000996872549876571	-0.00290256319567561	0.00129160634241998
-0.125204458832741	-0.0303505193442106	-0.0772321000695229	0.0018501749727875	-0.00190904864575714	0.00156402424909174
-0.171838790178299	-0.0592401400208473	-0.0581241697072983	0.000961557903792709	-0.00101751310285181	-4.2189047235297E-05
-0.133941441774368	-0.0420842468738556	-0.106402009725571	0.0012954433914274	-0.00181804376188666	0.000588517927099019
-0.17913593351841	-0.0617643930017948	-0.116373650729656	0.00134296459145844	-0.00155113392975181	0.000988846528343856
-0.203145548701286	-0.0677504017949104	-0.0733936429023743	0.00114828941877931	-0.00253462558612227	0.00090202409774065
-0.195048078894615	-0.0769284591078758	-0.0689414292573929	0.00136383017525077	-0.00251197442412376	0.0010739928111434
-0.180044248700142	-0.0739133507013321	-0.0904752239584923	0.00145892752334476	-0.00315563846379519	0.00109616050031036
-0.175279334187508	-0.0761410146951675	-0.0665386766195297	0.00160134921316057	-0.00129106035456061	0.000156453446834348
-0.139946654438972	-0.0502461604773998	-0.107739888131619	0.00157268566545099	-0.00165364018175751	0.00143997289706022
-0.13570162653923	-0.0348181277513504	-0.0758050233125687	0.00175950885750353	-0.000725152727682143	0.000749071885365993
-0.140635952353477	-0.0588141530752182	-0.129538029432297	0.00041379508911632	-0.00231618946418166	0.000888955662958324
-0.143479973077774	-0.0266520027071238	-0.0500675365328789	0.00146085489541292	-0.00252066180109978	0.000563627050723881
-0.225573629140854	-0.0399207398295403	-0.0785785689949989	0.00125611270777881	-0.00257202866487205	0.00106145499739796
-0.216026023030281	-0.0367524027824402	-0.12096218764782	0.00135906750801951	-0.00235641398467124	0.000611704192124307
-0.199445515871048	-0.0631538480520248	-0.0345911756157875	0.00103817181661725	-0.00329539692029357	0.000988008105196059
-0.161274999380112	-0.0340263992547989	-0.0767950862646103	0.00112701975740492	-0.00215466227382421	0.00063549296464771
-0.157163083553314	-0.0735954567790031	-0.0684188455343246	0.000720984535291791	-0.00129015184938908	0.000887683185283095
-0.15212456882	-0.0753093659877777	-0.0806267112493515	0.00167735666036606	-0.0015767120057717	0.00095036718994379
-0.161061123013496	-0.0878276750445366	-0.108457677066326	0.00178406701888889	-0.00164455850608647	0.00191458500921726
-0.144617319107056	-0.0945650488138199	-0.0722547098994255	0.0018894961103797	-0.0015941591700539	0.00139056704938412
-0.169812068343163	-0.0827289819717407	-0.0927416607737541	0.00224290601909161	-0.00207856390625238	0.000570905627682805
-0.184529796242714	-0.0702665522694588	-0.0771886333823204	0.0018312499159947	-0.00151126831769943	0.00119410152547061
-0.188280254602432	-0.105263352394104	-0.0954015031456947	0.000417582312365994	-0.00195537530817091	0.00103876658249646
-0.152184039354324	-0.0229562055319548	-0.0461668223142624	0.00189223617780954	-0.00237436220049858	0.000929117726627737
-0.182357117533684	-0.0673264414072037	-0.1033079251647	0.00137252314016223	-0.00140523805748671	0.000997035065665841
-0.170817986130714	-0.0666814893484116	-0.0997567847371101	0.00137252651620656	-0.00263960054144263	0.00145216705277562
-0.191120475530624	-0.0927944928407669	-0.0805108472704887	0.00140603422187269	-0.00180709920823574	0.000458694470580667
-0.212910428643227	-0.0621157288551331	-0.069186270236969	0.00125083874445409	-0.0025044484063983	0.000912320276256651
-0.223688319325447	-0.0402856059372425	-0.116809397935867	0.00160569068975747	-0.00222082273103297	0.000793104700278491
-0.181718736886978	-0.061761986464262	-0.0953484997153282	0.00112669519148767	-0.00297365919686854	0.00115137128159404
-0.181333541870117	-0.0404644720256329	-0.0813816115260124	0.00134893925860524	-0.00209998968057334	0.000721530173905194
-0.154288649559021	-0.0479739978909492	-0.154743120074272	0.00145147345028818	-0.00197348766960204	0.000772687722928822
-0.174231484532356	-0.114613965153694	-0.120643705129623	0.000779696390964091	-0.00107175880111754	0.000995876383967698
-0.165250688791275	-0.106892511248589	-0.0851317793130875	0.00166210613679141	-0.00145733205135912	0.00106353452429175
-0.178093418478966	-0.068129189312458	-0.0909752175211906	0.00101994164288044	-0.0015563175547868	0.00123813562095165
-0.164640247821808	-0.0313655473291874	-0.0946551412343979	0.00107237487100065	-0.00233829743228853	0.000805048795882612
-0.203268155455589	-0.0525269620120525	-0.131159737706184	0.000902403262443841	-0.00274027534760535	0.00136356032453477
-0.201216474175453	-0.0283420011401176	-0.0475177466869354	0.000935102580115199	-0.00265136850066483	0.000731332576833665
-0.153353735804558	-0.0402157492935658	-0.0890965089201927	0.000888463342562318	-0.00159646908286959	0.000256323022767901
-0.135023921728134	-0.0472425706684589	-0.128870606422424	0.000706860679201782	-0.00173229712527245	0.000709135492797941
-0.127686679363251	-0.036107275635004	-0.0545074157416821	0.00133638817351311	-0.0013558556092903	0.000817375956103206
-0.146981671452522	-0.0373469889163971	-0.120806746184826	0.000557956926058978	-0.00234417268075049	0.000777515873778611
-0.246847778558731	-0.0729958191514015	-0.056201308965683	0.000615057593677193	-0.00202230270951986	0.000393836642615497
-0.183894902467728	-0.0114500736817718	-0.0610154494643211	0.00112044392153621	-0.0036334025207907	0.00108696275856346
-0.199789345264435	-0.015987753868103	-0.0793434083461761	0.000396528135752305	-0.00187436339911073	0.00121582008432597
-0.113195560872555	0.016610698774457	-0.0637760683894157	0.00101209501735866	-0.00135298457462341	0.000847783463541418
-0.125205844640732	-0.0195483770221472	-0.0679212808609009	0.000831628276500851	-0.000996211892925203	0.000732733518816531
-0.125863760709763	-0.0493985489010811	-0.129821196198463	-6.34735042694956E-05	-0.00092909816885367	0.000984577927738428
-0.145339071750641	-0.0214647483080626	-0.124925725162029	0.00094308884581551	-0.00243245926685631	0.000779547728598118
-0.169369980692863	-0.0366562306880951	-0.108288511633873	0.00123757252003998	-0.00218462711200118	0.00119552994146943
-0.202572584152222	-0.0485811308026314	-0.025032639503479	0.00189934519585222	-0.00248297536745667	0.000903610372915864
-0.197216615080833	-0.0704361721873283	-0.0915366038680077	0.0016064738156274	-0.00328027526848018	0.00155575398821384
-0.241300448775291	-0.106332384049892	-0.122248739004135	0.000935406424105167	-0.00208327290602028	0.00120814226102084
-0.15924596786499	-0.0890068560838699	-0.104174040257931	0.000814376166090369	-0.00182230665814131	0.00147858110722154
-0.127448439598083	-0.0792136937379837	-0.031759325414896	0.00193883490283042	-0.00182782276533544	0.000752321386244148
-0.127598404884338	-0.0769338011741638	-0.084391325712204	0.00182012550067157	-0.000346749817254022	0.00102181965485215
-0.141380399465561	-0.0858248174190521	-0.10607698559761	0.00202549039386213	-0.00190854223910719	0.000910660659428686
-0.16764797270298	-0.0886964946985245	-0.071937195956707	0.00164669356308877	-0.00217430503107607	0.000820145825855434
-0.256165236234665	-0.112660966813564	-0.0775936767458916	0.00109945901203901	-0.00177099392749369	0.000566965143661946
-0.194084897637367	-0.0472508668899536	-0.0732128322124481	0.00191105797421187	-0.00246564392000437	0.00117444363422692
-0.203797563910484	-0.043035302311182	-0.0568530410528183	0.00124290224630386	-0.0023095088545233	0.001296516507864
-0.172193109989166	-0.0549975968897343	-0.0429861918091774	0.000629987043794245	-0.00179177324753255	0.000933189992792904
-0.128254383802414	-0.0022672803606838	-0.062849834561348	0.0016364180482924	-0.00212376494891942	0.000560877611860633
-0.126087412238121	-0.0364871621131897	-0.0808666795492172	0.000918721954803914	-0.00236138072796166	0.000710346736013889
-0.160090610384941	-0.0220151636749506	-0.0696889013051987	0.000649617868475616	-0.00223694369196892	0.00120158051140606
-0.1891208589077	-0.0167935751378536	-0.096084363758564	0.000808434037026018	-0.00302592618390918	0.00110166915692389
-0.199296072125435	-0.0278668664395809	-0.107340589165688	0.000674747687298805	-0.00209717126563191	9.00676895980723E-05
-0.183778077363968	-0.0208964794874191	-0.0956341624259949	0.000443609023932368	-0.0024465296883136	0.000783816096372902
-0.169851556420326	-0.0208135843276978	-0.0547850802540779	0.00052631285507232	-0.00291212275624275	-2.25834938305525E-07
-0.138849884271622	-0.0309947412461042	-0.0428535453975201	0.000877113547176123	-0.00139567942824215	0.00120562349911779
-0.11016271263361	-0.0732330307364464	-0.0636299401521683	0.000674714567139745	-0.00141206057742238	0.00105612294282764
-0.130652397871017	-0.0773385986685753	-0.0338011123239994	0.000979115720838308	-0.000811127189081162	0.0013994948239997
-0.158578842878342	-0.0781928524374962	-0.0846467465162277	0.00117779255378991	-0.00124507211148739	0.000500603811815381
-0.172584503889084	-0.0859405249357224	-0.102533496916294	0.00193747936282307	-0.00247304840013385	0.000973925460129976
-0.194433718919754	-0.0971067547798157	-0.0763968154788017	0.00198946753516793	-0.0025689653120935	0.000816040730569512
-0.181358650326729	-0.106398217380047	-0.0861154943704605	0.00219998508691788	-0.00233371136710048	0.00165237498003989
-0.156047970056534	-0.0712334886193275	-0.0810609385371208	0.00176795886363834	-0.00216611055657268	0.00113581714686006
-0.149028986692429	-0.0666266307234764	-0.0506855584681034	0.00166555738542229	-0.00138313323259354	0.00120922608766705
-0.119527906179428	-0.0489782877266407	-0.0732281357049942	8.73573026183294E-06	-0.00100630417000502	0.00103299249894917
-0.132655590772629	-0.0269751474261284	-0.0333967432379723	0.00104770949110389	-0.00176733150146902	0.000895938137546182
-0.17009100317955	-0.0595240890979767	-0.0117906937375665	0.000398199626943097	-0.00159867526963353	0.000461901072412729
-0.153501644730568	-0.0579393543303013	-0.104233622550964	0.000409355416195467	-0.00222094473429024	0.0011893950868398
-0.228720441460609	-0.099870391190052	-0.048250000923872	0.00105155236087739	-0.00186882028356194	0.00131848687306046
-0.165039718151093	-0.0357478447258472	-0.0383428409695625	0.00117449031677097	-0.00298921042121947	0.000943715509492904
-0.175695717334747	-0.0150330932810903	-0.0545938983559608	0.00173324544448406	-0.00249739782884717	0.000440818723291159
-0.155891358852386	-0.0400920361280441	-0.060749851167202	0.00162926758639514	-0.00161229562945664	0.00172222848050296
-0.0776165276765823	-0.0483563281595707	-0.158722966909409	0.000997332273982465	-0.00271707563661039	0.00101910135708749
-0.175269246101379	-0.0567731373012066	-0.0770590007305145	0.00130999239627272	-0.00144678761716932	0.00089116528397426
-0.167332217097282	-0.107458978891373	-0.0904953926801682	0.00185516267083585	-0.00214386801235378	0.00164680101443082
-0.172466441988945	-0.0964128524065018	-0.0601942017674446	0.00172086351085454	-0.00214002700522542	0.00155073718633503
-0.170049577951431	-0.0825115591287613	-0.0812201499938965	0.00140955939423293	-0.0023204954341054	0.000957095588091761
-0.101794242858887	-0.056805893778801	-0.137937471270561	0.000720467767678201	-0.00176283170003444	0.00126963108778
-0.115418389439583	-0.0480160899460316	-0.0426081418991089	0.00049671990564093	-0.0013193020131439	0.00118935212958604
-0.120185554027557	-0.0157223008573055	-0.0417881980538368	0.000513910257723182	-0.00164518540259451	0.000537040701601654
-0.155710682272911	-0.0271602757275105	-0.0562408231198788	0.000483637006254867	-0.00127772998530418	0.00102726416662335
-0.174419015645981	-0.030826922506094	-0.0463503487408161	0.00134982832241803	-0.00185060605872422	0.000621421204414219
-0.172687664628029	-0.0467210672795773	-0.0989728197455406	0.00137805507984012	-0.00187631219159812	0.000968372798524797
-0.195115759968758	-0.106631010770798	-0.0557866469025612	0.00129981362260878	-0.00202684639953077	0.00115410995204002
-0.17937570810318	-0.052895400673151	-0.071808934211731	0.00229787221178412	-0.00282045686617494	0.000752945721615106
-0.150446340441704	-0.113839320838451	-0.0808836817741394	0.00113835337106138	-0.00160429032985121	0.001019177143462
-0.151956871151924	-0.0827725902199745	-0.0891812890768051	0.00162783463019878	-0.00149993866216391	0.000892152718733996
-0.134176954627037	-0.0239324048161507	-0.0550325363874435	0.00134422827977687	-0.00167614221572876	0.000965151179116219
-0.153143793344498	-0.0466971397399902	-0.0818134620785713	0.000560802989639342	-0.00143224559724331	0.000896873534657061
-0.145903393626213	-0.0073433225043118	-0.0642423778772354	0.00117395492270589	-0.00224826950579882	0.000932368217036128
-0.192443951964378	-0.0077568138949573	-0.0955749601125717	0.000392677378840745	-0.0026282467879355	0.000571754237171263
-0.195716798305511	-0.0362631790339947	-0.0735147371888161	0.00040269285091199	-0.00306866923347116	0.000481873954413459
-0.176945015788078	-0.0353473909199238	-0.0825730562210083	0.000278623920166865	-0.0023746460210532	0.000829752476420254
-0.133534073829651	-0.0300737414509058	-0.0336830355226994	0.000542013614904135	-0.00238135713152587	0.000766667537391186
-0.130346715450287	-0.0705569833517075	-0.0979357212781906	0.00165012688376009	-0.00168829236645252	0.00106626143679023
-0.116593264043331	-0.0828891098499298	-0.0319745764136314	0.00157465762458742	-0.00128578639123589	0.000839926535263658
-0.170009523630142	-0.0817955732345581	-0.0545431934297085	0.00217648362740874	-0.000955183699261397	0.00110331492032856
-0.163702324032784	-0.0778686627745628	-0.045768029987812	0.00158582325093448	-0.00169831851962954	0.000759751244913787
-0.155992597341537	-0.0809563770890236	-0.0416071824729443	0.0018388832686469	-0.0024129853118211	0.00102793145924807
-0.200143381953239	-0.0548210293054581	-0.0460536107420921	0.000901853083632886	-0.00242442800663412	7.79136607889086E-05
-0.189524412155151	-0.0385114774107933	-0.0436338633298874	0.000935194781050086	-0.00277728633955121	0.00113073829561472
-0.158810093998909	-0.0161498878151178	-0.0216016639024019	0.000554050842765719	-0.00182406208477914	0.00102315156254917
-0.140714451670647	-0.0316080376505852	-0.046292956918478	0.000811048375908285	-0.000848272989969701	0.000704058678820729
-0.147074162960052	-0.032615389674902	-0.0515363998711109	0.000657398835755885	-0.00138149864505976	0.00102170975878835
-0.138834267854691	-0.0314120799303055	0.00529632996767759	0.00101250631269068	-0.00122431386262178	0.00111075874883682
-0.164744406938553	-0.0776786729693413	-0.0734505131840706	0.00144087802618742	-0.00144477596040815	0.00155234127305448
-0.160762071609497	-0.092666819691658	-0.0165776070207357	0.00195589102804661	-0.00225532916374505	0.0016760400030762
-0.195646807551384	-0.112068265676498	-0.0372632630169392	0.00222984305582941	-0.00218947627581656	0.00101766840089113
-0.215481489896774	-0.119746349751949	-0.0952652767300606	0.00147599924821407	-0.00214287755079567	0.00129519740585238
-0.186431184411049	-0.0675972998142242	-0.0291932765394449	0.0017071986803785	-0.00281107798218727	0.000928113877307624
-0.19439609348774	-0.0745416358113289	-0.047790564596653	0.00117144372779876	-0.00197488954290748	0.00132298108655959
-0.173462226986885	-0.0538888275623322	-0.0291531160473824	0.00105224060826004	-0.0022769586648792	0.00067004282027483
-0.184671357274055	-0.0715896189212799	-0.0850492566823959	0.000798445194959641	-0.00130713649559766	0.000249335891567171
-0.149527743458748	-0.0722988098859787	-0.0369348265230656	0.00128419534303248	-0.00249576894566417	0.000591464282479137
-0.158697560429573	-0.067608967423439	-0.0731220245361328	0.000963231374043971	-0.00197873753495514	0.00111303757876158
-0.147070452570915	-0.0883033722639084	-0.0378156751394272	0.00117078865878284	-0.00227068760432303	0.00112260051537305
-0.18249075114727	-0.0889859050512314	-0.128885746002197	0.00136589258909225	-0.00141793000511825	0.00082171120448038
-0.130353808403015	-0.0732573643326759	-0.0294427946209908	0.000934727082494646	-0.00209055212326348	0.00127403892111033
-0.158910602331161	-0.0582937225699425	-0.0724920034408569	0.00116885872557759	-0.0017265637870878	0.000845193106215447
-0.184663057327271	-0.0562849119305611	-0.0219599176198244	0.000541540386620909	-0.00215503107756376	0.00113962020259351
-0.209610939025879	-0.0575749054551125	-0.0478171668946743	0.000595943769440055	-0.00161387026309967	0.00085097987903282
-0.156126692891121	-0.0337792858481407	-0.0815226659178734	0.000649173103738576	-0.00165407755412161	0.000680649362038821
-0.135064855217934	-0.029760928824544	-0.115837082266808	0.00020962578128092	-0.00110368139576167	0.000422941811848432
-0.106267377734184	-0.0141988107934594	-0.0720168352127075	0.000806001131422818	-0.00182906852569431	0.000682587211485952
-0.116846367716789	-0.0364689864218235	-0.0364123620092869	0.000586257316172123	-0.0014716750010848	0.00016103514644783
-0.1175537109375	-0.0461018830537796	-0.0454713776707649	0.00120570813305676	-0.00114115222822875	0.000724929617717862
-0.143200933933258	-0.107422448694706	-0.0763516053557396	0.00159658514894545	-0.00206456729210913	0.00115545920561999
-0.186011075973511	-0.0843516662716866	-0.0249775089323521	0.00214208662509918	-0.0024898739065975	0.00131979724392295
-0.179539650678635	-0.104395285248756	-0.0950836017727852	0.00118285254575312	-0.00238792737945914	0.00129776436369866
-0.209123015403748	-0.137726202607155	-0.081382155418396	0.000949714274611324	-0.00169891025871038	0.000754871172830462
-0.187061220407486	-0.0798072814941406	-0.0422398969531059	0.00176268501672894	-0.00231832033023238	0.0010413012932986
-0.196608349680901	-0.0285041853785515	-0.0250628888607025	0.00142300722654909	-0.00164944329299033	0.000694986316375434
-0.181859329342842	-0.0389102138578892	-0.0507220402359962	0.000948054657783359	-0.00200906791724265	0.000394045520806685
-0.189282163977623	-0.0606905184686184	-0.0470133423805237	0.000379920791601762	-0.00212996453046799	0.000483287294628099
-0.202369689941406	-0.0392225533723831	-0.0478820838034153	0.00044817102025263	-0.00190439773723483	0.000774128129705787
-0.190723225474358	-0.0360410325229168	-0.0682529360055923	0.000825959723442793	-0.00227851513773203	0.000295530597213656
-0.153246134519577	-0.012986590154469	-0.0249221231788397	0.00147491518873721	-0.002565334783867	0.000917690398637205
-0.203041464090347	-0.0507698506116867	-0.0518682897090912	0.00119444588199258	-0.0022357851266861	0.000978291151113808
-0.20672607421875	-0.0896676555275917	-0.0703783109784126	0.00030366049031727	-0.0019384331535548	0.00130870752036572
-0.135983303189278	-0.055406641215086	-0.0681564211845398	0.000920671969652176	-0.00229775044135749	0.000892636424396187
-0.135213762521744	-0.0703727602958679	-0.0244738906621933	0.000819430744741112	-0.00197311909869313	0.000830938457511365
-0.198646143078804	-0.0518721416592598	-0.0340309590101242	0.00105574727058411	-0.00143952132202685	0.000765655015129596
-0.191155135631561	-0.0599645152688026	-0.0614213682711124	0.00106118689291179	-0.0026116855442524	0.00150462228339165
-0.199976488947868	-0.026226244866848	-0.0128270881250501	0.000743790937121958	-0.00211733463220298	0.000720315787475556
-0.185062184929848	-0.00724098784849048	-0.0910108014941216	0.000812957936432213	-0.00234898366034031	0.00074776989640668
-0.114283546805382	0.0322956144809723	-0.0205359701067209	0.000701375072821975	-0.00224031298421323	0.000679414952173829
-0.156052336096764	-0.0325971841812134	-0.0944451689720154	4.08979067287873E-05	-0.00153246475383639	0.000316025398205966
-0.156840339303017	-0.0418254248797894	-0.0777186006307602	0.000660276971757412	-0.00119694578461349	0.00103963678702712
-0.156954869627953	-0.0658716782927513	-0.0379137694835663	0.000772800703998655	-0.00144913722760975	0.000830126518849283
-0.198706910014153	-0.065646231174469	-0.0554077066481113	0.00165217206813395	-0.00111822655890137	0.000952832517214119
-0.193399250507355	-0.079138495028019	-0.0557093173265457	0.00169372861273587	-0.00239887926727533	0.00116918131243438
-0.178557455539703	-0.0260788016021252	-0.0457887649536133	0.00227238470688462	-0.0034302300773561	0.000616985256783664
-0.150222823023796	-0.067331463098526	-0.0819404795765877	-0.000132800909341313	-0.00269960891455412	0.000666717533022165
-0.184301033616066	-0.102472633123398	-0.0603340342640877	0.00037227408029139	-0.00119305623229593	0.000934212119318545
-0.17192941904068	-0.101100191473961	-0.160510152578354	0.000183616444701329	-0.000839263608213514	0.00106784969102591
-0.138499930500984	-0.0850691571831703	-0.102076202630997	0.00141408259514719	-0.000977905234321952	0.000875412137247622
-0.156668141484261	-0.0726649463176727	0.00238634808920324	0.00217057601548731	-0.00281192804686725	0.000843856483697891
-0.187795087695122	-0.0807979181408882	-0.0440985783934593	0.00153679819777608	-0.00268243276514113	0.00190429051872343
-0.211641520261765	-0.072313018143177	-0.046285018324852	0.0024232033174485	-0.00284612481482327	0.000908316345885396
-0.181640982627869	-0.0741321966052055	-0.100101642310619	0.000969801971223205	-0.00343352206982672	0.0013223368441686
-0.159151419997215	-0.0437432266771793	-0.0693871602416039	0.00043506411020644	-0.00212925090454519	0.0010521428193897
-0.129910469055176	-0.0281763598322868	-0.0384967811405659	0.000347585650160909	-0.00236458797007799	0.000946404819842428
-0.132013157010078	-0.0604978390038013	-0.0631226599216461	0.000277665822068229	-0.000883360917214304	0.000354417192284018
-0.10935615748167	-0.052601333707571	-0.0366374664008617	0.000820879940874875	-0.00140655471477658	0.000549940159544349
-0.163268581032753	-0.085846945643425	-0.129162922501564	0.00118675897829235	-0.00142672774381936	0.00104554684367031
-0.198165699839592	-0.102223709225655	0.00220277556218207	0.00167663197498769	-0.00302949920296669	0.000437715149018914
-0.221827119588852	-0.0909837111830711	-0.021840188652277	0.00104548642411828	-0.00252911518327892	0.00112151831854135
-0.205609679222107	-0.103010050952435	-0.14774152636528	8.53098026709631E-05	-0.00146927183959633	0.000822225410956889
-0.131241410970688	-0.0900258123874664	-0.0198165643960238	0.00123927742242813	-0.00143093930091709	0.00103791907895356
-0.124141037464142	-0.0858592689037323	-0.106836557388306	0.000931493879761547	-0.000789748155511916	0.00100755807943642
-0.139773294329643	-0.0993334725499153	-0.0719367265701294	0.00158529100008309	-0.0018782060360536	0.00111865333747119
-0.171874791383743	-0.116280160844326	-0.0616177096962929	0.00208475859835744	-0.00211607222445309	0.000260011409409344
-0.196274802088737	-0.113611429929733	-0.0725013092160225	0.00159929296933115	-0.00223154271952808	0.00094886333681643
-0.173167079687119	-0.0762448236346245	-0.0161445271223783	0.00151648418977857	-0.00241016992367804	0.00102083862293512
-0.191455706954002	-0.0540666840970516	-0.0289215967059135	0.00159398664254695	-0.0026468806900084	0.000624629843514413
-0.172966197133064	-0.0491462051868439	-0.0426851063966751	0.00025893808924593	-0.00203210837207735	0.000536416890099645
-0.148648038506508	-0.0452054888010025	-0.0849876031279564	0.000510949932504445	-0.00167180353309959	0.000260240019997582
-0.169850707054138	-0.104645065963268	-0.0153192663565278	0.000919662066735327	-0.0014558631228283	0.000507176562678069
-0.143867164850235	-0.0314530953764915	-0.0461457632482052	0.00204288633540273	-0.00255986861884594	0.00109892035834491
-0.162616088986397	-0.0146627519279718	-0.104234419763088	0.000565271184314042	-0.00189144001342356	0.000995896058157086
-0.201775088906288	-0.0627735406160355	-0.0781184956431389	0.000219758934690617	-0.00237726396881044	0.000642514787614346
-0.138626784086227	0.0188265759497881	-0.0164756309241056	0.000529938901308924	-0.00211609620600939	0.000594124605413526
-0.153325363993645	-0.0115243447944522	-0.0568093955516815	-3.12712072627619E-05	-0.00165863637812436	0.00100079318508506
-0.20417545735836	-0.0773005113005638	-0.112423688173294	0.000676183262839913	-0.00129901082254946	0.000728018174413592
-0.155259862542152	-0.0518109500408173	-0.0505436584353447	0.00176479970104992	-0.0015812530182302	0.00104066368658096
-0.124551467597485	-0.0201278943568468	-0.0138605255633593	0.00234514218755066	-0.00223425962030888	0.000398991367546842
-0.167899787425995	-0.0631339997053146	-0.0847971737384796	0.00182502367533743	-0.00142097193747759	0.000732794695068151
-0.13426485657692	-0.108020462095737	-0.0286180581897497	0.00111365772318095	-0.00183127180207521	0.00106564629822969
-0.131744846701622	-0.0791578739881516	-0.0452096611261368	0.00207145931199193	-0.00229441048577428	0.000967463944107294
-0.190332978963852	-0.118923023343086	-0.112308174371719	0.00142339325975627	-0.00277539505623281	0.00127268850337714
-0.158646002411842	-0.0754464641213417	-0.0762947872281075	0.00173958903178573	-0.00256250496022403	0.000867442635353655
-0.164407536387444	-0.083728238940239	-0.12104893475771	0.000716345442924649	-0.00137456622906029	0.00110716093331575
-0.131196618080139	-0.0495355129241943	-0.0760388076305389	0.000763970427215099	-0.00162950262892991	0.000435681227827445
-0.154970169067383	-0.077076219022274	-0.0725226402282715	0.00152336736209691	-0.00139032956212759	0.0011859554797411
-0.166590169072151	-0.116291798651218	-0.0896578431129456	0.000634220778010786	-0.00178270868491381	0.000661071215290576
-0.214705929160118	-0.0913026109337807	-0.0951484143733978	0.00146507541649044	-0.00226039835251868	0.0010902697686106
-0.241977110505104	-0.106772743165493	-0.0643674731254578	0.0014193959068507	-0.00211366009898484	0.000709830259438604
-0.202726364135742	-0.0815163031220436	-0.125967219471931	0.000847244577016681	-0.0026742466725409	0.0010297279804945
-0.152199104428291	0.00641408050432801	-0.0903220772743225	0.00181454082485288	-0.00269757118076086	0.00109420332591981
-0.139761626720428	-0.0881333202123642	-0.02365349419415	0.00180303514935076	-0.000959104159846902	0.000984417507424951
-0.157829910516739	-0.101075448095798	-0.0453783646225929	0.00101980997715145	-0.0017497536027804	0.000431679713074118
-0.182504996657372	-0.0664281398057938	-0.0819517076015472	0.000755498069338501	-0.00210194452665746	0.000846703827846795
-0.178914591670036	-0.0370075143873692	-0.034023106098175	0.000269333802862093	-0.00243820645846426	0.000420585827669129
-0.104242533445358	0.0297125764191151	-0.0423904359340668	0.000481891300296411	-0.00210821582004428	0.000747255340684205
-0.155693128705025	0.02413185313344	-0.0697722211480141	0.00117166363634169	-0.00237197428941727	0.0013177014188841
-0.163741499185562	-0.0288999397307634	-0.11229956895113	0.00143124361056834	-0.00255203410051763	0.00110284239053726
-0.147734388709068	0.00522893527522683	-0.0954958125948906	0.000774547574110329	-0.00219224998727441	0.00110118300653994
-0.158290386199951	-0.0647683888673782	-0.0987894237041473	0.00153421622235328	-0.00248006358742714	0.00112962478306144
-0.180928811430931	-0.0527223162353039	-0.0384415648877621	0.000571232638321817	-0.00300909136421978	0.000628899317234755
-0.183328330516815	-0.0349375419318676	0.00219248910434544	0.00207408051937819	-0.00273340987041593	0.00047594666830264
-0.150165498256683	-0.0565954744815826	-0.0380971506237984	0.00124588026665151	-0.00273070577532053	0.00110203167423606
-0.156514063477516	-0.0497001707553864	-0.107995294034481	0.000537245301529765	-0.00215664226561785	0.000874111778102815
-0.171077311038971	-0.063236191868782	-0.0846163332462311	0.0012750702444464	-0.00139918306376785	0.000334439275320619
-0.131463795900345	-0.0598200708627701	-0.12023388594389	0.00117265083827078	-0.00110052491072565	0.00110558746382594
-0.13227304816246	-0.0641482546925545	-0.0723358914256096	0.000797742453869432	-0.00129626190755516	0.000880348787177354
-0.139579147100449	-0.0578222386538982	-0.0723146498203278	0.00104202842339873	-0.00210941210389137	0.000840897846501321
-0.181806728243828	-0.0738627463579178	-0.115809120237827	0.000711515604052693	-0.00228151166811585	0.000357970304321498
-0.231469184160233	-0.0273503679782152	-0.0914610326290131	0.000651265203487128	-0.00376620050519705	0.000484143296489492
-0.215974986553192	-0.0458051413297653	-0.0998997315764427	0.00060321728233248	-0.00318211875855923	0.000591838033869863
-0.146103233098984	-0.0444070547819138	-0.0761520117521286	0.000652879185508937	-0.00251373439095914	0.000222367962123826
-0.13448241353035	-0.0261931512504816	-0.0766538009047508	0.000781107402872294	-0.00159586302470416	0.000634907162748277
-0.0715228617191315	-0.0160521697252989	-0.0844604298472404	0.000743724871426821	-0.0012085719499737	0.000701104174368083
-0.11443268507719	0.0213929750025272	-0.0636209473013878	0.000702380144502968	-0.00121879100333899	0.000584433495532721
-0.120325230062008	-0.000909643073100597	-0.081239715218544	0.000476353015983477	-0.00189094466622919	0.000604111177381128
-0.161135271191597	-0.0651466697454453	-0.128865703940392	0.000296394748147577	-0.00304346671327949	0.000261828274233267
-0.172567546367645	-0.0501453317701817	-0.0773059651255608	0.00135043950285763	-0.00294856121763587	0.00094299076590687
-0.150181397795677	-0.0845234990119934	-0.102359764277935	0.00181889382656664	-0.0026292831171304	0.00101381202694029
-0.121788963675499	-0.0821662396192551	-0.0753549635410309	0.0025401534512639	-0.00158571836072952	0.00119717861525714
-0.0513923279941082	-0.0863358452916145	-0.0748767927289009	0.0021305198315531	-0.00108947709668428	0.00144378782715648
-0.0917170271277428	-0.070541575551033	-0.0624665655195713	0.00153238547500223	-0.00104603602085263	0.00103841396048665
-0.130477890372276	-0.0350454151630402	-0.0717669725418091	0.00127270852681249	-0.00228807516396046	0.000625369022600353
-0.180076017975807	-0.0112756378948689	-0.0556775070726871	0.00058220123173669	-0.00283535826019943	0.000371641130186617
-0.178603604435921	-0.0052565741352737	-0.103206492960453	0.000900837709195912	-0.00326328631490469	0.000328592897858471
-0.192006722092628	-0.0432146303355694	-0.0693963542580605	0.000219216555706225	-0.00251866271719337	0.000616358825936913
-0.156876549124718	-0.0450015813112259	-0.0943021848797798	0.000780658854637295	-0.0015319692902267	0.000658641627524048
-0.132000267505646	-0.0582012534141541	-0.124063707888126	0.000774772837758064	-0.00118014146573842	0.000611176656093448
-0.0924455597996712	-0.072221428155899	-0.122507095336914	0.00173453963361681	-0.000845327158458531	0.000707459810655564
-0.149563565850258	-0.0495067313313484	-0.102459505200386	0.001238799886778	-0.000885183515492827	0.000727310427464545
-0.160818666219711	-0.0412932373583317	-0.133453741669655	0.00148887978866696	-0.00274678785353899	0.000891461444552988
-0.197784975171089	-0.0706166699528694	-0.0479964166879654	0.00119082268793136	-0.00368298473767936	0.00128534960094839
-0.181087866425514	-0.0868536382913589	-0.102503664791584	0.00179038825444877	-0.00266175414435565	0.000797958637122065
-0.137943610548973	-0.0767472162842751	-0.11565937101841	0.0018090030644089	-0.0018462078878656	0.00127302459441125
-0.0684258416295052	0.00188565184362233	-0.105918273329735	0.0020349258556962	-0.00201035477221012	0.00108430068939924
-0.109012305736542	-0.0859289690852165	-0.0797664821147919	0.00121427932754159	-0.00163609243463725	0.000706729653757066
-0.169493496417999	-0.0555291399359703	-0.0764252617955208	0.000912596355192363	-0.00148763717152178	0.00039797683712095
-0.203873172402382	-0.0981256738305092	-0.100165404379368	0.000388391868909821	-0.00229753344319761	0.00104711996391416
-0.21970771253109	-0.0432449690997601	-0.0872426107525826	0.000684802769683301	-0.00327630783431232	0.000786996155511588
-0.245008617639542	-0.0157386790961027	-0.0922003909945488	0.000789430225268006	-0.00378944864496589	0.000767384946811944
-0.213673204183578	-0.035653080791235	-0.100983761250973	-2.21842783503234E-05	-0.00393549026921391	0.000789862766396254
-0.186845183372498	0.0044095260091126	-0.140373334288597	-0.000968740961980075	-0.00188265042379498	0.000647163600660861
-0.145968601107597	-0.0104242917150259	-0.0944527462124825	-0.000625856220722198	-0.000850741693284363	1.99357746168971E-05
-0.0812668800354004	-0.0383020639419556	-0.0803565606474876	0.000107164836663287	-0.000694848655257374	0.000564273505005986
-0.0967049822211266	-0.075846254825592	-0.0717940554022789	0.00114934309385717	-0.000312062242301181	0.00121317687444389
-0.167143255472183	-0.114110514521599	-0.132422789931297	0.00202860496938229	-0.00161995028611273	0.000965429993811995
-0.185752585530281	-0.118567004799843	-0.0808818563818932	0.00198436132632196	-0.00197857315652072	0.00110834336373955
-0.197567135095596	-0.0974004119634628	-0.128895744681358	0.00184731627814472	-0.00304971914738417	0.000863127177581191
-0.131267160177231	-0.0326459258794785	-0.103010416030884	0.0018337678629905	-0.00236725714057684	0.00131593830883503
-0.110075116157532	-0.0946566760540009	-0.0572683811187744	0.00157147750724107	-0.00121740577742457	0.000533525308128446
-0.121358297765255	-0.0737564638257027	-0.0584662556648254	0.00122313830070198	-0.00075660488801077	0.000828594318591058
-0.166350945830345	-0.0779600888490677	-0.0859266519546509	0.00123468833044171	-0.00205562706105411	0.00109273160342127
-0.237102791666985	-0.0631483048200607	-0.0510055087506771	0.00192224606871605	-0.00373780820518732	0.000522544258274138
-0.195277377963066	-0.0494109280407429	-0.0766434594988823	0.00169245305005461	-0.00365733494982123	0.000496423919685185
-0.180325746536255	-0.0519312284886837	-0.112365856766701	0.00153935211710632	-0.00343636958859861	0.00109234114643186
-0.148866340517998	-0.0313681438565254	-0.108576953411102	0.00141647097188979	-0.00232522981241345	0.00159669818822294
-0.108063846826553	-0.0753278508782387	-0.0451842211186886	0.00169845973141491	-0.000972354668192565	0.00105427450034767
-0.104918412864208	-0.0951141119003296	-0.0346741117537022	0.00137042719870806	-0.000715121626853943	5.51204866496846E-05
-0.100057445466518	-0.0868709906935692	-0.157891303300858	0.00238352175801992	-0.00109130027703941	0.00133785139769316
-0.158394917845726	-0.109130300581455	-0.171389728784561	0.00152023055125028	-0.00118970975745469	0.0007103206589818
-0.166210412979126	-0.0994153618812561	-0.0797771364450455	0.00267777824774385	-0.00235628383234143	0.00092539913021028
-0.185953989624977	-0.101968571543694	-0.0862028002738953	0.00188089488074183	-0.00366188725456595	0.00139331188984215
-0.159447938203812	-0.107003852725029	-0.0901445299386978	0.00158795877359807	-0.00244702096097171	0.00137716194149107
-0.1412183791399	-0.083114817738533	-0.0990561246871948	0.00168853066861629	-0.0023589339107275	0.00160476565361023
-0.139635249972343	-0.0667612627148628	-0.0189041551202536	0.00195108377374709	-0.00111608777660877	0.00073104677721858
-0.133386597037315	-0.0546765215694904	-0.039902351796627	0.00149158074054867	-0.00132416223641485	9.15177370188758E-05
-0.147550091147423	-0.0390277616679668	-0.0929507315158844	0.00165731343440711	-0.00159646279644221	0.000421252858359367
-0.19332192838192	-0.0817157328128815	-0.0596969537436962	0.00112975516822189	-0.00223665940575302	0.000718476891051978
-0.163946390151978	-0.0480599924921989	-0.0679278150200844	0.00102931726723909	-0.00271877879276872	0.000500839785672724
-0.164495438337326	0.00679559307172894	-0.106796808540821	0.00195558834820986	-0.00294557656161487	0.000539024593308568
-0.162456139922142	-0.0399283766746521	-0.111949048936367	0.000605042616371065	-0.00194711959920824	0.00060683157062158
-0.143915370106697	-0.0507130026817322	-0.0898501947522163	6.03755652264226E-05	-0.00154202955309302	0.000392166926758364
-0.101656526327133	-0.0293854866176844	-0.0544208995997906	0.00111745437607169	-0.00153510563541204	0.000861311506014317
-0.101093739271164	-0.0409461259841919	-0.0589508675038815	0.00151767942588776	-0.00175055966246873	0.00120531069114804
-0.131894305348396	-0.0336257480084896	-0.0933336317539215	0.00156003248412162	-0.00170305615756661	0.000692408764734864
-0.165523186326027	-0.028924148529768	-0.0474750809371471	0.00060251506511122	-0.00228196941316128	0.000902322644833475
-0.185296460986137	-0.0479959920048714	-0.104280136525631	0.00121712940745056	-0.00335659808479249	0.00119984219782054
-0.171491906046867	-0.025712164118886	-0.0517729520797729	0.00116763671394438	-0.00380812468938529	0.000988851650618017
-0.18769083917141	-0.0627461373806	-0.0560227446258068	0.00118749041575938	-0.00255538919009268	0.00105094432365149
-0.140442788600922	-0.0159247349947691	-0.0941785275936127	0.00132825039327145	-0.00200621876865625	0.000848384108394384
-0.140374720096588	-0.0793831422924995	-0.0899645239114761	0.00103113509248942	-0.00194992136675864	0.00108060787897557
-0.163620010018349	-0.0913802087306976	-0.0997523292899132	0.00106897763907909	-0.002700304845348	0.00148073385935277
-0.149860411882401	-0.073530338704586	-0.11131776869297	0.00113879330456257	-0.00217386265285313	0.000796329055447131
-0.167963087558746	-0.0637452378869057	-0.0468474105000496	0.00105356157291681	-0.0025279987603426	0.000916807388421148
-0.178103238344193	-0.0469692200422287	-0.130536749958992	0.000953972456045449	-0.00266702380031347	0.00126689195167273
-0.137224853038788	-0.0158973224461079	-0.0466648861765862	0.000705322716385126	-0.00297078699804842	0.000675255665555596
-0.158993154764175	-0.0348247997462749	-0.0690118297934532	0.00111604609992355	-0.00225088535808027	0.00113990518730134
-0.0816357731819153	0.0126047022640705	-0.0766948610544205	0.000859822146594524	-0.00157731457147747	0.00100468180608004
-0.133016437292099	-0.0309507194906473	-0.120135322213173	0.000408077088650316	-0.0013255663216114	0.000505511823575944
-0.163634240627289	-0.0743196457624435	-0.0460742861032486	0.000920138787478209	-0.00219233171083033	0.000546576979104429
-0.191143542528152	-0.0888729467988014	-0.139138430356979	0.000321842991979793	-0.00214090221561491	0.00101428246125579
-0.207108572125435	-0.0989377051591873	-0.147371932864189	0.000454374356195331	-0.00281978235580027	0.00068784604081884
-0.210138320922852	-0.116589419543743	-0.1217320561409	0.000331053539412096	-0.00205852789804339	0.000971059082075953
-0.0719792768359184	-0.00638343952596188	-0.070538617670536	0.00225065951235592	-0.00330566568300128	0.000794189225416631
-0.0649429336190224	-0.0121117094531655	-0.0708652660250664	0.00201122835278511	-0.0014992393553257	0.00105816929135472
-0.0912652462720871	-0.084442175924778	-0.0535671040415764	0.00143831118475646	-0.00113661529030651	0.000946831074543297
-0.107760578393936	-0.0497960448265076	-0.104464240372181	0.00195165502373129	-0.0017592761432752	0.000156515263370238
-0.168657302856445	-0.098417192697525	-0.124413974583149	0.00226704776287079	-0.00193070527166128	0.00134478032123297
-0.165826633572578	-0.0212382636964321	-0.107219249010086	0.00141930300742388	-0.00232831016182899	0.00066058395896107
-0.184074878692627	-0.0962024033069611	-0.129937455058098	0.000824812857899815	-0.00277064391411841	0.00105363037437201
-0.196687027812004	-0.0509661547839642	-0.0987077131867409	0.00127108045853674	-0.00257765990681946	0.00052486703498289
-0.167009949684143	-0.0338703393936157	-0.12643164396286	1.99457590497332E-05	-0.00129347969777882	0.00106035347562283
-0.0694622993469238	0.0625745356082916	-0.111708037555218	0.000998554984107614	-0.00193513999693096	0.00104974338319153
-0.0892241671681404	0.0156752970069647	-0.054462306201458	0.000673247734084725	-0.00197465205565095	0.000535418628714979
-0.115455955266953	-0.072053387761116	-0.0842431113123894	0.0006869105855003	-0.00203987932763994	0.000361876678653061
-0.116741374135017	-0.0726080164313316	-0.0936560854315758	0.00198072288185358	-0.00281539978459477	0.00133280199952424
-0.174435064196587	-0.124664336442947	-0.111070357263088	0.00215398427098989	-0.00251906225457788	0.00116119324229658
-0.168615728616714	-0.125366076827049	-0.0798034369945526	0.00243039289489388	-0.00247419183142483	0.000910725619178265
-0.170068964362144	-0.112757697701454	-0.107084676623344	0.00189174828119576	-0.00233707716688514	0.00122087227646261
-0.139252245426178	-0.0907419845461845	-0.115492179989815	0.00144072796683758	-0.00134789582807571	0.00108624191489071
-0.0944608673453331	-0.055958978831768	-0.0881084948778152	0.00156365800648928	-0.00189208064693958	0.000666066887788475
-0.107070006430149	-0.0713029950857162	-0.0851356461644173	0.000690759217832237	-0.0016014922875911	0.000946365762501955
-0.127721667289734	-0.0760949775576591	-0.084153838455677	0.00127240119036287	-0.0023273853585124	0.000491600832901895
-0.193370625376701	-0.0443083271384239	-0.112748987972736	0.00103651359677315	-0.00284620025195181	0.000927723362110555
-0.214083850383759	-0.0538340583443642	-0.103660687804222	0.00151461258064955	-0.0030349048320204	0.000794308143667877
-0.200526192784309	-0.0604452416300774	-0.0960948243737221	0.000435561611084268	-0.00358374579809606	0.000989458058029413
-0.156691744923592	-0.033440362662077	-0.14781841635704	0.000437486101873219	-0.00277250143699348	0.00107964209746569
-0.116240613162518	-0.0128817334771156	-0.0935879424214363	0.000950820394791663	-0.00167966622393578	0.0005747209652327
-0.128121867775917	-0.0233118925243616	-0.0377182625234127	0.000185021723154932	-0.000766342505812645	0.000541046145372093
-0.14260034263134	-0.0339820012450218	-0.0668995231389999	0.00134949781931937	-0.00150128675159067	0.000315223500365391
-0.171383902430534	-0.0566858798265457	-0.0855459570884705	0.00117437541484833	-0.00213596597313881	0.000704317470081151
-0.203855529427528	-0.0644770860671997	-0.0603901222348213	0.00130422180518508	-0.00351699767634273	0.000916503311600536
-0.228988111019135	-0.0735725983977318	-0.113990671932697	0.000406141421990469	-0.00186483445577323	0.00115223741158843
-0.152855053544044	-0.0120420334860682	-0.0695265159010887	0.000515749328769743	-0.00215975963510573	0.00107227684929967
-0.13166318833828	-0.000376704847440124	-0.102792508900166	0.00089078932069242	-0.00148463808000088	0.00062757107662037
-0.0892923325300217	-0.0342936404049397	-0.102699853479862	0.000334482640028	-0.000680618861224502	0.000909197784494609
-0.12310604006052	-0.0590622797608376	-0.0504213199019432	0.000904901069588959	-0.00131397659424692	0.00089896802091971
-0.143384158611298	-0.0265177600085735	-0.125805929303169	0.000972666719462723	-0.0023230966180563	0.00131724856328219
-0.175717458128929	-0.0852244645357132	-0.146487146615982	0.00118385814130306	-0.00266304449178278	0.000811414211057127
-0.20303051173687	-0.0455330163240433	-0.103381112217903	0.00185026996769011	-0.00360435829497874	0.000838092295452952
-0.187103092670441	-0.0857201367616653	-0.0819407999515533	0.000962217047344893	-0.00319239450618625	0.000924021762330085
-0.152741774916649	-0.0776091143488884	-0.0946509167551994	0.000966905092354864	-0.00231697666458786	0.00108430976979434
-0.123949587345123	-0.0216497648507357	-0.058571957051754	0.00191849807742983	-0.00158325198572129	0.000905578839592636
-0.0993322357535362	-0.0792237147688866	-0.062786765396595	0.000505652220454067	-0.00149152404628694	0.000643017876427621
-0.1351488083601	-0.042650118470192	-0.0728344619274139	0.00135244254488498	-0.00126633152831346	0.00129670789465308
-0.18829470872879	-0.0673822909593582	-0.0990976169705391	0.00129742082208395	-0.00239492021501064	0.000915884505957365
-0.172638759016991	-0.0809223353862762	-0.0473313853144646	0.000584959052503109	-0.0036164300981909	0.000914713717065752
-0.211504548788071	-0.108457125723362	-0.0995093882083893	0.0013438630849123	-0.00410687085241079	0.00103282206691802
-0.210668966174126	-0.0919754877686501	-0.104191713035107	0.00118135497905314	-0.00369319040328264	0.00108742970041931
-0.190747052431107	-0.0942802131175995	-0.123891159892082	0.00187814515084028	-0.00202313740737736	0.000638002238702029
-0.125741600990295	-0.121285922825336	-0.0758097320795059	0.0018572467379272	-0.00132625736296177	0.00126907147932798
-0.0774696990847588	-0.105652712285519	-0.0834294185042381	0.00233222590759397	-0.00145340152084827	0.0012935638660565
-0.106384351849556	-0.0818154290318489	-0.031989187002182	0.00199960428290069	-0.00061354401987046	0.00119138101581484
-0.132022142410278	-0.120917044579983	-0.0504380464553833	0.00178380846045911	-0.00115352764260024	0.00156746688298881
-0.18195529282093	-0.100089572370052	-0.0824499875307083	0.00162315322086215	-0.00137595576234162	0.00175772467628121
-0.178053125739098	-0.0686060190200806	-0.0639435574412346	0.00122461933642626	-0.00266887224279344	0.000763383868616074
-0.196599587798119	-0.0405710004270077	-0.0611518397927284	0.00105759885627776	-0.00207056966610253	0.00124854501336813
-0.147105559706688	-0.00509995175525546	-0.0619344674050808	0.000418253563111648	-0.00301974033936858	0.0015840248670429
-0.157897219061852	-0.0515038594603539	-0.0775452926754951	0.000249094911850989	-0.00206080474890769	0.000723810924682766
-0.133391544222832	-0.0828834548592567	-0.100035525858402	-2.94909423246281E-05	-0.00228858226910234	0.0013545072870329
-0.157564744353294	-0.0892753005027771	-0.0451855063438416	0.00164823757950217	-0.00273751909844577	0.00052415078971535
-0.206188067793846	-0.115238338708878	-0.136777877807617	0.00179777131415904	-0.00254534487612545	0.000437682669144124
-0.200222969055176	-0.104235716164112	-0.095825769007206	0.00206341384910047	-0.00261357706040144	0.00192710151895881
-0.183070451021194	-0.143890962004662	-0.0898980349302292	0.0018783361883834	-0.0022976933978498	0.00135421461891383
-0.152078896760941	-0.117870442569256	-0.0976305156946182	0.0021463364828378	-0.00106123217847198	0.00121188815683126
-0.101508468389511	-0.102479316294193	-0.132382586598396	0.00192883156705648	-0.000959270168095827	0.00149228144437075
-0.0624973550438881	-0.102781191468239	-0.0792807713150978	0.00181022379547358	-0.000235068844631314	0.00134395179338753
-0.0866064429283142	-0.163499906659126	-0.113982975482941	0.00200551422312856	-0.000386126193916425	0.00145480153150856
-0.136422172188759	-0.132544428110123	-0.132498368620872	0.00136586977168918	-0.00109933782368898	0.00108407088555396
-0.136879935860634	-0.0778046548366547	-0.0757825523614883	0.00180627161171287	-0.00160179694648832	0.000899743579793721
-0.173417180776596	-0.0569229945540428	-0.0416440926492214	0.00172278820537031	-0.00203346367925406	0.000736476911697537
-0.161297634243965	-0.0504631511867046	-0.0735659822821617	0.000253453035838902	-0.00170520029496402	0.000909924856387079
-0.148209854960442	-0.0557437986135483	-0.0981800779700279	0.00153714581392705	-0.00168076576665044	0.000904600252397358
-0.14407904446125	-0.0332706682384014	-0.100132957100868	0.00044390038237907	-0.00169755809474736	0.00134223757777363
-0.143435150384903	-0.0716104879975319	-0.0632525980472565	0.00122428731992841	-0.00167468225117773	0.000791251193732023
-0.123227804899216	-0.0905799046158791	-0.0422747656702995	0.00130233285017312	-0.0017782241338864	0.00151223212014884
-0.140847012400627	-0.03919867426157	-0.0801504552364349	0.00151638989336789	-0.00263183517381549	0.000479892391012982
-0.203320875763893	-0.068622924387455	-0.121643729507923	0.00162099115550518	-0.00282899593003094	0.00134962797164917
-0.200263261795044	-0.093823105096817	-0.0289678666740656	0.00193786527961493	-0.00223032967187464	0.000954561051912606
-0.142524883151054	-0.026967354118824	-0.0504443868994713	0.00179889216087759	-0.00289836851879954	0.00092100485926494
-0.148398742079735	-0.0710422396659851	-0.124429240822792	0.00143026048317552	-0.00243246671743691	0.000963208207394928
-0.105328597128391	-0.0346843339502811	-0.0674785003066063	0.00238167191855609	-0.00262784003280103	0.00141963921487331
-0.125993937253952	-0.111069306731224	-0.105427496135235	0.00145057588815689	-0.00202769762836397	0.000532548583578318
-0.124235682189465	-0.0843848213553429	-0.0978104844689369	0.0016268928302452	-0.00186080706771463	0.00109962606802583
-0.147268116474152	-0.0722754448652267	-0.0848543643951416	0.00135613337624818	-0.00206431630067527	0.000726211816072464
-0.163494348526001	-0.0493846051394939	-0.0564572922885418	4.94402484036982E-05	-0.00247077527455986	0.000886618334334344
-0.167021736502647	-0.00397493271157146	-0.107556320726871	0.00105303467717022	-0.00268381857313216	0.000544052512850612
-0.144307181239128	-0.000375038798665628	-0.0198003202676773	0.00053831614786759	-0.00291215511970222	3.67988723155577E-05
-0.131618782877922	-0.0220803581178188	-0.111375093460083	0.000193029263755307	-0.00190838507842273	0.00029755340074189
-0.0640101730823517	-0.0224686414003372	-0.120076321065426	0.000833856058306992	-0.00192805984988809	0.00125030311755836
-0.0981393903493881	-0.0514556057751179	-0.102081350982189	0.000903880747500807	-0.00087445683311671	0.000846965296659619
-0.0847590491175652	-0.0354042463004589	-0.0974465683102608	0.00143149169161916	-0.00112603779416531	0.000986684579402208
-0.101078763604164	-0.0790755972266197	-0.1406210064888	0.00140152417588979	-0.00235802191309631	0.000788219913374633
-0.133427426218987	-0.11118870228529	-0.154913157224655	0.00130181678105146	-0.00165014120284468	0.00130735069978982
-0.186926454305649	-0.146277114748955	-0.146782279014587	0.00186072778888047	-0.00211435928940773	0.00152859895024449
-0.190129652619362	-0.118106693029404	-0.0685470923781395	0.00211691274307668	-0.00244017411023378	0.00148320465814322
-0.192437797784805	-0.126535102725029	-0.13434100151062	0.00171338650397956	-0.0025601654779166	0.0016054455190897
-0.211248129606247	-0.110657162964344	-0.108896531164646	0.00236025080084801	-0.00216952129267156	0.0020452153403312
-0.194161370396614	-0.077113039791584	-0.112525291740894	0.0017085102153942	-0.00198775203898549	0.00134473550133407
-0.155274495482445	-0.0592517219483852	-0.107761792838573	0.00150274613406509	-0.00254097697325051	0.00126098014879972
-0.17435759305954	-0.0998216718435287	-0.0820967853069305	0.000803881150204688	-0.00217263028025627	0.0011801989749074
-0.220208555459976	-0.10013286024332	-0.0885823965072632	0.000288737413939089	-0.00279936334118247	0.00160892447456717
-0.231892704963684	-0.0976181700825691	-0.106098741292953	0.000709768966771662	-0.00403988128527999	0.00168663531076163
-0.246027126908302	-0.116865880787373	-0.0933903083205223	0.00152907171286643	-0.00493729487061501	0.00217753672040999
-0.272313117980957	-0.146605044603348	-0.108859829604626	0.00146850070450455	-0.00411098916083574	0.00106286385562271
-0.252809017896652	-0.185154721140862	-0.094538688659668	0.00259496713988483	-0.00352014671079814	0.00133835396263748
-0.172983095049858	-0.191962018609047	-0.113960713148117	0.00307976291514933	-0.00165184191428125	0.00122754054609686
-0.108964145183563	-0.175918743014336	-0.0275040306150913	0.00334660825319588	-0.000923163548577577	0.0021938350982964
-0.0744169503450394	-0.173933506011963	-0.0839327201247215	0.00317118503153324	-0.0003878744028043	0.00240377127192914
-0.145094305276871	-0.120951548218727	-0.0461861379444599	0.0019157393835485	-0.000978840980678797	0.00157407682854682
-0.178442880511284	-0.0209484938532114	-0.0757840052247047	-0.000319928774842992	-0.0014460461679846	0.00153384834993631
-0.208213195204735	-0.0405798368155956	-0.0408281311392784	-0.000537501357030123	-0.00268621253781021	0.00107013178057969
-0.273188531398773	0.00801179837435484	-0.0944078788161278	-0.0012701106024906	-0.00382742122747004	0.000553134828805923
-0.314577966928482	0.0344629548490047	-0.0382912270724773	-0.000904752756468952	-0.00430249981582165	0.000409366650274023
-0.318837195634842	0.0582434646785259	-0.0701077952980995	-0.00151157286018133	-0.00595775712281466	0.000594027456827462
-0.323164880275726	0.0621168352663517	-0.171915143728256	-0.00114803481847048	-0.00474067544564605	0.00176663440652192
-0.314752846956253	0.0530683286488056	-0.0880420729517937	-0.000655653653666377	-0.00594875821843743	0.00137510732747614
-0.316253155469894	0.0158628467470407	-0.118597939610481	-0.00118154962547123	-0.00480240071192384	0.00141574686858803
-0.239567637443542	0.0796446725726128	-0.0777849480509758	-0.000431616470450535	-0.00431749131530523	0.0013226525625214
-0.188303753733635	0.0618065521121025	-0.0582504384219646	0.000787057972047478	-0.00299111753702164	0.00142172409687191
-0.129400745034218	0.0419120639562607	-0.0873612612485886	0.000276274920906872	-0.00102335889823735	0.00122441886924207
-0.155574351549149	-0.000367264001397416	-0.137720182538033	6.03458902332932E-05	-0.000744663935620338	0.000117397896246985
-0.128891035914421	0.0349569655954838	-0.0707851722836494	0.000250226788921282	-0.00128080637659878	-0.000668148917611688
-0.203351408243179	-0.0189383514225483	-0.0685053840279579	-0.000298421713523567	-0.00193528772797436	-0.000305321475025266
-0.217498004436493	-0.00191751727834344	-0.0651064589619637	-5.78469589527231E-05	-0.00248769647441804	7.62963900342584E-05
-0.24220572412014	-0.0222821235656738	-0.13618566095829	-0.000562595902010798	-0.0045193862169981	0.000380621117074043
-0.316123098134995	-0.0568540133535862	-0.1153519526124	0.000336478493409231	-0.00372370122931898	0.000840424036141485
-0.304898828268051	-0.0191724542528391	-0.0912784188985825	-0.000238908236497082	-0.00353202689439058	0.0015741337556392
-0.249166503548622	-0.0162270721048117	-0.104947276413441	-0.000408178282668814	-0.00379741936922073	0.0023155442904681
-0.194992229342461	0.0297829434275627	-0.147733077406883	-0.000477315101306885	-0.00300829415209591	0.00224398076534271
-0.184725567698479	-0.00449271174147725	-0.142141416668892	-0.000559796229936183	-0.00202234322205186	0.00185571366455406
-0.163690403103828	0.0436211079359055	-0.0787517577409744	0.000340907310601324	-0.00173104740679264	0.000930394569877535
-0.20346699655056	-0.0139039698988199	-0.0563441216945648	-0.000408126594265923	-0.00217685895040631	7.42587435524911E-05
-0.202246502041817	0.0381170809268951	-0.0434705317020416	0.000148417850141414	-0.00352356978692114	0.000119419899419881
-0.306493282318115	0.0360676608979702	-0.0844123139977455	-0.00101554905995727	-0.00428528198972344	-0.000493907835334539
-0.340453028678894	0.016243664547801	-0.0994243323802948	-0.000903321197256446	-0.00504595739766955	0.000351823517121375
-0.274516761302948	-0.00979626178741455	-0.119569346308708	-0.000360909587470815	-0.00568815181031823	0.000462750787846744
-0.236063733696938	-0.0847765579819679	-0.117512568831444	0.000669525645207614	-0.00400967197492719	0.000691185530740768
-0.135595962405205	-0.0768612399697304	-0.0738465934991837	0.00289228325709701	-0.00300945970229805	0.00265599391423166
-0.0928276479244232	-0.144181624054909	-0.0600630380213261	0.00286639854311943	-0.00234498688951135	0.00300781358964741
-0.109967559576035	-0.227214857935905	-0.101840235292912	0.0031344504095614	-0.000369934510672465	0.0025883549824357
-0.0998731404542923	-0.169762581586838	-0.10624235868454	0.00318448268808424	-0.00136638851836324	0.00239860499277711
-0.068112276494503	-0.172343581914902	-0.113332115113735	0.00209097587503493	-0.00126302719581872	0.00130627769976854
-0.049345601350069	-0.171714603900909	-0.143218412995338	0.00210832199081779	-0.000738698989152908	0.00122546940110624
-0.0383580774068832	-0.189753487706184	-0.068026103079319	0.00206475658342242	-0.000277487037237734	0.000731812615413219
-0.032661434262991	-0.209737375378609	-0.088698223233223	0.00344636617228389	-0.000990601605735719	0.00094870338216424
-0.0625309124588966	-0.2330701649189	-0.0908935964107513	0.00332996225915849	-0.00115994946099818	0.00189453375060111
-0.0862909704446793	-0.202788829803467	-0.121471382677555	0.00380302080884576	-0.00106794445309788	0.00184623920358717
-0.137949675321579	-0.19243660569191	-0.154093444347382	0.00260221725329757	-0.00227269507013261	0.00181986205279827
-0.164102002978325	-0.11850817501545	-0.121284641325474	0.00225749961100519	-0.0031243353150785	0.00205858843401074
-0.154437303543091	-0.133542388677597	-0.162034958600998	0.00173724524211138	-0.00320159550756216	0.0028299770783633
-0.148068636655807	-0.131449729204178	-0.121172241866589	0.00210714293643832	-0.00311813899315894	0.00213552312925458
-0.146237760782242	-0.135017573833466	-0.152047336101532	0.00160113477613777	-0.00309505080804229	0.00215682829730213
-0.0897051468491554	-0.143395751714706	-0.154996290802956	0.00164455513004214	-0.00246431189589202	0.00203301757574081
-0.0311961062252522	-0.0997935459017754	-0.190991699695587	0.00239721406251192	-0.00261743157170713	0.00104774604551494
-0.054437231272459	-0.170326992869377	-0.107952885329723	0.00204794364981353	-0.00115224183537066	0.000854581652674824
-0.0435039736330509	-0.174181997776031	-0.115974441170692	0.00182536523789167	-0.00077849836088717	0.000525376352015883
-0.0468138121068478	-0.165518745779991	-0.12434709072113	0.00195428705774248	-0.000794744584709406	0.00034244084963575
-0.0159020218998194	-0.147932976484299	-0.095437653362751	0.00296506518498063	-0.00178079504985362	0.00180711306165904
-0.0677353069186211	-0.168547719717026	-0.118294298648834	0.00190743256825954	-0.00122255983296782	0.00153370026964694
-0.109723076224327	-0.181384518742561	-0.164336174726486	0.00165172840934247	-0.0012673947494477	0.00245407805778086
-0.0853711888194084	-0.120363004505634	-0.150451019406319	0.00214921310544014	-0.00203043734654784	0.00213492126204073
-0.104160115122795	-0.109150819480419	-0.212118372321129	0.00139035109896213	-0.00256278505548835	0.00192586530465633
-0.135239735245705	-0.107434287667274	-0.160331442952156	0.00145796628203243	-0.00146982027217746	0.00193761929403991
-0.101110279560089	-0.074412427842617	-0.134959235787392	0.000245992210693657	-0.00255672354251146	0.00181145290844142
-0.10846721380949	-0.066619411110878	-0.213308468461037	0.000366331485565752	-0.00288484711199999	0.00179319817107171
-0.11348469555378	-0.0945872291922569	-0.236037850379944	0.00184419006109238	-0.00262229237705469	0.000824562564957887
-0.110505416989326	-0.126439973711967	-0.22158046066761	0.0014325852971524	-0.00178983935620636	9.18005316634662E-05
-0.0917381569743156	-0.118105754256248	-0.188397496938705	0.00175784900784492	-0.00248789670877159	0.00120517157483846
-0.0948113054037094	-0.110702618956566	-0.172187700867653	0.000972751062363386	-0.00336733367294073	0.00133099278900772
-0.100069239735603	-0.0748775452375412	-0.159577280282974	0.00148858118336648	-0.00281760189682245	0.00163445877842605
-0.0796057730913162	-0.0703579187393188	-0.0814084485173225	0.000631967501249164	-0.00257577886804938	0.00144126813393086
-0.0784172192215919	-0.0202093403786421	-0.0931441113352776	0.000847963499836624	-0.00207154522649944	0.000647872686386108
-0.085250698029995	-0.0187293607741594	-0.102903708815575	0.000163525444804691	-0.00169277761597186	0.00083335890667513
-0.0463321022689343	-0.0371226482093334	-0.13699334859848	0.000401796860387549	-0.00152441288810223	0.0010412260890007
-0.0533901639282703	-0.0423897355794907	-0.171307906508446	0.00119090359658003	-0.00164803909137845	0.00113329163286835
-0.0444152355194092	-0.0172196496278048	-0.232640236616135	0.00115701020695269	-0.0024927428457886	0.00127660681027919
-0.141835302114487	-0.0434264689683914	-0.264108031988144	0.00114179903175682	-0.00252763205207884	0.00104012712836266
-0.109753854572773	0.0528691373765469	-0.17386682331562	0.00063246168429032	-0.00331588066183031	0.00114619208034128
-0.129481047391891	0.0907246023416519	-0.126469805836678	0.00101551157422364	-0.00373239768669009	0.00117545179091394
-0.186498448252678	0.0291171111166477	-0.10660994052887	-0.0010844023199752	-0.00269374693743885	0.000971771718468517
-0.156548693776131	0.120073072612286	-0.112742975354195	-0.00149666937068105	-0.00406013382598758	0.00148530770093203
-0.195588320493698	0.124860011041164	-0.123861685395241	-0.00195104477461427	-0.00564772356301546	-0.000262797402683645
-0.19314843416214	0.13043537735939	-0.257360219955444	-0.0017608612542972	-0.00527120474725962	-0.000837803760077804
-0.187164500355721	0.110132060945034	-0.225485175848007	-0.00147576769813895	-0.00474123004823923	-0.00128501222934574
-0.137983620166779	0.134362503886223	-0.146587863564491	-0.00108217436354607	-0.00394963892176747	-0.00104066450148821
-0.0481469035148621	0.110837273299694	-0.120840564370155	-0.000659910496324301	-0.00284914043731987	0.000371136266039684
-0.0338981002569199	0.12265245616436	-0.116076067090034	0.000325802422594279	-0.00125110486987978	0.000813633436337113
-0.0128289544954896	0.0991028994321823	-0.138535276055336	-0.000450289488071576	-0.00169940374325961	0.00109698169399053
-0.0244438536465168	0.107793442904949	-0.151385456323624	-0.00115178024861962	-0.00273147411644459	0.000429462117608637
-0.0621702075004578	0.136448442935944	-0.18302384018898	-0.00118462310638279	-0.00340795353986323	0.000529675569850951
-0.0518752671778202	0.151928156614304	-0.16950386762619	-0.00120990909636021	-0.00347221433185041	0.000278235791483894
-0.0515884459018707	0.153966709971428	-0.203200533986092	-0.000502375594805926	-0.003892702748999	1.28677347674966E-05
-0.0945344865322113	0.109826147556305	-0.128477573394775	0.00014509774337057	-0.00343622895888984	-0.000263430643826723
-0.0372436009347439	0.124838277697563	-0.144244119524956	0.000761783798225224	-0.00305079552344978	-0.000344272557413206
-0.0735110715031624	0.108632065355778	-0.237319082021713	-0.00115871289744973	-0.00405362946912646	-0.000667965097818524
-0.0422644391655922	0.197514981031418	-0.229887112975121	-0.00109801033977419	-0.00431418651714921	-0.0001084066243493
-0.0845843106508255	0.188057273626328	-0.237807095050812	-0.00117360928561538	-0.00443763565272093	-0.000920393969863653
-0.0601756535470486	0.213105291128159	-0.221236661076546	-0.0017563602887094	-0.00513071147724986	-0.000704532256349921
-0.0752008706331253	0.185477063059807	-0.200810208916664	-0.00216333870775998	-0.0042479420080781	-0.000153049768414348
-0.0395060479640961	0.226584941148758	-0.169949382543564	-0.00158965971786529	-0.00315530225634575	0.000107532898255158
0.00574837112799287	0.259849816560745	-0.165508404374123	-0.00182514626067132	-0.0030030922498554	0.000212696060771123
-0.030306426808238	0.268637746572495	-0.318483233451843	-0.00178111053537577	-0.0039243339560926	0.000231629921472631
0.013151659630239	0.259423971176147	-0.248061344027519	-0.0034048855304718	-0.00426455680280924	-0.000609604932833463
-0.0141917318105698	0.271561533212662	-0.260334849357605	-0.00271011935546994	-0.00469049531966448	-0.00101810891646892
0.00852908100932837	0.231855884194374	-0.218915566802025	-0.00137995171826333	-0.00449177250266075	-0.00117539567872882
0.0336494781076908	0.201902762055397	-0.204425141215324	-0.000669117958750576	-0.00282237329520285	-0.00111832725815475
0.115585908293724	0.203916445374489	-0.188648626208305	0.000765952514484525	-0.00265290727838874	-0.0011109464103356
0.134579211473465	0.251506507396698	-0.248516663908958	-0.00166313827503473	-0.0011183510068804	-0.000469988153781742
0.148193418979645	0.324749946594238	-0.30778780579567	-0.00344038382172585	-0.00164145207963884	-0.000129281906993128
0.152030885219574	0.288569569587708	-0.290318846702576	-0.00430656550452113	-0.00246544508263469	-0.000444556208094582
0.132920488715172	0.242790833115578	-0.257730960845947	-0.00330842845141888	-0.00214320886880159	-0.00104654487222433
0.174753561615944	0.186478763818741	-0.263886392116547	-0.00098154426086694	-0.00151424435898662	-0.000557870662305504
0.121915727853775	0.0682922974228859	-0.218356966972351	0.000882605731021613	-0.000736723421141505	-0.000614219752606004
0.108950912952423	0.00713564222678542	-0.225704044103622	0.00280219269916415	-0.00108740769792348	-0.0002364994288655
0.114108577370644	-0.0127630028873682	-0.221240475773811	0.00294208456762135	-0.0015440738061443	-0.000114537986519281
0.120711795985699	0.0698089301586151	-0.284330934286118	0.00290476577356458	-0.00218751421198249	-0.00165100477170199
0.10803397744894	0.111027896404266	-0.34039369225502	0.000866742397192866	-0.00162284728139639	0.00148966745473444
0.121107086539268	0.118225365877151	-0.421178609132767	-0.000466743571450934	-0.00196684501133859	0.00225273962132633
0.147173061966896	0.163827255368233	-0.329091727733612	0.00118708156514913	-0.00257850578054786	0.000298297847621143
0.111092008650303	0.0972150266170502	-0.317912638187408	0.00183637568261474	-0.00120070844423026	-0.000646587286610156
0.115408264100552	0.017182594165206	-0.298217505216599	0.00210020644590259	-0.001588354120031	0.000982952653430402
0.136004462838173	0.000694437650963664	-0.278483897447586	0.00331426039338112	-0.00153346022125334	0.000599730235990137
0.116604723036289	0.00831827893853188	-0.311284840106964	0.00385516765527427	-0.00094852945767343	-0.000377725838916376
0.129438295960426	0.0692585781216621	-0.294219017028809	0.00252655800431967	-0.00195231498219073	0.00124133715871722
0.120055250823498	0.131967380642891	-0.37552011013031	0.00149219878949225	-0.00223917723633349	0.00195930642075837
0.103990338742733	0.170273512601852	-0.358380675315857	-0.000657829747069627	-0.00239733699709177	0.000682962127029896
0.0961401760578156	0.219140931963921	-0.371721178293228	-0.000809767981991172	-0.00269504729658365	0.000441732612671331
0.0935252085328102	0.18550269305706	-0.310641318559647	-0.000903519918210804	-0.00251716049388051	0.000428678642492741
0.08601463586092	0.175596669316292	-0.244438230991364	0.00104711425956339	-0.00316915265284479	-0.00153696758206934
0.116096988320351	0.138571530580521	-0.246094152331352	0.000728017592336982	-0.00252561736851931	-0.000306035100948066
0.128651037812233	0.123732693493366	-0.246308952569962	0.0018008021870628	-0.00125682132784277	0.000610424729529768
0.0808589980006218	0.143363729119301	-0.295246154069901	0.000674097274895757	-0.00182835082523525	7.36927759135142E-05
0.0956132858991623	0.262464493513107	-0.275664567947388	0.000310336792608723	-0.00232939864508808	0.000589733361266553
0.084746353328228	0.302630126476288	-0.364921540021896	-0.00341488793492317	-0.00290715182200074	-0.000351819297065958
0.0979703813791275	0.388833999633789	-0.336598306894302	-0.00335840578190982	-0.00345829268917441	-0.00185191433411092
0.141981065273285	0.351554542779922	-0.369247883558273	-0.00330514553934336	-0.00271640508435667	-0.00233719870448112
0.166285157203674	0.285181909799576	-0.354633837938309	-0.0025702069979161	-0.00179973884951323	-0.00221512792631984
0.20271997153759	0.198197960853577	-0.29971182346344	-0.00038752457476221	-0.00134372792672366	-0.00182527746073902
0.250149786472321	0.127430498600006	-0.307300508022308	0.00231371144764125	-0.000881585001479834	-0.00026864925166592
0.201884284615517	0.0104645378887653	-0.270018726587296	0.00313622318208218	0.000901383289601654	0.00135644082911313
0.164889186620712	0.0650305822491646	-0.303449869155884	0.00272003910504282	0.00023320660693571	0.00211430457420647
0.12135411798954	0.0868337824940681	-0.339556306600571	0.0019494416192174	-0.000984063954092562	0.00185727037023753
0.0791458263993263	0.156463786959648	-0.370769917964935	0.00123578996863216	-0.00186050322372466	0.00114008190575987
0.0867082625627518	0.17193515598774	-0.383522897958755	0.00045073835644871	-0.00302389240823686	0.000517098640557379
0.0636876374483109	0.150530427694321	-0.387922167778015	2.19267312786542E-05	-0.00270751933567226	0.000239784974837676
0.109546236693859	0.197548657655716	-0.312064737081528	0.00140012439806014	-0.00271112821064889	7.914310117485E-05
0.0643877759575844	0.137119337916374	-0.308200359344482	0.00144980510231107	-0.00196544011123478	0.000279005878837779
0.0932609140872955	0.204566642642021	-0.356713771820068	0.00129808112978935	-0.00292928004637361	0.000460029434179887
0.045015275478363	0.23803636431694	-0.372556686401367	4.94335654366296E-05	-0.00294766505248845	0.000734885514248163
0.0623767822980881	0.317098796367645	-0.379891484975815	-0.000358966877683997	-0.00394739350304008	-0.000479521753732115
0.100433960556984	0.329634994268417	-0.329950720071793	-0.00205809785984457	-0.00320679531432688	0.000218424378545024
0.136528089642525	0.354365944862366	-0.340023279190063	-0.00239918357692659	-0.000978274736553431	-0.00119094841647893
0.204445973038673	0.364207237958908	-0.325706958770752	-0.00209174491465092	-0.00058180425548926	-0.00111194548662752
0.211247533559799	0.264841586351395	-0.346139967441559	-0.00179367978125811	0.000892636657226831	-0.00103451625909656
0.22480420768261	0.281537055969238	-0.302048236131668	-0.000576362479478121	-9.75530128926039E-05	-0.000776431465055794
0.170919507741928	0.299023687839508	-0.296844333410263	-6.34040188742802E-05	-0.00136537954676896	-0.00164848333224654
0.107157722115517	0.240779653191566	-0.355099380016327	0.00025726540479809	-0.00264230044558644	-0.000951891648583114
0.0673291310667992	0.234434679150581	-0.422445118427277	0.000254644575761631	-0.00323989684693515	-0.00018529046792537
0.131711035966873	0.268825620412827	-0.448560118675232	-0.000173382941284217	-0.00367924175225198	2.5563849703758E-05
0.144291415810585	0.220011055469513	-0.487304240465164	-0.00158886075951159	-0.000822057947516441	-0.000353966403054073
0.258503168821335	0.288009107112885	-0.42026349902153	-0.000246809417149052	-0.000346209038980305	0.00010027003736468
0.315187394618988	0.269741356372833	-0.439728587865829	-0.000125565478811041	0.000935974938329309	-0.000365916581358761
0.334864556789398	0.284301578998566	-0.449815481901169	-0.000576672435272485	0.000887821603100747	0.00026936866925098
0.297962605953217	0.263602077960968	-0.457943081855774	-0.000590475159697235	0.000969797431025654	-0.000282894267002121
0.256916165351868	0.277083873748779	-0.506813645362854	-4.23425153712742E-05	-0.000518081593327224	1.12899560917867E-05
0.218770161271095	0.284064412117004	-0.552158355712891	-0.000849060190375894	-0.00256398343481123	9.75009024841711E-05
0.156202092766762	0.320568680763245	-0.58215868473053	-0.00110130570828915	-0.00306605827063322	-0.00105109473224729
0.12353727966547	0.332725495100021	-0.560508251190186	-0.000691909925080836	-0.004274089820683	-0.0012393711367622
0.111032150685787	0.307722508907318	-0.569217562675476	-0.000181591516593471	-0.00461111264303327	-0.000996160670183599
0.11969979852438	0.264797508716583	-0.579132556915283	-0.00109598657581955	-0.00423522898927331	-0.00048436492215842
0.176265522837639	0.284320443868637	-0.648408114910126	-0.000661787809804082	-0.00397237529978156	2.7194939320907E-05
0.17516502737999	0.273175001144409	-0.618861019611359	-0.000603227119427174	-0.0023949749302119	0.000676056952215731
0.242677912116051	0.272615551948547	-0.643435060977936	0.000320325838401914	-0.00274900160729885	0.000931099115405232
0.24768927693367	0.26553612947464	-0.682156682014465	-6.46085827611387E-05	-0.0024218678008765	0.000621694198343903
0.229058310389519	0.279416650533676	-0.70798647403717	2.61618606600678E-05	-0.00229004258289933	0.000297096412396058
0.256092250347137	0.26956707239151	-0.663374960422516	-0.000777686655055732	-0.00128145224880427	-0.000350346788764
0.239388227462769	0.313287436962128	-0.646116077899933	-0.000351507245795801	-0.00205175532028079	-0.000481053255498409
0.242127656936646	0.319432318210602	-0.68095463514328	-0.000925076485145837	-0.00186704145744443	-0.000727643608115613
0.250985503196716	0.320781022310257	-0.684504449367523	-0.000704919861163944	-0.0031272335909307	-0.00105093093588948
0.196236431598663	0.280322194099426	-0.734071671962738	-0.00203891075216234	-0.0023122017737478	-0.00104174297302961
0.256187409162521	0.301017194986343	-0.674311935901642	-0.000898176454938948	-0.00337922037579119	-0.00182545452844352
0.251892447471619	0.284905344247818	-0.731151461601257	-0.000869314768351614	-0.00220792251639068	-0.00152818264905363
0.330247610807419	0.307789653539658	-0.686520636081696	0.000489956350065768	-0.00203921273350716	-0.000841945526190102
0.364685654640198	0.247999519109726	-0.691914319992065	-4.20498181483708E-05	0.000585444329772145	0.000229460361879319
0.395667225122452	0.256471008062363	-0.652358829975128	0.000714810390491039	0.000377745396690443	0.000611424504313618
0.429035633802414	0.306819915771484	-0.61001181602478	-0.000306654983432963	0.00174206448718905	0.000868122850079089
0.400427252054214	0.297442942857742	-0.694842576980591	-0.0013565142871812	0.000855799939017743	0.00126586388796568
0.363882333040237	0.322448819875717	-0.659076035022736	-0.000512065307702869	-0.000690855202265084	0.00059745745966211
0.300622582435608	0.328924119472504	-0.634853482246399	-0.000271216238616034	-0.000948267930652946	-0.00125704472884536
0.284615486860275	0.338258355855942	-0.653393805027008	-0.000976371229626238	-0.00128756882622838	-0.00120404409244657
0.286967515945435	0.319795936346054	-0.657308220863342	-0.00144482438918203	-0.00226251594722271	-0.00162105564959347
0.267145454883575	0.36103281378746	-0.637659192085266	-0.00115814607124776	-0.00276793004013598	-0.003108179429546
0.292765080928802	0.36171880364418	-0.622877359390259	-0.00301126181147993	-0.00149587588384748	-0.00230921758338809
0.333513915538788	0.433819085359573	-0.588453233242035	-0.00285069714300334	-0.00170351704582572	-0.00201495131477714
0.337677270174026	0.421911150217056	-0.595568120479584	-0.00424964493140578	-0.000702444405760616	-0.0010618973756209
0.354926586151123	0.451368898153305	-0.560775637626648	-0.00321892206557095	-0.000640272279269993	-0.000531835365109146
0.343994915485382	0.405969083309174	-0.609211444854736	-0.00387875968590379	-0.000630378606729209	-0.000414750364143401
0.301423937082291	0.397162914276123	-0.61290717124939	-0.00271550449542701	-0.000915868033189327	-0.000560672662686557
0.253560066223145	0.339776277542114	-0.553773701190948	-0.00107819237746298	-0.000676203053444624	0.00102973519824445
0.225206255912781	0.255687266588211	-0.543630361557007	-0.000419077812694013	-0.000844243622850627	0.000705467711668462
0.195957705378532	0.207486629486084	-0.479307234287262	0.000424137659138069	-0.00210082926787436	-0.000856529106386006
0.173904821276665	0.200656101107597	-0.527416169643402	-0.000248609954724088	-0.001997564220801	-0.00120420369785279
0.118066765367985	0.220640122890472	-0.49931925535202	0.00129261636175215	-0.00212745298631489	0.000195018961676396
0.0529058761894703	0.160401925444603	-0.563156545162201	0.000423653138568625	-0.00360085628926754	0.00094903982244432
-0.0391228385269642	0.198410630226135	-0.509334206581116	0.000624188221991062	-0.00557144824415445	0.00133600761182606
-0.0722135826945305	0.172339841723442	-0.615224778652191	-0.000124101949040778	-0.00635495409369469	0.00156310584861785
-0.154510483145714	0.146729677915573	-0.628828585147858	0.000620638369582593	-0.00901130121201277	0.0014226894127205
-0.191704317927361	0.123977787792683	-0.545971572399139	0.00134392234031111	-0.00854267086833715	0.00143835810013115
-0.232086151838303	0.0718291327357292	-0.594406127929688	0.00158877740614116	-0.00832964666187763	0.00177454284857959
-0.221001908183098	0.0171330198645592	-0.531440854072571	0.00127138779498637	-0.00829336699098349	0.00319568673148751
-0.189689964056015	0.0371522977948189	-0.454248756170273	0.00322188972495496	-0.00882767420262098	0.00256120110861957
-0.19718810915947	-0.0368027985095978	-0.496265739202499	0.00279685319401324	-0.00753517029806972	0.0019298701081425
-0.183847919106483	-0.00520402519032359	-0.470294684171677	0.00336098298430443	-0.00699188327416778	0.0022796371486038
-0.164907053112984	-0.0572008714079857	-0.509790897369385	0.00232543470337987	-0.00690370565280318	0.00239362777210772
-0.136383175849915	-0.0127282701432705	-0.469449460506439	0.0032641626894474	-0.00695646367967129	0.0022575231269002
-0.153204828500748	-0.0443983152508736	-0.522193193435669	0.00201175315305591	-0.00624001864343882	0.00198273477144539
-0.132278293371201	-0.00937839038670063	-0.520902037620544	0.00254206196404994	-0.00612572161480784	0.00158610392827541
-0.132586449384689	0.013287091627717	-0.37330824136734	0.0022765495814383	-0.00675263814628124	0.00142571306787431
-0.100120350718498	0.0149036478251219	-0.345053225755692	0.00183313654270023	-0.00635910779237747	0.000358099088771269
-0.0646879076957703	0.0458374544978142	-0.366059899330139	0.0017923325067386	-0.00502941943705082	0.000210051002795808
-0.0150748919695616	0.120829179883003	-0.382521986961365	0.00040903061744757	-0.0044407551176846	-0.00083618558710441
0.0569700933992863	0.176101759076118	-0.393978148698807	-0.000710281368810683	-0.00310220918618143	0.000585128960665315
0.130549445748329	0.197351515293121	-0.484714090824127	-0.00199920684099197	-0.00266543962061405	0.00259239436127245
0.153049245476723	0.258601605892181	-0.533200562000275	-0.00189178774598986	-0.00318158022128046	0.000546033261343837
0.155119612812996	0.197730764746666	-0.50140905380249	-0.00222739507444203	-0.00202204822562635	3.2241026929114E-05
0.139873772859573	0.20825682580471	-0.485315263271332	-0.00244481489062309	-0.00207181368023157	0.00042663182830438
0.0791750401258469	0.203304648399353	-0.531688868999481	-0.00125603680498898	-0.00256677367724478	-0.000337089208187535
0.084765613079071	0.157273337244987	-0.495580434799194	-0.00163205224089324	-0.00332378223538399	-0.00101348850876093
0.0948852375149727	0.181737869977951	-0.409462839365005	-0.00112822826486081	-0.00407196069136262	-0.00038272503297776
0.0429164916276932	0.104030214250088	-0.435222297906876	-0.000919159734621644	-0.00362175144255161	-0.000539069180376828
0.0888525992631912	0.103330738842487	-0.31604939699173	0.000886293884832412	-0.00343280844390392	-0.000159251518198289
0.0759767144918442	0.0371828526258469	-0.355292022228241	0.00063870259327814	-0.00250927219167352	3.37606288667303E-05
0.0943707227706909	0.0416254885494709	-0.366763919591904	0.000726076075807214	-0.00292205950245261	0.0016957139596343
0.0614225305616856	0.047546498477459	-0.414754629135132	0.00164437491912395	-0.00397556088864803	0.00183940632268786
0.027172802016139	-0.0323824658989906	-0.391707122325897	0.0022594875190407	-0.00422238884493709	0.0014878255315125
-0.0257017370313406	-0.040065910667181	-0.454339861869812	0.0030687169637531	-0.00489424774423242	0.00234151910990477
0.00361963827162981	-0.0575365014374256	-0.409716427326202	0.00358264637179673	-0.00539063895121217	0.00230565248057246
0.0306587088853121	-0.1243542060256	-0.421415686607361	0.00369738391600549	-0.00437303958460689	0.00227543106302619
0.0470063835382462	-0.09349475055933	-0.486124932765961	0.00364628038369119	-0.00398930348455906	0.00200671725906432
0.0395952425897121	-0.0926371812820435	-0.408469468355179	0.00330147775821388	-0.00330570852383971	0.00212979107163846
0.0396262370049953	-0.0306589789688587	-0.384309679269791	0.00261125783436	-0.00401647854596376	0.00248218700289726
0.0527093783020973	-0.00219824258238077	-0.354560017585754	0.00129472429398447	-0.00400823121890426	0.00218260567635298
0.015781581401825	0.0458743683993816	-0.363185942173004	0.00147171725984663	-0.00439187744632363	0.00163453607819974
0.0168978404253721	0.0442878156900406	-0.419616460800171	0.000570582982618362	-0.00461529567837715	0.00114235677756369
0.0602423325181007	0.0500106289982796	-0.418664216995239	0.000152263135532849	-0.00429808953776956	0.000818883592728525
0.000895881559699774	0.071649357676506	-0.421018838882446	-8.23397131171077E-05	-0.00498544052243233	0.00126911525148898
-0.0203859396278858	0.0700218454003334	-0.413669914007187	-0.00100304069928825	-0.00504072289913893	0.0013420443283394
0.0160517413169146	0.119628213346004	-0.368924647569656	-0.000371036410797387	-0.00568276038393378	0.00103535992093384
-0.0653149336576462	0.15040311217308	-0.42542091012001	-0.000127180363051593	-0.00804036948829889	8.9136439783033E-05
-0.0681402385234833	0.190161779522896	-0.37341096997261	-0.00139522715471685	-0.00716374441981316	0.00172499869950116
-0.0788861513137817	0.212630033493042	-0.337520509958267	-0.00254263915121555	-0.00653938855975866	0.000389705906854942
-0.0444430820643902	0.300337940454483	-0.316450983285904	-0.00296224537305534	-0.0054596308618784	0.00051049463218078
-0.0330037474632263	0.3500896692276	-0.331282287836075	-0.00475862761959434	-0.00588986882939935	0.000421749398810789
-0.0656309425830841	0.421904742717743	-0.364304393529892	-0.00587669340893626	-0.00658208644017577	0.000567367416806519
-0.065414234995842	0.44330570101738	-0.280571818351746	-0.00668772496283054	-0.00672950269654393	-0.000551529519725591
0.00582706648856401	0.499652594327927	-0.325421094894409	-0.00659672683104873	-0.00601800158619881	-0.00166827882640064
0.144399762153625	0.54328441619873	-0.386497050523758	-0.0074497084133327	-0.00450711930170655	-0.00314070866443217
0.295193910598755	0.533304512500763	-0.327886253595352	-0.00866968184709549	0.00120969081763178	-0.00305812386795878
0.504072666168213	0.585704326629639	-0.24396076798439	-0.00663873087614775	0.00469475798308849	-0.00084188993787393
0.585026919841766	0.515342354774475	-0.245070055127144	-0.00582605553790927	0.0069838878698647	-0.000944813247770071
0.655278623104095	0.444466084241867	-0.218094527721405	-0.00433073891326785	0.0063765118829906	-0.00206420244649053
0.549344778060913	0.390209227800369	-0.26160392165184	-0.00385430525057018	0.00390934851020575	-0.00269371108151972
0.4151371717453	0.303498983383179	-0.27167734503746	-0.00361895677633584	0.00179830892011523	-0.002804946154356
0.331015557050705	0.2889584004879	-0.30400350689888	-0.00335448770783842	-0.000180857212399133	-0.00249460153281689
0.288015067577362	0.255011320114136	-0.31235209107399	-0.00167933676857501	-0.000804186973255128	-0.00212661898694932
0.27739804983139	0.19571627676487	-0.304303884506226	3.58455217792653E-05	-0.000710980675648898	-0.000735439476557076
0.265981823205948	0.0308175403624773	-0.232474058866501	0.0012937393039465	-0.000149480125401169	0.00172782700974494
0.22490356862545	0.0181200597435236	-0.311777383089066	0.00266857771202922	-0.000778490910306573	0.0049510607495904
0.203899309039116	0.0316962003707886	-0.307014942169189	0.00268338527530432	-0.00215332699008286	0.00438766181468964
0.218430459499359	0.00826355163007975	-0.322021931409836	0.00199672556482255	-0.00161039212252945	0.00304558919742703
0.285227209329605	0.0381052866578102	-0.282543659210205	0.00126824306789786	-0.000573558500036597	0.00304096983745694
0.320365458726883	0.0704517960548401	-0.266462683677673	0.00117767846677452	-0.000684314698446542	0.0015271354932338
0.276836931705475	0.0625880137085915	-0.231140494346619	0.000766864744946361	-0.000585609581321478	0.0006700090598315
0.286905318498611	0.110740624368191	-0.264991164207459	-0.000264941394561902	-6.45684922346845E-05	-0.000447179452748969
0.351446002721787	0.189473986625671	-0.265304028987885	-0.00114464131183922	0.000632215291261673	-0.000447264697868377
0.433317065238953	0.261457979679108	-0.261126518249512	-0.00178940547630191	0.00104042573366314	-0.000231404992518947
0.458140552043915	0.298549652099609	-0.297998070716858	-0.00332202785648406	0.00170576106756926	0.000227673866902478
0.463533014059067	0.401835441589355	-0.305773884057999	-0.00400648918002844	0.00262372940778732	0.00134652643464506
0.456379562616348	0.463078022003174	-0.243713647127151	-0.00587888667359948	0.0025893363635987	0.00175168772693723
0.416774898767471	0.491043657064438	-0.250169008970261	-0.00665110815316439	0.00196493929252028	-0.000379773060558364
0.331698775291443	0.540163278579712	-0.228088706731796	-0.00662748701870441	-0.000471979525173083	-0.0017342729261145
0.271730452775955	0.518150746822357	-0.293194621801376	-0.00776457646861672	-0.00254880543798208	-0.00294309458695352
0.327071160078049	0.5439413189888	-0.341753035783768	-0.00699254963546991	-0.00219450914300978	-0.00408933637663722
0.4427510201931	0.477887034416199	-0.324834495782852	-0.00760278850793839	0.000398785545257851	-0.00257979496382177
0.508760988712311	0.469657152891159	-0.355022341012955	-0.00604736339300871	0.00219990313053131	-0.00117116118781269
0.505390226840973	0.447895169258118	-0.337955921888351	-0.0055124000646174	0.00254770740866661	-0.000635682721622288
0.464299708604813	0.405049711465836	-0.354501932859421	-0.00417044339701533	0.00124477117788047	-0.000683897465933114
0.395285129547119	0.345387756824493	-0.434128373861313	-0.00399463344365358	0.000330461276462302	-0.000276294245850295
0.387762039899826	0.374501973390579	-0.414689242839813	-0.00401884457096457	0.000690734246745706	0.000762674899306148
0.380341380834579	0.359451800584793	-0.426922142505646	-0.00370959844440222	-0.000257450214121491	0.00042348590795882
0.36246120929718	0.33186262845993	-0.419901043176651	-0.00402544159442186	-0.000312532414682209	-0.0012103613698855
0.358740359544754	0.357901871204376	-0.375538289546967	-0.00295359175652266	-0.000807000149507076	-0.00134503259323537
0.336651414632797	0.373697400093079	-0.403698235750198	-0.00444671511650085	-0.00126626947894692	-0.00128154351841658
0.361146152019501	0.414026409387589	-0.369217067956924	-0.00422911066561937	0.00036001528496854	-0.000873844255693257
0.418369054794312	0.409330546855927	-0.330723255872726	-0.00404064357280731	-0.000158958850079216	8.52080993354321E-05
0.382246911525726	0.335637331008911	-0.375413000583649	-0.00421779556199908	0.000842308276332915	0.000728614802937955
0.354518860578537	0.347579717636108	-0.343586564064026	-0.0038668371271342	-0.000112282032205258	-0.000222559247049503
0.306735962629318	0.324590682983398	-0.38818296790123	-0.00336369429714978	-0.00111354258842766	0.00023152276116889
0.241221785545349	0.321915000677109	-0.443243503570557	-0.00305694015696645	-0.00285501219332218	-0.00110961915925145
0.204007849097252	0.315094918012619	-0.396536946296692	-0.00319613958708942	-0.00329095241613686	-0.000918721780180931
0.230824500322342	0.36585995554924	-0.349816173315048	-0.00353234959766269	-0.00254040374420583	-0.000437380658695474
0.300339072942734	0.38316622376442	-0.377014696598053	-0.00462655676528811	-0.00128757511265576	0.000262136105448008
0.319879323244095	0.324096918106079	-0.379075914621353	-0.00342862843535841	-0.00116366194561124	9.94205620372668E-05
0.327573865652084	0.249786168336868	-0.386653304100037	-0.0026191167999059	-0.000301878259051591	0.000382102327421308
0.352748870849609	0.169892102479935	-0.35049906373024	-0.002115816809237	0.000523905735462904	0.000562213826924562
0.327546149492264	0.215957194566727	-0.384208828210831	-0.00252079428173602	-0.000849014904815704	0.00158211274538189
0.296551585197449	0.219857469201088	-0.335117816925049	-0.00215599196963012	-0.000831988058052957	0.000775419699493796
0.328467428684235	0.225538283586502	-0.364038944244385	-0.00209543504752219	-0.0011418666690588	0.000242252339376137
0.35968342423439	0.288039773702621	-0.343469679355621	-0.00269233947619796	-0.000297075894195586	0.000619929400272667
0.384466290473938	0.291216552257538	-0.336892247200012	-0.00285039562731981	0.00072548643220216	-0.000378257449483499
0.424000889062881	0.273140430450439	-0.308252274990082	-0.00287414924241602	0.00106089515611529	-0.00128796661738306
0.415755987167358	0.292767554521561	-0.323598653078079	-0.00406203093007207	0.001004146062769	-0.000812995654996485
0.457582831382751	0.338067412376404	-0.355305194854736	-0.004497688729316	0.00151247472967952	-0.000139072217280045
0.368248343467712	0.342310011386871	-0.320687085390091	-0.00388735230080783	0.00119452702347189	-0.000621547340415418
0.392818868160248	0.37090077996254	-0.291235595941544	-0.00389943853951991	8.71705105964793E-06	-8.15260136732832E-05
0.354632914066315	0.336451232433319	-0.323452532291412	-0.00361036811955273	-7.08597217453644E-05	0.000825661991257221
0.343636721372604	0.252180695533752	-0.356578528881073	-0.00335433706641197	4.57846217614133E-05	0.000369809335097671
0.330124467611313	0.209334850311279	-0.315453112125397	-0.0016497994074598	1.55206623730919E-06	0.000219064706470817
0.278056114912033	0.134689062833786	-0.319323420524597	-0.00135366606991738	-0.000492712249979377	-5.0095324695576E-05
0.308951497077942	0.122746542096138	-0.336066603660584	-0.000117769341159146	-0.00166628032457083	0.000486942735733464
0.296261370182037	0.116333566606045	-0.352353245019913	0.000118032752652653	-0.000923948537092656	-3.13791679218411E-05
0.349648237228394	0.0689670741558075	-0.471274554729462	-0.000738973205443472	-0.000341202976414934	0.00112941476982087
0.3769151866436	0.0107486126944423	-0.365758538246155	0.000114004818897229	-4.70564482384361E-05	0.00147474347613752
0.317782461643219	-0.0231815185397863	-0.320709824562073	0.00165506347548217	0.000438841350842267	0.0010361741296947
0.308255225419998	-0.0339604169130325	-0.36568158864975	0.0012916000559926	-0.000824252201709896	0.00154291617218405
0.315904855728149	0.00129707192536443	-0.360776424407959	0.00126356130931526	-0.00102825521025807	0.00111866474617273
0.320480167865753	0.000706130056641996	-0.344169050455093	0.000843138375785202	-0.00122197554446757	0.00136479723732919
0.320829927921295	0.0134059330448508	-0.377787977457047	0.00101069582160562	-2.87757211481221E-05	0.000839989923406392
0.362784028053284	-0.0244154334068298	-0.411526203155518	0.000637110380921513	-0.000509581295773387	0.000635115255136043
0.361353516578674	0.0375881567597389	-0.397331148386002	0.00203059730120003	0.000269860494881868	0.000446190912043676
0.333647221326828	-0.00994623266160488	-0.398799568414688	0.000930952839553356	0.000321684579830617	0.000662739505060017
0.343630611896515	0.0202328134328127	-0.348808616399765	0.000577241647988558	0.000770683865994215	0.00163751980289817
0.306037664413452	0.12012355774641	-0.312327295541763	-0.000558844883926213	0.000341566803399473	0.00164253707043827
0.269134044647217	0.130709648132324	-0.294914454221725	-0.00112233671825379	-0.000921048282179981	0.000876399572007358
0.263994008302689	0.200702175498009	-0.273637056350708	-0.00229967921040952	-0.00167778984177858	0.000108720763819292
0.211140140891075	0.192253574728966	-0.283645123243332	-0.00252059078775346	-0.000981144607067108	0.000296895217616111
0.198921203613281	0.205894500017166	-0.280210256576538	-0.00326203648000956	-0.00105332396924496	0.000235637984587811
0.196720689535141	0.287114202976227	-0.311492174863815	-0.00271515385247767	-0.00208030408248305	0.000489945756271482
0.150866359472275	0.279093503952026	-0.271320462226868	-0.00257882056757808	-0.00312123727053404	-0.000458177528344095
0.109099708497524	0.289272129535675	-0.309526801109314	-0.00474226474761963	-0.00299068912863731	-0.000119826632726472
0.12155494838953	0.343412905931473	-0.335497826337814	-0.00395424151793122	-0.00305890268646181	6.2100232753437E-05
0.145425871014595	0.335339277982712	-0.286805719137192	-0.00358463753946126	-0.00305817741900682	4.01569996029139E-05
0.104731984436512	0.268231928348541	-0.320287644863129	-0.0029501635581255	-0.00297390576452017	-0.000397004914702848
0.0710369721055031	0.284414350986481	-0.38969087600708	-0.00445757154375315	-0.00360219180583954	0.000676612951792777
0.048890121281147	0.308046817779541	-0.333167314529419	-0.00417178450152278	-0.00458503561094403	0.000435266148997471
-0.0418711155653	0.34353506565094	-0.348201543092728	-0.004805329721421	-0.00665947562083602	4.48115933977533E-05
-0.115673415362835	0.324095219373703	-0.344383001327515	-0.00504017854109406	-0.00743017625063658	-0.000430647953180596
-0.110546827316284	0.356868505477905	-0.317757040262222	-0.00515477638691664	-0.0073254513554275	-0.000880752573721111
-0.107306346297264	0.335453599691391	-0.362812846899033	-0.00565243372693658	-0.00756757287308574	-0.000160840296302922
-0.095449298620224	0.321407675743103	-0.388287633657455	-0.00553100742399693	-0.00679414952173829	-0.000202787210582756
-0.0594119541347027	0.319848597049713	-0.374551981687546	-0.00517774373292923	-0.00568346027284861	1.32103150463081E-05
-0.0121282786130905	0.300627529621124	-0.351691752672195	-0.00459886621683836	-0.00585515331476927	0.00021938921418041
-0.0212712567299604	0.309263616800308	-0.267744421958923	-0.00419419398531318	-0.0058187460526824	-0.000425306527176872
-0.0208027064800262	0.354778558015823	-0.374688893556595	-0.00417410582304001	-0.00705277500674129	0.000692152883857489
-0.0704529136419296	0.456724137067795	-0.317474126815796	-0.00527883460745215	-0.00706891622394323	-0.00118228839710355
-0.194803103804588	0.493263453245163	-0.365278214216232	-0.00888107903301716	-0.00812548212707043	-0.00204517296515405
-0.257750600576401	0.663251161575317	-0.342310279607773	-0.0109285023063421	-0.0103308754041791	-0.00292378035373986
-0.283402502536774	0.756024360656738	-0.312027454376221	-0.0124004269018769	-0.0126606645062566	-0.0020641521550715
-0.315749049186707	0.722086310386658	-0.325687855482101	-0.0129895694553852	-0.0120784370228648	-0.00212734495289624
-0.0349179804325104	0.495548814535141	-0.342642039060593	-0.00913993455469608	-0.00672194361686707	-0.00108790525700897
0.273764312267303	0.214505657553673	-0.205683082342148	-0.00193817529361695	-0.00114976882468909	0.00121273123659194
-2.12846517562866	2.3117048740387	2.2485671043396	-0.154486402869225	-0.0940456092357636	0.0333666987717152
-0.563172340393066	0.862137615680695	-1.10747420787811	-0.0155152892693877	-0.0225772522389889	-0.00511234905570745
-0.459319621324539	0.658133268356323	-0.447929114103317	-0.0253389310091734	-0.0399764142930508	-0.0248214546591043
-0.0670826584100723	0.659608721733093	-0.0172557756304741	-0.0330945402383804	-0.0405977182090282	-0.0134994685649872
0.462370276451111	0.116348102688789	-0.379743546247482	0.00594738079234958	0.000933992909267545	-0.00646552862599492
0.86064076423645	-0.189975082874298	-0.298982679843903	0.00666664447635412	0.0107173919677734	0.00302161322906613
1.00801885128021	-0.51111364364624	-0.14659608900547	0.012276460416615	0.0132771795615554	0.00408568512648344
0.980505883693695	-0.68826150894165	-0.246338382363319	0.0155900409445167	0.0124727878719568	0.0061359191313386
0.813485085964203	-0.738342046737671	-0.297443747520447	0.0159096475690603	0.0083744041621685	0.006484170909971
0.587870717048645	-0.623406171798706	-0.326902121305466	0.0145192751660943	0.00455111125484109	0.00471308222040534
0.426299631595612	-0.378934979438782	-0.265535920858383	0.010256914421916	0.00121487095020711	0.00177923124283552
0.288517087697983	-0.0954582467675209	-0.326477408409119	0.00459796143695712	-0.00104309117887169	0.000902240921277553
0.193631812930107	0.157792940735817	-0.289126753807068	0.000133215260575525	-0.00401592766866088	-0.000303530949167907
0.0923157557845116	0.371315777301788	-0.306501001119614	-0.00440991017967463	-0.00560212275013328	4.28548082709312E-05
-0.0155779179185629	0.491969734430313	-0.336049765348434	-0.00646718591451645	-0.00739737320691347	-0.000813191989436746
-0.0909647420048714	0.57800817489624	-0.355230122804642	-0.00805280264467001	-0.0095179220661521	-0.00188613659702241
-0.127500578761101	0.595173537731171	-0.369189709424973	-0.00768271088600159	-0.0104942824691534	-0.0016936466563493
-0.154813021421432	0.559280335903168	-0.372377514839172	-0.00710931792855263	-0.0113939410075545	-0.00217248499393463
-0.129274815320969	0.483981341123581	-0.419429659843445	-0.00630038185045123	-0.0104148052632809	-0.00152588461060077
-0.145330533385277	0.464732617139816	-0.389001101255417	-0.0049934177659452	-0.00910885352641344	-0.000849112228024751
-0.0804714038968086	0.439888566732407	-0.410015821456909	-0.00499378377571702	-0.00825579278171062	-0.000461120653199032
-0.0605967827141285	0.42781588435173	-0.392866879701614	-0.00472819013521075	-0.00843805447220802	3.2540010579396E-05
-0.0318248085677624	0.445344835519791	-0.364701420068741	-0.00499289110302925	-0.00689734984189272	-0.000936366908717901
0.00154836755245924	0.404325485229492	-0.371324479579926	-0.003463932313025	-0.00756455352529883	-0.000826308387331665
0.0162607431411743	0.383422374725342	-0.344655960798264	-0.00325439334847033	-0.00730159180238843	-0.000781940470915288
0.0352778621017933	0.363724380731583	-0.366773635149002	-0.00413580099120736	-0.00624842336401343	-0.000677663891110569
0.056147538125515	0.349732518196106	-0.346462041139603	-0.00344808585941792	-0.00545232137665153	-0.00159619876649231
0.154597595334053	0.358808726072311	-0.361866325139999	-0.00299238483421505	-0.00535755883902311	-0.00155829940922558
0.141030713915825	0.326855033636093	-0.364002496004105	-0.00329605373553932	-0.00465385336428881	-0.000488528632558882
0.155692130327225	0.317028552293777	-0.380222052335739	-0.0023903816472739	-0.00534242391586304	-0.000528328237123787
0.116961106657982	0.313634634017944	-0.385247677564621	-0.00160848698578775	-0.00540291052311659	-0.000123968871776015
0.0948269590735435	0.260912656784058	-0.378028482198715	-0.0026062757242471	-0.00596880121156573	0.00018490910588298
0.0647292360663414	0.270940989255905	-0.405132830142975	-0.00234837224707007	-0.0058803865686059	0.000538050197064877
0.0601928681135178	0.323945105075836	-0.324732065200806	-0.00190916494466364	-0.00618964433670044	-0.00071237952215597
0.0965210497379303	0.319459408521652	-0.359626322984695	-0.00247693550772965	-0.0068632042966783	-0.000615802127867937
0.106583312153816	0.321161478757858	-0.399771988391876	-0.00287530082277954	-0.00569872744381428	-0.000107934843981639
0.102057032287121	0.302033066749573	-0.373125493526459	-0.00252469046972692	-0.00579588767141104	-0.000191943297977559
0.10522548854351	0.235209986567497	-0.388236314058304	-0.00179642613511533	-0.00531512731686234	-0.000676966679748148
0.139328524470329	0.308023065328598	-0.370014011859894	-0.000732483575120568	-0.00543887447565794	-0.000634487252682447
0.137526988983154	0.166910946369171	-0.45252925157547	-0.00107326754368842	-0.00446565682068467	-0.000132480839965865
0.159913763403893	0.229855373501778	-0.356868624687195	0.000390759349102154	-0.00487044034525752	0.000470721512101591
0.139478638768196	0.155603066086769	-0.408762037754059	0.000428878352977335	-0.00476675853133202	0.000510777637828141
0.138993978500366	0.174279540777206	-0.347345054149628	-0.000404414342483506	-0.00507784774526954	-0.000312271760776639
0.213814839720726	0.220069587230682	-0.368043601512909	-0.000193262108950876	-0.00500828772783279	-0.000283916277112439
0.204196557402611	0.219367638230324	-0.457047671079636	-0.00185634149238467	-0.00387813057750463	-2.22704056795919E-05
0.241027995944023	0.217756450176239	-0.421995371580124	-0.00171525811310858	-0.00371866719797254	0.0002634234551806
0.237153306603432	0.259973734617233	-0.414694428443909	-0.0016438274178654	-0.00387697503902018	0.000801091839093715
0.22204864025116	0.225578144192696	-0.416624367237091	-0.00138870615046471	-0.00399637734517455	-0.000357009994331747
0.197884440422058	0.213453829288483	-0.407932788133621	-0.00093423028010875	-0.00490447832271457	-0.000353468145476654
0.15947100520134	0.196639716625214	-0.435093283653259	-0.000383520789910108	-0.00514056673273444	0.000205624717636965
0.188320428133011	0.195539772510529	-0.43935826420784	-0.000583871733397245	-0.00455911178141832	0.000372537382645532
0.177990421652794	0.197842165827751	-0.394792914390564	-8.65686452016234E-05	-0.00477007310837507	-8.65139081724919E-05
0.211742654442787	0.215093955397606	-0.440770417451859	-0.000281815591733903	-0.00331601779907942	-0.000853981648106128
0.28811702132225	0.254490196704865	-0.456718236207962	-0.000318197737215087	-0.0035489450674504	-0.00113952835090458
0.315074235200882	0.207766458392143	-0.450378209352493	-0.00139625777956098	-0.00296803168021142	0.000104016580735333
0.351713597774506	0.223479986190796	-0.432990849018097	-0.00182271318044513	-0.00214176322333515	0.000212408878724091
0.318729102611542	0.194640174508095	-0.467616498470306	-0.00154812622349709	-0.00172220985405147	0.000121771532576531
0.319985300302505	0.270058542490005	-0.420275956392288	-0.000901977240573615	-0.00251718098297715	0.000303912587696686
0.270961165428162	0.229585319757462	-0.492442846298218	-0.00176249409560114	-0.00327129615470767	0.000966537045314908
0.230949252843857	0.178371965885162	-0.464992672204971	-0.00109076569788158	-0.00363039714284241	0.000415694987168536
0.234623372554779	0.167234554886818	-0.486002564430237	-0.000542382302228361	-0.00370615348219872	0.000378766620997339
0.256361275911331	0.19104728102684	-0.475735127925873	-0.000158247057697736	-0.00455079693347216	-0.000240665685851127
0.241176828742027	0.167471021413803	-0.458985447883606	-0.000396796385757625	-0.00399705022573471	-8.39148742670659E-06
0.259675055742264	0.183732256293297	-0.431880205869675	-0.000683365971781313	-0.00337422895245254	-0.000564959831535816
0.272207677364349	0.231744453310966	-0.44996377825737	-8.01877467893064E-05	-0.00352566922083497	-1.50380928971572E-05
0.30016016960144	0.214898839592934	-0.476654797792435	-0.00094115553656593	-0.00286428211256862	0.000265566864982247
0.350894331932068	0.245000749826431	-0.433807075023651	-0.00113323517143726	-0.0026210518553853	0.000853395904414356
0.290523171424866	0.217308238148689	-0.416427046060562	-0.00148165156133473	-0.0021257211919874	0.00028698579990305
0.284461736679077	0.221171095967293	-0.354419142007828	-0.00118134403601289	-0.00339540163986385	-0.000332614552462474
0.266294419765472	0.266818284988403	-0.411318868398666	-0.00121949717868119	-0.00321578630246222	-0.000524000904988498
0.209277451038361	0.292894631624222	-0.43675285577774	-0.00218610442243516	-0.00396017963066697	0.000281209620879963
0.196210399270058	0.282775372266769	-0.46160039305687	-0.00129270704928786	-0.00486926641315222	-7.23117191228084E-05
0.129455626010895	0.215688079595566	-0.514410257339478	-0.00260179582983255	-0.0046854973770678	-0.00066942151170224
0.227395609021187	0.282978475093842	-0.376549929380417	-0.00195249717216939	-0.00450083939358592	-0.00140276202000678
0.218226402997971	0.290308058261871	-0.383539915084839	-0.00161964539438486	-0.00435486668720841	-0.00226624892093241
0.261171936988831	0.272757083177567	-0.424255549907684	-0.00200423342175782	-0.00342738721519709	-0.00106089632026851
0.285975098609924	0.279554605484009	-0.420773565769196	-0.00216003158129752	-0.00338959228247404	-0.000471021921839565
0.268769234418869	0.247227415442467	-0.408084541559219	-0.00259468611329794	-0.00290902913548052	-0.000471694133011624
0.309698641300201	0.314160823822021	-0.44315704703331	-0.00198653037659824	-0.00333668245002627	2.11182104976615E-05
0.262001723051071	0.294867753982544	-0.3949955701828	-0.00165687373373657	-0.00395431462675333	-0.000387545180274174
0.198898002505302	0.223544344305992	-0.40977418422699	-0.00204067584127188	-0.00379030336625874	0.00011911649198737
0.219785138964653	0.247882336378098	-0.447795361280441	-0.00165504741016775	-0.00480022095143795	-0.000271277938736603
0.23493030667305	0.231272056698799	-0.472996950149536	-0.000931341317482293	-0.00442262645810843	-0.000142982549732551
0.250981658697128	0.221927300095558	-0.432126194238663	-8.61359003465623E-05	-0.00416388083249331	-0.000449485291028395
0.216378048062325	0.210581108927727	-0.456128090620041	-0.00108301255386323	-0.00421581137925386	1.76135165474989E-06
0.244356155395508	0.172915458679199	-0.462742447853088	-0.000286481576040387	-0.00422486895695329	-0.000281957734841853
0.311464995145798	0.214006155729294	-0.413988381624222	0.000300357380183414	-0.0035150705371052	-1.67149664775934E-05
0.229733601212502	0.160707086324692	-0.393086701631546	0.00024305796250701	-0.00341591751202941	-9.5837727712933E-05
0.28637421131134	0.173347800970078	-0.425756633281708	0.000199509115191177	-0.00364247034303844	0.0015395573573187
0.282315492630005	0.133743792772293	-0.429847627878189	0.000274719699518755	-0.0028473783750087	0.00164063833653927
0.31829509139061	0.163324788212776	-0.393043547868729	0.00105106760747731	-0.00291904713958502	0.0011271444382146
0.276358127593994	0.0805749595165253	-0.439689040184021	0.000618039048276842	-0.00233921431936324	0.000318978360155597
0.341548174619675	0.128210037946701	-0.380254834890366	0.00139621587004513	-0.00244045932777226	-0.000488941092044115
0.370194613933563	0.132322400808334	-0.40939673781395	0.00144348305184394	-0.00272781145758927	-0.000931447895709425
0.417174309492111	0.142833516001701	-0.510539293289185	0.00098328129388392	-0.00149612361565232	-7.82908755354583E-05
0.386841773986816	0.133285313844681	-0.419349640607834	0.000975292350631207	-0.000160112715093419	-0.000174821383552626
0.403836965560913	0.188147440552711	-0.460585594177246	0.00161320285405964	-0.00223980122245848	0.00104100804310292
0.334452241659164	0.134246319532394	-0.476145058870316	-3.12263509840705E-05	-0.00177602516487241	0.00121810927521437
0.301377505064011	0.212393879890442	-0.433980166912079	-7.19570089131594E-05	-0.00290740304626524	0.00115013739559799
0.274582803249359	0.277311325073242	-0.522097945213318	-0.00156730890739709	-0.00361242680810392	0.00042817194480449
0.274679034948349	0.355398148298264	-0.499921292066574	-0.0029564022552222	-0.00440372573211789	-0.000920488790143281
0.325322419404984	0.388718485832214	-0.544794082641602	-0.00317036989144981	-0.00454866327345371	-0.00231194961816072
0.326801091432571	0.414466202259064	-0.553362905979156	-0.00333408615551889	-0.00384796038269997	-0.00252666836604476
0.332865029573441	0.430826365947723	-0.496946662664413	-0.00376893603242934	-0.0028019065503031	-0.00264257122762501
0.377042919397354	0.434218615293503	-0.564078509807587	-0.00380341685377061	-0.00125834241043776	-0.00113538571167737
0.392019689083099	0.402852773666382	-0.548311948776245	-0.00292246486060321	-0.000545438670087606	0.000511352031026036
0.380017966032028	0.408298462629318	-0.518817484378815	-0.00310331792570651	-0.000742448144592345	0.00077669252641499
0.385755300521851	0.395180225372314	-0.513982653617859	-0.00298634730279446	-0.00231541926041245	0.000589538540225476
0.312322497367859	0.431640535593033	-0.435717284679413	-0.00283766770735383	-0.00289009558036923	-0.000235582338063978
0.285651087760925	0.429117769002914	-0.537806510925293	-0.00363105605356395	-0.00325310393236578	0.000236483610933647
0.282413452863693	0.463817864656448	-0.573108673095703	-0.00422367872670293	-0.00412852689623833	-2.93129105557455E-05
0.260859042406082	0.455122113227844	-0.57644122838974	-0.00407876307144761	-0.00419004447758198	-0.000666859734337777
0.220199823379517	0.421378195285797	-0.562821388244629	-0.00397692713886499	-0.00379513553343713	-0.00111949257552624
0.220583334565163	0.426286220550537	-0.503693461418152	-0.00368619291111827	-0.00535284727811813	-0.000156680864165537
0.176604822278023	0.417586982250214	-0.489516943693161	-0.00272492482326925	-0.00517258932814002	-0.000646270345896482
0.154324784874916	0.414185732603073	-0.555791020393372	-0.00351550127379596	-0.00490260822698474	-0.000643951469101012
0.179801061749458	0.394567757844925	-0.542540729045868	-0.00285792304202914	-0.00554822338744998	-0.00247749034315348
0.176579684019089	0.399406462907791	-0.540827572345734	-0.00246933219023049	-0.0046592834405601	-0.00320383836515248
0.213859796524048	0.395158350467682	-0.583621919155121	-0.00185703882016242	-0.00340149435214698	-0.00281938631087542
0.269320994615555	0.339199066162109	-0.514652192592621	-0.00123340252321213	-0.00256996438838542	-0.00369260972365737
0.292112708091736	0.31636705994606	-0.54619699716568	-1.22895362437703E-05	-0.00208090199157596	-0.00213537807576358
0.279850482940674	0.244070574641228	-0.592332780361176	0.000301053427392617	-0.000872040807735175	-0.000240575725911185
0.291460901498795	0.189397722482681	-0.545485198497772	0.00129313266370445	-0.00228836201131344	0.00105888745747507
0.241662934422493	0.142653852701187	-0.567335784435272	0.00232737231999636	-0.00262321345508099	0.00137121952138841
0.215235307812691	0.117533795535564	-0.60796457529068	0.00220501748844981	-0.00307177845388651	0.00196292693726718
0.162560313940048	0.0922395437955856	-0.589911460876465	0.00228772615082562	-0.00411618687212467	0.00121172924991697
0.0917721688747406	0.119623921811581	-0.534152746200562	0.00230311322957277	-0.00450882827863097	0.000812992977444083
0.0591227300465107	0.115062698721886	-0.492733120918274	0.0019271153723821	-0.00539485272020102	-0.000944933737628162
0.0648677200078964	0.149436265230179	-0.528498411178589	0.00249865930527449	-0.0067037814296782	-0.000324977387208492
0.0273631457239389	0.131056696176529	-0.597639977931976	0.00165040849242359	-0.00645331852138042	0.00112037837971002
0.0351806171238422	0.174833118915558	-0.593992352485657	0.000781123293563724	-0.00628172140568495	0.000939554418437183
0.0102772070094943	0.193496182560921	-0.527148962020874	0.00108606508001685	-0.00612693512812257	0.00224272813647985
0.0037433342076838	0.212658867239952	-0.480579882860184	0.00106754328589886	-0.0061469697393477	0.00275552342645824
-0.0506928339600563	0.232121914625168	-0.485361486673355	0.000831228797324002	-0.00720324739813805	0.00220397603698075
-0.100124157965183	0.244981035590172	-0.464437246322632	0.000751069455873221	-0.00940738618373871	0.00194102013483644
-0.105657644569874	0.244844272732735	-0.545103788375854	-0.000569380179513246	-0.0095007661730051	0.00252397474832833
-0.14640448987484	0.253300249576569	-0.538187325000763	-0.000744911259971559	-0.00966270081698895	0.00296336063183844
-0.138679921627045	0.243060156702995	-0.522285282611847	-0.000521910318639129	-0.0104662580415606	0.00160620140377432
-0.0611046962440014	0.254497647285461	-0.479354649782181	0.00170030584558845	-0.00886352546513081	-0.000905446300748736
0.00235256715677679	0.159694537520409	-0.503868997097015	0.00184703024569899	-0.00724750757217407	-0.000531341647729278
0.0177707094699144	0.126533538103104	-0.441252589225769	0.00420864252373576	-0.00542926881462336	-0.00222123460844159
0.058871079236269	0.0843799337744713	-0.453670859336853	0.00417271023616195	-0.00595039175823331	-0.00436304975301027
0.090797983109951	0.142719358205795	-0.448888719081879	0.0034594819881022	-0.00597706064581871	-0.00259471544995904
0.153636872768402	0.176596060395241	-0.493977576494217	0.00217044912278652	-0.00491312146186829	0.000463255244540051
0.215888619422913	0.21321077644825	-0.535280287265778	0.00174932216759771	-0.00335400970652699	0.00192695274017751
0.233974024653435	0.242440953850746	-0.431386321783066	0.000469625054392964	-0.0023037064820528	-0.000711085682269186
0.256097257137299	0.269331306219101	-0.422983974218369	-0.000163653443451039	-0.002032675081864	-0.000773689069319516
0.286268442869186	0.291126191616058	-0.436938911676407	-0.000150199819472618	-0.0034733172506094	-0.000189651967957616
0.289582878351212	0.30298787355423	-0.475356727838516	-5.92860924371053E-05	-0.00250756368041039	-0.000492391700390726
0.295138537883759	0.267301976680756	-0.538981735706329	0.000125191858387552	-0.0018301431555301	-0.000991394394077361
0.331757366657257	0.246000304818153	-0.513402104377747	5.75094818486832E-05	-0.00196656514890492	-0.000317477562930435
0.331157565116882	0.289722979068756	-0.499605566263199	0.00173507363069803	-0.00144760205876082	-7.13622575858608E-05
0.388857662677765	0.237693250179291	-0.451680332422256	0.00119521224405617	-0.00108152953907847	0.000416146591305733
0.412279039621353	0.238480389118195	-0.472985237836838	0.00210839323699474	-5.14107232447714E-05	0.000916026532649994
0.420974969863892	0.203436702489853	-0.505276620388031	0.00250963005237281	0.000813888851553202	7.86216769483872E-05
0.400440901517868	0.202297657728195	-0.473312377929688	0.00263940612785518	0.000546331168152392	-0.000883354514371604
0.395369321107864	0.19603043794632	-0.568909764289856	0.00225375522859395	0.000110941873572301	-0.00114756869152188
0.395827382802963	0.282137930393219	-0.548641264438629	0.00166308926418424	-0.000552727782633156	-0.00109953409992158
0.354783236980438	0.282604962587357	-0.537178456783295	0.000952520582359284	-0.00100465258583426	-0.00101577932946384
0.336202800273895	0.2936832010746	-0.577408969402313	0.00011880823149113	-0.00248432462103665	-0.00115692941471934
0.299203097820282	0.330692559480667	-0.560355007648468	0.000837107480037957	-0.00200071395374835	-0.00111086794640869
0.312276691198349	0.306874334812164	-0.605193674564362	0.000259589665802196	-0.00218905694782734	-0.000440665782662109
0.304989904165268	0.325551837682724	-0.510914266109467	0.000441943178884685	-0.00190788751933724	0.000247731542913243
0.299627512693405	0.34210404753685	-0.51449579000473	0.000486810720758513	-0.00281466473825276	-0.000328663096297532
0.284424185752869	0.389141529798508	-0.455622881650925	-0.000860649452079088	-0.00300739286467433	-0.000303895358229056
0.28662297129631	0.464348405599594	-0.461262851953506	-0.000627411296591163	-0.00257717189379036	0.000195392363821156
0.367711126804352	0.479657918214798	-0.473481625318527	-0.00178901024628431	-0.00177852960769087	-9.23318366403691E-05
0.334542483091354	0.46773898601532	-0.518219351768494	-0.00230026175267994	-0.00139122176915407	0.000104282036772929
0.302937000989914	0.424077451229095	-0.488034069538116	0.000293396646156907	-0.00317176920361817	-0.0010108279529959
0.228255033493042	0.332687705755234	-0.594928324222565	-3.02006210404215E-05	-0.0038142534904182	-9.91226552287117E-05
0.242729380726814	0.317885965108871	-0.521252572536469	0.000760355382226408	-0.00461202580481768	0.000575523066800088
0.212115034461021	0.330381125211716	-0.493947267532349	0.00104879518039525	-0.00401928275823593	-0.000244839407969266
0.225477233529091	0.287508100271225	-0.466871112585068	0.000903251231648028	-0.00412827217951417	-0.000527171301655471
0.241619378328323	0.334074527025223	-0.528983414173126	0.00122090987861156	-0.0043937056325376	0.000211255988688208
0.215335428714752	0.315069168806076	-0.556288242340088	-2.16076969081769E-05	-0.00347722275182605	0.000153496512211859
0.233457148075104	0.331158369779587	-0.564657866954803	0.000163573364261538	-0.00438313791528344	0.000104886945337057
0.194821566343307	0.320146560668945	-0.541732251644135	0.000699479016475379	-0.00407496141269803	-0.000555792998056859
0.216521024703979	0.322469979524612	-0.541170239448547	0.000794227002188563	-0.00459793722257018	-0.000652875867672265
0.18854732811451	0.306900650262833	-0.527731955051422	0.000269421521807089	-0.00391241256147623	-0.00126957276370376
0.249339133501053	0.36030176281929	-0.488038450479507	0.000249758915742859	-0.00307159870862961	-0.00121867284178734
0.287477493286133	0.399657815694809	-0.510179340839386	-0.00111506436951458	-0.00249890447594225	-0.00147701171226799
0.356760203838348	0.427737414836884	-0.475555509328842	-0.00124113552737981	-0.00193401018623263	-0.000907155626919121
0.350509941577911	0.452879011631012	-0.396608769893646	-0.000864185334648937	-0.00199315440841019	-0.00127258419524878
0.349331974983215	0.424423009157181	-0.471191436052322	-0.000988779705949128	-0.000809574674349278	-0.000773139938246459
0.318763881921768	0.388607174158096	-0.466391682624817	-0.00110693054739386	-0.00151915545575321	-0.00123352324590087
0.360202014446259	0.408724576234818	-0.499706774950027	0.00015526327479165	-0.00147707259748131	-0.00110253097955137
0.330981552600861	0.328095942735672	-0.47281613945961	0.000902280618902296	-0.00142769434023649	-0.00104790600016713
0.314880192279816	0.298422306776047	-0.388739466667175	0.00131460651755333	-0.00259725516662002	-0.0017159468261525
0.324386745691299	0.260544776916504	-0.412371605634689	0.00132904609199613	-0.000368305190932006	-0.000279607309494168
0.366779088973999	0.305497139692307	-0.440922379493713	0.00115766038652509	-2.67445757344831E-05	0.00116347358562052
0.371230661869049	0.385520547628403	-0.483030468225479	-3.18465499731246E-05	-0.00138813490048051	0.00174820120446384
0.266231536865234	0.462563425302505	-0.530562520027161	-0.00153738108929247	-0.00314791291020811	-0.000616494275163859
0.160535991191864	0.48946213722229	-0.579245746135712	-0.00154252303764224	-0.00603634957224131	-0.00145346682984382
0.0737787336111069	0.466082632541656	-0.569030523300171	-0.00271908519789577	-0.00766311213374138	-0.00131599372252822
0.0549046248197556	0.479544758796692	-0.518181622028351	-0.00193051586393267	-0.0078531326726079	-0.00280418177135289
0.108165800571442	0.469355583190918	-0.554367363452911	-0.00184862432070076	-0.00715932203456759	-0.00141838588751853
0.153396308422089	0.481276422739029	-0.567107558250427	-0.00153676967602223	-0.00536746578291059	-0.000948950473684818
0.190503939986229	0.477118968963623	-0.482848197221756	-0.000513132254127413	-0.0051645883359015	-0.000950964516960084
0.236050352454185	0.485645592212677	-0.547082662582397	-0.000838686362840235	-0.00425196951255202	-0.00119929702486843
0.26345482468605	0.473781883716583	-0.499154031276703	-0.00132180552463979	-0.00402889400720596	-0.00116867327596992
0.323386013507843	0.457931309938431	-0.545631289482117	-0.000846345152240247	-0.00338994921185076	-0.000982982339337468
0.257846474647522	0.451529085636139	-0.537573456764221	-0.000230622812523507	-0.00276720151305199	-0.000874763703905046
0.30226531624794	0.414322972297668	-0.593448460102081	1.97342324099736E-05	-0.00231802673079073	-0.00047727205674164
0.345750719308853	0.444169223308563	-0.495561242103577	0.00128201337065548	-0.00189673469867557	-0.000765028526075184
0.333507478237152	0.404372334480286	-0.528866648674011	-0.000108933498268016	-0.00141552521381527	0.000196024149772711
0.369559049606323	0.466375529766083	-0.522953033447266	-0.000555290491320193	-0.00168452842626721	-0.00084632687503472
0.361633986234665	0.493875503540039	-0.449643641710281	-0.000103492369817104	-0.00218377122655511	-0.00053485797252506
0.345845550298691	0.442413598299026	-0.545303404331207	-0.00100854481570423	-0.00268704281188548	-0.000911721377633512
0.361239820718765	0.462806403636932	-0.441832602024078	-0.000324947555782273	-0.00326474406756461	-9.2099464382045E-05
0.301763355731964	0.390434771776199	-0.52320259809494	-0.000349953130353242	-0.00309972697868943	-0.000967650208622217
0.294247537851334	0.42432764172554	-0.487435638904572	0.000293716293526813	-0.00385484891012311	-0.00145829084794968
0.321543037891388	0.380809426307678	-0.580093622207642	-0.000205868680495769	-0.00419908342882991	-0.000535589351784438
0.400971472263336	0.389533877372742	-0.568690538406372	0.0011387177510187	-0.00334943272173405	-0.000571656622923911
0.399391412734985	0.411904543638229	-0.493846982717514	0.00161315582226962	-0.00219792313873768	0.0014526805607602
0.33803603053093	0.456003278493881	-0.45366695523262	0.000178445494384505	-0.00286136358045042	-0.000651063513942063
0.307353585958481	0.513371586799622	-0.512516975402832	-0.00138161436188966	-0.00469204131513834	-0.00084863422671333
0.311785012483597	0.624299883842468	-0.480782002210617	-0.00352574069984257	-0.00450229784473777	-0.000751839543227106
0.377538293600082	0.67061710357666	-0.444852560758591	-0.0026257757563144	-0.00328765204176307	-0.000454310240456834
0.51030820608139	0.560172021389008	-0.393924474716187	-0.00156136357691139	-0.000839907035697252	-0.00201451545581222
0.629365205764771	0.488832771778107	-0.44474521279335	0.000653708179015666	0.00290530640631914	-0.00229310197755694
0.704518496990204	0.440501540899277	-0.40265280008316	0.00208723032847047	0.0034760816488415	-0.00220729736611247
0.712407052516937	0.460652828216553	-0.382627308368683	0.00238358043134212	0.00425369385629892	-0.00345195946283638
0.698224306106567	0.518327295780182	-0.468495905399323	-0.000200326176127419	0.00341975502669811	-0.0034407670609653
0.614661753177643	0.564941883087158	-0.411620587110519	-0.00124677596613765	0.00284066959284246	-0.00285121891647577
0.542330682277679	0.588934421539307	-0.381264716386795	-0.00231332774274051	0.00043674191692844	-0.00194026611279696
0.457913339138031	0.59624981880188	-0.496878296136856	-0.00155698601156473	-0.00125324656255543	-0.00110804312862456
0.379084944725037	0.543436706066132	-0.425313532352448	-0.000595265417359769	-0.00252633658237755	6.95884737069719E-05
0.310819715261459	0.458783775568008	-0.469238132238388	0.00017147087783087	-0.00291588227264583	0.000435262598330155
0.29523503780365	0.449089616537094	-0.437376201152802	0.0016839929157868	-0.00384037056937814	0.000261392997344956
0.284280478954315	0.444982558488846	-0.477277189493179	0.00178507377859205	-0.0040177833288908	0.000633013783954084
0.292414903640747	0.517703831195831	-0.492523699998856	-0.000539805507287383	-0.00268109142780304	0.000475685577839613
0.351430803537369	0.684675991535187	-0.465974032878876	-0.00281080952845514	-0.00376392318867147	-0.00121921242680401
0.352291643619537	0.705332577228546	-0.442271202802658	-0.00306555395945907	-0.00235757487826049	-0.00240531307645142
0.412526845932007	0.711417853832245	-0.479120016098022	-0.00236707646399736	-0.0021656951867044	-0.00274053704924881
0.387826770544052	0.634596467018127	-0.456461429595947	-0.0018650172278285	-0.00173437909688801	-0.00282183871604502
0.38590881228447	0.59075140953064	-0.417610228061676	-0.00107269978616387	-0.0027237362228334	-0.00214858748950064
0.347144097089767	0.558265864849091	-0.439865261316299	0.000197640139958821	-0.00312909088097513	-0.00147106009535491
0.334338665008545	0.487817317247391	-0.399528026580811	0.00150597398169339	-0.0020742027554661	-0.00118703860789537
0.394956588745117	0.424960911273956	-0.410650998353958	0.00241754692979157	-0.00166179856751114	-0.000874874764122069
0.480403482913971	0.465199589729309	-0.354541957378387	0.00279181078076363	-0.000540659588295966	0.000207085089641623
0.448602735996246	0.432827204465866	-0.277084410190582	0.00220858794637024	-0.00019564940885175	0.00022820831509307
0.418050199747086	0.456880837678909	-0.260816246271133	0.000839187938254327	-0.00161931209731847	-0.000337713659973815
0.460956245660782	0.555504620075226	-0.282535910606384	-0.000529590295627713	-0.00155109527986497	-0.00109547632746398
0.541249454021454	0.639606773853302	-0.197973251342773	-0.000872776901815087	-0.000251551769906655	-0.00189079705160111
0.641739845275879	0.64185905456543	-0.196010544896126	-0.000800816051196307	0.00201638974249363	-0.00184225616976619
0.706677794456482	0.636370241641998	-0.229409456253052	-0.00183041975833476	0.00324544101022184	-0.00238810363225639
0.729057669639587	0.579349517822266	-0.163138091564178	-0.000692214176524431	0.00480710901319981	-0.00181090924888849
0.70748507976532	0.614865183830261	-0.171050682663918	0.00077860924648121	0.00307174166664481	-0.00198212079703808
0.583779811859131	0.559650242328644	-0.188623264431953	-0.000911787850782275	0.00218377728015184	-0.00132967240642756
0.481925696134567	0.70146232843399	-0.145198792219162	-0.00111485796514899	0.000161333868163638	-0.000818761007394642
0.44000518321991	0.69477790594101	-0.253962010145187	-0.00158789067063481	-0.000885338755324483	-0.00144067930523306
0.421256542205811	0.716950953006744	-0.262933641672134	-0.00213648076169193	-0.00264485622756183	-0.00195641769096255
0.414179027080536	0.763449013233185	-0.198353171348572	-0.00237180106341839	-0.000831795681733638	-0.00190583989024162
0.438834100961685	0.680776178836823	-0.29219377040863	-0.00312131294049323	-0.00175721710547805	-0.00268420530483127
0.412889242172241	0.687212586402893	-0.247981682419777	-0.00143805833067745	-0.00247576902620494	-0.00256177550181746
0.294941008090973	0.662199854850769	-0.281635284423828	-0.00208528502844274	-0.00273512327112257	-0.00214701285585761
0.227879747748375	0.728736281394959	-0.296415328979492	-0.00173958414234221	-0.00434317719191313	-0.00208561797626317
0.195117518305779	0.693774342536926	-0.292485624551773	-0.00220327288843691	-0.0056550269946456	-0.00231221946887672
0.222972080111504	0.597321808338165	-0.288163930177689	-0.00140832853503525	-0.00493979547172785	-0.00113645475357771
0.234026432037354	0.552277863025665	-0.273388981819153	0.000222220900468528	-0.00454088160768151	-0.000914525066036731
0.241564616560936	0.554869711399078	-0.234049052000046	-0.00586587516590953	-0.00837181974202394	0.000442984135588631
0.154468178749084	0.695903241634369	-0.200767576694489	-0.0176163818687201	-0.0163053385913372	0.000443823548266664
-0.00893118605017662	0.983670890331268	-0.162611350417137	-0.0294228661805391	-0.0254194028675556	-0.00135558506008238
-0.236402869224548	1.32064354419708	-0.197702690958977	-0.0399497151374817	-0.0347371585667133	-0.0037218383513391
-0.440351814031601	1.53841936588287	-0.365875095129013	-0.0459190495312214	-0.0421993508934975	-0.00850982498377562
-0.565335035324097	1.75553524494171	-0.458177149295807	-0.0501595437526703	-0.0478454269468784	-0.0102993352338672
-0.688084781169891	1.92405688762665	-0.503064155578613	-0.0532203391194344	-0.0518684573471546	-0.0109262727200985
[truncated: 6,371 more rows]
