# Supplementary material for: Dynamic Monitoring Reveals Motor Task Characteristics in Prehistoric Technical Gestures
Source: PLoS One. 2015 Aug 18;10(8):e0134570. doi: 10.1371/journal.pone.0134570 (PMC4540478; doi:10.1371/journal.pone.0134570)
Supplement: S1 Dataset — The zip file contains csv documents of the measurement data generated during the experiments. For each experiment exist two files, one of the measurements of the force sensor and one of the position sensor. They are labeled by the abbreviation “exp” followed by a number and the postfix “-force” for the force sensor and “-position” for the position sensor. The first row shows the legend of the document which states the arrangement of the quantities below. The quantities are listed in chronological order. Sample times of both sensors were 0.01 s. (ZIP) [file pone.0134570.s002.zip › exp17-position.csv]

Position X	Position Y (m)	Position Z (m)	Orientation roll (rad)	Orientation pitch (rad)	Orientation yaw (rad)
0.52139932	0.10256232	0.05524532	-0.08311932	-0.25534432	-0.07109932
0.52137432	0.10267132	0.05533632	-0.08500732	-0.25638332	-0.07077932
0.52133532	0.10281032	0.05551132	-0.08348132	-0.25407032	-0.07047232
0.52140332	0.10293132	0.05567532	-0.08239332	-0.25283632	-0.07036532
0.52118532	0.10299432	0.05580332	-0.08319832	-0.25366132	-0.07051532
0.52108832	0.10306932	0.05592032	-0.08387132	-0.25421232	-0.07043732
0.52108532	0.10320732	0.05605832	-0.08341232	-0.25344432	-0.07035132
0.52113932	0.10335432	0.05628132	-0.08392632	-0.25131732	-0.06976632
0.52109532	0.10349032	0.05654332	-0.08399932	-0.25290532	-0.06900932
0.52107932	0.10361532	0.05683532	-0.08376332	-0.25205932	-0.06815132
0.52105632	0.10371932	0.05710132	-0.08423632	-0.25434632	-0.06752732
0.52097032	0.10379632	0.05730632	-0.08550132	-0.25570732	-0.06709132
0.52099432	0.10390632	0.05748732	-0.08387432	-0.25529632	-0.06679232
0.52104832	0.10404432	0.05764432	-0.08342332	-0.25315832	-0.06641932
0.52112532	0.10418432	0.05783332	-0.08329932	-0.25252832	-0.06623832
0.52113732	0.10430132	0.05804632	-0.08452032	-0.25299032	-0.06606732
0.52124532	0.10442132	0.05824332	-0.08380532	-0.25391932	-0.06586032
0.52141332	0.10455532	0.05842132	-0.08292432	-0.25111632	-0.06566832
0.52161532	0.10468632	0.05855832	-0.08288032	-0.25298332	-0.06567932
0.52174932	0.10483032	0.05866132	-0.08253932	-0.25253132	-0.06563032
0.52174932	0.10494432	0.05873032	-0.08360632	-0.25456732	-0.06609032
0.52186832	0.10509332	0.05882832	-0.08386832	-0.25341632	-0.06618032
0.52202032	0.10522532	0.05894532	-0.08247132	-0.25419932	-0.06663932
0.52214132	0.10534732	0.05905232	-0.08043732	-0.25365832	-0.06670032
0.52206232	0.10541332	0.05912732	-0.08084032	-0.25354732	-0.06696932
0.52228932	0.10556232	0.05923432	-0.08025332	-0.25411932	-0.06694332
0.52240532	0.10569432	0.05935132	-0.07909432	-0.25357832	-0.06697532
0.52249832	0.10583332	0.05948032	-0.07866032	-0.25344432	-0.06699232
0.52233432	0.10589832	0.05961432	-0.08056932	-0.25222632	-0.06718032
0.52237632	0.10599632	0.05981832	-0.08048532	-0.25401332	-0.06701332
0.52249032	0.10611232	0.06006932	-0.08072932	-0.25280232	-0.06665932
0.52235132	0.10617232	0.06031132	-0.08296132	-0.25449932	-0.06600832
0.52258332	0.10632832	0.06061532	-0.08126032	-0.25269932	-0.06500132
0.52247632	0.10641232	0.06090332	-0.08359932	-0.25226732	-0.06348932
0.52250232	0.10651132	0.06119332	-0.08222632	-0.25233832	-0.06244232
0.52233832	0.10656332	0.06145932	-0.08294432	-0.25331032	-0.06175632
0.52227532	0.10662832	0.06171932	-0.08247032	-0.25069932	-0.06088832
0.52229832	0.10673332	0.06197032	-0.08031532	-0.25092932	-0.06022632
0.52218732	0.10680932	0.06221032	-0.08121232	-0.24911032	-0.05983232
0.52205432	0.10688032	0.06246232	-0.08333532	-0.25133532	-0.05933232
0.52204632	0.10697632	0.06275132	-0.08317432	-0.24943032	-0.05871932
0.52182832	0.10701732	0.06305532	-0.08555332	-0.25185232	-0.05773032
0.52188532	0.10713032	0.06341032	-0.08488432	-0.24813132	-0.05680832
0.52175632	0.10720432	0.06374532	-0.08563732	-0.24827332	-0.05552032
0.52147532	0.10725132	0.06403232	-0.08635032	-0.24715232	-0.05450432
0.52140832	0.10735232	0.06430932	-0.08543432	-0.24698132	-0.05370232
0.52116332	0.10742932	0.06453632	-0.08671332	-0.24592232	-0.05317632
0.52103932	0.10750732	0.06476232	-0.08612932	-0.24669432	-0.05268032
0.52077432	0.10755232	0.06496232	-0.08539232	-0.24446232	-0.05233432
0.52062532	0.10760332	0.06517732	-0.08542532	-0.24352732	-0.05208132
0.52040032	0.10763032	0.06536732	-0.08658532	-0.24362432	-0.05169132
0.52022132	0.10765132	0.06556332	-0.08704132	-0.24592932	-0.05114332
0.52007032	0.10769332	0.06576032	-0.08662232	-0.24315332	-0.05042732
0.51993332	0.10771132	0.06593032	-0.08637532	-0.24213832	-0.05005632
0.51978632	0.10772032	0.06607432	-0.08509732	-0.24351932	-0.04938632
0.51977932	0.10773832	0.06621532	-0.08427632	-0.24161732	-0.04933132
0.51967232	0.10771732	0.06632732	-0.08408032	-0.24142932	-0.04902632
0.51955832	0.10767632	0.06641632	-0.08431332	-0.24167332	-0.04906332
0.51941032	0.10762132	0.06650232	-0.08423632	-0.24272832	-0.04902632
0.51924332	0.10757832	0.06660332	-0.08425732	-0.24039332	-0.04881732
0.51909132	0.10752132	0.06672132	-0.08372432	-0.23881532	-0.04828032
0.51898532	0.10747232	0.06684632	-0.08337432	-0.23955632	-0.04764432
0.51878532	0.10738932	0.06696132	-0.08322332	-0.23904332	-0.04711132
0.51874432	0.10732232	0.06706432	-0.08267332	-0.24033932	-0.04641032
0.51860232	0.10722532	0.06711932	-0.08314632	-0.24032232	-0.04596632
0.51879032	0.10717732	0.06719632	-0.08030532	-0.23790032	-0.04593832
0.51851632	0.10704132	0.06723032	-0.08138532	-0.23747032	-0.04574632
0.51832332	0.10691032	0.06729532	-0.08138932	-0.23958232	-0.04559432
0.51813132	0.10680832	0.06738532	-0.08141832	-0.23937432	-0.04539732
0.51773832	0.10664932	0.06746732	-0.08196132	-0.23793232	-0.04525532
0.51741132	0.10650332	0.06757332	-0.08092032	-0.23741332	-0.04499732
0.51710432	0.10636132	0.06769432	-0.08019132	-0.23624432	-0.04497932
0.51712732	0.10626432	0.06788432	-0.07860632	-0.23589632	-0.04463932
0.51681532	0.10610632	0.06808032	-0.08005032	-0.23662132	-0.04378232
0.51667032	0.10597532	0.06833132	-0.08040332	-0.23606732	-0.04335132
0.51637432	0.10583732	0.06862832	-0.08355332	-0.23521332	-0.04228032
0.51599332	0.10567432	0.06893232	-0.08462832	-0.23513532	-0.04148432
0.51574132	0.10555432	0.06926532	-0.08378632	-0.23625432	-0.04037932
0.51534532	0.10539532	0.06957032	-0.08421432	-0.23441932	-0.03974632
0.51493632	0.10523532	0.06989332	-0.08181532	-0.23442232	-0.03921432
0.51443532	0.10506532	0.07021832	-0.08105332	-0.23241432	-0.03868532
0.51392432	0.10490432	0.07055832	-0.08013832	-0.23051332	-0.03850832
0.51323932	0.10471132	0.07090532	-0.08071632	-0.22825732	-0.03806832
0.51286932	0.10458832	0.07130332	-0.07801632	-0.22680532	-0.03757532
0.51237932	0.10444032	0.07172632	-0.07822632	-0.22412032	-0.03703932
0.51200632	0.10433732	0.07218332	-0.07863332	-0.22378532	-0.03638332
0.51158732	0.10423332	0.07266032	-0.07883132	-0.22120632	-0.03575232
0.51120632	0.10414932	0.07317432	-0.07863532	-0.22192632	-0.03450332
0.51085632	0.10409932	0.07374132	-0.08113332	-0.21908632	-0.03352432
0.51041332	0.10406332	0.07433532	-0.08228432	-0.22110532	-0.03218332
0.51003732	0.10408532	0.07496732	-0.08305832	-0.21808232	-0.03067332
0.50967232	0.10414432	0.07565032	-0.08547332	-0.21669332	-0.02863232
0.50938232	0.10423732	0.07634832	-0.08581832	-0.21447932	-0.02683732
0.50916032	0.10436532	0.07705532	-0.08747832	-0.21371532	-0.02472032
0.50864432	0.10445032	0.07772032	-0.08996932	-0.21240532	-0.02297332
0.50841332	0.10461532	0.07837932	-0.08996832	-0.21446032	-0.02126432
0.50822232	0.10481732	0.07901032	-0.08987332	-0.21165632	-0.02027632
0.50793132	0.10503832	0.07960732	-0.09067632	-0.21426232	-0.01930432
0.50781432	0.10537032	0.08021132	-0.09159232	-0.21320132	-0.01869932
0.50763432	0.10573532	0.08081432	-0.09218232	-0.21137632	-0.01823732
0.50751632	0.10619132	0.08144832	-0.09292932	-0.21130632	-0.01765032
0.50730632	0.10667632	0.08211032	-0.09663132	-0.20789732	-0.01725932
0.50734832	0.10728832	0.08285432	-0.09855632	-0.20848932	-0.01646832
0.50701332	0.10788532	0.08358232	-0.10321032	-0.20798932	-0.01549732
0.50686632	0.10860632	0.08441432	-0.10748632	-0.20637732	-0.01451332
0.50669332	0.10937132	0.08529432	-0.10906832	-0.20389932	-0.01321732
0.50643132	0.11018432	0.08621732	-0.11222632	-0.20129432	-0.01181332
0.50629632	0.11106232	0.08719632	-0.11199432	-0.20192332	-0.01055132
0.50595132	0.11195032	0.08818532	-0.11427832	-0.19594932	-0.00957832
0.50591432	0.11294932	0.08928232	-0.11585932	-0.19412632	-0.00864432
0.50563932	0.11391732	0.09037932	-0.11698132	-0.19372532	-0.00748232
0.50538032	0.11494332	0.09155932	-0.11949232	-0.19313232	-0.00581132
0.50535332	0.11607632	0.09282932	-0.11970932	-0.19397432	-0.00455032
0.50518032	0.11722732	0.09415732	-0.12201632	-0.19035432	-0.00235332
0.50506132	0.11843732	0.09555432	-0.12399732	-0.18985632	-0.00041832
0.50512532	0.11975332	0.09702832	-0.12575132	-0.19079632	0.00223332
0.50504332	0.12108032	0.09852432	-0.12583532	-0.19147032	0.00438932
0.50489632	0.12247832	0.10002032	-0.12768232	-0.18706532	0.00648932
0.50479032	0.12396632	0.10153732	-0.12789032	-0.18377032	0.00808532
0.50465432	0.12551432	0.10307932	-0.12907632	-0.18093832	0.00984832
0.50457532	0.12716032	0.10464632	-0.13096932	-0.17660832	0.01149932
0.50441832	0.12879732	0.10618032	-0.13187932	-0.17348132	0.01333932
0.50423732	0.13042532	0.10767132	-0.13287132	-0.17013432	0.01479532
0.50425832	0.13208032	0.10916332	-0.13315932	-0.16654932	0.01547632
0.50421032	0.13368732	0.11057232	-0.13300832	-0.16282832	0.01610532
0.50419732	0.13530032	0.11197132	-0.13307732	-0.15842032	0.01665732
0.50432232	0.13692332	0.11338832	-0.13121232	-0.15837732	0.01810432
0.50433532	0.13847832	0.11481832	-0.13346632	-0.15383932	0.02003132
0.50482632	0.14017832	0.11640932	-0.13666832	-0.15197332	0.02291332
0.50557332	0.14195132	0.11810432	-0.14148732	-0.15187532	0.02624932
0.50643832	0.14377232	0.11986432	-0.14793032	-0.15134232	0.03003832
0.50756132	0.14568332	0.12170432	-0.15399932	-0.15293232	0.03463532
0.50878532	0.14764332	0.12354832	-0.16093232	-0.15462332	0.03916732
0.50996132	0.14963932	0.12536632	-0.16643832	-0.15618932	0.04378432
0.51131032	0.15177532	0.12718432	-0.17226932	-0.15653832	0.04791932
0.51281632	0.15406132	0.12900632	-0.17571432	-0.15910532	0.05217632
0.51397832	0.15633132	0.13067832	-0.17777132	-0.16030932	0.05616632
0.51523932	0.15869832	0.13231032	-0.17686732	-0.15985432	0.05992032
0.51671832	0.16120132	0.13392432	-0.17232132	-0.16072932	0.06454732
0.51787732	0.16371232	0.13537332	-0.16670932	-0.15965732	0.06798932
0.51883932	0.16630932	0.13668132	-0.15835332	-0.15578732	0.07095232
0.43369332	0.14115932	0.11551432	-0.42916532	-0.18042032	0.08140932
0.52077832	0.17186932	0.13911232	-0.14220932	-0.14886532	0.07758032
0.52197332	0.17488732	0.14030032	-0.13571132	-0.14440732	0.08056832
0.52306632	0.17795832	0.14140232	-0.13185932	-0.13874632	0.08397932
0.52442832	0.18117232	0.14247132	-0.12954732	-0.13620832	0.08789232
0.52578332	0.18442032	0.14344532	-0.12844932	-0.13443232	0.09143232
0.52732332	0.18772832	0.14431932	-0.12738032	-0.13284832	0.09484032
0.52868632	0.19100332	0.14500732	-0.12700632	-0.13092332	0.09706132
0.53042432	0.19448832	0.14566332	-0.12399332	-0.12857932	0.09911532
0.53183432	0.19797232	0.14611632	-0.12073432	-0.12549332	0.10108632
0.53344032	0.20162732	0.14652332	-0.11396232	-0.12100132	0.10285432
0.53484732	0.20535732	0.14678532	-0.10462432	-0.11681032	0.10531232
0.53588532	0.20910332	0.14682932	-0.09452732	-0.10943832	0.10697432
0.53710932	0.21301532	0.14679632	-0.08300432	-0.10410432	0.10914132
0.53782432	0.21679332	0.14648732	-0.07303632	-0.09556832	0.11045432
0.53864232	0.22071832	0.14606232	-0.06369032	-0.08535232	0.11069432
0.53931032	0.22468432	0.14545932	-0.05570632	-0.07653432	0.11131032
0.54017932	0.22878432	0.14477032	-0.04695632	-0.06666932	0.11158232
0.54115932	0.23299732	0.14396432	-0.03941432	-0.05962532	0.11249032
0.54208532	0.23719332	0.14301632	-0.03526132	-0.05221932	0.11261332
0.54358332	0.24159232	0.14204132	-0.03056632	-0.04647332	0.11253432
0.54505932	0.24600532	0.14094332	-0.02602932	-0.04069332	0.11204432
0.54649432	0.25041132	0.13971232	-0.02253232	-0.03541632	0.11161132
0.54834832	0.25498732	0.13849632	-0.01813932	-0.03085832	0.11101932
0.55005832	0.25944632	0.13716832	-0.01786432	-0.02787332	0.11159632
0.55232432	0.26411532	0.13589832	-0.01591532	-0.02398932	0.11172632
0.55453332	0.26872232	0.13453332	-0.01627732	-0.02064432	0.11240432
0.55694132	0.27338132	0.13314632	-0.01792132	-0.01910332	0.11364532
0.55976932	0.27811332	0.13178932	-0.01873432	-0.01731232	0.11493732
0.56261732	0.28273832	0.13038732	-0.02275432	-0.01753132	0.11696332
0.56562532	0.28727832	0.12894032	-0.02720432	-0.01742532	0.11906732
0.56945332	0.29201932	0.12757932	-0.03111032	-0.02075932	0.12120032
0.57328032	0.29655832	0.12610332	-0.03622132	-0.02306132	0.12290732
0.57735532	0.30102632	0.12457532	-0.04128532	-0.02717132	0.12423832
0.58172932	0.30543032	0.12298532	-0.04516132	-0.03152132	0.12469932
0.58655532	0.30987732	0.12139032	-0.04722832	-0.03648432	0.12469432
0.59103932	0.31399132	0.11967932	-0.05090732	-0.03939732	0.12496232
0.59561232	0.31803132	0.11796032	-0.05482032	-0.04207832	0.12550832
0.60058332	0.32217132	0.11629732	-0.05781432	-0.04506032	0.12561432
0.60580632	0.32634632	0.11465932	-0.06040032	-0.04797332	0.12581632
0.61077532	0.33028032	0.11296132	-0.06423832	-0.04945632	0.12611432
0.61637232	0.33447232	0.11133532	-0.06707532	-0.05243332	0.12616332
0.62167632	0.33838432	0.10964332	-0.07096232	-0.05453532	0.12590732
0.62748132	0.34246432	0.10801832	-0.07328932	-0.05759532	0.12564132
0.63332732	0.34647532	0.10638732	-0.07585832	-0.06092332	0.12513832
0.63905732	0.35034832	0.10472232	-0.07928532	-0.06295232	0.12536032
0.64512032	0.35430932	0.10310432	-0.08125432	-0.06617932	0.12542832
0.65134932	0.35826032	0.10150332	-0.08337332	-0.06919332	0.12478132
0.65748132	0.36207732	0.09989532	-0.08626332	-0.07197232	0.12471332
0.66366332	0.36585632	0.09831332	-0.08888132	-0.07363932	0.12391732
0.66984732	0.36959232	0.09672832	-0.09031632	-0.07516332	0.12398632
0.67587232	0.37322232	0.09511532	-0.09165232	-0.07607532	0.12427832
0.68211332	0.37694532	0.09353332	-0.09139632	-0.07704332	0.12464532
0.68877432	0.38089032	0.09200632	-0.08885932	-0.07897432	0.12531132
0.69507832	0.38461032	0.09039832	-0.08709032	-0.08037632	0.12554632
0.70141832	0.38830432	0.08878732	-0.08465732	-0.08231332	0.12607432
0.70771032	0.39194932	0.08716132	-0.08273032	-0.08373132	0.12622632
0.71434032	0.39578032	0.08555332	-0.07947132	-0.08680132	0.12570832
0.72081932	0.39951732	0.08393132	-0.07663932	-0.08824632	0.12470732
0.72754832	0.40338132	0.08233832	-0.07384732	-0.09112632	0.12397032
0.73391132	0.40701232	0.08069632	-0.07207432	-0.09328432	0.12308532
0.74020732	0.41059532	0.07909032	-0.07192232	-0.09560932	0.12220632
0.74643432	0.41414332	0.07752532	-0.07070832	-0.09652432	0.12131532
0.75283832	0.41780032	0.07605832	-0.07084332	-0.09887032	0.12098032
0.75902732	0.42135332	0.07461232	-0.07038432	-0.09951932	0.12059832
0.76571532	0.42521032	0.07327032	-0.06868732	-0.10196232	0.12108532
0.77191132	0.42875932	0.07189532	-0.06803832	-0.10355532	0.12316132
0.77828232	0.43237232	0.07051832	-0.06694932	-0.10618532	0.12546132
0.78440532	0.43577532	0.06908532	-0.06745932	-0.10829032	0.12768232
0.79094132	0.43933632	0.06762332	-0.06727832	-0.11063032	0.13043832
0.79757032	0.44288232	0.06608432	-0.06643932	-0.11442332	0.13298432
0.80423932	0.44636332	0.06447532	-0.06641732	-0.11921232	0.13584432
0.81135332	0.45001732	0.06279632	-0.06431732	-0.12612032	0.13758332
0.81832532	0.45353932	0.06100532	-0.06277632	-0.13270732	0.13912232
0.82491132	0.45675932	0.05906832	-0.06235532	-0.13823832	0.14102932
0.83171232	0.46004532	0.05705932	-0.06252932	-0.14485132	0.14235632
0.83855932	0.46332532	0.05495732	-0.06096632	-0.15119232	0.14339832
0.84565732	0.46673232	0.05278932	-0.06088332	-0.16019332	0.14443332
0.85296132	0.47022332	0.05057532	-0.06086232	-0.16848932	0.14428432
0.85993832	0.47349832	0.04825132	-0.06174532	-0.17622432	0.14390932
0.86673632	0.47667332	0.04581232	-0.06240132	-0.18489232	0.14315332
0.87344532	0.47977332	0.04328832	-0.06235132	-0.19298032	0.14170632
0.88041532	0.48300132	0.04072532	-0.05942432	-0.20271232	0.13851432
0.88745132	0.48629432	0.03815132	-0.05345532	-0.21528632	0.13446432
0.89394932	0.48927332	0.03560732	-0.05260532	-0.22462232	0.13116132
0.89996132	0.49196632	0.03316532	-0.05674532	-0.23215332	0.12773432
0.90559432	0.49449132	0.03079232	-0.05987132	-0.23865632	0.12498832
0.91092832	0.49690932	0.02853832	-0.06689832	-0.24645932	0.12294732
0.91777532	0.50023632	0.02641532	-0.06832832	-0.25920132	0.12038232
0.92342632	0.50297832	0.02429332	-0.07190332	-0.26735532	0.11927132
0.92859932	0.50554132	0.02219732	-0.07641232	-0.27242332	0.11874832
0.93382332	0.50820232	0.02011032	-0.07746032	-0.27924332	0.11909532
0.93937332	0.51111232	0.01808632	-0.07909032	-0.28717632	0.11911232
0.94385332	0.51348832	0.01602432	-0.08482732	-0.29297932	0.11924632
0.94910632	0.51637532	0.01395532	-0.08827132	-0.30140232	0.12012132
0.95397732	0.51906332	0.01181732	-0.08900732	-0.30916032	0.11936132
0.95894232	0.52182032	0.00961132	-0.09459032	-0.31968332	0.11968732
0.96348932	0.52433432	0.00735132	-0.09912932	-0.32908832	0.11912032
0.96789032	0.52681032	0.00501932	-0.10956032	-0.33876932	0.12022532
0.97205832	0.52920232	0.00263432	-0.11781632	-0.34880432	0.12090832
0.97600232	0.53152632	0.00015832	-0.12719432	-0.35577432	0.12135932
0.97990832	0.53385832	-0.00238532	-0.13347032	-0.36861732	0.12075832
0.98320732	0.53588932	-0.00502332	-0.14445632	-0.37753832	0.12088732
0.98614232	0.53773132	-0.00777132	-0.15949932	-0.38764932	0.11858332
0.98971832	0.53996432	-0.01063832	-0.16948632	-0.39761932	0.11638832
0.99295332	0.54205932	-0.01357432	-0.18394732	-0.40529032	0.11277132
0.99527632	0.54370632	-0.01652732	-0.19748232	-0.41082332	0.10884732
0.99740932	0.54528432	-0.01952132	-0.20871632	-0.41216032	0.10436932
1.00063032	0.54749832	-0.02250532	-0.21286232	-0.41810932	0.09854032
1.00291032	0.54924132	-0.02542132	-0.22257032	-0.42815532	0.09361632
1.00472032	0.55075532	-0.02832132	-0.23229032	-0.43351032	0.09076832
1.00696032	0.55256632	-0.03115632	-0.24271332	-0.44243132	0.08582432
1.00962032	0.55465232	-0.03394632	-0.24900132	-0.45388932	0.08107232
1.01025032	0.55568932	-0.03659132	-0.25536532	-0.45442532	0.07688532
1.01170032	0.55723532	-0.03915832	-0.26295632	-0.45904632	0.07268832
1.01292032	0.55865032	-0.04159032	-0.26879732	-0.45966132	0.06822632
1.01368032	0.55975232	-0.04393132	-0.27358332	-0.44953232	0.06470032
1.01534032	0.56131032	-0.04622432	-0.27702332	-0.46069932	0.05852732
1.01552032	0.56204632	-0.04835732	-0.28417732	-0.45902632	0.05486732
1.01603032	0.56300032	-0.05038932	-0.28588532	-0.46043532	0.05081832
1.01572032	0.56352932	-0.05220532	-0.29022432	-0.45694232	0.04848232
1.01589032	0.56432832	-0.05390732	-0.28917332	-0.45332432	0.04704832
1.01669032	0.56543432	-0.05552532	-0.29253232	-0.45744932	0.04400332
1.01793032	0.56672432	-0.05703432	-0.29096332	-0.46326732	0.04150132
1.01919032	0.56795232	-0.05847332	-0.29627732	-0.46828332	0.03818232
1.01963032	0.56868332	-0.05976432	-0.29550132	-0.46942532	0.03692832
1.01965032	0.56911532	-0.06099532	-0.30330432	-0.46968032	0.03577632
1.01983032	0.56960332	-0.06211332	-0.30763932	-0.46964932	0.03387332
1.01944032	0.56978132	-0.06310632	-0.31517932	-0.47093532	0.03090032
1.01936032	0.57009232	-0.06398632	-0.32045432	-0.47183032	0.02911232
1.01954032	0.57061032	-0.06481932	-0.32050432	-0.47150932	0.02872732
1.02005032	0.57127232	-0.06559032	-0.31760932	-0.47195232	0.02863732
1.02096032	0.57215132	-0.06625732	-0.31731632	-0.47604732	0.02646032
1.02077032	0.57244732	-0.06676632	-0.31575432	-0.47672132	0.02825732
1.02166032	0.57332432	-0.06724632	-0.31363632	-0.48089032	0.02678532
1.02157032	0.57366832	-0.06758432	-0.31503032	-0.48186232	0.02581632
1.02141032	0.57394932	-0.06782732	-0.31245832	-0.48132932	0.02811832
1.02229032	0.57479332	-0.06807932	-0.30814532	-0.47810432	0.02972132
1.02262032	0.57530332	-0.06817432	-0.30901032	-0.47836932	0.02979732
1.02246032	0.57553632	-0.06815532	-0.31072632	-0.47939932	0.03004132
1.02239032	0.57582132	-0.06802132	-0.31304132	-0.48057032	0.03152832
1.02255032	0.57626832	-0.06775932	-0.31485532	-0.48710632	0.03065532
1.02193032	0.57634132	-0.06726732	-0.31371332	-0.48991432	0.03249632
1.02027032	0.57581432	-0.06656332	-0.31517232	-0.48313732	0.03680032
1.01903032	0.57560232	-0.06566032	-0.31448032	-0.48136932	0.04043132
1.01897032	0.57611032	-0.06462832	-0.30845932	-0.48352032	0.04513132
1.01829032	0.57625132	-0.06340432	-0.30693732	-0.48824032	0.05096932
1.01792032	0.57656132	-0.06208332	-0.30426332	-0.49379432	0.05609432
1.01842032	0.57728232	-0.06068632	-0.29842832	-0.49321232	0.06179832
1.01826032	0.57760832	-0.05913432	-0.29693132	-0.49652432	0.06735032
1.01804032	0.57788432	-0.05743732	-0.29460332	-0.48934632	0.07537332
1.01779032	0.57814832	-0.05562632	-0.29191432	-0.49446932	0.08158732
1.01799032	0.57869232	-0.05372332	-0.28489632	-0.48889232	0.09044632
1.01793032	0.57906932	-0.05178732	-0.27949932	-0.49151332	0.09776232
1.01741032	0.57918032	-0.04984632	-0.27408532	-0.49716732	0.10452732
1.01664032	0.57912232	-0.04790032	-0.26749732	-0.49865232	0.11232432
1.01655032	0.57946932	-0.04607432	-0.25959832	-0.49874532	0.11922632
1.01595032	0.57946832	-0.04432432	-0.25445932	-0.50047732	0.12503732
1.01533032	0.57943732	-0.04272132	-0.24764632	-0.50095632	0.13066732
1.01474032	0.57939532	-0.04129032	-0.24196432	-0.49797632	0.13697032
1.01377032	0.57906532	-0.04004932	-0.23829032	-0.49754932	0.14237532
1.01316032	0.57891232	-0.03905532	-0.23276332	-0.49527932	0.14606632
1.01310032	0.57900532	-0.03834632	-0.22806032	-0.49753032	0.14832432
1.01278032	0.57889332	-0.03794632	-0.22252632	-0.49165632	0.15093032
1.01195032	0.57843432	-0.03778432	-0.22019232	-0.49026532	0.15195932
1.01199032	0.57844032	-0.03797632	-0.21545732	-0.49258832	0.15104632
1.01167032	0.57821732	-0.03850432	-0.21458132	-0.49405932	0.14960932
1.01114032	0.57782532	-0.03937832	-0.21437032	-0.49594432	0.14776532
1.01055032	0.57740332	-0.04058632	-0.21476832	-0.48997232	0.14496132
1.01067032	0.57734432	-0.04219732	-0.21491332	-0.49376732	0.14052932
1.01071032	0.57724832	-0.04414832	-0.21547632	-0.49365632	0.13566632
1.01002032	0.57677732	-0.04636932	-0.22158032	-0.48705832	0.13155232
1.00983032	0.57659032	-0.04893432	-0.22708432	-0.48832932	0.12573432
1.00962032	0.57640932	-0.05177832	-0.23274632	-0.48666832	0.12013932
1.00953032	0.57633132	-0.05495532	-0.24430132	-0.49259832	0.11156932
1.00957032	0.57634132	-0.05840832	-0.25481432	-0.49017132	0.10306132
1.00883032	0.57590332	-0.06210432	-0.26889632	-0.48507432	0.09547232
1.00809032	0.57547232	-0.06601832	-0.28280532	-0.48536432	0.08525532
1.00783032	0.57533032	-0.07019032	-0.29434532	-0.48920232	0.07399632
1.00817032	0.57556032	-0.07456232	-0.30408432	-0.49490032	0.06083132
1.00854032	0.57578332	-0.07908532	-0.31312932	-0.49747132	0.04688832
1.00927032	0.57618232	-0.08366532	-0.31691632	-0.49547832	0.03291132
1.00987032	0.57642632	-0.08820232	-0.31983432	-0.49604832	0.01683132
1.01057032	0.57665432	-0.09249332	-0.31516632	-0.49275332	0.00017832
1.00980032	0.57601932	-0.09620532	-0.31288832	-0.48936532	-0.01481432
1.01012032	0.57629332	-0.09911632	-0.27708132	-0.47903432	-0.02484932
1.00913032	0.57662432	-0.09928232	-0.27544732	-0.47371432	-0.01822932
1.00996032	0.57708232	-0.09909332	-0.28822232	-0.48551432	-0.02012132
1.01023032	0.57714232	-0.09835332	-0.28190632	-0.48583232	-0.01627532
1.01010032	0.57714632	-0.09700832	-0.28610132	-0.49109032	-0.01374432
1.00992032	0.57718332	-0.09488532	-0.29917332	-0.49226632	-0.00768132
1.01000032	0.57739132	-0.09206432	-0.30923032	-0.49792432	0.00021632
1.01010032	0.57765832	-0.08869332	-0.31874532	-0.50475932	0.01073132
1.00985032	0.57770332	-0.08486232	-0.31601532	-0.50046032	0.02557132
1.00945032	0.57759132	-0.08078732	-0.31705032	-0.50336432	0.03972232
1.00960032	0.57771632	-0.07669032	-0.31176832	-0.50648532	0.05429632
1.00895032	0.57731932	-0.07246832	-0.30689632	-0.50645732	0.06818632
1.00802032	0.57672132	-0.06830132	-0.29533732	-0.50189832	0.08257132
1.00738032	0.57627032	-0.06436232	-0.28540532	-0.50206532	0.09316232
1.00745032	0.57615332	-0.06074132	-0.26727232	-0.49847332	0.10363632
1.00689032	0.57559132	-0.05730932	-0.25572332	-0.49679032	0.11323432
1.00768032	0.57567332	-0.05421932	-0.23916232	-0.49524232	0.12045032
1.00836032	0.57561832	-0.05137732	-0.22516032	-0.49645232	0.12656632
1.00862032	0.57524732	-0.04876932	-0.21447632	-0.49663732	0.13249332
1.00855032	0.57463032	-0.04634232	-0.20708632	-0.49798632	0.13725132
1.00830032	0.57390732	-0.04413132	-0.20428932	-0.49428032	0.14144532
1.00803032	0.57312932	-0.04209632	-0.20235232	-0.49817332	0.14462532
1.00853032	0.57279432	-0.04030832	-0.19549132	-0.49064132	0.14853332
1.00882032	0.57230532	-0.03873032	-0.19013432	-0.49189132	0.15131832
1.00955032	0.57203232	-0.03741432	-0.18389632	-0.49210132	0.15360432
1.00942032	0.57123332	-0.03622732	-0.18388732	-0.48185232	0.15577432
1.00968032	0.57064432	-0.03522532	-0.17854232	-0.48325232	0.15628232
1.00916032	0.56960632	-0.03434332	-0.17454932	-0.47839332	0.15676832
1.00910032	0.56887632	-0.03359132	-0.17106032	-0.47452632	0.15848332
1.00945032	0.56840832	-0.03290832	-0.16599232	-0.47457732	0.15891532
1.00967032	0.56790032	-0.03226432	-0.16147232	-0.47668132	0.16062732
1.00998032	0.56746432	-0.03167632	-0.15843332	-0.47398532	0.16178232
1.01005032	0.56688032	-0.03110932	-0.15629032	-0.47454432	0.16240232
1.01046032	0.56649932	-0.03061032	-0.15656232	-0.47352832	0.16322132
1.01023032	0.56572632	-0.03011132	-0.15950632	-0.47016232	0.16433332
1.01025032	0.56509032	-0.02965732	-0.16217832	-0.47032332	0.16343232
1.01073032	0.56472432	-0.02929932	-0.15991632	-0.46802132	0.16483732
1.01046032	0.56392532	-0.02892532	-0.16192632	-0.47013832	0.16353032
1.01078032	0.56343432	-0.02863932	-0.15856332	-0.46942532	0.16372232
1.01068032	0.56267832	-0.02839532	-0.15714532	-0.47302332	0.16328532
1.01056032	0.56192232	-0.02817332	-0.15468932	-0.46915732	0.16228532
1.01062032	0.56125232	-0.02793132	-0.15205732	-0.46824532	0.16144232
1.01054032	0.56050532	-0.02767032	-0.15116832	-0.46750532	0.15984432
1.00982032	0.55938732	-0.02731732	-0.15342432	-0.46355532	0.15933332
1.00965032	0.55859032	-0.02693132	-0.15391732	-0.46373932	0.15812232
1.00970032	0.55789332	-0.02647532	-0.15385932	-0.46424732	0.15809432
1.00925032	0.55689732	-0.02596432	-0.15278332	-0.45836432	0.15737432
1.00930032	0.55617232	-0.02540532	-0.15131032	-0.46085232	0.15738332
1.00860032	0.55500332	-0.02477032	-0.15214432	-0.46084832	0.15738432
1.00803032	0.55392932	-0.02405432	-0.15482532	-0.44998932	0.15777332
1.00758032	0.55291832	-0.02330432	-0.15295132	-0.44416032	0.15819432
1.00637032	0.55147732	-0.02249732	-0.15729232	-0.44189432	0.15850732
1.00653032	0.55076432	-0.02162732	-0.15157532	-0.44184432	0.15963532
1.00504032	0.54916832	-0.02068532	-0.15588932	-0.43500332	0.16015432
1.00469032	0.54820432	-0.01967932	-0.15603732	-0.43609532	0.16211532
1.00401032	0.54706532	-0.01860332	-0.15369032	-0.43577732	0.16420932
1.00259032	0.54555932	-0.01740932	-0.15436332	-0.42377832	0.16709132
1.00173032	0.54435532	-0.01618632	-0.15329532	-0.42135132	0.16845432
1.00113032	0.54326632	-0.01496932	-0.14988832	-0.41911832	0.17075732
1.00057032	0.54215132	-0.01371232	-0.14670232	-0.42230332	0.17242332
0.99986932	0.54092632	-0.01243532	-0.14172832	-0.41870332	0.17399332
0.99841732	0.53922132	-0.01111832	-0.14066132	-0.41467232	0.17622632
0.99722332	0.53762232	-0.00978932	-0.13791032	-0.41001132	0.17782732
0.99515132	0.53551932	-0.00836432	-0.14002332	-0.40428632	0.18053032
0.99445032	0.53412432	-0.00693032	-0.13526832	-0.40238032	0.18365332
0.99358332	0.53257232	-0.00544432	-0.13009632	-0.40164732	0.18561532
0.99256232	0.53088832	-0.00389832	-0.12498032	-0.39541132	0.18772432
0.99046632	0.52861532	-0.00229332	-0.12893732	-0.38967332	0.19099232
0.98920932	0.52684632	-0.00064432	-0.12529732	-0.38487032	0.19362432
0.98807032	0.52519632	0.00108432	-0.12153532	-0.37636732	0.19708232
0.98636632	0.52327732	0.00291532	-0.12150032	-0.37267632	0.20192332
0.98515232	0.52170032	0.00485732	-0.11719032	-0.36371032	0.20626832
0.98424332	0.52030232	0.00687632	-0.11074132	-0.35886632	0.21112532
0.98244132	0.51844232	0.00892932	-0.10794532	-0.35070732	0.21784432
0.98122532	0.51691232	0.01099532	-0.10105932	-0.34482232	0.22424032
0.98032432	0.51555832	0.01308432	-0.08906532	-0.34001132	0.23206932
0.97790932	0.51337332	0.01517832	-0.08427032	-0.32817132	0.23993632
0.97671632	0.51178432	0.01726432	-0.08037932	-0.32213732	0.24752632
0.97520632	0.50993732	0.01933032	-0.07955732	-0.31529132	0.25485332
0.97378632	0.50802532	0.02129832	-0.08103032	-0.30744632	0.26170432
0.97204432	0.50579432	0.02313732	-0.08566332	-0.29997832	0.26826132
0.96992432	0.50326232	0.02482732	-0.09385032	-0.29036532	0.27348432
0.96853232	0.50093832	0.02638732	-0.09536132	-0.28618332	0.27769532
0.96688232	0.49833232	0.02779432	-0.09886332	-0.27952932	0.28066832
0.96564032	0.49581132	0.02906132	-0.09824532	-0.27477732	0.28283932
0.96315832	0.49255832	0.03019332	-0.10320132	-0.26622632	0.28403332
0.96127432	0.48953232	0.03122032	-0.10243132	-0.25724932	0.28479832
0.95937532	0.48644332	0.03216332	-0.10248232	-0.25312632	0.28548332
0.95756532	0.48335132	0.03304432	-0.10323832	-0.24723532	0.28540232
0.95541032	0.48004032	0.03388732	-0.10451432	-0.24083932	0.28440632
0.95334332	0.47671732	0.03472432	-0.10928532	-0.23477132	0.28433932
0.95168132	0.47356132	0.03559532	-0.11447532	-0.23200132	0.28398332
0.94952632	0.47018632	0.03645132	-0.12165532	-0.22496332	0.28328832
0.94762332	0.46695932	0.03731732	-0.12797632	-0.22251832	0.28393432
0.94638332	0.46406332	0.03821432	-0.13159332	-0.22075932	0.28481832
0.94453832	0.46094432	0.03910632	-0.13725832	-0.21664532	0.28567632
0.94234432	0.45769932	0.03998432	-0.14248732	-0.21397232	0.28729332
0.94063632	0.45475232	0.04087032	-0.14642432	-0.21415032	0.28910032
0.93862232	0.45171032	0.04172632	-0.15257632	-0.21184732	0.29037232
0.93611032	0.44850932	0.04252932	-0.16042932	-0.21011932	0.29181532
0.93434332	0.44568532	0.04333832	-0.16690332	-0.20914232	0.29290432
0.93274332	0.44299032	0.04411432	-0.17238232	-0.20907732	0.29408432
0.93013432	0.43988632	0.04479032	-0.18186332	-0.20754732	0.29389432
0.92806832	0.43710232	0.04545832	-0.18813832	-0.20759232	0.29391032
0.92637032	0.43458432	0.04611932	-0.19245132	-0.20876732	0.29447032
0.92388332	0.43181332	0.04671832	-0.19727732	-0.20720232	0.29470332
0.92136032	0.42912732	0.04732332	-0.20014732	-0.20751332	0.29541332
0.91878632	0.42655732	0.04793032	-0.20278132	-0.20497032	0.29610632
0.91638132	0.42421132	0.04854832	-0.20458432	-0.20536632	0.29735032
0.91411632	0.42202532	0.04916032	-0.20701132	-0.20390932	0.29779132
0.91129332	0.41966132	0.04971832	-0.21101532	-0.20161532	0.29887132
0.90880832	0.41751332	0.05027032	-0.21612132	-0.20165532	0.29961632
0.90692532	0.41572032	0.05081232	-0.21962332	-0.20174132	0.30013032
0.90498332	0.41397032	0.05128732	-0.22335632	-0.20236432	0.30006132
0.90209832	0.41185032	0.05164032	-0.22727832	-0.20091932	0.29961732
0.89973632	0.41000632	0.05195032	-0.23011532	-0.20038032	0.29885032
0.89750932	0.40825432	0.05216832	-0.23022132	-0.20001932	0.29788132
0.89537732	0.40659032	0.05231132	-0.22968632	-0.19986632	0.29712032
0.89287632	0.40478432	0.05232832	-0.22787732	-0.20023832	0.29565932
0.89067932	0.40318632	0.05228432	-0.22610632	-0.20148532	0.29430932
0.88831132	0.40153832	0.05216932	-0.22509332	-0.20207532	0.29264632
0.88589032	0.39990532	0.05197532	-0.22236432	-0.20318632	0.29013732
0.88366732	0.39839632	0.05176032	-0.22151932	-0.20542232	0.28733532
0.88136232	0.39688532	0.05154332	-0.22167332	-0.20892232	0.28456032
0.87950632	0.39560532	0.05138432	-0.22299132	-0.21157632	0.28185432
0.87779732	0.39440732	0.05126832	-0.22715232	-0.21468932	0.27871132
0.87617432	0.39329532	0.05117732	-0.23195232	-0.21913532	0.27691532
0.87446532	0.39219132	0.05111432	-0.23790132	-0.22215532	0.27499232
0.87287932	0.39117132	0.05106432	-0.24190832	-0.22624732	0.27273932
0.87106432	0.39006432	0.05099132	-0.24560032	-0.22954632	0.27077732
0.86938832	0.38910732	0.05092232	-0.24461332	-0.23396832	0.26886032
0.86723832	0.38804532	0.05085332	-0.24279732	-0.23532532	0.26701232
0.86517132	0.38715532	0.05083932	-0.23885632	-0.23575132	0.26541932
0.86301532	0.38633032	0.05090132	-0.23528432	-0.23954532	0.26299732
0.86107632	0.38572132	0.05109732	-0.23195232	-0.23944032	0.26170632
0.85907632	0.38517432	0.05138732	-0.23188732	-0.24063932	0.26022132
0.85692932	0.38469732	0.05175332	-0.23143732	-0.24002132	0.25977232
0.85486232	0.38436632	0.05217332	-0.23100032	-0.24127032	0.25850232
0.85291032	0.38421032	0.05260732	-0.22894632	-0.24077432	0.25749632
0.85034432	0.38383932	0.05301132	-0.22880932	-0.24017332	0.25660932
0.84761932	0.38343532	0.05341432	-0.22919332	-0.23960732	0.25561832
0.84592432	0.38352732	0.05390432	-0.22586932	-0.24240132	0.25355632
0.84296932	0.38309732	0.05431932	-0.22388832	-0.24162332	0.25137832
0.84051932	0.38295732	0.05480332	-0.21878732	-0.24450632	0.24978832
0.83783332	0.38282132	0.05531632	-0.21387832	-0.24600732	0.24875632
0.83509332	0.38275432	0.05588332	-0.20941432	-0.24758432	0.24770232
0.83237432	0.38283232	0.05650532	-0.20519032	-0.24831732	0.24753532
0.82964232	0.38303632	0.05717032	-0.20197532	-0.24655732	0.24815832
0.82665532	0.38325832	0.05782832	-0.20035732	-0.24626032	0.24880432
0.82413332	0.38383632	0.05848632	-0.19726432	-0.24574532	0.24928932
0.82138832	0.38437032	0.05910632	-0.19347332	-0.24647332	0.24978832
0.81793132	0.38462532	0.05963732	-0.19062132	-0.24530832	0.25031432
0.81523832	0.38530132	0.06016032	-0.18483532	-0.24270132	0.25079432
0.81212532	0.38582332	0.06060532	-0.17919232	-0.24168932	0.25236532
0.80859132	0.38623132	0.06092032	-0.17106132	-0.23732032	0.25425732
0.80432332	0.38634032	0.06108732	-0.16228332	-0.23107232	0.25637532
0.80124932	0.38701832	0.06125632	-0.14853232	-0.23265432	0.25856532
0.79734132	0.38712832	0.06133932	-0.14096832	-0.23535932	0.26072932
0.79377832	0.38718432	0.06138932	-0.13854332	-0.23763632	0.26135132
0.79132332	0.38750732	0.06149632	-0.13933532	-0.24390832	0.26170632
0.78890532	0.38762932	0.06152232	-0.14647232	-0.24457632	0.26043432
0.78710732	0.38786532	0.06147032	-0.15414232	-0.25127432	0.25721132
0.78517332	0.38795032	0.06130532	-0.16430432	-0.25385532	0.25389632
0.78308932	0.38789032	0.06098932	-0.17385032	-0.25503232	0.24840132
0.78184232	0.38817832	0.06060532	-0.18111132	-0.25820432	0.24400332
0.77984132	0.38801632	0.06006132	-0.19012832	-0.25734132	0.23938232
0.77856932	0.38815732	0.05948832	-0.19709332	-0.25815432	0.23475932
0.77663832	0.38795032	0.05878932	-0.20513032	-0.25516632	0.23191832
0.77488132	0.38781732	0.05802932	-0.20986332	-0.25317432	0.22903132
0.77321532	0.38773132	0.05718832	-0.21337932	-0.25123732	0.22739832
0.77169832	0.38763532	0.05627932	-0.21662332	-0.24909232	0.22482732
0.77021032	0.38747132	0.05532232	-0.22401132	-0.24543732	0.22174532
0.76857132	0.38708832	0.05429832	-0.23580032	-0.23884132	0.21862232
0.76720332	0.38670132	0.05322332	-0.24598232	-0.23175732	0.21546432
0.76619432	0.38634732	0.05210932	-0.25244932	-0.22750632	0.21212432
0.76449632	0.38550532	0.05088332	-0.25861832	-0.22209932	0.20902532
0.76324832	0.38471032	0.04963232	-0.26598232	-0.22020232	0.20482832
0.76207132	0.38383532	0.04836132	-0.27382432	-0.21719132	0.20036832
0.76047532	0.38268532	0.04710432	-0.28292332	-0.21239132	0.19654632
0.75968032	0.38191232	0.04595332	-0.28864732	-0.21214532	0.19306232
0.75874032	0.38107632	0.04489632	-0.29463432	-0.21092032	0.19074332
0.75732232	0.38005332	0.04385932	-0.30069332	-0.20828432	0.18986232
0.75636432	0.37931332	0.04295332	-0.30438032	-0.20751532	0.18900232
0.75528232	0.37856532	0.04208132	-0.30639532	-0.20601332	0.18953132
0.75447032	0.37796032	0.04125932	-0.30650732	-0.20443632	0.19011532
0.75353232	0.37725532	0.04048132	-0.30754732	-0.20340332	0.19110932
0.75259632	0.37653432	0.03976832	-0.31076432	-0.20094832	0.19171932
0.75220032	0.37610832	0.03911032	-0.31565532	-0.19986932	0.19225532
0.75163032	0.37563032	0.03847032	-0.32054232	-0.19751332	0.19314132
0.75128432	0.37525432	0.03785132	-0.32563732	-0.19592432	0.19419132
0.75110332	0.37490532	0.03721832	-0.33152732	-0.19446832	0.19517932
0.75092632	0.37449532	0.03657732	-0.33776932	-0.19318832	0.19592632
0.75127832	0.37425632	0.03590432	-0.34142632	-0.19342832	0.19654732
0.75154032	0.37386832	0.03522032	-0.34642632	-0.19365932	0.19693032
0.75207332	0.37354832	0.03445432	-0.34924632	-0.19479432	0.19645032
0.75269232	0.37319732	0.03365832	-0.35038132	-0.19474232	0.19599532
0.75291632	0.37258232	0.03273632	-0.35066332	-0.19495332	0.19531932
0.75321132	0.37196332	0.03176032	-0.35075332	-0.19445732	0.19477832
0.75340932	0.37128332	0.03072932	-0.35078332	-0.19312732	0.19358232
0.75387532	0.37071332	0.02967332	-0.35054632	-0.19188932	0.19369632
0.75465632	0.37030732	0.02859932	-0.34927832	-0.19167932	0.19345332
0.75526032	0.36981832	0.02748332	-0.34925432	-0.19168732	0.19449832
0.75589632	0.36933832	0.02627632	-0.34898032	-0.19141432	0.19569432
0.75646432	0.36873232	0.02497532	-0.35126332	-0.19274132	0.19733632
0.75741032	0.36817332	0.02356832	-0.35635832	-0.19377732	0.19728032
0.75868032	0.36764132	0.02205032	-0.36179232	-0.19531032	0.19593132
0.76067032	0.36734532	0.02042032	-0.36777832	-0.20003432	0.19364032
0.76133332	0.36634032	0.01865032	-0.37808132	-0.20074032	0.19076232
0.76228232	0.36542132	0.01679132	-0.38667932	-0.20283232	0.18673732
0.76360732	0.36464832	0.01482132	-0.39321632	-0.20357432	0.18311732
0.76485632	0.36376532	0.01278232	-0.39851632	-0.20405332	0.17894032
0.76533032	0.36248632	0.01072932	-0.40552832	-0.20505132	0.17451532
0.76660332	0.36153632	0.00871032	-0.41082132	-0.20989732	0.17094032
0.76855832	0.36091032	0.00678332	-0.41557932	-0.21393432	0.16646832
0.76859732	0.35941932	0.00491332	-0.42785932	-0.21290432	0.16342532
0.77037032	0.35871732	0.00314832	-0.43766132	-0.21993332	0.16170432
0.77212832	0.35799732	0.00143032	-0.44630332	-0.22701632	0.15997632
0.77252832	0.35671132	-0.00025532	-0.45836932	-0.22908132	0.15824332
0.77319732	0.35560532	-0.00188832	-0.46688132	-0.23210232	0.15703932
0.77477532	0.35491732	-0.00346832	-0.47293932	-0.23851832	0.15563432
0.77622532	0.35422232	-0.00500432	-0.47740132	-0.24131732	0.15475832
0.77567232	0.35272032	-0.00648732	-0.48443132	-0.24030032	0.15450232
0.77571332	0.35154932	-0.00796932	-0.48802132	-0.24047932	0.15355932
0.77664532	0.35081732	-0.00939732	-0.48780032	-0.23622532	0.15152132
0.77712632	0.34992132	-0.01079332	-0.48836232	-0.23164332	0.15107532
0.77721532	0.34888832	-0.01215132	-0.48874532	-0.22631332	0.14973332
0.77680132	0.34767732	-0.01345632	-0.48899532	-0.22454232	0.14842532
0.77583932	0.34623132	-0.01470832	-0.48978232	-0.21897332	0.14729132
0.77573932	0.34518832	-0.01594232	-0.48800632	-0.21492132	0.14525732
0.77532632	0.34403732	-0.01708032	-0.48498032	-0.21088032	0.14388932
0.77546532	0.34317832	-0.01811932	-0.48035532	-0.20546932	0.14220632
0.77520032	0.34220432	-0.01902932	-0.47694032	-0.20197332	0.14062532
0.77491632	0.34124532	-0.01981032	-0.47567432	-0.20141432	0.13880932
0.77419932	0.34010032	-0.02042032	-0.47507532	-0.19766632	0.13634932
0.77329232	0.33890232	-0.02088532	-0.47623432	-0.19364032	0.13418532
0.77266032	0.33784432	-0.02123032	-0.47803432	-0.19036732	0.13134632
0.77208932	0.33682732	-0.02147732	-0.47830632	-0.18769132	0.12943532
0.77200632	0.33602732	-0.02165832	-0.47791132	-0.18454032	0.12683232
0.77192232	0.33526632	-0.02177232	-0.47736632	-0.18477432	0.12492032
0.77097032	0.33416132	-0.02177532	-0.47898132	-0.18145932	0.12316832
0.77103532	0.33354032	-0.02173032	-0.47828832	-0.17839032	0.12211832
0.77140332	0.33307032	-0.02161932	-0.47770632	-0.17657932	0.12149632
0.77116632	0.33236432	-0.02145632	-0.47846732	-0.17331232	0.12197432
0.77126632	0.33183532	-0.02130032	-0.47734732	-0.17145932	0.12289832
0.77147232	0.33135732	-0.02115632	-0.47567132	-0.17053632	0.12411732
0.77187932	0.33095832	-0.02111132	-0.47343832	-0.16899632	0.12514032
0.77208032	0.33047232	-0.02112632	-0.47216432	-0.16810732	0.12611332
0.77315332	0.33029332	-0.02130832	-0.46894332	-0.17043432	0.12583432
0.77288932	0.32943932	-0.02154432	-0.46811232	-0.16939532	0.12567032
0.77340432	0.32884932	-0.02190732	-0.46561232	-0.16986432	0.12375032
0.77323932	0.32787932	-0.02231832	-0.46466332	-0.16762832	0.12159632
0.77470932	0.32763432	-0.02282632	-0.46126132	-0.17015232	0.11906932
0.77573232	0.32718532	-0.02334132	-0.45937632	-0.16984232	0.11665132
0.77669532	0.32665932	-0.02380732	-0.46044932	-0.17387332	0.11416132
0.77740032	0.32603332	-0.02425432	-0.46201732	-0.17736832	0.11251832
0.77806432	0.32536332	-0.02462032	-0.46496632	-0.18187232	0.11049932
0.77892432	0.32477232	-0.02497032	-0.46755732	-0.18577332	0.10855932
0.77920632	0.32391132	-0.02529432	-0.47126232	-0.18937232	0.10774632
0.78098832	0.32368132	-0.02563132	-0.47049732	-0.19481032	0.10566332
0.78210932	0.32316132	-0.02592432	-0.47145132	-0.20179332	0.10338732
0.78440932	0.32315432	-0.02625432	-0.46931432	-0.20977932	0.10102732
0.78509332	0.32249732	-0.02646432	-0.46911432	-0.21490832	0.09877832
0.78619032	0.32205032	-0.02667832	-0.46692932	-0.21894632	0.09581732
0.78722832	0.32160632	-0.02681332	-0.46432432	-0.22332732	0.09259332
0.78786332	0.32102132	-0.02683332	-0.46250432	-0.22733532	0.09035732
0.78955232	0.32094932	-0.02677132	-0.46024932	-0.23757432	0.08621332
0.79129532	0.32094232	-0.02657032	-0.45984232	-0.24563732	0.08324532
0.79325532	0.32105532	-0.02624632	-0.46343332	-0.25927632	0.07981432
0.79504832	0.32113832	-0.02580132	-0.46847332	-0.27106232	0.07707832
0.79638632	0.32109732	-0.02524232	-0.47716032	-0.28065932	0.07509432
0.79860732	0.32143032	-0.02465832	-0.48376232	-0.29051332	0.07395032
0.80111232	0.32192132	-0.02402432	-0.48866632	-0.30761432	0.07219032
0.80388232	0.32250632	-0.02342832	-0.49220632	-0.31601732	0.07226932
0.80670032	0.32312332	-0.02289732	-0.49501232	-0.32587632	0.07197732
0.80930632	0.32361032	-0.02244632	-0.49437332	-0.33545932	0.07161032
0.81161032	0.32393932	-0.02208732	-0.49361232	-0.34273432	0.07127432
0.81356832	0.32408032	-0.02180532	-0.49126732	-0.35197232	0.06909432
0.81457032	0.32381232	-0.02156532	-0.49242432	-0.35613432	0.06701132
0.81581832	0.32358932	-0.02136432	-0.49337532	-0.35858432	0.06508532
0.81743332	0.32348332	-0.02114932	-0.49602132	-0.36442332	0.06063532
0.81930932	0.32345932	-0.02086432	-0.49913032	-0.36872832	0.05742032
0.82113632	0.32346332	-0.02047432	-0.50135232	-0.37076032	0.05551632
0.82249132	0.32332732	-0.01997932	-0.50581232	-0.37346932	0.05290132
0.82361132	0.32317732	-0.01931932	-0.50881332	-0.37463532	0.05110932
0.82522332	0.32328132	-0.01858932	-0.50817732	-0.37485432	0.05044432
0.82581532	0.32303132	-0.01773032	-0.50812432	-0.37507432	0.04944032
0.82627332	0.32274632	-0.01680032	-0.50756432	-0.37161532	0.05040232
0.82635032	0.32232532	-0.01583932	-0.50694132	-0.36931032	0.05094132
0.82731932	0.32220832	-0.01493132	-0.50447832	-0.36788532	0.05070532
0.82800032	0.32194932	-0.01403532	-0.50271832	-0.36608132	0.05067832
0.82908332	0.32181832	-0.01319732	-0.49966432	-0.36264832	0.05163832
0.83019232	0.32161132	-0.01247132	-0.49809832	-0.36104532	0.05189232
0.83160632	0.32145832	-0.01187032	-0.49618832	-0.36028132	0.05203032
0.83302232	0.32123132	-0.01139432	-0.49595532	-0.35974032	0.05120732
0.83404732	0.32079832	-0.01103332	-0.49545432	-0.36007832	0.05153232
0.83515632	0.32033132	-0.01081132	-0.49531032	-0.35682332	0.05174032
0.83574332	0.31963232	-0.01072932	-0.49602832	-0.35449432	0.05093332
0.83561932	0.31858132	-0.01075432	-0.49787832	-0.35084532	0.05069932
0.83690632	0.31799632	-0.01100132	-0.49644432	-0.34924132	0.04940332
0.83767532	0.31718932	-0.01138832	-0.49445532	-0.34654332	0.04771632
0.83854532	0.31632832	-0.01194232	-0.49255832	-0.33986132	0.04654632
0.83926332	0.31541532	-0.01260232	-0.49172532	-0.33495332	0.04478932
0.83919232	0.31426132	-0.01335032	-0.49155932	-0.32791532	0.04238332
0.83920532	0.31307232	-0.01418832	-0.49318732	-0.32136732	0.03991032
0.84058432	0.31234832	-0.01515632	-0.49321432	-0.31999432	0.03633332
0.84075532	0.31117732	-0.01620832	-0.49515632	-0.31392632	0.03446532
0.84178832	0.31032732	-0.01730832	-0.49516832	-0.30620332	0.03254332
0.84180532	0.30914832	-0.01839232	-0.49783732	-0.30147732	0.02962832
0.84230232	0.30812432	-0.01949032	-0.49958732	-0.30134232	0.02644032
0.84248532	0.30694732	-0.02062032	-0.50485232	-0.29837032	0.02187832
0.84307332	0.30597832	-0.02176432	-0.50786632	-0.29274732	0.01866332
0.84398832	0.30508532	-0.02291532	-0.51201932	-0.28757732	0.01542432
0.84532032	0.30434732	-0.02409732	-0.51362332	-0.28530732	0.01102432
0.84583232	0.30332132	-0.02527732	-0.51562832	-0.27738132	0.00915232
0.84684632	0.30245432	-0.02653532	-0.51482232	-0.27226532	0.00360732
0.84675332	0.30117732	-0.02778532	-0.51088532	-0.26068432	-0.00014232
0.84679332	0.29993632	-0.02913532	-0.50716532	-0.24668932	-0.00340032
0.84621432	0.29847232	-0.03044132	-0.49912432	-0.23439732	-0.00749932
0.84659732	0.29735532	-0.03179332	-0.49034032	-0.22442732	-0.01314932
0.84579232	0.29584932	-0.03311632	-0.47885732	-0.21193832	-0.01363632
0.84576932	0.29464632	-0.03444932	-0.46670632	-0.19966532	-0.01518132
0.84551932	0.29334832	-0.03574032	-0.45494832	-0.19068732	-0.01640032
0.84535232	0.29206232	-0.03707432	-0.44447132	-0.17917932	-0.01570732
0.84621632	0.29105232	-0.03851432	-0.43420932	-0.17393532	-0.01741032
0.84724532	0.29005632	-0.03995432	-0.42718632	-0.16898432	-0.01828332
0.84792632	0.28886332	-0.04133832	-0.42700832	-0.16387032	-0.01896132
0.84892532	0.28777332	-0.04276932	-0.42543132	-0.16225132	-0.01938032
0.84956832	0.28653132	-0.04416932	-0.42738732	-0.15892332	-0.01961832
0.85087132	0.28551332	-0.04566732	-0.42620932	-0.15672232	-0.02147832
0.85165332	0.28433932	-0.04719832	-0.42361032	-0.15316832	-0.02307532
0.85249632	0.28324832	-0.04872132	-0.41795332	-0.15108632	-0.02607432
0.85271332	0.28201232	-0.05017132	-0.40962532	-0.14667832	-0.02754432
0.85190532	0.28050932	-0.05145832	-0.40678132	-0.14004832	-0.02688332
0.85269332	0.27953632	-0.05275532	-0.40066532	-0.13915532	-0.02792132
0.85291932	0.27837032	-0.05401332	-0.40028332	-0.13455732	-0.02761332
0.85355432	0.27730532	-0.05531932	-0.39977932	-0.13379832	-0.02923332
0.85438732	0.27629132	-0.05670032	-0.40047632	-0.13371732	-0.03212032
0.85483132	0.27515432	-0.05803432	-0.40249732	-0.13198932	-0.03476932
0.85545432	0.27410932	-0.05935232	-0.40405532	-0.13132432	-0.03921232
0.85554532	0.27292432	-0.06055232	-0.40584532	-0.13042832	-0.04236832
0.85479732	0.27151232	-0.06157332	-0.40907332	-0.12557432	-0.04441432
0.85485032	0.27044232	-0.06254832	-0.40737232	-0.12733632	-0.04858832
0.85392932	0.26913232	-0.06333032	-0.40773832	-0.12253432	-0.05082632
0.85320832	0.26795432	-0.06400532	-0.40488932	-0.11766732	-0.05345432
0.85206232	0.26670832	-0.06450132	-0.40303132	-0.11312732	-0.05515632
0.85122432	0.26556332	-0.06486132	-0.40034732	-0.10953632	-0.05608632
0.85021332	0.26435832	-0.06509432	-0.39762732	-0.10654032	-0.05781232
0.84969832	0.26331732	-0.06529832	-0.39517032	-0.10437332	-0.05845732
0.84889332	0.26214532	-0.06546732	-0.39369632	-0.09972932	-0.05929432
0.84787732	0.26087032	-0.06567632	-0.39238732	-0.09659632	-0.06066932
0.84751932	0.25973632	-0.06603032	-0.38904932	-0.09583932	-0.06355632
0.84678832	0.25846132	-0.06647532	-0.38752132	-0.09299232	-0.06649932
0.84594932	0.25709732	-0.06705032	-0.38619332	-0.08848032	-0.07033632
0.84530132	0.25573632	-0.06779532	-0.38585232	-0.08479932	-0.07443132
0.84498332	0.25441332	-0.06878132	-0.38392132	-0.08182032	-0.08048632
0.84459832	0.25300032	-0.06997732	-0.38606732	-0.07915732	-0.08657732
0.84465932	0.25167632	-0.07143532	-0.38583832	-0.07951232	-0.09393232
0.84418332	0.25019432	-0.07303232	-0.38756832	-0.07549532	-0.10064432
0.84469232	0.24897632	-0.07487332	-0.38588132	-0.07845632	-0.10901532
0.84451332	0.24763732	-0.07684532	-0.38560132	-0.07834632	-0.11634532
0.84418132	0.24634232	-0.07896532	-0.38200832	-0.07787532	-0.12405932
0.84351932	0.24506432	-0.08112032	-0.37753132	-0.07674532	-0.13097532
0.84307332	0.24397732	-0.08323632	-0.37094832	-0.07512532	-0.13695332
0.84274632	0.24301332	-0.08525332	-0.36412232	-0.07597232	-0.14204232
0.84205132	0.24202532	-0.08707432	-0.35912432	-0.07433032	-0.14551332
0.84193232	0.24128432	-0.08877632	-0.35737432	-0.07434632	-0.14798232
0.84181732	0.24062332	-0.09035532	-0.35514632	-0.07727932	-0.15158332
0.84177832	0.24007432	-0.09185132	-0.35642532	-0.07788532	-0.15409832
0.84198232	0.23967132	-0.09328932	-0.35713232	-0.08152432	-0.15747732
0.84201132	0.23928332	-0.09463432	-0.35997232	-0.08658932	-0.16157032
0.84191232	0.23893132	-0.09592632	-0.36239132	-0.08733832	-0.16559232
0.84181032	0.23866732	-0.09714732	-0.36265132	-0.08990532	-0.17011332
0.84125232	0.23838732	-0.09825732	-0.36567832	-0.08937432	-0.17416232
0.84082732	0.23818632	-0.09931232	-0.36622132	-0.09068232	-0.17891532
0.84023632	0.23802532	-0.10027632	-0.36341632	-0.09105432	-0.18256832
0.84016432	0.23803732	-0.10121332	-0.35778932	-0.09201032	-0.18597232
0.83900732	0.23776832	-0.10196632	-0.35991932	-0.09163432	-0.18888632
0.83871732	0.23782732	-0.10288032	-0.35857132	-0.09432632	-0.19351932
0.83844532	0.23795432	-0.10389132	-0.35654232	-0.09395632	-0.19794332
0.83790432	0.23808832	-0.10501632	-0.35657732	-0.09567132	-0.20489032
0.83714032	0.23824232	-0.10620432	-0.35534732	-0.09575532	-0.21247132
0.83673832	0.23857632	-0.10740132	-0.35509932	-0.09528032	-0.21987932
0.83575032	0.23876032	-0.10835032	-0.35945832	-0.09068932	-0.22543032
0.83557632	0.23924232	-0.10910732	-0.35881932	-0.09342732	-0.23013332
0.83499332	0.23968132	-0.10960832	-0.35912232	-0.09087032	-0.23115732
0.83471032	0.24029532	-0.11005432	-0.35756232	-0.09330832	-0.23340432
0.83419732	0.24094032	-0.11054332	-0.35180332	-0.09305832	-0.23522532
0.83385232	0.24167732	-0.11111032	-0.34608032	-0.09591432	-0.23838332
0.83304132	0.24227632	-0.11160832	-0.34399432	-0.09454932	-0.24056532
0.83238732	0.24290632	-0.11210032	-0.34330532	-0.09516632	-0.24435832
0.83219232	0.24363832	-0.11260632	-0.33997132	-0.09789932	-0.24834432
0.83117332	0.24416932	-0.11293232	-0.34205932	-0.09710232	-0.25128932
0.83085132	0.24491032	-0.11332332	-0.33785132	-0.10035432	-0.25399832
0.83021132	0.24553932	-0.11355732	-0.33243132	-0.09968032	-0.25612332
0.82918732	0.24602732	-0.11363332	-0.33594132	-0.09928232	-0.25710732
0.82873332	0.24666732	-0.11374632	-0.33363732	-0.10039732	-0.25865232
0.82826232	0.24732932	-0.11382532	-0.33426132	-0.10063632	-0.26027932
0.82853332	0.24827832	-0.11401132	-0.33237632	-0.10341932	-0.26210432
0.82800732	0.24910132	-0.11415832	-0.33468632	-0.10373632	-0.26292732
0.82829632	0.25025232	-0.11451232	-0.33319332	-0.11171332	-0.26732732
0.82778132	0.25130732	-0.11470932	-0.33460532	-0.10968732	-0.26819332
0.82733732	0.25247332	-0.11484432	-0.33720232	-0.11235432	-0.26897732
0.82684032	0.25372532	-0.11479232	-0.33748432	-0.10906332	-0.26878932
0.82649832	0.25508432	-0.11467532	-0.33984732	-0.11200332	-0.26969332
0.82672832	0.25676232	-0.11460232	-0.33390632	-0.11376232	-0.27111732
0.82635132	0.25841832	-0.11451032	-0.32956732	-0.11403532	-0.27160232
0.82542732	0.26000832	-0.11436432	-0.32865532	-0.11236032	-0.27082332
0.82506432	0.26182132	-0.11420132	-0.32863032	-0.11345732	-0.27078532
0.82483932	0.26375132	-0.11397332	-0.32915132	-0.11473432	-0.27067132
0.82475732	0.26576532	-0.11365332	-0.33129532	-0.11486532	-0.27079132
0.82451232	0.26780732	-0.11315432	-0.33432732	-0.11624832	-0.27177532
0.82531932	0.27030832	-0.11272832	-0.33464132	-0.11589732	-0.27205832
0.82549232	0.27281332	-0.11214032	-0.33188132	-0.11400332	-0.27156732
0.82507332	0.27534332	-0.11141932	-0.32901132	-0.11001732	-0.26966532
0.82441232	0.27796432	-0.11059732	-0.32887332	-0.10852132	-0.26724332
0.82431732	0.28084732	-0.10972032	-0.32411632	-0.10809832	-0.26565532
0.82375832	0.28361132	-0.10853332	-0.32890732	-0.11052332	-0.26350632
0.82348332	0.28648132	-0.10729832	-0.33388232	-0.11082932	-0.26289432
0.82330832	0.28940732	-0.10609432	-0.34071732	-0.11133432	-0.26408832
0.82400032	0.29260732	-0.10492732	-0.34416032	-0.11882332	-0.26835932
0.82384932	0.29543732	-0.10357532	-0.35209932	-0.12270432	-0.27157732
0.82415732	0.29831332	-0.10211832	-0.35688932	-0.12786332	-0.27511332
0.82464532	0.30103932	-0.10043532	-0.36859832	-0.13628632	-0.27852332
0.82587032	0.30373232	-0.09853032	-0.37617032	-0.14638132	-0.28201732
0.82663832	0.30599432	-0.09626132	-0.38827932	-0.15136932	-0.28294332
0.82657832	0.30778532	-0.09388732	-0.39476832	-0.14978232	-0.28417732
0.82634832	0.30936332	-0.09170532	-0.39848532	-0.15071632	-0.28803032
0.82666932	0.31093732	-0.08940832	-0.40330732	-0.15391532	-0.28976732
0.82755432	0.31241332	-0.08710832	-0.41142232	-0.16123632	-0.29112032
0.82817332	0.31345132	-0.08439432	-0.41932732	-0.16787332	-0.28735932
0.82916332	0.31423932	-0.08158332	-0.42397132	-0.17755632	-0.28116932
0.83038032	0.31455232	-0.07865932	-0.42481432	-0.18657032	-0.27269732
0.83252532	0.31452932	-0.07574732	-0.42562732	-0.19689332	-0.26256132
0.83529432	0.31398732	-0.07286732	-0.42592732	-0.20632532	-0.24955232
0.83890032	0.31301932	-0.07015432	-0.41812632	-0.21519132	-0.23716232
0.84256232	0.31137332	-0.06763932	-0.41083232	-0.21849132	-0.22485832
0.84803032	0.30978932	-0.06552732	-0.39348232	-0.21695032	-0.21307332
0.85295132	0.30744032	-0.06368732	-0.37646932	-0.21728232	-0.20261232
0.85755532	0.30448532	-0.06210232	-0.35667632	-0.20699432	-0.19089132
0.86258332	0.30129832	-0.06083232	-0.33108732	-0.20276432	-0.18091832
0.86668632	0.29744932	-0.05982832	-0.30736232	-0.19401332	-0.17065832
0.86941532	0.29289232	-0.05913832	-0.28660632	-0.17920832	-0.16085032
0.87228732	0.28819932	-0.05895432	-0.25965832	-0.16971332	-0.15348832
0.87220132	0.28249732	-0.05911932	-0.25639332	-0.14946832	-0.14843332
0.87464332	0.27764032	-0.06001532	-0.24094132	-0.14976932	-0.14757632
0.87659532	0.27273132	-0.06140932	-0.23128532	-0.16143932	-0.15075832
0.87754632	0.26770032	-0.06321532	-0.24460832	-0.17407932	-0.15539332
0.87830132	0.26284032	-0.06550532	-0.25720832	-0.18659232	-0.16347832
0.87882232	0.25828932	-0.06816432	-0.26776232	-0.20154932	-0.17319332
0.87716132	0.25354132	-0.07091632	-0.28191332	-0.21675532	-0.18371732
0.87493432	0.24911432	-0.07374632	-0.29563332	-0.22048332	-0.19332732
0.87269132	0.24518132	-0.07663132	-0.30367232	-0.21744632	-0.20119732
0.87073532	0.24179732	-0.07951332	-0.31196132	-0.21683032	-0.20880632
0.86959332	0.23908032	-0.08241132	-0.31981332	-0.22166032	-0.21819132
0.86909532	0.23696932	-0.08528732	-0.32662632	-0.23162032	-0.22919332
0.86884732	0.23534132	-0.08813832	-0.33694732	-0.22449132	-0.23580332
0.86876932	0.23412932	-0.09100432	-0.34905032	-0.22999432	-0.24763932
0.86850132	0.23326932	-0.09396132	-0.36604332	-0.22703032	-0.25872132
0.86848932	0.23281632	-0.09714432	-0.37672432	-0.22738332	-0.27374232
0.86845432	0.23269732	-0.10031832	-0.38036232	-0.22523132	-0.28860232
0.86805532	0.23281632	-0.10325132	-0.37576332	-0.22358732	-0.30265632
0.86693532	0.23296232	-0.10573632	-0.36703932	-0.21728832	-0.31234532
0.86599232	0.23328232	-0.10776532	-0.35291432	-0.21396532	-0.31965932
0.86486532	0.23357932	-0.10924832	-0.33972932	-0.20869832	-0.32274832
0.86395832	0.23385732	-0.11027232	-0.33017332	-0.20020432	-0.32329232
0.86311232	0.23411332	-0.11085532	-0.32862032	-0.20270832	-0.32398532
0.86209932	0.23436832	-0.11124832	-0.32397932	-0.19850432	-0.32257632
0.86123532	0.23463332	-0.11165532	-0.31833032	-0.20327332	-0.32495632
0.86013032	0.23485732	-0.11199432	-0.31900032	-0.19326132	-0.32462732
0.85939132	0.23512832	-0.11237632	-0.31869232	-0.20024932	-0.32882232
0.85856732	0.23533232	-0.11273532	-0.31383932	-0.20025632	-0.33092932
0.85802732	0.23560132	-0.11313732	-0.30782832	-0.19860832	-0.33254432
0.85715732	0.23576632	-0.11354232	-0.30598332	-0.19881932	-0.33490532
0.85659332	0.23602532	-0.11402332	-0.30552332	-0.19226632	-0.33558332
0.85616332	0.23631832	-0.11458732	-0.30765932	-0.18961932	-0.33672732
0.85549532	0.23656832	-0.11511332	-0.30982932	-0.18246132	-0.33690932
0.85524532	0.23693932	-0.11571032	-0.31063932	-0.18294232	-0.33925132
0.85521632	0.23739332	-0.11634232	-0.31396232	-0.18169632	-0.34194432
0.85491332	0.23779132	-0.11692332	-0.31965932	-0.18111932	-0.34478832
0.85498932	0.23831632	-0.11753532	-0.31262132	-0.17877432	-0.34711932
0.85518832	0.23891732	-0.11808932	-0.31585432	-0.17976432	-0.34888132
0.85530632	0.23953532	-0.11858732	-0.31706732	-0.17918032	-0.34981132
0.85563532	0.24027932	-0.11904532	-0.31512132	-0.17898832	-0.35003232
0.85579632	0.24112632	-0.11934632	-0.32422432	-0.17743632	-0.34912632
0.85626432	0.24218432	-0.11964532	-0.32954632	-0.17793332	-0.34934832
0.85717832	0.24363232	-0.12001132	-0.32794632	-0.17707832	-0.34853032
0.85735432	0.24515332	-0.12034632	-0.32996032	-0.17119932	-0.34656632
0.85695832	0.24678532	-0.12064532	-0.33013032	-0.16527332	-0.34546532
0.85702532	0.24880232	-0.12093832	-0.32557032	-0.16552132	-0.34436732
0.85671732	0.25089532	-0.12103132	-0.31886032	-0.15345832	-0.34000532
0.85687032	0.25329232	-0.12096432	-0.32243132	-0.14932532	-0.33794132
0.85719532	0.25598632	-0.12083632	-0.33316532	-0.14579332	-0.33636632
0.85821132	0.25920032	-0.12083632	-0.33805532	-0.14469432	-0.33696632
0.85865532	0.26264932	-0.12077932	-0.33903832	-0.12830432	-0.33178332
0.85901032	0.26655732	-0.12072532	-0.32442732	-0.11533832	-0.32852532
0.85773132	0.27038632	-0.12040132	-0.31920532	-0.09145132	-0.32109032
0.85664732	0.27467732	-0.11998732	-0.31362432	-0.07256732	-0.31420732
0.85552432	0.27922032	-0.11951832	-0.31429632	-0.06267432	-0.31043732
0.85506232	0.28420532	-0.11912732	-0.32174932	-0.05679032	-0.30725632
0.85546132	0.28964832	-0.11874632	-0.31986432	-0.05464332	-0.30686832
0.85529232	0.29499632	-0.11821932	-0.32584732	-0.05645332	-0.30585332
0.85491932	0.30025632	-0.11757332	-0.32980732	-0.06248732	-0.30641432
0.85363132	0.30500532	-0.11667132	-0.33674332	-0.07761932	-0.30925032
0.85344732	0.30984532	-0.11584132	-0.33949032	-0.08833432	-0.31196232
0.85234332	0.31405432	-0.11487132	-0.35293832	-0.09936632	-0.31820432
0.85199332	0.31814732	-0.11373132	-0.36819232	-0.11267432	-0.32596932
0.85165132	0.32181232	-0.11233232	-0.38329432	-0.13278732	-0.33761332
0.85202132	0.32529532	-0.11068432	-0.40080432	-0.15078532	-0.34780432
0.85173932	0.32795832	-0.10835332	-0.42793532	-0.16546632	-0.35539632
0.85124232	0.32996632	-0.10555832	-0.44677832	-0.17973232	-0.36054132
0.84969332	0.33106432	-0.10253132	-0.45999532	-0.18558332	-0.36275732
0.84828132	0.33157932	-0.09921132	-0.47807032	-0.19627832	-0.36443632
0.84743932	0.33157432	-0.09549832	-0.49418532	-0.20316932	-0.36005232
0.84669732	0.33089932	-0.09140832	-0.51371532	-0.20740532	-0.35287332
0.84591232	0.32958132	-0.08725232	-0.52528732	-0.20731832	-0.34491132
0.84629132	0.32807432	-0.08312032	-0.53628932	-0.20886532	-0.33566832
0.84732832	0.32611332	-0.07888932	-0.54718432	-0.21397032	-0.32452932
0.84893632	0.32365632	-0.07460332	-0.54968732	-0.21502332	-0.30757032
0.85131632	0.32087332	-0.07040932	-0.54135832	-0.22180432	-0.29062732
0.85456332	0.31784032	-0.06653732	-0.52176632	-0.22387432	-0.27278732
0.85884232	0.31472332	-0.06313132	-0.49289832	-0.22205332	-0.25512132
0.86265032	0.31102532	-0.06005632	-0.46553232	-0.22081132	-0.23749332
0.86619832	0.30698032	-0.05746132	-0.43463432	-0.20735632	-0.21872032
0.86931832	0.30261332	-0.05550632	-0.40317432	-0.19915932	-0.20419732
0.87189332	0.29796032	-0.05436732	-0.37988532	-0.19140032	-0.19377632
0.87307832	0.29288432	-0.05411432	-0.36619332	-0.19029132	-0.19000432
0.87446832	0.28802832	-0.05480432	-0.35518932	-0.18919032	-0.18884032
0.87443232	0.28296732	-0.05616632	-0.35677232	-0.18994532	-0.19203232
0.87557032	0.27856732	-0.05830432	-0.35739432	-0.19461332	-0.19627132
0.87486632	0.27389832	-0.06099032	-0.36883632	-0.20078032	-0.20330532
0.87383332	0.26948032	-0.06416632	-0.38110832	-0.20210532	-0.21055032
0.87294332	0.26548732	-0.06776632	-0.39347832	-0.21017332	-0.22065332
0.87165432	0.26183232	-0.07160832	-0.40726132	-0.21248832	-0.23031832
0.86976432	0.25847732	-0.07564132	-0.42102932	-0.21040732	-0.24060832
0.86781732	0.25562832	-0.07974032	-0.43175932	-0.21307032	-0.25198232
0.86614032	0.25333332	-0.08387632	-0.43841232	-0.21439432	-0.26408232
0.86521732	0.25173332	-0.08811432	-0.44456932	-0.20906032	-0.27400532
0.86372132	0.25038232	-0.09236032	-0.45625532	-0.20496232	-0.28659632
0.86287132	0.24966632	-0.09679232	-0.46810632	-0.20382332	-0.30002532
0.86259332	0.24950832	-0.10127832	-0.47198332	-0.20208132	-0.31455332
0.86144032	0.24944632	-0.10542232	-0.47055632	-0.19629932	-0.32747832
0.86063732	0.24974432	-0.10904732	-0.45373832	-0.19113332	-0.33647432
0.85957132	0.25018232	-0.11191332	-0.43575432	-0.18165232	-0.33957032
0.85830732	0.25066432	-0.11399432	-0.42508632	-0.17222432	-0.33851632
0.85776732	0.25140332	-0.11566132	-0.41679532	-0.17309132	-0.33786632
0.85699732	0.25211532	-0.11701632	-0.40929432	-0.17418132	-0.33831532
0.85606432	0.25279132	-0.11817032	-0.40844232	-0.17279632	-0.33891732
0.85534532	0.25349132	-0.11914932	-0.40342632	-0.16751732	-0.33861032
0.85440932	0.25408232	-0.11990332	-0.40413232	-0.16943632	-0.34095032
0.85385232	0.25474832	-0.12062632	-0.40271132	-0.17452232	-0.34453532
0.85274832	0.25526832	-0.12129632	-0.40517832	-0.17112332	-0.34585432
0.85192932	0.25592132	-0.12203732	-0.40077732	-0.16993932	-0.34804132
0.85075032	0.25649932	-0.12270432	-0.39523932	-0.16628132	-0.34993232
0.84945332	0.25709232	-0.12326632	-0.38606532	-0.16148732	-0.35043532
0.84827932	0.25780132	-0.12374932	-0.37991632	-0.15845432	-0.35208432
0.84749032	0.25871032	-0.12423732	-0.37183732	-0.15950032	-0.35467832
0.84628132	0.25963732	-0.12459032	-0.36239932	-0.14920632	-0.35458532
0.84477632	0.26057832	-0.12477732	-0.36244032	-0.13992132	-0.35552932
0.84441532	0.26196832	-0.12495232	-0.34866232	-0.13769432	-0.35806932
0.84393832	0.26342732	-0.12489532	-0.35070732	-0.13004632	-0.35853832
0.84392232	0.26524832	-0.12483332	-0.34860532	-0.12711832	-0.36074232
0.84433732	0.26753332	-0.12478032	-0.35023832	-0.12168532	-0.36196732
0.84421632	0.27008332	-0.12466832	-0.34646632	-0.10827132	-0.35940232
0.84367532	0.27304232	-0.12449432	-0.34211432	-0.09053532	-0.35663532
0.84324132	0.27662232	-0.12435332	-0.33337032	-0.06847632	-0.35276632
0.84207132	0.28048132	-0.12400232	-0.33033032	-0.04714332	-0.34860732
0.84159932	0.28496132	-0.12366732	-0.32504232	-0.03444532	-0.34730332
0.84082632	0.28962732	-0.12319132	-0.32898932	-0.02354132	-0.34768932
0.84037032	0.29451332	-0.12264132	-0.33778032	-0.01765232	-0.34934132
0.84025032	0.29951332	-0.12185332	-0.34486332	-0.01194532	-0.35085132
0.84011232	0.30453132	-0.12100032	-0.35611132	-0.01214632	-0.35514532
0.83952432	0.30934232	-0.11995132	-0.36439432	-0.01183332	-0.36030532
0.83998632	0.31432632	-0.11870032	-0.36903232	-0.01293432	-0.36599332
0.84049532	0.31897932	-0.11702232	-0.37671132	-0.02011132	-0.37255332
0.84197232	0.32360932	-0.11518932	-0.38926732	-0.03762432	-0.38247532
0.84412032	0.32795332	-0.11305732	-0.40472032	-0.05693332	-0.39187932
0.84498432	0.33123832	-0.11052832	-0.42902932	-0.07068932	-0.39801832
0.84658132	0.33420932	-0.10783632	-0.45124132	-0.08760232	-0.40458932
0.84809332	0.33657032	-0.10488932	-0.47002132	-0.10038532	-0.40743532
0.84945632	0.33844632	-0.10158332	-0.48400632	-0.11158932	-0.40615832
0.85029032	0.33977732	-0.09787232	-0.48873432	-0.12189532	-0.40136432
0.85079132	0.34069532	-0.09399132	-0.48529032	-0.13448532	-0.39544432
0.85134132	0.34110832	-0.08989532	-0.49440932	-0.15014032	-0.38733532
0.85026532	0.34034232	-0.08554132	-0.50405032	-0.15345032	-0.37252332
0.85023832	0.33953432	-0.08131132	-0.51455832	-0.16106032	-0.35901132
0.85114732	0.33859932	-0.07711132	-0.52164832	-0.17226932	-0.34512132
0.85099132	0.33676432	-0.07286532	-0.52419932	-0.17834032	-0.32624732
0.85105832	0.33451532	-0.06880132	-0.51359932	-0.18117532	-0.30407032
0.85159532	0.33184832	-0.06510332	-0.49166332	-0.18426332	-0.28331832
0.85189332	0.32852832	-0.06177032	-0.47268632	-0.17916132	-0.26124432
0.85355632	0.32530732	-0.05894432	-0.45145632	-0.17831432	-0.24424832
0.85433832	0.32147232	-0.05655932	-0.43245732	-0.16522932	-0.22651132
0.85513832	0.31742832	-0.05485932	-0.41843532	-0.15676832	-0.21439432
0.85644832	0.31339932	-0.05392932	-0.40874132	-0.14919432	-0.20657032
0.85702632	0.30909732	-0.05369332	-0.40639932	-0.14540432	-0.20184932
0.85730932	0.30479232	-0.05406732	-0.40156632	-0.14608232	-0.19929832
0.85689232	0.30036332	-0.05487232	-0.40084432	-0.14346532	-0.19819832
0.85596032	0.29595932	-0.05605832	-0.40113132	-0.14380132	-0.19776032
0.85585832	0.29199732	-0.05770732	-0.39917632	-0.14704332	-0.19708032
0.85585632	0.28825332	-0.05977732	-0.39941932	-0.14882532	-0.19730932
0.85473632	0.28429032	-0.06211532	-0.40415332	-0.15141832	-0.19766832
0.85389832	0.28068132	-0.06484432	-0.41081832	-0.14968432	-0.19920832
0.85255632	0.27718432	-0.06792232	-0.41560532	-0.15277732	-0.20325232
0.85161132	0.27415832	-0.07135632	-0.41982232	-0.15612332	-0.20981932
0.84995232	0.27126732	-0.07495532	-0.42314732	-0.15999832	-0.21874432
0.84820632	0.26870332	-0.07862632	-0.42242432	-0.15880032	-0.22656832
0.84641932	0.26643732	-0.08237532	-0.42270332	-0.15783032	-0.23497532
0.84578732	0.26484932	-0.08631932	-0.41968832	-0.16007132	-0.24477732
0.84453332	0.26337132	-0.09025432	-0.42478432	-0.16264632	-0.25522432
0.84242832	0.26202932	-0.09400032	-0.43281532	-0.15639232	-0.26421632
0.84131732	0.26140232	-0.09759232	-0.43029132	-0.15578632	-0.27563132
0.84009132	0.26117232	-0.10083632	-0.42876832	-0.15178932	-0.28443132
0.83914532	0.26141432	-0.10377432	-0.42799832	-0.14921232	-0.29245432
0.83810632	0.26195732	-0.10639132	-0.41878232	-0.14450932	-0.29957232
0.83675232	0.26271932	-0.10856832	-0.41109032	-0.13926332	-0.30408732
0.83575732	0.26385032	-0.11040332	-0.40504532	-0.13645232	-0.30794132
0.83497932	0.26531732	-0.11207432	-0.40268332	-0.13421232	-0.31103232
0.83466332	0.26716532	-0.11379632	-0.40754532	-0.13957332	-0.31740032
0.83403232	0.26923332	-0.11554232	-0.41661132	-0.14037832	-0.32323332
0.83322732	0.27166632	-0.11748732	-0.41906032	-0.14075332	-0.33069332
0.83115632	0.27413532	-0.11935232	-0.40683432	-0.13044932	-0.33429232
0.82829832	0.27656632	-0.12084132	-0.38217232	-0.11578232	-0.33438332
0.82493332	0.27877432	-0.12172932	-0.35848032	-0.10211932	-0.33313832
0.82288232	0.28113432	-0.12221032	-0.35152632	-0.09679232	-0.33280532
0.82261832	0.28382632	-0.12267732	-0.34902832	-0.10081332	-0.33631332
0.82216732	0.28639132	-0.12302532	-0.35710932	-0.10119732	-0.34004832
0.82168532	0.28903232	-0.12336132	-0.36204732	-0.09434132	-0.34135532
0.82199332	0.29208632	-0.12389232	-0.35788132	-0.09234932	-0.34617132
0.82189632	0.29513832	-0.12432632	-0.35534432	-0.08803732	-0.34779932
0.82106632	0.29809332	-0.12454232	-0.35214232	-0.08124132	-0.34963732
0.81997032	0.30103732	-0.12451232	-0.35010932	-0.07390632	-0.35082532
0.81917532	0.30407232	-0.12423632	-0.34570832	-0.06950532	-0.35379732
0.81847132	0.30707732	-0.12378432	-0.34636532	-0.06880032	-0.35867732
0.81776032	0.30992032	-0.12317432	-0.35245832	-0.07031532	-0.36477432
0.81746832	0.31266232	-0.12240132	-0.35951032	-0.07467932	-0.37219332
0.81742932	0.31521032	-0.12139332	-0.36771032	-0.07467732	-0.37757632
0.81776632	0.31777932	-0.12017632	-0.37533432	-0.07585632	-0.38400332
0.81875732	0.32049432	-0.11874732	-0.37558932	-0.07930332	-0.39178532
0.81989432	0.32321332	-0.11708032	-0.38243532	-0.07809032	-0.39744932
0.82155632	0.32612732	-0.11510532	-0.38852332	-0.07751532	-0.40273332
0.82272732	0.32882232	-0.11269932	-0.39930632	-0.07508632	-0.40570432
0.82445632	0.33174332	-0.11020432	-0.40638332	-0.07718832	-0.41118832
0.82581032	0.33437532	-0.10739532	-0.41458532	-0.08112532	-0.41387732
0.82679132	0.33677432	-0.10444432	-0.42084832	-0.08435332	-0.41721832
0.82888732	0.33947332	-0.10150432	-0.42790332	-0.09364532	-0.42051132
0.83054832	0.34164332	-0.09799832	-0.44094232	-0.10343232	-0.42017732
0.83292732	0.34374932	-0.09421732	-0.45380532	-0.12461432	-0.42094532
0.83488132	0.34521632	-0.08999732	-0.47220532	-0.14146332	-0.41698232
0.83473532	0.34537532	-0.08531232	-0.47153332	-0.14894132	-0.41006232
0.83215932	0.34423132	-0.08108332	-0.46210532	-0.14177932	-0.40320332
0.83167732	0.34344332	-0.07745932	-0.46505332	-0.14492332	-0.39907332
0.83233032	0.34246932	-0.07391232	-0.47856132	-0.15490832	-0.39244432
0.83283332	0.34072332	-0.07029132	-0.48708432	-0.15991332	-0.37937432
0.83351032	0.33833532	-0.06674632	-0.48937032	-0.16393532	-0.36248732
0.83521632	0.33562732	-0.06337232	-0.48541632	-0.17411932	-0.34481732
0.83770332	0.33254432	-0.06014132	-0.47135032	-0.17378132	-0.32040932
0.84017032	0.32881532	-0.05703632	-0.44971432	-0.16549232	-0.29164132
0.84351532	0.32489932	-0.05446532	-0.40973832	-0.15404432	-0.26767232
0.84579632	0.32013832	-0.05267432	-0.36884032	-0.12194532	-0.24536532
0.84619232	0.31437932	-0.05176332	-0.35537932	-0.09912932	-0.23206332
0.84753932	0.30888232	-0.05184132	-0.34721932	-0.08314932	-0.22438632
0.84950232	0.30361732	-0.05271032	-0.34343732	-0.08000032	-0.22201632
0.85048032	0.29815432	-0.05410432	-0.34732532	-0.08401832	-0.22182532
0.85054332	0.29268832	-0.05598432	-0.35342732	-0.09336932	-0.22299232
0.84995332	0.28741832	-0.05841232	-0.35659032	-0.09697832	-0.22333232
0.85020032	0.28286332	-0.06165332	-0.35523832	-0.11067532	-0.22854032
0.84949632	0.27836932	-0.06560532	-0.36178132	-0.11540732	-0.23622932
0.84849932	0.27418832	-0.07021232	-0.36908832	-0.12308432	-0.24965032
0.84910632	0.27093532	-0.07551032	-0.37925132	-0.14035632	-0.26908432
0.84717232	0.26735232	-0.08098132	-0.39590032	-0.14965432	-0.28768332
0.84448032	0.26408532	-0.08656432	-0.41582632	-0.16631432	-0.31021532
0.84165532	0.26144132	-0.09219032	-0.42647332	-0.16618432	-0.32864932
0.83864432	0.25936332	-0.09768632	-0.43377132	-0.16512032	-0.34601832
0.83543832	0.25772932	-0.10282132	-0.42651832	-0.16207932	-0.36228832
0.83248732	0.25663332	-0.10738332	-0.40998632	-0.14827232	-0.37230032
0.82960932	0.25585532	-0.11119132	-0.38341632	-0.13005232	-0.37670132
0.82651832	0.25518032	-0.11414032	-0.36537832	-0.10993432	-0.37801332
0.82420832	0.25484732	-0.11647232	-0.35745332	-0.09611132	-0.37786532
0.82296532	0.25493632	-0.11836632	-0.34622632	-0.09071432	-0.37932532
0.82210932	0.25525332	-0.11991732	-0.33851932	-0.08563532	-0.37992532
0.82151932	0.25578732	-0.12131832	-0.33058832	-0.08242732	-0.38207932
0.82102532	0.25647432	-0.12266432	-0.32476032	-0.08596332	-0.38634232
0.82005632	0.25716832	-0.12379932	-0.32110932	-0.07915132	-0.38951532
0.81897232	0.25794132	-0.12461432	-0.32355532	-0.07304132	-0.39266332
0.81794232	0.25891032	-0.12510432	-0.32989432	-0.06796732	-0.39598132
0.81721832	0.26025732	-0.12533032	-0.32716332	-0.06156332	-0.39893432
0.81673632	0.26203132	-0.12547932	-0.32196432	-0.05447832	-0.40107232
0.81588532	0.26403232	-0.12555532	-0.31500932	-0.04505332	-0.40204132
0.81496732	0.26633332	-0.12555132	-0.30804932	-0.03658232	-0.40267832
0.81442032	0.26898332	-0.12548032	-0.30761932	-0.02872732	-0.40275632
0.81407932	0.27192132	-0.12526532	-0.30970632	-0.01940432	-0.40292832
0.81386032	0.27509732	-0.12486032	-0.32162732	-0.01136432	-0.40321632
0.81415732	0.27875232	-0.12444032	-0.33010932	-0.00272932	-0.40336132
0.81460132	0.28290132	-0.12419632	-0.33307932	0.00308132	-0.40465332
0.81445932	0.28719932	-0.12400832	-0.33470332	0.01020432	-0.40406232
0.81423032	0.29150832	-0.12373132	-0.32934532	0.01301032	-0.40421232
0.81369232	0.29557332	-0.12321432	-0.33354832	0.01143432	-0.40601432
0.81364932	0.29963032	-0.12253332	-0.33784032	0.00947032	-0.40897632
0.81412232	0.30377632	-0.12179232	-0.34724532	0.00556132	-0.41485232
0.81454332	0.30787732	-0.12103732	-0.35672532	0.00297132	-0.42117432
0.81501732	0.31191132	-0.12006632	-0.36313932	-0.00088632	-0.42592032
0.81524832	0.31576732	-0.11889732	-0.36947732	-0.00309532	-0.42763632
0.81606432	0.31975532	-0.11780432	-0.36962232	-0.01117932	-0.43179432
0.81618532	0.32318532	-0.11658432	-0.37638732	-0.01731432	-0.43668632
0.81719132	0.32660332	-0.11532632	-0.38080132	-0.02656932	-0.44345632
0.81869732	0.32967932	-0.11377032	-0.39256932	-0.03809832	-0.44960732
0.82048732	0.33247432	-0.11215232	-0.40445432	-0.04934432	-0.45711532
0.82223732	0.33479032	-0.11036932	-0.41793832	-0.05739632	-0.46365732
0.82378632	0.33661432	-0.10836732	-0.43087032	-0.06337932	-0.46908532
0.82525532	0.33803132	-0.10618732	-0.43982932	-0.06926332	-0.47278332
0.82739032	0.33925032	-0.10372132	-0.45145532	-0.07860932	-0.47623432
0.83002132	0.34016132	-0.10083032	-0.46358232	-0.09350232	-0.47776332
0.83323832	0.34077832	-0.09743432	-0.48404632	-0.11735632	-0.47720532
0.83623732	0.34079632	-0.09323732	-0.51321732	-0.14119932	-0.47035532
0.83747232	0.33963832	-0.08824732	-0.53651032	-0.15452332	-0.45731132
0.83654332	0.33724832	-0.08299732	-0.54323332	-0.15217532	-0.44037732
0.83651232	0.33490132	-0.07789732	-0.54887332	-0.15267032	-0.42288832
0.83653432	0.33220232	-0.07270232	-0.55863332	-0.16016132	-0.40237032
0.83674532	0.32920832	-0.06744932	-0.56244032	-0.16512632	-0.37789832
0.83671932	0.32584432	-0.06227432	-0.55031432	-0.16604932	-0.34821432
0.83554632	0.32183832	-0.05743832	-0.52809732	-0.15920032	-0.31692232
0.83377832	0.31747532	-0.05339632	-0.49096832	-0.14371332	-0.29075232
0.83112932	0.31271032	-0.05039732	-0.46437232	-0.12507132	-0.26866532
0.83015332	0.30858132	-0.04855832	-0.44872532	-0.11201232	-0.25437132
0.82944132	0.30455332	-0.04759032	-0.43825932	-0.10074732	-0.24389032
0.82871432	0.30052932	-0.04740332	-0.42842432	-0.09341232	-0.23604432
0.82867732	0.29683432	-0.04801632	-0.41826232	-0.09027232	-0.23049132
0.82775332	0.29292032	-0.04930532	-0.40988232	-0.08679432	-0.22728032
0.82840932	0.28976532	-0.05154332	-0.40089132	-0.08828932	-0.22637832
0.82841532	0.28658132	-0.05452732	-0.39513532	-0.09197932	-0.22918032
0.82956832	0.28400132	-0.05829132	-0.40007632	-0.10172732	-0.23541932
0.83168132	0.28200032	-0.06289332	-0.40862432	-0.11380432	-0.24799132
0.83397832	0.28030932	-0.06828732	-0.42616932	-0.13374132	-0.26668232
0.83481432	0.27849032	-0.07417832	-0.44460932	-0.14848032	-0.28748532
0.83418532	0.27663632	-0.08038932	-0.45997432	-0.15222832	-0.30664132
0.83263932	0.27489932	-0.08673132	-0.46801732	-0.16083232	-0.32818232
0.83058132	0.27348232	-0.09297432	-0.46470032	-0.16466632	-0.34554432
0.82849732	0.27247132	-0.09888632	-0.45307132	-0.16594032	-0.36060332
0.82647332	0.27181732	-0.10427632	-0.43644832	-0.16365832	-0.37439532
0.82333632	0.27113032	-0.10884732	-0.41290432	-0.14538832	-0.37921932
0.82054332	0.27078432	-0.11262132	-0.39460432	-0.12845332	-0.38229132
0.81643132	0.27014832	-0.11529432	-0.38831132	-0.09783432	-0.37678532
0.81365832	0.27002032	-0.11729332	-0.37769232	-0.08367932	-0.37460532
0.81237732	0.27043232	-0.11878432	-0.37024432	-0.07686932	-0.37237532
0.81124032	0.27091032	-0.11982732	-0.36448332	-0.07321032	-0.37091432
0.81048732	0.27158732	-0.12070532	-0.35717832	-0.07411632	-0.37322432
0.81006832	0.27248532	-0.12155932	-0.34808532	-0.07158832	-0.37630932
0.80938332	0.27336832	-0.12230932	-0.34263932	-0.06912232	-0.38051732
0.80808432	0.27415432	-0.12286732	-0.34066932	-0.06374532	-0.38280632
0.80771232	0.27545032	-0.12344732	-0.33277432	-0.06172232	-0.38538132
0.80659132	0.27665432	-0.12379932	-0.32934932	-0.05669332	-0.38596232
0.80605332	0.27821032	-0.12412432	-0.32912532	-0.05253732	-0.38610832
0.80567132	0.27996232	-0.12431332	-0.32614732	-0.04924032	-0.38643332
0.80507832	0.28191032	-0.12442432	-0.32609232	-0.04402532	-0.38656332
0.80485932	0.28428532	-0.12463532	-0.32461832	-0.03838132	-0.38604232
0.80436632	0.28693432	-0.12482432	-0.31823232	-0.03114932	-0.38537732
0.80364332	0.28992832	-0.12498432	-0.31222432	-0.02226232	-0.38213132
0.80280432	0.29320232	-0.12505432	-0.30153432	-0.01216832	-0.37820732
0.80237632	0.29686132	-0.12514932	-0.29459332	-0.00969532	-0.37488632
0.80159132	0.30047832	-0.12505332	-0.29688232	-0.00804132	-0.37122832
0.80060432	0.30410332	-0.12480232	-0.29351932	-0.00610632	-0.36765132
0.80002932	0.30793832	-0.12457832	-0.29727132	-0.00787632	-0.36543032
0.79892332	0.31146632	-0.12411632	-0.29524632	-0.00880332	-0.36464532
0.79860032	0.31512632	-0.12340932	-0.30235432	-0.01162632	-0.36511732
0.79828432	0.31874732	-0.12249432	-0.31250832	-0.01210432	-0.36630732
0.79818832	0.32254132	-0.12153332	-0.31703832	-0.01168632	-0.36988532
0.79824232	0.32633432	-0.12038232	-0.32061232	-0.01128632	-0.37483432
0.79853132	0.33004332	-0.11899032	-0.32279932	-0.01377632	-0.38015332
0.79986132	0.33386032	-0.11738732	-0.32579732	-0.02454832	-0.38802932
0.80139532	0.33725532	-0.11543332	-0.33472232	-0.03710532	-0.39665932
0.80333432	0.34027632	-0.11317532	-0.34913632	-0.04953632	-0.40520132
0.80559132	0.34289832	-0.11076932	-0.36739032	-0.06073632	-0.41411532
0.80913432	0.34553132	-0.10827432	-0.38933932	-0.07718832	-0.42220332
0.81125432	0.34735832	-0.10534332	-0.41306232	-0.08345332	-0.42407132
0.81212432	0.34869932	-0.10229732	-0.42075232	-0.08162032	-0.42363632
0.81430532	0.35040632	-0.09941132	-0.42633532	-0.09046332	-0.42704432
0.81694132	0.35188932	-0.09635732	-0.43688032	-0.10111632	-0.42965332
0.82015932	0.35316732	-0.09305132	-0.45369932	-0.11900232	-0.43268732
0.82265632	0.35374232	-0.08930332	-0.47884132	-0.13482532	-0.43035732
0.82335932	0.35328832	-0.08514632	-0.48013632	-0.13648932	-0.42605332
0.82154332	0.35179432	-0.08122532	-0.47516132	-0.12720632	-0.42111732
0.82267532	0.35141132	-0.07766132	-0.47942432	-0.13274332	-0.41889832
0.82490132	0.35111032	-0.07385332	-0.49456932	-0.14697632	-0.41454032
0.82619832	0.34989332	-0.06958432	-0.51226832	-0.15892232	-0.40213332
0.82639932	0.34777032	-0.06515032	-0.51687732	-0.16506132	-0.38551532
0.82595632	0.34496432	-0.06095532	-0.50898832	-0.16451032	-0.36615632
0.82551232	0.34179432	-0.05728932	-0.49311432	-0.15857232	-0.34866932
0.82516432	0.33831932	-0.05419132	-0.47640632	-0.15088832	-0.33200532
0.82484732	0.33455532	-0.05163332	-0.46501632	-0.14136132	-0.31598732
0.82589332	0.33108632	-0.04967032	-0.45369032	-0.13549232	-0.30227432
0.82674332	0.32734232	-0.04822732	-0.44287932	-0.12482332	-0.28888832
0.82746532	0.32343432	-0.04729832	-0.43507232	-0.12207032	-0.27913532
0.82830332	0.31956132	-0.04699632	-0.42347332	-0.11533332	-0.27098932
0.82897832	0.31565732	-0.04734232	-0.40977432	-0.10895932	-0.26535332
0.82896132	0.31155232	-0.04825232	-0.40235432	-0.10508232	-0.26228632
0.82872832	0.30744532	-0.04962932	-0.39744732	-0.09784632	-0.26127932
0.82877532	0.30354932	-0.05153432	-0.39791132	-0.09860332	-0.26245132
0.82892032	0.29987632	-0.05383632	-0.39925232	-0.10087232	-0.26509232
0.82871832	0.29628632	-0.05646432	-0.40600632	-0.10200532	-0.27038432
0.82760532	0.29263632	-0.05930632	-0.42020432	-0.10388132	-0.27640132
0.82550332	0.28902532	-0.06226732	-0.43355832	-0.10473232	-0.28270932
0.82347332	0.28584732	-0.06533232	-0.44117532	-0.10504332	-0.28912732
0.82108432	0.28291232	-0.06842732	-0.44659632	-0.10308132	-0.29457532
0.81882932	0.28041232	-0.07155832	-0.44593632	-0.10104032	-0.30025932
0.81663532	0.27834232	-0.07482532	-0.43968832	-0.09791032	-0.30558432
0.81471732	0.27672132	-0.07831332	-0.43476832	-0.09881832	-0.31260132
0.81354532	0.27573832	-0.08219232	-0.43100732	-0.10093032	-0.32360532
0.81309132	0.27536532	-0.08642232	-0.43295632	-0.10897132	-0.33702532
0.81205932	0.27519032	-0.09081432	-0.43872832	-0.11507432	-0.35189432
0.81099032	0.27533632	-0.09528332	-0.44337932	-0.11877132	-0.36667632
0.80915032	0.27557832	-0.09945932	-0.44761732	-0.11486832	-0.37873032
0.80633332	0.27591232	-0.10309132	-0.44166132	-0.10309132	-0.38454732
0.80397032	0.27671332	-0.10614132	-0.42227032	-0.09126232	-0.38823032
0.80101332	0.27751732	-0.10849732	-0.40934832	-0.07701532	-0.38720332
0.79901132	0.27877932	-0.11041132	-0.39690532	-0.06664832	-0.38666032
0.79785632	0.28045432	-0.11203232	-0.39281332	-0.06182132	-0.38701732
0.79660132	0.28220532	-0.11326732	-0.38827932	-0.05521232	-0.38862832
0.79585232	0.28421532	-0.11408032	-0.38682332	-0.05084032	-0.39060232
0.79459232	0.28622132	-0.11440632	-0.38620432	-0.04048832	-0.38932132
0.79371132	0.28865432	-0.11447932	-0.38206032	-0.03188832	-0.38741232
0.79276432	0.29145632	-0.11442132	-0.37047732	-0.02117432	-0.38569632
0.79208232	0.29477932	-0.11437132	-0.36223832	-0.01469032	-0.38488632
0.79125632	0.29836932	-0.11433632	-0.35855932	-0.00703832	-0.38449832
0.79060532	0.30230432	-0.11444232	-0.36048832	-0.00412732	-0.38542832
0.79079332	0.30674232	-0.11488732	-0.36023632	-0.00392432	-0.38918832
0.79106932	0.31130932	-0.11540932	-0.36476832	-0.00416732	-0.39241632
0.79032132	0.31552032	-0.11550632	-0.37275432	0.00303932	-0.39062332
0.79046332	0.32004332	-0.11545632	-0.37624132	0.00574332	-0.38828232
0.79101732	0.32475632	-0.11518632	-0.37589432	0.00642232	-0.38492832
0.79064232	0.32903732	-0.11469532	-0.37432932	0.00442132	-0.38430132
0.79084532	0.33321432	-0.11404932	-0.37510232	-0.00508532	-0.38804232
0.79138932	0.33702832	-0.11323732	-0.38404432	-0.01699932	-0.39389332
0.79201432	0.34043532	-0.11237632	-0.39571332	-0.02611032	-0.40036832
0.79353532	0.34390632	-0.11152432	-0.40833232	-0.03526632	-0.40654032
0.79513932	0.34705732	-0.11041032	-0.42456832	-0.04080432	-0.41177932
0.79662132	0.34995332	-0.10912532	-0.44046832	-0.04551232	-0.41791032
0.79855632	0.35286732	-0.10760732	-0.45098232	-0.04857332	-0.42380132
0.80052232	0.35552932	-0.10566832	-0.46294232	-0.05230132	-0.42950332
0.80211332	0.35772932	-0.10330732	-0.47168332	-0.05393332	-0.43507632
0.80439132	0.35982132	-0.10061932	-0.47910332	-0.05849932	-0.44220632
0.80699032	0.36144532	-0.09733032	-0.49347932	-0.06927632	-0.44836532
0.81233732	0.36368432	-0.09371232	-0.50984132	-0.08952132	-0.45632332
0.81859332	0.36554132	-0.08924132	-0.54636332	-0.11892532	-0.45936032
0.82308132	0.36589932	-0.08368932	-0.57035632	-0.13635032	-0.45658432
0.82207332	0.36377532	-0.07753932	-0.56155932	-0.12279332	-0.44542032
0.82584932	0.36360432	-0.07178932	-0.57461932	-0.13703632	-0.44058332
0.82778032	0.36199032	-0.06503432	-0.59873532	-0.14726332	-0.42005032
0.83046132	0.35986732	-0.05771332	-0.61618132	-0.16435432	-0.39805232
0.83223632	0.35671232	-0.05030032	-0.61316332	-0.17600832	-0.37118932
0.83277832	0.35256032	-0.04325432	-0.60689132	-0.17892932	-0.33932832
0.83508632	0.34888032	-0.03711032	-0.58551932	-0.18164432	-0.31192332
0.83695132	0.34479832	-0.03192432	-0.55419032	-0.17415732	-0.28817732
0.84052132	0.34122532	-0.02777832	-0.52288632	-0.16859432	-0.26682332
0.84431332	0.33762432	-0.02461532	-0.48351032	-0.15683232	-0.24745032
0.84893732	0.33430832	-0.02252132	-0.44512432	-0.14958332	-0.23239732
0.85472232	0.33139032	-0.02160432	-0.41442432	-0.14783532	-0.22252232
0.85900632	0.32791932	-0.02174532	-0.39425432	-0.14586132	-0.21744532
0.86420032	0.32484632	-0.02279932	-0.37653532	-0.15206032	-0.21649032
0.86833132	0.32145332	-0.02445732	-0.36746532	-0.15818932	-0.21631832
0.87194132	0.31799032	-0.02657632	-0.36118032	-0.16044432	-0.21552332
0.87370932	0.31404632	-0.02900432	-0.36158832	-0.16271832	-0.21481932
0.87414632	0.30991932	-0.03166832	-0.36922132	-0.16946932	-0.21431232
0.87439932	0.30604532	-0.03477232	-0.38347432	-0.17690532	-0.21606232
0.87623032	0.30305732	-0.03855532	-0.39050532	-0.18295732	-0.22258932
0.87620632	0.29975932	-0.04276332	-0.40537232	-0.18144932	-0.23092232
0.87565932	0.29663532	-0.04734532	-0.41882732	-0.18152032	-0.24219332
0.87553132	0.29400032	-0.05218332	-0.42770432	-0.18240932	-0.25443732
0.87415032	0.29126032	-0.05708532	-0.43362132	-0.18431832	-0.26601532
0.87236032	0.28876332	-0.06191732	-0.43233832	-0.18083732	-0.27382632
0.87049932	0.28659432	-0.06658532	-0.43390132	-0.17902632	-0.28130832
0.86876432	0.28489332	-0.07123132	-0.43628732	-0.17567432	-0.28631732
0.86784932	0.28385932	-0.07607532	-0.43923632	-0.17900232	-0.29512432
0.86681332	0.28317432	-0.08108732	-0.45328232	-0.18418732	-0.30654032
0.86694432	0.28326932	-0.08657932	-0.47403432	-0.19418832	-0.32395032
0.86640932	0.28359932	-0.09237232	-0.49847132	-0.19846932	-0.34229932
0.86497932	0.28406432	-0.09805932	-0.50327632	-0.19537732	-0.35914032
0.86403832	0.28510132	-0.10342232	-0.50112532	-0.19301332	-0.37648032
0.86241132	0.28620532	-0.10817732	-0.49005332	-0.18376432	-0.38737032
0.86128632	0.28773432	-0.11235332	-0.47435332	-0.17149232	-0.39311732
0.85982732	0.28936232	-0.11579632	-0.45916132	-0.15988932	-0.39563932
0.85839932	0.29112432	-0.11857832	-0.44255532	-0.14873032	-0.39526332
0.85714532	0.29292132	-0.12068032	-0.43477132	-0.13824632	-0.39363332
0.85675232	0.29493532	-0.12228032	-0.43559932	-0.13590932	-0.39425232
0.85675032	0.29698132	-0.12348332	-0.43809332	-0.13688132	-0.39611832
0.85621432	0.29876132	-0.12431932	-0.44654232	-0.13517632	-0.39696332
0.85560332	0.30042532	-0.12493932	-0.45006232	-0.13488732	-0.40138432
0.85559832	0.30231732	-0.12545632	-0.44315832	-0.13419032	-0.40692732
0.85494932	0.30402132	-0.12568632	-0.44079032	-0.13149932	-0.41219332
0.85448132	0.30582132	-0.12573032	-0.43563232	-0.12716532	-0.41774432
0.85355532	0.30744532	-0.12551532	-0.43410432	-0.12163632	-0.42290932
0.85326332	0.30939132	-0.12535332	-0.43380232	-0.11842732	-0.42785032
0.85259632	0.31133032	-0.12520032	-0.43312232	-0.11187832	-0.43154232
0.85285632	0.31375632	-0.12523132	-0.42823232	-0.11078432	-0.43667232
0.85226132	0.31596332	-0.12507932	-0.42994132	-0.10457932	-0.43834532
0.85261632	0.31862732	-0.12484932	-0.42555232	-0.10201332	-0.44068832
0.85236332	0.32120332	-0.12427432	-0.42382532	-0.09421932	-0.44105932
0.85230532	0.32401132	-0.12358832	-0.42080332	-0.08712032	-0.44064932
0.85186232	0.32691532	-0.12282932	-0.42266932	-0.08624132	-0.44184032
0.85211332	0.33029532	-0.12215132	-0.41378132	-0.08024532	-0.44264832
0.85197532	0.33364332	-0.12127632	-0.41451932	-0.08478432	-0.44423432
0.85159232	0.33697232	-0.12030632	-0.41493232	-0.08162232	-0.44487332
0.85118132	0.34030532	-0.11916332	-0.41490932	-0.07772632	-0.44640232
0.85130032	0.34382332	-0.11799932	-0.41955532	-0.07992132	-0.45132232
0.85175032	0.34733332	-0.11669332	-0.42101732	-0.08347632	-0.45802032
0.85168432	0.35039932	-0.11493232	-0.43074832	-0.08587932	-0.46329032
0.85178132	0.35328732	-0.11302932	-0.43755532	-0.09031032	-0.46968332
0.85187532	0.35580432	-0.11079332	-0.44610532	-0.09435632	-0.47645232
0.85202132	0.35785532	-0.10807332	-0.45489032	-0.09917532	-0.48172432
0.85239732	0.35963232	-0.10495732	-0.45698132	-0.10405532	-0.48802332
0.85347932	0.36121132	-0.10149432	-0.46554032	-0.11658932	-0.49636632
0.85552632	0.36260632	-0.09750632	-0.49026532	-0.13460732	-0.50217132
0.85665532	0.36297332	-0.09282232	-0.51790632	-0.14952032	-0.50182432
0.85678432	0.36237932	-0.08761932	-0.52222132	-0.14596332	-0.49480432
0.85580732	0.36130732	-0.08277932	-0.51390432	-0.13850032	-0.49033632
0.85652332	0.36063032	-0.07803132	-0.52707232	-0.14359132	-0.48446532
0.85803532	0.35962432	-0.07279232	-0.56520732	-0.15845132	-0.46889932
0.85998332	0.35804432	-0.06695432	-0.58468132	-0.17265132	-0.44994132
0.85912332	0.35477632	-0.06081132	-0.59243332	-0.17406432	-0.42059432
0.85785932	0.35100532	-0.05510432	-0.57875132	-0.16699632	-0.39088732
0.85732632	0.34731532	-0.05019332	-0.55387332	-0.16160232	-0.36592932
0.85566532	0.34298032	-0.04608832	-0.53008132	-0.14949132	-0.34156732
0.85432732	0.33868832	-0.04282632	-0.50754632	-0.13757732	-0.31966432
0.85483032	0.33502832	-0.04042632	-0.48457832	-0.12991732	-0.30226432
0.85445032	0.33095832	-0.03871232	-0.46817332	-0.12173732	-0.28609132
0.85405732	0.32696032	-0.03786132	-0.45438632	-0.11538232	-0.27410732
0.85373632	0.32314432	-0.03788932	-0.44316132	-0.11028232	-0.26600732
0.85390732	0.31967132	-0.03875632	-0.43368932	-0.10885232	-0.26182132
0.85413832	0.31640032	-0.04037232	-0.42713632	-0.10748932	-0.26016132
0.85452232	0.31333532	-0.04271132	-0.42621232	-0.10990632	-0.26126532
0.85473232	0.31041732	-0.04567632	-0.42985732	-0.11682232	-0.26668532
0.85489732	0.30774632	-0.04922232	-0.43532232	-0.12132732	-0.27458832
0.85559532	0.30557932	-0.05333432	-0.43946332	-0.12759432	-0.28488332
0.85568232	0.30351832	-0.05783632	-0.44326232	-0.13664632	-0.29692732
0.85470532	0.30144532	-0.06254532	-0.44375632	-0.14271932	-0.30829132
0.85253532	0.29928232	-0.06723632	-0.43981832	-0.14536432	-0.32080232
0.85134532	0.29779932	-0.07181332	-0.42887832	-0.14636532	-0.32944532
0.84958732	0.29639632	-0.07610132	-0.42200632	-0.14331532	-0.33488732
0.84904432	0.29569932	-0.08034832	-0.41539632	-0.14693432	-0.34170932
0.84919432	0.29547632	-0.08469832	-0.41464432	-0.15248732	-0.34978332
0.84884132	0.29537132	-0.08912532	-0.42532632	-0.16075732	-0.35954132
0.84871332	0.29569732	-0.09371032	-0.43161032	-0.16415532	-0.36987332
0.84822132	0.29625432	-0.09818432	-0.43077732	-0.16816432	-0.38208132
0.84720132	0.29690432	-0.10229032	-0.42209632	-0.16056132	-0.39000432
0.84554832	0.29751932	-0.10586032	-0.41079432	-0.14852832	-0.39343832
0.84463632	0.29847932	-0.10903532	-0.40085632	-0.14573932	-0.39961832
0.84266932	0.29918632	-0.11165932	-0.39840932	-0.13325832	-0.39987432
0.84180132	0.30034832	-0.11398532	-0.39471032	-0.12783632	-0.40151932
0.84135632	0.30172632	-0.11607732	-0.39675432	-0.12633832	-0.40434832
0.84043232	0.30303732	-0.11778632	-0.40011332	-0.12302032	-0.40694332
0.83937232	0.30436132	-0.11914732	-0.40509832	-0.11851432	-0.41007232
0.83812332	0.30569432	-0.12024432	-0.40737932	-0.11496732	-0.41348232
0.83723332	0.30723132	-0.12118732	-0.40268732	-0.11257532	-0.41872332
0.83564932	0.30856032	-0.12177532	-0.40291032	-0.10708832	-0.42159132
0.83540032	0.31048032	-0.12233132	-0.39250932	-0.10581432	-0.42658432
0.83414532	0.31215732	-0.12246632	-0.38959832	-0.09702932	-0.42858632
0.83377632	0.31434332	-0.12256432	-0.38873432	-0.09176932	-0.43337232
0.83321432	0.31667032	-0.12250632	-0.39215232	-0.08644932	-0.43770632
0.83300532	0.31940032	-0.12237132	-0.39222032	-0.07880532	-0.44344932
0.83272632	0.32229932	-0.12208032	-0.39329032	-0.07026132	-0.44799332
0.83261932	0.32541432	-0.12165632	-0.38875632	-0.06264332	-0.45129032
0.83238032	0.32868032	-0.12117232	-0.38843432	-0.05596632	-0.45428832
0.83203732	0.33200832	-0.12056132	-0.38834332	-0.04869032	-0.45787332
0.83217332	0.33552032	-0.11975932	-0.38892732	-0.03879232	-0.46074232
0.83294032	0.33923432	-0.11874032	-0.39312632	-0.03530332	-0.46540832
0.83418932	0.34298932	-0.11743932	-0.39553832	-0.03555932	-0.47051032
0.83590632	0.34665032	-0.11580232	-0.40001932	-0.04013032	-0.47664532
0.83662432	0.34982232	-0.11392032	-0.40786232	-0.04196232	-0.48211932
0.83747132	0.35298132	-0.11208632	-0.40802032	-0.04263332	-0.48746232
0.83828832	0.35599432	-0.11016932	-0.40989732	-0.04496232	-0.49425332
0.83958132	0.35888532	-0.10796332	-0.41543932	-0.05001332	-0.49848832
0.84102332	0.36154732	-0.10543632	-0.42381632	-0.05838832	-0.50119632
0.84201232	0.36384132	-0.10272432	-0.43434132	-0.06283732	-0.50334432
0.84265132	0.36583832	-0.09988832	-0.44300832	-0.06608832	-0.50579432
0.84383832	0.36788732	-0.09684632	-0.44732832	-0.07031732	-0.50785932
0.84516232	0.36985132	-0.09355032	-0.44428432	-0.07015432	-0.50945632
0.84130832	0.37016532	-0.09035732	-0.43675732	-0.04863132	-0.51185032
0.83984432	0.37219532	-0.08795432	-0.42528032	-0.02986232	-0.52039232
0.83727032	0.37426132	-0.08582932	-0.42235232	-0.01250132	-0.53079832
0.83605632	0.37693132	-0.08358132	-0.42259132	-0.00165232	-0.53986332
0.83576132	0.37950032	-0.08090332	-0.42545232	-0.00329332	-0.54568632
0.83557132	0.38139732	-0.07779132	-0.43670232	-0.01372932	-0.54712932
0.83675132	0.38294432	-0.07444832	-0.44813332	-0.03579232	-0.54506332
0.84125132	0.38488932	-0.07111632	-0.45931232	-0.07336932	-0.54080432
0.84564232	0.38561832	-0.06743832	-0.47035232	-0.11215432	-0.52905632
0.84757632	0.38423732	-0.06338032	-0.48357532	-0.13945932	-0.50812932
0.84790132	0.38131632	-0.05927132	-0.48719532	-0.15470032	-0.48379232
0.84724132	0.37733532	-0.05539332	-0.48225132	-0.15457932	-0.45552132
0.84721532	0.37315532	-0.05208432	-0.46503732	-0.15107032	-0.43162832
0.84688932	0.36836832	-0.04928032	-0.44873932	-0.14307232	-0.40589032
0.84695732	0.36335132	-0.04699232	-0.43463232	-0.13265632	-0.38044032
0.84714332	0.35812632	-0.04521032	-0.41740332	-0.12238432	-0.35635532
0.84679632	0.35263832	-0.04399632	-0.40469632	-0.10949432	-0.33520632
0.84665232	0.34722332	-0.04347232	-0.39353432	-0.09670932	-0.31884432
0.84639532	0.34175632	-0.04359332	-0.38923932	-0.08669132	-0.30668432
0.84734332	0.33681932	-0.04435832	-0.38016832	-0.07600832	-0.29748532
0.84783532	0.33176432	-0.04555232	-0.37689032	-0.07540932	-0.29192532
0.84844632	0.32687932	-0.04717332	-0.37470432	-0.07331632	-0.28859232
0.84879332	0.32203932	-0.04925232	-0.37046632	-0.07202732	-0.28730232
0.84849232	0.31717232	-0.05167732	-0.37041832	-0.07150032	-0.28583932
0.84805332	0.31251532	-0.05438632	-0.36989932	-0.07574632	-0.28779732
0.84646932	0.30771332	-0.05727632	-0.36952732	-0.07626532	-0.28972232
0.84438932	0.30311432	-0.06025432	-0.36908332	-0.08134432	-0.29058232
0.84313232	0.29916132	-0.06338132	-0.36280832	-0.08597532	-0.29321232
0.84151532	0.29540032	-0.06663232	-0.36683532	-0.08875732	-0.29703832
0.84072332	0.29225832	-0.07020132	-0.37052532	-0.09478532	-0.30301532
0.84044032	0.28964232	-0.07407232	-0.38035332	-0.10215832	-0.31169432
0.84056432	0.28755332	-0.07833332	-0.39458832	-0.11398932	-0.32562532
0.83978732	0.28562632	-0.08280732	-0.40210632	-0.12372532	-0.34067032
0.83836132	0.28398932	-0.08732632	-0.40353432	-0.13111232	-0.35577832
0.83683032	0.28287032	-0.09167632	-0.39858332	-0.13149832	-0.36738832
0.83529832	0.28223432	-0.09583132	-0.39544532	-0.13218832	-0.37659632
0.83433132	0.28222632	-0.09979132	-0.39091132	-0.13577832	-0.38650132
0.83363532	0.28268932	-0.10365132	-0.39244732	-0.14215532	-0.39653332
0.83299332	0.28347832	-0.10736532	-0.39250732	-0.14110532	-0.40618932
0.83135832	0.28417832	-0.11057632	-0.39293732	-0.12926232	-0.41069832
0.82893732	0.28476332	-0.11308232	-0.39009332	-0.11220932	-0.41233632
0.82745332	0.28580232	-0.11506532	-0.38101132	-0.10305232	-0.41434732
0.82577432	0.28684232	-0.11640232	-0.37944632	-0.09247532	-0.41206632
0.82434832	0.28801032	-0.11731232	-0.37497332	-0.08567632	-0.41032832
0.82307532	0.28924932	-0.11801132	-0.37763532	-0.08203432	-0.40892832
0.82253132	0.29083432	-0.11871032	-0.37222832	-0.08129432	-0.41000532
0.82208532	0.29257932	-0.11938232	-0.36483532	-0.08446932	-0.41393632
0.82040132	0.29403232	-0.11986832	-0.36728932	-0.07766732	-0.41488632
0.81969732	0.29593432	-0.12029932	-0.35938232	-0.07570832	-0.41886632
0.81819232	0.29768332	-0.12030432	-0.36348832	-0.06619132	-0.41931232
0.81768732	0.29996332	-0.12025632	-0.36257732	-0.06201332	-0.42170532
0.81723832	0.30244332	-0.12011332	-0.35890732	-0.05735532	-0.42420032
0.81694932	0.30518232	-0.12005032	-0.35833532	-0.05431932	-0.42582432
0.81705432	0.30824732	-0.12022032	-0.36166132	-0.05297232	-0.42981232
0.81708832	0.31151132	-0.12046232	-0.36332932	-0.04676732	-0.43267932
0.81717932	0.31500332	-0.12049532	-0.36270532	-0.03522232	-0.43426032
0.81703232	0.31853332	-0.12005232	-0.36392132	-0.02691632	-0.43678632
0.81744132	0.32240432	-0.11934132	-0.36153032	-0.01748032	-0.44035832
0.81806032	0.32642632	-0.11847532	-0.36777532	-0.01460532	-0.44676332
0.81858132	0.33043132	-0.11752432	-0.37868632	-0.01092132	-0.45170132
0.81956932	0.33467332	-0.11676032	-0.38322032	-0.01176332	-0.45979332
0.82100232	0.33911932	-0.11620032	-0.38063032	-0.01575232	-0.47002432
0.82236032	0.34332932	-0.11552032	-0.37840632	-0.01995532	-0.48145532
0.82354632	0.34707132	-0.11431232	-0.39329932	-0.02238432	-0.49066132
0.82659932	0.35105232	-0.11280932	-0.40228232	-0.03144132	-0.50229632
0.82971932	0.35450532	-0.11074632	-0.41922932	-0.04178632	-0.51334932
0.83103732	0.35697032	-0.10820632	-0.43346332	-0.04332932	-0.52146232
0.83290532	0.35939932	-0.10563032	-0.44353732	-0.05190432	-0.53217432
0.83396132	0.36108132	-0.10272132	-0.45169932	-0.05742332	-0.53946532
0.83520432	0.36234932	-0.09961332	-0.45785832	-0.06391232	-0.54559532
0.83692632	0.36338032	-0.09631632	-0.45920832	-0.07117632	-0.55103832
0.83650632	0.36348932	-0.09265032	-0.44202232	-0.06096432	-0.55553932
0.83344632	0.36270032	-0.08921332	-0.42866032	-0.04431732	-0.56312532
0.83222332	0.36282932	-0.08614832	-0.42299032	-0.03733532	-0.57560432
0.83226132	0.36326332	-0.08305632	-0.42163332	-0.03211432	-0.58562932
0.83415032	0.36390832	-0.07972332	-0.43522932	-0.04200232	-0.59329332
0.83840832	0.36454732	-0.07613532	-0.46807032	-0.06981532	-0.59547932
0.84164032	0.36363332	-0.07211832	-0.50585032	-0.09404832	-0.58952732
0.84180532	0.36051832	-0.06766532	-0.53414332	-0.10426532	-0.57078932
0.84295332	0.35716832	-0.06337032	-0.54325032	-0.11861332	-0.55321532
0.84329832	0.35297332	-0.05916932	-0.53677332	-0.13019632	-0.53095732
0.84134432	0.34756132	-0.05522332	-0.52239132	-0.12407432	-0.50149232
0.84130632	0.34277232	-0.05186532	-0.49988932	-0.12170232	-0.47763132
0.84045232	0.33753532	-0.04895032	-0.47515032	-0.11297332	-0.45372932
0.83854032	0.33188332	-0.04659932	-0.45518432	-0.09798832	-0.42811632
0.83705732	0.32650032	-0.04496032	-0.43603832	-0.08528832	-0.40660432
0.83594932	0.32138432	-0.04409632	-0.41923132	-0.07570332	-0.39126732
0.83519732	0.31655632	-0.04392032	-0.40881532	-0.06926832	-0.37873232
0.83420632	0.31177532	-0.04423932	-0.40786032	-0.06381232	-0.36911432
0.83318432	0.30719832	-0.04500132	-0.40663132	-0.06299932	-0.36215432
0.83192832	0.30280932	-0.04624432	-0.40958632	-0.06051332	-0.35810532
0.83078632	0.29874332	-0.04805232	-0.41533132	-0.06073532	-0.35838532
0.82936832	0.29491232	-0.05040632	-0.42124232	-0.05907832	-0.36104632
0.82706432	0.29117432	-0.05303532	-0.42770432	-0.05802632	-0.36569032
0.82428832	0.28765332	-0.05579332	-0.43154632	-0.05812332	-0.36996932
0.82072232	0.28424032	-0.05851832	-0.43346732	-0.05594632	-0.37152932
0.81813932	0.28154132	-0.06135232	-0.43029332	-0.05663932	-0.37375432
0.81569532	0.27923032	-0.06431532	-0.42846132	-0.05750132	-0.37532532
0.81363832	0.27738732	-0.06752332	-0.42603732	-0.06040832	-0.37921132
0.81287832	0.27634232	-0.07116432	-0.42730532	-0.06720032	-0.38703432
0.81157632	0.27543632	-0.07506332	-0.43374732	-0.07238732	-0.39683532
0.81065432	0.27505032	-0.07925432	-0.43950532	-0.07821432	-0.40864532
0.80925732	0.27496032	-0.08362532	-0.44599632	-0.08141932	-0.42041132
0.80787832	0.27522832	-0.08806932	-0.44612232	-0.08655632	-0.43254632
0.80645432	0.27570832	-0.09238632	-0.43192132	-0.08838732	-0.44367632
0.80427432	0.27611132	-0.09632132	-0.41438232	-0.08143632	-0.44854432
0.80121232	0.27625732	-0.09955432	-0.39496432	-0.07106732	-0.44987232
0.79856132	0.27648232	-0.10212432	-0.37905332	-0.05853332	-0.44872232
0.79643032	0.27676632	-0.10414432	-0.37794632	-0.04977432	-0.44591832
0.79530732	0.27728432	-0.10573932	-0.37833532	-0.04563932	-0.44538132
0.79487832	0.27800432	-0.10702832	-0.37912732	-0.04294932	-0.44555832
0.79346832	0.27840432	-0.10780432	-0.38453232	-0.03661932	-0.44461632
0.79332232	0.27929832	-0.10853332	-0.37642232	-0.03542732	-0.44574532
0.79280332	0.28010832	-0.10907832	-0.36944932	-0.03413232	-0.44806232
0.79235532	0.28099332	-0.10963632	-0.36490732	-0.03479332	-0.44953132
0.79178332	0.28195532	-0.11023932	-0.36426332	-0.03422132	-0.45204332
0.79158832	0.28316732	-0.11096332	-0.36095432	-0.03467632	-0.45546832
0.79114332	0.28438932	-0.11172332	-0.36469532	-0.03308432	-0.45884432
0.79095032	0.28576932	-0.11253032	-0.36866732	-0.03402032	-0.46468232
0.79048832	0.28721032	-0.11322832	-0.37211032	-0.02854332	-0.46781932
0.78962232	0.28874232	-0.11376632	-0.36646432	-0.02413032	-0.47143132
0.78878332	0.29041532	-0.11417732	-0.35955732	-0.01972032	-0.47505132
0.78764232	0.29195732	-0.11434032	-0.35784732	-0.01370432	-0.47704432
0.78751932	0.29382132	-0.11448332	-0.35604932	-0.01323232	-0.48107332
0.78736832	0.29569132	-0.11452632	-0.36369232	-0.01231232	-0.48468432
0.78735332	0.29772232	-0.11454232	-0.37226832	-0.00916132	-0.48878932
0.78746132	0.30009732	-0.11453632	-0.38191332	-0.00477032	-0.49185032
0.78781632	0.30318032	-0.11451132	-0.37829732	0.00758432	-0.49304932
0.78773332	0.30673532	-0.11432732	-0.36680532	0.01852032	-0.49438632
0.78681632	0.31048732	-0.11374532	-0.35545432	0.03440532	-0.49437032
0.78567932	0.31424332	-0.11270532	-0.34568332	0.04665332	-0.49460132
0.78485432	0.31781732	-0.11109732	-0.34692532	0.04998432	-0.49521432
0.78528632	0.32147932	-0.10951832	-0.34893832	0.04152132	-0.50103132
0.78630032	0.32498532	-0.10812432	-0.35508632	0.03184532	-0.50972032
0.78811932	0.32833832	-0.10698332	-0.36494132	0.02318732	-0.52024332
0.79063232	0.33158932	-0.10588532	-0.37461032	0.01912732	-0.53034632
0.79329032	0.33464632	-0.10467232	-0.38451032	0.01690532	-0.54008532
0.79626432	0.33763732	-0.10316032	-0.38950032	0.01500732	-0.55012632
0.79930632	0.34042932	-0.10125732	-0.39613432	0.01451332	-0.55736732
0.80196232	0.34278932	-0.09885332	-0.40396632	0.01288632	-0.56411932
0.80455932	0.34494432	-0.09622032	-0.41397432	0.01061132	-0.57199132
0.80933032	0.34757232	-0.09327532	-0.43299832	-0.00078032	-0.57972032
0.81186132	0.34882832	-0.08955032	-0.45122232	-0.00163432	-0.58106532
0.81312532	0.34945232	-0.08548232	-0.46802732	0.00068832	-0.58071132
0.81104632	0.34884432	-0.08120532	-0.45858732	0.01893432	-0.58169132
0.80666232	0.34871332	-0.07841032	-0.44327032	0.04428232	-0.59406932
0.80515232	0.35075732	-0.07668232	-0.42661932	0.06367232	-0.61212032
0.80567132	0.35328632	-0.07446832	-0.41636432	0.06742832	-0.62411232
0.81180632	0.35675332	-0.07154032	-0.42573832	0.04446132	-0.62881532
0.81978732	0.35959532	-0.06792132	-0.45312732	0.00765032	-0.62677432
0.82351832	0.35954032	-0.06377632	-0.48032832	-0.01675632	-0.61338232
0.82578632	0.35809732	-0.05974332	-0.49555932	-0.03414932	-0.59584432
0.82750032	0.35579432	-0.05614232	-0.49399332	-0.04638132	-0.57520532
0.83172332	0.35388932	-0.05317732	-0.47858332	-0.06836732	-0.55669932
0.83580732	0.35107832	-0.05111232	-0.09045532	-0.52562532	-0.66317632
0.83883132	0.34743032	-0.04872432	-0.07110632	-0.52842332	-0.62746432
0.84250932	0.34371132	-0.04670732	-0.05495132	-0.53173032	-0.59132232
0.84608732	0.33976132	-0.04496232	-0.04198932	-0.53422232	-0.55413832
0.84959532	0.33573132	-0.04350232	-0.03606832	-0.53622732	-0.51814632
0.85235432	0.33181632	-0.04200132	-0.36442532	-0.10744332	-0.39276132
0.85387132	0.32751932	-0.04155932	-0.33900632	-0.10587632	-0.37089232
0.85573132	0.32375332	-0.04208332	-0.31708432	-0.10380032	-0.35679032
0.85709932	0.32018032	-0.04358332	-0.31089032	-0.10186932	-0.35154532
0.85839432	0.31700332	-0.04593532	-0.31763632	-0.10491532	-0.35213732
0.85939032	0.31412832	-0.04894132	-0.32505132	-0.11279432	-0.35774832
0.85940732	0.31137732	-0.05223032	-0.33872732	-0.12203632	-0.36480232
0.85964532	0.30921432	-0.05573832	-0.35047232	-0.13342432	-0.37325332
0.85819932	0.30696032	-0.05936632	-0.36428032	-0.13502732	-0.37867932
0.85700632	0.30534932	-0.06333732	-0.37674332	-0.14077732	-0.38514632
0.85805132	0.30507232	-0.06796232	-0.37955832	-0.16072132	-0.39979232
0.85835332	0.30500232	-0.07306132	-0.38491832	-0.17801532	-0.41513232
0.85822132	0.30505732	-0.07842132	-0.39706732	-0.19107232	-0.43326632
0.85856932	0.30552632	-0.08407232	-0.40640232	-0.20489432	-0.45380232
0.85800932	0.30593532	-0.08986932	-0.43093832	-0.21095532	-0.47340032
0.85678732	0.30641332	-0.09564832	-0.45186432	-0.21178232	-0.49107132
0.85548232	0.30717632	-0.10131932	-0.46576632	-0.21558932	-0.50937332
0.85457832	0.30843432	-0.10681332	-0.46903332	-0.21120432	-0.52072332
0.85319332	0.30983932	-0.11186032	-0.45815032	-0.21332132	-0.53195132
0.85253232	0.31168432	-0.11644832	-0.43686132	-0.21602932	-0.54119732
0.85136532	0.31341232	-0.12035432	-0.40159932	-0.20502732	-0.54308832
0.84869832	0.31455232	-0.12319432	-0.36301832	-0.16321032	-0.53089932
0.84482232	0.31515332	-0.12500132	-0.35920532	-0.12713832	-0.51908632
0.84208632	0.31599132	-0.12608032	-0.36428832	-0.10635532	-0.50997732
0.84101732	0.31733532	-0.12664232	-0.36787032	-0.10014532	-0.50473432
0.83988232	0.31862732	-0.12672932	-0.37257532	-0.09309232	-0.50037732
0.83899032	0.32011032	-0.12660232	-0.37121132	-0.08661232	-0.49747732
0.83875932	0.32197632	-0.12639532	-0.36697432	-0.08537532	-0.49828332
0.83813532	0.32389532	-0.12609632	-0.36593732	-0.08193732	-0.50028332
0.83783232	0.32610932	-0.12582632	-0.36394432	-0.07692032	-0.50289332
0.83700232	0.32825532	-0.12533632	-0.37196832	-0.07075732	-0.50554132
0.83684532	0.33083032	-0.12476832	-0.37947632	-0.06411432	-0.50828732
0.83675132	0.33362932	-0.12403732	-0.38591632	-0.05258632	-0.50746532
0.83771432	0.33715932	-0.12333232	-0.39010132	-0.04663732	-0.50824832
0.83831932	0.34090032	-0.12253532	-0.38480232	-0.03788632	-0.50791132
0.83906932	0.34493332	-0.12172732	-0.38311332	-0.03429232	-0.50849132
0.83928532	0.34877032	-0.12068732	-0.38107532	-0.02834432	-0.50766232
0.83988432	0.35258832	-0.11951732	-0.38404432	-0.03083132	-0.50867032
0.84110932	0.35642232	-0.11838232	-0.39147332	-0.03734332	-0.51311032
0.84297132	0.36019832	-0.11723732	-0.39874832	-0.04284932	-0.51828232
0.84516232	0.36371432	-0.11581832	-0.41027232	-0.05520832	-0.52330332
0.84720332	0.36681032	-0.11404232	-0.42554832	-0.06313532	-0.52572332
0.84860832	0.36935332	-0.11202632	-0.43749832	-0.06923532	-0.52686732
0.84992132	0.37168532	-0.10995732	-0.44320132	-0.07664432	-0.53108532
0.84968832	0.37315932	-0.10757732	-0.45363432	-0.07608432	-0.53207832
0.85084732	0.37506532	-0.10514032	-0.45297332	-0.08161332	-0.53586032
0.85074832	0.37629932	-0.10249432	-0.45773532	-0.08154232	-0.53791332
0.85004532	0.37749232	-0.10023132	-0.45977632	-0.07458032	-0.54434632
0.85121432	0.37926432	-0.09785932	-0.47642332	-0.08005432	-0.55065332
0.85267332	0.38056132	-0.09482832	-0.49397132	-0.08756832	-0.55134832
0.85439032	0.38163032	-0.09145832	-0.50838832	-0.09422532	-0.55100832
0.85479332	0.38203032	-0.08769832	-0.50668632	-0.09006832	-0.54810732
0.85006632	0.38090432	-0.08438432	-0.48589632	-0.06519332	-0.55038332
0.84823332	0.38181432	-0.08248832	-0.47523432	-0.05195832	-0.56419432
0.84811432	0.38324732	-0.08049932	-0.47074132	-0.04845532	-0.57656232
0.85111032	0.38493532	-0.07796332	-0.48332032	-0.06540032	-0.58205532
0.85501832	0.38562632	-0.07487732	-0.51287432	-0.08979732	-0.57866532
0.85766632	0.38464132	-0.07151232	-0.53852132	-0.10968132	-0.56665232
0.86120232	0.38317532	-0.06830532	-0.54839932	-0.13231832	-0.55274932
0.86437532	0.38077932	-0.06575832	-0.03263132	-0.48783632	-0.63586132
0.86856932	0.37805232	-0.06286532	-0.01196032	-0.48135632	-0.59747432
0.87327532	0.37498032	-0.06038132	-0.01114932	-0.47385032	-0.56140832
0.87610432	0.37091732	-0.05793132	-0.45927232	-0.17375132	-0.45491432
0.87917532	0.36691632	-0.05700632	-0.42003532	-0.16106132	-0.43413232
0.88162132	0.36270432	-0.05689532	-0.39868432	-0.14421332	-0.41959832
0.88383132	0.35848832	-0.05737332	-0.38704932	-0.14251832	-0.41168432
0.88516832	0.35397832	-0.05815332	-0.37976232	-0.13444132	-0.40126732
0.88694332	0.34972632	-0.05928132	-0.36789932	-0.13461932	-0.39375632
0.88856532	0.34548832	-0.06072632	-0.35666832	-0.13473732	-0.38706832
0.88866232	0.34087532	-0.06238232	-0.35424332	-0.13126032	-0.38013932
0.88954132	0.33674132	-0.06455232	-0.34493032	-0.13115032	-0.37637632
0.89000632	0.33268232	-0.06718032	-0.34039632	-0.13238632	-0.37473132
0.88973032	0.32858932	-0.07008032	-0.34418632	-0.12783532	-0.37384032
0.88918532	0.32461832	-0.07324732	-0.34308932	-0.12939132	-0.37587232
0.88890332	0.32100532	-0.07667832	-0.34822732	-0.13611932	-0.37980732
0.88906632	0.31780632	-0.08039732	-0.35005632	-0.14093832	-0.38453432
0.88830132	0.31462132	-0.08429632	-0.36325032	-0.15272732	-0.39072132
0.88834932	0.31217632	-0.08855132	-0.36108432	-0.16434132	-0.39867232
0.88692032	0.30964732	-0.09284832	-0.36992432	-0.17599232	-0.40662132
0.88617932	0.30785032	-0.09731932	-0.37416832	-0.19339032	-0.41773032
0.88527632	0.30648732	-0.10185232	-0.39032432	-0.21201432	-0.42951132
0.88461832	0.30572132	-0.10654632	-0.41205132	-0.22330332	-0.44109532
0.88340432	0.30536832	-0.11125932	-0.43774332	-0.22527832	-0.45254832
0.88205032	0.30561532	-0.11599732	-0.45750132	-0.22665932	-0.46527232
0.88105932	0.30659632	-0.12060132	-0.47494832	-0.21969232	-0.47436032
0.88102632	0.30847432	-0.12488032	-0.46760332	-0.21758832	-0.48480632
0.88084532	0.31076632	-0.12827232	-0.43532132	-0.20062232	-0.48507232
0.88044432	0.31330732	-0.13060232	-0.39698832	-0.18175032	-0.48050132
0.87944032	0.31578732	-0.13181432	-0.36766932	-0.15210632	-0.46975232
0.87827132	0.31824332	-0.13221832	-0.35835632	-0.13908632	-0.46440532
0.87746732	0.32090132	-0.13219432	-0.35085832	-0.12674732	-0.46103632
0.87669432	0.32360832	-0.13183832	-0.35151232	-0.11834432	-0.46153332
0.87640732	0.32656232	-0.13148732	-0.35538032	-0.11320732	-0.46478632
0.87682032	0.32989132	-0.13120032	-0.35847832	-0.11419432	-0.47179632
0.87672232	0.33319032	-0.13082332	-0.36369332	-0.10459932	-0.47468132
0.87657932	0.33669832	-0.13036732	-0.36379932	-0.09565132	-0.47751232
0.87672432	0.34054432	-0.12988832	-0.35848732	-0.08828832	-0.48063232
0.87615432	0.34429932	-0.12912032	-0.36500832	-0.07300632	-0.48041332
0.87624532	0.34842232	-0.12819532	-0.36541232	-0.06687432	-0.48251432
0.87664332	0.35271432	-0.12717132	-0.36899332	-0.06303232	-0.48460132
0.87715732	0.35705332	-0.12612432	-0.37446032	-0.06236332	-0.48872432
0.87849232	0.36159132	-0.12506732	-0.37603632	-0.06715832	-0.49525232
0.87935732	0.36570632	-0.12373732	-0.38653932	-0.07606332	-0.50164032
0.87973232	0.36943632	-0.12221132	-0.39524832	-0.07555332	-0.50664632
0.88152132	0.37349032	-0.12077332	-0.40175232	-0.08647932	-0.51467832
0.88289332	0.37711532	-0.11903032	-0.41716932	-0.09259032	-0.52064132
0.88453832	0.38041232	-0.11699732	-0.43707132	-0.10214732	-0.52561332
0.88566432	0.38317932	-0.11468932	-0.45590232	-0.11230932	-0.53091232
0.88684632	0.38581032	-0.11236132	-0.47158832	-0.12301132	-0.53708132
0.88664832	0.38759432	-0.10974432	-0.48012232	-0.12429632	-0.53873232
0.88617132	0.38892332	-0.10681832	-0.48889532	-0.12893532	-0.53998632
0.88725532	0.39046632	-0.10371532	-0.49171932	-0.14202532	-0.54343532
0.88789632	0.39139232	-0.09999932	-0.50640432	-0.15341732	-0.54260932
0.88876432	0.39197432	-0.09580232	-0.51991432	-0.16637832	-0.54160532
0.88877932	0.39176432	-0.09108432	-0.54122932	-0.17003932	-0.53666732
0.88546132	0.39018132	-0.08624532	-0.53463532	-0.15286132	-0.53023632
0.88274632	0.38929732	-0.08237732	-0.52065532	-0.13820432	-0.53242732
0.88160132	0.38915832	-0.07901332	-0.53058332	-0.13504032	-0.53597432
0.88252832	0.38941232	-0.07539232	-0.55670432	-0.14626732	-0.53608932
0.88345232	0.38893932	-0.07125732	-0.58377632	-0.16057332	-0.52707332
0.88318732	0.38730432	-0.06681532	-0.60499732	-0.17235332	-0.50983332
0.88418932	0.38568132	-0.06257432	-0.60913632	-0.18851732	-0.49298232
0.88456332	0.38327432	-0.05840232	-0.60590932	-0.20376632	-0.47211032
0.88570132	0.38069932	-0.05441632	-0.59494532	-0.21992132	-0.44986632
0.88682932	0.37769032	-0.05072332	-0.57500832	-0.22894032	-0.42291832
0.88782732	0.37431132	-0.04740732	-0.55337632	-0.23442032	-0.39790532
0.88905832	0.37080032	-0.04465832	-0.52783532	-0.23746232	-0.37547432
0.89024732	0.36717732	-0.04262332	-0.49987532	-0.23456132	-0.35445532
0.89226832	0.36382532	-0.04141532	-0.47450232	-0.22877932	-0.33854432
0.89398432	0.36033332	-0.04093132	-0.45156532	-0.22490132	-0.32740832
0.89430632	0.35629832	-0.04108532	-0.43487232	-0.22075432	-0.32083132
0.89388432	0.35210432	-0.04178232	-0.42330132	-0.21381832	-0.31630032
0.89289832	0.34776032	-0.04294232	-0.41575632	-0.20693632	-0.31435732
0.89135832	0.34338732	-0.04438632	-0.40934832	-0.20027232	-0.31283932
0.88997632	0.33932032	-0.04607932	-0.40060432	-0.19718732	-0.31200732
0.88916032	0.33564832	-0.04811732	-0.39265132	-0.19494932	-0.31253632
0.88777432	0.33196832	-0.05058732	-0.39760132	-0.19224032	-0.31353932
0.88715232	0.32881432	-0.05360432	-0.40388832	-0.19412632	-0.31840232
0.88625532	0.32586832	-0.05722932	-0.41864532	-0.19782632	-0.32773132
0.88460732	0.32308732	-0.06141032	-0.44170732	-0.20246732	-0.33982932
0.88229532	0.32060732	-0.06605832	-0.46912432	-0.20742732	-0.35415532
0.88038632	0.31891732	-0.07123532	-0.49653332	-0.21114932	-0.37098032
0.87711532	0.31741832	-0.07670832	-0.52100432	-0.21117832	-0.38822732
0.87457332	0.31688832	-0.08256432	-0.53762432	-0.21735932	-0.40946432
0.87202632	0.31708032	-0.08870032	-0.56131032	-0.21407332	-0.42549332
0.87039932	0.31828632	-0.09537732	-0.57848032	-0.22293732	-0.45071832
0.86792632	0.31979332	-0.10217632	-0.60163432	-0.21791932	-0.46887932
0.86590332	0.32193532	-0.10903332	-0.61093432	-0.21063332	-0.48664432
0.86377832	0.32441032	-0.11543932	-0.59751532	-0.20565632	-0.50492732
0.86169932	0.32686732	-0.12055532	-0.55959132	-0.18501132	-0.50776632
0.85918432	0.32893732	-0.12383832	-0.49160332	-0.15473332	-0.49876932
0.85758532	0.33096232	-0.12560932	-0.46562832	-0.13716332	-0.48464832
0.85711832	0.33319332	-0.12648832	-0.45632432	-0.13534232	-0.47320532
0.85578132	0.33502332	-0.12673232	-0.44589932	-0.13017532	-0.46355832
0.85505032	0.33707632	-0.12684032	-0.43436332	-0.13057232	-0.46032132
0.85387432	0.33884432	-0.12667032	-0.43317332	-0.12856032	-0.45999032
0.85368232	0.34093232	-0.12637432	-0.43670632	-0.12620932	-0.46118932
0.85344132	0.34303732	-0.12582632	-0.44696132	-0.12376032	-0.46305532
0.85473032	0.34591632	-0.12533232	-0.45423732	-0.12508632	-0.46702732
0.85600232	0.34919332	-0.12478832	-0.45632232	-0.12264832	-0.46790732
0.85735132	0.35298432	-0.12428832	-0.45504732	-0.11505732	-0.46703932
0.85767932	0.35683232	-0.12362532	-0.44758032	-0.10797632	-0.46510332
0.85839432	0.36121532	-0.12294132	-0.44293832	-0.10192332	-0.46302332
0.85939432	0.36599132	-0.12209432	-0.43775332	-0.09451932	-0.46021532
0.86074532	0.37103732	-0.12109832	-0.44015232	-0.09223932	-0.46006632
0.86220832	0.37619832	-0.11995232	-0.45284432	-0.09690932	-0.46111532
0.86356632	0.38116532	-0.11865432	-0.46845132	-0.10289132	-0.46229832
0.86395932	0.38549032	-0.11715732	-0.48482832	-0.11073232	-0.46441232
0.86401132	0.38939932	-0.11561232	-0.49653332	-0.11727432	-0.46739932
0.86458632	0.39299232	-0.11387932	-0.50238932	-0.13236532	-0.47467032
0.86429032	0.39543832	-0.11172732	-0.52085332	-0.14590532	-0.48155532
0.86454232	0.39731932	-0.10924632	-0.54151532	-0.15744532	-0.48902032
0.86534232	0.39861332	-0.10628932	-0.56730632	-0.16857732	-0.49493432
0.86697532	0.39965132	-0.10293832	-0.58832632	-0.17644432	-0.49951632
0.86801032	0.40001932	-0.09906832	-0.60648432	-0.18152732	-0.49939932
0.86868532	0.40002832	-0.09478432	-0.61893132	-0.18366132	-0.49646332
0.86949132	0.40012232	-0.09020432	-0.62021832	-0.18673532	-0.49311132
0.86714532	0.39935332	-0.08574432	-0.57859132	-0.16991032	-0.49084832
0.86507632	0.39955132	-0.08250132	-0.55494532	-0.15412132	-0.49544632
0.86347032	0.40032232	-0.07941232	-0.54903032	-0.14671332	-0.49866832
0.86191932	0.40095832	-0.07586532	-0.55386632	-0.14625532	-0.49464632
0.86036832	0.40130132	-0.07213032	-0.55608532	-0.15221432	-0.48718932
0.85740032	0.40069132	-0.06844232	-0.55611532	-0.15638232	-0.47686632
0.85480132	0.39983532	-0.06501132	-0.55180532	-0.16035432	-0.46654732
0.85314832	0.39887132	-0.06172732	-0.54988532	-0.17065832	-0.45838332
0.85076532	0.39684832	-0.05838132	-0.54715332	-0.17375332	-0.44392932
0.84895032	0.39437232	-0.05526432	-0.54100732	-0.17283732	-0.42646032
0.84706232	0.39117732	-0.05267632	-0.53320732	-0.17001432	-0.41066732
0.84570332	0.38765232	-0.05083232	-0.51920032	-0.16465032	-0.39611832
0.84553532	0.38416932	-0.04979732	-0.50260932	-0.15644932	-0.38443532
0.84608332	0.38053732	-0.04941832	-0.48602232	-0.14795132	-0.37195832
0.84698032	0.37664632	-0.04950632	-0.46820732	-0.14124232	-0.36072132
0.84818332	0.37256432	-0.05003032	-0.45192432	-0.13377232	-0.34945232
0.84937632	0.36834332	-0.05102332	-0.44200332	-0.13159732	-0.33947732
0.85112732	0.36432932	-0.05256732	-0.43468032	-0.13351532	-0.33281832
0.85204432	0.36018632	-0.05463932	-0.43373832	-0.13539832	-0.32917032
0.85291732	0.35627432	-0.05739832	-0.43759232	-0.14280532	-0.33066232
0.85213132	0.35211332	-0.06057732	-0.44277632	-0.14694432	-0.33471432
0.84964232	0.34779632	-0.06405532	-0.44995232	-0.14982332	-0.34011132
0.84690232	0.34389032	-0.06783532	-0.45613932	-0.15028132	-0.34685432
0.84463232	0.34074432	-0.07189332	-0.45939332	-0.14797232	-0.35577132
0.84224432	0.33808032	-0.07612632	-0.46510932	-0.15003032	-0.36639732
0.84089132	0.33635732	-0.08061532	-0.46988132	-0.15619032	-0.37938632
0.83992132	0.33537432	-0.08539932	-0.48029932	-0.16593632	-0.39610032
0.83882232	0.33491832	-0.09041532	-0.49171132	-0.17075432	-0.41278932
0.83768932	0.33496732	-0.09548632	-0.49462532	-0.17195032	-0.42870332
0.83550832	0.33508332	-0.10027832	-0.49081032	-0.16773732	-0.44315532
0.83328332	0.33554832	-0.10461232	-0.47481332	-0.15797432	-0.45350432
0.83058732	0.33604032	-0.10823632	-0.44870032	-0.14201932	-0.45739232
0.82798732	0.33665932	-0.11115432	-0.43804132	-0.12731832	-0.45542032
0.82653032	0.33788832	-0.11371232	-0.42561132	-0.11839832	-0.45483232
0.82515232	0.33932232	-0.11584332	-0.41553932	-0.11084332	-0.45333332
0.82439332	0.34115932	-0.11761232	-0.40848532	-0.10486332	-0.45370632
0.82353932	0.34308232	-0.11891732	-0.40745832	-0.10107032	-0.45497632
0.82242632	0.34500632	-0.11974332	-0.41301732	-0.09304732	-0.45497832
0.82192032	0.34731232	-0.12026532	-0.41457632	-0.08775332	-0.45624232
0.82166232	0.34988332	-0.12050232	-0.41857632	-0.08274232	-0.45605332
0.82128132	0.35261532	-0.12056532	-0.41647432	-0.08136932	-0.45688832
0.82066432	0.35549632	-0.12055432	-0.41202332	-0.07739832	-0.45565132
0.82008132	0.35851232	-0.12047932	-0.40944332	-0.07295232	-0.45312332
0.82013032	0.36188532	-0.12043632	-0.40777332	-0.07347932	-0.45297632
0.82009832	0.36529832	-0.12026832	-0.41310132	-0.07489632	-0.45211532
0.82030732	0.36891632	-0.12003532	-0.41758032	-0.07376532	-0.45083532
0.82026232	0.37249032	-0.11959132	-0.42382432	-0.07543332	-0.45086932
0.82051332	0.37625632	-0.11903132	-0.43048732	-0.07629032	-0.45137332
0.82084232	0.38011232	-0.11834632	-0.43261132	-0.07572932	-0.45113632
0.82094632	0.38385032	-0.11735532	-0.43177832	-0.07709832	-0.45122132
0.82126832	0.38750732	-0.11615632	-0.43194332	-0.08168632	-0.45253932
0.82181932	0.39099632	-0.11472732	-0.43768032	-0.08989232	-0.45438832
0.82290732	0.39435132	-0.11304532	-0.44690232	-0.09774332	-0.45768732
0.82478732	0.39763732	-0.11111732	-0.46256932	-0.11049832	-0.46232732
0.82655432	0.40032032	-0.10881032	-0.48086332	-0.12251632	-0.46608432
0.82886832	0.40281132	-0.10645632	-0.49696832	-0.13707732	-0.47203432
0.83047632	0.40459632	-0.10390832	-0.51229032	-0.14599432	-0.47579032
0.83262232	0.40622832	-0.10117132	-0.52124532	-0.15475932	-0.47865032
0.83486532	0.40747732	-0.09803332	-0.53611832	-0.16381632	-0.47866932
0.83755232	0.40852032	-0.09439732	-0.55440532	-0.17885332	-0.47763832
0.83917832	0.40868232	-0.09020532	-0.57170532	-0.18987432	-0.47353132
0.84032632	0.40854832	-0.08585132	-0.56484632	-0.19696232	-0.47229832
0.83745232	0.40662632	-0.08160632	-0.53873832	-0.18116632	-0.46582232
0.83783732	0.40638832	-0.07815132	-0.52934232	-0.18521832	-0.47101532
0.83972132	0.40646132	-0.07446232	-0.54799732	-0.19782532	-0.47059332
0.84148532	0.40568332	-0.07016832	-0.57348332	-0.21235032	-0.46071332
0.84239032	0.40380832	-0.06574232	-0.58341532	-0.21899532	-0.44089032
0.84351532	0.40155132	-0.06168032	-0.57120832	-0.22595032	-0.42401732
0.84466132	0.39890432	-0.05832932	-0.54938532	-0.22782532	-0.40605732
0.84579632	0.39583132	-0.05570232	-0.52756132	-0.22648732	-0.38979732
0.84776732	0.39276232	-0.05372532	-0.50876132	-0.22535332	-0.37472132
0.85071732	0.38982632	-0.05226732	-0.49449732	-0.22389232	-0.36132732
0.85399832	0.38680432	-0.05134732	-0.47744232	-0.22462632	-0.34974032
0.85616932	0.38311832	-0.05091432	-0.46575932	-0.22155232	-0.33936432
0.85887332	0.37963632	-0.05117432	-0.44690932	-0.21734332	-0.33170132
0.86120332	0.37595332	-0.05206832	-0.43172732	-0.21817932	-0.32725032
0.86253532	0.37179132	-0.05342932	-0.42180332	-0.21153832	-0.32309232
0.86413832	0.36777632	-0.05524032	-0.41142732	-0.21191132	-0.32125332
0.86475032	0.36338532	-0.05737332	-0.41116032	-0.21491232	-0.31969132
0.86532032	0.35910632	-0.05989832	-0.41423532	-0.21386932	-0.31821532
0.86656432	0.35526632	-0.06291832	-0.41234332	-0.21669432	-0.32110332
0.86518532	0.35058132	-0.06613432	-0.42286432	-0.21242632	-0.32298632
0.86438132	0.34641732	-0.06968332	-0.42952732	-0.21571032	-0.32861432
0.86243632	0.34213232	-0.07328332	-0.44182732	-0.22038232	-0.33519832
0.85954032	0.33792332	-0.07694532	-0.45614032	-0.22249832	-0.34175632
0.85566732	0.33388732	-0.08066132	-0.47248032	-0.22183232	-0.34656732
0.85288732	0.33085432	-0.08469332	-0.47955432	-0.22687132	-0.35579932
0.84955232	0.32825532	-0.08880732	-0.49209732	-0.23102432	-0.36669632
0.84647032	0.32644432	-0.09302832	-0.50061032	-0.23431032	-0.37896232
0.84376332	0.32547332	-0.09721732	-0.51019032	-0.22938932	-0.38916032
0.84150332	0.32535332	-0.10143932	-0.52305232	-0.23058232	-0.40363432
0.83946232	0.32603932	-0.10556532	-0.53406332	-0.22951432	-0.41562932
0.83764932	0.32747432	-0.10947532	-0.53506732	-0.22707532	-0.42654232
0.83581032	0.32956132	-0.11301732	-0.53040232	-0.21472732	-0.42912932
0.83474232	0.33246732	-0.11615032	-0.50933232	-0.21021832	-0.43407232
0.83404332	0.33584132	-0.11855232	-0.47810732	-0.20015332	-0.43226132
0.83267832	0.33904632	-0.12008432	-0.45777332	-0.18490032	-0.42428832
0.83222432	0.34264732	-0.12102332	-0.44209632	-0.17982032	-0.41986132
0.83196032	0.34637132	-0.12149132	-0.43168032	-0.17636632	-0.41587832
0.83140632	0.35006132	-0.12163332	-0.42595232	-0.17191232	-0.41362832
0.83026232	0.35362832	-0.12157132	-0.42012332	-0.16153632	-0.41243732
0.82918632	0.35737332	-0.12137732	-0.41413432	-0.15311432	-0.41256732
0.82756032	0.36087832	-0.12094232	-0.40943032	-0.15303432	-0.41546132
0.82567632	0.36414832	-0.12018232	-0.41854432	-0.14593832	-0.41506332
0.82512132	0.36773132	-0.11922632	-0.41887232	-0.14853032	-0.41522932
0.82546732	0.37159432	-0.11830632	-0.42525932	-0.15542532	-0.41756932
0.82583132	0.37546132	-0.11748832	-0.42328132	-0.16183432	-0.42107732
0.82588532	0.37924932	-0.11661632	-0.42413932	-0.16271932	-0.42417932
0.82612732	0.38336232	-0.11576032	-0.41857932	-0.15941732	-0.42738532
0.82555332	0.38707732	-0.11448432	-0.42511832	-0.15908632	-0.43019432
0.82672432	0.39142432	-0.11297232	-0.42885232	-0.16675032	-0.43525832
0.82766032	0.39544032	-0.11096332	-0.44641632	-0.17764732	-0.43961932
0.82839032	0.39917332	-0.10880232	-0.46176432	-0.18460332	-0.44221732
0.82952932	0.40293532	-0.10658732	-0.47732132	-0.20145632	-0.44682632
0.82950932	0.40582132	-0.10401732	-0.49384832	-0.21331432	-0.44675832
0.82884032	0.40798932	-0.10128632	-0.51187332	-0.22461132	-0.44498332
0.82889932	0.41002332	-0.09850432	-0.52155732	-0.23428732	-0.44376832
0.82849032	0.41132632	-0.09559532	-0.53571832	-0.24571232	-0.44253432
0.82838432	0.41214932	-0.09216432	-0.55196832	-0.25734932	-0.43688332
0.82852432	0.41246532	-0.08836732	-0.56182532	-0.27050732	-0.43025132
0.82781332	0.41202932	-0.08480232	-0.55329932	-0.27444832	-0.42793232
0.82674532	0.41129232	-0.08212032	-0.54070532	-0.27189432	-0.43257932
0.82639832	0.41082932	-0.07992132	-0.54166432	-0.27334232	-0.43952432
0.82623332	0.41006232	-0.07727032	-0.55650332	-0.27159332	-0.43759832
0.82666832	0.40895832	-0.07412332	-0.57197832	-0.27821732	-0.43081832
0.82696432	0.40714732	-0.07074332	-0.57843232	-0.28140832	-0.41859732
0.82834732	0.40529332	-0.06765132	-0.57189232	-0.29038232	-0.40924232
0.82943832	0.40277432	-0.06481732	-0.55712532	-0.29189432	-0.39549532
0.83083032	0.39989032	-0.06226932	-0.54485832	-0.28710832	-0.38132832
0.83321032	0.39700532	-0.06005632	-0.52975832	-0.28581332	-0.37060232
0.83597332	0.39395832	-0.05826232	-0.51216732	-0.28125032	-0.35997432
0.83837532	0.39045032	-0.05694232	-0.49793732	-0.27594132	-0.35076032
0.84083632	0.38689932	-0.05611932	-0.48341532	-0.27211432	-0.34350332
0.84258532	0.38301432	-0.05572132	-0.46998432	-0.26935632	-0.33639132
0.84383732	0.37899332	-0.05572332	-0.45773032	-0.26724032	-0.33059432
0.84483832	0.37493932	-0.05613932	-0.44763732	-0.26466232	-0.32363432
0.84612032	0.37117232	-0.05704032	-0.43659632	-0.26184232	-0.31991032
0.84735632	0.36754932	-0.05852232	-0.42866332	-0.25843032	-0.31703032
0.84867032	0.36413632	-0.06064532	-0.42808432	-0.25799932	-0.31634032
0.84929732	0.36066332	-0.06330032	-0.43565832	-0.25918032	-0.32026932
0.84997632	0.35746832	-0.06644532	-0.43843732	-0.25726232	-0.32567832
0.84902832	0.35394332	-0.06978132	-0.44860932	-0.25322532	-0.33029632
0.84766432	0.35065232	-0.07327232	-0.45893832	-0.24946832	-0.33540732
0.84588832	0.34768932	-0.07683032	-0.46793432	-0.24852732	-0.34080232
0.84458432	0.34544932	-0.08055532	-0.47429332	-0.24657732	-0.34594632
0.84382732	0.34394532	-0.08455232	-0.48305932	-0.24711632	-0.35404032
0.84334432	0.34310132	-0.08898332	-0.49641132	-0.25219832	-0.36658532
0.84300632	0.34284332	-0.09379432	-0.51040832	-0.25323232	-0.38000432
0.84291232	0.34320432	-0.09883532	-0.52172432	-0.25719632	-0.39669632
0.84210732	0.34375232	-0.10376932	-0.53146232	-0.24910732	-0.40730432
0.84105532	0.34469332	-0.10847832	-0.53357732	-0.24055632	-0.41777932
0.84014632	0.34609532	-0.11281632	-0.52107132	-0.23389132	-0.42827732
0.83888232	0.34755932	-0.11628332	-0.49514732	-0.21463032	-0.42595132
0.83804232	0.34928832	-0.11883632	-0.47429832	-0.19910832	-0.42005732
0.83791032	0.35136232	-0.12069032	-0.45769032	-0.19795632	-0.41540432
0.83725932	0.35332132	-0.12194932	-0.45216632	-0.19353132	-0.40687732
0.83670032	0.35547932	-0.12292932	-0.44677832	-0.19029532	-0.40249932
0.83591832	0.35772232	-0.12358432	-0.44040932	-0.18448032	-0.39944132
0.83474132	0.35983332	-0.12377532	-0.43549732	-0.17764532	-0.39711732
0.83304432	0.36179832	-0.12348232	-0.43932332	-0.16742932	-0.39391632
0.83288732	0.36461432	-0.12321432	-0.43852232	-0.16692132	-0.39488432
0.83231732	0.36755332	-0.12282932	-0.43596532	-0.16229432	-0.39422432
0.83174332	0.37082832	-0.12244932	-0.43031032	-0.15589232	-0.39184932
0.83107532	0.37434332	-0.12199832	-0.42274432	-0.14611732	-0.38798732
0.83007732	0.37784532	-0.12134432	-0.42345532	-0.14432632	-0.38552632
0.83083232	0.38220732	-0.12072832	-0.42047732	-0.14829432	-0.38654232
0.83079832	0.38627432	-0.11995732	-0.43192632	-0.14496632	-0.38630532
0.83153832	0.39073532	-0.11917032	-0.44285632	-0.14468932	-0.38772632
0.83244932	0.39540432	-0.11830032	-0.45506232	-0.14505332	-0.38943532
0.83383432	0.40041032	-0.11723132	-0.45778332	-0.14317532	-0.38961832
0.83428532	0.40484832	-0.11554932	-0.47046032	-0.14139132	-0.38843432
0.83530432	0.40932032	-0.11352632	-0.48252932	-0.14660732	-0.38886932
0.83650332	0.41346032	-0.11098032	-0.49859432	-0.15499932	-0.39103132
0.83651432	0.41657332	-0.10796032	-0.51876532	-0.16304332	-0.39181232
0.83678032	0.41930732	-0.10483932	-0.54054132	-0.17385732	-0.39415832
0.83601132	0.42112932	-0.10165432	-0.55627832	-0.18110532	-0.39522632
0.83707032	0.42335232	-0.09846132	-0.57012632	-0.18819932	-0.39587132
0.83871832	0.42524332	-0.09485132	-0.57906832	-0.19942332	-0.39432232
0.83825232	0.42573432	-0.09096632	-0.57628932	-0.20051232	-0.39170532
0.83640332	0.42551432	-0.08765332	-0.55736832	-0.18852532	-0.39395832
0.83457232	0.42556832	-0.08518432	-0.55127032	-0.17600132	-0.40307332
0.83616032	0.42725132	-0.08263632	-0.55470032	-0.17492632	-0.40993032
0.83937932	0.42915132	-0.07917832	-0.57966132	-0.19281432	-0.41029432
0.84122632	0.42954732	-0.07472532	-0.59901632	-0.20748432	-0.39620832
0.84124432	0.42822232	-0.06995932	-0.60328632	-0.21698432	-0.37751332
0.84161732	0.42640332	-0.06550232	-0.59680232	-0.22357832	-0.35870032
0.84214632	0.42406632	-0.06152332	-0.58368832	-0.22814532	-0.34011732
0.84335832	0.42144232	-0.05806132	-0.56735632	-0.22857932	-0.32066932
0.84493632	0.41843632	-0.05521632	-0.55192332	-0.22666232	-0.30445532
0.84721432	0.41539332	-0.05309032	-0.53427232	-0.22439432	-0.29164332
0.84870832	0.41175432	-0.05165032	-0.51651232	-0.21893832	-0.28169732
0.84955732	0.40767232	-0.05080432	-0.50195332	-0.21181632	-0.27303232
0.84939132	0.40307332	-0.05055932	-0.49146732	-0.20406032	-0.26539032
0.84904432	0.39848232	-0.05084832	-0.48389932	-0.19854732	-0.25948632
0.84939832	0.39435032	-0.05169132	-0.48016132	-0.19627032	-0.25572632
0.84907532	0.39003032	-0.05307132	-0.47957032	-0.19687232	-0.25479832
0.84901432	0.38601432	-0.05507932	-0.48260932	-0.19355532	-0.25516132
0.84878032	0.38209032	-0.05772132	-0.48629032	-0.19420732	-0.25949432
0.84822332	0.37828032	-0.06098632	-0.48913432	-0.19342932	-0.26585732
0.84621332	0.37409532	-0.06459632	-0.49487732	-0.19199732	-0.27349332
0.84390832	0.37013132	-0.06849732	-0.49617332	-0.19273832	-0.28291332
0.84081832	0.36626332	-0.07244032	-0.50113832	-0.19047732	-0.28975632
0.83795932	0.36294332	-0.07645832	-0.50831332	-0.19103732	-0.29727832
0.83558032	0.36031832	-0.08057732	-0.51363932	-0.19072132	-0.30638532
0.83256532	0.35794632	-0.08473132	-0.52234932	-0.19112532	-0.31548732
0.83063632	0.35667132	-0.08913732	-0.52817532	-0.19705732	-0.32800232
0.82870632	0.35596432	-0.09355832	-0.52444032	-0.19757332	-0.34038332
0.82633132	0.35558932	-0.09788432	-0.52132532	-0.19486732	-0.35130832
0.82424832	0.35574632	-0.10212332	-0.51834432	-0.19173732	-0.36239032
0.82249932	0.35641432	-0.10611232	-0.50813532	-0.18791932	-0.37162432
0.82025232	0.35714832	-0.10957232	-0.49943832	-0.17969032	-0.37611732
0.81745832	0.35792332	-0.11238332	-0.49053832	-0.16691232	-0.37361532
0.81626132	0.35965432	-0.11486932	-0.47860332	-0.16050432	-0.37187132
0.81509032	0.36171132	-0.11692532	-0.46678932	-0.15620932	-0.36889832
0.81273932	0.36355132	-0.11841232	-0.45563032	-0.14419632	-0.36234632
0.81232032	0.36650032	-0.11982132	-0.43727032	-0.14229932	-0.36372232
0.81108132	0.36920432	-0.12058732	-0.42484532	-0.13541132	-0.36174832
0.80997332	0.37205032	-0.12091232	-0.41408632	-0.12884032	-0.35965532
0.80887332	0.37506132	-0.12089732	-0.40223832	-0.12006032	-0.35483532
0.80738632	0.37817432	-0.12073932	-0.39333232	-0.11190832	-0.34723032
0.80593832	0.38164032	-0.12066932	-0.37953932	-0.10544732	-0.34007832
0.80416632	0.38523532	-0.12056532	-0.36462232	-0.09777232	-0.33188832
0.80236732	0.38890532	-0.12033532	-0.35482932	-0.09380532	-0.32567532
0.80072532	0.39250732	-0.11995232	-0.35009732	-0.09432132	-0.32346332
0.79986132	0.39635232	-0.11938132	-0.34884332	-0.09827132	-0.32282932
0.79934032	0.40039532	-0.11857032	-0.35192632	-0.10007932	-0.32163932
0.79875932	0.40448432	-0.11762432	-0.35634832	-0.10177632	-0.31898132
0.79832632	0.40859232	-0.11654032	-0.35826832	-0.11112932	-0.31737132
0.79868732	0.41275932	-0.11543132	-0.36501532	-0.12850732	-0.31910332
0.79930332	0.41654432	-0.11407232	-0.37700032	-0.14786532	-0.32166632
0.80051332	0.42008832	-0.11250532	-0.38655332	-0.16566532	-0.32606032
0.80164132	0.42308132	-0.11063932	-0.39869032	-0.18276232	-0.33205432
0.80320632	0.42571632	-0.10837232	-0.41413932	-0.19841632	-0.33654932
0.80384532	0.42726132	-0.10563632	-0.43225832	-0.21209532	-0.33944232
0.80575432	0.42895532	-0.10279132	-0.44716332	-0.22623532	-0.34211532
0.80665032	0.42962932	-0.09955632	-0.47076932	-0.23850032	-0.34190332
0.80842532	0.43043232	-0.09616432	-0.48947732	-0.24948932	-0.34261832
0.81000032	0.43090432	-0.09252532	-0.50300732	-0.25489332	-0.34262032
0.80855132	0.42995432	-0.08864232	-0.49212032	-0.23760832	-0.33949932
0.80577732	0.42893732	-0.08578832	-0.47344732	-0.21935032	-0.34826632
0.80445132	0.42927232	-0.08344732	-0.46149232	-0.20483832	-0.35957932
0.80436732	0.43020532	-0.08073232	-0.46474032	-0.20043532	-0.36576232
0.80669732	0.43183232	-0.07742332	-0.47994932	-0.21456132	-0.36847932
0.80718632	0.43167032	-0.07338332	-0.50465132	-0.22835932	-0.36203332
0.80724132	0.43033732	-0.06917632	-0.52008332	-0.23473332	-0.35129232
0.80854932	0.42879832	-0.06528432	-0.52376332	-0.24174932	-0.34101532
0.80947032	0.42621332	-0.06164132	-0.52119832	-0.24250032	-0.32602932
0.81206832	0.42367732	-0.05835132	-0.50791532	-0.24311132	-0.31125932
0.81549232	0.42079132	-0.05543632	-0.48654032	-0.24067632	-0.29590732
0.81842232	0.41688532	-0.05280032	-0.46560332	-0.22439832	-0.27718732
0.82310432	0.41321632	-0.05070132	-0.43484932	-0.21475032	-0.26033632
0.82607432	0.40828432	-0.04902832	-0.40864032	-0.19554332	-0.24500132
0.82880532	0.40299632	-0.04795132	-0.38555632	-0.18410132	-0.23255732
0.83088532	0.39723632	-0.04754032	-0.37031232	-0.17055232	-0.22175832
0.83239432	0.39124332	-0.04784532	-0.36287732	-0.16728332	-0.21571832
0.83429132	0.38550532	-0.04896732	-0.36025432	-0.16365832	-0.21214332
0.83546932	0.37963432	-0.05082732	-0.36443032	-0.16765332	-0.21454032
0.83656232	0.37410732	-0.05347632	-0.36993732	-0.17551432	-0.21996932
0.83493832	0.36776632	-0.05655632	-0.38354132	-0.17658532	-0.22566932
0.83235732	0.36150932	-0.05999932	-0.40197132	-0.18673432	-0.23330432
0.83099332	0.35626832	-0.06381232	-0.41025032	-0.19337132	-0.24033232
0.82764432	0.35070932	-0.06768132	-0.43103832	-0.19713832	-0.24862232
0.82463632	0.34590732	-0.07183032	-0.45676532	-0.20764332	-0.25892332
0.82102132	0.34164732	-0.07632232	-0.48813732	-0.21938032	-0.27268132
0.81756532	0.33836032	-0.08130932	-0.51468132	-0.22833132	-0.28879032
0.81414832	0.33594532	-0.08669132	-0.53160232	-0.23059732	-0.30562432
0.81116532	0.33446732	-0.09223232	-0.53975832	-0.22996332	-0.32439532
0.80783932	0.33352232	-0.09737432	-0.53037132	-0.22128832	-0.33718532
0.80391832	0.33290632	-0.10168932	-0.51427632	-0.20337732	-0.34022032
0.80144032	0.33338332	-0.10539032	-0.49697332	-0.19277632	-0.34300532
0.79958032	0.33460932	-0.10849232	-0.48544432	-0.18403132	-0.34235432
0.79771332	0.33636632	-0.11093132	-0.47225332	-0.17245332	-0.33972232
0.79698532	0.33921232	-0.11303632	-0.45920632	-0.16530932	-0.33722032
0.79641232	0.34273732	-0.11479432	-0.43837832	-0.15260732	-0.33507532
0.79426132	0.34597932	-0.11592832	-0.42851332	-0.13636432	-0.32970832
0.79252632	0.34962832	-0.11659432	-0.41924932	-0.12186032	-0.32557832
0.79003732	0.35292632	-0.11666532	-0.42377732	-0.11491332	-0.32009932
0.79082432	0.35764332	-0.11685632	-0.42606732	-0.12343832	-0.32253932
0.79121332	0.36219032	-0.11676532	-0.42947232	-0.12560932	-0.32238232
0.79121732	0.36677632	-0.11663032	-0.42849632	-0.12443632	-0.31976732
0.78988732	0.37098932	-0.11637632	-0.42044932	-0.11779132	-0.31624132
0.78781632	0.37508832	-0.11602732	-0.40729732	-0.11086032	-0.31165032
0.78613532	0.37932032	-0.11559732	-0.39381332	-0.11180932	-0.30940932
0.78483932	0.38358032	-0.11493532	-0.39171732	-0.11390832	-0.31031532
0.78426332	0.38802332	-0.11401032	-0.39838432	-0.11653432	-0.31284732
0.78499832	0.39299432	-0.11285732	-0.40552132	-0.12320732	-0.31636432
0.78542732	0.39778032	-0.11143232	-0.42151732	-0.12940132	-0.31939432
0.78571232	0.40260532	-0.10997332	-0.42799632	-0.13242332	-0.32136232
0.78535532	0.40719932	-0.10842432	-0.43552532	-0.13704532	-0.32283932
0.78418232	0.41112832	-0.10682932	-0.43783832	-0.14504432	-0.32625732
0.78388932	0.41488532	-0.10519132	-0.44465632	-0.16470132	-0.33452032
0.78441332	0.41815832	-0.10323332	-0.45580432	-0.18424532	-0.34366832
0.78561632	0.42075732	-0.10081832	-0.46794132	-0.20413432	-0.35163632
0.78609332	0.42195332	-0.09792532	-0.48302432	-0.21427832	-0.35731832
0.78778432	0.42274732	-0.09481632	-0.50233632	-0.22914532	-0.36473832
0.79222732	0.42408032	-0.09144232	-0.53123032	-0.25294332	-0.37446032
0.79431532	0.42345132	-0.08722032	-0.54135432	-0.25946432	-0.37570232
0.79504732	0.42156832	-0.08294432	-0.53469632	-0.25192032	-0.37438632
0.79468032	0.41892232	-0.07922032	-0.51851332	-0.23734432	-0.37563232
0.79612232	0.41696832	-0.07590032	-0.53417432	-0.23670832	-0.37908132
0.79984232	0.41573832	-0.07225532	-0.56251432	-0.25274432	-0.38171632
0.80245432	0.41347732	-0.06792532	-0.58172432	-0.26179032	-0.37284932
0.80490332	0.41071032	-0.06330432	-0.58579332	-0.26646732	-0.35829232
0.80764132	0.40759032	-0.05882332	-0.57331332	-0.26877732	-0.34275132
0.81020732	0.40391632	-0.05456532	-0.55670832	-0.26612932	-0.32577632
0.81407432	0.40038332	-0.05083332	-0.52702832	-0.25622032	-0.30938432
0.81710732	0.39604832	-0.04771032	-0.49880332	-0.23850832	-0.29312832
0.82066232	0.39164432	-0.04536632	-0.46198532	-0.21760232	-0.27900432
0.82312332	0.38649932	-0.04378032	-0.44636332	-0.20405932	-0.26798132
0.82652432	0.38169132	-0.04307332	-0.43335232	-0.19917832	-0.26201832
0.82938832	0.37662932	-0.04316032	-0.42061832	-0.19120932	-0.25708432
0.83267532	0.37178332	-0.04411232	-0.40468232	-0.18784832	-0.25601532
0.83506232	0.36666532	-0.04587832	-0.39456632	-0.18531832	-0.25835132
0.83781532	0.36185132	-0.04852632	-0.38223032	-0.19118432	-0.26871232
0.83694632	0.35578632	-0.05172132	-0.38945932	-0.17913732	-0.27148732
0.83640132	0.35017832	-0.05532932	-0.39226232	-0.18514832	-0.28233432
0.83271932	0.34372932	-0.05879932	-0.40731432	-0.18516932	-0.29128832
0.82947132	0.33788732	-0.06218732	-0.42503032	-0.19146132	-0.29882132
0.82694932	0.33280532	-0.06553432	-0.43702632	-0.19320832	-0.30408332
0.82377832	0.32794032	-0.06893232	-0.45336532	-0.20339632	-0.31088532
0.82115432	0.32390132	-0.07262532	-0.45808032	-0.20252032	-0.31580832
0.81818932	0.32030532	-0.07673232	-0.46658132	-0.20567932	-0.32295232
0.81514832	0.31725732	-0.08128032	-0.48048132	-0.21027732	-0.33372532
0.81288032	0.31509532	-0.08630532	-0.49300232	-0.21353332	-0.34733432
0.81091632	0.31361132	-0.09157132	-0.50842832	-0.22338632	-0.36431632
0.80865932	0.31267632	-0.09684932	-0.52749332	-0.22623232	-0.37819332
0.80548732	0.31224632	-0.10188532	-0.54380332	-0.22179632	-0.38839032
0.80365432	0.31324232	-0.10669032	-0.54491832	-0.22099732	-0.39878832
0.80266632	0.31548432	-0.11102532	-0.53227232	-0.21146732	-0.40149232
0.80181832	0.31873932	-0.11464232	-0.50113832	-0.19993732	-0.40356832
0.80078732	0.32263032	-0.11721032	-0.45365932	-0.17203432	-0.39770332
0.79839132	0.32642732	-0.11864432	-0.41611832	-0.13577432	-0.38828032
0.79569132	0.33030632	-0.11924432	-0.39741032	-0.11532532	-0.38583032
0.79309732	0.33420432	-0.11924532	-0.38859132	-0.10349932	-0.38568432
0.79156832	0.33846532	-0.11900632	-0.38514332	-0.09677132	-0.38804232
0.79053932	0.34294132	-0.11872732	-0.38090232	-0.08839332	-0.39071132
0.79024532	0.34775632	-0.11860032	-0.38529032	-0.09021432	-0.39849732
0.78968332	0.35244332	-0.11836532	-0.38460032	-0.08423532	-0.40421632
0.78913032	0.35715332	-0.11791532	-0.38419732	-0.07769332	-0.40983432
0.78897732	0.36197432	-0.11713132	-0.37823732	-0.07034632	-0.41525632
0.78885532	0.36666532	-0.11579032	-0.37733732	-0.06279432	-0.42227832
0.78989432	0.37161732	-0.11410432	-0.38028532	-0.06310932	-0.43094032
0.79093032	0.37636632	-0.11216732	-0.39071732	-0.06682432	-0.44193432
0.79238332	0.38116232	-0.11035132	-0.39954732	-0.07290432	-0.45465332
0.79418232	0.38592032	-0.10849432	-0.40470032	-0.08123032	-0.46688732
0.79548332	0.39006032	-0.10650932	-0.41605332	-0.09047132	-0.47767232
0.79781932	0.39421732	-0.10450832	-0.42368732	-0.10423132	-0.48854532
0.79990432	0.39766432	-0.10226932	-0.43732032	-0.11595832	-0.49698932
0.80200532	0.40063632	-0.09994532	-0.45072632	-0.13062532	-0.50698032
0.80520432	0.40341132	-0.09748732	-0.46869732	-0.14766332	-0.51641932
0.80836732	0.40528232	-0.09448432	-0.49154432	-0.16773032	-0.52168832
0.81158232	0.40628532	-0.09115332	-0.51798432	-0.18930732	-0.52631832
0.81313932	0.40574132	-0.08729832	-0.53271132	-0.19881332	-0.52470632
0.81240432	0.40382332	-0.08348932	-0.51825632	-0.19373532	-0.52243332
0.81397432	0.40295232	-0.08040432	-0.50463432	-0.20292632	-0.52921232
0.81795932	0.40266432	-0.07702032	-0.53646032	-0.23655532	-0.53481132
0.82230332	0.40146732	-0.07252732	-0.58108132	-0.27231832	-0.53135032
0.82193732	0.39687832	-0.06653532	-0.61895432	-0.26611132	-0.48868532
0.82348432	0.39271832	-0.06052732	-0.61544532	-0.27387732	-0.45484932
0.82520832	0.38849232	-0.05480332	-0.59431732	-0.28196632	-0.42278232
0.82635632	0.38406532	-0.05016532	0.10519932	-0.49257632	-0.44051532
0.82851832	0.38005032	-0.04563532	0.07803432	-0.49644532	-0.41548232
[truncated: 1,843 more rows]
