# Supplementary material for: Dynamic Monitoring Reveals Motor Task Characteristics in Prehistoric Technical Gestures
Source: PLoS One. 2015 Aug 18;10(8):e0134570. doi: 10.1371/journal.pone.0134570 (PMC4540478; doi:10.1371/journal.pone.0134570)
Supplement: S1 Dataset — The zip file contains csv documents of the measurement data generated during the experiments. For each experiment exist two files, one of the measurements of the force sensor and one of the position sensor. They are labeled by the abbreviation “exp” followed by a number and the postfix “-force” for the force sensor and “-position” for the position sensor. The first row shows the legend of the document which states the arrangement of the quantities below. The quantities are listed in chronological order. Sample times of both sensors were 0.01 s. (ZIP) [file pone.0134570.s002.zip › exp17-force.csv]

Force X (N)	Force Y (N)	Force Z (N)	Torque X (N-m)	Torque Y (N-m)	Torque Z (N-m)	Frequency = 1000	Averaging Level = 10	F/T Serial Number = FT14761	Time Started = 05.02.2014 17:19:01
0.0815074518322945	0.00247680931352079	0.00731508620083332	0.000963352445978671	0.00161571206990629	-0.000267933413852006
0.0687634199857712	-0.0266728587448597	0.103503964841366	0.00116987945511937	0.0010453446302563	-0.000471073901280761
0.0956228822469711	-0.0215802695602179	0.0563760735094547	0.00142541842069477	0.000562857603654265	-0.000523309106938541
0.0658685639500618	-0.0428610630333424	0.00323275616392493	0.000853766337968409	0.00100323592778295	-0.000432592147262767
0.0505959801375866	-0.0460305847227573	0.0531783327460289	0.000470640137791634	0.0022339962888509	0.000525634095538408
0.0709227323532104	-0.0150462416931987	0.0366779565811157	0.0015850302297622	0.000904194079339504	0.00055773719213903
0.0174249429255724	-0.0844925418496132	0.0248491317033768	0.00171789608430117	0.0013691297499463	-0.000167092701303773
0.0398176461458206	-0.0339364819228649	0.0725219622254372	0.00240795593708754	-0.000203607662115246	0.000125420643598773
0.0683867260813713	0.00206426321528852	0.0285166297107935	0.00163457461167127	0.000390396860893816	0.00015679131320212
0.0460798256099224	0.00323178595863283	0.0554347597062588	0.00198269775137305	0.000673259026370943	-0.000313399999868125
0.0536236688494682	-0.0220324415713549	0.0416927486658096	0.0008467563893646	0.000361192971467972	-0.000330256938468665
0.0546887889504433	-0.0142130134627223	0.0510797612369061	0.000218544082599692	0.000522272021044046	-0.00103228993248194
0.0359870418906212	0.00267768907360733	0.0334659777581692	0.00025868060765788	0.000946779036894441	-0.00112045696005225
0.0920170545578003	0.00689601013436913	0.0554151348769665	0.000857730279676616	0.000725114776287228	-0.000447951722890139
0.0682157054543495	-0.0665461868047714	0.0193584710359573	0.000685742648784071	0.00155919487588108	0.000334925687639043
0.0951760113239288	-0.0141896177083254	0.0738906562328339	0.000996642396785319	0.00102541467640549	-0.000813504273537546
0.0683604404330254	0.00341898272745311	0.034163624048233	0.00131133012473583	0.00133922649547458	-0.000650032772682607
0.130714103579521	-0.00312493043020368	0.0794612169265747	0.00157157971989363	0.000244036200456321	-0.000956742675043643
0.0698558837175369	-0.0123852426186204	0.024701414629817	0.000786137650720775	0.000909134279936552	-0.000435762864071876
0.0848362892866135	0.0346332080662251	0.0420699529349804	0.000496102031320333	0.00152839731890708	-0.000614093441981822
0.139573380351067	0.0677386075258255	0.050626628100872	-0.000425099045969546	0.00169768335763365	-0.000634825846645981
0.155085831880569	0.0900196209549904	0.0431764423847198	-0.00012226402759552	0.00143044907599688	-0.00113325216807425
0.137445956468582	0.0508741401135921	0.0426531694829464	-0.00115217559505254	0.00240476476028562	-0.00127911020535976
0.154271960258484	0.0980895683169365	0.0909613817930222	0.00013611136819236	0.00124021363444626	-0.00104149349499494
0.0963598862290382	0.0525503642857075	0.0930546224117279	-0.000621855084318668	0.00171220139600337	-0.000497215136419982
0.159719735383987	0.0695151463150978	0.0686245039105415	8.94837558007566E-06	0.00139426160603762	-0.00058545998763293
0.167702525854111	0.0872583016753197	0.0333323515951633	-0.000415252754464746	0.0024147464428097	-0.000467401463538408
0.111004918813705	0.0836677029728889	0.0898456275463104	-0.00012078917643521	0.00203347066417336	-0.000853152421768755
0.109553642570972	0.0638331174850464	0.128989920020103	-0.000466545956442133	0.00117407995276153	-0.00100606144405901
0.130296140909195	0.111132979393005	0.0889199078083038	-0.000346204207744449	0.00116845557931811	-0.000473044085083529
0.156099289655685	0.158285945653915	0.110812045633793	-0.000907027395442128	0.00105200556572527	-0.000826969626359642
0.135276839137077	0.117516495287418	0.0631175488233566	-0.00187555211596191	0.00175097805913538	-0.00133319059386849
0.18111015856266	0.126919373869896	0.121884442865849	-0.00061274622566998	0.00238926149904728	-0.00149209017399698
0.16904579102993	0.0519533194601536	0.135900169610977	-0.000160263894940726	0.00318576255813241	-0.00149425910785794
0.215359404683113	0.0533153228461742	0.127493634819984	0.000486837554490194	0.00331520731560886	-0.000894557451829314
0.148580431938171	0.0255857724696398	0.0915216580033302	0.000472414481919259	0.0034779473207891	-0.000740894814953208
0.151240140199661	0.0403804145753384	0.0225239247083664	0.00181325816083699	0.00238155643455684	-0.000493831292260438
0.101575262844563	0.0247153304517269	0.00900836195796728	0.0016817991854623	0.00123476586304605	-0.000765793432947248
0.0605546310544014	0.0444417521357536	0.101473279297352	0.000267581664957106	0.00138295930810273	-0.000222251837840304
0.0434382408857346	0.0772241950035095	0.0482847094535828	-0.000757132773287594	0.000766934652347118	-0.000539809640031308
0.0473391897976398	0.17528273165226	0.00234654080122709	-0.00106404989492148	-0.000295334757538512	0.000132040280732326
0.00926525145769119	0.197979509830475	-0.0581996105611324	-0.00139906769618392	-7.04941121512093E-05	-0.000656900927424431
0.0225054379552603	0.148789256811142	-0.0474467873573303	-0.000753237341996282	0.00097057077800855	-0.00101848144549876
0.087065652012825	0.16237573325634	-0.0153717389330268	-0.000284202629700303	0.000733636959921569	-0.00114674400538206
0.061245609074831	0.148581549525261	-0.0815608724951744	-0.00100777845364064	0.00151923496741802	-0.00110761716496199
0.0847075879573822	0.139561802148819	-0.0979306399822235	-0.000644412997644395	0.000521954440046102	-0.00127755885478109
0.0584791228175163	0.142328485846519	-0.102206394076347	-0.00152597366832197	0.000994440400972962	-0.00198208913207054
0.0835225358605385	0.17959052324295	-0.0559591166675091	-0.00106726936064661	0.00113338767550886	-0.000841385975945741
0.0988971889019012	0.149259194731712	-0.0593145377933979	-0.00160796556156129	0.000309317372739315	-0.00140712596476078
0.114317409694195	0.164045125246048	-0.0860519856214523	-0.00170961383264512	0.000576392631046474	-0.00101763173006475
0.120330899953842	0.164864927530289	-0.0383448749780655	-0.00101647048722953	0.000954794813878834	-0.000534012564457953
0.106633871793747	0.0905847474932671	-0.0475731268525124	-0.000568482850212604	0.00184460263699293	0.000259321765042841
0.159764289855957	0.125214964151382	-0.102881573140621	0.000795701751485467	0.00164316303562373	0.000602275191340595
0.170630156993866	0.0520907714962959	-0.0841463804244995	0.00106148968916386	0.00100060750264674	0.000421569711761549
0.133757770061493	0.0419409982860088	-0.0769591256976128	0.00131187750957906	0.00105116609483957	0.00106545898597687
0.0873565599322319	0.0369347743690014	-0.155202448368073	0.00119495077524334	0.00123799894936383	0.000602180312853307
0.0984098985791206	0.0481322444975376	-0.088463231921196	0.00128004723228514	0.000182050775038078	-0.000192830673768185
0.123075373470783	0.0573479309678078	-0.0519930794835091	0.00170474697370082	5.75141348235775E-05	-0.000712183129508048
0.180156722664833	0.047121562063694	-0.076596312224865	0.00221751746721566	0.000639148056507111	-0.000637610675767064
0.167268291115761	0.0284061711281538	-0.151785418391228	0.0024944378528744	0.00178576656617224	0.00022981119400356
0.154587283730507	0.0300204716622829	-0.154638960957527	0.00285474769771099	0.00216124043799937	-0.000497827946674079
0.150694310665131	0.0178846903145313	-0.114792659878731	0.00171373400371522	0.00141054147388786	0.000863569148350507
0.134274959564209	0.121251083910465	-0.0677521526813507	0.00164906226564199	0.000379589822841808	0.000540751439984888
0.0872332230210304	0.165296420454979	-0.161559239029884	0.000130480388179421	-0.00101693475153297	0.000396815943531692
0.0668281838297844	0.213778674602509	-0.158350422978401	-0.000721554097253829	-0.00138852768577635	0.000140532327350229
0.0253794211894274	0.238307863473892	-0.235112503170967	-0.00223184074275196	-0.0010129704605788	0.000444213044829667
0.0329957008361816	0.287072151899338	-0.274319529533386	-0.0029950151219964	-0.0015468776691705	-8.89274451765232E-05
0.0181881431490183	0.319741815328598	-0.220918044447899	-0.00387234217487276	-0.00241478579118848	-0.00153560773469508
0.0414507016539574	0.351689070463181	-0.27293986082077	-0.0041261101141572	-0.0034387269988656	-0.00174314656760544
-0.0393425300717354	0.319466441869736	-0.311399757862091	-0.00347787165082991	-0.00326574128121138	-0.00236986856907606
0.0489399842917919	0.362089604139328	-0.33273857831955	-0.00363412941806018	-0.00440522097051144	-0.00211496325209737
0.0500908717513084	0.35387647151947	-0.325248301029205	-0.00410789903253317	-0.00375328888185322	-0.00161076558288187
0.162392005324364	0.324830651283264	-0.302972853183746	-0.00370709435082972	-0.00190585723612458	-0.000397688418161124
0.237913727760315	0.325269103050232	-0.216970667243004	-0.0037906935904175	-0.000610068731475621	-0.00148323189932853
0.334037721157074	0.310144633054733	-0.183777794241905	-0.0027369090821594	0.00151946907863021	-0.00134131649974734
0.429579615592957	0.311119943857193	-0.264901965856552	-0.00254211784340441	0.00248918333090842	-0.00109435815829784
0.426846295595169	0.244750469923019	-0.316886991262436	-0.00292116799391806	0.00383474095724523	-0.00100668054074049
0.437193512916565	0.248796910047531	-0.237632319331169	-0.0022002812474966	0.00352656445465982	-0.00112687458749861
0.463623285293579	0.248969554901123	-0.271530121564865	-0.00122285401448607	0.00292295566760004	-0.000909226189833134
0.387637317180634	0.19644533097744	-0.282720893621445	-0.00155366922263056	0.00413603894412518	-0.000111369590740651
0.342906415462494	0.145633220672607	-0.19310562312603	-0.00142632971983403	0.00299139018170536	-0.00172648706939071
0.345974206924438	0.195202231407166	-0.191921785473824	-0.000396572751924396	0.0015031126094982	-0.0021543838083744
0.250819265842438	0.103448271751404	-0.244829475879669	0.00010657303937478	0.00199934584088624	-0.00192574656102806
0.232831582427025	0.0463477969169617	-0.257400244474411	0.00163166085258126	0.00061278825160116	-0.00140357902273536
0.247128114104271	0.0866807177662849	-0.250425606966019	0.00169316562823951	-0.000168162892805412	-0.000555966747924685
0.301284730434418	0.0769298225641251	-0.299059867858887	0.00109668949153274	0.000764339871238917	0.000193652900634333
0.328217446804047	0.0653935372829437	-0.265322506427765	0.000474995817057788	0.00222897995263338	0.000845424656290561
0.375965565443039	0.150179773569107	-0.17341773211956	0.000795365835074335	0.00120031205005944	0.000654531933832914
0.416046619415283	0.222223311662674	-0.192718580365181	-0.000490776146762073	0.00235389336012304	0.00114514888264239
0.389888674020767	0.223725855350494	-0.240421414375305	-0.00144698855001479	0.00310785975307226	0.000400630524381995
0.361497968435287	0.194450259208679	-0.213477253913879	-0.00124131108168513	0.00304891029372811	-8.71678566909395E-05
0.348525047302246	0.167365282773972	-0.247508034110069	-0.00115512369666249	0.00147089723031968	-0.000538946886081249
0.292421013116837	0.195104777812958	-0.374417155981064	-0.00249952613376081	0.000948931556195021	-0.00145131105091423
0.263075828552246	0.245689660310745	-0.330932140350342	-0.00313229789026082	-0.000717455171979964	-0.00239120004698634
0.246430248022079	0.270614683628082	-0.404499232769012	-0.00344460597261786	-0.000891036121174693	-0.00301689631305635
0.207136571407318	0.295543730258942	-0.39794459939003	-0.00330370757728815	-0.00117947568651289	-0.00229853740893304
0.242789685726166	0.328112483024597	-0.411758601665497	-0.00307363853789866	-0.00166337972041219	-0.00162315624766052
0.18767723441124	0.245510682463646	-0.422150939702988	-0.00263840751722455	-0.00135281169787049	-0.000592847471125424
0.186152741312981	0.204099804162979	-0.399837791919708	-0.00237071234732866	-0.00168733566533774	-0.0006063396576792
0.157642230391502	0.189951241016388	-0.480276197195053	-0.00283237500116229	-0.00162618234753609	0.000143372380989604
0.0975893586874008	0.154642328619957	-0.484124690294266	-0.00261233397759497	-0.00167672825045884	-0.000410130276577547
0.134480357170105	0.234238818287849	-0.51934427022934	-0.00240239221602678	-0.00268990313634276	-0.000170957151567563
0.117786251008511	0.247452288866043	-0.499657928943634	-0.00247146654874086	-0.00338710285723209	0.000636383017990738
0.100420206785202	0.203688472509384	-0.60052901506424	-0.00380890094675124	-0.00333894370123744	0.000492949213366956
0.117845110595226	0.281472325325012	-0.59400337934494	-0.0028473453130573	-0.00409100530669093	-0.000458889961009845
0.109387457370758	0.268279224634171	-0.603167831897736	-0.00376758258789778	-0.00420329812914133	-0.000686464307364076
0.192207187414169	0.27155414223671	-0.610696613788605	-0.00342690129764378	-0.00247195549309254	-0.000279122323263437
0.210495144128799	0.260648429393768	-0.612252354621887	-0.00146106607280672	-0.00364770251326263	-0.00299599091522396
0.211501151323318	0.218561634421349	-0.648251712322235	-0.00271097081713378	-0.00185960228554904	-0.0026384440716356
0.25843158364296	0.323955297470093	-0.69814258813858	-0.00287895300425589	-0.00243636290542781	-0.00171279348433018
0.306087911128998	0.390748858451843	-0.663789033889771	-0.00374355679377913	-0.00334802106954157	0.000494745327159762
0.223895832896233	0.422553241252899	-0.653509259223938	-0.00494726048782468	-0.00300229131244123	0.000486688601085916
0.2932488322258	0.523733139038086	-0.644133687019348	-0.0058752209879458	-0.00352703710086644	-0.000211095946724527
0.267754733562469	0.536240696907043	-0.583866357803345	-0.00628446927294135	-0.00304499245248735	-0.000358456163667142
0.330842018127441	0.586371421813965	-0.622756481170654	-0.0075630797073245	-0.00297582661733031	-0.000769755162764341
0.306161016225815	0.542197227478027	-0.687778115272522	-0.00779704703018069	-0.00122183444909751	-0.000898295373190194
0.36748132109642	0.594044625759125	-0.578203797340393	-0.0077603543177247	-0.000912278948817402	-0.00101143727079034
0.403897136449814	0.603321433067322	-0.441459566354752	-0.00760545674711466	-0.000444283126853406	-0.00166801863815635
0.422365188598633	0.694776117801666	-0.427743673324585	-0.00765241682529449	0.000951900146901608	-0.00223080418072641
0.439458519220352	0.701573014259338	-0.43787944316864	-0.00884371064603329	0.00116614950820804	-0.00190715072676539
0.446461796760559	0.7699334025383	-0.35352098941803	-0.008843625895679	0.00210474105551839	-0.00305261579342186
0.488808304071426	0.824922263622284	-0.433762162923813	-0.00956130120903254	0.00182318547740579	-0.00222853454761207
0.456158816814423	0.809537172317505	-0.377773344516754	-0.0098887262865901	0.00226027704775333	-0.00230846391059458
0.481691688299179	0.781509816646576	-0.319663852453232	-0.00916985515505075	0.00228258012793958	-0.00243337731808424
0.494429439306259	0.772481501102448	-0.267651826143265	-0.00922771543264389	0.00294067524373531	-0.00217191502451897
0.478929489850998	0.725197196006775	-0.237098887562752	-0.00873108394443989	0.00361146475188434	-0.0018653575098142
0.461031079292297	0.716648161411285	-0.18019936978817	-0.00872822571545839	0.00320403790101409	-0.00221996358595788
0.408763527870178	0.727555155754089	-0.122443869709969	-0.0083935335278511	0.00291988276876509	-0.00327594508416951
0.399646401405334	0.783592522144318	-0.0837810039520264	-0.00822793878614903	0.00165127636864781	-0.00337587553076446
0.402573615312576	0.745587944984436	-0.134536057710648	-0.00960126146674156	0.00194221211131662	-0.00225387513637543
0.413995742797852	0.781819880008698	-0.0221943147480488	-0.00921726226806641	0.0030510020442307	-0.0016839699819684
0.409012168645859	0.7943976521492	0.00221761618740857	-0.00907487887889147	0.00346891558729112	-0.000792456557974219
0.399305939674377	0.790107309818268	0.095288947224617	-0.00994814652949572	0.00462581822648644	0.000164090204634704
0.437120527029037	0.831922948360443	0.134045749902725	-0.0105462959036231	0.00401372602209449	0.000180982984602451
0.482467770576477	0.841851115226746	0.0477611981332302	-0.0109366001561284	0.00339827314019203	-3.65179657819681E-05
0.427719831466675	0.800845742225647	-0.00586729915812612	-0.0104198111221194	0.00375828589312732	0.000712405540980399
0.414642810821533	0.782442986965179	-0.0814109072089195	-0.00874654296785593	0.00333149451762438	2.19637622649316E-05
0.453104764223099	0.803962111473084	-0.0741377025842667	-0.00836082361638546	0.00327452830970287	-0.00110873009543866
0.402889788150787	0.801161468029022	-0.137571409344673	-0.00797719974070787	0.00187844841275364	-0.00242020864970982
0.358534634113312	0.793702363967896	-0.129660233855247	-0.00853321515023708	0.000990497064776719	-0.00270815729163587
0.349884897470474	0.851619005203247	-0.233889505267143	-0.00917137879878283	-0.000797932967543602	-0.00355807854793966
0.321538716554642	0.845729053020477	-0.369479566812515	-0.0106668435037136	-0.00157054048031569	-0.00414919247850776
0.340784817934036	0.883913636207581	-0.360716253519058	-0.0112209571525455	-0.00102751201484352	-0.00443020183593035
0.398454070091248	0.881530523300171	-0.325448483228683	-0.0114848297089338	0.000223991562961601	-0.00419484823942184
0.530980467796326	0.868298947811127	-0.427589267492294	-0.0112290168181062	0.00175066653173417	-0.003858407959342
0.577109038829803	0.83148330450058	-0.348299652338028	-0.00980687886476517	0.00340451998636127	-0.00299600837752223
0.605214715003967	0.836369216442108	-0.329843610525131	-0.0096204848960042	0.00304605811834335	-0.00326038547791541
0.604905366897583	0.783117234706879	-0.348576575517654	-0.0100567853078246	0.00455260602757335	-0.00240804115310311
0.628997027873993	0.76921021938324	-0.369255781173706	-0.00862646196037531	0.00396117847412825	-0.00201353174634278
0.659956455230713	0.737231075763702	-0.354704797267914	-0.00786294601857662	0.00397896952927113	-0.00200257753022015
0.66034734249115	0.655009031295776	-0.304228663444519	-0.00648725684732199	0.0038626145105809	-0.00235611642710865
0.600328266620636	0.558703422546387	-0.279059320688248	-0.00614106515422463	0.00511379959061742	-0.00171048159245402
0.641710877418518	0.539638757705688	-0.312220811843872	-0.00501119671389461	0.00414892518892884	-0.0016045686788857
0.637006282806396	0.511178910732269	-0.368175506591797	-0.00478872051462531	0.00457362784072757	-0.00167931371834129
0.668831706047058	0.476113647222519	-0.352364957332611	-0.00334785506129265	0.00582071859389544	-0.00190929730888456
0.713054656982422	0.507629752159119	-0.374808609485626	-0.00298155890777707	0.00610071839764714	-0.0010684214066714
0.714556634426117	0.518386363983154	-0.259285926818848	-0.00340221589431167	0.00673374906182289	-0.000271316996077076
0.727560937404633	0.550622701644897	-0.290636390447617	-0.00483016204088926	0.00657042767852545	-0.000530930643435568
0.686192750930786	0.547217726707459	-0.317932337522507	-0.00487561710178852	0.00660836836323142	-0.000269657524768263
0.677620649337769	0.566875100135803	-0.287846922874451	-0.00495647825300694	0.00564946373924613	-0.000356693111825734
0.568417191505432	0.569312632083893	-0.346432954072952	-0.00582025945186615	0.00409655971452594	-0.000802178343292326
0.518171966075897	0.613182961940765	-0.378116607666016	-0.00637425854802132	0.00264704157598317	-0.00117459101602435
0.486799746751785	0.661511778831482	-0.389330506324768	-0.00779095431789756	0.00160900037735701	-0.00111270986963063
0.438715785741806	0.731733500957489	-0.362671852111816	-0.00760280387476087	0.000986711238510907	-0.00215099984779954
0.474939256906509	0.718989372253418	-0.384877860546112	-0.00822832807898521	0.00080819136928767	-0.00182275206316262
0.529276907444	0.679350316524506	-0.347771912813187	-0.00763704907149076	0.00231252005323768	-0.00198826147243381
0.598544180393219	0.726005971431732	-0.303473681211472	-0.00687486724928021	0.00292656500823796	-0.00159020046703517
0.609411478042603	0.662473440170288	-0.335104197263718	-0.00771833816543221	0.00472001684829593	-0.00084689975483343
0.641943573951721	0.661894798278809	-0.324242055416107	-0.00701020611450076	0.00465578958392143	-0.00135903398040682
0.695738196372986	0.704126954078674	-0.285492539405823	-0.00649708975106478	0.00541846780106425	-0.000552105775568634
0.708161532878876	0.698646128177643	-0.246690109372139	-0.0065314332023263	0.00607858132570982	-0.000209593985346146
0.672319412231445	0.64112251996994	-0.228388667106628	-0.00679382355883718	0.00663634249940515	-0.000853950041346252
0.694037735462189	0.671879172325134	-0.277647465467453	-0.00621550297364593	0.00537110771983862	-0.00215862435288727
0.618083596229553	0.683102905750275	-0.332953661680222	-0.00769581878557801	0.00540791498497128	-0.00196757074445486
0.568746030330658	0.705479681491852	-0.35956335067749	-0.00715296715497971	0.0050160801038146	-0.00200811261311173
0.593831598758698	0.692145705223084	-0.367887586355209	-0.00723372073844075	0.0044205873273313	-0.00198768288828433
0.591085314750671	0.731469035148621	-0.360948473215103	-0.00745580112561584	0.00524434400722384	-0.0013148543657735
0.570555925369263	0.708077907562256	-0.287640452384949	-0.00776825658977032	0.00481174699962139	-0.00125212932471186
0.586007833480835	0.717767119407654	-0.296052366495132	-0.00769563252106309	0.00429335748776793	-0.00130375556182116
0.588015615940094	0.779055178165436	-0.318019598722458	-0.00851241685450077	0.00438454048708081	-0.00185552821494639
0.501524031162262	0.817125022411346	-0.327834695577621	-0.00856555346399546	0.0045924405567348	-0.00225475267507136
0.492414176464081	0.813679099082947	-0.358128011226654	-0.00804769992828369	0.00233846786431968	-0.00228392402641475
0.440022587776184	0.870124995708466	-0.35925966501236	-0.00865106470882893	0.00198672292754054	-0.00275595067068934
0.495762854814529	0.859918355941772	-0.379815459251404	-0.00793765485286713	0.00154688220936805	-0.00249657197855413
0.44283589720726	0.876297116279602	-0.39896434545517	-0.00874823890626431	0.00171708420384675	-0.00251458655111492
0.467896521091461	0.848830819129944	-0.385169148445129	-0.00816711410880089	0.00165521178860217	-0.00226914300583303
0.466088265180588	0.812630712985992	-0.343693554401398	-0.00743751227855682	0.00264579942449927	-0.00295075075700879
0.488551735877991	0.816876530647278	-0.424578845500946	-0.00762018794193864	0.00260684243403375	-0.00144115614239126
0.489357650279999	0.807775020599365	-0.401333630084991	-0.00808264221996069	0.00350640877149999	-0.00237391516566277
0.555626153945923	0.89780867099762	-0.357775241136551	-0.00730651943013072	0.00341764348559082	-0.00185067497659475
0.584280848503113	0.867037713527679	-0.315335422754288	-0.00833560060709715	0.00428546918556094	-0.00133465963881463
0.508417248725891	0.8285853266716	-0.403100937604904	-0.0090406471863389	0.00437505124136806	-0.00176597153767943
0.510317206382751	0.860560536384583	-0.354612112045288	-0.00847753416746855	0.00367953768000007	-0.00202253786846995
0.508013725280762	0.871789693832397	-0.382617294788361	-0.00756357284262776	0.00286690052598715	-0.00300198816694319
0.468060404062271	0.821250438690186	-0.399392008781433	-0.00771323451772332	0.00291505642235279	-0.00353596732020378
0.503137648105621	0.894956529140472	-0.385069787502289	-0.00616193562746048	0.00183424539864063	-0.00354714435525239
0.449440091848373	0.847579121589661	-0.437433958053589	-0.00685211271047592	0.00057229062076658	-0.00414003245532513
0.464696973562241	0.843273997306824	-0.362890273332596	-0.00660090520977974	0.000143566736369394	-0.00422015320509672
0.403676927089691	0.772754967212677	-0.385799139738083	-0.00607999926432967	0.000993162975646555	-0.00350953731685877
0.454407781362534	0.766119778156281	-0.383059680461884	-0.00666041951626539	0.00295040640048683	-0.0023042275570333
0.504835903644562	0.78058797121048	-0.379194140434265	-0.00688746850937605	0.00355480192229152	-0.00171848793979734
0.547803401947021	0.726799547672272	-0.326493859291077	-0.00627490086480975	0.00398202845826745	-0.00101293076295406
0.566678941249847	0.697038292884827	-0.379908978939056	-0.00558337429538369	0.00445119524374604	0.00034739714465104
0.514493763446808	0.699515759944916	-0.316526234149933	-0.00587205030024052	0.00532442145049572	0.000746847363188863
0.546175241470337	0.777176201343536	-0.398778647184372	-0.00697096763178706	0.00578319374471903	-3.69473527825903E-05
0.553807854652405	0.863220751285553	-0.375506103038788	-0.00658269552513957	0.00382675603032112	-0.00113349291495979
0.591763257980347	0.940478563308716	-0.356970220804214	-0.00741175282746553	0.00219107768498361	-0.00228076078929007
0.541764616966248	0.955469250679016	-0.392527610063553	-0.0086354473605752	0.00250126654282212	-0.00298978271894157
0.506558656692505	0.90967845916748	-0.425605416297913	-0.00949440151453018	0.00404127966612577	-0.00434535555541515
0.582586050033569	0.946679174900055	-0.368363410234451	-0.0101053044199944	0.00324363284744322	-0.00455618416890502
0.64428436756134	0.964778780937195	-0.316968977451324	-0.00948122702538967	0.00443884916603565	-0.00326317432336509
0.663834035396576	0.92934262752533	-0.361300885677338	-0.00943756755441427	0.00717186229303479	-0.00225715595297515
0.720893740653992	0.884670376777649	-0.258418500423431	-0.00798754300922155	0.00804474018514156	-0.00228840415365994
0.714268863201141	0.813343286514282	-0.286262840032578	-0.00653831893578172	0.00772296031937003	-0.00270283524878323
0.667706191539764	0.806625306606293	-0.316394716501236	-0.00591777358204126	0.00572911649942398	-0.00308428332209587
0.60246616601944	0.776513516902924	-0.338317394256592	-0.00422862637788057	0.00476632732897997	-0.00267118052579463
0.532113909721375	0.679843485355377	-0.381797581911087	-0.0042306580580771	0.00364251644350588	-0.00293460767716169
0.519570887088776	0.677307665348053	-0.358204901218414	-0.00321489945054054	0.00253266398794949	-0.00360243627801538
0.535902619361877	0.706669390201569	-0.28564777970314	-0.0028134579770267	0.00248497864231467	-0.00266563938930631
0.576362013816834	0.712618231773376	-0.247086450457573	-0.00289789051748812	0.00320198177359998	-0.00200792192481458
0.549364745616913	0.603586673736572	-0.26481831073761	-0.00358048942871392	0.00511783268302679	-0.0017725327052176
0.609883189201355	0.63134229183197	-0.228791162371635	-0.00233186851255596	0.00499900802969933	-0.00139836757443845
0.662796437740326	0.596671164035797	-0.280762553215027	-0.00199278420768678	0.00634060939773917	-0.000594249810092151
0.647092461585999	0.552079617977142	-0.187278270721436	-0.00238608056679368	0.00739819463342428	0.000509028846863657
0.621622025966644	0.616054356098175	-0.173577845096588	-0.00181753339711577	0.00735632469877601	-0.000108458007161971
0.625556170940399	0.619504272937775	-0.14607971906662	-0.00226897606626153	0.00596971996128559	-0.00116004049777985
0.632166028022766	0.706070780754089	-0.203383564949036	-0.00284870550967753	0.0047554555349052	-0.00145542121026665
0.610545814037323	0.780139863491058	-0.123760290443897	-0.00275963661260903	0.00370860495604575	-0.0027677845209837
0.582332968711853	0.76843672990799	-0.161598965525627	-0.00373091478832066	0.00451222434639931	-0.00410142028704286
0.595663905143738	0.775656700134277	-0.183549791574478	-0.00456874631345272	0.00487314350903034	-0.00429078005254269
0.626427054405212	0.850357234477997	-0.193701878190041	-0.00453700870275497	0.0046490472741425	-0.00357608846388757
0.625844895839691	0.846728205680847	-0.190891325473785	-0.00532450200989842	0.00560375116765499	-0.00306804128922522
0.637391448020935	0.854747951030731	-0.205297991633415	-0.00603083940222859	0.00490721128880978	-0.00265971198678017
0.589076459407806	0.883064150810242	-0.193038418889046	-0.00565777672454715	0.00389760290272534	-0.00270222360268235
0.562877953052521	0.86572653055191	-0.207816794514656	-0.00579825509339571	0.00333101628348231	-0.00203538406640291
0.51283872127533	0.809092998504639	-0.16766931116581	-0.00565145816653967	0.00267052417621017	-0.00274761160835624
0.44989150762558	0.834971308708191	-0.217197254300117	-0.00571503676474094	0.0020847509149462	-0.00261032371781766
0.477920293807983	0.862298727035522	-0.154024690389633	-0.0033123716711998	0.000585364003200084	-0.00262092263437808
0.461405754089355	0.810750782489777	-0.179690793156624	-0.00387119548395276	0.00129384116735309	-0.00298708234913647
0.492220103740692	0.821567833423615	-0.191537082195282	-0.00503889098763466	0.00215943530201912	-0.00158166384790093
0.561532318592072	0.775805056095123	-0.136257246136665	-0.00420489255338907	0.00364055391401052	-0.00188061012886465
0.599212944507599	0.721565127372742	-0.160541728138924	-0.00303653045557439	0.00433899229392409	-0.00161471776664257
0.562605381011963	0.721297562122345	-0.129820749163628	-0.00181725167203695	0.00369081296958029	-0.00154401094187051
0.541070759296417	0.701713919639587	-0.1563331335783	-0.00265139085240662	0.00234370352700353	-0.00192147202324122
0.504754960536957	0.742263197898865	-0.135264456272125	-0.00211984291672707	0.00179313647095114	-0.00186423526611179
0.485092788934708	0.729485154151917	-0.196710616350174	-0.00276761478744447	0.00100886425934732	-0.00204656855203211
0.472948908805847	0.734342575073242	-0.218832060694695	-0.00349510507658124	0.00129939464386553	-0.00231999740935862
0.507629215717316	0.73073148727417	-0.122130140662193	-0.00329676829278469	0.00152209575753659	-0.00243303761817515
0.488020986318588	0.717189729213715	-0.249759554862976	-0.00484380125999451	0.00159570574760437	-0.0024834843352437
0.523719131946564	0.780335783958435	-0.225782170891762	-0.00445463275536895	0.00141392555087805	-0.00347570958547294
0.546164274215698	0.754313409328461	-0.1881363093853	-0.00350634334608912	0.00215537706390023	-0.00416533276438713
0.548982739448547	0.749325811862946	-0.184573769569397	-0.00360982236452401	0.00333245471119881	-0.00366963725537062
0.613687872886658	0.728901207447052	-0.153857916593552	-0.00296844099648297	0.0035776651930064	-0.00278623192571104
0.649244070053101	0.684807956218719	-0.136417135596275	-0.00222766981460154	0.00327207986265421	-0.00192150997463614
0.701836347579956	0.716888546943665	-0.0229206010699272	-0.0018522038590163	0.00334672047756612	-0.00163923145737499
0.740788161754608	0.701031804084778	-0.0475951842963696	-0.00145451631397009	0.00368126993998885	-0.00174084620084614
0.734203279018402	0.662240624427795	-0.0433827452361584	-0.00274947728030384	0.00490872142836452	-0.00210965401493013
0.744138479232788	0.676861107349396	-0.0786735266447067	-0.00237390631809831	0.0046760318800807	-0.00164125533774495
0.669847071170807	0.642250418663025	-0.134137272834778	-0.00258693587966263	0.0053017009049654	-0.000463454867713153
0.635562717914581	0.663040101528168	-0.156877025961876	-0.00267225550487638	0.00426861038431525	-0.000451459112809971
0.542435646057129	0.663646280765533	-0.162625819444656	-0.0028523865621537	0.00310473050922155	-0.000731658888980746
0.482935279607773	0.697431564331055	-0.0891731157898903	-0.00313556753098965	0.0011106109013781	-0.00146834028419107
0.43380543589592	0.71840763092041	-0.165969103574753	-0.0035526086576283	-0.000532369886059314	-0.00312453904189169
0.433532029390335	0.765460431575775	-0.152476698160172	-0.00439418386667967	0.000109494343632832	-0.00397195061668754
0.500216484069824	0.748071730136871	-0.167892664670944	-0.00447364710271358	0.000538915337529033	-0.00434215692803264
0.58582729101181	0.823260426521301	-0.101803310215473	-0.00371269299648702	0.00258112722076476	-0.00386709067970514
0.570505559444427	0.731848239898682	-0.0646228641271591	-0.0044220732524991	0.003772929077968	-0.00280069722793996
0.554651856422424	0.711389601230621	-0.0964786186814308	-0.00354690058156848	0.00341888912953436	-0.00167292822152376
0.445826143026352	0.662657797336578	-0.0322335176169872	-0.00249457685276866	0.000826509145554155	-0.00157301931176335
0.36027717590332	0.619123816490173	-0.143747612833977	-0.00298200221732259	-0.00141271238680929	-0.0010270174825564
0.315522909164429	0.629816949367523	-0.0908531546592712	-0.00183116528205574	-0.00381313497200608	-0.00146345607936382
0.29052996635437	0.603119134902954	-0.16994820535183	-0.00216035195626318	-0.00291691417805851	-0.00122564355842769
0.374321341514587	0.644613921642303	-0.294781923294067	-0.00204092264175415	-0.00354659557342529	-0.00129581242799759
0.368566513061523	0.583605527877808	-0.28471976518631	-0.0014883941039443	-0.002872095676139	-0.00147600786294788
0.398309260606766	0.502144157886505	-0.375788748264313	-0.00230040610767901	-0.0016418230952695	-0.00126000621821731
0.554151117801666	0.655518174171448	-0.329183340072632	-0.00247544329613447	1.82270887307823E-05	-0.00220655812881887
0.646183609962463	0.676928043365479	-0.279561072587967	-0.0030312524177134	0.00314471591264009	-0.00249736593104899
0.7640460729599	0.694657623767853	-0.206618547439575	-0.00229330081492662	0.00464548915624619	-0.00284069310873747
0.821348369121552	0.661183953285217	-0.238492339849472	-0.0016544081736356	0.00554274162277579	-0.00333666638471186
0.833251893520355	0.663126230239868	-0.193487465381622	2.29351044254145E-05	0.00678574061021209	-0.00314546143636107
0.762272775173187	0.578392148017883	-0.13624781370163	-0.000331348273903131	0.00742556247860193	-0.00158489763271064
0.708034157752991	0.554434299468994	-0.0984805226325989	0.000291160162305459	0.00483029615134001	-0.0010975687764585
0.548147439956665	0.528852164745331	-0.144208878278732	-0.00129505596123636	0.00259694759733975	0.000156295034685172
0.436037838459015	0.534571826457977	-0.139233186841011	-0.00181145081296563	-0.000532124075107276	0.000631624949164689
0.353415042161942	0.660419464111328	-0.148815035820007	-0.0022294158115983	-0.00254399864934385	-0.000598665210418403
0.349124014377594	0.73815131187439	-0.0884366780519485	-0.00349591765552759	-0.00453606154769659	-0.00150240899529308
0.334069013595581	0.747397899627686	-0.199101537466049	-0.0046809152700007	-0.00377973983995616	-0.00116648757830262
0.399550169706345	0.7555792927742	-0.270371675491333	-0.00437238533049822	-0.00280375359579921	-0.00180134375113994
0.389498353004456	0.71478682756424	-0.21388167142868	-0.00369324907660484	-0.00191656721290201	-0.00129039515741169
0.459228217601776	0.653994858264923	-0.120724156498909	-0.00379785196855664	-0.00142797466833144	-0.00136889179702848
0.475680023431778	0.719289243221283	-0.143583670258522	-0.00396668259054422	-0.00032008346170187	-0.000939163262955844
0.453458666801453	0.70517361164093	-0.163911104202271	-0.00426813215017319	-0.00046497760922648	-0.00199697725474834
0.47660768032074	0.746399104595184	-0.202370151877403	-0.00493384199216962	-0.000616316974628717	-0.00267944857478142
0.530825912952423	0.798604965209961	-0.201256796717644	-0.00544085772708058	-0.000108219552203082	-0.00324305426329374
0.542435765266418	0.722954988479614	-0.194407045841217	-0.00511102564632893	0.000849265139549971	-0.00389445852488279
0.632151186466217	0.791660785675049	-0.162421092391014	-0.00391115713864565	0.00132675573695451	-0.00359583669342101
0.598887801170349	0.720322012901306	-0.149333655834198	-0.00310647184960544	0.00140749732963741	-0.00318361818790436
0.547650575637817	0.603726744651794	-0.228906616568565	-0.00419901823624969	0.00269770645536482	-0.00285722501575947
0.587064385414124	0.645914614200592	-0.21941240131855	-0.00252107135020196	0.00161478412337601	-0.00235632969997823
0.53273206949234	0.634783089160919	-0.243156567215919	-0.00263100303709507	0.0010814038105309	-0.00181843247264624
0.457206547260284	0.571528792381287	-0.273649543523788	-0.00268334057182074	-0.000485634314827621	-0.00231301155872643
0.375693827867508	0.550055027008057	-0.324762552976608	-0.0038414120208472	-0.00058786291629076	-0.00178253662306815
0.424845576286316	0.561725914478302	-0.326373428106308	-0.00262975320219994	-0.00150877539999783	-0.00230883993208408
0.456529825925827	0.586470305919647	-0.319181859493256	-0.00115247396752238	-0.000931759539525956	-0.000552135228645056
0.427561521530151	0.505873143672943	-0.34637925028801	-0.00151483283843845	-0.00113682018127292	-3.12566480715759E-05
0.371231436729431	0.524108171463013	-0.270184963941574	-0.00156469258945435	-0.00121644011233002	0.000437240494647995
0.406307846307755	0.521030426025391	-0.363425701856613	-0.00148736173287034	-0.0019344202009961	-0.000524101546034217
0.3712278008461	0.545541346073151	-0.293166071176529	-0.000919442623853683	-0.0020825678948313	-0.00107050233054906
0.383901625871658	0.587807238101959	-0.275379091501236	-0.00131264771334827	-0.00281201745383441	-0.00160905404482037
0.387185782194138	0.561922371387482	-0.254344344139099	-0.0015621401835233	-0.00280035426840186	-0.00119918223936111
0.354856312274933	0.522146582603455	-0.250856667757034	-0.0021909587085247	-0.00139221712015569	-0.00107117695733905
0.466640293598175	0.586701333522797	-0.297587245702744	-0.00252382573671639	-0.00157708942424506	-0.00110347976442426
0.426293134689331	0.557412445545197	-0.278291702270508	-0.00279203429818153	-0.000110634260636289	-0.00240561598911881
0.445312023162842	0.550585031509399	-0.243601813912392	-0.00228607538156211	-0.000818977481685579	-0.00193943176418543
0.452509611845016	0.569075763225555	-0.297635406255722	-0.00285382242873311	-0.000866528658661991	-0.00124389911070466
0.479653090238571	0.57053804397583	-0.247326150536537	-0.00336743844673038	-0.000391887297155336	-0.0025605249684304
0.463647454977036	0.596016824245453	-0.234317854046822	-0.0031299302354455	0.000104131315310951	-0.00266384077258408
0.408492654561996	0.564790785312653	-0.216200396418571	-0.00400518346577883	0.000278422463452443	-0.00150381354615092
0.414962559938431	0.645702481269836	-0.142886713147163	-0.00373320654034615	-0.000546763301827013	-0.00142624799627811
0.391077935695648	0.62097030878067	-0.173055842518806	-0.00459624594077468	-0.000973128480836749	-0.0021288525313139
0.348425388336182	0.663594424724579	-0.162783965468407	-0.00300989695824683	-0.00210274895653129	-0.00286208651959896
0.354707390069962	0.612099587917328	-0.116229191422462	-0.00282165687531233	-0.00273720175027847	-0.00182010827120394
0.329207837581635	0.561001539230347	-0.163886174559593	-0.00352065288461745	-0.00262906099669635	-0.00224427995271981
0.393472671508789	0.595872938632965	-0.111369647085667	-0.00312038813717663	-0.00256099039688706	-0.00179372692946345
0.361615568399429	0.611886024475098	-0.0939983800053597	-0.00343469483777881	-0.00224661291576922	-0.0022931897547096
0.343516707420349	0.53726202249527	-0.120734870433807	-0.00518602738156915	-0.000668512773700058	-0.00252537033520639
0.44996103644371	0.621838569641113	-0.154345855116844	-0.0043529449030757	-0.000434163550380617	-0.0021390737965703
0.447375029325485	0.539661586284637	-0.106355860829353	-0.00347125926055014	0.000588414783123881	-0.00135605130344629
0.431598544120789	0.489241302013397	-0.0835490599274635	-0.00216847681440413	0.000349168200045824	-0.00120465760119259
0.406554222106934	0.452778279781342	-0.0534705519676209	-0.00167752685956657	-0.000517986656632274	-0.000883077445905656
0.307033479213715	0.408302992582321	-0.032341655343771	-0.00120192638132721	-0.00140561233274639	-0.0010900164488703
0.209067672491074	0.37829527258873	0.0185903459787369	-0.00104368338361382	-0.00221015326678753	-0.00116437894757837
0.169263064861298	0.32640066742897	0.0376006886363029	-0.000996911549009383	-0.00410007499158382	-0.00225449888966978
0.207197576761246	0.390560030937195	-0.0209888052195311	0.000635869102552533	-0.00538222584873438	-0.00270354910753667
0.167603269219398	0.242532297968864	-0.116620786488056	0.000991425709798932	-0.00353027903474867	-0.00208030990324914
0.250742405653	0.266330748796463	-0.0706705152988434	0.00144936889410019	-0.00244027213193476	-0.000113949754450005
0.307590752840042	0.202401354908943	-0.0120377177372575	0.00301254517398775	-0.00107678829226643	0.0027880584821105
0.388999372720718	0.190418839454651	-0.0334910899400711	0.00275950529612601	-0.000457223999546841	0.00336439069360495
0.393557667732239	0.171874448657036	-0.00537156872451305	0.00223727500997484	0.000494577980134636	0.00220169685781002
0.408607423305511	0.175042495131493	-0.0061378413811326	0.00180595461279154	0.00017834673053585	0.000165523932082579
0.322921484708786	0.162654414772987	0.0125953257083893	0.00190329411998391	0.000235882136621512	-0.00124483776744455
0.314647108316422	0.214754194021225	-0.02235147356987	0.00122090219520032	-0.00171214761212468	-0.00194461666978896
0.331084221601486	0.240824580192566	-0.0420116595923901	0.002105692634359	-0.0017396048642695	-0.00259680021554232
0.353577226400375	0.21634429693222	-0.0159380398690701	0.0018813154892996	-0.000293356017209589	-0.00228307396173477
0.436908066272736	0.218612045049667	-0.0333751775324345	0.00186305970419198	0.00089780887356028	-0.00142599723767489
0.445460230112076	0.263682961463928	-0.0310075450688601	0.00182149070315063	0.00205755862407386	-0.000443700613686815
0.431279450654984	0.226458743214607	0.0246576499193907	0.00135002343449742	0.00260456698015332	-0.000137876282678917
0.405077546834946	0.210421860218048	0.0467593893408775	0.000243675269302912	0.00279042776674032	0.00130116171203554
0.408496648073196	0.233147859573364	0.095314234495163	0.0010881801135838	0.00220422307029366	0.00121391844004393
0.352189123630524	0.18548272550106	0.0705381631851196	0.00184669997543097	0.0013337618438527	0.000533860758878291
0.264469534158707	0.171341583132744	-0.0346063077449799	0.00171176856383681	-5.46914488950279E-05	5.92465185036417E-05
0.281330734491348	0.15910267829895	-0.0601639673113823	0.00142849294934422	-0.00154448498506099	-0.000244092181674205
0.263301759958267	0.222204491496086	-0.0461809113621712	0.0024095787666738	-0.000896032492164522	-0.000691343797370791
0.260399729013443	0.187369361519814	0.00635450938716531	0.00237523671239614	-0.00150243856478482	-0.000802688242401928
0.284509509801865	0.257510453462601	0.0404450930655003	0.00210454338230193	-0.000851203629281372	-0.000635159201920033
0.316475987434387	0.309632986783981	-0.0803672820329666	5.29704229847994E-05	-0.000446091056801379	0.000262859888607636
0.228009283542633	0.225241348147392	0.0328421778976917	-0.000283516856143251	7.04394551576115E-05	-0.000384238373953849
0.215804412961006	0.269251883029938	0.0396889932453632	-0.000483148993225768	-0.00101899355649948	0.000118470430606976
0.244051814079285	0.314352482557297	0.0541637428104877	-8.6513624410145E-05	-0.000826120434794575	-0.000395578303141519
0.246185600757599	0.361801087856293	0.00527349580079317	-0.00059173337649554	-0.00123947660904378	-0.000306098110741004
0.240460276603699	0.377341002225876	-0.00823089946061373	-0.00193297117948532	-0.00156596768647432	-0.000872820790391415
0.1871138215065	0.370453745126724	0.0664791986346245	-0.00151706812903285	-0.00164043786935508	-0.00156550656538457
0.151544466614723	0.394470065832138	0.0312444996088743	-0.0018500944133848	-0.00217061792500317	-0.00196724222041667
0.121533967554569	0.37814399600029	-0.0133616263046861	-0.00177403329871595	-0.00267416634596884	-0.00155520008411258
0.117672108113766	0.420486748218536	0.0553366504609585	-0.00211404822766781	-0.00340237841010094	-0.0015432508662343
0.126947164535522	0.408127516508102	0.0576707161962986	-0.00255018356256187	-0.00301476730965078	-0.000506227777805179
0.140695229172707	0.446339249610901	-0.00824751239269972	-0.00290399696677923	-0.00297958194278181	-0.000356376694981009
0.127075597643852	0.427339673042297	0.05274448543787	-0.00200993637554348	-0.0028421888127923	-6.28587577011785E-06
0.0923532769083977	0.362309455871582	0.0138752600178123	-0.00273694400675595	-0.00213767145760357	-0.000475608569104224
0.13409024477005	0.433431059122086	-0.00598440878093243	-0.00243019382469356	-0.00269440212287009	-0.00132071855477989
0.130876317620277	0.478863656520844	0.0208237580955029	-0.00143051869235933	-0.00264997594058514	-0.00145711190998554
0.159356743097305	0.400906592607498	-0.0320161208510399	-0.00271058222278953	-0.00276468112133443	-0.00110255286563188
0.12072329968214	0.380809783935547	0.0184587612748146	-0.00188399979379028	-0.00208709086291492	-0.00233927718363702
0.207469522953033	0.396507859230042	0.0185503847897053	-0.00126227340660989	-0.00181983946822584	-0.0013289701892063
0.185478091239929	0.359062373638153	0.0104031097143888	-0.00124733662232757	-0.00160135887563229	-0.00162854872178286
0.191495150327682	0.395931303501129	-0.0247841794043779	-0.00120213045738637	-0.00216908357106149	-0.00154392258264124
0.133439064025879	0.382159441709518	-0.056400541216135	-0.0010510329157114	-0.00259742140769959	-0.00133501854725182
0.145077422261238	0.335981011390686	-0.0175115186721087	-0.00109001283999532	-0.00244433013722301	-0.000885596498847008
0.13528648018837	0.32578232884407	-0.0130069935694337	0.00020899428636767	-0.00303999334573746	-0.000404860591515899
0.121103763580322	0.322803437709808	0.00875436514616013	0.000594741373788565	-0.00302147585898638	-0.000342221843311563
0.105445772409439	0.315003335475922	0.0129564926028252	-1.35375921672676E-05	-0.00258435029536486	-0.000647297536488622
0.0397718362510204	0.245472446084023	-0.0897300392389297	-0.00142053538002074	-0.0029497710056603	-0.000201797534828074
0.108980976045132	0.32593822479248	-0.0744224041700363	-0.000282833352684975	-0.00340092438273132	-0.000623446598183364
0.145615473389626	0.351838439702988	-0.0172363314777613	0.00011393162276363	-0.00417534913867712	-0.000615716679021716
0.128876760601997	0.316611289978027	-0.0989479497075081	-0.00032801364432089	-0.00330230686813593	-0.00124919612426311
0.146437451243401	0.299683630466461	-0.0105691701173782	0.000804992800112814	-0.0032561500556767	-0.00120537867769599
0.112845338881016	0.24315781891346	-0.00602087285369635	0.000544022826943547	-0.00345757207833231	-0.00149816798511893
0.0678219795227051	0.250992596149445	-0.0739934220910072	0.000289542804239318	-0.00388823333196342	-0.000625437300186604
0.0406075902283192	0.23287795484066	-0.10568642616272	-0.000197583271074109	-0.00490542175248265	-0.000421123113483191
0.00768381450325251	0.25186875462532	-0.079207107424736	0.000401708617573604	-0.00503556802868843	-0.000740982999559492
0.0150219909846783	0.275588065385818	-0.0503756478428841	4.73868885819684E-06	-0.00548297306522727	-0.000149101615534164
0.0724458619952202	0.297460466623306	-0.0274465195834637	0.000593140081036836	-0.00595610588788986	-9.6631447377149E-05
0.0749015212059021	0.229701727628708	-0.0101540498435497	-0.000137642855406739	-0.00343978218734264	9.88733736448921E-05
0.153057292103767	0.239106580615044	0.00166854693088681	0.000939870020374656	-0.00233394769020379	-0.000294926954666153
0.108087085187435	0.172024443745613	-0.0363938696682453	0.0011630003573373	-0.00106432824395597	-0.000776466447860003
0.162470638751984	0.203562676906586	-0.0401405319571495	0.0022233712952584	-0.00225805188529193	-0.000292029202682897
0.150602012872696	0.201823085546494	-0.0972761660814285	0.00131281325593591	-0.00214210036210716	-0.000508652650751174
0.15763521194458	0.217848807573318	0.0367611609399319	0.00127775873988867	-0.0023288638330996	-0.000149894374771975
0.131271660327911	0.211446776986122	-0.0159155540168285	0.0001929510908667	-0.00227824505418539	-0.00062943430384621
0.125426158308983	0.220859155058861	0.0069794817827642	0.00163550162687898	-0.00206659641116858	-0.000621180748566985
0.127953872084618	0.192695468664169	0.0507968664169312	0.000550493074115366	-0.00262702535837889	-0.00122047530021518
0.105771139264107	0.25308233499527	0.0320019163191319	0.00122210546396673	-0.00228197290562093	-0.00060515059158206
0.0486835651099682	0.171296685934067	-0.0254371352493763	0.000911991461180151	-0.00250216061249375	-0.000419593328842893
0.0812455415725708	0.195835769176483	0.0627399906516075	0.00164017069619149	-0.00452465610578656	-0.000657111057080328
0.0768469348549843	0.175190612673759	0.018583919852972	0.00101699179504067	-0.00347605161368847	-0.00047763335169293
0.0550683625042439	0.0946988090872765	0.054302453994751	0.00156508618965745	-0.00244560767896473	-0.000462370866443962
0.0757571458816528	0.177139565348625	0.00568554364144802	0.00185803382191807	-0.00247889058664441	-9.44312268984504E-05
0.0106703527271748	0.154803544282913	0.0652391090989113	0.00105053256265819	-0.00321982917375863	-0.000335076270857826
0.000118569318146911	0.237667873501778	0.0516801811754704	0.000922263599932194	-0.00360794179141521	-0.000640637881588191
-0.0254738293588161	0.294526606798172	0.00693379249423742	0.000394960079574957	-0.00609303917735815	-0.000886918394826353
-0.0223784130066633	0.292925298213959	0.00315511994995177	-0.000707104336470366	-0.00520888064056635	-0.0016487370012328
-0.0398870371282101	0.248962834477425	0.0549742244184017	-0.000467798236059025	-0.00484906136989594	-0.00126970116980374
-0.0181680507957935	0.247681453824043	0.00889208354055882	0.000367301719961688	-0.00517588527873158	-0.00160464679356664
-0.0481735542416573	0.203544825315475	0.0543685033917427	0.000246684212470427	-0.00418995786458254	-0.00040703930426389
0.0196223687380552	0.204805254936218	0.0861646831035614	0.00117872550617903	-0.00494950683787465	-9.86486484180205E-05
0.0470379143953323	0.258445173501968	0.106382519006729	0.00205504149198532	-0.00441833678632975	-0.00115238327998668
0.0865889191627502	0.243146985769272	0.0736272484064102	0.00161114276852459	-0.00342257763259113	0.000381131831090897
0.114482909440994	0.232847183942795	0.19360126554966	0.00163350813090801	-0.00298925908282399	-0.000662562611978501
0.156226679682732	0.229476928710938	0.105690769851208	0.000392143934732303	-0.00122995919082314	-0.00024848579778336
0.128090992569923	0.239548489451408	0.0893042236566544	0.000659130339045078	-0.00272555509582162	-0.00106101122219115
0.16993772983551	0.276973009109497	0.0816220417618752	0.000663475890178233	-0.00242715887725353	-0.00137415062636137
0.119626238942146	0.209099262952805	0.110856890678406	0.00037826964398846	-0.00238679139874876	-0.00101228500716388
0.0571974106132984	0.221500292420387	0.105911135673523	0.00105599965900183	-0.00165603053756058	-0.000949430337641388
0.0619788095355034	0.210442289710045	0.0759131908416748	0.000709631305653602	-0.00227714236825705	-0.00129754969384521
0.04523840919137	0.190168291330338	0.0876408144831657	0.0012401167768985	-0.0031553995795548	-0.000440525182057172
0.0122103877365589	0.191107451915741	0.126043319702148	0.00218871771357954	-0.00341258081607521	9.29577727220021E-05
-0.0125807197764516	0.193993672728539	0.00306507176719606	0.00178157386835665	-0.00407976983115077	0.000272423989372328
0.0234649293124676	0.182255014777184	0.038627203553915	0.00213034218177199	-0.00416744034737349	0.000412775960285217
0.0380437932908535	0.167635872960091	0.0351682789623737	0.00300241145305336	-0.00435976777225733	0.000561636756174266
0.0193760208785534	0.125842809677124	-0.00845639314502478	0.00216259085573256	-0.00384032446891069	0.000282563938526437
0.0167957898229361	0.0871726796030998	0.0455839708447456	0.00355604547075927	-0.00358566385693848	0.00014638013090007
0.0212549772113562	0.0756056383252144	0.0385856851935387	0.00355960242450237	-0.00317136221565306	-0.000641784048639238
-0.00444190483540297	0.0825712308287621	-0.00155183346942067	0.00352188921533525	-0.00385998375713825	-0.000434303336078301
-0.0309619661420584	0.104570396244526	0.00645090918987989	0.00324453762732446	-0.00424112984910607	-0.00057633820688352
-0.0478507950901985	0.145990625023842	0.0523619316518307	0.00220410502515733	-0.00380721082910895	-0.000391674431739375
-0.0941388830542564	0.126722678542137	0.0418272167444229	0.00115191820077598	-0.00353186507709324	-0.000246658455580473
-0.0468507371842861	0.180345952510834	0.0803582370281219	0.00111595983617008	-0.00457629421725869	0.000175661873072386
-0.0309816338121891	0.251086711883545	0.0901372879743576	0.00154027307871729	-0.00560723058879375	-0.000452090869657695
-0.0554281808435917	0.270785301923752	0.011485705152154	0.000773455773014575	-0.00556300999596715	-0.000941085629165173
-0.0448750220239162	0.244181871414185	0.0081369336694479	0.000604459142778069	-0.00474189082160592	-0.00128483306616545
-0.0592765659093857	0.202612772583961	0.0262427683919668	0.00100816623307765	-0.00383151252754033	-0.00134739524219185
-0.0199302863329649	0.255300283432007	0.0258281361311674	0.000692969013471156	-0.00408385181799531	-0.00118230341468006
-0.0103932768106461	0.256727755069733	0.0261599086225033	0.000708215520717204	-0.00415038270875812	-0.0012753625633195
-0.0355965606868267	0.256949245929718	0.013044461607933	0.00076625682413578	-0.00509050115942955	-0.00150257546920329
-0.0317925587296486	0.262544542551041	0.0660746693611145	0.00149401498492807	-0.00585125340148807	-0.00164197140838951
-0.0238798297941685	0.208383470773697	0.100668162107468	0.00215572630986571	-0.00538709433749318	-0.000849619973450899
-0.0152435004711151	0.171308234333992	0.0437099002301693	0.00135995738673955	-0.00381956924684346	-0.000652549904771149
-0.0120988897979259	0.149569764733315	0.0474850796163082	0.00175894051790237	-0.00351886125281453	6.39413292446989E-06
-0.0447127930819988	0.113263100385666	0.0664286315441132	0.00288055301643908	-0.00371847138740122	-0.00041500199586153
-0.0057736155577004	0.179615676403046	0.0614667274057865	0.00265795271843672	-0.00379745615646243	-0.000154750232468359
-0.0137364342808723	0.140064656734467	0.049323882907629	0.00238956999965012	-0.00425700191408396	-0.000685870822053403
-0.0616114735603333	0.1210877597332	0.0322494395077229	0.00265723327174783	-0.00401592301204801	-0.00106397422496229
-0.0490267835557461	0.10973035544157	0.0753604248166084	0.00196502008475363	-0.00315242726355791	-0.000984582584351301
-0.0130414934828877	0.167814776301384	0.0802035704255104	0.00251602288335562	-0.00304933171719313	-0.000913673720788211
0.067266471683979	0.146908193826675	0.0559786409139633	0.00214533600956202	-0.00164448970463127	-0.00116179254837334
0.0643639340996742	0.196489349007607	0.0808106809854507	0.00151376170106232	-0.00135024462360889	-0.00104671658482403
0.0815035477280617	0.164957121014595	0.101658299565315	0.00150121247861534	-0.00242814561352134	-0.000330549199134111
0.0846617072820663	0.178421661257744	0.0572753734886646	0.0006983129424043	-0.00216080155223608	-0.000260058615822345
0.0168039537966251	0.138883054256439	0.114175565540791	0.00129698566161096	-0.00173662602901459	-0.00058385671582073
0.0112467352300882	0.232442811131477	0.166505187749863	0.00227378751151264	-0.0027655886951834	-0.000747751211747527
-0.00720136985182762	0.197549641132355	0.164242908358574	0.00190180609934032	-0.00372831616550684	-0.00212055258452892
0.0338983684778214	0.238355532288551	0.141154885292053	0.00218906509689987	-0.00342166633345187	-0.00104435766115785
0.00260056159459054	0.178452700376511	0.0656049400568008	0.000388395448680967	-0.00290653668344021	-0.00102967885322869
0.0795884057879448	0.219892844557762	0.0621385648846626	0.000157964124809951	-0.00252100639045238	-0.00107453414238989
0.101007029414177	0.256327867507935	0.0797500759363174	0.000415618327679113	-0.00257060234434903	-0.00104320247191936
0.0919229686260223	0.214163079857826	0.176845028996468	0.00184797297697514	-0.00205857143737376	-0.000960216042585671
0.0662755072116852	0.176791951060295	0.0541183091700077	0.000895169621799141	-0.00174640701152384	-0.000940525613259524
0.0918102487921715	0.218072548508644	0.05427186191082	0.00152956799138337	-0.00227917241863906	-0.000700981996487826
0.123133264482021	0.177674621343613	0.04594886302948	0.00134002498816699	-0.00107205414678901	-0.000433942332165316
0.119082666933537	0.160157427191734	0.0951131507754326	0.00239240098744631	-0.00125224213115871	-0.00059731729561463
0.182686999440193	0.161004453897476	0.105473347008228	0.00236319494433701	-0.00140858034137636	-0.000928568246308714
0.134262368083	0.158574968576431	0.15704433619976	0.00273436820134521	-0.00155797926709056	-0.000869714538566768
0.106382355093956	0.178520321846008	0.147471979260445	0.00264660222455859	-0.0023867804557085	-0.000849299598485231
0.0272387024015188	0.145398005843163	0.111021496355534	0.00251817982643843	-0.00251071946695447	-0.000602328858803958
-0.00108785834163427	0.17898428440094	0.0835020244121552	0.00183298869524151	-0.00366276083514094	-0.000668806722387671
0.0238814204931259	0.186410382390022	0.0573721751570702	0.00175518228206784	-0.00408557942137122	-0.000513390812557191
0.0185285955667496	0.225555598735809	0.0842289328575134	0.00195862888358533	-0.0031622105743736	-0.00100628728978336
0.0372367575764656	0.233827814459801	0.0139772379770875	0.000511128862854093	-0.00263845245353878	-0.00118688133079559
0.0974274948239326	0.295556008815765	0.0446947887539864	0.00115886935964227	-0.00381335779093206	-0.000825828115921468
0.0937823951244354	0.302322089672089	0.0883762687444687	0.00141161796636879	-0.00307720573619008	-0.000830319651868194
0.0989643409848213	0.215394914150238	0.0581271350383759	0.0012354200007394	-0.00249409396201372	-0.000516172614879906
0.087809219956398	0.183638527989388	0.0538066327571869	0.000880724051967263	-0.00127436278853565	-0.000582438253331929
0.107861705124378	0.215035066008568	0.0566022135317326	0.00125890586059541	-0.000910049537196755	-0.00183934101369232
0.15477891266346	0.244115352630615	0.0840037763118744	0.00155007315333933	-0.00134762434754521	-0.00213143764995039
0.0913661867380142	0.178703933954239	0.0611258819699287	0.0013453901046887	-0.00208924268372357	-0.0019453443819657
0.0893689915537834	0.182682946324348	0.0489023551344872	0.000460563023807481	-0.000872777542099357	-0.000446950580226257
0.0896099209785461	0.220194891095161	0.0709957182407379	0.00126406096387655	-0.00217687711119652	-0.000498338835313916
0.0728917121887207	0.238456040620804	0.0213431473821402	0.00116896210238338	-0.00135497539304197	0.000246665236772969
0.139678120613098	0.298194229602814	0.0796972289681435	0.00147356768138707	-0.00170849461574107	-0.000274235848337412
0.116479404270649	0.214656949043274	0.120980009436607	0.00132014148402959	-0.00108347868081182	-0.00128651282284409
0.166148841381073	0.25272536277771	0.0824786275625229	0.0020849322900176	-0.00104961497709155	-0.000961279321927577
0.158657819032669	0.250734776258469	0.116489246487617	0.00103209482040256	-0.00119847618043423	-0.00113947235513479
0.148720473051071	0.254576176404953	0.0801103338599205	0.000225689102080651	0.000190611346624792	-0.00070380768738687
0.188707396388054	0.296312242746353	0.130251973867416	0.00095063669141382	9.75004586507566E-05	-0.00142332050018013
0.115920305252075	0.255492091178894	0.141404539346695	0.00138618843629956	-0.000273051875410602	-0.000696050876285881
0.132823675870895	0.277511656284332	0.171660006046295	0.00119496812112629	-0.00116158358287066	-0.00069902854738757
0.0673291459679604	0.242522001266479	0.0790013670921326	0.000169354971149005	-0.00159696664195508	-0.000948997971136123
0.0908265709877014	0.307084023952484	0.127522766590118	0.000278542429441586	-0.00168687931727618	-0.0013653424102813
0.0415805727243423	0.2442397326231	0.101199105381966	-0.000103557591501158	-0.0024871276691556	-0.00163636438082904
0.0166912600398064	0.228466302156448	0.0670824274420738	0.000536851061042398	-0.00360539369285107	-0.00190310121979564
-0.0137781817466021	0.222892343997955	0.0178990196436644	0.00130440155044198	-0.00356477848254144	-0.00104533275589347
0.0224490724503994	0.179599463939667	0.0269375946372747	0.00137019052635878	-0.00255562108941376	-0.000588697264902294
0.106550350785255	0.225692704319954	0.0624406151473522	0.00219776970334351	-0.00357389892451465	-6.62051606923342E-05
0.102432996034622	0.196217656135559	0.111883863806725	0.00207583862356842	-0.0022732219658792	-0.000813261256553233
0.0809569507837296	0.174418866634369	0.0636437982320786	0.00301913893781602	-0.00131289940327406	-0.000156341193360277
0.0959428325295448	0.0739760771393776	0.0739220455288887	0.00179753929842263	-0.00179118080995977	-0.00102483085356653
0.0736185386776924	0.143052995204926	0.019499571993947	0.0023203098680824	-0.00074363115709275	-2.68677904387005E-05
0.0454950667917728	0.0922136604785919	0.0201839748769999	0.00231019291095436	-0.000693233509082347	-0.000415964517742395
0.09463220089674	0.15699465572834	0.0508923083543777	0.0033170513343066	-0.00216105883009732	-7.66016000852687E-06
0.0235735457390547	0.0798741355538368	0.011140831746161	0.00282976729795337	-0.00207319250330329	-0.000202924420591444
0.0227085947990417	0.170339062809944	0.0232729893177748	0.00261756661348045	-0.00202607735991478	-0.000256355066085234
-0.0146944532170892	0.142115607857704	0.062591977417469	0.00206692493520677	-0.00214269943535328	-0.000853133446071297
0.0360449180006981	0.137580022215843	0.0705792978405952	0.002254523569718	-0.00270320056006312	8.09329430921935E-05
-0.0335352905094624	0.10701909661293	0.113527543842793	0.00242834188975394	-0.00214005168527365	-1.55833440658171E-05
-0.067150667309761	0.0919787734746933	0.0437929518520832	0.00156045984476805	-0.00163258041720837	-0.000563860754482448
0.0378546789288521	0.161213308572769	0.0896725878119469	0.0023581360001117	-0.0027471799403429	-0.000882963067851961
-0.00174485601019114	0.15120504796505	0.171156466007233	0.00212796358391643	-0.00262608961202204	-0.000707110913936049
0.0400180108845234	0.182042852044106	0.177122220396996	0.00346316862851381	-0.00257626292295754	-0.00066947954474017
0.0574980601668358	0.106556281447411	0.133101031184196	0.00137522735167295	-0.00170399411581457	-0.00083471235120669
0.100016139447689	0.141837120056152	0.116774074733257	0.00184982130303979	-0.000215346924960613	-0.000850098032969981
0.106053821742535	0.156789496541023	0.142362698912621	0.00188108754809946	-0.000370569207007065	-0.000591480231378227
0.0415078587830067	0.147434428334236	0.0410434268414974	0.00137541105505079	-0.000596691796090454	-0.000702692428603768
0.0355769991874695	0.154643774032593	0.135507345199585	0.00127259723376483	-0.0011969831539318	-0.000243610935285687
0.0201332494616508	0.150588512420654	0.122253991663456	0.00178215524647385	-0.00307364412583411	-0.000120053460705094
-0.0502061806619167	0.158138290047646	0.117103673517704	0.00152826751582325	-0.00290870969183743	-0.000495958898682147
-0.00572532927617431	0.223262682557106	0.125598311424255	0.00212463922798634	-0.00327315158210695	-1.15295815703575E-05
-0.0229693744331598	0.217717409133911	0.143429309129715	0.00256052054464817	-0.00418497389182448	-0.000223713970626704
0.0274845287203789	0.183470666408539	0.105704508721828	0.00242715259082615	-0.00319747650064528	-0.000349121255567297
0.011659374460578	0.20413613319397	0.13609766960144	0.00262932665646076	-0.00336264888755977	-0.000483614567201585
-0.0599055327475071	0.127847775816917	0.122599996626377	0.00112027407158166	-0.00240067136473954	-0.00123005057685077
-0.0218941420316696	0.20875757932663	0.114039376378059	0.0012754425406456	-0.00279898475855589	-0.00128386274445802
-0.0116531122475863	0.25761678814888	0.139186352491379	0.0017413510940969	-0.00358782755210996	-0.000734905188437551
0.00831954646855593	0.23484879732132	0.143356665968895	0.00193473603576422	-0.00377726601436734	-0.00026006528059952
-0.0558273941278458	0.171462386846542	0.0560982264578342	0.00196383707225323	-0.00217071920633316	-0.000275501428404823
-0.0482572130858898	0.116360649466515	0.100338540971279	0.00228014751337469	-0.00215882388874888	-0.000193793763173744
-0.0214162655174732	0.146671444177628	0.0961880162358284	0.00201842677779496	-0.00204572430811822	-0.000317570054903626
-0.0316336378455162	0.117115460336208	0.0950106754899025	0.00125815556384623	-0.00124208186753094	3.51096132362727E-05
0.0266317743808031	0.19635021686554	0.114334918558598	0.00265266816131771	-0.00277191726490855	-0.000244941184064373
-0.00324682611972094	0.12815223634243	0.0571736581623554	0.00196936819702387	-0.00206250022165477	-0.000146752296132036
-0.00241616531275213	0.173428609967232	0.104559130966663	0.00138151098508388	-0.00224822526797652	-0.000423240358941257
-0.049729511141777	0.111267082393169	0.131019085645676	0.00203924253582954	-0.00218791025690734	-0.000437371316365898
0.00870602671056986	0.101380005478859	0.133642196655273	0.00194075750187039	-0.00248043332248926	-0.00132413115352392
0.080733522772789	0.182456314563751	0.0856583118438721	0.00197550188750029	-0.0016356356209144	-0.000884243869222701
0.0430358611047268	0.118477173149586	0.16257381439209	0.00110242166556418	-0.0011380584910512	-0.000609244452789426
0.0301011502742767	0.142335698008537	0.128611326217651	0.00202102353796363	-0.00158043392002583	-0.000856349419336766
-0.0165062379091978	0.0856954231858253	0.121904820203781	0.000777680659666657	-0.00160608359146863	-0.000369836168829352
-0.00276538077741861	0.150506377220154	0.0882797911763191	0.0027405668515712	-0.00308488169685006	-0.000292229495244101
-0.0221673846244812	0.0864023640751839	0.0298913009464741	0.00160230044275522	-0.00182604731526226	0.000353082403307781
0.024186858907342	0.155865356326103	0.106640823185444	0.0031348024494946	-0.00355873652733862	-0.000422773853642866
-0.0183983854949474	0.142010554671288	0.0808253660798073	0.00357831409201026	-0.00277573917992413	-0.000629661313723773
-0.0127868261188269	0.0705596134066582	0.123367130756378	0.00267282943241298	-0.00275473250076175	-0.000180374292540364
-0.0133866602554917	0.0971945226192474	0.0458888038992882	0.00293128192424774	-0.00262810220010579	-0.000597209553234279
-0.0266484469175339	0.138688027858734	0.0876182615756989	0.00120700849220157	-0.0023030664306134	-0.000815112376585603
-0.0127933388575912	0.187813028693199	0.0424555167555809	0.0007121418020688	-0.00320887146517634	-0.000316764664603397
0.0459145456552505	0.176552012562752	0.0622620917856693	0.00115479691885412	-0.00242766481824219	-0.000746393052395433
0.0610032007098198	0.179392650723457	0.150092139840126	0.00214389315806329	-0.00235518347471952	-0.000594524026382715
0.0437094755470753	0.163129255175591	0.0834220349788666	0.000853414356242865	-0.00187728076707572	-0.000506572425365448
0.0750922337174416	0.234624773263931	0.131440654397011	0.00176521029789001	-0.00189465179573745	-0.000208338024094701
0.0316145494580269	0.187246218323708	0.10500556230545	0.00210844026878476	-0.00260459980927408	-7.32583212084137E-05
0.0212067347019911	0.161286756396294	0.0658330768346787	0.000350250396877527	-0.00217722216621041	-0.000869486771989614
0.0297272317111492	0.216934040188789	0.148608699440956	0.00148489361163229	-0.00298572448082268	-0.000634758675005287
0.0341306030750275	0.217008531093597	0.078815296292305	0.00107706722337753	-0.00261358008719981	-0.00064937531715259
0.0183012951165438	0.164125263690948	0.0560373365879059	0.000706523307599127	-0.00170124543365091	-0.000111181238025893
0.0585580952465534	0.227049618959427	0.114689327776432	0.00143452663905919	-0.00285908859223127	-0.000895390112418681
0.0543340519070625	0.199144378304482	0.0574140101671219	0.00130962440744042	-0.00231179781258106	-0.000422460085246712
0.00837273709475994	0.155821278691292	0.131041303277016	0.00113072246313095	-0.00183245085645467	-0.000549778458662331
0.0776342079043388	0.250765681266785	0.140404298901558	0.00139521108940244	-0.00260660308413208	-0.000635043194051832
0.0017025510314852	0.181813433766365	0.0510028265416622	0.000268494652118534	-0.00141244358383119	-0.000180717644980177
0.0187906958162785	0.149783074855804	0.083039328455925	0.0013671109918505	-0.00232725776731968	-0.000241951711359434
0.0335550233721733	0.203859522938728	0.0974417254328728	0.00140787998680025	-0.00203637662343681	-0.00105615437496454
0.0184035673737526	0.162131696939468	0.110425218939781	0.001183400163427	-0.00256519159302115	-0.00111059751361609
0.0316853597760201	0.17389252781868	0.105064451694489	0.000852817029226571	-0.00174414517823607	-0.000610313436482102
0.0336107537150383	0.17197984457016	0.127314805984497	0.00180254632141441	-0.00233371020294726	-0.000423804624006152
0.0192445572465658	0.155831798911095	0.158061429858208	0.00223614764399827	-0.00264879316091537	-0.000453413231298327
-0.0243454463779926	0.111392959952354	0.0829325616359711	0.00177396810613573	-0.00253701466135681	-0.000214336512726732
-0.0380579419434071	0.135377570986748	0.0829436779022217	0.00213659508153796	-0.00329795503057539	-0.000330516515532508
-0.034825824201107	0.139865070581436	0.0958216413855553	0.00271550659090281	-0.00356407184153795	3.78045224351808E-05
-0.0213754288852215	0.11885017156601	0.0525127202272415	0.00237263203598559	-0.00387992919422686	-1.68507685884833E-05
-0.0221019592136145	0.164077371358871	0.087073028087616	0.00151246623136103	-0.00356172141619027	-0.000528092030435801
-0.0150391738861799	0.150950446724892	0.0579657442867756	0.00150774128269404	-0.00209564715623856	-0.00102359906304628
-0.000840109714772552	0.150651916861534	0.109505377709866	0.00171339057851583	-0.00131953379604965	-0.000398230185965076
0.0431508868932724	0.169329956173897	0.141311824321747	0.00255046645179391	-0.00178164662793279	-0.000429181527579203
0.0182742010802031	0.177296489477158	0.0664381459355354	0.00231736642308533	-0.00177903170697391	-0.00029683971661143
-0.00689831888303161	0.0566316805779934	0.12305473536253	0.0014136953977868	-0.00168695801403373	-0.000449024955742061
0.00185190048068762	0.114878252148628	0.0608284175395966	0.00139658164698631	-0.00164807494729757	7.87341923569329E-05
0.0385593809187412	0.157685294747353	0.0751256942749023	0.00129771733190864	-0.00188662763684988	-0.000522788963280618
-0.00665412098169327	0.0876816958189011	0.00480461167171597	0.00114421709440649	-0.00156778004020452	-0.000257688574492931
-0.0101360604166985	0.113025143742561	0.118665151298046	0.00165886851027608	-0.0022191705647856	-0.000638308702036738
0.0163568109273911	0.139150649309158	0.0788665786385536	0.00122770923189819	-0.00177899980917573	-0.000342590501531959
0.0553798265755177	0.171151220798492	0.0265358258038759	0.00146172556560487	-0.0017979625845328	6.83064499753527E-05
0.0813443660736084	0.142726823687553	0.0419283099472523	0.00156439270358533	-0.00248817563988268	-0.000810166820883751
0.0645744204521179	0.169702529907227	0.0448171645402908	0.00166531652212143	-0.00215050298720598	-0.000239186672843061
0.0275090243667364	0.140388563275337	0.0888713598251343	0.00172677088994533	-0.00255870772525668	-0.000750408624298871
0.0259500034153461	0.143037378787994	0.0524575039744377	0.00166494282893836	-0.00308602838777006	3.68355104001239E-05
0.039751622825861	0.204149931669235	0.0345776900649071	0.000921404978726059	-0.00187921081669629	-0.000157084970851429
0.0401047393679619	0.178885191679001	0.0964916124939919	0.00164473464246839	-0.00233882293105125	-0.000265575246885419
0.080551415681839	0.170199617743492	0.0535728372633457	0.000990449218079448	-0.00135274522472173	-0.000410124543122947
0.109855391085148	0.205027028918266	0.11147715896368	0.00179455720353872	-0.00170167838223279	-0.000671079906169325
0.0897920653223991	0.154263064265251	0.119201369583607	0.00170773512218148	-0.00191026867832989	-0.000148878418258391
0.0819753110408783	0.224046915769577	0.118753753602505	0.00162905210163444	-0.00207347027026117	-0.000364038307452574
0.0171807948499918	0.1346475481987	0.0882758945226669	0.00120193499606103	-0.00162130361422896	-0.000700224132742733
0.0526437498629093	0.202101111412048	0.0786360055208206	0.000981327379122376	-0.0025012653786689	-0.000349642301443964
0.0837717950344086	0.233792573213577	0.126584678888321	0.00175574980676174	-0.00327646639198065	5.8378169342177E-05
0.0419704802334309	0.253275185823441	0.0613538771867752	0.00146564817987382	-0.00249043083749712	-0.00051115860696882
0.0432991310954094	0.237546920776367	0.119001895189285	0.00205000978894532	-0.00266470178030431	-0.000751252577174455
0.0404368489980698	0.155672580003738	0.0569011718034744	0.000729696883354336	-0.00223223702050745	-0.000351126625901088
0.0160377211868763	0.13789875805378	0.0824816003441811	0.00114404945634305	-0.00231221551075578	-2.04741991183255E-05
0.0379817746579647	0.179210811853409	0.108980521559715	0.00136619433760643	-0.00281652389094234	-0.000157285176101141
0.0212036110460758	0.186739429831505	0.0878102853894234	0.00114375213161111	-0.00187461462337524	-0.000706894148606807
0.0365053117275238	0.222425669431686	0.0358533337712288	0.00187578448094428	-0.00234591518528759	-0.000516544852871448
0.0296360142529011	0.147178828716278	0.166606485843658	0.0013538736384362	-0.00330160814337432	-0.000713501416612417
0.0314685590565205	0.150891110301018	0.039941381663084	0.00131593691185117	-0.00188568106386811	-0.000330836570356041
0.0254023391753435	0.187372952699661	0.119719713926315	0.00245952093973756	-0.00293313106521964	-0.000877460406627506
0.0162743907421827	0.135283693671227	0.0747787803411484	0.00127183925360441	-0.00173976994119585	-0.000440558360423893
0.0467176735401154	0.14959990978241	0.0968688875436783	0.00152187724597752	-0.00103566434700042	-0.000245675910264254
0.0272373855113983	0.135644242167473	0.0921416357159615	0.00217128940857947	-0.00135939556639642	0.000146038684761152
0.070044219493866	0.157600775361061	0.110861465334892	0.0026171519421041	-0.00230913236737251	-0.000113533744297456
0.024124113842845	0.106553174555302	0.0806099846959114	0.00232295738533139	-0.00197311281226575	-0.000520379515364766
0.0405742041766644	0.164532393217087	0.0619306452572346	0.00148061290383339	-0.00239483104087412	-0.000396055489545688
0.00721179042011499	0.160467386245728	0.066357709467411	0.00137187400832772	-0.00245185382664204	-0.000788097793702036
0.0470682345330715	0.228660628199577	0.0889610722661018	0.00130871811416	-0.00228714128024876	-0.00122970202937722
0.0536508224904537	0.242563232779503	0.042865939438343	0.000702653720509261	-0.00290784914977849	-0.000165805104188621
0.0321278758347034	0.20577298104763	0.0905193686485291	0.000578659994062036	-0.00260050385259092	-0.000140570977237076
0.0745762437582016	0.246694937348366	0.0484646633267403	0.0017090035835281	-0.00247544352896512	-0.000136434071464464
0.0544165335595608	0.164092406630516	0.0448713749647141	0.00183004839345813	-0.00195808219723403	-0.000242257927311584
0.0262162294238806	0.135171055793762	0.127783134579659	0.00258088926784694	-0.00242181611247361	-0.00018768421432469
-0.00972636602818966	0.114860720932484	0.0752673298120499	0.00153739785309881	-0.00181496911682189	-0.00072098575765267
0.0680411532521248	0.196928486227989	0.106265135109425	0.00130259187426418	-0.0029809360858053	-0.000881890475284308
0.0452652536332607	0.196961313486099	0.0578599385917187	0.000743627082556486	-0.00274546258151531	-0.00104513741098344
0.0807129740715027	0.223106309771538	0.115240290760994	0.00142035644967109	-0.00252102199010551	-0.000952408998273313
0.0477873235940933	0.12911519408226	0.061327014118433	0.000415476359194145	-0.0017163569573313	-0.000321156898280606
0.054068211466074	0.167954608798027	0.0451985076069832	0.00137883482966572	-0.00158309005200863	-0.000640884914901108
0.0547192096710205	0.14819797873497	0.0809925273060799	0.0026208539493382	-0.002169982297346	-0.00050465518143028
0.0275807436555624	0.120503574609756	0.109492801129818	0.00144551030825824	-0.00264532235451043	-0.000198493420612067
0.0171719435602427	0.118762575089931	0.0657749995589256	0.000950768939219415	-0.00204278877936304	-0.000365443673217669
0.0506513118743896	0.208332002162933	0.017658332362771	0.000683264515828341	-0.00179179047700018	-0.000442129938164726
0.037284754216671	0.182902291417122	0.0662690326571465	0.0016057372558862	-0.00203325133770704	-0.000424993457272649
0.0620709955692291	0.205186530947685	0.0699690356850624	0.00155574979726225	-0.00248449924401939	-4.97423661727225E-06
0.0812830850481987	0.206411778926849	0.100537553429604	0.00150409596972167	-0.00191225053276867	0.000106328436231706
0.0584613271057606	0.193532645702362	0.148937985301018	0.00127174914814532	-0.00208229944109917	-0.000480944552691653
0.0391103662550449	0.160381734371185	0.0351045206189156	0.00096976530039683	-0.00152230483945459	-0.000190820399438962
0.0384608767926693	0.146685838699341	0.0571917779743671	0.000532104982994497	-0.00222265697084367	-0.000580509775318205
0.0381959825754166	0.188247725367546	0.0833565667271614	0.000816379731986672	-0.0019519868073985	-0.000666102685499936
0.046355776488781	0.183802977204323	0.0797023102641106	0.00113546103239059	-0.00246652984060347	-0.000815494626294822
0.0175872165709734	0.195059299468994	0.0344765558838844	0.000369093293556944	-0.00209959503263235	-0.000554442289285362
0.0373660698533058	0.180145487189293	0.0878126099705696	0.000964992796070874	-0.00273337331600487	-0.000668260210659355
0.0125013152137399	0.168614402413368	0.0924371257424355	0.00101724918931723	-0.00223397952504456	-0.000936787633690983
0.0523098967969418	0.197498068213463	0.0911378636956215	0.000947278633248061	-0.00200281874276698	-2.50382909143809E-05
0.0845421627163887	0.180017024278641	0.045424897223711	0.00154041673522443	-0.00241046794690192	-0.000508119352161884
0.0730813443660736	0.180229261517525	0.0710825696587563	0.00132855772972107	-0.00220205681398511	-0.000477455905638635
0.0815574899315834	0.210613504052162	0.0840198546648026	0.00160641758702695	-0.0023702927865088	-0.000359266501618549
0.0771070942282677	0.21170274913311	0.0228860396891832	0.00113403797149658	-0.0016455901786685	-0.000452232110546902
0.0865727439522743	0.218154102563858	0.0577100329101086	0.00117962982039899	-0.00203423830680549	-0.000419212185079232
0.0353107862174511	0.186054542660713	0.0573979280889034	0.00134993402753025	-0.00243198894895613	-0.000515832856763154
0.0729022473096848	0.116607807576656	0.0886987298727036	0.00116940413136035	-0.00214269990101457	-0.000371065747458488
0.0461140461266041	0.180202648043633	0.113937698304653	0.0017262859037146	-0.0016760416328907	-0.000163158401846886
0.08979781717062	0.16771000623703	0.0630958527326584	0.00235182396136224	-0.00249134073965251	-0.000152744803926907
0.0360387302935123	0.127410918474197	0.0625081807374954	0.00232896022498608	-0.00188401225022972	-0.000118278083391488
-0.00678604142740369	0.0702936425805092	0.00909916497766972	0.00109339121263474	-0.00161471008323133	-0.000175326160388067
0.0893133655190468	0.21759507060051	0.0315632820129395	0.00179558119270951	-0.00193339004181325	-4.60522169305477E-05
0.0699182003736496	0.19202783703804	0.0847209021449089	0.000932554015889764	-0.00155487365555018	-0.00103958055842668
0.0644217953085899	0.198297470808029	0.123219847679138	0.000760368769988418	-0.00212640664540231	-0.000903206586372107
0.0193090457469225	0.18969900906086	0.0469090677797794	-8.11062345746905E-05	-0.00136814103461802	-0.000361552287358791
0.0264668222516775	0.263848155736923	0.0397593602538109	0.000915998418349773	-0.00242245779372752	-0.00105250987689942
0.0111009338870645	0.197270050644875	0.121857024729252	0.000654656381811947	-0.00261911563575268	-0.000745706958696246
0.0364193506538868	0.243721812963486	0.0611294955015183	0.0012589410180226	-0.00270302942954004	-0.000512819620780647
0.053514126688242	0.220846354961395	0.131607502698898	0.00173135148361325	-0.00236907531507313	-0.000480404298286885
0.0198707729578018	0.158687904477119	0.0723507106304169	0.000800738984253258	-0.00138010166119784	0.000576517428271472
0.0630433633923531	0.178030356764793	0.0691038370132446	0.0010931754950434	-0.00151077541522682	0.000431226333603263
0.033929567784071	0.132779702544212	0.136034905910492	0.00160691689234227	-0.00107148522511125	-0.000264197849901393
0.059637762606144	0.166610434651375	0.0703464448451996	0.000747178157325834	-0.00149365502875298	-0.000385442806873471
0.0624988898634911	0.144939109683037	0.0756657421588898	0.00149858416989446	-0.00156464788597077	-0.000409050058806315
0.0838583186268806	0.165295720100403	0.05301109328866	0.000817217922303826	-0.00137711130082607	-0.000141107913805172
0.0506327636539936	0.0970056131482124	0.114320360124111	0.0017814333550632	-0.00112380995415151	0.000133234061650001
0.0263591911643744	0.121191740036011	0.0915845111012459	0.000970810069702566	-0.00111104315146804	-7.42676566005684E-05
-0.0186628066003323	0.125363275408745	0.0821638777852058	0.00118207628838718	-0.0018268347484991	-6.36127006146126E-05
0.0213333647698164	0.117392621934414	0.149617716670036	0.00170096743386239	-0.00284633669070899	-0.000663691142108291
0.0653466656804085	0.194083973765373	0.118542656302452	0.00168885756283998	-0.002960184821859	-0.000288521085167304
0.0550803393125534	0.192066565155983	0.101294957101345	0.0018790242029354	-0.00285072810947895	-0.000350099959177896
-0.0034864810295403	0.109816893935204	0.0533480234444141	0.0014373604208231	-0.00140955089591444	-0.000565342546906322
0.0473477318882942	0.17324760556221	0.135579571127892	0.00147197768092155	-0.00164302310440689	-0.00019079478806816
0.049389973282814	0.172377705574036	0.09833624958992	0.0025779337156564	-0.00191361596807837	-0.000649794877972454
0.086988739669323	0.157765477895737	0.0875121578574181	0.00138266163412482	-0.00110758072696626	0.000372802751371637
0.0384648181498051	0.105881534516811	0.0831878185272217	0.000391209789086133	-0.00149281928315759	-0.000360565783921629
0.0763526484370232	0.207118764519691	0.0525946691632271	0.00116392690688372	-0.00217334111221135	-6.51041700621136E-05
0.017661277204752	0.167750880122185	0.0220434200018644	0.000942416081670672	-0.00199040584266186	-0.000459169532405213
0.0341885052621365	0.1684600263834	0.0789299830794334	0.000882641412317753	-0.00288219540379941	-0.000591699441429228
0.0193296149373055	0.201111450791359	0.0425252988934517	0.000543758447747678	-0.00218954076990485	-0.000137825947604142
0.0163533613085747	0.17103473842144	0.140391767024994	0.00158481078688055	-0.00184017850551754	-0.000675626564770937
0.065599337220192	0.205988168716431	0.0661313086748123	0.00156633800361305	-0.00234508980065584	-0.000236281630350277
0.0247423034161329	0.12253138422966	0.0830418616533279	0.000706242921296507	-0.00101817806717008	-0.000303238950436935
0.0282004456967115	0.10874305665493	0.0836949124932289	0.00130329246167094	-0.00129663222469389	-0.000277321552857757
0.0562174469232559	0.188369542360306	0.0786375626921654	0.00144086382351816	-0.00154119986109436	3.74290539184585E-05
0.0476355701684952	0.159608855843544	0.0656311139464378	0.00117220950778574	-0.00186680222395808	-7.85760712460615E-05
0.0457808338105679	0.128532901406288	0.108127631247044	0.000675654329825193	-0.00227193138562143	0.000308232120005414
0.0548009760677814	0.155137374997139	0.0536831766366959	0.00115160387940705	-0.00192226492799819	-0.00059363734908402
0.0704539120197296	0.128131091594696	0.110796689987183	0.00179719005245715	-0.00244822702370584	-0.000349980458850041
0.0681589692831039	0.166797235608101	0.0750950127840042	0.00157733855303377	-0.00171803066041321	-0.00012427952606231
0.0742188990116119	0.118353344500065	0.0886747092008591	0.0015281270025298	-0.00103653164114803	-0.000106256091385148
0.0821466669440269	0.140021070837975	0.0746447369456291	0.00105207168962806	-0.00219793524593115	8.51539589348249E-05
0.0574309676885605	0.148770928382874	0.0782345905900002	0.000963181257247925	-0.00119424483273178	0.000239673594478518
0.0452498458325863	0.153074070811272	0.0536881908774376	0.00120315933600068	-0.00173254881519824	-0.000637957535218447
0.0432665646076202	0.192959114909172	0.140531972050667	0.00126340240240097	-0.00239085592329502	-0.000799443281721324
0.00467940559610724	0.16318354010582	0.108607351779938	0.00110586197115481	-0.00234235031530261	-0.000289790448732674
-0.0114468690007925	0.163539692759514	0.0776989087462425	0.00109895074274391	-0.00281117507256567	-0.00021953163377475
0.0420665219426155	0.192657396197319	0.127540066838264	0.00208420329727232	-0.00287976302206516	-0.000459613685961813
0.0638048276305199	0.2252406924963	0.105803497135639	0.00156208465341479	-0.00231957226060331	-0.000638132391031832
0.0433693379163742	0.0967006608843803	0.044401329010725	0.00060976849636063	-0.0010417717276141	-0.00031832535751164
0.0496105775237083	0.133664563298225	0.0485683493316174	0.000727631966583431	-0.000491086044348776	-0.000246850802795962
0.0559257753193378	0.168911516666412	0.0830797553062439	0.00144719507079571	-0.00096890889108181	0.00011617465497693
0.0537534728646278	0.181053295731544	-0.000260447763139382	0.00104703719262034	-0.000918438425287604	0.000237446947721764
0.0323407128453255	0.147670179605484	0.110240578651428	0.00198126723989844	-0.00254437699913979	-0.00041399963083677
0.0559743791818619	0.211047768592834	0.152297392487526	0.0010400228202343	-0.00234449282288551	-0.000187812591320835
0.0301691014319658	0.156361535191536	0.0792052447795868	0.00107774208299816	-0.00186883821152151	-0.000558870786335319
0.0654856339097023	0.163610249757767	0.0362411439418793	0.000870371935889125	-0.00195462792180479	-0.000648363900836557
0.0604132935404778	0.178049817681313	0.0303981080651283	0.00102879817131907	-0.00112723198253661	0.000170585946762003
0.069318599998951	0.164275199174881	0.0578433945775032	0.000738525704946369	-0.00156498467549682	-0.000583324057515711
0.0909497812390327	0.206110537052155	0.0363118164241314	0.0015146805671975	-0.00174324819818139	-0.000319157668855041
0.075677327811718	0.195288419723511	0.0185943134129047	0.000747684447560459	-0.00147814769297838	-0.00059850886464119
0.0462301634252071	0.164996951818466	0.121921114623547	0.000314565288135782	-0.00114454794675112	-0.000374154682504013
0.069503054022789	0.168806195259094	0.0400367304682732	1.30661528601195E-05	-0.0012774933129549	-0.000721984135452658
0.0952601954340935	0.163021877408028	0.0839422941207886	0.000533435493707657	-0.0013715218519792	-0.000432131317211315
0.092580683529377	0.188121169805527	0.074980191886425	0.000497928238473833	-0.000889100367203355	-0.000420913042034954
0.0996419489383698	0.140978083014488	0.0588388554751873	0.000940752448514104	-0.00141654640901834	-0.000615165568888187
0.0529886037111282	0.147232815623283	0.0769487097859383	0.00241197971627116	-0.00137510686181486	-0.000733646273147315
0.0304681044071913	0.107273392379284	0.000204123673029244	0.00115367560647428	-0.00140645983628929	0.000145671336213127
0.040051881223917	0.126942455768585	0.0579820387065411	0.00150273821782321	-0.00174767314456403	-0.000384224200388417
0.0481727682054043	0.153847366571426	0.108490757644176	0.000989839201793075	-0.00203084410168231	0.000185515673365444
0.03642288595438	0.167851239442825	0.0388525873422623	0.000808385841082782	-0.00203553540632129	-4.12327972298954E-05
0.0732113346457481	0.19875480234623	0.0436945185065269	0.000487995333969593	-0.00170192308723927	-0.000250530923949555
0.0646879449486732	0.177561491727829	0.0304951276630163	0.000200849550310522	-0.00214830762706697	-0.000315176730509847
0.0229217335581779	0.179902568459511	0.0963992401957512	0.00136966293212026	-0.00246591353788972	-0.000525666982866824
0.0065983310341835	0.124867491424084	0.000516362197231501	0.00113011943176389	-0.00123276317026466	-0.000329950504237786
0.00148592062760144	0.134271875023842	0.104882501065731	0.00111592886969447	-0.00278775044716895	-0.000539410160854459
0.00824313797056675	0.176725298166275	0.113325163722038	0.00175139191560447	-0.00227881362661719	-0.000195826753042638
0.0337388068437576	0.19611544907093	0.0572955086827278	0.00107312796171755	-0.00278820865787566	-0.000684063765220344
0.0457355454564095	0.185954630374908	0.0700192749500275	0.000457587477285415	-0.00237868470139802	-0.00063129240879789
0.0703392848372459	0.200913116335869	0.0654961168766022	0.000501153408549726	-0.00176040944643319	-0.000318640231853351
0.0303837265819311	0.166262656450272	0.0787276402115822	0.000389654393075034	-0.000998759875074029	-0.000634300929959863
0.0592438578605652	0.186076208949089	0.0592006593942642	0.00185241759754717	-0.00198259740136564	-0.000985183287411928
0.0655920803546906	0.197881758213043	0.0181187894195318	0.000827116658911109	-0.00152970792260021	-0.000412844266975299
0.0722555667161942	0.19259087741375	0.0707414746284485	0.00148101116064936	-0.00157138879876584	-0.000245263450779021
0.0458813980221748	0.161479398608208	0.0321617312729359	0.0011272351257503	-0.00115904025733471	-0.000787570199463516
0.10497210919857	0.157942265272141	0.0424366146326065	0.00133985711727291	-0.00153317197691649	-0.000987585750408471
0.0770189017057419	0.188372269272804	0.0802434459328651	0.000703550293110311	-0.0015652320580557	-0.00100044079590589
0.0982148051261902	0.192818969488144	0.0450772792100906	0.000672115944325924	-0.00150961219333112	-0.000629217829555273
0.104562826454639	0.13849413394928	0.057885866612196	0.000987772364169359	-0.00157439440954477	-3.10984578391071E-05
0.0826273560523987	0.163021698594093	0.0755189806222916	0.00183540943544358	-0.0013259460683912	-4.65022785647307E-05
0.098257802426815	0.10631512850523	0.0102888392284513	0.00145693437661976	-0.000973138492554426	0.000212707527680323
0.0669295936822891	0.110936746001244	0.0532664358615875	0.00154130428563803	-0.000786458374932408	0.000220550267840736
0.0859929546713829	0.188352853059769	0.0226108133792877	0.00166458345483989	-0.000973924587015063	0.000196747510926798
0.0570182800292969	0.160403370857239	0.0880699157714844	0.00132247153669596	-0.00176473858300596	-0.000290282681817189
0.0477062426507473	0.202202975749969	0.0145954787731171	0.00147093425039202	-0.00235406286083162	-0.000776009110268205
0.060327410697937	0.200271621346474	0.0388268306851387	0.000489695405121893	-0.00194135506171733	-0.000112316585727967
0.0710246041417122	0.18304905295372	0.0312114916741848	0.00093104928964749	-0.00243888003751636	-0.00032308982918039
0.0503712482750416	0.156236827373505	0.0541133545339108	0.00150393147487193	-0.00176758109591901	-0.000686903309542686
0.0685613453388214	0.185972630977631	0.0430637747049332	0.00121820636559278	-0.00192138063721359	0.000455742323538288
0.0826057270169258	0.195768877863884	0.0525247007608414	0.00108883599750698	-0.00197402713820338	6.0448390286183E-05
0.114413633942604	0.177645280957222	0.0407284796237946	0.00105575018096715	-0.00134076399262995	-0.000203893258003518
0.108548387885094	0.195268005132675	0.0499059297144413	0.00117664819117635	-0.0013743796152994	-0.000544214562978596
0.111215606331825	0.148433998227119	-0.00804819632321596	9.65791259659454E-05	-0.000882349500898272	-2.9194969101809E-05
0.105694323778152	0.20124451816082	0.0581185072660446	0.00107556430157274	-0.0014325282536447	-0.000393554306356236
0.0514927431941032	0.190131723880768	0.0351470485329628	0.000491136568598449	-0.00159653392620385	-0.000483144831378013
0.054691456258297	0.199439391493797	0.0613095201551914	0.000551954843103886	-0.00284965033642948	-0.000587593764066696
0.0542992055416107	0.215357378125191	0.0528536178171635	0.000732381653506309	-0.00238775881007314	-0.000677512551192194
0.00969537068158388	0.182271584868431	-0.000250281213084236	6.02510181124671E-06	-0.00197248952463269	-0.000768704107031226
0.0684635415673256	0.217907279729843	0.0343697071075439	0.000748239632230252	-0.00256915553472936	2.72345459961798E-05
0.100095294415951	0.203552573919296	0.00557347433641553	0.000811986508779228	-0.00214259047061205	-0.000431888154707849
0.0545461401343346	0.198612749576569	0.0490032806992531	0.00130840518977493	-0.00223263632506132	-0.000566694187000394
0.0653930231928825	0.223730802536011	0.000316454970743507	0.000863410998135805	-0.00184965960215777	-0.000318695179885253
0.0755599737167358	0.191507175564766	0.0192510765045881	0.00147947215009481	-0.00209891865961254	-0.000610189628787339
0.0363403223454952	0.180027782917023	6.712806498399E-05	0.000276795733952895	-0.00216003390960395	-0.000557572231628001
0.0284532215446234	0.207132965326309	0.0252610016614199	0.000588603783398867	-0.00258373306132853	-0.000152341715875082
0.0265573728829622	0.21010559797287	0.00858307350426912	0.000474391592433676	-0.00315075949765742	-0.000659991754218936
0.0441767945885658	0.214121520519257	0.00440368847921491	0.000101344230643008	-0.00186966767068952	-0.000710338528733701
0.079176276922226	0.169572919607162	-0.0036073753144592	0.00043318051029928	-0.00168103084433824	-0.000362407881766558
0.0827586203813553	0.194884523749352	-0.0261194948107004	0.000261249515460804	-0.0012434737291187	-9.17867437237874E-05
0.105529479682446	0.174108475446701	0.013697911053896	0.000750787206925452	-0.000539631524588913	0.000137560462462716
0.107520408928394	0.191695123910904	0.0236524809151888	0.00128900120034814	-0.00137223373167217	-0.000390806293580681
0.0611649565398693	0.150777086615562	0.0233310367912054	0.00105424178764224	-0.00292256893590093	-0.000668610504362732
0.0466061905026436	0.22377847135067	-0.00889891106635332	0.00140218529850245	-0.00213155755773187	3.54427138518076E-05
0.00108221569098532	0.155707776546478	0.0116841541603208	0.000773061357904226	-0.00266274902969599	0.000212578248465434
0.0579324811697006	0.201335325837135	0.0435944572091103	0.00104674359317869	-0.00233683921396732	-0.000113631787826307
0.0468632690608501	0.182110592722893	0.0191179793328047	0.000991555396467447	-0.00214989692904055	-0.00100659159943461
0.128270357847214	0.210474118590355	-0.0161852203309536	0.000737041176762432	-0.000771137187257409	-0.000142306438647211
0.113442458212376	0.226627007126808	0.0316823683679104	0.000772283121477813	-0.000612537376582623	-0.000353571347659454
0.128382384777069	0.186616346240044	0.0402652882039547	9.23424086067826E-05	-0.000319589395076036	-0.000281643733615056
0.140824854373932	0.201565399765968	0.03677923604846	0.000888094364199787	-0.00147528573870659	-0.000378275930415839
0.0928665474057198	0.164595946669579	0.026975816115737	0.00143512734211981	-0.00132028642110527	0.000229652010602877
0.0682579874992371	0.17807874083519	-0.00331320683471859	0.0014491390902549	-0.00209675985388458	-0.000184373755473644
0.0564470738172531	0.179208651185036	0.0224290061742067	0.00193127733655274	-0.0016378341242671	0.000153494285768829
0.0965784415602684	0.125166103243828	0.00590941309928894	0.00123910955153406	-0.00190356443636119	-4.29589381383266E-05
0.119235187768936	0.146936938166618	0.03612419962883	0.00173951929900795	-0.00109848496504128	0.000481209222925827
0.109177127480507	0.152788653969765	0.0327804610133171	0.00150830380152911	-0.000862797372974455	-0.000280908803688362
0.0983408242464066	0.157902434468269	0.0382635034620762	0.000859395368024707	-0.000951211259234697	-0.00134549220092595
0.126862183213234	0.228366240859032	0.0415049642324448	0.000793443759903312	-0.00153155764564872	-0.000890565512236208
0.0858023092150688	0.206957250833511	0.0749778598546982	0.000691846944391727	-0.00120532687287778	-0.00049688114086166
0.0997352004051209	0.190595537424088	0.0483509413897991	0.000172564119566232	-0.00056962511735037	-0.000215393301914446
0.135013848543167	0.210457146167755	0.0789175555109978	0.000661702069919556	-0.00158779055345803	0.000125773323816247
0.0838339626789093	0.167206555604935	0.0404324270784855	0.000903374748304486	-0.00100720557384193	-0.000334477605065331
0.0633632242679596	0.175808534026146	0.0504067353904247	0.00157868000678718	-0.0015627812827006	-0.000954087474383414
0.059684295207262	0.10544553399086	0.0318864211440086	0.00116080511361361	-0.000783186173066497	-0.000202359718969092
0.0432650670409203	0.119016952812672	0.0185961965471506	0.0019275612430647	-0.00264556356705725	-2.37359054153785E-05
0.0310297589749098	0.111708037555218	0.0271935798227787	0.00187282275874168	-0.00239660521037877	-6.16803736193106E-05
0.058768667280674	0.11910142749548	0.0661021173000336	0.00193186721298844	-0.00208593509159982	0.000329329719534144
0.047759871929884	0.113236553966999	0.0181156694889069	0.00154717941768467	-0.00131654809229076	0.000198937676032074
0.103266961872578	0.134526804089546	0.0378184393048286	0.00152319378685206	-0.000746963021811098	-0.000605432200245559
0.0900501161813736	0.119037963449955	0.0547522641718388	0.0021614795550704	-0.00168971659149975	-0.000150734369526617
0.0574426800012589	0.119399011135101	0.021848950535059	0.00138539844192564	-0.000430704705649987	0.000566081318538636
0.0746778324246407	0.156501606106758	0.0628294423222542	0.00220198230817914	-0.00152314954902977	-0.000110159344330896
0.0745788142085075	0.163882672786713	0.0483728870749474	0.00135020620655268	-0.00189087353646755	0.000167679594596848
0.0527426525950432	0.189616918563843	0.0573594607412815	0.000969666056334972	-0.00205697887577116	-0.000515204039402306
0.0371383242309093	0.175223171710968	0.0368105694651604	0.000527107564266771	-0.00323862745426595	-0.00152625271584839
0.0300782825797796	0.204481288790703	0.073242612183094	0.000363856204785407	-0.00279587716795504	-0.000334068667143583
-0.00971189886331558	0.184422224760056	0.0470694229006767	0.000761557486839592	-0.00277750683017075	-0.000363353145075962
0.0330619215965271	0.228017568588257	0.108860820531845	0.00190218049101532	-0.00313295866362751	-0.000125995822600089
0.0596857964992523	0.178514704108238	0.0655359104275703	0.000687503023073077	-0.00181921175681055	-0.000243301896261983
0.0882192254066467	0.234548807144165	0.0923978239297867	0.00156488607171923	-0.00211613113060594	-0.000245564384385943
0.0662273690104485	0.149930283427238	0.0644244477152824	0.000282474589766935	-0.00150380621198565	0.000371309375623241
0.103053115308285	0.187014788389206	0.0699136480689049	0.00131335982587188	-0.00104472949169576	0.000464042677776888
0.153516128659248	0.187430247664452	0.0880152210593224	0.00127135822549462	-0.000693949463311583	0.000551532197277993
0.151938498020172	0.159166067838669	0.0906388759613037	0.00136894325260073	-0.000698601885233074	-0.00069166102912277
0.147649601101875	0.181078597903252	0.0508427657186985	0.00151850271504372	0.000821874011307955	-0.000307540234643966
0.16447214782238	0.140408456325531	0.0377663485705853	0.00103759649209678	-0.000429181149229407	-0.000256015075137839
0.141975209116936	0.137940734624863	0.0820771232247353	0.00142594368662685	-0.00117594166658819	-0.000756598776206374
0.106188178062439	0.192019954323769	0.0635655596852303	0.00115496548824012	-0.00210127932950854	-0.00093915726756677
0.0976926386356354	0.102837480604649	0.0672469064593315	0.00232488662004471	-0.00149948382750154	0.000386341474950314
0.0893761590123177	0.0788106620311737	-0.00146838638465852	0.00209694774821401	-0.00142161757685244	-0.000140903008286841
0.101130358874798	0.109366908669472	0.0257344916462898	0.00258796778507531	-0.00247938977554441	-0.000601117440965027
0.121440023183823	0.129344254732132	0.0509104877710342	0.00279686343856156	-0.00149322359357029	0.000148532359162346
0.132186025381088	0.0952055081725121	-0.0063344044610858	0.00153700169175863	-0.000805745483376086	0.00021968613145873
0.180374726653099	0.143029764294624	0.0237396955490112	0.00194757059216499	-0.000663330196402967	0.00084682775195688
0.185135677456856	0.173141151666641	0.0247295312583447	0.00133812567219138	-0.000437897106166929	-7.44974022381939E-05
0.203306496143341	0.176725268363953	-0.0108121326193213	0.000608617498073727	-0.00110410805791616	8.23647278593853E-05
0.173944517970085	0.192607134580612	0.0413848459720612	-0.000737798167392612	-0.00125646695960313	-0.000959182623773813
0.162225529551506	0.206495746970177	0.109793327748775	-0.000313552911393344	-0.00119807850569487	-0.000299282517516986
0.1741793602705	0.229453861713409	0.0893742889165878	0.000679471821058542	-0.00168972741812468	-0.00054546061437577
0.149001270532608	0.198223933577538	0.0280859600752592	0.00107573694549501	-0.00108099437784404	-0.000169020684552379
0.0803668424487114	0.174673229455948	0.00925097241997719	0.000810494588222355	-0.0015611284179613	-8.13471342553385E-05
0.086772732436657	0.228398144245148	-0.064413495361805	0.000904668704606593	-0.00324572157114744	-0.000470501923700795
0.0449014976620674	0.204785466194153	-0.0649768561124802	-0.000169487670063972	-0.00358157465234399	-0.000999408192001283
0.0158030912280083	0.17336243391037	-0.0560319237411022	1.70435632753652E-05	-0.00396836176514626	-0.00118667783681303
0.0313080810010433	0.190753653645515	-0.133675441145897	8.31939250929281E-05	-0.002719551557675	-0.00134472991339862
0.0544168166816235	0.180196702480316	-0.0318205431103706	0.00147033773828298	-0.00258434773422778	-0.0013806534698233
0.084359809756279	0.154267236590385	-0.121025927364826	0.00156726944260299	-0.00273125851526856	0.000273075012955815
0.0744391083717346	0.0893656238913536	-0.156650930643082	0.00242397468537092	-0.00149568484630436	0.00144894339609891
0.0844434499740601	0.0623629204928875	-0.0636896714568138	0.00382643681950867	-0.00268024858087301	0.00140045210719109
0.0697083994746208	0.0867781937122345	-0.0210059825330973	0.00370643869973719	-0.00272467988543212	0.00151062826626003
0.0531579405069351	0.0769050419330597	-0.0773571282625198	0.0032231870573014	-0.00295200431719422	0.00105830724351108
0.0473760105669498	0.112375371158123	-0.0588491372764111	0.00353790051303804	-0.0031847485806793	0.000374932773411274
0.0408445373177528	0.113714590668678	-0.0597984828054905	0.00161409459542483	-0.00388054619543254	-0.000181247291038744
0.0582281649112701	0.21424363553524	-0.0168588254600763	0.00161604618187994	-0.00387023272924125	-0.000209323756280355
0.0671506077051163	0.172702699899673	0.0269455537199974	0.000447438767878339	-0.00249954592436552	-0.000597786041907966
0.0768072456121445	0.211804777383804	0.00637618917971849	0.000726500700693578	-0.00247295550070703	-0.00118413509335369
0.075999841094017	0.217851340770721	-0.0967905297875404	0.000364487379556522	-0.00322486436925828	-0.00208165589720011
0.102209135890007	0.276651531457901	-0.0409575253725052	-0.000326156441587955	-0.00230100518092513	-0.00203401409089565
0.148011758923531	0.366600692272186	-0.011538902297616	-0.00121294823475182	-0.00249507674016058	-0.00194386241491884
0.123095624148846	0.37541589140892	-0.0115266442298889	-0.00232692784629762	-0.00169833260588348	-0.00272833672352135
0.189454317092896	0.415241658687592	-0.0260571856051683	-0.00217824592255056	-0.00239272392354906	-0.00146940839476883
0.146702989935875	0.394536435604095	0.0416717156767845	-0.00138603581581265	-0.00151171651668847	-0.00033290620194748
0.163246884942055	0.388361066579819	0.0155498702079058	-0.00107947166543454	-0.00200512586161494	-8.72548480401747E-06
0.120300836861134	0.297707676887512	-0.04680360481143	-0.000694661808665842	-0.00278157764114439	0.000966703519225121
0.0603479519486427	0.293567270040512	-0.0209428668022156	0.000144279285450466	-0.0029792448040098	0.000953222799580544
0.0235134903341532	0.319248497486115	-0.0605696514248848	0.000642916420474648	-0.0045735533349216	0.000901809486094862
-0.0381371043622494	0.289415717124939	-0.0912811905145645	-0.000204212672542781	-0.00510887010022998	0.0001643671275815
-0.0527809336781502	0.271414428949356	-0.107974246144295	-0.000329055008478463	-0.00559556996449828	-0.000354113552020863
-0.0287503972649574	0.301502645015717	-0.0881137773394585	-0.000167161168064922	-0.00529789924621582	-0.00150405149906874
0.0313450545072556	0.297966033220291	-0.0531715676188469	-0.000371818809071556	-0.00418717646971345	-0.00104479771107435
0.0680335089564323	0.292058557271957	-0.0546922534704208	-0.000376363168470562	-0.00279965857043862	-0.00211028335615993
0.0799382925033569	0.337618976831436	-0.0761278197169304	-0.000674752169288695	-0.00241339299827814	-0.0025044132489711
0.109643638134003	0.32534995675087	-0.115304671227932	-0.00177589000668377	-0.00226045213639736	-0.00268081482499838
0.0873573794960976	0.345111727714539	-0.092731662094593	-0.0016057564644143	-0.00295429211109877	-0.0010516723850742
0.043714452534914	0.378092557191849	-0.0888324305415154	-0.00147113541606814	-0.00391384959220886	-0.00136855058372021
0.0413693487644196	0.360031723976135	-0.077152356505394	-0.00132844829931855	-0.00340572232380509	-0.000467602862045169
0.0326834805309772	0.391492038965225	-0.0689620971679688	-0.00139560981187969	-0.00366009958088398	-0.000476814049761742
0.0681253299117088	0.385082572698593	-0.0638405233621597	-0.00155915832147002	-0.00382842216640711	-0.000623986939899623
-0.0129845039919019	0.334688186645508	-0.113356918096542	-0.001391242723912	-0.00295696477405727	-9.05948763829656E-05
-0.0642872825264931	0.305821150541306	-0.0965575501322746	-3.97538642573636E-05	-0.00537257082760334	0.000406870676670223
-0.0926604345440865	0.277130365371704	-0.0760582461953163	-0.000257569510722533	-0.00625460967421532	0.000782786402851343
-0.11603094637394	0.239343047142029	-0.165401697158813	-0.000442364253103733	-0.00699024135246873	-0.000446204183390364
-0.150153741240501	0.194612875580788	-0.0676582455635071	0.00117262359708548	-0.00667675537988544	-0.00085547415073961
-0.0977065488696098	0.217892289161682	-0.202265754342079	0.00170223356690258	-0.0060213846154511	-0.000265282957116142
-0.118718266487122	0.167329147458076	-0.193998068571091	0.00251353858038783	-0.00585238821804523	0.00042497634422034
-0.11214292794466	0.170234248042107	-0.181699380278587	0.00232562329620123	-0.00552263110876083	0.000800326815806329
-0.141571864485741	0.169074982404709	-0.263561517000198	0.0026568123139441	-0.00578465312719345	0.000279046886134893
-0.132907032966614	0.100172951817513	-0.176432654261589	0.00204888312146068	-0.00619193632155657	0.000267708761384711
-0.160088032484055	0.100721180438995	-0.182199150323868	0.00285711255855858	-0.00633038859814405	0.00116807559970766
-0.163398638367653	0.0963294208049774	-0.212663978338242	0.00282582151703537	-0.00664374139159918	0.00113953172694892
-0.181144654750824	0.0699044167995453	-0.250250041484833	0.00340427341870964	-0.00691018160432577	0.000540644745342433
-0.237485021352768	0.0663381293416023	-0.251327484846115	0.00273477449081838	-0.0066403690725565	0.000296484417049214
-0.24969394505024	0.118793368339539	-0.27919790148735	0.00252426695078611	-0.00826803874224424	0.000684744620230049
-0.232417359948158	0.0798688605427742	-0.347920060157776	0.00144721555989236	-0.00874690711498261	1.41941409310675E-05
-0.216383531689644	0.10976830124855	-0.315860718488693	0.00242238701321185	-0.0086377989500761	-0.000362974067684263
-0.230951011180878	0.0957960709929466	-0.369034767150879	0.00252347509376705	-0.00842414516955614	0.000170932136825286
-0.197059094905853	0.108391016721725	-0.310202687978745	0.00373597210273147	-0.00757736247032881	-0.000161812960868701
-0.113033689558506	0.0684657841920853	-0.366398125886917	0.00281639723107219	-0.00604363018646836	0.000278086023172364
-0.071217305958271	0.0416267737746239	-0.340557396411896	0.00237423530779779	-0.00510460836812854	0.000767906662076712
-0.0548901930451393	0.0917683616280556	-0.322372704744339	0.00259008212015033	-0.00511374231427908	0.000359466677764431
-0.0388464443385601	0.122132323682308	-0.266798794269562	0.00190476642455906	-0.0045018675737083	0.000571353943087161
-0.0492106974124908	0.0884483307600021	-0.283494740724564	0.00208761380054057	-0.0045296405442059	0.000350945309037343
-0.0946074351668358	0.0544513463973999	-0.322951048612595	0.00224967836402357	-0.00447952095419168	0.000350039917975664
-0.0543871372938156	0.0721299052238464	-0.264975666999817	0.00266414671204984	-0.00565512012690306	-1.09917382360436E-05
-0.0268353503197432	0.0865753591060638	-0.299737930297852	0.00332558015361428	-0.00502100214362144	0.000535284983925521
-0.0417884066700935	0.0812756791710854	-0.291198045015335	0.00259805005043745	-0.00425690086558461	0.000191482686204836
-0.0347406826913357	0.111708261072636	-0.255735278129578	0.00274384929798543	-0.0040003526955843	-0.000166687401360832
-0.0197517536580563	0.0967008769512177	-0.286902099847794	0.00257372623309493	-0.0043211686424911	0.000334838434355333
0.0387308821082115	0.0924983769655228	-0.334881514310837	0.0018828377360478	-0.00366524583660066	0.000681749253999442
0.0385829992592335	0.103334300220013	-0.303546398878098	0.00278640119358897	-0.00332613871432841	0.000613624637480825
0.0374768525362015	0.107125222682953	-0.311163246631622	0.00261367484927177	-0.00311332358978689	-6.76278286846355E-05
0.0375710725784302	0.104641236364841	-0.328735113143921	0.00252973916940391	-0.00233301823027432	4.98990084452089E-05
0.0346205160021782	0.134557083249092	-0.258543282747269	0.00225263019092381	-0.00282730674371123	-0.000627674744464457
0.0534767024219036	0.106543622910976	-0.283968240022659	0.00276026292704046	-0.00272781052626669	-0.000415164104197174
0.0397619679570198	0.0859775319695473	-0.289624124765396	0.0026726305950433	-0.00358873070217669	0.00016191226313822
-0.00336945103481412	0.0826679021120071	-0.298745512962341	0.00194452947471291	-0.00370229687541723	-0.000364667735993862
0.0449252314865589	0.145776331424713	-0.27815306186676	0.0016318999696523	-0.00322424969635904	0.000275305967079476
0.0384738221764565	0.147644698619843	-0.232779577374458	0.00213416595943272	-0.00296832830645144	-0.000548494688700885
0.0854381769895554	0.178267493844032	-0.216952279210091	0.00125266949180514	-0.00270110997371376	0.000162767697474919
0.0788936391472816	0.191209033131599	-0.261021196842194	0.00120035873260349	-0.00224266690202057	0.000361286831321195
0.07326440513134	0.197560757398605	-0.283404588699341	0.000964712235145271	-0.00187271821778268	0.000531828787643462
0.139112815260887	0.19819338619709	-0.290778607130051	0.00100061087869108	-0.00250091520138085	0.000410097243729979
0.175745919346809	0.161518275737762	-0.301303207874298	0.00139981182292104	-0.00191092840395868	-0.000192452280316502
0.205977335572243	0.169009134173393	-0.293501406908035	0.00200973800383508	-0.000465174380224198	0.000928919529542327
0.188327625393867	0.145380899310112	-0.310242176055908	0.00184860185254365	0.000305201741866767	0.00049565255176276
0.227943032979965	0.160714998841286	-0.300675004720688	0.00279780151322484	0.000447749247541651	0.000803131435532123
0.164003297686577	0.146091967821121	-0.313007593154907	0.00267590559087694	-0.000600589846726507	-0.000232089136261493
0.125993520021439	0.134808078408241	-0.367134779691696	0.00174790900200605	-0.00133533240295947	1.24163861983106E-05
0.0829903408885002	0.209940403699875	-0.360192090272903	0.00167954794596881	-0.0030634980648756	5.17406879225746E-05
0.0299884062260389	0.176059693098068	-0.338680475950241	0.00163099716883153	-0.00340555980801582	-0.000203820891329087
0.0190348699688911	0.182716608047485	-0.351155936717987	0.00146750907879323	-0.00444353790953755	-0.000790153921116143
0.0207033380866051	0.236201405525208	-0.362406730651855	0.000857379462104291	-0.00410020677372813	6.31419534329325E-05
-0.0337582752108574	0.254714548587799	-0.354615360498428	0.00116323644760996	-0.00416329177096486	0.000101082099718042
-0.0298906248062849	0.244028687477112	-0.351550906896591	0.00012297963257879	-0.00386223709210753	0.000380986573873088
-0.00727816252037883	0.235526770353317	-0.267564535140991	0.000284011330222711	-0.00430267862975597	-5.77078899368644E-05
0.0156992822885513	0.239571303129196	-0.280427396297455	4.74515145469923E-05	-0.00421609077602625	-7.20485404599458E-05
0.021804166957736	0.277015209197998	-0.307294696569443	2.82082310150145E-05	-0.00375039945356548	0.000245732226176187
0.0113723082467914	0.21564356982708	-0.284559160470963	0.000228026736294851	-0.00390783883631229	-4.87924035041942E-06
0.0302291233092546	0.234037190675735	-0.285663157701492	0.000629463698714972	-0.00353484833613038	0.000900031940545887
0.012093361467123	0.211697548627853	-0.250956654548645	-0.00069700344465673	-0.0028759075794369	0.000260421104030684
0.0563643649220467	0.276454120874405	-0.250267028808594	-0.000511115998961031	-0.00390216009691358	2.0134442820563E-05
0.0166743639856577	0.243175819516182	-0.253960937261581	-0.000611236435361207	-0.00372292078100145	-0.00058072101091966
0.0770299211144447	0.261500865221024	-0.25711590051651	-4.37203743786085E-05	-0.00372649892233312	-0.000465920922579244
0.146227538585663	0.215025290846825	-0.304901599884033	-0.00115440366789699	-0.00266815279610455	-0.000104207050753757
0.189881846308708	0.234468296170235	-0.224997773766518	-0.000100370256404858	-0.00109828531276435	-5.32066223968286E-05
0.263641923666	0.194596543908119	-0.360670238733292	0.000616733974311501	-0.000492831284645945	0.00170093006454408
0.343006372451782	0.22114086151123	-0.301731944084167	0.00146038341335952	-8.20203276816756E-05	0.0014580957358703
0.351759076118469	0.15577344596386	-0.265728354454041	0.00219491659663618	0.00136020430363715	0.00165059289429337
0.386901885271072	0.206881761550903	-0.276265263557434	0.00264274957589805	0.00150203064549714	0.000616514356806874
0.35418826341629	0.170680180191994	-0.285713344812393	0.0014851342421025	0.00117845565546304	0.000294247845886275
0.378465235233307	0.216701254248619	-0.265712887048721	0.00168647360987961	0.000861696316860616	-0.00102412211708724
0.355210244655609	0.258444488048553	-0.249446183443069	0.000788422708865255	0.00100441230461001	-0.00127296731807292
0.358167886734009	0.303392589092255	-0.286875277757645	-0.000772226718254387	0.00120746903121471	-0.000798425870016217
0.399824738502502	0.29921019077301	-0.243255138397217	-0.000990585540421307	0.00162247673142701	-0.000549339107237756
0.346254825592041	0.331596434116364	-0.211009249091148	-0.00108323548920453	0.0009459123830311	7.20138414180838E-05
0.284074932336807	0.350857675075531	-0.20064802467823	-0.0020249153021723	3.19474711432122E-05	0.000317621539579704
0.281747430562973	0.377397775650024	-0.195399075746536	-0.00129490834660828	-0.00184006162453443	-7.11519678588957E-05
0.191050067543983	0.352907985448837	-0.228537634015083	-0.00233547086827457	-0.00154743844177574	0.000157152477186173
0.286989092826843	0.374787032604218	-0.235704958438873	-0.00262194126844406	-0.00200587045401335	-4.63969481643289E-05
0.287444531917572	0.404194533824921	-0.199559688568115	-0.00165510969236493	-0.000961505866143852	-0.000370826863218099
0.273301720619202	0.345361799001694	-0.203400045633316	-0.00205836701206863	-0.000723649049177766	-0.000679497083183378
0.216451272368431	0.372709900140762	-0.178951695561409	-0.00197545625269413	-0.00167090829927474	-0.000477568944916129
0.223268836736679	0.438047170639038	-0.209746137261391	-0.002561075380072	-0.00289232050999999	-0.000900726823601872
0.276912122964859	0.456129491329193	-0.179171517491341	-0.00324018066748977	-0.00242990581318736	-0.000871253898367286
0.293691962957382	0.463630974292755	-0.162327095866203	-0.00414522225037217	-0.00146759557537735	-0.000845555623527616
0.364063322544098	0.517986238002777	-0.104454837739468	-0.00524887908250093	-0.000609596318099648	-0.0016713592922315
0.427391052246094	0.517111420631409	-0.15654331445694	-0.00501953158527613	0.000549687771126628	-0.000934594601858407
0.464901894330978	0.536774277687073	-0.182791724801064	-0.00569027196615934	0.00227349530905485	-0.000816331128589809
0.49973651766777	0.479947417974472	-0.180609971284866	-0.0044728871434927	0.00212714890949428	-0.000797908462118357
0.50205534696579	0.4292311668396	-0.156834676861763	-0.00350180361419916	0.00213136128149927	-0.00114702607970685
0.524613261222839	0.39860326051712	-0.182757809758186	-0.00321881379932165	0.00257609388791025	-0.000709236017428339
0.493996024131775	0.41549277305603	-0.148033678531647	-0.00195056200027466	0.0021007820032537	-0.000444181321654469
0.570344984531403	0.401864349842072	-0.155837416648865	-0.00290336250327528	0.00151752261444926	-0.00065718445694074
0.533932387828827	0.384666383266449	-0.184133470058441	-0.00150396395474672	0.00340859685093164	-0.00125048193149269
0.600924253463745	0.37608602643013	-0.0937018916010857	-0.00319180986844003	0.00418955739587545	-0.000905687629710883
0.632919430732727	0.388467669487	-0.110621631145477	-0.00329741579480469	0.00425685569643974	-0.000968180596828461
0.590094268321991	0.422432214021683	-0.156496703624725	-0.00316489860415459	0.0038657826371491	-0.000198336027096957
0.586889445781708	0.395600438117981	-0.168435305356979	-0.00307083525694907	0.00263506569899619	-0.00072519201785326
0.576750576496124	0.37898114323616	-0.19732204079628	-0.00331328250467777	0.00310497125610709	-0.00166372815147042
0.591894924640656	0.318298757076263	-0.208669558167458	-0.00199385406449437	0.00334110320545733	-0.00147393997758627
0.57875669002533	0.303868800401688	-0.156389787793159	-0.000586988753639162	0.00368229299783707	-0.000864726491272449
0.594110131263733	0.262714266777039	-0.182516634464264	-0.000793170242104679	0.00367782288230956	-0.000605212990194559
0.512902319431305	0.24322783946991	-0.163770064711571	-0.000634999887552112	0.00304765929467976	0.000379608041839674
0.504052042961121	0.271459937095642	-0.164006590843201	-0.00065725581953302	0.00151177309453487	0.000181365350726992
0.413933217525482	0.264170318841934	-0.131551831960678	-0.000962989928666502	0.00144517177250236	0.000471943872980773
0.412586003541946	0.282109707593918	-0.156726688146591	-0.000491928192786872	0.00108551094308496	9.43732229643501E-05
0.410169571638107	0.243298515677452	-0.144431993365288	-0.00152097246609628	0.000222115937503986	9.45660867728293E-05
0.430842071771622	0.282205820083618	-0.110339716076851	-0.00125141732860357	0.000760563416406512	0.000639975187368691
0.457382291555405	0.267450094223022	-0.112167857587337	-0.00118749192915857	0.0012250499567017	-0.000336762546794489
0.482686698436737	0.256369471549988	-0.172003090381622	-0.00124326453078538	0.00185873685404658	-0.000591304560657591
0.503938853740692	0.314332336187363	-0.115199066698551	-0.00138734700158238	0.00232021301053464	-0.000865744834300131
0.509306132793427	0.304466366767883	-0.070526696741581	-0.000964120437856764	0.00298500037752092	-0.00115963269490749
0.501602709293365	0.26596999168396	-0.159686908125877	-0.00199710763990879	0.00272410456091166	-0.000389777676900849
0.50849175453186	0.320531159639359	-0.0934150367975235	-0.000999697251245379	0.00258313887752593	-0.000668159045744687
0.483157366514206	0.280429124832153	-0.111569799482822	-0.00121964397840202	0.00228784908540547	-0.000429101812187582
0.447257578372955	0.273416638374329	-0.0732153356075287	-0.00156330596655607	0.00179955852217972	-0.000515157007612288
0.471269607543945	0.298607259988785	-0.0694572925567627	-0.000839118380099535	0.000983483856543899	0.000213908744626679
0.425199896097183	0.281862109899521	-0.0700162351131439	-0.00166006351355463	0.00129906728398055	-0.000222800954361446
0.462778061628342	0.291343212127686	-0.0910861045122147	-0.00102602283004671	0.00161431799642742	5.75022022530902E-05
0.454467236995697	0.286208033561707	-0.117516689002514	-0.00134000880643725	0.00166687660384923	3.74011287931353E-05
0.520905494689941	0.287035942077637	-0.116053618490696	-0.00136768713127822	0.00206765625625849	-0.000123101839562878
0.509792983531952	0.264833271503448	-0.106070712208748	-0.000826992618385702	0.00279596005566418	-0.000498579815030098
0.542884826660156	0.266149818897247	-0.157524973154068	-0.000591473246458918	0.00342348823323846	-0.000426335085649043
0.587118089199066	0.240399271249771	-0.11597053706646	0.000843971152789891	0.00397291360422969	-0.000447821716079488
0.616706490516663	0.176827758550644	-0.0883307009935379	0.000567008275538683	0.00398869160562754	-0.000840522290673107
0.598570108413696	0.191753163933754	-0.0992167890071869	0.00071679666871205	0.00383470370434225	0.000162917014677078
0.54880827665329	0.156454131007195	-0.122855983674526	0.000239041313761845	0.0036305554676801	0.000640334910713136
0.524225234985352	0.209470331668854	-0.159393817186356	2.79898595181294E-05	0.00192314782179892	0.000890222145244479
0.462893813848495	0.242375105619431	-0.169134795665741	-0.000741174269933254	0.000714452529791743	0.00026460865046829
0.432780593633652	0.250331491231918	-0.117319792509079	-0.00083884532796219	0.000936346361413598	0.000103900354588404
0.444125443696976	0.214444860816002	-0.155744552612305	-0.000111612731416244	0.00133078196085989	0.000388293294236064
0.461392521858215	0.187956899404526	-0.161184713244438	0.00124593265354633	0.00152345828246325	-0.000389001797884703
0.453914612531662	0.218080639839172	-0.158972695469856	0.000609630311373621	0.000931520364247262	0.000193182699149475
0.46000075340271	0.264841109514236	-0.141395792365074	-0.000921295199077576	0.001116928528063	-0.000823194568511099
0.415123075246811	0.307788610458374	-0.148541316390038	-0.00217349547892809	0.000873836572282016	-0.000579362676944584
0.40808954834938	0.37505915760994	-0.126704767346382	-0.00288699404336512	-0.000243057700572535	-0.00144454964902252
0.359616756439209	0.437187194824219	-0.156712397933006	-0.0036014704965055	0.000371165049728006	-0.000399982294766232
0.335054010152817	0.444736838340759	-0.182041868567467	-0.00410781474784017	-0.00144045462366194	-0.00143828382715583
0.274508744478226	0.517123460769653	-0.141817316412926	-0.00400367239490151	-0.00225555594079196	-0.000598190876189619
0.206957742571831	0.473423272371292	-0.176763042807579	-0.00494702905416489	-0.00283881695941091	-0.00143671862315387
0.159480467438698	0.501406729221344	-0.182343646883965	-0.00485237734392285	-0.0036912381183356	-0.00135631219018251
0.121614560484886	0.544909775257111	-0.161822751164436	-0.00471734814345837	-0.00447668740525842	-0.00124498712830245
0.0807188674807549	0.535020232200623	-0.162173837423325	-0.00528546934947371	-0.00530918128788471	-0.00172486552037299
0.0690206661820412	0.612022221088409	-0.137542963027954	-0.00594389066100121	-0.00630389992147684	-0.00180910830385983
0.0302800219506025	0.576346516609192	-0.243066698312759	-0.00675538601353765	-0.00630948320031166	-0.00176877179183066
0.0283748041838408	0.585247337818146	-0.134328439831734	-0.00676670856773853	-0.00607021618634462	-0.00184404547326267
0.00142104586120695	0.634339153766632	-0.0832081958651543	-0.00624499935656786	-0.00647123996168375	-0.00153033249080181
-0.00178417703136802	0.604840636253357	-0.152814373373985	-0.00706276670098305	-0.00618249084800482	-0.00178433198016137
-0.0223982576280832	0.634575307369232	-0.13507305085659	-0.00583825306966901	-0.00705571845173836	-0.00175398529972881
-0.0677513182163239	0.604504644870758	-0.158448785543442	-0.00709954649209976	-0.00679367268458009	-0.00176194787491113
-0.042501725256443	0.648686945438385	-0.148836582899094	-0.00623476132750511	-0.00728176441043615	-0.001832224894315
-0.0431466661393642	0.577789783477783	-0.152937039732933	-0.00575467012822628	-0.00664737448096275	-0.00135388388298452
0.00531091960147023	0.553596198558807	-0.140492290258408	-0.00576693983748555	-0.00600263196974993	-0.00042944255983457
0.000450175633886829	0.574812471866608	-0.0658288896083832	-0.00507375411689281	-0.00652784900739789	-0.000669971283059567
-0.0400532595813274	0.512012839317322	-0.0345543995499611	-0.00565080344676971	-0.00643312046304345	-0.00148019415792078
-0.0122312642633915	0.524770796298981	-0.112134926021099	-0.00499749090522528	-0.00663451664149761	-0.00133475428447127
-0.0183548349887133	0.522110104560852	-0.0503183081746101	-0.00474017672240734	-0.00691552134230733	-0.00177976652048528
-0.00478222034871578	0.494412899017334	-0.076657272875309	-0.00458101043477654	-0.00665385648608208	-0.0012890842044726
0.0100418329238892	0.440884232521057	-0.0712602809071541	-0.00506933825090528	-0.00570759736001492	-0.00164233811665326
0.060625284910202	0.446807861328125	-0.0392429158091545	-0.00431081652641296	-0.00448771519586444	-0.00159730052109808
0.0945871621370316	0.413362056016922	-0.0474817305803299	-0.00376477907411754	-0.00329610938206315	-0.00101971044205129
0.157942920923233	0.397439926862717	-0.0339365974068642	-0.00343712116591632	-0.00399193586781621	-0.000503689981997013
0.220112785696983	0.304387629032135	-0.0747889876365662	-0.00286199571564794	-0.00319577404297888	-0.000554957718122751
0.33672359585762	0.187659069895744	-0.128696769475937	-0.000985368271358311	-0.00217240140773356	0.000682287442032248
0.454843938350677	0.0384163670241833	-0.183883100748062	0.00227347365580499	0.000596927187871188	0.00123441056348383
0.674889445304871	-0.149473369121552	-0.0668782442808151	0.00614555412903428	0.00488794222474098	0.00190690613817424
0.878611624240875	-0.310054481029511	-0.0127484686672688	0.00860567763447762	0.00826626643538475	0.0026175482198596
-1.01001882553101	1.76534295082092	-0.0633815079927444	-0.0770381465554237	-0.0112350136041641	0.00533024733886123
0.619605779647827	0.181157141923904	-0.681889891624451	-0.00674015283584595	0.00561337033286691	0.00855975411832333
0.939971387386322	-0.340968579053879	0.0638771131634712	0.0166302602738142	0.00758426683023572	-0.00821718387305737
1.12632489204407	-0.252759665250778	0.145684421062469	0.00799497030675411	0.0117250168696046	-0.00114260776899755
1.17865228652954	-0.248942911624908	-0.135848611593246	0.00793425273150206	0.0121990032494068	0.00343206245452166
1.09373497962952	-0.239917919039726	-0.211560323834419	0.0104501023888588	0.0105523820966482	0.00237265578471124
0.865275800228119	-0.194051697850227	-0.156276017427444	0.00905745755881071	0.00925405975431204	0.00225336290895939
0.653424024581909	-0.0638158619403839	-0.139479041099548	0.00721258902922273	0.00427695643156767	0.00108361523598433
0.502181887626648	0.0831156596541405	-0.119322307407856	0.00426194397732615	-0.000784561329055578	0.000375522038666531
0.375378370285034	0.213973328471184	-0.159973293542862	0.0018395580118522	-0.00285399099811912	0.000391471519833431
0.284840404987335	0.34845295548439	-0.0878335013985634	-3.67075008398388E-05	-0.00322524947114289	-0.00109942199196666
0.271969050168991	0.421586066484451	-0.0121978167444468	-0.00182834488805383	-0.00370892160572112	-0.00107872625812888
0.205243483185768	0.500214517116547	-0.057604543864727	-0.00339111057110131	-0.00527751166373491	-0.00191419327165931
0.1390640437603	0.584068655967712	-0.106164813041687	-0.0036048642359674	-0.00656091282144189	-0.00272420165129006
0.0681680217385292	0.570106267929077	-0.151325434446335	-0.0040813684463501	-0.00727241672575474	-0.00269402796402574
0.0594696328043938	0.593618988990784	-0.121988944709301	-0.00365829654037952	-0.0076084341853857	-0.00210801744833589
0.111746348440647	0.611886203289032	-0.165275856852531	-0.00358077767305076	-0.00793142803013325	-0.00179200456477702
0.058577124029398	0.50532591342926	-0.187359526753426	-0.00398616446182132	-0.00764851691201329	-0.0017754725413397
0.0958003625273705	0.545255661010742	-0.200032383203506	-0.00259729847311974	-0.00739875342696905	-0.00111303490120918
0.150317445397377	0.504483640193939	-0.18905533850193	-0.00270038493908942	-0.00614771852269769	-0.00160951993893832
0.153044059872627	0.543168783187866	-0.12347249686718	-0.00229900819249451	-0.00663685519248247	-0.00179856130853295
0.131503447890282	0.517496883869171	-0.155089467763901	-0.00269444589503109	-0.00645858189091086	-0.0014249092200771
0.0736161544919014	0.512783885002136	-0.210437372326851	-0.0021225695963949	-0.00701535167172551	-0.00232435599900782
0.083364836871624	0.492802858352661	-0.158064961433411	-0.00218998198397458	-0.00795137323439121	-0.00233775773085654
0.143665388226509	0.478927701711655	-0.201366856694221	-0.00260048941709101	-0.0071055912412703	-0.00195384910330176
0.177912697196007	0.496011912822723	-0.171560496091843	-0.00120871001854539	-0.00585311651229858	-0.00294773676432669
0.216909229755402	0.452823519706726	-0.177225142717361	-0.00142666522879153	-0.00511044962331653	-0.00173032889142632
0.253873586654663	0.413791984319687	-0.193103060126305	-0.000708386360201985	-0.00522460509091616	-0.00166310067288578
0.244425356388092	0.386238217353821	-0.176328063011169	0.000332979048835114	-0.0045885550789535	-0.000730240426491946
0.233543202280998	0.342121541500092	-0.163874492049217	0.000364260980859399	-0.00539505807682872	-0.000338666839525104
0.238420695066452	0.317697465419769	-0.255333513021469	0.000337776087690145	-0.00570016354322433	-0.000123868157970719
0.265034586191177	0.406726390123367	-0.211491867899895	0.000477889698231593	-0.00514128338545561	-0.000393271038774401
0.267239153385162	0.365127235651016	-0.198405265808105	-0.000697334005963057	-0.00480096554383636	-0.00075932836625725
0.312152117490768	0.391019701957703	-0.223865404725075	-0.000841830100398511	-0.00473722536116838	-0.000869193812832236
0.350456595420837	0.422546565532684	-0.183612480759621	-0.000673160364385694	-0.00412073824554682	-0.00114494969602674
0.328295052051544	0.41383883357048	-0.213808491826057	-0.000600892759393901	-0.00405686162412167	-0.0013980797957629
0.31278932094574	0.401571393013	-0.195119798183441	-0.000956283125560731	-0.00362285878509283	-0.00233153649605811
0.305358082056046	0.431203097105026	-0.225820034742355	-0.000689684762619436	-0.00401660427451134	-0.00229201349429786
0.347044706344604	0.427939832210541	-0.269753485918045	-0.000558722415007651	-0.00340678263455629	-0.00153842545114458
0.386073142290115	0.369323313236237	-0.224593833088875	-0.000798021908849478	-0.00336997280828655	-0.00191577477380633
0.401325404644012	0.390390336513519	-0.263191729784012	-2.35031966440147E-05	-0.00260723405517638	-0.00172768987249583
0.448456257581711	0.362392127513886	-0.203276678919792	0.000206174081540667	-0.00277282577008009	-0.00053760880837217
0.444089144468308	0.339866727590561	-0.251289039850235	0.000259795080637559	-0.00180902879219502	-0.000282314314972609
0.464696794748306	0.346299141645432	-0.253949850797653	0.000803372997324914	-0.00166440603788942	-0.00074951013084501
0.41831561923027	0.303884774446487	-0.271575510501862	0.000560700427740812	-0.00280506070703268	-0.00104498257860541
0.39599797129631	0.357681721448898	-0.267579913139343	0.00146687950473279	-0.00279038189910352	-0.000869703944772482
0.379347890615463	0.291668027639389	-0.294561892747879	0.00120922492351383	-0.00332339480519295	-0.000388604588806629
0.412815988063812	0.301148325204849	-0.271488904953003	0.00163845252245665	-0.00301537034101784	-0.000607235182542354
0.414632111787796	0.312706023454666	-0.240382239222527	0.00151734531391412	-0.00231804372742772	-0.00102386553771794
0.426007658243179	0.319681942462921	-0.214368775486946	0.00115434417966753	-0.00288611534051597	-0.00112865795381367
0.423967808485031	0.314053863286972	-0.227027982473373	0.000980718992650509	-0.00287672295235097	-0.00141292600892484
0.445377141237259	0.314482629299164	-0.309909790754318	0.000239258442888968	-0.00225366279482841	-0.00139613123610616
0.448650598526001	0.317152351140976	-0.29803740978241	0.0012120344908908	-0.00227160030044615	-0.000266206538071856
0.47154039144516	0.352784693241119	-0.188762798905373	0.00139631156343967	-0.00194749108050019	-0.000424311612732708
0.51014518737793	0.344418525695801	-0.262731641530991	0.00032705586636439	-0.00152994017116725	-0.000498042616527528
0.459321737289429	0.328577965497971	-0.235406905412674	0.0008239402086474	-0.0017985322047025	-0.00133294658735394
0.427056759595871	0.343583196401596	-0.24110321700573	0.000287380098598078	-0.00201960583217442	-0.00126040738541633
0.393402248620987	0.348237603902817	-0.26690861582756	0.000854980840813369	-0.00327265542000532	-0.00154468428809196
0.376844137907028	0.324961006641388	-0.324186146259308	0.000136915972689167	-0.00350421643815935	-0.0015512976096943
0.360967665910721	0.350307375192642	-0.284618765115738	0.00167706259526312	-0.00412030797451735	-0.00133027858100832
0.356671959161758	0.316998273134232	-0.324520707130432	0.000965449900832027	-0.00348976883105934	-0.00110892276279628
0.37322199344635	0.303388267755508	-0.307379573583603	0.000671438174322248	-0.00315418629907072	-0.000879872939549387
0.412386447191238	0.334429681301117	-0.283375889062881	0.00146088586188853	-0.00324976537376642	-0.00149592419620603
0.405165046453476	0.322341173887253	-0.366935759782791	0.00130532227922231	-0.0026784366928041	-0.00103342672809958
0.421408414840698	0.35434553027153	-0.35069540143013	-0.000127122140838765	-0.00318737491033971	-0.0011597138363868
0.396237254142761	0.34904682636261	-0.342270165681839	0.000512803671881557	-0.00284679047763348	-0.000884600391145796
0.444583803415298	0.330288082361221	-0.332721918821335	0.000822127505671233	-0.0020365915261209	-0.000598203449044377
0.462291955947876	0.312242209911346	-0.237166419625282	0.00128110940568149	-0.00117001531179994	-0.00235313037410378
0.44383442401886	0.235295832157135	-0.348029881715775	0.00156298407819122	-0.000920769234653562	-0.000832824094686657
0.420102208852768	0.279983967542648	-0.322610199451447	0.00267737219110131	-0.00122656475286931	-0.000374839379219338
0.389699846506119	0.231680661439896	-0.327519178390503	0.0022609734442085	-0.00223131501115859	-0.000395277951611206
0.36269998550415	0.258047372102737	-0.357472866773605	0.0034621893428266	-0.00323363277129829	-0.0004983352846466
0.354846209287643	0.269547581672668	-0.365650594234467	0.00271648284979165	-0.00358890579082072	-0.00129780301358551
0.314282834529877	0.270919889211655	-0.404889434576035	0.00332899950444698	-0.00368183664977551	-0.00132548529654741
0.317676037549973	0.321677505970001	-0.337111115455627	0.00263054319657385	-0.00470360880717635	-0.00098767748568207
0.25056728720665	0.346382439136505	-0.450062423944473	0.00158439704682678	-0.004440538585186	5.69350886507891E-05
0.236088111996651	0.374365121126175	-0.387838542461395	-0.000175335444509983	-0.00505706993862987	0.000485030235722661
0.212973058223724	0.466985285282135	-0.388558864593506	-0.000245238450588658	-0.00609411299228668	0.000113396148663014
0.217764794826508	0.487949430942535	-0.453463226556778	-0.00174603925552219	-0.00687212403863668	-0.00090453791199252
0.222761064767838	0.516755640506744	-0.471398949623108	-0.00333426520228386	-0.00648423656821251	-0.00146745285019279
0.223399713635445	0.576473891735077	-0.483914762735367	-0.00312844221480191	-0.00659018568694592	-0.00193541520275176
0.259157776832581	0.593552470207214	-0.438248187303543	-0.00291736540384591	-0.00662333890795708	-0.00275904801674187
0.224795207381248	0.546698749065399	-0.540023863315582	-0.00353207415901124	-0.00633239326998591	-0.00218523922376335
0.230343401432037	0.549132585525513	-0.520297884941101	-0.00171452143695205	-0.00653580948710442	-0.0025114172603935
0.254279613494873	0.492625027894974	-0.46253228187561	-0.00146557379048318	-0.00577082950621843	-0.0025162051897496
0.277410060167313	0.524400234222412	-0.450624495744705	-0.00063098466489464	-0.00628692843019962	-0.00145953975152224
0.228722229599953	0.478174358606339	-0.514635622501373	-0.000814161088783294	-0.0049867108464241	-0.00234937411732972
0.294939577579498	0.460789114236832	-0.5021111369133	-0.000635772419627756	-0.00446328287944198	-0.00124797911848873
0.305135428905487	0.464806526899338	-0.485192656517029	-0.000265105278231204	-0.00457082036882639	-0.000740382412914187
0.296663969755173	0.39601543545723	-0.475953578948975	2.17029246414313E-05	-0.00400326494127512	-0.000604732369538397
0.296907663345337	0.325904011726379	-0.496975868940353	0.000988957122899592	-0.00432730885222554	-0.00019193027401343
0.272206336259842	0.30855730175972	-0.403680771589279	0.00265567633323371	-0.00439891079440713	-0.000588238763157278
0.320267558097839	0.281580656766891	-0.415069252252579	0.00250142905861139	-0.00400738790631294	-0.000953496608417481
0.28918182849884	0.297959983348846	-0.45274743437767	0.00343541917391121	-0.00428634276613593	-0.00165623461361974
0.319354742765427	0.31071013212204	-0.457268983125687	0.00298560154624283	-0.00358417397364974	-0.0015215277671814
0.295136243104935	0.305722534656525	-0.410579442977905	0.00272751273587346	-0.0036148086655885	-0.00124285544734448
0.315674602985382	0.362335562705994	-0.421804159879684	0.00145761389285326	-0.00389753491617739	-0.000609875423833728
0.300221741199493	0.373966127634048	-0.400487571954727	0.00145753764081746	-0.00448263436555862	-0.000619669968727976
0.276631057262421	0.366777688264847	-0.395127832889557	0.00202556909061968	-0.00386746833100915	-0.00102865451481193
0.286476939916611	0.389083951711655	-0.409007608890533	0.0012146788649261	-0.00417543482035398	-0.00101558538153768
0.297556221485138	0.413910418748856	-0.395749092102051	0.000430773885454983	-0.0032503311522305	-0.0014780618948862
0.318593382835388	0.412061780691147	-0.417132019996643	0.000565460592042655	-0.00356690539047122	-0.00141777726821601
0.355893462896347	0.447814255952835	-0.415182024240494	0.00104245904367417	-0.00344385160133243	-0.00204546051099896
0.349718451499939	0.414072215557098	-0.366823136806488	0.00108795368578285	-0.00274814432486892	-0.0021626427769661
0.393861472606659	0.391280829906464	-0.360501348972321	0.00240199360996485	-0.00310944486409426	-0.00207412149757147
0.38027036190033	0.385039389133453	-0.340737015008926	0.0022733979858458	-0.00272207311354578	-0.00114821514580399
0.380288511514664	0.372814118862152	-0.31962788105011	0.00273486832156777	-0.0025580117944628	-0.000511073274537921
0.381770998239517	0.430005192756653	-0.35072985291481	0.00250451453030109	-0.00275433296337724	-0.000538345891982317
0.320134311914444	0.398957312107086	-0.348081290721893	0.00143512093927711	-0.00249880645424128	-0.0005651576211676
0.352511197328568	0.447922050952911	-0.347829461097717	0.00198706518858671	-0.00332400947809219	-0.000411154993344098
0.314104974269867	0.45727726817131	-0.344585090875626	0.00147835141979158	-0.00395769625902176	-0.000513050763402134
0.300283402204514	0.418394774198532	-0.353294402360916	0.000384234095690772	-0.00379628827795386	-0.000982042285613716
0.315068066120148	0.464799553155899	-0.384251594543457	-5.15243591507897E-05	-0.00409033754840493	-0.00101923348847777
0.290638029575348	0.448581486940384	-0.402434378862381	0.00108631735201925	-0.00459507806226611	-0.00254955957643688
0.275111943483353	0.404579043388367	-0.437677592039108	0.000778569665271789	-0.00442690029740334	-0.00237789028324187
0.244673073291779	0.389592736959457	-0.441375434398651	0.00135529087856412	-0.00455218553543091	-0.00266079138964415
0.233358815312386	0.405999958515167	-0.410532712936401	0.00194195960648358	-0.00574194453656673	-0.00284855463542044
0.218625366687775	0.388266444206238	-0.386520445346832	0.000773322710301727	-0.00502057932317257	-0.00232008495368063
0.242366313934326	0.431794673204422	-0.386758893728256	0.00169600814115256	-0.00504389777779579	-0.00172144279349595
0.270119726657867	0.403705060482025	-0.347973942756653	0.00158078130334616	-0.00462419539690018	-0.00117364653851837
0.323849439620972	0.429025799036026	-0.40019679069519	0.000746194098610431	-0.00437758071348071	-0.00116594624705613
0.326406300067902	0.434738457202911	-0.399227023124695	0.00106907077133656	-0.00365140615031123	-0.00148541061207652
0.359834641218185	0.38072144985199	-0.411945819854736	0.000991008942946792	-0.00316698127426207	-0.00109752081334591
0.386175125837326	0.359150856733322	-0.431320041418076	0.000775196123868227	-0.00232775276526809	0.000264326226897538
0.389856100082397	0.365559607744217	-0.49043333530426	0.0021386647131294	-0.00215562805533409	1.20087888717535E-05
0.386935651302338	0.333802670240402	-0.490003019571304	0.00206205202266574	-0.00165380840189755	-0.000100977551483084
0.377277195453644	0.359931647777557	-0.458030521869659	0.00258561037480831	-0.00285274581983685	-0.000959783734288067
0.343109667301178	0.380247950553894	-0.496260792016983	0.00161940394900739	-0.00310806999914348	-0.00235567963682115
0.35331192612648	0.38572096824646	-0.442345887422562	0.00187464687041938	-0.00354347634129226	-0.00312495976686478
0.385232001543045	0.396131664514542	-0.397993981838226	0.0019670759793371	-0.00169312092475593	-0.00318545917980373
0.469423443078995	0.407835066318512	-0.362013608217239	0.00153807015158236	-0.000869816576596349	-0.00326300435699523
0.526556253433228	0.409354865550995	-0.399049073457718	0.00135371251963079	0.000174552304088138	-0.00155030598398298
0.565537750720978	0.43575531244278	-0.431078523397446	0.00133651471696794	0.00119075214024633	-0.000398730073357001
0.556273579597473	0.424549281597137	-0.453171283006668	0.00118564651347697	0.000959163880906999	-0.000330235023284331
0.563239395618439	0.4529048204422	-0.413497924804688	0.00131502794101834	0.000803464092314243	-0.000639613659586757
0.515087068080902	0.423327088356018	-0.378620088100433	0.00102528021670878	0.00067838083487004	-0.00115046103019267
0.464144349098206	0.446157962083817	-0.360921829938889	0.0015035723336041	-0.000481233204482123	-0.00173612975049764
0.399774789810181	0.436392515897751	-0.374296933412552	0.00188978831283748	-0.00115139537956566	-0.0019612351898104
0.360695481300354	0.392192751169205	-0.40112516283989	0.00190943269990385	-0.00226173759438097	-0.00177479884587228
0.356036961078644	0.388397574424744	-0.423226207494736	0.00208191806450486	-0.00376071315258741	-0.00161384511739016
0.362792193889618	0.423188954591751	-0.434343814849854	0.0024742113891989	-0.00305499718524516	-0.00251413229852915
0.408059179782867	0.363381654024124	-0.442747533321381	0.00126067851670086	-0.0030680529307574	-0.00256641954183578
0.42623707652092	0.396504551172256	-0.397711396217346	0.00184934865683317	-0.00173226848710328	-0.00301787792704999
0.474202156066895	0.400668263435364	-0.415954947471619	0.00196440704166889	-4.42956297774799E-05	-0.00196814327500761
0.48846971988678	0.406363546848297	-0.434758335351944	0.00131527951452881	0.000518273038323969	-0.00138909451197833
0.500966966152191	0.407402157783508	-0.403269320726395	0.00153693917673081	-0.000102307611086871	-0.0017742810305208
0.499754577875137	0.474360436201096	-0.327911466360092	0.00101247907150537	0.000197481014765799	-0.000786768097896129
0.479279190301895	0.488820642232895	-0.275202661752701	0.00103525829035789	-0.000265742302872241	-0.0013535994803533
0.364911824464798	0.43669593334198	-0.350350648164749	0.000491791579406708	-0.000900948012713343	-0.00181471148971468
0.355881035327911	0.459501266479492	-0.458723276853561	-0.000176099463715218	-0.00167037639766932	-0.00256060599349439
0.385339826345444	0.510859072208405	-0.441022515296936	0.000390475266613066	-0.0026368407998234	-0.00247831153683364
0.346138328313828	0.452731072902679	-0.407876551151276	0.000311149546178058	-0.00233847135677934	-0.00170573149807751
0.267066985368729	0.378032028675079	-0.418012678623199	0.00212383922189474	-0.0025660686660558	-0.00276357447728515
0.219207182526588	0.337033152580261	-0.431372761726379	0.00216311402618885	-0.00410778215155005	-0.00292086880654097
0.15485580265522	0.30793684720993	-0.461425721645355	0.0031770255882293	-0.00499603291973472	-0.00313925230875611
0.114305526018143	0.290628582239151	-0.441044211387634	0.0047431611455977	-0.00764524657279253	-0.00209293770603836
0.045450821518898	0.252567738294601	-0.536185383796692	0.00303162564523518	-0.00883217714726925	0.00092830479843542
0.0572362765669823	0.319527894258499	-0.633078694343567	0.000992053304798901	-0.00790131278336048	0.00277204322628677
0.0524631962180138	0.395734816789627	-0.598040223121643	-6.95544003974646E-05	-0.00853331107646227	0.00165690155699849
0.0644513592123985	0.411013811826706	-0.531866192817688	-0.000847830378916115	-0.00798352062702179	0.000827967363875359
0.111201748251915	0.393031150102615	-0.527645587921143	-0.00078649161150679	-0.0070855668745935	-0.000834266014862806
0.124189101159573	0.436362981796265	-0.468056470155716	0.000563752371817827	-0.00645243842154741	-0.00186157983262092
0.177443623542786	0.499844521284103	-0.488638073205948	0.000274136487860233	-0.00511050643399358	-0.00235055922530591
0.236651584506035	0.528995990753174	-0.518533229827881	-0.000252088124398142	-0.00399005832150579	-0.00241903122514486
0.255697906017303	0.522578895092011	-0.619388818740845	-0.000700857490301132	-0.00331370043568313	-0.0019288407638669
0.298474371433258	0.466812044382095	-0.570983111858368	-0.000647392880637199	-0.00173097162041813	-0.00144944328349084
0.321434140205383	0.475610494613647	-0.57179206609726	0.000403827318223193	-0.00222360366024077	-0.00269053387455642
0.335366636514664	0.466247797012329	-0.552873849868774	0.00096820475300774	-0.00360413105227053	-0.00314424000680447
0.246434286236763	0.46695402264595	-0.541641473770142	0.00113375869113952	-0.00359696382656693	-0.00291989627294242
0.269554704427719	0.490351229906082	-0.493785232305527	0.0001733837852953	-0.00398260867223144	-0.000994783476926386
0.295313775539398	0.496759235858917	-0.472910135984421	-0.000971035042311996	-0.00278644496574998	0.00152548600453883
0.298490762710571	0.525571644306183	-0.507950365543365	-0.000749211176298559	-0.00404666271060705	-0.000752056948840618
0.284330278635025	0.474831461906433	-0.605908215045929	0.00106984679587185	-0.00461245607584715	-0.00321057881228626
0.270659506320953	0.480200350284576	-0.705563187599182	0.00186170218512416	-0.0048186075873673	-0.0031672075856477
0.208535179495811	0.417345374822617	-0.590618431568146	0.00138987763784826	-0.00463779782876372	-0.00235400348901749
0.287137597799301	0.476162135601044	-0.5102219581604	0.00104820262640715	-0.00494077382609248	-0.000902198429685086
0.31775963306427	0.408039063215256	-0.510252416133881	0.0014228536747396	-0.00320175592787564	2.18930745177204E-05
0.39813306927681	0.33307746052742	-0.525938749313354	0.00283619621768594	-0.00236181868240237	-0.00137197226285934
0.416635751724243	0.31664314866066	-0.453041106462479	0.00474382378160954	-0.00129527214448899	-0.00189983227755874
0.428242832422256	0.249931588768959	-0.457140415906906	0.00525616202503443	-0.000992419081740081	-0.00133224204182625
0.43013322353363	0.246800884604454	-0.392388850450516	0.0048873289488256	-0.000872945878654718	-0.00122591049876064
0.407697439193726	0.278984576463699	-0.387153148651123	0.00476069329306483	-0.00099235970992595	-0.00213756808079779
0.395904868841171	0.279079914093018	-0.425819426774979	0.00407271832227707	-0.00165947072673589	-0.00288133253343403
0.381668239831924	0.308921545743942	-0.446531593799591	0.0032889093272388	-0.0018755259225145	-0.00177244399674237
0.387747824192047	0.325720608234406	-0.379959046840668	0.00290376739576459	-0.00193775119259953	-0.000381665537133813
0.366103857755661	0.360816031694412	-0.360502660274506	0.00325990607962012	-0.00110475288238376	0.000705930346157402
0.360142052173615	0.330267488956451	-0.320558786392212	0.00270990282297134	-0.000947621767409146	9.50501780607738E-05
0.349867790937424	0.332057595252991	-0.357263594865799	0.00211552577093244	-0.00150366954039782	-0.00164477340877056
0.409595042467117	0.427201062440872	-0.399906516075134	0.00237870728597045	-0.00296201230958104	-0.00195314362645149
0.335167646408081	0.411084055900574	-0.43779456615448	0.00112457142677158	-0.00261453283019364	-0.00149958778638393
0.330017328262329	0.382937222719193	-0.48554927110672	0.00134252628777176	-0.00325784366577864	-0.00138272240292281
0.306392788887024	0.379559427499771	-0.475451231002808	0.00200393563136458	-0.00392042612656951	-0.00205488293431699
0.309186458587646	0.411911010742188	-0.497957140207291	0.00201720534823835	-0.00347437034361064	-0.00173610006459057
0.249091431498528	0.394353657960892	-0.427286386489868	0.00194629863835871	-0.00408524181693792	-0.00288254208862782
0.244092047214508	0.440396338701248	-0.445656269788742	0.00108504749368876	-0.00448636990040541	-0.0030754879117012
0.271009773015976	0.460628032684326	-0.459893375635147	0.00109121447894722	-0.0036754566244781	-0.00222472078166902
0.371319890022278	0.514877557754517	-0.467871099710464	0.000546325347386301	-0.0025398510042578	-0.00213425559923053
0.364329725503922	0.501523733139038	-0.406420141458511	0.000868769420776516	-0.00158035813365132	-0.00222858716733754
0.373618990182877	0.489415168762207	-0.410047560930252	0.00155012076720595	-0.00136293971445411	-0.00211932486854494
0.359284818172455	0.465503126382828	-0.418642461299896	0.00124616804532707	-0.000944032974075526	-0.00231720670126379
0.374579906463623	0.529186308383942	-0.433322876691818	0.00119518558494747	-0.00139527593273669	-0.00165245868265629
0.344495683908463	0.518157601356506	-0.49167662858963	0.000548486597836018	-0.00177326437551528	-0.00123844051267952
0.280415654182434	0.560964703559875	-0.493770867586136	-0.000435822468716651	-0.00303838448598981	-0.00148272386286408
0.266050308942795	0.573929667472839	-0.471381664276123	-0.00127033295575529	-0.00329498620703816	-0.000119888376502786
0.269105434417725	0.637620210647583	-0.451762437820435	-0.00294898729771376	-0.00333202420733869	-0.00243184925056994
0.292884886264801	0.61286586523056	-0.435239225625992	-0.00181070039980114	-0.0032981182448566	-0.00105705903843045
0.306158274412155	0.62667977809906	-0.376743644475937	-0.00265984865836799	-0.00255431910045445	-0.00243773916736245
0.333625853061676	0.609154224395752	-0.398690521717072	-0.00129764981102198	-0.00164870510343462	-0.00359149021096528
0.323252588510513	0.611369848251343	-0.426072150468826	-0.00136184133589268	-0.00145337358117104	-0.00302107678726316
0.349181562662125	0.521994471549988	-0.450261950492859	-0.000437176408013329	-0.00068769883364439	-0.00286411144770682
0.404745936393738	0.509707689285278	-0.405878722667694	0.00156500597950071	-0.000250123557634652	-0.00175268785096705
0.460478663444519	0.439350813627243	-0.423072040081024	0.00186821329407394	0.00184622209053487	-0.000719520263373852
0.504777491092682	0.422654777765274	-0.325428456068039	0.00212382967583835	0.00199484382756054	-0.00116319220978767
0.551702499389648	0.449927389621735	-0.438594371080399	0.00192241207696497	0.00323058338835835	-0.000810652039945126
0.562761962413788	0.467471837997437	-0.413396745920181	0.00210589240305126	0.00229894113726914	-0.000281029497273266
0.543303906917572	0.559906601905823	-0.379215985536575	0.00103405397385359	0.00144033890683204	-0.00350805046036839
0.571358799934387	0.587879121303558	-0.390445947647095	0.000607641530223191	0.00344617408700287	-0.00210168771445751
0.632094860076904	0.645957887172699	-0.384022891521454	-0.00157182523980737	0.00238277250900865	-0.0040801796130836
0.653134346008301	0.735278367996216	-0.381661832332611	-0.00206220638938248	0.00334985554218292	-0.00342486007139087
0.692740142345428	0.76600843667984	-0.330137968063354	-0.00307710259221494	0.00408504158258438	-0.00331162940710783
0.698392152786255	0.818679571151733	-0.362090855836868	-0.00430210493505001	0.00435410160571337	-0.00328564667142928
0.696618497371674	0.854814410209656	-0.362017303705215	-0.00440108263865113	0.00351462909020483	-0.00361682008951902
0.674413800239563	0.787012219429016	-0.357445776462555	-0.00390887865796685	0.00397205259650946	-0.00334616121836007
0.663994073867798	0.782617211341858	-0.317376881837845	-0.00345840165391564	0.00367593741975725	-0.00372280110605061
0.669415831565857	0.71371603012085	-0.387171357870102	-0.00255491817370057	0.00302164815366268	-0.00281001185066998
0.610003709793091	0.695655584335327	-0.307750761508942	-0.00152993260417134	0.0025723201688379	-0.0034220521338284
0.593311250209808	0.684631168842316	-0.334277391433716	-0.000860320345964283	0.00181445537600666	-0.00300304242409766
0.61429488658905	0.650787472724915	-0.328046232461929	9.54609349719249E-05	0.00185809761751443	-0.00318132527172565
0.607921659946442	0.582828521728516	-0.315155535936356	0.000454083288786933	0.00286708422936499	-0.0025914863217622
0.65872323513031	0.598707616329193	-0.288210093975067	0.000448585284175351	0.00276895659044385	-0.00266523589380085
0.691317915916443	0.561561703681946	-0.294017761945724	0.000266628252575174	0.0028160740621388	-0.00148515368346125
0.734088540077209	0.604777216911316	-0.311857551336288	-0.000176731191459112	0.00381297804415226	-0.00120939232874662
0.760933697223663	0.619010269641876	-0.272380322217941	-0.000412718363804743	0.00351267913356423	-0.00135034043341875
0.697928965091705	0.610130250453949	-0.345883339643478	-0.00083407066995278	0.00389645504765213	-0.00230008456856012
0.692166149616241	0.62551736831665	-0.315333992242813	-0.000184547126991674	0.00303942337632179	-0.00222086650319397
0.626805782318115	0.573955595493317	-0.276043027639389	0.000397296709707007	0.00224180496297777	-0.00243177474476397
0.61362624168396	0.529811084270477	-0.297943264245987	0.000914799165911973	0.0023951418697834	-0.0019893585704267
0.602365612983704	0.512821733951569	-0.293765187263489	0.00120354956015944	0.00180719292256981	-0.0018156428122893
0.564362585544586	0.517937183380127	-0.314800471067429	0.00212271278724074	0.00202957633882761	-0.00210210983641446
0.591448307037354	0.47137263417244	-0.315103113651276	0.00140089937485754	0.00206879922188818	-0.00182018824853003
0.567685127258301	0.466976404190063	-0.31600347161293	0.0016313474625349	0.00223437929525971	-0.001410998753272
0.514378845691681	0.517376184463501	-0.299395948648453	0.00188112643081695	0.00209508766420186	-0.00161236629355699
0.463696926832199	0.561401009559631	-0.265682548284531	0.00214948551729321	0.000162755066412501	-0.00170958007220179
0.444352477788925	0.516170859336853	-0.283591449260712	0.000181302602868527	-0.000301071180729195	-0.00240172818303108
0.399759382009506	0.607740342617035	-0.215918272733688	0.000566606700886041	-0.0014654315309599	-0.00212094793096185
0.381152808666229	0.61406010389328	-0.294779628515244	-0.000842311535961926	-0.00221045129001141	-0.00274706049822271
0.360858142375946	0.696377456188202	-0.321425437927246	-0.000910012633539736	-0.00290404446423054	-0.00310663413256407
0.362217605113983	0.657348453998566	-0.346785604953766	-0.00123977975454181	-0.00305867241695523	-0.00347154960036278
0.359097331762314	0.632295548915863	-0.363141119480133	-0.00259746867232025	-0.00217777863144875	-0.00221708044409752
0.433988332748413	0.65433406829834	-0.274287134408951	-0.000348773755831644	-0.00177338859066367	-0.00150365440640599
0.406277358531952	0.564352512359619	-0.302874773740768	-0.000406105420552194	0.000274242571322247	-0.00222472357563674
0.426192462444305	0.490456819534302	-0.346391022205353	0.000746186065953225	0.000510863668750972	-0.00107662251684815
0.498369157314301	0.534830152988434	-0.310522168874741	0.00156151375267655	7.00035234331153E-05	-0.000823398760985583
0.481241792440414	0.478694528341293	-0.328250855207443	0.000964368577115238	0.000205304022529162	-0.000821185472887009
0.540896058082581	0.538016736507416	-0.281589418649673	0.00230359751731157	0.000269275420578197	-0.00159315881319344
0.526875972747803	0.553155899047852	-0.303859025239944	0.000752540945541114	0.000701119424775243	-0.00225413590669632
0.501511037349701	0.527296960353851	-0.309341847896576	-6.08971531619318E-05	-8.09976409072988E-05	-0.00220946408808231
0.543015897274017	0.592270493507385	-0.282050132751465	0.000817315245512873	-9.39477831707336E-05	-0.00234628049656749
0.505902826786041	0.58344304561615	-0.305719971656799	0.000388866377761588	0.000120006778161041	-0.0018102788599208
0.52667373418808	0.545989215373993	-0.252048343420029	0.000765607750508934	-0.000159160044859163	-0.00207462487742305
0.539870738983154	0.559356451034546	-0.224386125802994	0.00101091258693486	0.000746449979487807	-0.00268465932458639
0.525212645530701	0.561888992786407	-0.172319009900093	0.000335384451318532	0.00135293952189386	-0.00307411188259721
0.538069248199463	0.525325000286102	-0.277032643556595	0.00105321081355214	0.00148089125286788	-0.00221598939970136
0.54037082195282	0.460891515016556	-0.241947576403618	0.00226485333405435	0.00235086353495717	-0.00139251409564167
0.58870655298233	0.449894696474075	-0.15571716427803	0.00302579626441002	0.00293055921792984	-8.51437798701227E-05
0.584128260612488	0.415498584508896	-0.186018630862236	0.00375128164887428	0.00261342246085405	0.000306259433273226
0.514177322387695	0.367008596658707	-0.251426368951797	0.00380450370721519	0.00183431478217244	-3.32450872519985E-05
0.505081832408905	0.373439639806747	-0.246435552835464	0.00453601684421301	0.00198294944129884	-0.000122151104733348
0.541429817676544	0.403607189655304	-0.194092124700546	0.00310935592278838	0.00273937825113535	-0.000680953671690077
0.549841105937958	0.487308949232101	-0.30801448225975	0.000869537936523557	0.00340171833522618	-0.00159931660164148
0.595642447471619	0.635216057300568	-0.264497578144073	0.000454832101240754	0.00360386283136904	-0.00209503225050867
0.570456027984619	0.743058502674103	-0.32351353764534	-0.00199315813370049	0.00249900599010289	-0.00278909667395055
0.518976449966431	0.803069770336151	-0.36395737528801	-0.00346601451747119	0.00151756964623928	-0.00364268734119833
0.513639152050018	0.854479014873505	-0.284865468740463	-0.00373221794143319	0.001462715677917	-0.0045227725058794
0.477319806814194	0.869054675102234	-0.276479482650757	-0.0038536072243005	0.00176559132523835	-0.00480603240430355
0.513494670391083	0.916593194007874	-0.300409972667694	-0.00456121563911438	0.000748318154364824	-0.00393240060657263
0.539119720458984	0.820565462112427	-0.191562980413437	-0.00493201799690723	0.00211326708085835	-0.00341482367366552
0.561733841896057	0.799103736877441	-0.236288547515869	-0.00431963568553329	0.00272615789435804	-0.00208630203269422
0.635948300361633	0.769847273826599	-0.227942585945129	-0.00247272523120046	0.00363518227823079	-0.00243118731305003
0.651709258556366	0.727447271347046	-0.217968299984932	-0.00123456702567637	0.0049104206264019	-0.00207368843257427
0.708944380283356	0.718769371509552	-0.233423605561256	-0.00063838338246569	0.0060288836248219	-0.00217341352254152
0.755755484104156	0.709713339805603	-0.180481031537056	-0.000540411041583866	0.00669519230723381	-0.00201742630451918
0.781037330627441	0.751746714115143	-0.262027263641357	-0.00160596007481217	0.00718273967504501	-0.00305201043374836
0.760731101036072	0.733051836490631	-0.200541004538536	-0.00112312892451882	0.00662315031513572	-0.00328000355511904
0.706632018089294	0.746488094329834	-0.185533031821251	-0.00298917526379228	0.00684738764539361	-0.00347968004643917
0.676253139972687	0.801335394382477	-0.165085166692734	-0.00188571424223483	0.00465245312079787	-0.00292089348658919
0.619831025600433	0.758607387542725	-0.22731651365757	-0.0016583523247391	0.00386617239564657	-0.00244540674611926
0.529586434364319	0.693529784679413	-0.218545511364937	-0.000561257998924702	0.00253081042319536	-0.00255501223728061
0.482741475105286	0.716555237770081	-0.3111172914505	-0.000155069821630605	0.00137034500949085	-0.00228975899517536
0.444730013608933	0.697439849376678	-0.234600126743317	-0.000863608671352267	0.00114648707676679	-0.00198204792104661
0.426224738359451	0.776936292648315	-0.257665902376175	-0.00143571605440229	0.000399600045057014	-0.00215230998583138
0.392294198274612	0.798808515071869	-0.314157456159592	-0.00143583677709103	-0.000188031597645022	-0.00262575107626617
0.406481325626373	0.807632327079773	-0.252585887908936	-0.00212042289786041	0.000756224268116057	-0.00319500081241131
0.41017547249794	0.808309733867645	-0.257316768169403	-0.00232475553639233	2.8834458134952E-05	-0.00310492212884128
0.416804552078247	0.83307009935379	-0.297136157751083	-0.00249636475928128	0.00110267521813512	-0.00280779763124883
0.405473440885544	0.818800926208496	-0.277355819940567	-0.00371271860785782	0.000108456624730024	-0.00245856214314699
0.384832769632339	0.870957612991333	-0.287511497735977	-0.00313844718039036	0.000392307585570961	-0.00415157992392778
0.429720014333725	0.936001539230347	-0.263353228569031	-0.00413194485008717	0.000483847543364391	-0.00349456514231861
0.399043768644333	0.893751680850983	-0.246495947241783	-0.00381843652576208	0.000394959846744314	-0.00314097432419658
0.456048458814621	0.945115327835083	-0.200959056615829	-0.00281633110716939	0.000475693435873836	-0.00346081284806132
0.475739806890488	0.853604733943939	-0.223244085907936	-0.00295206299051642	0.00198984146118164	-0.00251687038689852
0.506052136421204	0.871716201305389	-0.21545647084713	-0.00234778621234	9.58869568421505E-05	-0.00165176414884627
0.447198241949081	0.825178623199463	-0.209267526865005	-0.00212422385811806	0.00106354476884007	-0.00279646785929799
0.417582392692566	0.790782868862152	-0.191952347755432	-0.00188896234612912	0.00171287218108773	-0.0027093559037894
0.467572629451752	0.79783308506012	-0.15577344596386	-0.0010627880692482	0.000420266151195392	-0.00270007876679301
0.476047933101654	0.696092367172241	-0.185606300830841	-0.000646284141112119	0.0022120347712189	-0.00213766004890203
0.526680409908295	0.675926566123962	-0.19187730550766	0.000694838410709053	0.0030422902200371	-0.00215488416142762
0.463950395584106	0.582072794437408	-0.240372344851494	0.00208011595532298	0.000546086521353573	-0.00139906001277268
0.354259580373764	0.605091989040375	-0.1030533015728	0.001142657129094	-0.00208111712709069	-0.00219089211896062
0.53373396396637	0.672399282455444	-0.202220603823662	0.00018653976439964	0.00443735579028726	-0.0013496755855158
0.59428471326828	0.746311247348785	-0.18749874830246	-0.00219002063386142	0.00339072081260383	-0.000949420733377337
0.590891480445862	0.825382590293884	-0.168256968259811	-0.00321825733408332	0.00365355052053928	-0.00285018677823246
0.551159381866455	0.796301424503326	-0.189802661538124	-0.00281342514790595	0.00313132884912193	-0.00301689188927412
0.473852723836899	0.807402789592743	-0.196981191635132	-0.00186961097642779	0.00115482718683779	-0.00426313001662493
0.518218576908112	0.832022786140442	-0.184684604406357	-0.00271895225159824	0.00147714233025908	-0.00396700110286474
0.529279112815857	0.783686220645905	-0.165676966309547	-0.00110872567165643	0.00294870533980429	-0.00360989291220903
0.540473639965057	0.712673783302307	-0.233456209301949	-0.000340027152560651	0.00299321510829031	-0.00374091370031238
0.543867349624634	0.722404420375824	-0.185874804854393	0.000274966441793367	0.00339383422397077	-0.00329388002865016
0.535976052284241	0.628098845481873	-0.210349276661873	0.00170001480728388	0.00389894191175699	-0.00304386275820434
0.507025182247162	0.610604345798492	-0.207407563924789	0.00279652094468474	0.00393172819167376	-0.00192657660227269
0.387830764055252	0.523437559604645	-0.209250926971436	0.00302987452596426	0.00138730905018747	-0.00167301669716835
0.301268696784973	0.509961783885956	-0.211038589477539	0.00385202700272202	0.000255619059316814	-0.00111679534893483
0.334337323904037	0.50569874048233	-0.193011254072189	0.00271149375475943	-5.13726117787883E-05	0.000623016792815179
0.362583875656128	0.532486975193024	-0.171656876802444	0.00269836629740894	0.000798182678408921	0.00101233494933695
0.4294673204422	0.553184866905212	-0.142394199967384	0.00363916321657598	0.000710293825250119	0.000289539486402646
0.443810552358627	0.502174019813538	-0.16707269847393	0.00207309378311038	0.00182090001180768	-0.000798344903159887
0.431507915258408	0.643138468265533	-0.0600037574768066	0.0013000734616071	0.00144737958908081	-0.00112146965693682
0.428724646568298	0.719737648963928	-0.10779869556427	-0.000923191604670137	0.00107863242737949	-0.0026582598220557
0.443104952573776	0.691687524318695	-0.109743028879166	-0.00157206295989454	0.00199408084154129	-0.00394797930493951
0.544803619384766	0.72291225194931	-0.141414061188698	0.000351383670931682	0.00310347601771355	-0.00379765848629177
0.632452845573425	0.670264482498169	-0.0884787291288376	0.00133556639775634	0.00433321157470346	-0.00257211271673441
0.634174644947052	0.60552591085434	-0.0712508261203766	0.00254301656968892	0.00537035521119833	-0.00149330019485205
0.56203293800354	0.606771111488342	-0.0542322397232056	0.00186891877092421	0.00295418594032526	-0.000119048498163465
0.473525404930115	0.681779563426971	-0.0962377712130547	0.000745918368920684	0.000754098757170141	-0.000452272244729102
0.437950253486633	0.732003569602966	-0.10249238461256	-0.000309569557430223	0.00069545436417684	-0.000526343705132604
0.472125768661499	0.727753162384033	0.00743365939706564	-0.0017608217895031	0.00166575144976377	-0.00151106901466846
0.55450838804245	0.707853674888611	-0.0386115722358227	-0.00198893225751817	0.00214533926919103	-0.00168849667534232
0.60040283203125	0.6838059425354	-0.0483378879725933	0.000428128463681787	0.00292278197593987	-0.00168051419313997
0.626820266246796	0.626692771911621	-0.031697828322649	0.00179067754652351	0.00432103360071778	-0.0023312249686569
0.700958490371704	0.635839819908142	-0.084516316652298	0.00160321197472513	0.0040477504953742	-0.0014464013511315
0.705114305019379	0.658635437488556	-0.0264395531266928	0.00129194546025246	0.00547892926260829	-0.00241886707954109
0.751636981964111	0.659691870212555	-0.051094476133585	-0.000321502739097923	0.00539572164416313	-0.00356735684908926
0.731423139572144	0.62774932384491	-0.0346050970256329	0.000341994949849322	0.00647701788693666	-0.00271985703147948
0.695550799369812	0.571885049343109	-0.043526366353035	0.0028253688942641	0.00505268666893244	-0.00152090354822576
0.633792877197266	0.460540115833282	-0.0604828260838985	0.00362093187868595	0.00398983573541045	-0.0014694455312565
0.569463551044464	0.480154186487198	-0.0357996225357056	0.00337729533202946	0.0038342191837728	-0.00153901288285851
0.521970808506012	0.570397853851318	-0.0877906903624535	0.00188854220323265	0.00279922992922366	-0.000976849696598947
0.47562962770462	0.629779398441315	-0.0651003867387772	-0.000288127135718241	0.00204177154228091	-0.000995210604742169
0.423149049282074	0.684830904006958	-0.056188877671957	-0.000624018255621195	-0.000374545896193013	-0.00218344223685563
0.341256976127625	0.708035886287689	-0.045635037124157	-0.00126706145238131	-0.000158643131726421	-0.00202460959553719
0.342593848705292	0.714534461498261	-0.124198332428932	-0.0010855415603146	-0.00067158555611968	-0.00182136171497405
0.305026531219482	0.689725518226624	-0.0341887399554253	-0.000595938297919929	-0.001394800725393	-0.00116001185961068
0.23246593773365	0.686518669128418	-0.0701773315668106	-0.0012047674972564	-0.00279136304743588	-0.00156234705355018
0.154840633273125	0.704631388187408	-0.0273795034736395	-0.00049860158469528	-0.00301815732382238	-0.00167065544519573
0.127483665943146	0.688043892383575	-0.0181660298258066	6.7002241848968E-05	-0.00316354562528431	-0.00185338500887156
0.103196896612644	0.646292269229889	-0.053139079362154	0.000320410239510238	-0.00367653369903564	-0.0016831491375342
0.1530502140522	0.622624218463898	0.0241838581860065	0.00212129415012896	-0.00287285656668246	-0.00199596048332751
0.148050278425217	0.572706460952759	0.00633911555632949	0.00157091370783746	-0.00257184030488133	-0.00181372789666057
0.180025666952133	0.626720309257507	-0.000924256397411227	4.06584949814714E-05	-0.00195077375974506	-0.00326618296094239
0.24031837284565	0.670393586158752	0.0330322310328484	-0.000188383288332261	4.66397432319354E-05	-0.00245681428350508
0.386663734912872	0.591613233089447	0.164144575595856	0.00162715732585639	0.00201577949337661	-0.00239499914459884
0.441126555204391	0.485758662223816	0.114941515028477	0.00431191548705101	0.00294162286445498	-0.00158589635975659
0.386489689350128	0.395936608314514	0.201064750552177	0.00613915640860796	0.0022268514148891	-0.000355859840055928
0.270707577466965	0.362514495849609	0.157799780368805	0.00565605144947767	-0.00065866531804204	-0.00181134545709938
0.0946751609444618	0.511404454708099	0.0302665065973997	0.00359182665124536	-0.0068202349357307	-0.00713932607322931
-0.0767510607838631	0.679909825325012	-0.0761054307222366	0.00326008489355445	-0.0150311402976513	-0.0138155957683921
-0.290761411190033	0.830577731132507	-0.181616336107254	0.00146578089334071	-0.0224923770874739	-0.019606851041317
-0.525202095508575	0.923676788806915	-0.266008406877518	-0.00149045954458416	-0.0302851535379887	-0.025577450171113
-0.718342483043671	1.10574615001678	-0.262311279773712	-0.00419258326292038	-0.0389303304255009	-0.0297876615077257
-0.877875089645386	1.2386200428009	-0.286621123552322	-0.0104534905403852	-0.0464704111218452	-0.0341137498617172
-0.972464382648468	1.3831353187561	-0.2818743288517	-0.0175114721059799	-0.0535036846995354	-0.0375130586326122
-1.06127083301544	1.58533453941345	-0.284877866506577	-0.0263455994427204	-0.0586845874786377	-0.0377294234931469
-1.19488608837128	1.73336541652679	-0.258246421813965	-0.0342260636389256	-0.0633970722556114	-0.0348306782543659
-1.3172847032547	1.80716872215271	-0.229083448648453	-0.041466910392046	-0.0680645480751991	-0.034854244440794
-1.45135974884033	1.99949467182159	-0.177893027663231	-0.0493307411670685	-0.0729968994855881	-0.0313556306064129
-1.61405289173126	2.19400191307068	-0.102921351790428	-0.0575643181800842	-0.0786434337496758	-0.0318030156195164
-1.74984979629517	2.47941160202026	-0.0586859434843063	-0.067781575024128	-0.0860128551721573	-0.0333651788532734
-1.94240844249725	2.80172228813171	0.0366462804377079	-0.0828267559409142	-0.0969589501619339	-0.0353400185704231
-2.1798243522644	3.12805604934692	0.229454562067986	-0.10028699785471	-0.109016805887222	-0.0376656167209148
-2.40692949295044	3.35361051559448	0.563435912132263	-0.120067395269871	-0.124171264469624	-0.0371823124587536
-2.65116548538208	3.6659996509552	0.838132321834564	-0.144253045320511	-0.141149088740349	-0.0357502438127995
-2.88033556938171	3.84983777999878	1.18651711940765	-0.165579423308372	-0.157951101660728	-0.0343514122068882
-3.05366849899292	4.08146142959595	1.49858820438385	-0.182769745588303	-0.172587186098099	-0.0366630405187607
-3.24022126197815	4.36413669586182	1.79357075691223	-0.198688119649887	-0.185426831245422	-0.0410993695259094
-3.44563055038452	4.68704414367676	2.13939309120178	-0.214557603001595	-0.199222818017006	-0.0452237688004971
-3.66603660583496	5.03489112854004	2.55463910102844	-0.230338245630264	-0.21442049741745	-0.0495756901800632
-3.90050315856934	5.33967161178589	2.91788101196289	-0.252745717763901	-0.229154467582703	-0.0501886121928692
-4.12485122680664	5.59399175643921	3.30415010452271	-0.274278938770294	-0.243971779942513	-0.0483883954584599
-4.26383495330811	5.91423749923706	3.7816207408905	-0.29907163977623	-0.259750872850418	-0.0453961342573166
-4.40784168243408	6.32737445831299	4.25022602081299	-0.324714094400406	-0.275216549634933	-0.0455454029142857
-4.49915170669556	6.64571857452393	4.65654468536377	-0.349102944135666	-0.288255482912064	-0.0455502346158028
-4.63862609863281	6.9502124786377	5.10109615325928	-0.371481090784073	-0.300584703683853	-0.0444105863571167
-4.61579132080078	7.19278955459595	5.49495506286621	-0.39000877737999	-0.308262795209885	-0.0400511622428894
-4.59829711914063	7.36346054077148	5.87110328674316	-0.405456215143204	-0.314283967018127	-0.0335891060531139
-4.68627595901489	7.55746126174927	6.27065753936768	-0.422771215438843	-0.322488754987717	-0.0301861222833395
-4.7056941986084	7.7872428894043	6.83011531829834	-0.44221442937851	-0.334731489419937	-0.0294515192508698
-4.85411834716797	7.97786855697632	7.28309726715088	-0.461682349443436	-0.347429156303406	-0.030966417863965
-5.1407413482666	8.24745178222656	7.81867170333862	-0.483524471521378	-0.365755409002304	-0.0333320684731007
-5.56235885620117	8.57587814331055	8.40456199645996	-0.512261509895325	-0.392392426729202	-0.0401913039386272
-5.72411680221558	8.92748641967773	9.04708576202393	-0.539384186267853	-0.409317404031754	-0.0457246378064156
-5.90083789825439	9.1355562210083	9.60630130767822	-0.567348659038544	-0.427722305059433	-0.0461636818945408
-6.04908275604248	9.15145301818848	10.2028369903564	-0.585780680179596	-0.44174587726593	-0.0441122017800808
-6.1492600440979	9.19577312469482	10.6629104614258	-0.598215460777283	-0.452622056007385	-0.0446802414953709
-6.05915117263794	9.3340539932251	11.0733547210693	-0.606682360172272	-0.455566734075546	-0.0475039556622505
-6.05003833770752	9.4793176651001	11.4671001434326	-0.625474154949188	-0.460520476102829	-0.0473836027085781
-6.06046104431152	9.61842918395996	11.7711143493652	-0.640164136886597	-0.463566064834595	-0.0414258353412151
-6.00418043136597	9.66475772857666	12.1133937835693	-0.657529771327972	-0.466614753007889	-0.0352628268301487
-5.96557855606079	9.70210361480713	12.5346822738647	-0.671566545963287	-0.468755483627319	-0.0302575081586838
-5.9705023765564	9.65867328643799	12.9022159576416	-0.684624016284943	-0.4745252430439	-0.0288403332233429
-5.9891209602356	9.59236526489258	13.4230337142944	-0.696008563041687	-0.483174085617065	-0.032071877270937
-6.08978462219238	9.33876991271973	13.9527378082275	-0.709761261940002	-0.497285813093185	-0.041473850607872
-6.04984092712402	9.12409782409668	14.5465126037598	-0.720962285995483	-0.515007972717285	-0.0527762584388256
-5.84566783905029	8.97124290466309	14.9167528152466	-0.72803807258606	-0.520788252353668	-0.0567302033305168
-5.63416481018066	8.79914379119873	15.0413188934326	-0.730225443840027	-0.517639398574829	-0.0493270829319954
-5.34795904159546	8.48129272460938	14.9589109420776	-0.73267275094986	-0.503624022006989	-0.0385562516748905
-4.9632716178894	8.16365814208984	15.4276390075684	-0.741335570812225	-0.496978312730789	-0.0275304913520813
-4.58337640762329	7.96139860153198	15.4545497894287	-0.730833172798157	-0.483703821897507	-0.0197462681680918
-4.38688373565674	7.80096578598022	15.1697940826416	-0.718699753284454	-0.47273463010788	-0.0162848271429539
-4.20377159118652	7.38193321228027	15.2996110916138	-0.718521654605865	-0.472401589155197	-0.0144727854058146
-3.92663359642029	6.90777397155762	15.1125898361206	-0.697560250759125	-0.456907480955124	-0.0169052798300982
-3.514240026474	6.37643003463745	14.8084878921509	-0.67173570394516	-0.434439271688461	-0.0174534134566784
-3.12904810905457	5.66550064086914	14.2900438308716	-0.632159352302551	-0.4093858897686	-0.0167189296334982
-2.67278003692627	4.77089786529541	14.0118255615234	-0.597056150436401	-0.390115946531296	-0.0176195688545704
-2.14251804351807	3.95627021789551	13.1244497299194	-0.536358773708344	-0.353663921356201	-0.0181940384209156
-1.77365243434906	3.23066091537476	10.795334815979	-0.423993229866028	-0.29792457818985	-0.0228013209998608
-1.49137318134308	2.38780426979065	6.96920108795166	-0.268529534339905	-0.223669648170471	-0.0300516318529844
-0.939014136791229	1.40031838417053	5.24691677093506	-0.200818002223969	-0.161909475922585	-0.0174123290926218
-0.480475664138794	0.977977812290192	1.59433615207672	-0.0741780027747154	-0.0644641220569611	-0.0119636254385114
0.238185554742813	0.447597026824951	1.40515649318695	-0.0553170740604401	-0.0441846773028374	-0.00725205987691879
0.296602874994278	0.241158947348595	-0.203501090407372	-0.0012085665948689	-0.00507174991071224	-0.00444031786173582
0.269672751426697	0.102075539529324	-0.416140586137772	0.00746180908754468	-0.00208232342265546	0.000256794621236622
0.16171707212925	0.0512930452823639	-0.5869380235672	0.00850247405469418	-0.00620162626728415	0.00041653894004412
0.20282931625843	0.174335688352585	-0.595221996307373	0.00624561309814453	-0.00564837781712413	0.0012428438058123
0.317867517471313	0.488709956407547	-0.593009114265442	-0.00107487721834332	-0.00391707196831703	0.000771085440646857
0.44247767329216	0.881202697753906	-0.640536248683929	-0.00653735594823956	-0.00260231411084533	-0.000397284224163741
0.424584150314331	0.99064826965332	-0.55212813615799	-0.00819313246756792	-0.00262762000784278	-0.00269503612071276
0.374932199716568	0.91547679901123	-0.54589855670929	-0.00747796334326267	-0.00272690667770803	-0.00346194673329592
0.411618202924728	0.963319838047028	-0.443111777305603	-0.0065027647651732	-0.00192056118976325	-0.00431471271440387
0.406080961227417	0.990304887294769	-0.398723483085632	-0.00686293188482523	-0.0010400484316051	-0.0051094745285809
0.354615867137909	1.05087053775787	-0.302821397781372	-0.0074659138917923	-0.00344151211902499	-0.00412642769515514
0.199934288859367	1.09821963310242	-0.194936692714691	-0.00923045072704554	-0.00425712810829282	-0.00394932320341468
0.0215128976851702	1.12262403964996	-0.00433710450306535	-0.0099304486066103	-0.00630783475935459	-0.00349142658524215
-0.14785198867321	1.14731931686401	0.0664279460906982	-0.0110233435407281	-0.0092679625377059	-0.00422546546906233
-0.176070392131805	1.13009858131409	0.191557303071022	-0.00978841446340084	-0.00914046168327332	-0.00327126518823206
-0.180197656154633	1.05019760131836	0.294792354106903	-0.00876841321587563	-0.00949948281049728	-0.00184552744030952
-0.210747018456459	1.00481939315796	0.41728487610817	-0.00867650005966425	-0.00920573808252811	-0.00225677411071956
-0.140787348151207	1.02322220802307	0.45688471198082	-0.00739109050482512	-0.00729448487982154	-0.00352653139270842
-0.0905322879552841	0.910586535930634	0.56889820098877	-0.00598953291773796	-0.00499838776886463	-0.00346452370285988
0.0102519420906901	0.778552949428558	0.601321339607239	-0.00324007146991789	-0.00353383528999984	-0.00384465698152781
0.0259652808308601	0.600595533847809	0.631909906864166	-9.20960301300511E-05	-0.00186277495231479	-0.00359971402212977
0.0570159554481506	0.517148852348328	0.695453524589539	0.000503345218021423	-0.00197872146964073	-0.00172230659518391
0.0829499140381813	0.454659968614578	0.642874121665955	0.00104802602436393	-0.00144999916665256	-0.000658482604194433
0.145453348755836	0.506976246833801	0.732377290725708	0.000320983177516609	0.000380063836928457	0.000396102084778249
0.19507110118866	0.560451626777649	0.713502168655396	-0.00101836794055998	0.001087078708224	0.000780598202254623
0.23758652806282	0.607020676136017	0.722810626029968	-0.00116192200221121	0.000851108634378761	0.000538250198587775
0.263872444629669	0.728779733181	0.757106006145477	-0.00341292913071811	0.00126037700101733	-0.000630739668849856
0.213743075728416	0.860797762870789	0.847190916538239	-0.00584274856373668	-0.00104381190612912	-0.00242753070779145
-0.133819878101349	0.909141361713409	0.77576345205307	-0.00985437724739313	-0.0157409179955721	-0.0101569136604667
-0.156256437301636	1.01247823238373	0.674230992794037	-0.0198727287352085	-0.0198753960430622	-0.0105933547019958
-0.0994769036769867	1.35730302333832	0.778490960597992	-0.0350587144494057	-0.0331736356019974	-0.0247320011258125
-0.365147143602371	1.54681086540222	0.864993572235107	-0.0552562363445759	-0.0490116328001022	-0.0225296076387167
-0.703189194202423	1.70915687084198	1.01536107063293	-0.0748540684580803	-0.065086655318737	-0.0198618061840534
-0.988617122173309	1.97186660766602	1.12529873847961	-0.0946014896035194	-0.0799155160784721	-0.0141404205933213
-1.36744844913483	2.25471639633179	1.29162180423737	-0.112954527139664	-0.0936758294701576	-0.0132330441847444
-1.14504039287567	2.70456957817078	1.35290968418121	-0.128015697002411	-0.0917330235242844	-0.00686067761853337
-1.10534000396729	3.09559965133667	1.54840970039368	-0.1432254165411	-0.0898526012897491	-0.00636333227157593
-1.28486096858978	3.39437055587769	1.78919768333435	-0.159414514899254	-0.0979228243231773	-0.000197703251615167
-1.27126955986023	3.5588071346283	1.93563079833984	-0.176582828164101	-0.0989868268370628	0.010008879005909
-1.34220969676971	3.76194024085999	2.09816479682922	-0.192906007170677	-0.104083716869354	0.0130840297788382
-1.36667382717133	3.94918966293335	2.30371069908142	-0.204280361533165	-0.107653483748436	0.0171332843601704
-1.35770988464355	4.15650129318237	2.44898319244385	-0.215813726186752	-0.110846132040024	0.0186842884868383
-1.41316914558411	4.46779537200928	2.58112406730652	-0.228477030992508	-0.115191176533699	0.0208900384604931
-1.47665274143219	4.7753963470459	2.75340890884399	-0.243806973099709	-0.121865145862103	0.023358853533864
-1.5973265171051	5.03406524658203	2.92653894424438	-0.261507481336594	-0.128938883543015	0.0262127108871937
-1.74439644813538	5.36769866943359	3.07008719444275	-0.280522763729095	-0.139758542180061	0.0294516514986753
-2.00641655921936	5.59375190734863	3.3427529335022	-0.30147248506546	-0.151994168758392	0.0294508505612612
-2.1816143989563	6.03214550018311	3.61961913108826	-0.323494583368301	-0.169246390461922	0.0284742098301649
-2.41009140014648	6.39855098724365	3.94132494926453	-0.347114503383636	-0.184583768248558	0.0259384755045176
-2.60373592376709	6.74028301239014	4.16805028915405	-0.365358740091324	-0.198874935507774	0.0238815043121576
-2.83659219741821	7.04343605041504	4.31881141662598	-0.38180211186409	-0.212427392601967	0.0213507749140263
-3.13937664031982	7.35247468948364	4.62929964065552	-0.399233400821686	-0.226034551858902	0.0205979105085135
-3.42048668861389	7.66434192657471	4.92509603500366	-0.417607575654984	-0.239296317100525	0.0204729791730642
-3.60439229011536	8.00699424743652	5.32836532592773	-0.43599659204483	-0.253709197044373	0.0193462334573269
-3.92801141738892	8.3076000213623	5.80747318267822	-0.461648941040039	-0.272261202335358	0.0168883092701435
-4.22653865814209	8.72184181213379	6.43782186508179	-0.492927700281143	-0.296326160430908	0.0114772841334343
-4.47863101959229	9.27114772796631	7.20733165740967	-0.528289198875427	-0.322579592466354	0.00366853596642613
-4.76042652130127	9.66055679321289	7.88925743103027	-0.561025440692902	-0.345593720674515	0.00287517276592553
-5.01768445968628	9.89487838745117	8.64057064056396	-0.593331634998322	-0.368166118860245	0.00572687806561589
-5.31441450119019	10.202709197998	9.55974578857422	-0.632876813411713	-0.392490178346634	0.0120857041329145
-5.55668592453003	10.4478158950806	10.4484395980835	-0.667594730854034	-0.416213601827621	0.014695331454277
-5.82164907455444	10.7703218460083	11.1969871520996	-0.697631776332855	-0.439916044473648	0.0102419257164001
-6.1599702835083	11.1122770309448	11.9180135726929	-0.724334061145782	-0.465101331472397	0.000322968553518876
-6.33376264572144	11.3070993423462	12.5175676345825	-0.74887216091156	-0.49112394452095	-0.0134916668757796
-6.53731727600098	11.4305238723755	12.9325790405273	-0.766454517841339	-0.510888695716858	-0.0246885605156422
-6.74090385437012	11.5422592163086	13.4842758178711	-0.789782345294952	-0.535471022129059	-0.0259764119982719
-6.92746210098267	11.5761709213257	14.0521383285522	-0.813975393772125	-0.550685405731201	-0.0188948512077332
-7.29684448242188	11.7465591430664	14.8416776657104	-0.843384623527527	-0.566673159599304	-0.0144393453374505
-7.47837066650391	11.8630599975586	15.4130153656006	-0.871345520019531	-0.588017463684082	-0.0165137331932783
-7.61657762527466	11.8155965805054	16.2991771697998	-0.90159809589386	-0.621847450733185	-0.0273064989596605
-7.95518589019775	11.679069519043	16.8629550933838	-0.911314129829407	-0.652672171592712	-0.0451732389628887
-8.30314922332764	11.4837980270386	17.847188949585	-0.93550705909729	-0.693322360515594	-0.0629588738083839
-8.38683891296387	11.159649848938	18.3342914581299	-0.946167171001434	-0.710643887519836	-0.0710027068853378
-8.32850074768066	10.7732095718384	18.459005355835	-0.933899104595184	-0.716200292110443	-0.080843411386013
-8.07699680328369	10.2902326583862	18.3657245635986	-0.899475574493408	-0.708217442035675	-0.0855908766388893
-7.47969627380371	9.52186489105225	18.3756542205811	-0.879102170467377	-0.68884402513504	-0.0773610770702362
-6.56633520126343	8.72042560577393	16.9604740142822	-0.814354002475739	-0.620985329151154	-0.0648212805390358
-5.34515476226807	7.78135204315186	15.616870880127	-0.745804607868195	-0.552789092063904	-0.0549447312951088
-4.08024024963379	6.55039644241333	14.8246393203735	-0.688385665416718	-0.502298176288605	-0.042467936873436
-2.9764232635498	5.40638828277588	13.5778150558472	-0.606217563152313	-0.435960203409195	-0.0290036834776402
-1.81694459915161	4.35817193984985	11.1153783798218	-0.483932495117188	-0.330503970384598	-0.0174164324998856
-0.508717596530914	3.16505908966064	9.26349449157715	-0.394148379564285	-0.248501524329185	-0.00132455036509782
0.422670513391495	2.12984681129456	7.30904293060303	-0.302183717489243	-0.173916444182396	0.0148341497406363
0.764219880104065	1.48053896427155	4.60967397689819	-0.197586044669151	-0.100588008761406	0.021271601319313
0.598194658756256	1.18243288993835	0.611840307712555	-0.0493349246680737	-0.0191564969718456	0.00525234686210752
0.644416511058807	0.468307852745056	-0.372981905937195	-0.00436177477240562	0.00191048928536475	0.00122623099014163
0.592893779277802	0.150689139962196	-0.641126751899719	0.00758522981777787	0.00207021599635482	-0.00190692127216607
0.444866150617599	0.0974455922842026	-0.642190933227539	0.00831909757107496	-0.000507242220919579	-0.00225759437307715
0.331151068210602	0.379875987768173	-0.581603705883026	0.00293235969729722	-0.00233775330707431	-0.00263144285418093
0.167825594544411	0.673109352588654	-0.494120061397552	-0.0042073018848896	-0.00397286843508482	-0.00247448752634227
0.0791286677122116	0.943487584590912	-0.35757839679718	-0.00739255733788013	-0.00642909435555339	-0.00260288082063198
0.0547880493104458	0.936177909374237	-0.265730738639832	-0.00724726356565952	-0.00711635267361999	-0.00305966706946492
0.000351958355167881	1.02792012691498	-0.188512668013573	-0.00836712028831244	-0.00730397878214717	-0.0040148189291358
-0.228562384843826	1.27376735210419	0.0102893402799964	-0.0124865146353841	-0.0119967181235552	-0.0043483697809279
-0.440540671348572	1.42604160308838	0.125735223293304	-0.0161098707467318	-0.0150486091151834	-0.00566154252737761
-0.543211221694946	1.50207126140594	0.267453163862228	-0.0175736602395773	-0.0172481462359428	-0.00690381042659283
-0.470715373754501	1.46661996841431	0.312506407499313	-0.0170180890709162	-0.0148346126079559	-0.00647848378866911
-0.412989735603333	1.27274525165558	0.317375868558884	-0.0130657134577632	-0.012601132504642	-0.00552828516811132
-0.432292699813843	1.0814471244812	0.44124847650528	-0.00887531507760286	-0.0117052718997002	-0.00380386202596128
-0.491627782583237	1.01508557796478	0.442496597766876	-0.00817862059921026	-0.0126823345199227	-0.00442667631432414
-0.278682321310043	0.971422135829926	0.490521043539047	-0.00678232964128256	-0.00977185647934675	-0.00380157912150025
-0.161207541823387	0.867889583110809	0.536644220352173	-0.00542705832049251	-0.00547347171232104	-0.00268997391685843
-0.111212126910686	0.877479791641235	0.69186133146286	-0.0058762957341969	-0.00489300489425659	-0.00409643398597836
0.0924619063735008	0.878233671188354	0.729435324668884	-0.00645718816667795	-0.00218715867958963	-0.00382171920500696
0.245075970888138	0.818348228931427	0.785800814628601	-0.00485439598560333	0.000438215502072126	-0.00340663129463792
0.261695265769959	0.782841444015503	0.769071459770203	-0.0039147948846221	0.00183120858855546	-0.00288312160409987
0.217151299118996	0.765173196792603	0.762243270874023	-0.0048249252140522	0.00118850276339799	-0.0023717675358057
0.142976969480515	0.794370949268341	0.741903901100159	-0.00529260234907269	2.83037661574781E-05	-0.00192183640319854
0.0723921656608582	0.920183002948761	0.775249660015106	-0.00812036823481321	-0.00408367766067386	-0.00407407898455858
-0.238481938838959	1.16286659240723	0.688190162181854	-0.0184355583041906	-0.0215557105839252	-0.0143045065924525
-0.612662613391876	1.38523364067078	0.729128479957581	-0.0357022881507874	-0.0434364303946495	-0.0251112170517445
-1.00716757774353	1.72181868553162	0.874057769775391	-0.0622359216213226	-0.0732312127947807	-0.0368876829743385
-1.59979367256165	2.12133002281189	0.985038936138153	-0.0964947566390038	-0.107126280665398	-0.0459989495575428
-2.26550126075745	2.75612926483154	1.27849590778351	-0.129351079463959	-0.143019825220108	-0.0539392456412315
-3.035564661026	3.48625063896179	1.4268456697464	-0.163890033960342	-0.177454367280006	-0.0608349777758121
-3.69783020019531	4.33378028869629	1.79923903942108	-0.199963003396988	-0.209660708904266	-0.0644723102450371
-4.19315576553345	5.08148050308228	2.2175977230072	-0.241840988397598	-0.23996376991272	-0.0654980689287186
-4.59484434127808	5.71622371673584	2.64103364944458	-0.283851683139801	-0.266957819461823	-0.0630213692784309
-4.99424362182617	6.41175270080566	3.20200347900391	-0.325523912906647	-0.291896969079971	-0.0596593506634235
-5.39710426330566	7.23434495925903	3.76132130622864	-0.367502748966217	-0.315394192934036	-0.056109968572855
-5.81261539459229	8.16372108459473	4.40762424468994	-0.413099408149719	-0.343906223773956	-0.0553215928375721
-6.24177503585815	9.09481716156006	5.08669137954712	-0.464820116758347	-0.374503016471863	-0.056757278740406
-6.64641141891479	9.98155117034912	5.67337703704834	-0.513627231121063	-0.400877058506012	-0.0531165152788162
-6.96801280975342	10.6764068603516	6.16415643692017	-0.556691825389862	-0.421071946620941	-0.0444017313420773
-7.25185441970825	11.5068588256836	6.86116504669189	-0.599836707115173	-0.439919352531433	-0.0369546487927437
-7.54506206512451	12.393367767334	7.62282943725586	-0.64840704202652	-0.4600650370121	-0.0299989134073257
-7.73272752761841	13.1846580505371	8.41759872436523	-0.699365198612213	-0.48288694024086	-0.0243985466659069
-7.82405757904053	13.8837862014771	9.17694854736328	-0.744069635868073	-0.496895045042038	-0.0157879330217838
-7.82569456100464	14.2873668670654	10.0112209320068	-0.784298658370972	-0.50974452495575	-0.00317644421011209
-7.85215711593628	14.6185207366943	10.9404268264771	-0.818399369716644	-0.520357668399811	0.00376145960763097
-7.91319751739502	14.9258441925049	11.6682872772217	-0.847509622573853	-0.529630780220032	0.00676413299515843
-8.11486148834229	15.2309560775757	12.4895448684692	-0.879222512245178	-0.550261795520782	0.00299135781824589
-8.35755825042725	15.7743787765503	13.448917388916	-0.92379230260849	-0.579836249351501	-0.00169881770852953
-8.49342918395996	16.2618503570557	14.550835609436	-0.967045724391937	-0.601737141609192	-0.00348018622025847
-8.7412748336792	16.8336925506592	15.5302391052246	-1.01406121253967	-0.62243777513504	0.00126741104759276
-8.95907974243164	17.4847850799561	16.7667331695557	-1.08168411254883	-0.649796724319458	0.0113310283049941
-9.10070514678955	18.0707740783691	17.5586700439453	-1.12729358673096	-0.664352297782898	0.0230471584945917
-9.29611968994141	18.3664245605469	18.2307052612305	-1.15534865856171	-0.674089848995209	0.0296533387154341
-9.51995372772217	18.4009094238281	18.4114513397217	-1.16605126857758	-0.688809335231781	0.02917237021029
-9.80283355712891	18.2198638916016	19.4652233123779	-1.19618129730225	-0.733826816082001	0.0204149037599564
-10.0922393798828	17.8956336975098	19.5366897583008	-1.17971003055573	-0.754380464553833	-0.000602837011683732
-10.2549982070923	17.2863140106201	19.8358535766602	-1.17878925800323	-0.770550489425659	-0.0157013908028603
-9.95968818664551	16.4054317474365	20.1045703887939	-1.15551865100861	-0.767104983329773	-0.019897447898984
-9.42472362518311	15.2028017044067	19.9374122619629	-1.12364876270294	-0.758292376995087	-0.0244676228612661
-8.60476112365723	13.9100580215454	18.8177356719971	-1.06958758831024	-0.72175121307373	-0.0246765296906233
-7.66849088668823	12.2964525222778	18.7412414550781	-1.02365446090698	-0.698141694068909	-0.0269733872264624
-6.54450368881226	10.7586641311646	17.5266418457031	-0.932225704193115	-0.64227557182312	-0.027174960821867
-5.25121736526489	8.90774154663086	16.477201461792	-0.832540214061737	-0.577522993087769	-0.026629077270627
-3.80937075614929	6.90333700180054	14.7277593612671	-0.701414346694946	-0.484049707651138	-0.0228951405733824
-2.32869243621826	5.05197525024414	12.5615568161011	-0.560893535614014	-0.388195961713791	-0.0267450399696827
-1.06672942638397	3.37943696975708	10.0113677978516	-0.41703999042511	-0.290234446525574	-0.0239360257983208
-0.350766688585281	2.28396368026733	5.80937433242798	-0.246960684657097	-0.1569844186306	-0.00922014564275742
0.326398938894272	1.4424854516983	3.77720642089844	-0.159951880574226	-0.0909019410610199	0.00503115728497505
0.515409350395203	1.15617346763611	0.741897404193878	-0.0506632439792156	-0.023523136973381	0.00387229886837304
0.732491850852966	0.771744012832642	-0.253942728042603	-0.00711915083229542	0.00354146724566817	-0.00156091374810785
0.750721991062164	0.560685515403748	-0.485046923160553	-0.00313793402165174	0.00418785912916064	-0.0026775049045682
0.697404563426971	0.567307114601135	-0.57154905796051	-0.00157661759294569	0.00132332381326705	-0.00519400322809815
0.467701017856598	0.588130295276642	-0.552695691585541	-0.00299140647985041	-0.00221556355245411	-0.00680939853191376
0.213579669594765	0.828323721885681	-0.4896020591259	-0.00767128402367234	-0.0078604593873024	-0.0048486739397049
0.259181439876556	0.989130675792694	-0.429804593324661	-0.0128645235672593	-0.00664348248392344	-0.00244155456312001
0.277821838855743	1.13210654258728	-0.297210812568665	-0.0142975356429815	-0.00499880593270063	-0.00238429242745042
0.114696659147739	1.18778562545776	-0.125330284237862	-0.0148976361379027	-0.00781138520687819	-0.0035569064784795
-0.226030439138412	1.25311613082886	-0.00787194818258286	-0.0165073536336422	-0.0132565684616566	-0.00354841887019575
-0.369498908519745	1.26578974723816	0.0349884629249573	-0.0168281942605972	-0.0150072230026126	-0.00488501880317926
-0.32438400387764	1.1036514043808	0.0595510303974152	-0.0140223428606987	-0.0125908460468054	-0.00600117444992065
-0.1871317923069	1.1253936290741	0.152251273393631	-0.0123403556644917	-0.0102752167731524	-0.006936090067029
-0.0282501187175512	1.05575966835022	0.173246279358864	-0.0115556661039591	-0.00625733891502023	-0.00641799299046397
0.0305006243288517	0.996216714382172	0.226351827383041	-0.00973202288150787	-0.00371409649960697	-0.0050203762948513
-0.0357324182987213	0.911752641201019	0.204742416739464	-0.00861904118210077	-0.0048171067610383	-0.00481984112411737
-0.118713907897472	0.870523154735565	0.244043096899986	-0.00841720588505268	-0.00713148294016719	-0.00319441477768123
-0.0755026042461395	0.843421578407288	0.271870404481888	-0.00754454685375094	-0.00657650223001838	-0.00313003454357386
-0.0712859854102135	0.848540723323822	0.41125699877739	-0.00867755524814129	-0.00629513757303357	-0.00380046432837844
-0.0678399130702019	0.92351108789444	0.526639759540558	-0.0102129587903619	-0.00635761069133878	-0.00615502614527941
0.0342991054058075	0.871145486831665	0.527099788188934	-0.0103880194947124	-0.00486489618197083	-0.00519256293773651
0.0729770809412003	0.703123569488525	0.47809100151062	-0.00723463157191873	-0.00199740845710039	-0.00398212857544422
0.133334890007973	0.609779119491577	0.54628199338913	-0.00426131999120116	-0.00146183185279369	-0.00306254345923662
0.0912070646882057	0.58014452457428	0.533075392246246	-0.00345405610278249	-0.00279124034568667	-0.00290810666047037
0.143561199307442	0.621085226535797	0.557188749313354	-0.00419374043121934	-0.00127581018023193	-0.00182606931775808
0.131790921092033	0.694693565368652	0.553142488002777	-0.00660923914983869	-0.00289097940549254	-0.00141294614877552
-0.109653629362583	0.940654695034027	0.533107936382294	-0.00981249567121267	-0.0122595597058535	-0.0102812787517905
-0.433313280344009	1.1074036359787	0.434178292751312	-0.0191518198698759	-0.026615783572197	-0.0178774166852236
-0.799412250518799	1.361940741539	0.455146282911301	-0.0341428965330124	-0.0454006120562553	-0.0260486211627722
-1.36364531517029	1.80709660053253	0.642742216587067	-0.0587237365543842	-0.0736600235104561	-0.0360847041010857
-1.84413611888885	2.41611051559448	0.869752764701843	-0.0907100737094879	-0.107296019792557	-0.0479564145207405
-2.38063311576843	2.98966383934021	1.22977721691132	-0.128180548548698	-0.140891671180725	-0.0572740994393826
-3.02016854286194	3.74293375015259	1.82945787906647	-0.172422498464584	-0.180648505687714	-0.0630927905440331
-3.93250060081482	4.60846948623657	2.62453198432922	-0.228385403752327	-0.226398304104805	-0.0663606896996498
-4.94196844100952	5.6947774887085	3.65840840339661	-0.297482430934906	-0.281023442745209	-0.0714839100837708
-5.97286081314087	7.32798099517822	5.02345037460327	-0.386178702116013	-0.346515864133835	-0.0832276120781899
-6.91975116729736	9.36591625213623	6.41604709625244	-0.492416203022003	-0.415007054805756	-0.0988021716475487
-7.95020341873169	11.4357271194458	7.8405704498291	-0.609040439128876	-0.480491548776627	-0.102361805737019
-9.06735420227051	13.3040676116943	9.4078197479248	-0.727022588253021	-0.542982220649719	-0.0871360525488853
-9.90243339538574	15.0623931884766	10.9962186813354	-0.834688365459442	-0.59252667427063	-0.0578121021389961
-10.557409286499	16.7183113098145	12.8540124893188	-0.938619554042816	-0.638819813728333	-0.0335287898778915
-11.1706781387329	18.1352272033691	14.6884841918945	-1.02990293502808	-0.684142529964447	-0.028594272211194
-11.7432336807251	19.1867294311523	16.0398616790771	-1.09566473960876	-0.729735791683197	-0.0413540229201317
-12.3331499099731	20.0081005096436	17.1031551361084	-1.14295041561127	-0.764801800251007	-0.052076805382967
-13.1598262786865	20.6090431213379	18.0523471832275	-1.18550872802734	-0.806747436523438	-0.0638017132878304
-13.866623878479	21.2388534545898	19.2332611083984	-1.23084104061127	-0.847093403339386	-0.0765268579125404
-14.3634910583496	21.9650344848633	20.2690505981445	-1.27982258796692	-0.88734370470047	-0.0839925557374954
-14.5968465805054	22.5515327453613	21.4047355651855	-1.33027839660645	-0.911370813846588	-0.0786309167742729
-14.4723033905029	22.8516445159912	22.503023147583	-1.37301063537598	-0.914744436740875	-0.0643501281738281
-14.1123037338257	22.8406677246094	22.7347240447998	-1.38728308677673	-0.902731657028198	-0.0492406524717808
-13.6769428253174	22.6471347808838	22.6732387542725	-1.38812553882599	-0.891855180263519	-0.0389760918915272
-13.1368227005005	22.2091827392578	22.4443378448486	-1.38384401798248	-0.873970091342926	-0.0294075384736061
-12.3182811737061	21.4484939575195	22.7002468109131	-1.37343847751617	-0.85102516412735	-0.0228884872049093
-11.450572013855	20.1076278686523	22.7622241973877	-1.3350522518158	-0.816158652305603	-0.0181247517466545
-10.5471677780151	18.4874629974365	21.8760185241699	-1.26952493190765	-0.770763754844666	-0.0090299267321825
-9.45388889312744	16.5849990844727	20.2336177825928	-1.16748237609863	-0.710531890392303	-0.00597266806289554
-8.28251266479492	14.5908994674683	19.488676071167	-1.09190285205841	-0.670299053192139	-0.0077862748876214
-7.11349105834961	12.5801982879639	18.8166904449463	-1.01519179344177	-0.633188664913177	-0.0110048167407513
-6.00802850723267	10.8217039108276	16.8825187683105	-0.897904872894287	-0.560795903205872	-0.0116263767704368
-4.91065406799316	9.17065906524658	16.4003734588623	-0.834565103054047	-0.521155297756195	-0.0112349521368742
-3.94602036476135	7.63955211639404	15.0231647491455	-0.724834084510803	-0.459801584482193	-0.0119377253577113
-2.86910843849182	6.0772910118103	13.2099924087524	-0.614251494407654	-0.38932466506958	-0.0121409380808473
-1.68443119525909	4.58787298202515	12.2763051986694	-0.538399755954742	-0.330676436424255	-0.00228778226301074
-0.866686046123505	3.46286034584045	10.146595954895	-0.429457932710648	-0.260667860507965	-0.00128069298807532
-0.162626922130585	2.52846360206604	8.01165866851807	-0.334302932024002	-0.201523423194885	4.87538964080159E-05
-0.059256698936224	2.06629729270935	5.35026025772095	-0.23003414273262	-0.137679889798164	0.000890482624527067
-0.10560031235218	1.82208967208862	0.0881933197379112	-0.0441170781850815	-0.0221138000488281	-0.00795077998191118
0.449883908033371	0.90376216173172	-0.393011689186096	-0.012357609346509	-0.000256171537330374	-0.00302215595729649
0.622847318649292	0.362705051898956	-0.644834756851196	-0.000134238944156095	0.00340543338097632	-0.00205844617448747
0.564240574836731	0.211470574140549	-0.587880551815033	0.0014484046259895	0.00350488186813891	-0.00366195477545261
0.502713441848755	0.329422622919083	-0.695230007171631	-0.000674338836688548	0.00124852464068681	-0.0043803658336401
0.572967112064362	0.437967449426651	-0.780431628227234	-0.00167420983780175	0.00235615181736648	-0.00561477895826101
0.512934029102325	0.407196074724197	-0.756121695041656	-0.00123348855413496	0.00202627247199416	-0.0048731192946434
0.285286098718643	0.444966226816177	-0.580813825130463	-0.0038326361682266	-0.00280397781170905	-0.00250738626345992
-0.115736350417137	0.849111020565033	-0.357407182455063	-0.013600705191493	-0.0105018187314272	-0.00272242957726121
-0.371387511491776	1.4262410402298	-0.146211266517639	-0.022916454821825	-0.0160159803926945	-0.00483547989279032
-0.384755492210388	1.63158214092255	-0.0177394933998585	-0.0256564673036337	-0.0165582187473774	-0.00628407765179873
-0.364654988050461	1.45143377780914	0.104792170226574	-0.0219040438532829	-0.0152777256444097	-0.00605760561302304
-0.330745905637741	1.24225461483002	0.179405018687248	-0.0168284028768539	-0.0122961904853582	-0.00474737817421556
-0.241564363241196	1.08005332946777	0.260721921920776	-0.0126018561422825	-0.0084528960287571	-0.00712235737591982
-0.137343034148216	1.03462529182434	0.384694367647171	-0.0105621982365847	-0.00584873044863343	-0.00829899124801159
-0.214546680450439	1.14414834976196	0.490470349788666	-0.0141284661367536	-0.00813343934714794	-0.00988974422216415
-0.362236797809601	1.34358417987823	0.521364867687225	-0.0179650578647852	-0.011458957567811	-0.0099062928929925
-0.391181349754334	1.29892456531525	0.556825578212738	-0.0185826569795609	-0.0122550781816244	-0.00834466610103846
-0.356971472501755	1.13995957374573	0.671750485897064	-0.0159646756947041	-0.0110533162951469	-0.00456317793577909
-0.378005266189575	0.965027511119843	0.778811812400818	-0.0131047554314137	-0.0115869268774986	-0.00399617897346616
-0.244530200958252	0.854428887367249	0.826449334621429	-0.00955993216484785	-0.00823775120079517	-0.00482836086302996
0.0515249595046043	0.852608203887939	0.861139953136444	-0.00859250407665968	-0.00155776564497501	-0.00344828958623111
0.0888864025473595	0.968970358371735	0.842260718345642	-0.0112661998718977	-0.00157165736891329	-0.00652464432641864
-0.283590883016586	1.37080061435699	0.484608262777328	-0.0187445264309645	-0.0146966706961393	-0.0135108474642038
-0.810749590396881	1.74027740955353	0.166294142603874	-0.0353932753205299	-0.0346551612019539	-0.0198653284460306
-1.48842012882233	2.42821979522705	-0.0836737528443336	-0.063225232064724	-0.0639651045203209	-0.0276199020445347
-2.33194780349731	3.41643786430359	-0.550737500190735	-0.106992393732071	-0.107312016189098	-0.0379574820399284
-3.34020328521729	4.58333253860474	-0.764337420463562	-0.160990670323372	-0.157132387161255	-0.0475173890590668
-4.4252347946167	5.8392162322998	-0.845834195613861	-0.219478651881218	-0.209527641534805	-0.0568327754735947
-5.57819700241089	7.33656930923462	-0.840333163738251	-0.277985513210297	-0.259435713291168	-0.0678145587444305
-6.65091514587402	8.7965669631958	-0.702107191085815	-0.334389477968216	-0.305356293916702	-0.0754675939679146
-7.74223852157593	10.3672666549683	-0.498015969991684	-0.393904983997345	-0.347783207893372	-0.0831583142280579
-8.78462982177734	11.9381113052368	-0.169544696807861	-0.459149122238159	-0.392382651567459	-0.0901210084557533
-9.53335380554199	13.4841089248657	0.388912409543991	-0.532225430011749	-0.432881295681	-0.0906023755669594
-10.0853576660156	14.9845027923584	1.19325196743011	-0.616519391536713	-0.473139941692352	-0.0841893032193184
-10.4713697433472	16.3086585998535	2.55250692367554	-0.704840183258057	-0.513235509395599	-0.0788595601916313
-10.6526260375977	17.4001846313477	4.19238471984863	-0.789311826229095	-0.54835444688797	-0.0742327645421028
-10.8816261291504	18.3193473815918	6.05057191848755	-0.870410978794098	-0.579885601997375	-0.0701658055186272
-11.2255477905273	19.0789031982422	8.09129238128662	-0.947350561618805	-0.616562962532043	-0.0669644251465797
-11.5634851455688	19.8279685974121	10.2174224853516	-1.02088212966919	-0.657192289829254	-0.0613810420036316
-11.9548473358154	20.6007995605469	12.2655467987061	-1.09466314315796	-0.696899473667145	-0.0519312210381031
-12.4120121002197	21.3871288299561	14.4070796966553	-1.16730523109436	-0.740004062652588	-0.0415994301438332
-12.9253358840942	22.0465507507324	16.3377094268799	-1.22647511959076	-0.787418186664581	-0.0376144014298916
-13.2895965576172	22.418062210083	18.0392208099365	-1.27099871635437	-0.83285665512085	-0.0405431501567364
-13.708025932312	22.5578918457031	19.3146114349365	-1.30271995067596	-0.873946309089661	-0.0502397418022156
-14.2883996963501	22.7039737701416	19.5128898620605	-1.32143199443817	-0.894059538841248	-0.0613156706094742
-14.7802810668945	22.8982353210449	20.2596988677979	-1.35117626190186	-0.917307496070862	-0.0685025751590729
-15.0550403594971	23.1791172027588	21.5911178588867	-1.38780200481415	-0.943221390247345	-0.0740721374750137
-15.1472482681274	23.0461597442627	22.6536750793457	-1.41692650318146	-0.958831071853638	-0.0766431912779808
-15.003023147583	22.6962928771973	22.9322891235352	-1.41366195678711	-0.961898803710938	-0.0770683065056801
-14.8913021087646	22.1493320465088	21.7143497467041	-1.38007318973541	-0.951674044132233	-0.0791544690728188
-14.8587255477905	21.613883972168	22.2235336303711	-1.38426303863525	-0.973869383335114	-0.0870601236820221
-14.9006319046021	21.0151996612549	23.4313373565674	-1.39684212207794	-0.996169745922089	-0.0988004580140114
-14.8329391479492	20.362455368042	23.7515964508057	-1.39722263813019	-1.00275647640228	-0.104217305779457
-14.4343671798706	19.6465549468994	23.9883804321289	-1.39722049236298	-0.997320592403412	-0.102488808333874
-13.4899272918701	18.4683170318604	23.5938053131104	-1.35824048519135	-0.966703951358795	-0.0977299883961678
-12.3856334686279	16.8132629394531	23.1714096069336	-1.31265425682068	-0.928226709365845	-0.0938512533903122
-11.1944780349731	15.1277942657471	21.5229244232178	-1.20208728313446	-0.85906308889389	-0.0898700505495071
-9.91227149963379	13.3698453903198	20.3933773040771	-1.12540137767792	-0.80890166759491	-0.0871801972389221
-8.47480201721191	11.5089044570923	19.3313407897949	-1.02226281166077	-0.743023216724396	-0.0860386416316032
-6.98235416412354	9.56269550323486	17.6404819488525	-0.889096677303314	-0.652178168296814	-0.0800314620137215
-5.33050107955933	7.61341571807861	15.8614902496338	-0.762223899364471	-0.560003817081451	-0.0679159164428711
-3.45709109306335	5.62743330001831	13.5990257263184	-0.616444408893585	-0.442944437265396	-0.0514811463654041
-1.58277273178101	3.72288656234741	10.7796621322632	-0.461674511432648	-0.311736404895782	-0.0298577696084976
-0.100351944565773	2.19055032730103	7.87573337554932	-0.318012654781342	-0.193131133913994	-0.00723077729344368
0.501052737236023	1.62419784069061	4.91272687911987	-0.193179488182068	-0.106492713093758	0.0042605372145772
0.506280660629272	1.35844278335571	1.45223951339722	-0.0756352692842484	-0.0369890332221985	0.000363712082616985
0.662735641002655	0.86326402425766	-0.0815859511494637	-0.012445792555809	0.00169971806462854	-0.00457772659137845
0.836623787879944	0.500883042812347	-0.340568661689758	-0.0031997982878238	0.00795059464871883	-0.00426362967118621
0.753934860229492	0.489030241966248	-0.372304379940033	-0.00188242178410292	0.00608570408076048	-0.00374066736549139
0.485517561435699	0.685551226139069	-0.190039768815041	-0.00559508427977562	0.000447552010882646	-0.00452264398336411
0.0670741647481918	0.977927029132843	-0.040564589202404	-0.0117094609886408	-0.00744013162329793	-0.00489084981381893
-0.322641313076019	1.44134926795959	0.0826358199119568	-0.0224428288638592	-0.0163624975830317	-0.00572881661355495
-0.393049210309982	1.83447742462158	0.124012887477875	-0.0281399115920067	-0.0186213795095682	-0.00777010014280677
-0.351185113191605	1.68557405471802	0.107843190431595	-0.0268359631299973	-0.0172949265688658	-0.00893256440758705
-0.396963775157928	1.32311832904816	0.12454029917717	-0.018427150323987	-0.0159798245877028	-0.00766905909404159
-0.471838474273682	1.08141100406647	0.100823871791363	-0.0131974844262004	-0.0161490235477686	-0.00823784898966551
-0.529461622238159	1.01711058616638	0.128529086709023	-0.0109057733789086	-0.017257446423173	-0.00827005971223116
-0.542180120944977	1.04500603675842	0.235717326402664	-0.0120354406535625	-0.0164372678846121	-0.00822226982563734
-0.528508484363556	1.13483214378357	0.339342027902603	-0.0145417330786586	-0.0162659361958504	-0.00703196786344051
-0.546425521373749	1.10330259799957	0.395809888839722	-0.0155487367883325	-0.0160974562168121	-0.00517016602680087
-0.527434110641479	1.05262792110443	0.525444626808167	-0.0145908063277602	-0.015364084392786	-0.00379964616149664
-0.529223501682281	1.21111166477203	0.564162075519562	-0.0174552146345377	-0.0158090554177761	-0.0034648918081075
-0.42490217089653	1.29740214347839	0.61610335111618	-0.0178963914513588	-0.0143545689061284	-0.00524811865761876
-0.214410394430161	1.12440609931946	0.567593634128571	-0.0145775014534593	-0.00878304522484541	-0.00710753165185452
-0.0596079751849175	0.94933819770813	0.545559346675873	-0.0107769630849361	-0.00545472325757146	-0.00724809197708964
-0.00368119589984417	0.771022856235504	0.665087819099426	-0.00712605752050877	-0.00376597652211785	-0.00744424154981971
-0.170201003551483	0.832458913326263	0.544590771198273	-0.00994005426764488	-0.0125863486900926	-0.011911902576685
-0.750119626522064	1.29942524433136	0.321573555469513	-0.0250147022306919	-0.0377898626029491	-0.0232629086822271
-1.56740546226501	1.97185409069061	0.194336205720901	-0.0503058768808842	-0.0753059759736061	-0.0413947962224483
-2.58171582221985	3.00414967536926	-0.0852923169732094	-0.091831661760807	-0.127844497561455	-0.0626214742660522
-3.81779193878174	4.25659084320068	-0.287628054618835	-0.149168655276299	-0.190577521920204	-0.0809106901288033
-5.12719392776489	5.70350170135498	-0.294761389493942	-0.211752250790596	-0.253658086061478	-0.0961855500936508
-6.57969379425049	7.23981285095215	-0.427442818880081	-0.268553793430328	-0.307373940944672	-0.107706934213638
-7.9122486114502	8.69070911407471	-0.527999103069305	-0.315635174512863	-0.34992054104805	-0.117758363485336
-8.94221687316895	9.97921848297119	-0.401571065187454	-0.358382046222687	-0.386079221963882	-0.124479174613953
-9.72830963134766	11.1670551300049	0.00651605473831296	-0.403113901615143	-0.422043025493622	-0.128910899162292
-10.296215057373	12.3689813613892	0.667720079421997	-0.458608150482178	-0.460131496191025	-0.130348667502403
-10.7682695388794	13.4558486938477	1.51582038402557	-0.520811975002289	-0.49543023109436	-0.128792390227318
-11.1875123977661	14.5280561447144	2.31696200370789	-0.583398163318634	-0.528519034385681	-0.129530191421509
-11.5380725860596	15.5409717559814	3.34513664245605	-0.646660387516022	-0.558936774730682	-0.127682060003281
-12.0257844924927	16.5431632995605	4.66010475158691	-0.712570905685425	-0.593965947628021	-0.126247927546501
-12.5804405212402	17.3612403869629	6.17777633666992	-0.78108161687851	-0.637041628360748	-0.127811461687088
-13.0791120529175	18.1540279388428	7.86560583114624	-0.847628891468048	-0.684086203575134	-0.128329783678055
-13.4960155487061	18.9751567840576	9.7278413772583	-0.915189146995544	-0.730592548847198	-0.128958210349083
-13.9081020355225	19.921703338623	11.6678838729858	-0.986230790615082	-0.775066077709198	-0.124482251703739
-14.3118743896484	20.8169078826904	13.3250675201416	-1.04928052425385	-0.811279058456421	-0.115050785243511
-14.697696685791	21.5919494628906	14.9736604690552	-1.10714387893677	-0.843396127223969	-0.109119012951851
-15.1778211593628	22.2897891998291	16.6926288604736	-1.16715037822723	-0.876900732517242	-0.10528439283371
-15.655668258667	23.1372470855713	18.2888565063477	-1.22651839256287	-0.909803867340088	-0.103590361773968
-15.9498853683472	23.925329208374	19.9278545379639	-1.29541444778442	-0.941890180110931	-0.0995230600237846
-15.9488868713379	24.8236789703369	21.5768775939941	-1.36172544956207	-0.965460360050201	-0.0897822007536888
-15.6722850799561	25.6346492767334	22.9634227752686	-1.41885554790497	-0.966754734516144	-0.0702187269926071
-15.5475645065308	26.1525936126709	24.0301342010498	-1.48015344142914	-0.973834276199341	-0.0494462214410305
-15.4316596984863	26.3166217803955	25.0221004486084	-1.53583526611328	-0.993173182010651	-0.0339541807770729
-15.0745344161987	25.9427947998047	25.1654624938965	-1.53405976295471	-0.983846843242645	-0.0319815240800381
-14.7975044250488	25.1932888031006	25.4612579345703	-1.50837981700897	-0.969724059104919	-0.0332975350320339
-14.2582530975342	24.1639919281006	25.9050769805908	-1.48541808128357	-0.958561897277832	-0.0324793383479118
-13.6711235046387	22.9333629608154	25.1536350250244	-1.43897294998169	-0.939370095729828	-0.0346455611288548
-12.8944225311279	21.5514640808105	25.0210437774658	-1.41793549060822	-0.920649290084839	-0.031390618532896
-11.7629728317261	19.8427619934082	24.471700668335	-1.37920808792114	-0.88381952047348	-0.0206849332898855
-10.2492036819458	17.4859371185303	23.3707523345947	-1.30196368694305	-0.8322514295578	-0.00927797611802816
-8.86756134033203	14.8188381195068	20.9406509399414	-1.17229533195496	-0.750089466571808	-0.00541284773498774
-7.5459156036377	12.2602977752686	19.5440826416016	-1.06690156459808	-0.691662013530731	-0.0131830861791968
-6.32487964630127	9.8722095489502	18.5916194915771	-0.942042887210846	-0.633109271526337	-0.0320905297994614
-5.47089004516602	7.95792102813721	17.4796485900879	-0.811435103416443	-0.570111334323883	-0.0496055819094181
-4.62874364852905	6.2808403968811	16.1429443359375	-0.705615103244781	-0.515479803085327	-0.0561960712075233
-3.61282062530518	4.68761444091797	14.5974397659302	-0.605700671672821	-0.455508649349213	-0.054749209433794
-2.55200219154358	3.43653631210327	12.6038703918457	-0.500497281551361	-0.382727891206741	-0.0509495586156845
-1.60110914707184	2.70430088043213	9.80035877227783	-0.387165695428848	-0.298708647489548	-0.0428869128227234
-0.904391407966614	2.22533440589905	6.22464275360107	-0.254144042730331	-0.200177937746048	-0.0332967676222324
-0.118868790566921	1.79779505729675	0.751781404018402	-0.0515986271202564	-0.0316819362342358	-0.0137523990124464
0.730841159820557	0.811807096004486	0.0793174654245377	-0.0148296570405364	0.00427992781624198	-0.00473902933299541
0.881742656230927	0.246612906455994	-0.198405787348747	0.00100038992241025	0.00845371093600988	-0.0021413064096123
0.658332645893097	0.00792977306991816	-0.222898706793785	0.00409165769815445	0.00446056062355638	-0.00265520601533353
0.390543639659882	0.262885808944702	-0.204633384943008	-0.00157125550322235	-0.00150704791303724	-0.00301442458294332
0.153418645262718	0.756935119628906	-0.323487162590027	-0.0104707963764668	-0.00632608402520418	-0.00450832629576325
0.0666616410017014	1.02431309223175	-0.250324666500092	-0.0162013750523329	-0.008438341319561	-0.00683535309508443
0.198147103190422	1.16719341278076	-0.263982057571411	-0.0173034835606813	-0.00694564217701554	-0.00641619181260467
0.176560819149017	1.17039155960083	-0.291224807500839	-0.0169513951987028	-0.00642399024218321	-0.00580214755609632
0.106802321970463	1.09978222846985	-0.204973310232162	-0.015685411170125	-0.00752069521695375	-0.00517678959295154
-0.0333644151687622	1.03966581821442	-0.126011714339256	-0.0142280170693994	-0.00878477748483419	-0.00592979928478599
-0.0268750581890345	1.04531157016754	0.00594153348356485	-0.0137720312923193	-0.00955386180430651	-0.00653812009841204
-0.164276868104935	1.19781911373138	0.114945083856583	-0.0164546202868223	-0.0111910738050938	-0.00781275704503059
-0.255290389060974	1.11623656749725	0.138030216097832	-0.0188524108380079	-0.0115721570327878	-0.00787160731852055
-0.143064960837364	1.15418219566345	0.210689827799797	-0.0157850794494152	-0.0107656819745898	-0.00709803821519017
-0.0727762952446938	1.13772928714752	0.305166035890579	-0.014571106992662	-0.00856464821845293	-0.00499062752351165
-0.0402361825108528	1.10233116149902	0.23588901758194	-0.0156827177852392	-0.00629962468519807	-0.00508162565529346
0.102142073214054	1.09696507453918	0.337038367986679	-0.0160032380372286	-0.00550893368199468	-0.00445733871310949
0.132515102624893	1.13684868812561	0.423402458429337	-0.0151042807847261	-0.00416338723152876	-0.00351612968370318
0.158864825963974	1.11901164054871	0.531984150409698	-0.0145026315003633	-0.00285980431362987	-0.00508429389446974
0.295633167028427	0.991942882537842	0.575909674167633	-0.0121666174381971	-0.000615595141425729	-0.00681933853775263
0.340618640184402	0.845544099807739	0.589017808437347	-0.00981953740119934	0.00189353746827692	-0.00674925092607737
0.329812973737717	0.764951050281525	0.591193199157715	-0.00823504664003849	0.00081788026727736	-0.0069154491648078
0.292218834161758	0.731652557849884	0.590226471424103	-0.00701444130390882	0.000359513185685501	-0.00834852829575539
0.223501354455948	0.784264206886292	0.655340611934662	-0.00740189244970679	-0.0010204641148448	-0.007126375567168
0.0153924347832799	0.792207777500153	0.698841750621796	-0.0093472907319665	-0.00486787501722574	-0.00564758526161313
-0.055277019739151	0.960837423801422	0.782347083091736	-0.0113013386726379	-0.00700343074277043	-0.00402373215183616
-0.172580629587173	1.07885444164276	0.814787149429321	-0.0158992074429989	-0.00763993058353662	-0.00206772051751614
-0.51662015914917	1.3791561126709	0.625441014766693	-0.0292872916907072	-0.0183035936206579	0.00128948758356273
-0.763102114200592	1.91115260124207	0.609361231327057	-0.0530507080256939	-0.0325752198696136	0.00174985593184829
-1.06528580188751	2.55337142944336	0.67502760887146	-0.0860630869865417	-0.052880734205246	-0.00335013540461659
-1.39901280403137	3.3257954120636	0.80147397518158	-0.12952347099781	-0.085528664290905	-0.012949594296515
-2.21368956565857	4.33825492858887	0.872311055660248	-0.185827881097794	-0.132882177829742	-0.0196046475321054
-3.21313619613647	5.33059024810791	1.34598755836487	-0.24405874311924	-0.187471032142639	-0.0261534973978996
-4.3823676109314	6.55111169815063	1.92609083652496	-0.305829167366028	-0.243772730231285	-0.0360265225172043
-5.61409664154053	8.16970157623291	2.62552046775818	-0.373766154050827	-0.299932301044464	-0.0454661324620247
-6.63450860977173	9.61712646484375	3.82010126113892	-0.450362265110016	-0.359246909618378	-0.0516761653125286
-7.58004856109619	10.8005123138428	5.19396162033081	-0.528312981128693	-0.415290653705597	-0.0569415353238583
-8.21199512481689	11.9707250595093	6.87502288818359	-0.604206204414368	-0.470154106616974	-0.0620028041303158
-8.69577407836914	12.7974452972412	9.01315212249756	-0.683306396007538	-0.518983006477356	-0.0632151067256927
-9.08885478973389	13.5970458984375	11.2092628479004	-0.756279766559601	-0.5598224401474	-0.0606882162392139
-9.4340934753418	14.6332817077637	13.0277328491211	-0.837563395500183	-0.597714006900787	-0.0560987628996372
-9.98531150817871	15.5381517410278	14.5232782363892	-0.918995559215546	-0.640568196773529	-0.0478655509650707
-10.577823638916	16.5574951171875	15.563178062439	-0.982659637928009	-0.681190311908722	-0.0390810556709766
-11.4895515441895	17.6637992858887	16.110408782959	-1.03633904457092	-0.717694222927094	-0.0347450785338879
-12.469822883606	18.6450004577637	17.3909950256348	-1.09718823432922	-0.77152407169342	-0.0437105894088745
-13.7029323577881	19.4227523803711	19.1556301116943	-1.18885564804077	-0.851644396781921	-0.0601094588637352
-14.8509559631348	20.1484413146973	20.6950378417969	-1.26563465595245	-0.919004797935486	-0.0841050744056702
-15.9210014343262	20.7601528167725	22.9852027893066	-1.34861946105957	-0.995068609714508	-0.112043999135494
-16.6779842376709	21.0486755371094	25.2450790405273	-1.42037928104401	-1.04914450645447	-0.128630384802818
-16.8625087738037	21.2479686737061	27.322229385376	-1.49770832061768	-1.09365522861481	-0.125176653265953
-16.5458679199219	20.9799003601074	27.8290386199951	-1.51824474334717	-1.10534477233887	-0.112157486379147
-16.087869644165	20.5861968994141	27.2865734100342	-1.48995578289032	-1.10310399532318	-0.111060179769993
-15.5786581039429	19.8426189422607	26.451868057251	-1.4518233537674	-1.08565926551819	-0.108472689986229
-14.8258037567139	18.8657455444336	26.3683242797852	-1.43287885189056	-1.07525944709778	-0.107255876064301
-13.7477283477783	17.7495536804199	25.7571182250977	-1.3789027929306	-1.03740119934082	-0.10574871301651
-12.4949035644531	16.2118396759033	25.5419368743896	-1.34019362926483	-1.00879776477814	-0.104290723800659
-11.0144004821777	14.391863822937	25.0170230865479	-1.27321195602417	-0.952799320220947	-0.097056470811367
-9.47175407409668	12.4667501449585	24.1120834350586	-1.17820346355438	-0.885694026947021	-0.0895353555679321
-7.68537569046021	10.5543460845947	22.7308483123779	-1.06273770332336	-0.801346778869629	-0.0766235440969467
-5.64164924621582	8.52331066131592	21.22340965271	-0.94929713010788	-0.691146850585938	-0.0530339367687702
-3.48881101608276	6.59405040740967	18.5846920013428	-0.803077936172485	-0.548189997673035	-0.0264700520783663
-1.65835642814636	4.75110769271851	15.5711536407471	-0.651059329509735	-0.416535973548889	-0.000660377205349505
-0.571021795272827	3.16186308860779	11.3626461029053	-0.471667647361755	-0.285251677036285	0.0138516277074814
-0.294486552476883	2.07931685447693	2.72154951095581	-0.122598201036453	-0.0717720538377762	-0.00554827973246574
0.574317514896393	0.341418594121933	0.104983352124691	-0.00220777443610132	0.00259620859287679	-0.00691432040184736
0.780058324337006	-0.818388223648071	-0.123152069747448	0.0201758127659559	0.0112621793523431	0.00163167179562151
0.400524497032166	-0.803762674331665	-0.220517575740814	0.0203844737261534	0.00100273382849991	0.00308224931359291
-0.0984509065747261	-0.299112439155579	-0.227247655391693	0.00934681575745344	-0.00914015434682369	0.000530606310348958
-0.333365887403488	0.376748979091644	-0.127122044563293	-0.00400887010619044	-0.0150670520961285	-0.004954744130373
-0.422708213329315	0.999003350734711	-0.089158333837986	-0.0149951195344329	-0.0176232978701591	-0.00673989858478308
-0.457157492637634	1.27414500713348	-0.131647601723671	-0.0180968381464481	-0.0194978546351194	-0.00822949502617121
-0.47638064622879	1.26024222373962	-0.158795267343521	-0.0176531467586756	-0.0186284948140383	-0.00749537674710155
-0.498103946447372	1.26451599597931	-0.0971783623099327	-0.0179728288203478	-0.0186735633760691	-0.00828370172530413
-0.551310002803802	1.46286487579346	0.0406010188162327	-0.0221038274466991	-0.0190570335835218	-0.00874158274382353
-0.637834191322327	1.67438852787018	0.0830661803483963	-0.0251944493502378	-0.0207850616425276	-0.00932093895971775
-0.465522587299347	1.70514309406281	0.121182471513748	-0.0254392549395561	-0.0173528902232647	-0.00956130493432283
-0.114358156919479	1.57575619220734	0.0932839959859848	-0.0233158376067877	-0.0117437625303864	-0.00796267203986645
0.112202413380146	1.42893600463867	0.148322135210037	-0.0196450017392635	-0.00703433156013489	-0.0069083166308701
0.316935837268829	1.35911393165588	0.105523906648159	-0.0173890478909016	-0.00223373644985259	-0.00594624970108271
0.431067079305649	1.25983190536499	0.184077426791191	-0.0167559869587421	-0.000179195238160901	-0.00646139308810234
0.423579514026642	1.2622492313385	0.405818998813629	-0.0161291975528002	0.000773528474383056	-0.00617580581456423
0.178618729114532	1.47125315666199	0.449362903833389	-0.020288547500968	-0.00446643307805061	-0.00721395201981068
0.105310067534447	1.53567242622375	0.542940258979797	-0.0228509735316038	-0.00667635258287191	-0.00850387010723352
0.102827720344067	1.38969349861145	0.578952193260193	-0.0196488369256258	-0.00469354400411248	-0.00677429931238294
0.211935073137283	1.12040197849274	0.5449578166008	-0.0146125098690391	-0.0032280795276165	-0.00463660294190049
0.192299246788025	0.905003547668457	0.514992475509644	-0.00875611510127783	-0.00394213851541281	-0.00585538614541292
0.271715998649597	0.699446618556976	0.432680159807205	-0.00600997218862176	-0.00052256666822359	-0.00738814566284418
0.453522861003876	0.605888247489929	0.474467992782593	-0.00332924188114703	0.00275213457643986	-0.00513740489259362
0.493018329143524	0.59157383441925	0.564790964126587	-0.00389561033807695	0.00508542917668819	-0.00430802488699555
0.350631892681122	0.669387340545654	0.686327338218689	-0.00662020174786448	0.00110152969136834	-0.00516643235459924
0.195926666259766	0.778877973556519	0.748029589653015	-0.00873798318207264	-0.00212582456879318	-0.00415817648172379
0.0216557271778584	0.871827960014343	0.761222124099731	-0.0115267932415009	-0.00489926664158702	-0.00318989576771855
-0.154160484671593	0.999659597873688	0.843181073665619	-0.0124813979491591	-0.00875717867165804	-0.00347110372968018
-0.142198204994202	1.01260507106781	0.895375430583954	-0.0128713063895702	-0.00895166397094727	-0.003638896625489
-0.132320314645767	1.06777262687683	0.982897043228149	-0.024281756952405	-0.0170302931219339	-0.00795551855117083
-0.317444235086441	1.37098681926727	1.15752851963043	-0.048709936439991	-0.0388362929224968	-0.013336350210011
-0.830734014511108	1.9076007604599	1.25026118755341	-0.0852855518460274	-0.0712758526206017	-0.0182827152311802
-1.6131706237793	2.58089232444763	1.60353004932404	-0.131237730383873	-0.111502677202225	-0.0243486035615206
-2.53911304473877	3.60036277770996	2.09189677238464	-0.186501294374466	-0.166841417551041	-0.0298020634800196
-3.76400017738342	4.89486789703369	2.73857855796814	-0.254652112722397	-0.234246969223022	-0.0357918441295624
-5.27599096298218	6.38206958770752	3.49740648269653	-0.327532231807709	-0.304935127496719	-0.0404381193220615
-6.65575838088989	7.8804817199707	4.57914113998413	-0.407062113285065	-0.381197243928909	-0.0458552613854408
-7.96841955184937	9.55434703826904	5.91868448257446	-0.493168443441391	-0.462147831916809	-0.0534065105021
-9.25532531738281	11.1844024658203	7.41296577453613	-0.585684478282928	-0.545074582099915	-0.0581773295998573
-10.3463430404663	12.6029758453369	9.12410163879395	-0.675207793712616	-0.620310008525848	-0.0601939745247364
-11.1810722351074	13.652624130249	10.7435359954834	-0.750784814357758	-0.685812711715698	-0.0619952976703644
-11.8848724365234	14.5229349136353	12.4239406585693	-0.818025827407837	-0.742863178253174	-0.0641159266233444
-12.3300533294678	15.1538095474243	13.9464626312256	-0.870759129524231	-0.786752164363861	-0.0609259158372879
-12.613091468811	15.4163665771484	15.0840864181519	-0.911600291728973	-0.816995322704315	-0.0604925118386745
-12.7411260604858	15.6085348129272	15.871600151062	-0.935580492019653	-0.834416627883911	-0.0665712356567383
-12.9533061981201	15.8013620376587	16.5222568511963	-0.957607448101044	-0.852710902690887	-0.071408674120903
-13.4224643707275	16.1660022735596	17.3556709289551	-0.990921497344971	-0.880395352840424	-0.0763857886195183
-14.0951890945435	16.4966773986816	18.2122917175293	-1.02979981899261	-0.914590358734131	-0.0847245082259178
-14.5837812423706	16.7923831939697	19.3438968658447	-1.07284355163574	-0.952525734901428	-0.0940645784139633
-14.7828979492188	16.7597370147705	20.2404613494873	-1.09262025356293	-0.975039541721344	-0.105175614356995
-14.9242248535156	16.5798530578613	21.0212993621826	-1.11089277267456	-0.99679970741272	-0.115144729614258
-14.9464015960693	16.4328956604004	21.3403034210205	-1.11705017089844	-1.00471997261047	-0.121417388319969
-14.8586444854736	16.4355144500732	21.2902793884277	-1.12830376625061	-1.00615644454956	-0.122774615883827
-14.6089582443237	16.5265731811523	22.2222537994385	-1.16635382175446	-1.02146053314209	-0.120539672672749
-14.1864042282104	16.5580158233643	22.775707244873	-1.18044233322144	-1.01781511306763	-0.114856205880642
-13.7081251144409	16.4256324768066	23.6890525817871	-1.21670722961426	-1.03080606460571	-0.107716590166092
-13.0303297042847	16.0097026824951	23.4624881744385	-1.20768594741821	-1.00170612335205	-0.0975088477134705
-12.1175918579102	14.9803800582886	23.0739116668701	-1.19033324718475	-0.969977915287018	-0.088947668671608
-11.1347808837891	13.8017988204956	22.9786777496338	-1.1632307767868	-0.9428750872612	-0.0849252939224243
-10.0927963256836	12.6801977157593	21.9829864501953	-1.09328675270081	-0.874636054039001	-0.0845627710223198
-8.86282920837402	11.4141597747803	21.4183330535889	-1.04754149913788	-0.818569123744965	-0.0808386728167534
-7.27279472351074	10.0422058105469	20.7219581604004	-0.978697657585144	-0.742434203624725	-0.0668330490589142
-5.58002901077271	8.61624145507813	19.1014404296875	-0.874662101268768	-0.635139644145966	-0.0472289770841599
-3.77047610282898	7.08502960205078	17.0977993011475	-0.765177607536316	-0.516740083694458	-0.0200028270483017
-2.01995968818665	5.52285957336426	15.0808906555176	-0.660778641700745	-0.414042353630066	0.00342541513964534
-0.771890342235565	4.13678073883057	12.0554084777832	-0.520579695701599	-0.309869885444641	0.0157605018466711
-0.265198737382889	3.09324860572815	7.81128120422363	-0.345603942871094	-0.197964370250702	0.0169405788183212
-0.0375326424837112	2.00133442878723	0.883738934993744	-0.0643242597579956	-0.0339318141341209	-0.00955555494874716
0.684257626533508	0.445721417665482	-0.00135949661489576	-0.00230528530664742	0.00591168086975813	-0.00281279883347452
0.960172533988953	-0.255806624889374	-0.425774097442627	0.0120359677821398	0.0106585808098316	0.000291125586954877
0.892422497272491	-0.239408418536186	-0.249809667468071	0.0118890702724457	0.00823746994137764	0.000588341732509434
0.33247908949852	0.123280577361584	-0.264187783002853	0.00391524937003851	-0.00232531991787255	-0.000919708341825753
-0.0404996275901794	0.785340666770935	-0.151524811983109	-0.00818326696753502	-0.0107920207083225	-0.00455039599910378
-0.0890626087784767	1.36755084991455	-0.161146104335785	-0.0192597769200802	-0.0134167103096843	-0.00828130822628737
-0.0395068190991879	1.56167840957642	-0.165648862719536	-0.0209382995963097	-0.0140127120539546	-0.0095370952039957
-0.089855894446373	1.41292572021484	-0.128940805792809	-0.0179056972265244	-0.011945310048759	-0.00869417004287243
-0.220503345131874	1.2083694934845	-0.0587454326450825	-0.0161525197327137	-0.0122984470799565	-0.0060849254950881
-0.256787031888962	1.35597443580627	0.0909001901745796	-0.0165590159595013	-0.0147642223164439	-0.00612904271110892
-0.352075219154358	1.44800364971161	0.14838570356369	-0.0198389999568462	-0.0163582190871239	-0.0073678195476532
-0.43738067150116	1.40633404254913	0.338584780693054	-0.0187001004815102	-0.0165410898625851	-0.00915779173374176
-0.457036972045898	1.30119514465332	0.351742804050446	-0.0158535707741976	-0.0159501042217016	-0.00744841294363141
-0.45684227347374	1.10192716121674	0.351621747016907	-0.0143302883952856	-0.0152913723140955	-0.00562893459573388
-0.498386234045029	1.08679163455963	0.481626838445663	-0.012193682603538	-0.0163495019078255	-0.0047195483930409
-0.395908415317535	1.08091330528259	0.518125832080841	-0.0131408059969544	-0.014176151715219	-0.00499361800029874
-0.252264350652695	1.09109616279602	0.52122551202774	-0.0134012466296554	-0.0112174823880196	-0.00531408004462719
-0.184229373931885	1.03574252128601	0.466888338327408	-0.0124693904072046	-0.0094227772206068	-0.00735289929434657
-0.130658447742462	0.901251018047333	0.49795988202095	-0.00921559799462557	-0.0086179468780756	-0.0072251851670444
-0.057575698941946	0.704872786998749	0.532387495040894	-0.00658475933596492	-0.00603326084092259	-0.00628244411200285
0.196631789207458	0.589893579483032	0.554253101348877	-0.00393758062273264	-0.00109151820652187	-0.00414288509637117
0.435284405946732	0.492733210325241	0.610666751861572	-0.00117492722347379	0.00463229464367032	-0.00200122850947082
0.463287144899368	0.428648144006729	0.654377937316895	-0.000781624985393137	0.00350775150582194	-0.00143488286994398
0.306208282709122	0.525491297245026	0.643168926239014	-0.00421134568750858	0.00110473658423871	-0.00152611255180091
0.209400743246078	0.722457110881805	0.647759974002838	-0.0069859460927546	-0.00130805652588606	-0.00269376370124519
0.0736661106348038	0.740327537059784	0.728786706924438	-0.00892453640699387	-0.00335142435505986	-0.00428722333163023
-0.0164579544216394	0.854454040527344	0.801872134208679	-0.0114267133176327	-0.00806991010904312	-0.00677045481279492
-0.290526509284973	1.0717294216156	0.713764071464539	-0.0232126247137785	-0.0254369862377644	-0.016696510836482
-0.586658835411072	1.24518060684204	0.790271580219269	-0.0414965562522411	-0.0478727966547012	-0.0251655355095863
-1.12358641624451	1.59780073165894	1.02552461624146	-0.0657467469573021	-0.0781707018613815	-0.0343779362738132
-1.81979644298553	2.17670631408691	1.21111536026001	-0.0986871346831322	-0.114806808531284	-0.0452076457440853
-2.4861946105957	2.83099842071533	1.65332436561584	-0.13635927438736	-0.152814581990242	-0.0562744550406933
-3.28507494926453	3.6177659034729	2.02151298522949	-0.181881681084633	-0.19572801887989	-0.0640024468302727
-4.20135021209717	4.58103609085083	2.60419678688049	-0.234034478664398	-0.246036812663078	-0.0711958035826683
-5.13058376312256	5.57851839065552	3.41794061660767	-0.293788820505142	-0.300694674253464	-0.0783876851201057
-6.09393167495728	6.82511758804321	4.33455419540405	-0.361155897378922	-0.357201933860779	-0.083173930644989
-7.02751779556274	8.04772758483887	5.42377042770386	-0.436482399702072	-0.415834426879883	-0.0886159092187881
-7.94189023971558	9.37405204772949	6.61222267150879	-0.514149844646454	-0.474287837743759	-0.0927751511335373
-8.64531326293945	10.6719617843628	7.88343715667725	-0.589117765426636	-0.522525787353516	-0.0905918702483177
-9.16817188262939	11.7679309844971	9.32114791870117	-0.657635629177094	-0.560562610626221	-0.0802612379193306
-9.63136196136475	12.7448301315308	10.8406791687012	-0.722773194313049	-0.597167491912842	-0.0712914615869522
[truncated: 4,361 more rows]
