# Supplementary material for: Dynamic Monitoring Reveals Motor Task Characteristics in Prehistoric Technical Gestures
Source: PLoS One. 2015 Aug 18;10(8):e0134570. doi: 10.1371/journal.pone.0134570 (PMC4540478; doi:10.1371/journal.pone.0134570)
Supplement: S1 Dataset — The zip file contains csv documents of the measurement data generated during the experiments. For each experiment exist two files, one of the measurements of the force sensor and one of the position sensor. They are labeled by the abbreviation “exp” followed by a number and the postfix “-force” for the force sensor and “-position” for the position sensor. The first row shows the legend of the document which states the arrangement of the quantities below. The quantities are listed in chronological order. Sample times of both sensors were 0.01 s. (ZIP) [file pone.0134570.s002.zip › exp16-position.csv]

Position X	Position Y (m)	Position Z (m)	Orientation roll (rad)	Orientation pitch (rad)	Orientation yaw (rad)
0.53199032	0.07755532	0.02758532	-0.04050632	-0.25404832	-0.08697932
0.53212132	0.07759832	0.02762132	-0.04015832	-0.25367232	-0.08674332
0.53222532	0.07765132	0.02769132	-0.04038332	-0.25475132	-0.08634532
0.53229932	0.07774732	0.02776132	-0.03991632	-0.25492932	-0.08616632
0.53226932	0.07781732	0.02781532	-0.04177932	-0.25549832	-0.08582732
0.53230132	0.07788432	0.02783332	-0.04128332	-0.25507532	-0.08569932
0.53237232	0.07791832	0.02782532	-0.03996232	-0.25484532	-0.08582932
0.53235632	0.07792832	0.02778532	-0.04187232	-0.25636032	-0.08617132
0.53250832	0.07798232	0.02776632	-0.03910832	-0.25563632	-0.08626932
0.53251232	0.07805432	0.02778032	-0.03882832	-0.25541032	-0.08643132
0.53247132	0.07814632	0.02783732	-0.04013732	-0.25510432	-0.08623832
0.53246532	0.07825632	0.02791332	-0.03904632	-0.25643132	-0.08590332
0.53238332	0.07832132	0.02796832	-0.03977332	-0.25508232	-0.08571932
0.53222132	0.07835332	0.02798132	-0.04014332	-0.25649832	-0.08565132
0.53223632	0.07841032	0.02797232	-0.03775432	-0.25466632	-0.08576432
0.53209232	0.07844932	0.02794532	-0.03762632	-0.25525432	-0.08610832
0.53204032	0.07852032	0.02793332	-0.03758432	-0.25336632	-0.08648432
0.53193032	0.07857832	0.02793132	-0.03693732	-0.25370532	-0.08659132
0.53177632	0.07861832	0.02794132	-0.03649532	-0.25349332	-0.08684332
0.53160332	0.07865432	0.02797532	-0.04029332	-0.25507532	-0.08686632
0.53155232	0.07870832	0.02805032	-0.03838132	-0.25339432	-0.08635132
0.53135232	0.07876032	0.02814132	-0.03902532	-0.25386232	-0.08581032
0.53116532	0.07883132	0.02823832	-0.03996432	-0.25441032	-0.08545632
0.53100632	0.07891232	0.02833232	-0.04028032	-0.25351232	-0.08489032
0.53075232	0.07897132	0.02840332	-0.03985632	-0.25414532	-0.08468932
0.53044032	0.07902032	0.02844832	-0.04118232	-0.25437832	-0.08477532
0.53023232	0.07908732	0.02848332	-0.04177332	-0.25030032	-0.08493932
0.52992832	0.07915232	0.02850732	-0.04173332	-0.25157032	-0.08510632
0.52960032	0.07924132	0.02852132	-0.04099232	-0.25291532	-0.08528232
0.52921432	0.07935132	0.02852132	-0.04170132	-0.25194632	-0.08551032
0.52886132	0.07948132	0.02852432	-0.04178132	-0.25001032	-0.08610532
0.52851632	0.07959332	0.02852832	-0.04256532	-0.25115232	-0.08674032
0.52820132	0.07970432	0.02853532	-0.04294532	-0.25094232	-0.08739132
0.52791332	0.07980832	0.02859332	-0.04255932	-0.25064732	-0.08812032
0.52759432	0.07993632	0.02872532	-0.04360632	-0.24916732	-0.08814832
0.52718432	0.08009132	0.02895332	-0.04823232	-0.24966432	-0.08792832
0.52693132	0.08029532	0.02927132	-0.04880432	-0.24920532	-0.08713432
0.52650432	0.08047532	0.02962632	-0.05258732	-0.24866732	-0.08658332
0.52608632	0.08064532	0.03002432	-0.05421532	-0.24734232	-0.08569132
0.52550032	0.08078432	0.03044232	-0.05583232	-0.24982032	-0.08514832
0.52498132	0.08093932	0.03090932	-0.06037332	-0.24757832	-0.08466332
0.52447032	0.08110332	0.03142232	-0.06130832	-0.24608232	-0.08399332
0.52389232	0.08128132	0.03196632	-0.06377032	-0.24582732	-0.08327332
0.52324532	0.08145932	0.03254532	-0.06833532	-0.24419432	-0.08232132
0.52262132	0.08163932	0.03314232	-0.07281732	-0.24478532	-0.08119832
0.52213532	0.08185232	0.03373732	-0.07326632	-0.24370132	-0.07968132
0.52157532	0.08205132	0.03433832	-0.07544032	-0.24261732	-0.07850532
0.52097132	0.08225732	0.03492132	-0.07706332	-0.24216832	-0.07723832
0.52022332	0.08243832	0.03550032	-0.08103832	-0.24359132	-0.07597332
0.51963032	0.08264732	0.03604732	-0.08059132	-0.24364732	-0.07502432
0.51897932	0.08281032	0.03657632	-0.08295832	-0.24574932	-0.07398932
0.51841732	0.08299332	0.03708932	-0.08292132	-0.24349632	-0.07304132
0.51778132	0.08317132	0.03758732	-0.08467032	-0.24253032	-0.07252232
0.51719732	0.08338132	0.03808432	-0.08497832	-0.24200632	-0.07167132
0.51658532	0.08360932	0.03855232	-0.08718732	-0.23872432	-0.07096832
0.51604332	0.08383832	0.03898332	-0.08749432	-0.23933932	-0.07029932
0.51558332	0.08406232	0.03938332	-0.08647932	-0.24004732	-0.06984632
0.51515632	0.08429832	0.03976632	-0.08745732	-0.24006232	-0.06976632
0.51486932	0.08456632	0.04015032	-0.08654532	-0.23728632	-0.06947832
0.47788632	0.07659832	0.03785532	-0.33973532	-0.19903132	-0.07209932
0.51428832	0.08515732	0.04091832	-0.08347732	-0.23626032	-0.06854732
0.51409532	0.08551532	0.04133832	-0.08143932	-0.23346632	-0.06800732
0.51379632	0.08586832	0.04179832	-0.08184832	-0.23526932	-0.06697232
0.51360432	0.08624332	0.04228032	-0.08181532	-0.23536732	-0.06597032
0.51337032	0.08664032	0.04277432	-0.08319432	-0.23412932	-0.06521132
0.51319032	0.08708832	0.04330132	-0.08264132	-0.23588432	-0.06418532
0.51303532	0.08761432	0.04382832	-0.07983632	-0.23761032	-0.06341532
0.51288832	0.08822532	0.04434532	-0.07667432	-0.23895532	-0.06310632
0.51241432	0.08881632	0.04478632	-0.07347132	-0.23968732	-0.06336532
0.51201732	0.08947132	0.04518632	-0.06454332	-0.23885132	-0.06408432
0.51136032	0.09012632	0.04557332	-0.05982332	-0.23970532	-0.06573432
0.51052332	0.09079432	0.04593632	-0.05442332	-0.24259632	-0.06713132
0.50965332	0.09150632	0.04630132	-0.04685932	-0.23941532	-0.06904732
0.50857632	0.09223132	0.04668932	-0.04166832	-0.23847132	-0.07080032
0.50748732	0.09301932	0.04710032	-0.03002432	-0.23319432	-0.07221432
0.50612632	0.09379432	0.04753032	-0.02505532	-0.22836032	-0.07345432
0.50474932	0.09457332	0.04797032	-0.01780832	-0.22675532	-0.07396432
0.50336532	0.09534432	0.04841032	-0.00984032	-0.22322932	-0.07438132
0.50209432	0.09612232	0.04888032	-0.00233532	-0.21740932	-0.07468032
0.50097932	0.09692632	0.04941432	0.00389232	-0.20911232	-0.07489032
0.49997532	0.09773332	0.05002132	0.00671632	-0.21080832	-0.07415532
0.49905732	0.09856832	0.05072232	0.00613032	-0.20775932	-0.07320232
0.49837832	0.09946432	0.05149932	0.00896432	-0.20619832	-0.07184132
0.49771532	0.10040032	0.05236132	0.00728032	-0.20201132	-0.07029632
0.49713032	0.10137932	0.05331032	0.00570732	-0.20385232	-0.06787932
0.49660332	0.10241232	0.05433932	0.00119532	-0.20313732	-0.06574632
0.49615932	0.10350832	0.05544932	-0.00019632	-0.19915532	-0.06341332
0.49565732	0.10461732	0.05661832	-0.00392732	-0.19679332	-0.06046332
0.49522732	0.10577832	0.05784532	-0.00444332	-0.19353032	-0.05744632
0.49478032	0.10699532	0.05911932	-0.00651632	-0.18769432	-0.05410532
0.49417732	0.10821632	0.06041032	-0.00825232	-0.18450832	-0.05028232
0.49352732	0.10946932	0.06172732	-0.01253732	-0.18041732	-0.04661132
0.49316032	0.11084332	0.06309232	-0.01187432	-0.17378332	-0.04355832
0.49280032	0.11223432	0.06450132	-0.01074732	-0.17145832	-0.04008532
0.49247332	0.11366432	0.06596132	-0.01527632	-0.16870832	-0.03659732
0.49223032	0.11512232	0.06747532	-0.02115832	-0.16484132	-0.03305432
0.49197432	0.11658132	0.06900432	-0.02613832	-0.16193732	-0.02908832
0.49197332	0.11808232	0.07057632	-0.03256332	-0.16030732	-0.02487032
0.49207632	0.11959332	0.07219032	-0.03818832	-0.15633032	-0.02057432
0.49223232	0.12110832	0.07378232	-0.04441432	-0.15537832	-0.01611332
0.49245832	0.12264632	0.07534932	-0.04838432	-0.15365932	-0.01143932
0.49268132	0.12415432	0.07685032	-0.05172732	-0.15191432	-0.00717432
0.49291132	0.12565532	0.07831932	-0.05609032	-0.14887432	-0.00290432
0.49333232	0.12721432	0.07976032	-0.05997532	-0.14733032	0.00085532
0.49391032	0.12885832	0.08120932	-0.06294932	-0.14535332	0.00406132
0.49440432	0.13057232	0.08262632	-0.06815032	-0.14275732	0.00709232
0.49481332	0.13235432	0.08400832	-0.07261332	-0.13671032	0.01056532
0.49519832	0.13416832	0.08533732	-0.07669432	-0.13391232	0.01388132
0.49517632	0.13592032	0.08655232	-0.08219232	-0.12720532	0.01763032
0.49566332	0.13782232	0.08779932	-0.08354432	-0.12281332	0.02108032
0.49579732	0.13966832	0.08894932	-0.08659132	-0.11712432	0.02493932
0.49611932	0.14157132	0.09005132	-0.08805832	-0.10972832	0.02838232
0.49634632	0.14348932	0.09104832	-0.08830532	-0.10383232	0.03163232
0.49671532	0.14549432	0.09193632	-0.08518932	-0.09756032	0.03433532
0.49670732	0.14743532	0.09265132	-0.08326732	-0.08962132	0.03661732
0.49691132	0.14947732	0.09328532	-0.07749132	-0.08149632	0.03860232
0.49695132	0.15152932	0.09379332	-0.07364232	-0.07252232	0.04042032
0.49723432	0.15367832	0.09425332	-0.06861232	-0.06370632	0.04180032
0.49783032	0.15595432	0.09468932	-0.06477132	-0.05768032	0.04382932
0.49843732	0.15825932	0.09505832	-0.06589832	-0.05053832	0.04581232
0.49919332	0.16060032	0.09539132	-0.06867832	-0.04611232	0.04777832
0.50010432	0.16293932	0.09568732	-0.07444332	-0.03990332	0.04936232
0.50135732	0.16533032	0.09596832	-0.07911932	-0.03613232	0.05111632
0.50277332	0.16775232	0.09619932	-0.08500132	-0.03335932	0.05290832
0.50447032	0.17024232	0.09638832	-0.09098032	-0.03121032	0.05473532
0.50625232	0.17271932	0.09651932	-0.09674732	-0.03072132	0.05650032
0.50821032	0.17520832	0.09661032	-0.10027632	-0.03016632	0.05848132
0.51029232	0.17770932	0.09666132	-0.10295732	-0.03013632	0.06079732
0.51245132	0.18023532	0.09670432	-0.10460332	-0.02998332	0.06330232
0.51458632	0.18278632	0.09670332	-0.10650632	-0.02875532	0.06614532
0.51690532	0.18545032	0.09670532	-0.10841532	-0.02814932	0.06924232
0.51934732	0.18819032	0.09667732	-0.10921632	-0.02728632	0.07225632
0.52156632	0.19085332	0.09655732	-0.11191932	-0.02622632	0.07585432
0.52391432	0.19356832	0.09636832	-0.11188732	-0.02343732	0.07851432
0.52658132	0.19640032	0.09618132	-0.11039132	-0.02374732	0.08141132
0.52864632	0.19900532	0.09578332	-0.10951232	-0.02159632	0.08369632
0.53129032	0.20178832	0.09540032	-0.10491532	-0.02208332	0.08573832
0.53392132	0.20451232	0.09493732	-0.09917732	-0.02144832	0.08650532
0.53645232	0.20716932	0.09440632	-0.09277932	-0.02095132	0.08728032
0.53905032	0.20983732	0.09384432	-0.08674432	-0.01998832	0.08772932
0.54190332	0.21262532	0.09331132	-0.08107032	-0.02126032	0.08890632
0.54477432	0.21538032	0.09281732	-0.07935332	-0.01965032	0.08962432
0.54807432	0.21831632	0.09242132	-0.07898332	-0.02059332	0.09059632
0.55151632	0.22132832	0.09204432	-0.08234032	-0.02137032	0.09194032
0.55541132	0.22453532	0.09171732	-0.08501632	-0.02394932	0.09311132
0.55900832	0.22761132	0.09131432	-0.08941532	-0.02523732	0.09445632
0.56282832	0.23076932	0.09089032	-0.09238932	-0.02719532	0.09586532
0.56656532	0.23392732	0.09036932	-0.09421532	-0.02582632	0.09669532
0.57052432	0.23722432	0.08979432	-0.09037732	-0.02693832	0.09761032
0.57419632	0.24047932	0.08911232	-0.08464632	-0.02571232	0.09860532
0.57779632	0.24383532	0.08841732	-0.07672032	-0.02195032	0.09962532
0.58139232	0.24740132	0.08775832	-0.06836232	-0.01529332	0.10154232
0.58509932	0.25119532	0.08718532	-0.06118232	-0.00773932	0.10402632
0.58884432	0.25505132	0.08670232	-0.05764332	-0.00101432	0.10840632
0.59328732	0.25916032	0.08639632	-0.05606332	0.00351932	0.11377832
0.59807832	0.26331132	0.08620032	-0.05669432	0.00627532	0.11980032
0.60341532	0.26754332	0.08610332	-0.05914432	0.00563932	0.12622232
0.60884732	0.27170132	0.08606132	-0.06569232	0.00394932	0.13208932
0.61489832	0.27605632	0.08613932	-0.07298832	0.00032732	0.13824232
0.62141332	0.28056632	0.08631332	-0.08114532	-0.00381332	0.14488132
0.62805932	0.28509932	0.08652032	-0.08908932	-0.00915132	0.15172032
0.63502332	0.28978732	0.08678932	-0.09617832	-0.01411632	0.15866832
0.64214532	0.29458332	0.08710432	-0.10333632	-0.01944532	0.16610732
0.64931232	0.29940832	0.08745132	-0.11285332	-0.02435932	0.17372232
0.65715532	0.30457132	0.08791132	-0.12120832	-0.02938232	0.18111132
0.66482132	0.30967332	0.08836532	-0.12919532	-0.03337932	0.18873932
0.67213332	0.31467832	0.08880232	-0.13705632	-0.03612332	0.19650932
0.68004132	0.32005732	0.08937732	-0.14280132	-0.03882732	0.20351032
0.68794832	0.32556432	0.09001332	-0.14794332	-0.04060532	0.21079732
0.69553432	0.33107332	0.09066332	-0.15011332	-0.04046132	0.21811632
0.70375832	0.33702132	0.09146432	-0.14786032	-0.04283232	0.22587532
0.71124032	0.34271632	0.09222132	-0.14445232	-0.04314732	0.23421532
0.71897832	0.34851732	0.09306832	-0.13760932	-0.04540432	0.24227532
0.72714032	0.35440332	0.09401632	-0.12923132	-0.05084932	0.25111332
0.73522232	0.36010032	0.09499332	-0.12057732	-0.05726432	0.25924132
0.74349032	0.36570032	0.09604532	-0.11158732	-0.06572032	0.26803332
0.75187732	0.37118532	0.09718332	-0.10413032	-0.07552232	0.27527732
0.76058432	0.37672132	0.09846132	-0.09776932	-0.08578832	0.28323532
0.76944832	0.38231732	0.09983632	-0.09221532	-0.09558232	0.29188432
0.77845232	0.38808232	0.10125732	-0.08593732	-0.10431432	0.30042532
0.78740832	0.39393532	0.10267932	-0.07954832	-0.11154432	0.31079332
0.79583432	0.39960432	0.10396632	-0.07365732	-0.11456732	0.32034932
0.80440432	0.40535232	0.10513232	-0.06662732	-0.11869132	0.32944832
0.81291132	0.41104932	0.10613332	-0.05832732	-0.12166032	0.33893532
0.82113532	0.41652932	0.10688932	-0.04876032	-0.12350332	0.34637932
0.82952832	0.42201332	0.10745232	-0.03898432	-0.12664632	0.35402332
0.83754232	0.42720832	0.10769532	-0.02874132	-0.13022632	0.36090232
0.84570532	0.43236332	0.10768732	-0.01643032	-0.13449332	0.36660832
0.85389732	0.43741632	0.10744432	-0.00161832	-0.13894832	0.37112132
0.86107532	0.44188632	0.10689132	0.00734432	-0.14121132	0.37420632
0.86880432	0.44665532	0.10627432	0.01750932	-0.14507632	0.37672332
0.87628032	0.45135532	0.10547932	0.02408032	-0.15004332	0.37842432
0.88407232	0.45628932	0.10452032	0.03428032	-0.15548832	0.37978532
0.89065632	0.46070332	0.10323632	0.04427832	-0.15913232	0.38014632
0.89747532	0.46532432	0.10178932	0.05730832	-0.16359132	0.37914632
0.90485532	0.47032832	0.10021632	0.07070732	-0.17242132	0.37736132
0.91123332	0.47487632	0.09833932	0.07835932	-0.17714032	0.37468232
0.91747132	0.47931332	0.09625832	0.08059832	-0.18129132	0.37035832
0.92372232	0.48361332	0.09396832	0.07951032	-0.18802532	0.36475832
0.92969832	0.48759132	0.09146932	0.07330932	-0.19555132	0.35772932
0.93645632	0.49183132	0.08876932	0.06648832	-0.20916532	0.34891232
0.94386432	0.49627932	0.08579532	0.06227032	-0.22862632	0.33949232
0.95105832	0.50054032	0.08246132	0.05285432	-0.24726032	0.32822132
0.95764332	0.50438832	0.07881332	0.04079932	-0.26736432	0.31518532
0.96398132	0.50803932	0.07489432	0.02455732	-0.28568532	0.30038332
0.97018732	0.51128932	0.07056532	0.40359832	-0.59777932	0.35408632
0.97562332	0.51484032	0.06646632	0.00226732	-0.31436732	0.26788832
0.97995232	0.51756832	0.06201532	-0.01607732	-0.32106832	0.25239532
0.98472832	0.52052032	0.05756732	-0.03910732	-0.33252632	0.23713432
0.98925232	0.52305932	0.05273232	0.37488232	-0.59075632	0.26730932
0.99326932	0.52588332	0.04833232	-0.07510332	-0.35284932	0.20944832
0.99583232	0.52776032	0.04360932	-0.09126532	-0.35315532	0.19612532
0.99988332	0.53053032	0.03899732	-0.09800932	-0.36476232	0.18190832
1.00214032	0.53246832	0.03449632	-0.10721432	-0.36037632	0.17234432
1.00522032	0.53495532	0.03009032	-0.11572032	-0.36862932	0.16116432
1.00686032	0.53681132	0.02586032	-0.12233532	-0.36215432	0.15233532
1.00899032	0.53899732	0.02179732	-0.12720032	-0.36301132	0.14435932
1.01055032	0.54087232	0.01790132	-0.13565732	-0.36403232	0.13812732
1.01231032	0.54283632	0.01416132	-0.14366432	-0.37056932	0.13285632
1.01397032	0.54471932	0.01059732	-0.15219232	-0.37738832	0.12921132
1.01540032	0.54651632	0.00721632	-0.16064032	-0.38135332	0.12639932
1.01650032	0.54811532	0.00401832	-0.17043332	-0.37795332	0.12501232
1.01829032	0.55000532	0.00091932	-0.17610232	-0.38168732	0.12328732
1.01941032	0.55151432	-0.00205232	-0.18642932	-0.38876732	0.12002432
1.02071032	0.55308132	-0.00493032	-0.19654832	-0.39607932	0.11660532
1.02228032	0.55475032	-0.00770532	-0.20434132	-0.40626932	0.11337432
1.02384032	0.55643132	-0.01037632	-0.21135632	-0.41063732	0.11088832
1.02528032	0.55806032	-0.01285432	-0.21918332	-0.41446132	0.10814132
1.02561032	0.55912332	-0.01518732	-0.22530332	-0.41109232	0.10680132
1.02576032	0.56004632	-0.01745432	-0.23589032	-0.41294232	0.10363632
1.02544032	0.56067732	-0.01956732	-0.24491832	-0.41185332	0.10220232
1.02544032	0.56144632	-0.02157632	-0.24894932	-0.41144432	0.10027532
1.02671032	0.56293632	-0.02355132	-0.24981532	-0.41997532	0.09682932
1.02861032	0.56481132	-0.02544432	-0.24525632	-0.42973732	0.09642232
1.02966032	0.56620532	-0.02726832	-0.24198232	-0.43378432	0.09605332
1.02944032	0.56688732	-0.02905332	-0.24296132	-0.43480832	0.09651932
1.02877032	0.56728232	-0.03077032	-0.24673432	-0.43101032	0.09714132
1.02872032	0.56790932	-0.03249532	-0.24721032	-0.42951532	0.09819732
1.02898032	0.56857932	-0.03421032	-0.24726132	-0.42951732	0.09775532
1.02930032	0.56916332	-0.03593632	-0.24729532	-0.43347632	0.09827032
1.03011032	0.56997432	-0.03760132	-0.24654832	-0.43615732	0.09893032
1.03100032	0.57076232	-0.03920232	-0.24635432	-0.44527932	0.09845032
1.03141032	0.57128732	-0.04071832	-0.25069832	-0.44626932	0.09892532
1.03298032	0.57244532	-0.04220632	-0.25269932	-0.45569032	0.09851132
1.03380032	0.57320432	-0.04362532	-0.25662532	-0.45427432	0.09952932
1.03391032	0.57357932	-0.04497332	-0.25978032	-0.45774432	0.09902632
1.03499032	0.57452332	-0.04633532	-0.25831032	-0.46278832	0.09892232
1.03555032	0.57520432	-0.04762632	-0.25576032	-0.46531132	0.09977132
1.03504032	0.57534832	-0.04881932	-0.25566732	-0.46885432	0.10014532
1.03421032	0.57540432	-0.04993732	-0.25497232	-0.46442632	0.10170832
1.03436032	0.57607932	-0.05106732	-0.24964332	-0.46352032	0.10312332
1.03371032	0.57638532	-0.05210732	-0.24761132	-0.45813332	0.10371032
1.03316032	0.57675132	-0.05313932	-0.24519932	-0.45255832	0.10550832
1.03352032	0.57759032	-0.05424732	-0.24235532	-0.45792132	0.10504632
1.03247032	0.57763832	-0.05529632	-0.24548732	-0.45990932	0.10439232
1.03187032	0.57794032	-0.05641232	-0.24797532	-0.45778632	0.10366832
1.03121032	0.57824432	-0.05753232	-0.25253232	-0.46556732	0.10046432
1.03076032	0.57875732	-0.05862232	-0.25360932	-0.46436332	0.09867532
1.03078032	0.57954832	-0.05970332	-0.25090432	-0.46395832	0.09687532
1.03054032	0.58020132	-0.06078632	-0.24934232	-0.45720932	0.09695432
1.02984032	0.58056732	-0.06185932	-0.25045132	-0.45642732	0.09554432
1.02882032	0.58072632	-0.06292832	-0.24905332	-0.45834132	0.09335932
1.02719032	0.58052532	-0.06393832	-0.25408432	-0.45896032	0.09177332
1.02632032	0.58075132	-0.06499432	-0.25528332	-0.45962232	0.09027132
1.02532032	0.58086832	-0.06596532	-0.25642432	-0.45652032	0.08956032
1.02524032	0.58146432	-0.06695132	-0.25653632	-0.45395632	0.08852032
1.02556032	0.58224432	-0.06796232	-0.25677132	-0.45259132	0.08682732
1.02601032	0.58304632	-0.06896432	-0.25412132	-0.45198732	0.08481332
1.02560032	0.58333732	-0.06991232	-0.25703832	-0.45384832	0.08228932
1.02461032	0.58325832	-0.07081732	-0.26143632	-0.44981032	0.08039032
1.02376032	0.58319532	-0.07172832	-0.26571132	-0.44924532	0.07866932
1.02265032	0.58295332	-0.07261432	-0.27251032	-0.44797532	0.07640032
1.02073032	0.58220232	-0.07347732	-0.28046032	-0.44336332	0.07459432
1.02137032	0.58285532	-0.07453432	-0.27893632	-0.44977932	0.07193832
1.02148032	0.58317632	-0.07549832	-0.27681532	-0.45213632	0.06878332
1.02146032	0.58339532	-0.07642532	-0.27739732	-0.45308532	0.06634532
1.02158032	0.58362732	-0.07731532	-0.27805532	-0.45770332	0.06412032
1.02112032	0.58351032	-0.07811332	-0.27960832	-0.45500232	0.06292932
1.02159032	0.58382332	-0.07892832	-0.27804332	-0.45434432	0.06157232
1.02203032	0.58408132	-0.07969232	-0.27529532	-0.46206632	0.05896732
1.02191032	0.58398632	-0.08027432	-0.27444732	-0.45977932	0.05856832
1.02203032	0.58402732	-0.08076232	-0.27192932	-0.45888532	0.05816432
1.02196032	0.58393032	-0.08103832	-0.27226432	-0.45950032	0.05739832
1.02162032	0.58370032	-0.08113432	-0.26859132	-0.45846032	0.05774932
1.02135032	0.58353732	-0.08097732	-0.26920032	-0.45499632	0.05992432
1.02147032	0.58362232	-0.08058132	-0.26790832	-0.45589332	0.06136732
1.02125032	0.58353632	-0.07988832	-0.26650432	-0.45722632	0.06515032
1.02090032	0.58338132	-0.07891132	-0.26720032	-0.45965132	0.06943832
1.02035032	0.58311632	-0.07768232	-0.26947432	-0.45948632	0.07446532
1.02039032	0.58320032	-0.07627032	-0.26888732	-0.46199132	0.07947132
1.02003032	0.58307932	-0.07460332	-0.26814432	-0.46030632	0.08620232
1.01962032	0.58298932	-0.07270332	-0.26809532	-0.45860132	0.09315232
1.01926032	0.58297732	-0.07063832	-0.26537332	-0.46039932	0.09942232
1.01868032	0.58289532	-0.06839532	-0.26229732	-0.45601032	0.10815132
1.01843032	0.58306532	-0.06608232	-0.25747332	-0.45890632	0.11647932
1.01850032	0.58341532	-0.06376732	-0.24935532	-0.46291932	0.12479932
1.01754032	0.58319632	-0.06138832	-0.24215632	-0.46438032	0.13337432
1.01749032	0.58354032	-0.05912732	-0.23146132	-0.46015532	0.14288432
1.01693032	0.58357632	-0.05692032	-0.22543532	-0.46236132	0.15152232
1.01637032	0.58362432	-0.05484332	-0.21594632	-0.45978932	0.16009632
1.01506032	0.58325132	-0.05292032	-0.20800332	-0.45390532	0.16964232
1.01513032	0.58361232	-0.05129332	-0.19825732	-0.45945732	0.17712032
1.01400032	0.58326532	-0.04988132	-0.19010632	-0.45160932	0.18505732
1.01363032	0.58327932	-0.04886232	-0.18050132	-0.45100732	0.19071432
1.01313032	0.58313532	-0.04818332	-0.17319232	-0.45242632	0.19600032
1.01310032	0.58319232	-0.04794732	-0.16798732	-0.45739032	0.19888632
1.01237032	0.58277032	-0.04813832	-0.16598832	-0.45244532	0.20077232
1.01217032	0.58253332	-0.04890832	-0.16552032	-0.45351832	0.20041232
1.01215032	0.58223532	-0.05031332	-0.16742732	-0.45488132	0.19712832
1.01194032	0.58169232	-0.05229332	-0.18096732	-0.45899932	0.19157032
1.01206032	0.58117032	-0.05487432	-0.19374232	-0.45796132	0.18314332
1.01313032	0.58105532	-0.05807532	-0.20751332	-0.46893132	0.17170032
1.01293032	0.58016532	-0.06174332	-0.23579632	-0.46749832	0.15876432
1.01341032	0.57960432	-0.06601132	-0.25837332	-0.47361032	0.14412232
1.01292032	0.57844732	-0.07074032	-0.28372232	-0.47057032	0.12933832
1.01404032	0.57819532	-0.07601432	-0.30750032	-0.48323232	0.10743932
1.01533032	0.57807232	-0.08168132	-0.31801832	-0.49348032	0.08281432
1.01608032	0.57777732	-0.08736432	-0.32836132	-0.49583432	0.06113632
1.01674032	0.57758432	-0.09291632	-0.33598032	-0.48868832	0.04141632
1.01690032	0.57725332	-0.09808632	-0.33042932	-0.48520132	0.02132232
1.01708032	0.57841432	-0.10018132	-0.21869832	-0.44706732	0.03016332
1.01588032	0.57875032	-0.09985532	-0.21327132	-0.46055832	0.04029432
1.01657032	0.57899332	-0.09991832	-0.20328432	-0.46504732	0.04075932
1.01584032	0.57828532	-0.09978132	-0.19958032	-0.46917132	0.03946132
1.01546032	0.57782032	-0.09887132	-0.21009232	-0.46583532	0.03654732
1.01563032	0.57786532	-0.09695532	-0.23376832	-0.47319332	0.03627632
1.01542032	0.57799832	-0.09395332	-0.25712432	-0.47339532	0.04366632
1.01481032	0.57824532	-0.09010332	-0.28386932	-0.48072132	0.05465532
1.01430032	0.57866332	-0.08557332	-0.29672932	-0.48423532	0.06984632
1.01381032	0.57911732	-0.08068332	-0.29693232	-0.48769332	0.08807832
1.01307032	0.57935732	-0.07556832	-0.29285832	-0.48356632	0.10745232
1.01226032	0.57949132	-0.07048732	-0.27691332	-0.47557532	0.12777332
1.01268032	0.58025732	-0.06564132	-0.25707532	-0.48417332	0.14333732
1.01186032	0.58018332	-0.06090632	-0.23581832	-0.48222032	0.15821432
1.01132032	0.58015432	-0.05650532	-0.21559532	-0.47523632	0.17242632
1.01087032	0.57997932	-0.05242432	-0.19412232	-0.46706632	0.18457632
1.01075032	0.57984232	-0.04870032	-0.16885532	-0.46045432	0.19343432
1.01146032	0.58002832	-0.04538932	-0.15164332	-0.45832332	0.19970632
1.01131032	0.57958132	-0.04235332	-0.14060132	-0.45957532	0.20465232
1.01088032	0.57891532	-0.03966032	-0.13570632	-0.45195732	0.20962532
1.01087032	0.57845832	-0.03723032	-0.12898732	-0.44232532	0.21277232
1.01015032	0.57758032	-0.03499632	-0.12595532	-0.43922732	0.21698632
1.01093032	0.57758732	-0.03302932	-0.11652332	-0.44194632	0.21979032
1.01006032	0.57665932	-0.03119632	-0.11089232	-0.42862232	0.22414132
1.01024032	0.57623232	-0.02961832	-0.10633432	-0.43022932	0.22686332
1.01130032	0.57624532	-0.02826532	-0.09562032	-0.42904632	0.22893832
1.01242032	0.57619132	-0.02706932	-0.08953832	-0.43218032	0.23033432
1.01244032	0.57551632	-0.02597632	-0.08492732	-0.42747332	0.23186232
1.01236032	0.57475532	-0.02495332	-0.08560632	-0.42470932	0.23248932
1.01353032	0.57472032	-0.02401632	-0.07961932	-0.42722932	0.23368632
1.01369032	0.57408932	-0.02311932	-0.07732232	-0.42303932	0.23516032
1.01452032	0.57383732	-0.02230532	-0.07005132	-0.41932532	0.23642132
1.01465032	0.57313332	-0.02151332	-0.06718632	-0.41698232	0.23692632
1.01540032	0.57274432	-0.02078432	-0.06154132	-0.41179532	0.23749432
1.01561032	0.57194732	-0.02006132	-0.05895032	-0.40536732	0.23731232
1.01563032	0.57097632	-0.01933132	-0.05620532	-0.39947632	0.23717532
1.01540032	0.56984832	-0.01858032	-0.05369732	-0.38846232	0.23747032
1.01668032	0.56952432	-0.01783832	-0.04291332	-0.39016832	0.23798032
1.01761032	0.56894632	-0.01705832	-0.03152432	-0.38975832	0.23935232
1.01668032	0.56724732	-0.01617232	-0.03530032	-0.37605232	0.23882232
1.01747032	0.56639432	-0.01531232	-0.02962032	-0.37012432	0.23849232
1.01776032	0.56517332	-0.01438432	-0.02655632	-0.36532032	0.23741632
1.01839032	0.56408232	-0.01341032	-0.02209932	-0.36325932	0.23697032
1.01858032	0.56270832	-0.01239832	-0.01935332	-0.35960732	0.23600232
1.01809032	0.56097032	-0.01130632	-0.01753832	-0.34996532	0.23438432
1.01764032	0.55923432	-0.01018332	-0.01592632	-0.34224932	0.23340432
1.01809032	0.55801132	-0.00898532	-0.01074632	-0.34551032	0.23296332
1.01711032	0.55604232	-0.00772532	-0.01526032	-0.33519432	0.23243032
1.01587032	0.55395632	-0.00643132	-0.01827532	-0.32638232	0.23202332
1.01579032	0.55253432	-0.00511032	-0.01148832	-0.32320232	0.23214632
1.01447032	0.55043732	-0.00371532	-0.01297332	-0.31628032	0.23211432
1.01357032	0.54864732	-0.00224432	-0.01548632	-0.31338332	0.23376132
1.01222032	0.54663632	-0.00074132	-0.01817932	-0.30586532	0.23509732
1.01135032	0.54489932	0.00080532	-0.02144232	-0.30377032	0.23689732
1.00994032	0.54288232	0.00231932	-0.02723932	-0.29389532	0.23777132
1.00877032	0.54099232	0.00379632	-0.02751132	-0.28724332	0.23845332
1.00697032	0.53873632	0.00524032	-0.03232232	-0.28091632	0.23949232
1.00531032	0.53654132	0.00662732	-0.03469132	-0.27323632	0.23971832
1.00414032	0.53464332	0.00801632	-0.04044232	-0.26894232	0.24077132
1.00334032	0.53297232	0.00934432	-0.04403632	-0.26741332	0.24140332
1.00212032	0.53108432	0.01061532	-0.04886132	-0.26085532	0.24180732
1.00050032	0.52899332	0.01182932	-0.05719632	-0.25420032	0.24249332
0.99869332	0.52681132	0.01298132	-0.06416632	-0.24811532	0.24393932
0.99753432	0.52497532	0.01405832	-0.06985832	-0.24355832	0.24441032
0.99622832	0.52306632	0.01510232	-0.07819232	-0.24133732	0.24524032
0.99527032	0.52137332	0.01607932	-0.08345532	-0.23983132	0.24620132
0.99302932	0.51908432	0.01701132	-0.09449032	-0.23227432	0.24750832
0.99153332	0.51725832	0.01790632	-0.10146732	-0.23113932	0.24900632
0.98935932	0.51515932	0.01876632	-0.11059032	-0.22602232	0.25137232
0.98810532	0.51363032	0.01960632	-0.11687432	-0.22401532	0.25308832
0.98623132	0.51184932	0.02035132	-0.12194932	-0.21865032	0.25478932
0.98405532	0.50992732	0.02103532	-0.13022132	-0.21473332	0.25684232
0.98216432	0.50816632	0.02166932	-0.13826932	-0.20852032	0.25762832
0.97991632	0.50623832	0.02220832	-0.14708332	-0.20358932	0.25896332
0.97814932	0.50459232	0.02269032	-0.15334932	-0.19767832	0.25960832
0.97583232	0.50267332	0.02311332	-0.16290432	-0.19298832	0.26059332
0.97417932	0.50106832	0.02349932	-0.16933232	-0.18735132	0.26120632
0.97218632	0.49922932	0.02382132	-0.17777032	-0.18324932	0.26202732
0.97016732	0.49726932	0.02411832	-0.18460832	-0.17911132	0.26233332
0.96905132	0.49570832	0.02440132	-0.18862632	-0.17760932	0.26281632
0.96716732	0.49369632	0.02464632	-0.19610732	-0.17560932	0.26344132
0.96596832	0.49200332	0.02487932	-0.20206532	-0.17594632	0.26439932
0.96472832	0.49024832	0.02511032	-0.20989032	-0.17553332	0.26499932
0.96283232	0.48814432	0.02531032	-0.21925932	-0.17523732	0.26595332
0.96131832	0.48625032	0.02547132	-0.22710332	-0.17751632	0.26662732
0.95972132	0.48435632	0.02556632	-0.23111332	-0.17721532	0.26687332
0.95819532	0.48257032	0.02563832	-0.23351532	-0.17764732	0.26766832
0.95672532	0.48089732	0.02571532	-0.23446732	-0.17822032	0.26868732
0.95405232	0.47869432	0.02578132	-0.23714232	-0.17636432	0.26989632
0.95183932	0.47679332	0.02585132	-0.23711032	-0.17211532	0.27131832
0.95018532	0.47519732	0.02596632	-0.23638232	-0.17099932	0.27236432
0.94779432	0.47324432	0.02609432	-0.23834432	-0.16969532	0.27384032
0.94551432	0.47133832	0.02623932	-0.24096632	-0.16807032	0.27436432
0.94338632	0.46944732	0.02640632	-0.24623032	-0.16754232	0.27546632
0.94199232	0.46786132	0.02659732	-0.25022032	-0.16991732	0.27567332
0.93989632	0.46589132	0.02673432	-0.25462532	-0.17083132	0.27569732
0.93804832	0.46402632	0.02682132	-0.25560532	-0.17425032	0.27544932
0.93588332	0.46205232	0.02683732	-0.25671632	-0.17618832	0.27418032
0.93357832	0.46005732	0.02685832	-0.25638832	-0.17682932	0.27281732
0.93117032	0.45808832	0.02689032	-0.25570632	-0.17683832	0.27208332
0.92839832	0.45601632	0.02694632	-0.25686132	-0.17493532	0.27109332
0.92642632	0.45438532	0.02705832	-0.25548232	-0.17574532	0.27127232
0.92444432	0.45281532	0.02719132	-0.25430832	-0.17519032	0.27050432
0.92190532	0.45095832	0.02732132	-0.25413532	-0.17414932	0.26985632
0.92001632	0.44938232	0.02748332	-0.25423232	-0.17489932	0.26834032
0.91760132	0.44750632	0.02764632	-0.25588232	-0.17393732	0.26702132
0.91551232	0.44575832	0.02785732	-0.25814732	-0.17625632	0.26560732
0.91346232	0.44400932	0.02810732	-0.26373632	-0.17898532	0.26313432
0.91214332	0.44256332	0.02846632	-0.27025032	-0.18581332	0.26093332
0.91063432	0.44100632	0.02882032	-0.27777032	-0.19048132	0.25824232
0.90916232	0.43940932	0.02917232	-0.28754132	-0.19641832	0.25550332
0.90767632	0.43770432	0.02947332	-0.29698132	-0.20365632	0.25243332
0.90624232	0.43594632	0.02972832	-0.30688832	-0.21008732	0.24814232
0.90474632	0.43412832	0.02989832	-0.31355932	-0.21735832	0.24325932
0.90334132	0.43239932	0.03003832	-0.31688032	-0.22426432	0.23849132
0.90133832	0.43045232	0.03017832	-0.32044032	-0.22956932	0.23439232
0.89928532	0.42858632	0.03036032	-0.32450532	-0.23318432	0.23102032
0.89698532	0.42672632	0.03058832	-0.32843232	-0.23638332	0.22848232
0.89487132	0.42504132	0.03085732	-0.33178232	-0.23630432	0.22543932
0.89292632	0.42346632	0.03115632	-0.33541632	-0.23728232	0.22313732
0.89078032	0.42174832	0.03140232	-0.33628832	-0.23755832	0.22048232
0.88843832	0.41984132	0.03158432	-0.33452332	-0.23595732	0.21704432
0.88622632	0.41790732	0.03172632	-0.32874932	-0.23283032	0.21240232
0.88337332	0.41562032	0.03183332	-0.32088532	-0.23194732	0.20833332
0.88090632	0.41356232	0.03201032	-0.31162932	-0.23329332	0.20372132
0.87829432	0.41153232	0.03225732	-0.30289132	-0.23250432	0.20052332
0.87536332	0.40946732	0.03263432	-0.29602632	-0.23057132	0.19919232
0.87273132	0.40767332	0.03313232	-0.29076732	-0.22934332	0.19920832
0.87072832	0.40626632	0.03378132	-0.28463032	-0.22939732	0.20130832
0.86835732	0.40472632	0.03445132	-0.28002132	-0.23074332	0.20437932
0.86644932	0.40339532	0.03513832	-0.27575732	-0.23230632	0.20751632
0.86425732	0.40187832	0.03575032	-0.27181132	-0.23337332	0.21083232
0.86225832	0.40035032	0.03629132	-0.26799432	-0.23497332	0.21294832
0.86071232	0.39893432	0.03673632	-0.26222532	-0.24160832	0.21396832
0.85879832	0.39724732	0.03709432	-0.26053532	-0.24585232	0.21448232
0.85673332	0.39549332	0.03739332	-0.26108432	-0.25086332	0.21465832
0.85493532	0.39389532	0.03767532	-0.26057632	-0.25447332	0.21432632
0.85311532	0.39236532	0.03790832	-0.26073232	-0.25660932	0.21473332
0.85171132	0.39109932	0.03811932	-0.26039132	-0.26020732	0.21618232
0.84980032	0.38959832	0.03822632	-0.26124932	-0.26080732	0.21767032
0.84799132	0.38811132	0.03818332	-0.25896732	-0.26247032	0.21855132
0.84629032	0.38660032	0.03800832	-0.25435132	-0.26486632	0.21898432
0.84387732	0.38474132	0.03767732	-0.25276632	-0.26447032	0.21785732
0.84197532	0.38311532	0.03729432	-0.24933632	-0.26548132	0.21613332
0.84014732	0.38156132	0.03690632	-0.24629532	-0.26664332	0.21363732
0.83826332	0.38006832	0.03656332	-0.24595232	-0.26473332	0.21111332
0.83640932	0.37867532	0.03633232	-0.24585632	-0.26254632	0.20908832
0.83419132	0.37721232	0.03613832	-0.24643232	-0.25836032	0.20727232
0.83232732	0.37597332	0.03598432	-0.24606932	-0.25526232	0.20651632
0.83052132	0.37480632	0.03585032	-0.24399832	-0.25236332	0.20538732
0.82846132	0.37350632	0.03571232	-0.24098232	-0.24694332	0.20414032
0.82667932	0.37230132	0.03557832	-0.23511432	-0.24298132	0.20315332
0.82473032	0.37101232	0.03546232	-0.22747932	-0.23750132	0.20296932
0.82299432	0.36982132	0.03538432	-0.22000432	-0.23543732	0.20409432
0.82104232	0.36851132	0.03534632	-0.21342132	-0.23132532	0.20533432
0.81955332	0.36738832	0.03539032	-0.20658332	-0.22975732	0.20735732
0.81842232	0.36635732	0.03551432	-0.20185032	-0.22865532	0.21152932
0.81727532	0.36523032	0.03564132	-0.20211132	-0.22938732	0.21515232
0.81702132	0.36436632	0.03582032	-0.20293032	-0.23320432	0.21849032
0.81654932	0.36326732	0.03592532	-0.20513632	-0.23373032	0.22138532
0.81640232	0.36208032	0.03599132	-0.21201932	-0.23550332	0.22243232
0.81657632	0.36078332	0.03596132	-0.22069432	-0.23822832	0.22254732
0.81737132	0.35948632	0.03581032	-0.22831532	-0.24359332	0.22084432
0.81777332	0.35777332	0.03549032	-0.23465832	-0.24624032	0.21814432
0.81809332	0.35581232	0.03506132	-0.24010232	-0.25250032	0.21462232
0.81817532	0.35361332	0.03456932	-0.24698532	-0.25595332	0.20945432
0.81795832	0.35123232	0.03404432	-0.25549432	-0.26019332	0.20522732
0.81871832	0.34924032	0.03357432	-0.26270632	-0.26700532	0.20151232
0.81862632	0.34693032	0.03310032	-0.27448332	-0.26846032	0.19844132
0.81908532	0.34484632	0.03268232	-0.28608532	-0.27241932	0.19574532
0.81954032	0.34281432	0.03228632	-0.30000532	-0.27494332	0.19450832
0.81958532	0.34064632	0.03186532	-0.30990732	-0.27493532	0.19423832
0.82001732	0.33866132	0.03141132	-0.31636432	-0.27326632	0.19441532
0.82038332	0.33662632	0.03093232	-0.31886132	-0.27288232	0.19577432
0.82080432	0.33452232	0.03040032	-0.31926032	-0.27360732	0.19681732
0.82180732	0.33246932	0.02987132	-0.31872132	-0.27645632	0.19670732
0.82327232	0.33035732	0.02928232	-0.32225532	-0.27703932	0.19525332
0.82503432	0.32811632	0.02869232	-0.32983432	-0.27922032	0.19215832
0.82660532	0.32561932	0.02806832	-0.34064032	-0.27973432	0.18771732
0.82838332	0.32311632	0.02744532	-0.35063032	-0.28457332	0.18266532
0.82954232	0.32032132	0.02685932	-0.35964932	-0.28651332	0.17736832
0.83054132	0.31750232	0.02637032	-0.36743532	-0.28993332	0.17389432
0.83197332	0.31485532	0.02603632	-0.37308832	-0.29506932	0.17035532
0.83243232	0.31190732	0.02577432	-0.37793532	-0.29858132	0.16773132
0.83323132	0.30916132	0.02564932	-0.37839332	-0.30183532	0.16655732
0.83372332	0.30638932	0.02565532	-0.37800132	-0.30353732	0.16655632
0.83357732	0.30348832	0.02575632	-0.37934932	-0.30688832	0.16739532
0.83488632	0.30124232	0.02604832	-0.37882832	-0.30804532	0.16885932
0.83508132	0.29865832	0.02640932	-0.38233132	-0.30697032	0.17104432
0.83572832	0.29629532	0.02685732	-0.38685932	-0.30605432	0.17340832
0.83647132	0.29398632	0.02736732	-0.39134032	-0.30268032	0.17622232
0.83673232	0.29153032	0.02790332	-0.39699032	-0.29810432	0.17854232
0.83759632	0.28926432	0.02846132	-0.40049232	-0.29582532	0.18087132
0.83786432	0.28681932	0.02898232	-0.40133132	-0.29081032	0.18415132
0.83775332	0.28427032	0.02945932	-0.40067832	-0.28624132	0.18634232
0.83773832	0.28175732	0.02996132	-0.39822532	-0.27825232	0.18956832
0.83767132	0.27920232	0.03044432	-0.39538832	-0.27350932	0.19286332
0.83781532	0.27670632	0.03090232	-0.39406032	-0.26824332	0.19574732
0.83784232	0.27412732	0.03128432	-0.39321032	-0.26230232	0.19841832
0.83827532	0.27158332	0.03159632	-0.39314032	-0.25684332	0.20026332
0.83898132	0.26902332	0.03181432	-0.39450632	-0.25202732	0.20169032
0.83900532	0.26618232	0.03186232	-0.39671732	-0.24290432	0.20173732
0.83933532	0.26333432	0.03182532	-0.39932232	-0.23911732	0.20176332
0.84042332	0.26062632	0.03169632	-0.40029632	-0.23284632	0.20111432
0.84066032	0.25760032	0.03146232	-0.40338032	-0.22876632	0.20016132
0.84070232	0.25451332	0.03112632	-0.40499332	-0.22452732	0.19946232
0.84099832	0.25146632	0.03072032	-0.40677032	-0.21754432	0.19873432
0.84148932	0.24842032	0.03022932	-0.40902332	-0.21453432	0.19722832
0.84189232	0.24531132	0.02962332	-0.41256132	-0.20945532	0.19529132
0.84235232	0.24219632	0.02892332	-0.41627932	-0.20337132	0.19328932
0.84233532	0.23888632	0.02812032	-0.42069132	-0.19898532	0.19047332
0.84234932	0.23560732	0.02725532	-0.42444332	-0.19424432	0.18766732
0.84269932	0.23248532	0.02636932	-0.42569132	-0.19049832	0.18603932
0.84190432	0.22912232	0.02539232	-0.42516832	-0.18355232	0.18528532
0.84171832	0.22591132	0.02437732	-0.42340132	-0.17727432	0.18372332
0.84138332	0.22265532	0.02324932	-0.41965132	-0.17348932	0.18145932
0.84115832	0.21943032	0.02202232	-0.41592932	-0.16762832	0.17836632
0.84164832	0.21632432	0.02073332	-0.41170632	-0.15856132	0.17408132
0.84145432	0.21299032	0.01936032	-0.41195932	-0.14930932	0.16906332
0.84136832	0.20963532	0.01794932	-0.41377832	-0.14092432	0.16273832
0.84140732	0.20635132	0.01654232	-0.41490832	-0.13677332	0.15690732
0.84160132	0.20314632	0.01522132	-0.41420332	-0.13365532	0.15152932
0.84158432	0.19995532	0.01401332	-0.41232732	-0.12994532	0.14856732
0.84206432	0.19691432	0.01296332	-0.40916332	-0.12983332	0.14609532
0.84270232	0.19395232	0.01204732	-0.40635232	-0.13024032	0.14483232
0.84249632	0.19079332	0.01122532	-0.40593732	-0.12804632	0.14513032
0.84345032	0.18788932	0.01046232	-0.40430332	-0.12786132	0.14574232
0.84451432	0.18493932	0.00975032	-0.40512832	-0.12998932	0.14647932
0.84537332	0.18190732	0.00904432	-0.40624532	-0.13000632	0.14718132
0.84680332	0.17892932	0.00828332	-0.40323032	-0.13265232	0.14709632
0.84785132	0.17581432	0.00746032	-0.40176632	-0.13398232	0.14653132
0.84859532	0.17255032	0.00656332	-0.40113932	-0.13287632	0.14573532
0.84974432	0.16929732	0.00558432	-0.39960532	-0.13400932	0.14479032
0.85063232	0.16593232	0.00455532	-0.39614332	-0.13584732	0.14351632
0.85111132	0.16241632	0.00348532	-0.39479532	-0.13436332	0.14231732
0.85139232	0.15883432	0.00239032	-0.39386932	-0.13694832	0.14152732
0.85223132	0.15531832	0.00127832	-0.39248032	-0.14154632	0.14088432
0.85328232	0.15180132	0.00016532	-0.39185132	-0.14328932	0.13993232
0.85428332	0.14826232	-0.00096532	-0.39252532	-0.14674132	0.13933932
0.85464132	0.14450332	-0.00215732	-0.39041432	-0.14939032	0.13892432
0.85522932	0.14072932	-0.00339532	-0.38733432	-0.14871232	0.13777932
0.85686032	0.13704032	-0.00472832	-0.38033832	-0.15058932	0.13631432
0.85684832	0.13299832	-0.00613132	-0.37536632	-0.14921732	0.13417832
0.85711532	0.12891332	-0.00761332	-0.37185232	-0.14759232	0.13016432
0.85805632	0.12486032	-0.00916232	-0.36376132	-0.14424932	0.12701732
0.85782432	0.12057332	-0.01071632	-0.35740632	-0.14134732	0.12336432
0.85802732	0.11631132	-0.01227732	-0.34941432	-0.14418032	0.11864632
0.85853532	0.11205232	-0.01383032	-0.33968732	-0.13663632	0.11520832
0.85857332	0.10768132	-0.01533632	-0.33317032	-0.13751632	0.11024232
0.85975732	0.10342832	-0.01682932	-0.31947432	-0.14015132	0.10538232
0.85991632	0.09899932	-0.01825632	-0.31202232	-0.14276432	0.10024032
0.85991132	0.09456532	-0.01966432	-0.30334432	-0.14374932	0.09663132
0.85968332	0.09015332	-0.02097732	-0.29537732	-0.14657232	0.09139832
0.85988032	0.08586832	-0.02224232	-0.28858932	-0.15046632	0.08788232
0.85855232	0.08149132	-0.02340032	-0.28941132	-0.15397032	0.08270432
0.85829432	0.07733632	-0.02460332	-0.28345032	-0.15739732	0.07845832
0.85831132	0.07324032	-0.02572032	-0.27816432	-0.16203532	0.07470332
0.85798732	0.06915432	-0.02680132	-0.27627732	-0.16410232	0.07000532
0.85849932	0.06515732	-0.02791332	-0.27201332	-0.16998532	0.06525332
0.85902032	0.06112932	-0.02900232	-0.27037132	-0.17774832	0.06066632
0.85933432	0.05711232	-0.03006432	-0.27343132	-0.18249332	0.05592532
0.85983832	0.05313932	-0.03110032	-0.27645732	-0.19040532	0.05132632
0.86037832	0.04918932	-0.03216432	-0.27868732	-0.19316932	0.04736132
0.86089432	0.04529632	-0.03319632	-0.28145532	-0.19802932	0.04292032
0.86100132	0.04140932	-0.03424832	-0.28614132	-0.20319632	0.03737632
0.86158332	0.03757232	-0.03535132	-0.28449832	-0.20553332	0.03346832
0.86145832	0.03369832	-0.03643732	-0.28717432	-0.20800332	0.02733432
0.86095732	0.02985932	-0.03752332	-0.28861032	-0.21075332	0.02166732
0.86117232	0.02610332	-0.03861332	-0.28798732	-0.21121232	0.01669832
0.86045132	0.02240032	-0.03961332	-0.29351632	-0.21684132	0.01031732
0.86120332	0.01880932	-0.04064732	-0.28880832	-0.21407132	0.00674732
0.86175132	0.01529132	-0.04164432	-0.28680632	-0.21403032	0.00294832
0.86192232	0.01178532	-0.04259132	-0.28498632	-0.21654532	-0.00156932
0.86146532	0.00828832	-0.04346432	-0.28573832	-0.22332132	-0.00710432
0.86093132	0.00483232	-0.04424132	-0.28473432	-0.22738232	-0.01128632
0.86204432	0.00141832	-0.04497332	-0.28234532	-0.22441732	-0.01198432
0.86232232	-0.00193932	-0.04559632	-0.28656332	-0.22230032	-0.01502732
0.85972632	-0.00525632	-0.04602832	-0.28118332	-0.23530132	-0.02044832
0.86278032	-0.00850732	-0.04655832	-0.28147132	-0.22054932	-0.01696432
0.85890232	-0.01169932	-0.04688332	-0.28448632	-0.23775032	-0.02453732
0.86158432	-0.01489732	-0.04736332	-0.28001932	-0.22360032	-0.02268132
0.86007132	-0.01805132	-0.04775732	-0.27234532	-0.23219632	-0.02491532
0.85972532	-0.02117732	-0.04802432	-0.27740232	-0.22909832	-0.02897732
0.85947532	-0.02425132	-0.04838032	-0.26131932	-0.22894732	-0.02800932
0.86031232	-0.02729632	-0.04854232	-0.25778832	-0.22268032	-0.02700032
0.86022332	-0.03025732	-0.04854232	-0.25733732	-0.21931832	-0.02730932
0.85879332	-0.03305432	-0.04838532	-0.25662432	-0.22056432	-0.02810932
0.85740332	-0.03581032	-0.04811432	-0.26215232	-0.22181332	-0.03094032
0.85791332	-0.03860832	-0.04789732	-0.26754632	-0.21704932	-0.03120832
0.85953232	-0.04140732	-0.04777032	-0.25800832	-0.20898732	-0.02683832
0.85746632	-0.04395132	-0.04739832	-0.25232532	-0.21751332	-0.02692032
0.85859332	-0.04659732	-0.04698632	-0.26369332	-0.21015032	-0.02701032
0.85736132	-0.04907932	-0.04655932	-0.25275432	-0.21578832	-0.02347832
0.85908332	-0.05167232	-0.04609332	-0.25909632	-0.20781432	-0.02196032
0.85748532	-0.05399732	-0.04562732	-0.25522932	-0.21115632	-0.01963432
0.85811632	-0.05640832	-0.04514632	-0.26017932	-0.20459232	-0.01758732
0.85710332	-0.05868532	-0.04477432	-0.25750532	-0.20607532	-0.01652332
0.85759632	-0.06100432	-0.04436432	-0.25869832	-0.19767132	-0.01526732
0.85716632	-0.06321932	-0.04419532	-0.25414032	-0.18989632	-0.01260732
0.85568032	-0.06529532	-0.04395932	-0.25452532	-0.19424732	-0.01277032
0.85531232	-0.06744732	-0.04377132	-0.24700232	-0.19226732	-0.01097932
0.85501332	-0.06958132	-0.04373932	-0.24683632	-0.19142132	-0.01013632
0.85467832	-0.07165232	-0.04386332	-0.25370932	-0.18991332	-0.01154932
0.85554932	-0.07371732	-0.04411632	-0.25668832	-0.18195432	-0.01158232
0.85528332	-0.07562632	-0.04438932	-0.25302432	-0.18471332	-0.01157032
0.85554732	-0.07752132	-0.04495332	-0.25917132	-0.18084432	-0.01298732
0.85592232	-0.07933532	-0.04563032	-0.25805832	-0.18229032	-0.01463632
0.85587432	-0.08105832	-0.04636232	-0.26717832	-0.18201832	-0.01862032
0.85612532	-0.08270132	-0.04729232	-0.26754832	-0.17995132	-0.02209632
0.85549832	-0.08416732	-0.04833532	-0.26981932	-0.17995432	-0.02689132
0.85568932	-0.08558332	-0.04948432	-0.27082832	-0.17792532	-0.03133332
0.85547632	-0.08677032	-0.05066132	-0.27054332	-0.17737832	-0.03671732
0.85529932	-0.08779932	-0.05185632	-0.27223132	-0.17867032	-0.04067932
0.85530432	-0.08868732	-0.05309932	-0.27678732	-0.17988832	-0.04640332
0.85562932	-0.08942432	-0.05442332	-0.27750232	-0.18141932	-0.05105732
0.85450232	-0.08988632	-0.05570032	-0.28642632	-0.18630132	-0.05735032
0.85567132	-0.09043132	-0.05720332	-0.28458532	-0.18332332	-0.06265032
0.85462732	-0.09060932	-0.05861632	-0.28947032	-0.18649632	-0.06890132
0.85469332	-0.09082032	-0.06012832	-0.28728232	-0.18781932	-0.07398032
0.85484332	-0.09085832	-0.06161532	-0.28446532	-0.18553432	-0.07821132
0.85398132	-0.09064032	-0.06305732	-0.28563632	-0.18288232	-0.08206132
0.85170032	-0.09017732	-0.06442132	-0.29559332	-0.18801032	-0.08690732
0.85236532	-0.08989332	-0.06611532	-0.29126032	-0.18755432	-0.09142032
0.85159432	-0.08945432	-0.06780032	-0.29602732	-0.18524032	-0.09652332
0.85080132	-0.08888532	-0.06957432	-0.30184532	-0.18824132	-0.10283032
0.85115632	-0.08844632	-0.07155532	-0.30129232	-0.18285732	-0.10855432
0.85031532	-0.08784232	-0.07350232	-0.30637932	-0.18279432	-0.11508232
0.84961532	-0.08723032	-0.07549732	-0.30787632	-0.18109332	-0.12123132
0.84927032	-0.08664532	-0.07751332	-0.30630032	-0.17968432	-0.12728232
0.84828532	-0.08600332	-0.07949232	-0.30547532	-0.17837032	-0.13308732
0.84754632	-0.08539332	-0.08154132	-0.30152632	-0.17519132	-0.13790032
0.84649132	-0.08476932	-0.08359132	-0.30008332	-0.17397532	-0.14372932
0.84560532	-0.08417032	-0.08565032	-0.29537132	-0.17065332	-0.14923232
0.84491732	-0.08356132	-0.08758432	-0.28977232	-0.16776832	-0.15272032
0.84347432	-0.08288232	-0.08919632	-0.28764932	-0.16895332	-0.15693232
0.84262532	-0.08229832	-0.09059132	-0.28245732	-0.16960132	-0.15908132
0.84135732	-0.08173632	-0.09158632	-0.28035032	-0.17425732	-0.16087832
0.84092832	-0.08131732	-0.09236532	-0.27702332	-0.17599532	-0.16093132
0.84041032	-0.08099132	-0.09290832	-0.27570032	-0.17704532	-0.16056332
0.84017232	-0.08078432	-0.09330132	-0.27425032	-0.17821232	-0.16063032
0.83994832	-0.08066532	-0.09356532	-0.27418132	-0.17864532	-0.15994032
0.83976632	-0.08063232	-0.09378832	-0.27396532	-0.17876432	-0.16019132
0.83966032	-0.08066632	-0.09400332	-0.27169732	-0.17897632	-0.16073132
0.83963532	-0.08078232	-0.09423032	-0.26780532	-0.17763232	-0.16196632
0.83902932	-0.08089032	-0.09445032	-0.26777832	-0.17601532	-0.16478532
0.83848032	-0.08103532	-0.09470432	-0.26458432	-0.17538532	-0.16705532
0.83796832	-0.08118932	-0.09497032	-0.26058532	-0.17362532	-0.17023532
0.83742632	-0.08132932	-0.09520932	-0.25739632	-0.17073032	-0.17253932
0.83738732	-0.08147832	-0.09543632	-0.25054932	-0.16721732	-0.17367632
0.83695432	-0.08155232	-0.09562232	-0.24565132	-0.16419832	-0.17529532
0.83627032	-0.08154632	-0.09581832	-0.24221632	-0.16298032	-0.17722332
0.83561032	-0.08146632	-0.09609632	-0.23976832	-0.16093032	-0.18024232
0.83539032	-0.08136732	-0.09649632	-0.23735532	-0.15810132	-0.18266332
0.83530732	-0.08120732	-0.09691532	-0.23464532	-0.15650232	-0.18526632
0.83498632	-0.08094432	-0.09726732	-0.23466232	-0.15611432	-0.18715532
0.83501032	-0.08064532	-0.09760032	-0.23174232	-0.15446132	-0.18836932
0.83465932	-0.08023432	-0.09785632	-0.23216632	-0.15323832	-0.18892832
0.83432432	-0.07977532	-0.09812832	-0.22968832	-0.15259532	-0.18958032
0.83434632	-0.07928132	-0.09848632	-0.22402332	-0.14951132	-0.18952132
0.83429532	-0.07872032	-0.09887832	-0.21991332	-0.14640532	-0.18961132
0.83404732	-0.07807532	-0.09925332	-0.21922632	-0.14621332	-0.19064532
0.83356732	-0.07735732	-0.09959132	-0.21855432	-0.14543432	-0.19161732
0.83350432	-0.07661832	-0.09995332	-0.21576132	-0.14444032	-0.19178532
0.83341032	-0.07583032	-0.10020632	-0.21578632	-0.14293032	-0.19218432
0.83331032	-0.07498732	-0.10040332	-0.21532032	-0.14359732	-0.19196332
0.83361632	-0.07414632	-0.10064832	-0.21386732	-0.14337832	-0.19119032
0.83363532	-0.07324032	-0.10086932	-0.21898132	-0.14579132	-0.19195932
0.83391432	-0.07235332	-0.10119932	-0.21915032	-0.14497732	-0.19259932
0.83380532	-0.07140232	-0.10151732	-0.22074432	-0.14664332	-0.19330432
0.83391632	-0.07044232	-0.10183032	-0.21926532	-0.14614632	-0.19293132
0.83402132	-0.06949932	-0.10210032	-0.21895832	-0.14696532	-0.19267332
0.83384532	-0.06849532	-0.10231932	-0.21971732	-0.14558932	-0.19218532
0.83359932	-0.06747532	-0.10256732	-0.22155932	-0.14590132	-0.19223232
0.83375032	-0.06647932	-0.10286132	-0.21975132	-0.14584532	-0.19107832
0.83345832	-0.06545932	-0.10308232	-0.22381632	-0.14715432	-0.19083432
0.83336132	-0.06447232	-0.10334832	-0.22472932	-0.14858732	-0.19067132
0.83296832	-0.06350532	-0.10367132	-0.22570432	-0.14863932	-0.19037932
0.83280532	-0.06257632	-0.10419732	-0.22433032	-0.14609532	-0.19144232
0.83238832	-0.06161432	-0.10489032	-0.22327132	-0.14363632	-0.19367532
0.83181832	-0.06064232	-0.10559932	-0.21996932	-0.14280532	-0.19529932
0.83146432	-0.05966332	-0.10614932	-0.22010132	-0.14290732	-0.19712632
0.83138932	-0.05874732	-0.10661332	-0.22119532	-0.14407332	-0.19787432
0.83120132	-0.05786232	-0.10701332	-0.22352332	-0.14436332	-0.19943732
0.83110832	-0.05702932	-0.10738332	-0.22624532	-0.14582432	-0.20107232
0.83136532	-0.05624832	-0.10765832	-0.23027032	-0.14338232	-0.20175732
0.83106432	-0.05549432	-0.10775632	-0.23536732	-0.14544732	-0.20290632
0.83126032	-0.05481932	-0.10787132	-0.23697832	-0.14474632	-0.20259332
0.83123032	-0.05416632	-0.10794032	-0.23638132	-0.14303132	-0.20204532
0.83050932	-0.05351732	-0.10799632	-0.23528132	-0.14392432	-0.20287932
0.83029332	-0.05293132	-0.10817132	-0.22940432	-0.13855132	-0.20260432
0.82954432	-0.05231332	-0.10823732	-0.22564732	-0.13872032	-0.20318932
0.82947632	-0.05175632	-0.10832032	-0.21849432	-0.13434932	-0.20279832
0.82888632	-0.05115832	-0.10830832	-0.21715832	-0.13235732	-0.20268432
0.82870032	-0.05057632	-0.10835132	-0.21377132	-0.13166632	-0.20273932
0.82867532	-0.05002132	-0.10837332	-0.21374032	-0.13066732	-0.20378732
0.82865432	-0.04949732	-0.10836732	-0.21434332	-0.13022532	-0.20448232
0.82873132	-0.04900532	-0.10834032	-0.21605032	-0.12970832	-0.20583632
0.82904532	-0.04854032	-0.10837032	-0.21437332	-0.12786132	-0.20667332
0.82883432	-0.04804232	-0.10835932	-0.21433432	-0.12765032	-0.20828232
0.82867832	-0.04753632	-0.10838232	-0.21237332	-0.12519232	-0.20953232
0.82786832	-0.04696632	-0.10835232	-0.21456932	-0.12738132	-0.21249132
0.82795732	-0.04643032	-0.10842232	-0.21020232	-0.12397732	-0.21350832
0.82780432	-0.04584532	-0.10841032	-0.20850332	-0.12417132	-0.21499732
0.82767332	-0.04525032	-0.10833332	-0.20925532	-0.12401232	-0.21547232
0.82737032	-0.04462632	-0.10821132	-0.20944832	-0.12377432	-0.21680232
0.82732832	-0.04395932	-0.10816132	-0.20851332	-0.12199632	-0.21722932
0.82719332	-0.04322432	-0.10810632	-0.20871132	-0.12008532	-0.21802532
0.82691632	-0.04240832	-0.10804632	-0.20885532	-0.12141932	-0.21911432
0.82701332	-0.04155532	-0.10811032	-0.20949132	-0.12181732	-0.21977332
0.82724432	-0.04063632	-0.10823232	-0.20580132	-0.12058732	-0.22054232
0.82684532	-0.03962532	-0.10830432	-0.20415432	-0.12219932	-0.22138732
0.82667532	-0.03856832	-0.10840232	-0.20612632	-0.12104132	-0.22201832
0.82656632	-0.03745032	-0.10844132	-0.20171032	-0.12091232	-0.22105032
0.82659332	-0.03629132	-0.10845232	-0.20073632	-0.11949132	-0.22018732
0.82672232	-0.03508732	-0.10850432	-0.20112332	-0.12023032	-0.21914932
0.82659832	-0.03384432	-0.10849432	-0.20740932	-0.12277632	-0.21922632
0.82656432	-0.03259532	-0.10842532	-0.20975232	-0.12563332	-0.21826132
0.82687532	-0.03135632	-0.10840032	-0.21310932	-0.12480732	-0.21620432
0.82704532	-0.03010832	-0.10837832	-0.21539232	-0.12590232	-0.21542832
0.82696832	-0.02885732	-0.10830632	-0.21724332	-0.12812232	-0.21432032
0.82681432	-0.02760532	-0.10828232	-0.21917032	-0.12786332	-0.21351032
0.82677832	-0.02636332	-0.10836432	-0.21643832	-0.12637932	-0.21173632
0.82624732	-0.02512032	-0.10842832	-0.21600632	-0.12550732	-0.21109532
0.82602832	-0.02389232	-0.10859732	-0.21286332	-0.12348732	-0.21052032
0.82500932	-0.02264732	-0.10866432	-0.21937732	-0.12558632	-0.21070032
0.82515332	-0.02144532	-0.10876732	-0.21581232	-0.12529932	-0.20984432
0.82483132	-0.02025532	-0.10871332	-0.21940232	-0.12667632	-0.20913332
0.82473832	-0.01910232	-0.10863132	-0.22233132	-0.12728032	-0.20860932
0.82474332	-0.01794632	-0.10859632	-0.22109032	-0.12678532	-0.20771132
0.82476332	-0.01677732	-0.10856432	-0.22037932	-0.12597932	-0.20667132
0.82433232	-0.01558332	-0.10849232	-0.21856632	-0.12717132	-0.20640132
0.82398432	-0.01435832	-0.10848532	-0.21546532	-0.12524632	-0.20571732
0.82328932	-0.01308232	-0.10844232	-0.21455632	-0.12598432	-0.20603032
0.82272032	-0.01172332	-0.10837332	-0.20858932	-0.12287832	-0.20468832
0.82234932	-0.01029832	-0.10832132	-0.20429932	-0.12612232	-0.20452332
0.82195832	-0.00878032	-0.10823132	-0.20415132	-0.12789232	-0.20408832
0.82204432	-0.00715532	-0.10821732	-0.20479332	-0.13175832	-0.20371532
0.82255532	-0.00540532	-0.10833932	-0.20594032	-0.12933132	-0.20228432
0.82269532	-0.00355832	-0.10848932	-0.20635632	-0.13252032	-0.20203632
0.82263332	-0.00165132	-0.10850832	-0.21447832	-0.13487432	-0.20093032
0.82257932	0.00027632	-0.10848432	-0.21797432	-0.13470932	-0.19852632
0.82303632	0.00219532	-0.10863832	-0.21279132	-0.13222132	-0.19577932
0.82250432	0.00411032	-0.10877532	-0.21209832	-0.13086032	-0.19575132
0.82190432	0.00598032	-0.10886232	-0.21243332	-0.13335532	-0.19542132
0.82171432	0.00782732	-0.10887932	-0.21090032	-0.13119432	-0.19420032
0.82118032	0.00961632	-0.10880332	-0.21404932	-0.12949832	-0.19326632
0.82138132	0.01134232	-0.10884332	-0.21316232	-0.12599332	-0.19278132
0.82084632	0.01303332	-0.10881632	-0.21845732	-0.12639032	-0.19408232
0.82008732	0.01467132	-0.10876932	-0.22184332	-0.12847932	-0.19604132
0.82000532	0.01633732	-0.10883032	-0.22177032	-0.12520432	-0.19763332
0.81976932	0.01800932	-0.10890732	-0.21651132	-0.12360132	-0.19981332
0.81906332	0.01966732	-0.10887132	-0.21831332	-0.12479732	-0.20177632
0.81855732	0.02132432	-0.10875332	-0.21603432	-0.12465732	-0.20332932
0.81755232	0.02293932	-0.10851932	-0.22102832	-0.12633332	-0.20516932
0.81726332	0.02458132	-0.10851632	-0.21548732	-0.12195532	-0.20607232
0.81649132	0.02622132	-0.10847532	-0.21597732	-0.12302332	-0.20923032
0.81619432	0.02790932	-0.10849932	-0.21107432	-0.12055232	-0.21058132
0.81625732	0.02967032	-0.10857332	-0.20493232	-0.11970132	-0.21187832
0.81621832	0.03149832	-0.10861632	-0.20349632	-0.11825832	-0.21228732
0.81599132	0.03334132	-0.10856232	-0.20600932	-0.12228732	-0.21251432
0.81574032	0.03523832	-0.10847132	-0.21078532	-0.12486332	-0.21174732
0.81566632	0.03720432	-0.10846732	-0.21571732	-0.12187132	-0.21012332
0.81581332	0.03921732	-0.10854732	-0.20935932	-0.12008732	-0.20865932
0.81573332	0.04123132	-0.10863732	-0.19861432	-0.12001932	-0.20731332
0.81517932	0.04320432	-0.10871932	-0.19978632	-0.12315932	-0.20778632
0.81482332	0.04516732	-0.10872332	-0.20034932	-0.12236732	-0.20711232
0.81440532	0.04709932	-0.10873832	-0.20886432	-0.12051532	-0.20613632
0.81461732	0.04908932	-0.10884332	-0.20705832	-0.11688132	-0.20490332
0.81471532	0.05106632	-0.10890432	-0.19997332	-0.12387732	-0.20429532
0.81505332	0.05313132	-0.10903032	-0.19694832	-0.12054832	-0.20224332
0.81500132	0.05520932	-0.10928132	-0.20344532	-0.11614832	-0.20191032
0.81444532	0.05726432	-0.10955532	-0.20087632	-0.12333032	-0.20246032
0.81430832	0.05934932	-0.10978432	-0.19694832	-0.12131532	-0.20149332
0.81384132	0.06138032	-0.10993632	-0.20401032	-0.12322732	-0.20093532
0.81352732	0.06340532	-0.11007332	-0.20118032	-0.11961632	-0.19899032
0.81311832	0.06536232	-0.11010732	-0.19890632	-0.12395432	-0.19898032
0.81280132	0.06728632	-0.11012332	-0.20921332	-0.12193432	-0.19760932
0.81293132	0.06919532	-0.11015932	-0.20730532	-0.12523432	-0.19788032
0.81302932	0.07109832	-0.11029132	-0.20753432	-0.12172732	-0.19757932
0.81267332	0.07292132	-0.11037132	-0.21138832	-0.11569432	-0.19652932
0.81236432	0.07472132	-0.11045732	-0.20791632	-0.11439332	-0.19648732
0.81178632	0.07643232	-0.11052332	-0.21091432	-0.10481332	-0.19541932
0.81137832	0.07807132	-0.11055932	-0.20598932	-0.11097932	-0.19693532
0.81132832	0.07970032	-0.11058832	-0.20825132	-0.10045932	-0.19544232
0.81129832	0.08128432	-0.11065332	-0.20567932	-0.09439032	-0.19590732
0.81119432	0.08287032	-0.11066232	-0.21421832	-0.10118932	-0.19777632
0.81126232	0.08450632	-0.11071332	-0.21491332	-0.10200032	-0.19939732
0.81125732	0.08622232	-0.11088132	-0.21297132	-0.08602632	-0.19826132
0.81089232	0.08794432	-0.11103732	-0.20964632	-0.08965532	-0.20041632
0.81040632	0.08966832	-0.11116132	-0.20969932	-0.07973632	-0.20053432
0.80981732	0.09136132	-0.11123732	-0.21005832	-0.07742232	-0.20100632
0.80925632	0.09301032	-0.11127932	-0.20650332	-0.08076732	-0.20278032
0.80857632	0.09464332	-0.11121932	-0.21113732	-0.05315632	-0.19791932
0.80848832	0.09624932	-0.11122632	-0.21584132	-0.06875032	-0.20134532
0.80841332	0.09782132	-0.11127432	-0.21585232	-0.08062832	-0.20446832
0.80799732	0.09930432	-0.11123232	-0.22215832	-0.05600032	-0.20118832
0.80803132	0.10075232	-0.11121432	-0.22239132	-0.06690932	-0.20365932
0.80804132	0.10212732	-0.11118232	-0.22545232	-0.06820832	-0.20436932
0.80781632	0.10337132	-0.11109832	-0.23223032	-0.07152032	-0.20526232
0.80752032	0.10458332	-0.11102032	-0.23562732	-0.07018832	-0.20608632
0.80772332	0.10578332	-0.11097332	-0.23286132	-0.08349332	-0.20940832
0.80775332	0.10693732	-0.11086632	-0.22909732	-0.07780432	-0.20932332
0.80734432	0.10800232	-0.11070132	-0.23477532	-0.08306932	-0.21062832
0.80740732	0.10915032	-0.11055232	-0.24056232	-0.07250932	-0.20925432
0.80706932	0.11020932	-0.11042232	-0.24567032	-0.07571732	-0.21016332
0.80721132	0.11135232	-0.11038932	-0.24562032	-0.07016132	-0.20999732
0.80746532	0.11251432	-0.11039932	-0.24590932	-0.07382832	-0.21141632
0.80764432	0.11365032	-0.11036632	-0.24255732	-0.08332732	-0.21527532
0.80714432	0.11472132	-0.11016732	-0.24789832	-0.07980232	-0.21507332
0.80727032	0.11592632	-0.11000832	-0.24399732	-0.08323132	-0.21592032
0.80735632	0.11713432	-0.10981832	-0.24168532	-0.07659832	-0.21485932
0.80718332	0.11834632	-0.10958932	-0.24615632	-0.08396332	-0.21605832
0.80735232	0.11970532	-0.10940332	-0.24433232	-0.08069932	-0.21470932
0.80724332	0.12112532	-0.10919732	-0.24552532	-0.07427832	-0.21282632
0.80754432	0.12277032	-0.10921332	-0.24341432	-0.06878032	-0.21185832
0.80755732	0.12451732	-0.10923632	-0.24794032	-0.06647032	-0.21201032
0.80779732	0.12639732	-0.10923632	-0.24973432	-0.06562832	-0.21201432
0.80805732	0.12839032	-0.10911832	-0.25252332	-0.06239432	-0.21069532
0.80834732	0.13040732	-0.10888632	-0.25125432	-0.06669932	-0.21038732
0.80861432	0.13245332	-0.10855832	-0.25502632	-0.06450132	-0.20793132
0.80848632	0.13447132	-0.10819532	-0.26054432	-0.06500932	-0.20638632
0.80804832	0.13652232	-0.10780832	-0.26783432	-0.06257032	-0.20531232
0.80867132	0.13882532	-0.10751632	-0.26071232	-0.06157032	-0.20486032
0.80875532	0.14102832	-0.10698432	-0.26338632	-0.06596232	-0.20569832
0.80885332	0.14323332	-0.10630432	-0.26883132	-0.06700332	-0.20585632
0.80907432	0.14538932	-0.10538132	-0.28190332	-0.06893332	-0.20577832
0.80959932	0.14756332	-0.10416132	-0.29121432	-0.07800832	-0.20557532
0.81036032	0.14972432	-0.10263432	-0.29945032	-0.08610932	-0.20347332
0.81064032	0.15179432	-0.10066732	-0.30890232	-0.09074532	-0.19833432
0.81079632	0.15384132	-0.09844632	-0.31078432	-0.08963632	-0.19038032
0.81064732	0.15573332	-0.09601932	-0.31303732	-0.09734332	-0.18473032
0.81049732	0.15750232	-0.09341732	-0.31565332	-0.10049632	-0.17833132
0.81026132	0.15904332	-0.09061332	-0.32605632	-0.10759632	-0.17168132
0.81066732	0.16042732	-0.08766032	-0.33575232	-0.11618832	-0.16416032
0.81104132	0.16147532	-0.08449632	-0.35007532	-0.12376232	-0.15518632
0.81153832	0.16215332	-0.08127232	-0.36248832	-0.12786332	-0.14410632
0.81248232	0.16247632	-0.07805632	-0.37368932	-0.13612432	-0.13314132
0.81429232	0.16251932	-0.07481032	-0.38017132	-0.14428232	-0.12047632
0.81666832	0.16221432	-0.07154132	-0.38433532	-0.15452832	-0.10737732
0.81956532	0.16152132	-0.06835232	-0.38188732	-0.16533732	-0.09363532
0.82290532	0.16039632	-0.06528132	-0.37096932	-0.16986632	-0.07818032
0.82658132	0.15879032	-0.06234932	-0.35414432	-0.17548932	-0.06432632
0.83117632	0.15683232	-0.05963032	-0.33279032	-0.18111332	-0.05098332
0.83592832	0.15436532	-0.05709032	-0.30753432	-0.18549232	-0.03813432
0.84130132	0.15147832	-0.05476532	-0.27706932	-0.19293732	-0.02692732
0.84558632	0.14795032	-0.05255132	-0.25125732	-0.20634932	-0.01780032
0.84948132	0.14397332	-0.05044132	-0.22851332	-0.21643832	-0.00999132
0.85205532	0.13941532	-0.04854332	-0.20927132	-0.23854032	-0.00494832
0.85446032	0.13456132	-0.04696232	-0.18663032	-0.25880432	-0.00211232
0.85565232	0.12925532	-0.04567432	-0.17018532	-0.27020432	0.00240932
0.85371532	0.12328932	-0.04464032	-0.17525632	-0.30231532	-0.00108632
0.85545732	0.11768732	-0.04423532	-0.16640432	-0.29272732	-0.00116832
0.85604932	0.11177832	-0.04425432	-0.15890932	-0.29851532	-0.00701632
0.85505632	0.10563632	-0.04467932	-0.16028932	-0.30186432	-0.01275832
0.85544832	0.09963832	-0.04541732	-0.17459132	-0.29301932	-0.01993832
0.85541132	0.09362232	-0.04651532	-0.18549432	-0.28623332	-0.02958232
0.85541532	0.08773932	-0.04795232	-0.19687632	-0.27856432	-0.03704032
0.85502032	0.08195132	-0.04957432	-0.19988732	-0.26950132	-0.04521232
0.85378932	0.07622332	-0.05136732	-0.21310632	-0.26250032	-0.05354032
0.85221132	0.07066832	-0.05328732	-0.21985932	-0.25475732	-0.06049532
0.85053832	0.06534332	-0.05515732	-0.22699832	-0.24430832	-0.06595532
0.84976132	0.06031932	-0.05707032	-0.22785032	-0.23330132	-0.06935732
0.84802532	0.05545132	-0.05895932	-0.23787032	-0.22298132	-0.07345832
0.84738832	0.05086332	-0.06104232	-0.23939632	-0.21580332	-0.07775632
0.84639532	0.04645432	-0.06321532	-0.24224132	-0.20337232	-0.08192232
0.84488232	0.04227932	-0.06545832	-0.24736032	-0.19479732	-0.08793332
0.84353532	0.03835632	-0.06778432	-0.25476332	-0.19261232	-0.09459232
0.84249032	0.03477432	-0.07023132	-0.25864632	-0.17494332	-0.10105032
0.84079732	0.03144632	-0.07269932	-0.27119332	-0.17142132	-0.10999832
0.83993532	0.02849732	-0.07536232	-0.27869232	-0.16133332	-0.11917532
0.83975432	0.02593532	-0.07829232	-0.28207732	-0.14993432	-0.12801032
0.83869632	0.02371032	-0.08136932	-0.29004732	-0.14488732	-0.14056232
0.83858532	0.02189232	-0.08483132	-0.29450732	-0.13407632	-0.15187932
0.83801032	0.02042032	-0.08856332	-0.30159832	-0.12337232	-0.16719432
0.83698032	0.01939432	-0.09232132	-0.30071032	-0.11228232	-0.18202232
0.83572032	0.01879732	-0.09586432	-0.29384232	-0.10636632	-0.19522832
0.83426332	0.01860432	-0.09892732	-0.27828632	-0.10306832	-0.20603732
0.83257932	0.01874832	-0.10127932	-0.26336232	-0.11277132	-0.21481032
0.83178232	0.01924632	-0.10300232	-0.25306132	-0.11490932	-0.21949232
0.83202232	0.02000932	-0.10430032	-0.24095832	-0.11388232	-0.22078832
0.83168732	0.02092432	-0.10517032	-0.24242432	-0.12292432	-0.22442232
0.83167232	0.02201732	-0.10587932	-0.24728032	-0.12812032	-0.22816032
0.83159932	0.02331532	-0.10642732	-0.24784532	-0.13431732	-0.23267032
0.83181832	0.02482832	-0.10693532	-0.25233132	-0.13914532	-0.23636932
0.83206932	0.02657832	-0.10741632	-0.24905532	-0.13863132	-0.23918532
0.83189232	0.02849632	-0.10785832	-0.24190132	-0.13981032	-0.24226632
0.83099332	0.03060232	-0.10819732	-0.23760532	-0.14320532	-0.24590532
0.83030432	0.03293232	-0.10859732	-0.22350032	-0.14478732	-0.24815932
0.82947132	0.03543732	-0.10893932	-0.21185932	-0.14667332	-0.25048832
0.82866332	0.03810532	-0.10921432	-0.20513632	-0.15146232	-0.25281332
0.82824832	0.04098832	-0.10958732	-0.19172832	-0.15327532	-0.25501732
0.82739932	0.04407132	-0.10993732	-0.18256732	-0.16372732	-0.25871432
0.82638132	0.04737332	-0.11033432	-0.17718632	-0.17271232	-0.26266832
0.82564432	0.05093532	-0.11091632	-0.16674632	-0.17502832	-0.26539332
0.82384232	0.05463932	-0.11148832	-0.15177332	-0.19335532	-0.27102132
0.82234932	0.05852832	-0.11197032	-0.15185432	-0.20509332	-0.27515732
0.82114232	0.06257332	-0.11234032	-0.15293132	-0.21910232	-0.27860932
0.82047032	0.06675832	-0.11259232	-0.15100832	-0.23146132	-0.28104032
0.82012932	0.07106032	-0.11269932	-0.15187232	-0.24418932	-0.28292432
0.82022632	0.07553332	-0.11271632	-0.15242732	-0.25612532	-0.28535332
0.82007132	0.08014032	-0.11271532	-0.15055132	-0.27237432	-0.28804232
0.81916732	0.08485532	-0.11266832	-0.14972432	-0.28038432	-0.29129432
0.81742432	0.08955232	-0.11236432	-0.15320032	-0.29507632	-0.29400932
0.81595932	0.09471832	-0.11171732	-0.18478732	0.14881132	-0.22039832
0.81473132	0.09929632	-0.11107332	-0.18829432	0.13839832	-0.22182732
0.81479332	0.10378132	-0.11027932	-0.18766532	0.12943232	-0.22390532
0.81554932	0.10806132	-0.10935132	-0.18694132	0.11147632	-0.22754632
0.81692332	0.11211532	-0.10824632	-0.18851532	0.09000332	-0.23333132
0.81822532	0.11582132	-0.10691832	-0.19835232	0.06762332	-0.23768732
0.81960532	0.11923132	-0.10538532	-0.19936932	0.04383932	-0.24320332
0.82108132	0.12229932	-0.10350732	-0.20851032	0.01218832	-0.24872632
0.82206832	0.12493532	-0.10121232	-0.22499532	-0.01688132	-0.25307132
0.82268332	0.12710932	-0.09855632	-0.24245332	-0.04106532	-0.25608332
0.82283132	0.12881932	-0.09552232	-0.26803932	-0.06549732	-0.25940332
0.82268232	0.13013432	-0.09215732	-0.28944332	-0.07848132	-0.25867332
0.82177032	0.13096432	-0.08850232	-0.31509232	-0.08407532	-0.25426032
0.82134632	0.13149232	-0.08477532	-0.33729632	-0.09124532	-0.24764932
0.82133732	0.13171032	-0.08096732	-0.34721432	-0.10260932	-0.23999832
0.82102332	0.13147732	-0.07697632	-0.35993932	-0.10842632	-0.22777632
0.82088132	0.13083932	-0.07282632	-0.37258332	-0.10570732	-0.21058032
0.82170132	0.12987632	-0.06862732	-0.37691732	-0.11376432	-0.19558332
0.82316832	0.12851032	-0.06450432	-0.37283332	-0.11375032	-0.17961132
0.82515832	0.12668932	-0.06051632	-0.36445332	-0.11743832	-0.16451932
0.82769732	0.12449732	-0.05670832	-0.35248532	-0.11790132	-0.14947132
0.83047932	0.12189932	-0.05305832	-0.34419932	-0.12166732	-0.13621132
0.83346732	0.11900432	-0.04954032	-0.33620532	-0.12475732	-0.12272732
0.83555132	0.11572632	-0.04610132	-0.33172232	-0.12801932	-0.10878532
0.83785632	0.11226032	-0.04290332	-0.32048032	-0.13773332	-0.09750432
0.84019132	0.10862132	-0.04001632	-0.29943532	-0.13688832	-0.08553732
0.84068032	0.10463432	-0.03739432	-0.28509432	-0.14747532	-0.07683032
0.84224732	0.10060232	-0.03517132	-0.26444332	-0.15256632	-0.06945132
0.84266432	0.09630232	-0.03332632	-0.24914732	-0.14862632	-0.06229732
0.84315932	0.09184032	-0.03186232	-0.23551032	-0.15657932	-0.05904532
0.84325932	0.08728732	-0.03076732	-0.22267132	-0.16613332	-0.05665332
0.84307732	0.08261932	-0.02998532	-0.21757632	-0.17007232	-0.05517132
0.84212132	0.07786432	-0.02944932	-0.21640532	-0.17246532	-0.05264732
0.84236132	0.07321732	-0.02919832	-0.21086132	-0.17909732	-0.05022232
0.84157632	0.06844432	-0.02914332	-0.21384332	-0.18662632	-0.04842132
0.84102432	0.06372532	-0.02935432	-0.21661832	-0.19124032	-0.04611332
0.84070432	0.05897132	-0.02990432	-0.21837632	-0.19832532	-0.04567532
0.84048932	0.05423332	-0.03074932	-0.22088032	-0.19957132	-0.04567732
0.84048032	0.04951632	-0.03181632	-0.22421632	-0.19869832	-0.04581132
0.83925132	0.04481032	-0.03296232	-0.23402732	-0.20119432	-0.04793532
0.83929332	0.04022032	-0.03427232	-0.24080432	-0.19647732	-0.04799732
0.83813632	0.03571632	-0.03568632	-0.25240632	-0.19626932	-0.04990032
0.83773632	0.03127932	-0.03731132	-0.26025032	-0.19622632	-0.05213632
0.83664232	0.02700132	-0.03905132	-0.27296632	-0.19810032	-0.05599232
0.83600932	0.02281832	-0.04098832	-0.28047632	-0.19877732	-0.06008732
0.83547132	0.01879332	-0.04305832	-0.28390332	-0.19236532	-0.06402032
0.83417932	0.01493232	-0.04515632	-0.28688832	-0.18937832	-0.06937132
0.83253332	0.01124832	-0.04729332	-0.29087232	-0.18792632	-0.07398232
0.83131432	0.00779932	-0.04949932	-0.29189632	-0.18121132	-0.07798532
0.82988632	0.00455132	-0.05176032	-0.29668232	-0.17780532	-0.08250732
0.82941032	0.00154932	-0.05411732	-0.29566832	-0.17342332	-0.08698532
0.82811632	-0.00123132	-0.05640632	-0.29900832	-0.17205832	-0.09204632
0.82731232	-0.00378032	-0.05868832	-0.30135232	-0.17456332	-0.09747632
0.82677132	-0.00612232	-0.06088632	-0.30278132	-0.17247232	-0.10152932
0.82673332	-0.00827232	-0.06301532	-0.30141832	-0.17238332	-0.10455832
0.82611832	-0.01025632	-0.06500432	-0.29905532	-0.17090232	-0.10804332
0.82547132	-0.01211232	-0.06689632	-0.30054732	-0.17435532	-0.11300832
0.82496532	-0.01383432	-0.06870832	-0.29740132	-0.17331032	-0.11700432
0.82439732	-0.01544532	-0.07038832	-0.29166732	-0.17429632	-0.12008132
0.82350932	-0.01692632	-0.07187132	-0.28573432	-0.17307132	-0.12192932
0.82255432	-0.01828432	-0.07318632	-0.28215432	-0.17404232	-0.12429432
0.82256332	-0.01956032	-0.07452832	-0.27278832	-0.16746632	-0.12456232
0.82202532	-0.02078732	-0.07582432	-0.27085632	-0.16673532	-0.12799132
0.82167132	-0.02195932	-0.07718932	-0.27039632	-0.16461032	-0.13121532
0.82181732	-0.02308032	-0.07866432	-0.26998932	-0.16144932	-0.13639432
0.82202932	-0.02415132	-0.08029132	-0.27117532	-0.15968732	-0.14225132
0.82245032	-0.02512732	-0.08218032	-0.27269032	-0.15584432	-0.14985932
0.82319932	-0.02600832	-0.08455532	-0.27595732	-0.14621932	-0.16024232
0.82375532	-0.02675732	-0.08745632	-0.27996732	-0.13534132	-0.17376632
0.82401632	-0.02729932	-0.09071532	-0.27556632	-0.12508732	-0.18831932
0.82273432	-0.02755732	-0.09384532	-0.27607332	-0.12266932	-0.20466732
0.82169432	-0.02756532	-0.09672632	-0.27008432	-0.11995632	-0.21731432
0.82039632	-0.02733532	-0.09910232	-0.26566332	-0.12514132	-0.22735232
0.81973232	-0.02688332	-0.10111632	-0.26433332	-0.12735632	-0.23394732
0.81910432	-0.02625132	-0.10286032	-0.26492032	-0.12887432	-0.23921132
0.81872832	-0.02543232	-0.10446632	-0.25630832	-0.12742432	-0.24231632
0.81792632	-0.02438732	-0.10583732	-0.24469932	-0.12564532	-0.24601232
0.81666632	-0.02313232	-0.10698632	-0.23447332	-0.12499232	-0.24906132
0.81538732	-0.02164132	-0.10806032	-0.22398732	-0.12554032	-0.25234832
0.81442232	-0.01992732	-0.10916932	-0.21072732	-0.12164332	-0.25424832
0.81330632	-0.01800332	-0.11027532	-0.19873232	-0.12067432	-0.25701132
0.81161832	-0.01591032	-0.11114932	-0.19587832	-0.12696632	-0.25995132
0.81090332	-0.01367732	-0.11188632	-0.19236832	-0.13328632	-0.26159632
0.81084232	-0.01132332	-0.11251732	-0.19068232	-0.13696632	-0.26209132
0.81092632	-0.00885832	-0.11312332	-0.19083432	-0.14190632	-0.26307732
0.81086332	-0.00626532	-0.11366332	-0.18942932	-0.14309432	-0.26428732
0.81043132	-0.00363232	-0.11407332	-0.19176032	-0.14275832	-0.26569932
0.80960232	-0.00100832	-0.11431232	-0.18976432	-0.14511232	-0.26645132
0.80938432	0.00159132	-0.11453332	-0.18177032	-0.14290532	-0.26704132
0.80889632	0.00418432	-0.11464932	-0.18042032	-0.14520432	-0.26810032
0.80855332	0.00676832	-0.11454232	-0.18229332	-0.14994532	-0.26919832
0.80874632	0.00944032	-0.11446432	-0.18362332	-0.14497132	-0.26942932
0.80895132	0.01222332	-0.11449432	-0.18829932	-0.14914932	-0.27235432
0.80880632	0.01506632	-0.11448932	-0.18786132	-0.15276532	-0.27523832
0.80849132	0.01796832	-0.11434132	-0.18342632	-0.15460732	-0.27733232
0.80816132	0.02093132	-0.11422032	-0.17994532	-0.15129032	-0.27856732
0.80748732	0.02394732	-0.11401332	-0.18269332	-0.15540432	-0.28124232
0.80715832	0.02702532	-0.11362832	-0.17803232	-0.16075832	-0.28282532
0.80714232	0.03020532	-0.11333432	-0.17493332	-0.16332332	-0.28552832
0.80678432	0.03352032	-0.11303632	-0.17298732	-0.16686132	-0.28973532
0.80611832	0.03693232	-0.11250932	-0.17072232	-0.17560232	-0.29320232
0.80554432	0.04047032	-0.11188732	-0.16988932	-0.18019532	-0.29684832
0.80473032	0.04410532	-0.11130632	-0.16786132	-0.18903932	-0.30228132
0.80423332	0.04784932	-0.11062132	-0.15417332	-0.19132732	-0.30611232
0.80386432	0.05161832	-0.10976232	-0.15731332	-0.19530532	-0.31008532
0.80388132	0.05537832	-0.10881432	-0.15118132	-0.19526132	-0.31316832
0.80413632	0.05907132	-0.10760632	-0.15027832	-0.19036032	-0.31500132
0.80425832	0.06255632	-0.10606932	-0.14587932	-0.18400032	-0.31377832
0.80417632	0.06582432	-0.10437432	-0.14817532	-0.17305732	-0.31117932
0.80466732	0.06886332	-0.10243532	-0.15742232	-0.14995632	-0.30500332
0.80510532	0.07172632	-0.10011332	-0.19013932	0.01541532	-0.27451932
0.80493432	0.07397732	-0.09762032	-0.20168132	-0.02159732	-0.27664432
0.80451932	0.07585532	-0.09494032	-0.21685332	-0.04238432	-0.27614032
0.80389432	0.07733332	-0.09212032	-0.24158332	-0.04400632	-0.27232932
0.80315832	0.07842132	-0.08912032	-0.27021232	-0.05011532	-0.26894132
0.80246832	0.07915232	-0.08599232	-0.29069232	-0.05509832	-0.26404732
0.80232032	0.07956832	-0.08281632	-0.30481032	-0.05920332	-0.25599532
0.80182932	0.07955532	-0.07945532	-0.31825932	-0.06162332	-0.24596232
0.80209432	0.07921132	-0.07599332	-0.33004732	-0.06583532	-0.23363732
0.80273732	0.07850632	-0.07241632	-0.33601832	-0.06944932	-0.21881332
0.80418732	0.07747932	-0.06879032	-0.34095432	-0.07018632	-0.20189132
0.80562632	0.07604932	-0.06520832	-0.33930932	-0.07894232	-0.18769932
0.80767632	0.07434832	-0.06180432	-0.32951132	-0.08438532	-0.17327432
0.80938132	0.07231832	-0.05855932	-0.32104332	-0.09279132	-0.16003432
0.81155932	0.07007232	-0.05556332	-0.30808332	-0.09320232	-0.14620632
0.81309732	0.06757232	-0.05273332	-0.29553032	-0.09909232	-0.13432532
0.81415632	0.06490832	-0.05011832	-0.28596132	-0.10707832	-0.12351132
0.81502332	0.06210132	-0.04776232	-0.27471932	-0.11192532	-0.11339632
0.81589632	0.05921532	-0.04571132	-0.26291632	-0.11974232	-0.10486132
0.81637832	0.05622232	-0.04396132	-0.25519832	-0.11932532	-0.09666232
0.81601832	0.05310232	-0.04247832	-0.24960332	-0.12254532	-0.09010332
0.81626532	0.04996632	-0.04133632	-0.24174932	-0.12578432	-0.08517132
0.81511432	0.04667132	-0.04041532	-0.24227732	-0.13703032	-0.08251532
0.81549432	0.04340532	-0.03988432	-0.23705532	-0.13868832	-0.07916232
0.81485632	0.04002932	-0.03961632	-0.24045932	-0.14535332	-0.07802732
0.81446932	0.03662232	-0.03962532	-0.24598232	-0.15261232	-0.07765732
0.81429332	0.03321832	-0.03990832	-0.25030532	-0.15182032	-0.07763432
0.81427432	0.02980332	-0.04042132	-0.25052232	-0.15357432	-0.07788232
0.81327732	0.02636632	-0.04109032	-0.25768032	-0.15450032	-0.07814432
0.81305532	0.02295432	-0.04197632	-0.25829532	-0.15866932	-0.07908532
0.81295032	0.01957332	-0.04300632	-0.25484032	-0.15742832	-0.07957132
0.81213732	0.01621332	-0.04409732	-0.25433632	-0.15687132	-0.08001632
0.81157332	0.01283932	-0.04527832	-0.25466632	-0.16109332	-0.08103332
0.81143532	0.00950932	-0.04653032	-0.25513632	-0.15963732	-0.08112932
0.81130432	0.00617232	-0.04785032	-0.25601032	-0.16309132	-0.08269032
0.81128032	0.00285432	-0.04921932	-0.26227232	-0.16296632	-0.08354232
0.81110232	-0.00045932	-0.05068832	-0.26845332	-0.16691732	-0.08580732
0.81125832	-0.00376132	-0.05228932	-0.27166432	-0.16584432	-0.08846632
0.81039832	-0.00702332	-0.05389232	-0.27721032	-0.16822732	-0.09187032
0.80998532	-0.01027732	-0.05558632	-0.27899232	-0.16802532	-0.09529632
0.80944632	-0.01348132	-0.05732532	-0.27687932	-0.16657532	-0.09813332
0.80881132	-0.01663032	-0.05908732	-0.27576032	-0.16544832	-0.10199332
0.80834932	-0.01970532	-0.06090332	-0.27533832	-0.16419032	-0.10509532
0.80746532	-0.02269132	-0.06265632	-0.27725032	-0.16545632	-0.10946332
0.80705732	-0.02560432	-0.06446232	-0.27747532	-0.16640832	-0.11448932
0.80625432	-0.02838832	-0.06617632	-0.27952732	-0.16882132	-0.11834432
0.80598132	-0.03103132	-0.06787332	-0.28113432	-0.16907532	-0.12141032
0.80576832	-0.03355432	-0.06953332	-0.28280632	-0.16817432	-0.12408632
0.80538132	-0.03592532	-0.07122032	-0.28592832	-0.16901332	-0.12729332
0.80512632	-0.03814332	-0.07301632	-0.28563132	-0.17026932	-0.13094632
0.80496732	-0.04021832	-0.07494932	-0.28222632	-0.16817732	-0.13438032
0.80437632	-0.04209832	-0.07699332	-0.27908232	-0.16647232	-0.13930432
0.80370532	-0.04377232	-0.07918232	-0.27482432	-0.16187532	-0.14523632
0.80358032	-0.04525932	-0.08157932	-0.27222632	-0.15640732	-0.15162732
0.80341332	-0.04649332	-0.08417932	-0.27167032	-0.15007832	-0.16022932
0.80323932	-0.04746232	-0.08695332	-0.27187032	-0.14220732	-0.16944632
0.80246832	-0.04809832	-0.08971132	-0.27098132	-0.13903532	-0.17925932
0.80134432	-0.04839832	-0.09232132	-0.26825732	-0.13887932	-0.18816232
0.80003232	-0.04840932	-0.09469732	-0.26028432	-0.13795532	-0.19503832
0.79840032	-0.04814732	-0.09675432	-0.25200532	-0.13874332	-0.19980332
0.79727632	-0.04768232	-0.09859132	-0.24652532	-0.13797732	-0.20328332
0.79622532	-0.04706532	-0.10023232	-0.24017432	-0.13878432	-0.20797932
0.79595432	-0.04633732	-0.10180332	-0.23786032	-0.14042032	-0.21204132
0.79566232	-0.04539932	-0.10329932	-0.24154532	-0.14271332	-0.21726232
0.79574132	-0.04425732	-0.10487532	-0.24572532	-0.14442032	-0.22338932
0.79596132	-0.04291332	-0.10656832	-0.24186532	-0.14160832	-0.22740432
0.79456932	-0.04128232	-0.10812732	-0.23745332	-0.14167632	-0.23291032
0.79284532	-0.03943632	-0.10954032	-0.21824232	-0.13968232	-0.23571932
0.79029232	-0.03734232	-0.11059032	-0.20233032	-0.14239532	-0.23952932
0.78824232	-0.03505532	-0.11140932	-0.18028932	-0.14794432	-0.24158632
0.78656132	-0.03261232	-0.11194132	-0.17201132	-0.15170232	-0.24369732
0.78519132	-0.02999932	-0.11231132	-0.16577532	-0.15976432	-0.24459632
0.78393032	-0.02723832	-0.11261432	-0.16042732	-0.16431232	-0.24396232
0.78341332	-0.02433832	-0.11297532	-0.16081132	-0.16749132	-0.24313932
0.78256732	-0.02127332	-0.11325832	-0.16022432	-0.17197632	-0.24220532
0.78185832	-0.01803632	-0.11350332	-0.15877732	-0.17774232	-0.24077132
0.78130332	-0.01467332	-0.11366032	-0.15196532	-0.18587732	-0.23963832
0.78037532	-0.01118532	-0.11358232	-0.14968332	-0.19121432	-0.23761132
0.77984232	-0.00761032	-0.11367132	-0.15029432	-0.18945832	-0.23682532
0.77900432	-0.00393832	-0.11394532	-0.14305732	-0.18922832	-0.23808332
0.77743632	-0.00020332	-0.11408132	-0.14566132	-0.19333932	-0.24055732
0.77599232	0.00358632	-0.11402232	-0.14283332	-0.19834432	-0.24270332
0.77523932	0.00735832	-0.11369232	-0.14768032	-0.20292732	-0.24458432
0.77478232	0.01113532	-0.11310932	-0.14799532	-0.20536832	-0.24594632
0.77477032	0.01484532	-0.11232832	-0.15435032	-0.20458432	-0.24731932
0.77481532	0.01851932	-0.11126232	-0.15724032	-0.20397732	-0.24848432
0.77494732	0.02216032	-0.11018732	-0.15639232	-0.19813732	-0.24909632
0.77481932	0.02572432	-0.10905032	-0.15760832	-0.19409732	-0.24944232
0.77471432	0.02921732	-0.10790332	-0.15700232	-0.18859532	-0.24997232
0.77481932	0.03257932	-0.10670632	-0.15722332	-0.17466132	-0.25069732
0.77509832	0.03575832	-0.10541832	-0.15622832	-0.16520732	-0.25223232
0.77641332	0.03879932	-0.10408132	-0.16637632	-0.14230432	-0.25361832
0.77798432	0.04161632	-0.10243032	-0.17331932	-0.11120932	-0.25267432
0.77897832	0.04411632	-0.10033932	-0.19341932	-0.07143132	-0.25073132
0.77835732	0.04623632	-0.09782132	-0.22297732	-0.05524232	-0.25143232
0.77692732	0.04794432	-0.09500732	-0.25785932	-0.04446232	-0.25292732
0.77609132	0.04929932	-0.09204232	-0.28399532	-0.04115232	-0.25479732
0.77527632	0.05031232	-0.08886632	-0.29961232	-0.03683532	-0.25573932
0.77391232	0.05098432	-0.08581632	-0.31179932	-0.04168632	-0.25946032
0.77348232	0.05134632	-0.08287832	-0.32862432	-0.03750932	-0.25973432
0.77318232	0.05136532	-0.07974532	-0.34640932	-0.04060932	-0.25686032
0.77320832	0.05098532	-0.07649332	-0.35951332	-0.04202832	-0.25078032
0.77360532	0.05014632	-0.07310632	-0.36931632	-0.04483132	-0.24187932
0.77517732	0.04886732	-0.06979032	-0.37042532	-0.04769832	-0.23137632
0.77697332	0.04705432	-0.06644232	-0.37311732	-0.05248832	-0.22046632
0.78014832	0.04477932	-0.06317432	-0.37106632	-0.05893832	-0.20796632
0.78404732	0.04207932	-0.05987932	-0.37268732	-0.06265832	-0.19469232
0.78810032	0.03901332	-0.05659332	-0.37022732	-0.07075632	-0.18153632
0.79141232	0.03562832	-0.05343832	-0.36709932	-0.08073932	-0.16876732
0.79528932	0.03205632	-0.05064932	-0.35052732	-0.09383732	-0.15601332
0.79796532	0.02825132	-0.04818032	-0.32948932	-0.10279532	-0.14498332
0.79910332	0.02423132	-0.04605932	-0.30976832	-0.11556632	-0.13484132
0.80051732	0.02014532	-0.04432932	-0.28807832	-0.11673132	-0.12444632
0.80100232	0.01595132	-0.04288232	-0.27391632	-0.12413832	-0.11623432
0.80174232	0.01172532	-0.04178932	-0.26209832	-0.13442032	-0.10929632
0.80186232	0.00748932	-0.04107932	-0.25910132	-0.14760732	-0.10497032
0.80240132	0.00323432	-0.04086332	-0.25821932	-0.15294732	-0.10292832
0.80296332	-0.00106132	-0.04108132	-0.26378232	-0.15993532	-0.10386032
0.80382332	-0.00528832	-0.04165632	-0.26883632	-0.15993732	-0.10543032
0.80335832	-0.00944432	-0.04242432	-0.27773432	-0.16571632	-0.10706932
0.80333032	-0.01347232	-0.04340532	-0.27984132	-0.16594332	-0.10810132
0.80306032	-0.01736732	-0.04454832	-0.28096232	-0.16805732	-0.10941432
0.80294132	-0.02116132	-0.04591132	-0.27894332	-0.16551932	-0.11058332
0.80296832	-0.02483432	-0.04751932	-0.27483332	-0.16127032	-0.11230832
0.80206332	-0.02835432	-0.04930432	-0.27705732	-0.16124632	-0.11580932
0.80170232	-0.03176532	-0.05133032	-0.27839032	-0.15858632	-0.12003132
0.80145132	-0.03500132	-0.05347532	-0.28313432	-0.15339332	-0.12492032
0.80115732	-0.03803132	-0.05570932	-0.29217932	-0.15149932	-0.13102232
0.80079032	-0.04086732	-0.05805032	-0.30043732	-0.14854632	-0.13743732
0.80034832	-0.04352832	-0.06049732	-0.30351732	-0.14519032	-0.14402032
0.79929632	-0.04597532	-0.06296432	-0.30290232	-0.14174732	-0.15031132
0.79812632	-0.04822632	-0.06545232	-0.29742932	-0.13848232	-0.15642032
0.79649932	-0.05024232	-0.06790532	-0.29490332	-0.13500732	-0.16290632
0.79517832	-0.05206632	-0.07042332	-0.29295832	-0.12819932	-0.16840832
0.79391932	-0.05367832	-0.07301032	-0.29211132	-0.12236732	-0.17468832
0.79289032	-0.05507832	-0.07573232	-0.29474932	-0.11778732	-0.18248532
0.79235032	-0.05629532	-0.07864832	-0.30036932	-0.11306332	-0.19245132
0.79244932	-0.05730432	-0.08180532	-0.30451832	-0.10595932	-0.20306232
0.79183832	-0.05800832	-0.08513032	-0.31249932	-0.09944032	-0.21595832
0.79108932	-0.05841632	-0.08864132	-0.31241132	-0.09317132	-0.22802932
0.78988932	-0.05847132	-0.09212732	-0.30869032	-0.08755732	-0.24033232
0.78808232	-0.05822232	-0.09537232	-0.29834332	-0.08683132	-0.25097532
0.78560432	-0.05768632	-0.09815032	-0.28615632	-0.09120332	-0.26039032
0.78375132	-0.05697132	-0.10051632	-0.27284432	-0.09283432	-0.26650332
0.78235132	-0.05613932	-0.10249232	-0.26414932	-0.09890032	-0.27129132
0.78147832	-0.05518932	-0.10413032	-0.25415732	-0.10294932	-0.27419032
0.78086332	-0.05412032	-0.10553832	-0.24648632	-0.10464632	-0.27629232
0.78024232	-0.05292932	-0.10679332	-0.24173132	-0.10657432	-0.27894032
0.77950032	-0.05156632	-0.10803032	-0.23648232	-0.10529232	-0.28134232
0.77876132	-0.05005232	-0.10921132	-0.22967532	-0.10674932	-0.28397132
0.77761032	-0.04838132	-0.11015432	-0.22602032	-0.10959832	-0.28687432
0.77648232	-0.04662332	-0.11088332	-0.22283732	-0.11286632	-0.28864132
0.77579432	-0.04482132	-0.11153932	-0.21826832	-0.11483632	-0.29001732
0.77538732	-0.04294432	-0.11221532	-0.20976532	-0.11191432	-0.29151032
0.77455232	-0.04095332	-0.11283532	-0.20260832	-0.11328732	-0.29384832
0.77374232	-0.03888532	-0.11325532	-0.20025532	-0.11651232	-0.29609632
0.77331632	-0.03676132	-0.11350932	-0.19964332	-0.12122332	-0.29693832
0.77329532	-0.03451532	-0.11371532	-0.20128832	-0.12168432	-0.29813032
0.77314732	-0.03215432	-0.11384832	-0.20148032	-0.12490832	-0.29969632
0.77284032	-0.02964332	-0.11384832	-0.20325232	-0.12942832	-0.30066132
0.77220732	-0.02696632	-0.11390132	-0.19703032	-0.13050732	-0.30049232
0.77142232	-0.02411132	-0.11409732	-0.19060332	-0.13035332	-0.30053032
0.77063932	-0.02105732	-0.11436532	-0.18104132	-0.13430932	-0.30175832
0.76969032	-0.01780532	-0.11447732	-0.17509532	-0.14329332	-0.30277332
0.76883632	-0.01441232	-0.11424932	-0.17272632	-0.15285632	-0.30313932
0.76924232	-0.01084532	-0.11414832	-0.17604132	-0.15896132	-0.30450232
0.76914632	-0.00705332	-0.11418732	-0.16917132	-0.16324932	-0.30615632
0.76812832	-0.00315932	-0.11374032	-0.16700132	-0.17531232	-0.30535332
0.76815332	0.00077032	-0.11332232	-0.16611932	-0.17344632	-0.30259732
0.76834432	0.00491132	-0.11365132	-0.16693032	-0.17168132	-0.30629232
0.76716432	0.00913232	-0.11370032	-0.16080232	-0.17888232	-0.31073632
0.76632132	0.01322532	-0.11302832	-0.16388432	-0.18443732	-0.30984932
0.76623532	0.01720832	-0.11204932	-0.16626132	-0.18345032	-0.30747332
0.76577732	0.02108532	-0.11120932	-0.16418632	-0.17676232	-0.30656732
0.76518832	0.02485732	-0.11044732	-0.16657132	-0.17261332	-0.30935832
0.76487332	0.02846632	-0.10953232	-0.16324732	-0.16285132	-0.31138432
0.76447532	0.03196632	-0.10862732	-0.15914432	-0.15337532	-0.31422832
0.76464132	0.03525132	-0.10753232	-0.16211732	-0.13749332	-0.31639932
0.76570132	0.03824332	-0.10627332	-0.16713132	-0.10257732	-0.31506732
0.76624932	0.04082532	-0.10452332	-0.20084732	-0.04229132	-0.30775832
0.76494932	0.04288032	-0.10231832	-0.22871532	-0.02893432	-0.30763432
0.76411532	0.04451332	-0.09984532	-0.25841532	-0.01669732	-0.30368732
0.76327732	0.04575132	-0.09704432	-0.27527032	-0.02006232	-0.30236732
0.76234132	0.04668732	-0.09421432	-0.28332332	-0.01510132	-0.29841132
0.76148432	0.04726532	-0.09133632	-0.29835532	-0.02065632	-0.29628832
0.76107432	0.04752232	-0.08839332	-0.31495832	-0.02058332	-0.29136232
0.76111932	0.04742132	-0.08545332	-0.32549232	-0.02240932	-0.28572632
0.76152732	0.04693432	-0.08250432	-0.33765532	-0.02714332	-0.27933632
0.76206732	0.04602432	-0.07945332	-0.35262232	-0.03088532	-0.27022732
0.76371932	0.04469332	-0.07632132	-0.36597032	-0.03863732	-0.25987932
0.76571232	0.04289132	-0.07300332	-0.37763132	-0.04188532	-0.24505032
0.76858932	0.04068532	-0.06962832	-0.38586832	-0.05080332	-0.23058132
0.77178632	0.03809832	-0.06627832	-0.38413132	-0.05579132	-0.21371932
0.77488532	0.03515232	-0.06307832	-0.37503832	-0.06434332	-0.19947532
0.77874932	0.03185732	-0.06020032	-0.35870732	-0.06946232	-0.18606532
0.78205632	0.02821432	-0.05755732	-0.34432332	-0.08235832	-0.17530332
0.78495132	0.02426832	-0.05520232	-0.32999432	-0.09174832	-0.16493732
0.78769332	0.02009532	-0.05311732	-0.31889432	-0.09799932	-0.15552232
0.78932932	0.01571332	-0.05128832	-0.31204132	-0.11288932	-0.14748732
0.79094332	0.01119532	-0.04981532	-0.30467732	-0.12523732	-0.14103232
0.79182132	0.00659132	-0.04865032	-0.30008032	-0.13367432	-0.13535132
0.79215832	0.00193932	-0.04787632	-0.29309332	-0.14262432	-0.13108032
0.79195832	-0.00275132	-0.04751232	-0.28516832	-0.15413132	-0.12758832
0.79145032	-0.00745832	-0.04756932	-0.27974432	-0.16322132	-0.12731632
0.79141832	-0.01212932	-0.04806432	-0.27779532	-0.16533932	-0.12789232
0.79090732	-0.01669532	-0.04888932	-0.28173432	-0.16742832	-0.12995732
0.79135932	-0.02117032	-0.05006132	-0.28502932	-0.16714132	-0.13279332
0.79007932	-0.02539832	-0.05128732	-0.29806232	-0.16934932	-0.13593432
0.79014832	-0.02946332	-0.05275032	-0.30341432	-0.16693532	-0.13853932
0.78969432	-0.03332632	-0.05434332	-0.30786732	-0.16409632	-0.14031932
0.78902732	-0.03696532	-0.05610432	-0.30954532	-0.16282532	-0.14324032
0.78817432	-0.04037432	-0.05803932	-0.30899632	-0.16243732	-0.14656932
0.78755232	-0.04355932	-0.06012332	-0.30778232	-0.15913732	-0.15004332
0.78693632	-0.04652332	-0.06230932	-0.30624932	-0.15449232	-0.15464232
0.78610732	-0.04925932	-0.06454332	-0.30674232	-0.15105632	-0.15970832
0.78487732	-0.05173232	-0.06678732	-0.31162232	-0.14753732	-0.16584432
0.78440332	-0.05402432	-0.06907432	-0.31245232	-0.14426532	-0.17110832
0.78332932	-0.05604932	-0.07129132	-0.31658732	-0.13982832	-0.17603032
0.78238732	-0.05791832	-0.07351032	-0.31499932	-0.13753932	-0.18049232
0.78182432	-0.05963132	-0.07577532	-0.30872332	-0.13286632	-0.18469132
0.78062832	-0.06114932	-0.07800532	-0.30596232	-0.13148032	-0.18918532
0.77974832	-0.06252132	-0.08036232	-0.30185032	-0.12604232	-0.19466132
0.77911032	-0.06373232	-0.08295732	-0.29814032	-0.11732732	-0.20053532
0.77907132	-0.06478932	-0.08590732	-0.29170132	-0.10605732	-0.20805732
0.77802232	-0.06553032	-0.08899232	-0.29331632	-0.09881232	-0.21949932
0.77695832	-0.06594332	-0.09221332	-0.29392232	-0.09283332	-0.23189432
0.77604232	-0.06610132	-0.09536432	-0.29297832	-0.08959032	-0.24531532
0.77473332	-0.06593632	-0.09824332	-0.29014232	-0.09036332	-0.25757732
0.77357732	-0.06553532	-0.10079832	-0.28837632	-0.09360132	-0.26886732
0.77280332	-0.06500832	-0.10306132	-0.28323932	-0.09535132	-0.27775832
0.77205432	-0.06434332	-0.10505532	-0.27712832	-0.09640332	-0.28504432
0.77098232	-0.06352532	-0.10673932	-0.27193432	-0.10001432	-0.29174932
0.77031532	-0.06264132	-0.10823232	-0.26461332	-0.10216232	-0.29704632
0.76888232	-0.06157732	-0.10931132	-0.25900232	-0.10398832	-0.30220832
0.76770732	-0.06043432	-0.11007532	-0.25434132	-0.10608032	-0.30705232
0.76708132	-0.05918632	-0.11066132	-0.24753432	-0.10478232	-0.31037532
0.76602532	-0.05776532	-0.11107432	-0.24400332	-0.10449332	-0.31353032
0.76524032	-0.05626732	-0.11152332	-0.23569532	-0.10217932	-0.31580532
0.76410532	-0.05465532	-0.11197732	-0.22715332	-0.10059532	-0.31808632
0.76332732	-0.05296932	-0.11259532	-0.21801332	-0.09571132	-0.32002432
0.76260332	-0.05121032	-0.11322632	-0.20683632	-0.09479632	-0.32364632
0.76222032	-0.04933732	-0.11381632	-0.20223932	-0.09576632	-0.32781132
0.76251232	-0.04738032	-0.11427332	-0.19983232	-0.09896932	-0.33147432
0.76317832	-0.04529732	-0.11463732	-0.20337532	-0.10166232	-0.33522432
0.76352032	-0.04306732	-0.11481132	-0.21139632	-0.10481632	-0.33904132
0.76382432	-0.04069632	-0.11494132	-0.20975732	-0.10485532	-0.34006132
0.76326632	-0.03815332	-0.11500632	-0.20407132	-0.10635832	-0.34098632
0.76257332	-0.03543632	-0.11508632	-0.18978232	-0.10711332	-0.34264732
0.76147032	-0.03252332	-0.11498132	-0.17962432	-0.11330932	-0.34494232
0.76083132	-0.02941532	-0.11476732	-0.17091132	-0.12218532	-0.34834832
0.76047632	-0.02606532	-0.11445332	-0.16462832	-0.13002732	-0.35210532
0.76000632	-0.02247832	-0.11411932	-0.16211632	-0.14056732	-0.35612132
0.75960732	-0.01862632	-0.11390632	-0.15895732	-0.14395532	-0.35964032
0.75856632	-0.01454332	-0.11365032	-0.15175232	-0.15040332	-0.36293732
0.75743732	-0.01037732	-0.11316132	-0.15792232	-0.15827532	-0.36471432
0.75698532	-0.00618232	-0.11267132	-0.14789932	-0.16449432	-0.36745032
0.75695732	-0.00192032	-0.11220332	-0.14493232	-0.17114832	-0.37196532
0.75741332	0.00237032	-0.11144032	-0.14517332	-0.17416332	-0.37586332
0.75803932	0.00663132	-0.11056532	-0.14458432	-0.17682532	-0.38003732
0.75903032	0.01081132	-0.10953232	-0.14740032	-0.17230832	-0.38365732
0.75983332	0.01492232	-0.10844232	-0.14558132	-0.16623532	-0.38758732
0.76023132	0.01884932	-0.10722132	-0.14553132	-0.15627732	-0.39214132
0.76176632	0.02241432	-0.10566932	-0.14057232	-0.13590532	-0.39270932
0.76379732	0.02554032	-0.10367832	-0.14721932	-0.09223332	-0.38854932
0.76501332	0.02829832	-0.10137132	-0.17822632	0.06072932	-0.36856632
0.76475132	0.03027932	-0.09867032	-0.21576432	0.01945232	-0.37549032
0.76326632	0.03172432	-0.09548232	-0.25450132	0.01342632	-0.37406932
0.76245132	0.03274132	-0.09216432	-0.27692632	0.00689832	-0.37107632
0.76176932	0.03347732	-0.08895632	-0.27710332	0.00807032	-0.36737932
0.76077332	0.03386732	-0.08601132	-0.28310432	0.01096132	-0.36517232
0.76045332	0.03387832	-0.08316732	-0.29895332	0.00829132	-0.36390732
0.76032932	0.03342232	-0.08010532	-0.32543732	0.00186932	-0.35944932
0.76087032	0.03242332	-0.07673832	-0.35328232	-0.00385532	-0.35071932
0.76204832	0.03083432	-0.07310232	-0.37459832	-0.00406332	-0.33568632
0.76442332	0.02866532	-0.06937732	-0.39054032	-0.01250232	-0.31813832
0.76814732	0.02595132	-0.06565032	-0.39759332	-0.01964732	-0.29978232
0.77196432	0.02276132	-0.06191832	-0.39245732	-0.01987432	-0.27820632
0.77601732	0.01918732	-0.05825932	-0.38291132	-0.02863132	-0.25954132
0.78031732	0.01526332	-0.05479032	-0.36625732	-0.03940332	-0.24227932
0.78455832	0.01107432	-0.05156332	-0.34503832	-0.04646432	-0.22529032
0.78760732	0.00662332	-0.04859332	-0.32441832	-0.06093932	-0.21158932
0.79109632	0.00201332	-0.04600232	-0.30045732	-0.07708932	-0.19893932
0.79319132	-0.00270032	-0.04367932	-0.28432732	-0.08943532	-0.18631732
0.79436732	-0.00746032	-0.04165332	-0.27411632	-0.10539132	-0.17442232
0.79513632	-0.01222532	-0.03999832	-0.26548132	-0.12077732	-0.16433132
0.79560432	-0.01695432	-0.03878732	-0.25810932	-0.13067832	-0.15440932
0.79524932	-0.02166232	-0.03800132	-0.25487632	-0.14375832	-0.14808132
0.79441732	-0.02626932	-0.03767632	-0.25178732	-0.15476332	-0.14314432
0.79396532	-0.03083232	-0.03788632	-0.25176532	-0.16045832	-0.14028432
0.79406132	-0.03538532	-0.03864332	-0.25120432	-0.16275532	-0.14065332
0.79356432	-0.03982732	-0.03979932	-0.25709832	-0.16816632	-0.14193632
0.79357932	-0.04412432	-0.04129432	-0.26006032	-0.16464632	-0.14367932
0.79328632	-0.04821732	-0.04290332	-0.26493832	-0.16421132	-0.14482032
0.79310232	-0.05206232	-0.04459732	-0.26897232	-0.15969932	-0.14599032
0.79258032	-0.05564932	-0.04639332	-0.27568832	-0.15916532	-0.14749232
0.79218232	-0.05902132	-0.04841232	-0.28041832	-0.15657832	-0.14962432
0.79202932	-0.06216532	-0.05066532	-0.28365332	-0.15290232	-0.15252632
0.79147532	-0.06502632	-0.05310932	-0.28642532	-0.14871232	-0.15723532
0.79113532	-0.06765632	-0.05576332	-0.28821732	-0.14408432	-0.16274032
0.79091832	-0.07003332	-0.05861732	-0.28881732	-0.13668332	-0.16920232
0.79052132	-0.07210232	-0.06160032	-0.28899432	-0.13121032	-0.17558332
0.79021132	-0.07391532	-0.06473532	-0.28964732	-0.12388532	-0.18252632
0.78964432	-0.07544532	-0.06803532	-0.29466432	-0.11873332	-0.19157632
0.78973532	-0.07674932	-0.07167232	-0.29822232	-0.10942932	-0.20189732
0.79007332	-0.07781532	-0.07566032	-0.30416332	-0.09897432	-0.21378532
0.79070232	-0.07862732	-0.08009332	-0.30887532	-0.08527532	-0.22876232
0.79038832	-0.07904132	-0.08479632	-0.31393832	-0.07668432	-0.24701232
0.78971132	-0.07911632	-0.08962632	-0.30934032	-0.06594132	-0.26427432
0.78685832	-0.07863132	-0.09392232	-0.29295232	-0.06662132	-0.27958232
0.78310432	-0.07780732	-0.09738432	-0.27158332	-0.07525632	-0.28983432
0.77974432	-0.07684532	-0.09998432	-0.25465932	-0.08511932	-0.29498232
0.77738832	-0.07583932	-0.10185432	-0.24474832	-0.09681832	-0.29654032
0.77677332	-0.07485832	-0.10336732	-0.24328532	-0.10041632	-0.29555932
0.77628732	-0.07379532	-0.10467832	-0.24453432	-0.10392732	-0.29524532
0.77601632	-0.07259532	-0.10602932	-0.24527032	-0.10547232	-0.29661032
0.77607832	-0.07123832	-0.10758932	-0.24348432	-0.10289432	-0.29922732
0.77629432	-0.06965132	-0.10933132	-0.24087832	-0.09938832	-0.30352732
0.77587132	-0.06773632	-0.11107232	-0.23304732	-0.09884532	-0.30786432
0.77523332	-0.06549832	-0.11269332	-0.22893132	-0.10205732	-0.31351132
0.77448932	-0.06299032	-0.11400932	-0.22244232	-0.10855832	-0.31809632
0.77418932	-0.06033032	-0.11498732	-0.22013032	-0.11457532	-0.32118532
0.77400832	-0.05753532	-0.11568432	-0.22139232	-0.12035632	-0.32513232
0.77393532	-0.05462232	-0.11622632	-0.22223432	-0.12295232	-0.32825932
0.77384932	-0.05154832	-0.11682932	-0.21499032	-0.12039832	-0.33208332
0.77295732	-0.04822332	-0.11734732	-0.20389332	-0.11951032	-0.33604732
0.77137932	-0.04469232	-0.11769132	-0.19813232	-0.12373732	-0.34081932
0.77027532	-0.04101132	-0.11794532	-0.18560332	-0.12733532	-0.34397632
0.76949032	-0.03718432	-0.11803132	-0.18217932	-0.13504332	-0.34823432
0.76935932	-0.03323632	-0.11792932	-0.17747832	-0.14216032	-0.35136732
0.77021032	-0.02910932	-0.11783132	-0.17733932	-0.14655932	-0.35425732
0.77071232	-0.02480832	-0.11768932	-0.17833532	-0.15522932	-0.35754332
0.77135832	-0.02030232	-0.11758732	-0.17399732	-0.15649132	-0.35940632
0.77129432	-0.01562232	-0.11746532	-0.17307132	-0.15922532	-0.36188832
0.77031632	-0.01082932	-0.11723732	-0.17284532	-0.16456832	-0.36491432
0.76971832	-0.00593232	-0.11719932	-0.16240932	-0.16426532	-0.36811832
0.76757232	-0.00098432	-0.11681032	-0.15668432	-0.17559332	-0.37445732
0.76716932	0.00379732	-0.11622232	-0.16010632	-0.17824132	-0.37838732
0.76760032	0.00848432	-0.11554932	-0.15656232	-0.17233732	-0.38315532
0.76806932	0.01293232	-0.11456132	-0.16025732	-0.16307332	-0.38792732
0.76945432	0.01707232	-0.11324432	-0.16512532	-0.14156832	-0.38945832
0.77111432	0.02081932	-0.11164332	-0.17209032	-0.11098832	-0.38971932
0.77236132	0.02411532	-0.10959432	-0.18459232	-0.06869432	-0.38709932
0.77255432	0.02687132	-0.10710932	-0.22617832	-0.00114632	-0.37836732
0.77069932	0.02889032	-0.10393432	-0.26792532	0.00694532	-0.37647032
0.76839732	0.03026032	-0.10037832	-0.30737332	0.00226632	-0.37363932
0.76688232	0.03109832	-0.09675132	-0.32883232	0.00434532	-0.36754132
0.76573132	0.03150332	-0.09317832	-0.33704832	0.00026032	-0.36334532
0.76463732	0.03148032	-0.08991132	-0.34196932	-0.00442932	-0.36148932
0.76460232	0.03103632	-0.08703132	-0.34874332	-0.00445532	-0.35896332
0.76476032	0.03009532	-0.08417532	-0.36294832	-0.00464132	-0.35531832
0.76562532	0.02864932	-0.08117232	-0.38232332	-0.00911232	-0.34837832
0.76713932	0.02667632	-0.07791132	-0.40093932	-0.01430932	-0.33691232
0.76882432	0.02417132	-0.07438132	-0.41425632	-0.01612232	-0.31919932
0.77111032	0.02120532	-0.07076432	-0.41603232	-0.02160032	-0.30070232
0.77346732	0.01777132	-0.06709232	-0.41006932	-0.02898832	-0.28159432
0.77645332	0.01398332	-0.06364832	-0.39270332	-0.03416632	-0.26344732
0.77896432	0.00982132	-0.06052332	-0.37134932	-0.04622432	-0.24902032
0.78111932	0.00534232	-0.05778432	-0.34898732	-0.05130732	-0.23580332
0.78307232	0.00058432	-0.05537032	-0.32977132	-0.06061932	-0.22597232
0.78386932	-0.00437132	-0.05314132	-0.31585732	-0.06663432	-0.21601832
0.78355832	-0.00944132	-0.05112032	-0.30991132	-0.07291332	-0.20725132
0.78339232	-0.01461732	-0.04944732	-0.29815232	-0.08065832	-0.19850632
0.78238632	-0.01981032	-0.04809532	-0.29001132	-0.08546532	-0.19076532
0.78093432	-0.02495032	-0.04716732	-0.28039932	-0.09357632	-0.18493632
0.77816532	-0.03000232	-0.04659632	-0.27677032	-0.10632132	-0.18102632
0.77597432	-0.03502132	-0.04650632	-0.27336132	-0.10765032	-0.17932232
0.77312032	-0.03989832	-0.04675032	-0.27448032	-0.11466232	-0.17862732
0.77142832	-0.04467432	-0.04739432	-0.27805932	-0.11021032	-0.17810432
0.76944232	-0.04931932	-0.04833132	-0.28447332	-0.11207632	-0.17960432
0.76812332	-0.05380932	-0.04963832	-0.29197632	-0.11015532	-0.18077832
0.76616632	-0.05805432	-0.05113432	-0.30009532	-0.10755132	-0.18239132
0.76412132	-0.06208232	-0.05279632	-0.30757432	-0.10570232	-0.18344632
0.76167432	-0.06583332	-0.05462432	-0.31270332	-0.10599932	-0.18462232
0.76008932	-0.06946032	-0.05668132	-0.30943232	-0.10017432	-0.18536032
0.75738832	-0.07277032	-0.05879932	-0.30932232	-0.10030532	-0.18667032
0.75556132	-0.07595132	-0.06114032	-0.30878432	-0.09602932	-0.18892132
0.75354332	-0.07888432	-0.06358632	-0.30927832	-0.09025532	-0.19134432
0.75168732	-0.08156832	-0.06617132	-0.31364432	-0.08771032	-0.19495532
0.75041232	-0.08406732	-0.06891632	-0.31900332	-0.08748732	-0.20029232
0.74951532	-0.08636232	-0.07179732	-0.32276032	-0.08492932	-0.20508832
0.74834432	-0.08836732	-0.07471332	-0.32653932	-0.08240532	-0.21060432
0.74754332	-0.09015932	-0.07776332	-0.32724732	-0.07671032	-0.21570332
0.74594432	-0.09158332	-0.08088932	-0.32861232	-0.07147632	-0.22229432
0.74512332	-0.09281032	-0.08431032	-0.32834432	-0.06114032	-0.22878132
0.74416132	-0.09368532	-0.08793332	-0.32616632	-0.05188732	-0.23759632
0.74302132	-0.09418132	-0.09168032	-0.32599432	-0.04554132	-0.24872232
0.74195432	-0.09430832	-0.09550332	-0.33108632	-0.04003432	-0.26196832
0.74080832	-0.09406732	-0.09920732	-0.33703332	-0.03567732	-0.27458732
0.73973032	-0.09349032	-0.10278932	-0.33960932	-0.03341132	-0.28669132
0.73865032	-0.09264432	-0.10615132	-0.33452932	-0.03080232	-0.29693232
0.73689032	-0.09149932	-0.10907632	-0.32745332	-0.03394932	-0.30645332
0.73531432	-0.09019232	-0.11150632	-0.31244232	-0.03562432	-0.31245632
0.73373232	-0.08875432	-0.11334432	-0.30070832	-0.03993732	-0.31546532
0.73273032	-0.08726632	-0.11484932	-0.29134232	-0.03987532	-0.31638632
0.73179732	-0.08568232	-0.11610732	-0.28318132	-0.03927532	-0.31660132
0.73059732	-0.08393032	-0.11717932	-0.27503332	-0.03874232	-0.31752432
0.72944432	-0.08205732	-0.11813032	-0.26971732	-0.03531932	-0.31863832
0.72849132	-0.08009432	-0.11894632	-0.26232332	-0.03361832	-0.31973632
0.72779032	-0.07805232	-0.11958532	-0.25619332	-0.03550432	-0.32172832
0.72752032	-0.07598532	-0.12008432	-0.25567832	-0.03382932	-0.32345032
0.72750732	-0.07386532	-0.12047932	-0.25378232	-0.03209532	-0.32481932
0.72720232	-0.07163732	-0.12075432	-0.25537532	-0.03207932	-0.32759432
0.72701532	-0.06932332	-0.12105332	-0.24887032	-0.03113332	-0.32996332
0.72656732	-0.06688432	-0.12131032	-0.24161632	-0.02769432	-0.33292332
0.72594732	-0.06433932	-0.12144032	-0.23062832	-0.02746232	-0.33651432
0.72507132	-0.06164832	-0.12134032	-0.22184832	-0.03312332	-0.34067432
0.72483732	-0.05883432	-0.12122032	-0.21142332	-0.03543832	-0.34429532
0.72490032	-0.05586732	-0.12098032	-0.20656732	-0.03974732	-0.34802432
0.72516032	-0.05275232	-0.12062532	-0.20420432	-0.04185332	-0.35034932
0.72555432	-0.04950532	-0.12025732	-0.20271932	-0.04305832	-0.35279232
0.72545932	-0.04607732	-0.11985132	-0.19178432	-0.04609032	-0.35465332
0.72488332	-0.04255132	-0.11939032	-0.18383132	-0.04672032	-0.35666732
0.72405432	-0.03900332	-0.11882332	-0.17902332	-0.04667132	-0.35915332
0.72369732	-0.03559632	-0.11808832	-0.17105032	-0.04798832	-0.36201932
0.72416032	-0.03237832	-0.11716032	-0.16994932	-0.04018932	-0.36191432
0.72479932	-0.02932432	-0.11604232	-0.16871932	-0.03285232	-0.36197532
0.72549032	-0.02637132	-0.11489532	-0.17030332	-0.02293032	-0.36255232
0.72578332	-0.02348432	-0.11365132	-0.17470632	-0.01768232	-0.36275232
0.72629632	-0.02063232	-0.11249832	-0.16923832	-0.00562932	-0.36239832
0.72632732	-0.01781832	-0.11131932	-0.17141232	0.00721532	-0.36351332
0.72652432	-0.01504032	-0.11001532	-0.18587532	0.07550432	-0.35624632
0.72572632	-0.01243232	-0.10854832	-0.19441732	0.08602432	-0.35819332
0.72525132	-0.01000532	-0.10707332	-0.20768232	0.09701332	-0.36102832
0.72472932	-0.00769632	-0.10565132	-0.22188232	0.08718132	-0.36806832
0.72423632	-0.00539232	-0.10436932	-0.22867132	0.10098232	-0.37243632
0.72351432	-0.00310532	-0.10306132	-0.23671832	0.10872932	-0.37645732
0.72284232	-0.00088932	-0.10171032	-0.23384532	0.11008232	-0.38087532
0.72171232	0.00121032	-0.10027132	-0.22916632	0.11404532	-0.38512532
0.72034532	0.00315532	-0.09874932	-0.23148832	0.11720632	-0.39021432
0.71911632	0.00485832	-0.09716832	-0.23695932	0.12245632	-0.39469232
0.71832432	0.00622832	-0.09539932	-0.24546032	0.11435832	-0.40079232
0.71761332	0.00719432	-0.09338232	-0.25759732	0.11319932	-0.40429432
0.71706132	0.00771432	-0.09115332	-0.26584132	0.10738432	-0.40723532
0.71675532	0.00779532	-0.08871532	-0.27410432	0.10799832	-0.40734632
0.71699432	0.00748532	-0.08615332	-0.27966332	0.09891232	-0.40840932
0.71671232	0.00695432	-0.08346332	-0.27742932	0.10067932	-0.40834032
0.71700432	0.00617432	-0.08086932	-0.27913932	0.10091932	-0.40836032
0.71697132	0.00513032	-0.07803832	-0.28521932	0.09979732	-0.40876532
0.71696632	0.00385232	-0.07510532	-0.29351432	0.09879832	-0.40753232
0.71703632	0.00217032	-0.07180432	-0.32000332	0.09564232	-0.40060032
0.71772732	0.00001632	-0.06810332	-0.34708532	0.08961832	-0.39013332
0.71826332	-0.00264532	-0.06389632	-0.37284732	0.08757532	-0.37266332
0.71943132	-0.00575732	-0.05941832	-0.38926632	0.08685532	-0.35167432
0.72111732	-0.00925032	-0.05485732	-0.39399232	0.08562232	-0.32961732
0.72307432	-0.01309932	-0.05031732	-0.38878532	0.07827732	-0.31040132
0.72518232	-0.01722332	-0.04595132	-0.38040932	0.07962032	-0.28821732
0.72707132	-0.02152732	-0.04184532	-0.36737832	0.08467132	-0.26709332
0.72958532	-0.02605832	-0.03806732	-0.35056932	0.08044032	-0.25136232
0.73180332	-0.03066732	-0.03464932	-0.33417032	0.07505732	-0.23522332
0.73347932	-0.03531832	-0.03164532	-0.31902732	0.07123932	-0.21998832
0.73568032	-0.04004932	-0.02915632	-0.30157232	0.06949132	-0.20493532
0.73693232	-0.04473132	-0.02708232	-0.28818332	0.06147132	-0.19128632
0.73803032	-0.04938732	-0.02550632	-0.27650732	0.05249432	-0.17931632
0.73875932	-0.05397832	-0.02448732	-0.26847432	0.04374532	-0.16973932
0.73939132	-0.05855332	-0.02413032	-0.26461632	0.03310932	-0.16430732
0.74022132	-0.06310932	-0.02447032	-0.26431132	0.01971032	-0.16322932
0.74022032	-0.06754532	-0.02541432	-0.27290532	0.01329832	-0.16474932
0.73984332	-0.07188832	-0.02690432	-0.28287732	0.00580132	-0.16862332
0.73908132	-0.07609532	-0.02880732	-0.29182632	-0.00269832	-0.17240032
0.73769732	-0.08007532	-0.03100132	-0.29922332	-0.00424432	-0.17582432
0.73621332	-0.08377332	-0.03343832	-0.30264132	-0.00558632	-0.17899332
0.73450832	-0.08720732	-0.03611532	-0.30592832	-0.00913132	-0.18223632
0.73328232	-0.09041332	-0.03914332	-0.31240932	-0.00388832	-0.18588332
0.73198232	-0.09333532	-0.04254132	-0.32472932	-0.00361732	-0.19190532
0.73101232	-0.09602932	-0.04633032	-0.33681632	-0.00442732	-0.20152732
0.73034232	-0.09839732	-0.05043132	-0.34566932	-0.00194332	-0.21003532
0.72931432	-0.10034132	-0.05470132	-0.35197232	0.00141632	-0.21974932
0.72797232	-0.10186732	-0.05908932	-0.35994432	0.00558832	-0.22966932
0.72680832	-0.10298932	-0.06363432	-0.36156732	0.01050432	-0.23926632
0.72563632	-0.10368932	-0.06837132	-0.36610932	0.01691632	-0.24968032
0.72436832	-0.10395532	-0.07328832	-0.37182732	0.02301832	-0.26228332
0.72350532	-0.10384432	-0.07842032	-0.37597932	0.03205032	-0.27525032
0.72281632	-0.10332332	-0.08368032	-0.38102332	0.03902832	-0.28914432
0.72148332	-0.10226432	-0.08889132	-0.38708532	0.03928432	-0.30571032
0.72108532	-0.10092032	-0.09405432	-0.38399132	0.04384232	-0.31869632
0.71993232	-0.09910732	-0.09883132	-0.38072432	0.04200532	-0.33135332
0.71954932	-0.09710432	-0.10323532	-0.36080732	0.04588432	-0.33694432
0.71802732	-0.09469032	-0.10695832	-0.34613232	0.03867632	-0.34247132
0.71695132	-0.09212832	-0.11025032	-0.32658932	0.03635732	-0.34318832
0.71531032	-0.08936232	-0.11296832	-0.30449632	0.02706232	-0.34222232
0.71391432	-0.08656832	-0.11519232	-0.29052432	0.02046332	-0.33921832
0.71261032	-0.08376132	-0.11694032	-0.27910732	0.01025932	-0.33546432
0.71181232	-0.08101932	-0.11837532	-0.26891332	0.00611232	-0.33095632
0.71087732	-0.07830532	-0.11947932	-0.26126032	0.00093932	-0.32700532
0.70974432	-0.07559932	-0.12033432	-0.25550332	-0.00671232	-0.32459432
0.70899332	-0.07296532	-0.12111732	-0.24611632	-0.00438532	-0.32097232
0.70790232	-0.07035832	-0.12169532	-0.23511932	-0.00559832	-0.31925232
0.70629032	-0.06783232	-0.12197732	-0.23575132	-0.00883732	-0.31889732
0.70512232	-0.06546832	-0.12205032	-0.22862032	-0.01099932	-0.31845932
0.70458632	-0.06333932	-0.12195232	-0.22446032	-0.01037932	-0.31835932
0.70412632	-0.06128332	-0.12170432	-0.22346832	-0.00509832	-0.31693332
0.70388832	-0.05927032	-0.12149032	-0.21766732	-0.00405332	-0.31743932
0.70375332	-0.05728632	-0.12130732	-0.21456532	-0.00431832	-0.31935132
0.70417232	-0.05531632	-0.12125932	-0.20966932	0.00115532	-0.32063332
0.70448832	-0.05331732	-0.12119132	-0.20590632	0.00191332	-0.32261132
0.70455432	-0.05126732	-0.12106132	-0.20171732	-0.00121032	-0.32495032
0.70475132	-0.04916732	-0.12088732	-0.19808632	0.00074532	-0.32591432
0.70484432	-0.04699632	-0.12059232	-0.19305432	-0.00485032	-0.32723832
0.70504432	-0.04473032	-0.12022132	-0.19003732	-0.00753432	-0.32780732
0.70513432	-0.04234432	-0.11984932	-0.18629932	-0.01608032	-0.32911032
0.70587332	-0.03992332	-0.11954732	-0.18500432	-0.01702632	-0.32841932
0.70656732	-0.03741332	-0.11920032	-0.18280532	-0.01727932	-0.32814832
0.70701532	-0.03480532	-0.11893232	-0.17852032	-0.02274932	-0.32910832
0.70793032	-0.03214032	-0.11882032	-0.18015632	-0.02292532	-0.33053632
0.70875032	-0.02943532	-0.11857332	-0.17408632	-0.02970032	-0.33172932
0.70958632	-0.02666532	-0.11815432	-0.17904732	-0.03203532	-0.33207232
0.71076032	-0.02379732	-0.11776232	-0.16865532	-0.03414932	-0.32988432
0.71137232	-0.02081632	-0.11724832	-0.16654732	-0.04259032	-0.32912232
0.71165332	-0.01772232	-0.11672032	-0.16494732	-0.04776332	-0.32740532
0.71214832	-0.01460032	-0.11626632	-0.16450032	-0.05139732	-0.32626232
0.71245532	-0.01151132	-0.11574632	-0.16047232	-0.05139132	-0.32398332
0.71289332	-0.00852132	-0.11518632	-0.15413832	-0.05068732	-0.32210032
0.71348632	-0.00539132	-0.11458132	-0.18554132	0.15342932	-0.28920332
0.71426332	-0.00259732	-0.11403232	-0.18801632	0.14256132	-0.29029332
0.71506032	0.00017832	-0.11348232	-0.19656532	0.13543732	-0.29068432
0.71560232	0.00299232	-0.11285832	-0.19911732	0.13414132	-0.29000132
0.71600732	0.00582432	-0.11211532	-0.19814932	0.13228232	-0.28805032
0.71572132	0.00866332	-0.11130632	-0.20333632	0.12846132	-0.28672432
0.71502332	0.01151132	-0.11059832	-0.20347432	0.13227832	-0.28385332
0.71443432	0.01440232	-0.11018532	-0.20280332	0.13019032	-0.28451232
0.71365632	0.01734032	-0.10993932	-0.20353832	0.13575132	-0.28527232
0.71374632	0.02007432	-0.10926032	-0.20918532	0.12519332	-0.28348032
0.71407832	0.02258232	-0.10839532	-0.21540832	0.11032532	-0.28172932
0.71412832	0.02497032	-0.10760832	-0.22151232	0.10305132	-0.28167132
0.71486532	0.02722732	-0.10686532	-0.22318732	0.09540532	-0.28256632
0.71523632	0.02935332	-0.10590732	-0.23425632	0.08331832	-0.28397032
0.71503732	0.03144732	-0.10478032	-0.23942032	0.08838032	-0.28227632
0.71453532	0.03348632	-0.10370932	-0.23569932	0.08802832	-0.28292532
0.71362932	0.03546232	-0.10261932	-0.23652532	0.09124332	-0.28335732
0.71309532	0.03733632	-0.10143932	-0.23305432	0.09040732	-0.28481832
0.71259932	0.03903032	-0.10011532	-0.23975632	0.08504532	-0.28635232
0.71258732	0.04050732	-0.09857532	-0.24648432	0.07445732	-0.28798832
0.71258032	0.04174232	-0.09678532	-0.24992532	0.06663532	-0.28840032
0.71232532	0.04276032	-0.09475732	-0.25684732	0.06437732	-0.28757132
0.71183432	0.04352232	-0.09256632	-0.26708332	0.05751632	-0.28842032
0.71195132	0.04404932	-0.09032232	-0.27613132	0.05033632	-0.29046432
0.71170632	0.04422632	-0.08782532	-0.29256332	0.04798532	-0.29113732
0.71198532	0.04406832	-0.08512132	-0.31183232	0.04354732	-0.29208532
0.71252732	0.04366932	-0.08218932	-0.32704632	0.03627132	-0.29396132
0.71247532	0.04306232	-0.07906332	-0.33830032	0.03953832	-0.29364232
0.71203632	0.04234232	-0.07602432	-0.33953432	0.05016032	-0.29239232
0.71183032	0.04148832	-0.07314332	-0.34000232	0.04978232	-0.29135432
0.71234132	0.04041432	-0.07002832	-0.35264232	0.04576332	-0.28489332
0.71307132	0.03896132	-0.06655032	-0.36778432	0.04109332	-0.27282632
0.71402932	0.03711232	-0.06292532	-0.37139632	0.03557632	-0.25829232
0.71542732	0.03486232	-0.05949632	-0.36607132	0.03444132	-0.24243832
0.71703532	0.03222232	-0.05642432	-0.35462032	0.03833632	-0.22768732
0.71845232	0.02922032	-0.05375032	-0.34624732	0.04039132	-0.21510832
0.72052332	0.02592132	-0.05153332	-0.33176032	0.03920632	-0.20512132
0.72227732	0.02231832	-0.04956232	-0.32448032	0.03876632	-0.19473632
0.72333132	0.01850432	-0.04781932	-0.31435232	0.03808232	-0.18488332
0.72454332	0.01451132	-0.04637432	-0.30232932	0.03085632	-0.17642732
0.72532232	0.01041532	-0.04527532	-0.28989732	0.03116132	-0.16759132
0.72546432	0.00622732	-0.04451832	-0.28069332	0.03021232	-0.16081232
0.72553132	0.00196732	-0.04417532	-0.27025332	0.02831032	-0.15584432
0.72505032	-0.00235332	-0.04420432	-0.26692832	0.02128732	-0.15284832
0.72509832	-0.00668732	-0.04465332	-0.26073932	0.01410532	-0.15146932
0.72475832	-0.01101832	-0.04543032	-0.26519832	0.01119232	-0.15199432
0.72463332	-0.01533132	-0.04666932	-0.27042532	0.00769832	-0.15475632
0.72382332	-0.01957332	-0.04816832	-0.27998832	-0.00198132	-0.15889532
0.72242232	-0.02368632	-0.04978732	-0.29198932	-0.00494432	-0.16345432
0.72071832	-0.02758332	-0.05139532	-0.30231732	-0.00785832	-0.16688932
0.71883832	-0.03126832	-0.05293532	-0.31074832	-0.01498132	-0.17003032
0.71664532	-0.03469532	-0.05439632	-0.31635232	-0.01533032	-0.17152132
0.71541632	-0.03794632	-0.05591332	-0.31450632	-0.01817032	-0.17236932
0.71371732	-0.04095232	-0.05745332	-0.31653832	-0.01933032	-0.17223432
0.71208232	-0.04371832	-0.05906632	-0.32092332	-0.02048532	-0.17391732
0.71112832	-0.04627732	-0.06083232	-0.32245832	-0.01800232	-0.17598632
0.71006932	-0.04857632	-0.06270132	-0.33144232	-0.01980932	-0.18006732
0.70946432	-0.05062832	-0.06475932	-0.33731932	-0.02200132	-0.18486332
0.70884732	-0.05236832	-0.06694732	-0.34513132	-0.02299132	-0.19024432
0.70830732	-0.05380732	-0.06926132	-0.34939832	-0.02403432	-0.19650132
0.70791732	-0.05494832	-0.07174932	-0.35218832	-0.02058932	-0.20177332
0.70689032	-0.05573032	-0.07428532	-0.35459832	-0.02029432	-0.20889432
0.70628032	-0.05619032	-0.07699032	-0.35332832	-0.01557632	-0.21498232
0.70562932	-0.05631632	-0.07986632	-0.35348832	-0.00977032	-0.22045532
0.70506632	-0.05613732	-0.08294532	-0.35446532	-0.00568832	-0.22855132
0.70451732	-0.05563732	-0.08621132	-0.35814232	-0.00487332	-0.23946632
0.70396132	-0.05476232	-0.08962732	-0.36459932	0.00012032	-0.24999932
0.70389932	-0.05359732	-0.09318532	-0.36611432	0.00617532	-0.26050032
0.70341432	-0.05207532	-0.09666132	-0.36735132	0.00408732	-0.27274032
0.70334532	-0.05028632	-0.10005032	-0.35985032	0.01141732	-0.28000832
0.70257932	-0.04820832	-0.10312132	-0.34903532	0.01211432	-0.28724932
0.70158832	-0.04590732	-0.10580832	-0.33199232	0.00971932	-0.29250032
0.70081132	-0.04343232	-0.10804232	-0.30865232	0.01176132	-0.29392832
0.69984532	-0.04084232	-0.10965732	-0.28616832	0.00798532	-0.29414332
0.69898432	-0.03822132	-0.11063932	-0.26908832	0.00270032	-0.29272332
0.69844432	-0.03559332	-0.11110032	-0.25829532	-0.00075232	-0.28925432
0.69780032	-0.03293032	-0.11119232	-0.25558932	-0.00450432	-0.28567432
0.69693332	-0.03025432	-0.11112432	-0.25318532	-0.00420532	-0.28252732
0.69606732	-0.02754432	-0.11102432	-0.24089932	-0.00271432	-0.27949532
0.69502132	-0.02481032	-0.11090532	-0.23272732	-0.00265632	-0.27801232
0.69381832	-0.02209232	-0.11076932	-0.22424732	-0.00319432	-0.27617132
0.69292632	-0.01938932	-0.11059132	-0.22081132	0.00175332	-0.27369032
0.69295232	-0.01676532	-0.11043632	-0.21058332	-0.00001832	-0.27234332
0.69281332	-0.01415732	-0.11010432	-0.20902032	-0.00674132	-0.27108832
0.69341532	-0.01156832	-0.10978932	-0.20899032	0.00183932	-0.26766332
0.69392932	-0.00903332	-0.10937432	-0.21346432	0.00617332	-0.26519932
0.69428232	-0.00656132	-0.10890532	-0.22166432	0.00949032	-0.26286032
0.69455432	-0.00410032	-0.10844032	-0.22396232	0.02299632	-0.25838732
0.69495632	-0.00171832	-0.10809932	-0.22846832	0.02889632	-0.25692832
0.69554532	0.00056432	-0.10767432	-0.22755232	0.02545732	-0.25614932
0.69584732	0.00278932	-0.10701732	-0.23855032	0.03296032	-0.25177332
0.69678332	0.00499132	-0.10629732	-0.23761932	0.03917232	-0.24668332
0.69725432	0.00724032	-0.10551232	-0.24080032	0.03921132	-0.24301732
0.69814832	0.00958932	-0.10505832	-0.23401632	0.02515732	-0.24357632
0.69853232	0.01206132	-0.10479032	-0.24128232	0.04221132	-0.24039132
0.69968232	0.01459532	-0.10463232	-0.23877032	0.03500732	-0.24033432
0.69982532	0.01717332	-0.10424232	-0.24696732	0.03864032	-0.23686932
0.70023932	0.01974332	-0.10381532	-0.24800432	0.03562732	-0.23326332
0.70073432	0.02235432	-0.10327132	-0.24758032	0.04112632	-0.22798632
0.70077232	0.02501632	-0.10266032	-0.25067232	0.05157232	-0.22254632
0.70150732	0.02775532	-0.10218132	-0.24961432	0.04705932	-0.22054432
0.70216332	0.03057332	-0.10167232	-0.25208632	0.04819032	-0.21716232
0.70276832	0.03344932	-0.10121232	-0.25148032	0.04649632	-0.21504732
0.70252332	0.03639432	-0.10078532	-0.25517232	0.05816332	-0.21115432
0.70256532	0.03936832	-0.10041932	-0.25479632	0.05938432	-0.20934932
0.70266532	0.04230032	-0.09992632	-0.25765132	0.05746932	-0.20797432
0.70281632	0.04510632	-0.09918132	-0.27031132	0.05409832	-0.20469232
0.70335132	0.04781432	-0.09824932	-0.28029632	0.05046332	-0.20144832
0.70424732	0.05038232	-0.09734932	-0.28350332	0.03571532	-0.20165832
0.70443932	0.05279932	-0.09647432	-0.28971532	0.03489032	-0.20078932
0.70504632	0.05510032	-0.09565132	-0.29506032	0.02648132	-0.20132832
0.70526232	0.05722132	-0.09459732	-0.30261732	0.02403532	-0.19986832
0.70542632	0.05917032	-0.09338132	-0.30836832	0.02023332	-0.19760932
0.70581232	0.06093332	-0.09207332	-0.31339032	0.01881132	-0.19518232
0.70635732	0.06252032	-0.09065332	-0.32033532	0.01170832	-0.19373132
0.70712232	0.06396332	-0.08906232	-0.33011232	0.00533232	-0.19107832
0.70773532	0.06530332	-0.08733432	-0.33803132	0.00326632	-0.18763232
0.70806632	0.06665532	-0.08571932	-0.33746732	0.00370532	-0.18536232
0.70834832	0.06809332	-0.08431832	-0.33959332	0.00767632	-0.18408432
0.70876032	0.06999632	-0.08353232	-0.32739332	0.01689332	-0.18972832
0.70930632	0.07249032	-0.08494232	-0.33685832	0.01808632	-0.21154432
0.70999332	0.07593432	-0.08731132	-0.33179332	0.03232432	-0.23474332
0.70784132	0.07955332	-0.08896832	-0.31124732	0.06927632	-0.24350732
0.70644532	0.08319932	-0.08911132	-0.31412632	0.09055832	-0.23892632
0.70748132	0.08668132	-0.08839632	-0.32970332	0.07107332	-0.23247732
0.70731632	0.08941432	-0.08712932	-0.35699832	0.05173632	-0.22515632
0.70736532	0.09142732	-0.08586232	-0.37548432	0.03716932	-0.22090532
0.70792832	0.09264632	-0.08446832	-0.39241132	0.02577632	-0.21784132
0.70969632	0.09313832	-0.08282832	-0.40691632	0.01398832	-0.21440432
0.71151332	0.09288232	-0.08082132	-0.42319632	0.00739432	-0.20879432
0.71372532	0.09202632	-0.07864632	-0.43405732	0.00105232	-0.20208932
0.71648732	0.09068932	-0.07645832	-0.43785432	-0.00755832	-0.19609532
0.71969432	0.08890632	-0.07445132	-0.43551732	-0.01831832	-0.19265332
0.72243332	0.08659832	-0.07235732	-0.44301732	-0.02663032	-0.18732232
0.72523032	0.08397432	-0.07006632	-0.45051832	-0.03154332	-0.17977532
0.72843232	0.08100532	-0.06765732	-0.45148932	-0.03404432	-0.16957332
0.73146632	0.07762832	-0.06520732	-0.44392732	-0.03610932	-0.15796232
0.73506232	0.07389532	-0.06286632	-0.43087532	-0.03964232	-0.14661332
0.73926032	0.06980432	-0.06074532	-0.41316432	-0.04000132	-0.13598932
0.74349432	0.06536032	-0.05880532	-0.39452932	-0.04389332	-0.12691832
0.74709332	0.06057532	-0.05702332	-0.38074832	-0.05059132	-0.11997032
0.75074332	0.05558632	-0.05553432	-0.36567132	-0.05268532	-0.11248732
0.75393032	0.05044632	-0.05435732	-0.35101332	-0.06561232	-0.10775032
0.75614232	0.04514132	-0.05356032	-0.33853932	-0.07497332	-0.10342232
0.75833132	0.03983932	-0.05328432	-0.32451732	-0.08292032	-0.10093632
0.75918832	0.03450932	-0.05344432	-0.31871832	-0.08782032	-0.09989632
0.75969732	0.02930832	-0.05402032	-0.31662732	-0.09495832	-0.10026132
0.75903832	0.02423932	-0.05488832	-0.32534432	-0.10535232	-0.10136532
0.75958532	0.01948232	-0.05621832	-0.33125732	-0.10543132	-0.10336332
0.75963432	0.01495332	-0.05789232	-0.34270732	-0.10624232	-0.10737232
0.75984232	0.01071632	-0.05997032	-0.35341532	-0.10721732	-0.11326232
0.75925332	0.00676732	-0.06235332	-0.36407432	-0.10671432	-0.12092632
0.75887432	0.00323032	-0.06501432	-0.36734032	-0.10466132	-0.12890932
0.75799232	0.00009632	-0.06779532	-0.36843332	-0.10009232	-0.13612032
0.75738532	-0.00260732	-0.07070232	-0.36668532	-0.09478632	-0.14397232
0.75665632	-0.00487132	-0.07375232	-0.36706032	-0.08573532	-0.15178432
0.75611432	-0.00667432	-0.07705632	-0.36816632	-0.07709332	-0.16085332
0.75552932	-0.00802532	-0.08060532	-0.37371732	-0.07104732	-0.17358432
0.75522332	-0.00885932	-0.08436632	-0.37959432	-0.06389132	-0.18769732
0.75440432	-0.00911832	-0.08814232	-0.38708932	-0.05969832	-0.20283032
0.75424632	-0.00881532	-0.09189532	-0.38599032	-0.05582232	-0.21616732
0.75401932	-0.00799332	-0.09544532	-0.37883732	-0.05202232	-0.22782932
0.75395632	-0.00671032	-0.09873732	-0.36566932	-0.04694032	-0.23735732
0.75345132	-0.00503032	-0.10153432	-0.34619532	-0.05165232	-0.24525632
0.75290632	-0.00304332	-0.10372232	-0.32358032	-0.05641732	-0.24943132
0.75224832	-0.00086632	-0.10523432	-0.30558132	-0.06038532	-0.24974432
0.75211432	0.00144332	-0.10619532	-0.29084932	-0.07171632	-0.24868032
0.75239132	0.00387632	-0.10678332	-0.28291232	-0.07634632	-0.24572832
0.75304232	0.00639332	-0.10715332	-0.28057932	-0.08145732	-0.24283332
0.75346132	0.00895632	-0.10730132	-0.28491032	-0.08394232	-0.23953332
0.75383532	0.01158432	-0.10739832	-0.28812432	-0.09076032	-0.23863232
0.75459632	0.01425832	-0.10760332	-0.28833832	-0.09287232	-0.23709132
0.75482332	0.01700132	-0.10779032	-0.28908532	-0.09330432	-0.23705732
0.75515632	0.01980232	-0.10804832	-0.29071532	-0.08873332	-0.23621632
0.75518532	0.02262932	-0.10822032	-0.28965132	-0.09139032	-0.23607732
0.75552632	0.02547732	-0.10829732	-0.29211132	-0.08755832	-0.23477032
0.75631232	0.02833232	-0.10833132	-0.28808032	-0.08206232	-0.23275632
0.75609332	0.03109632	-0.10812032	-0.29385732	-0.08570132	-0.23248232
0.75565632	0.03375432	-0.10780532	-0.29869032	-0.08417232	-0.23121632
0.75528732	0.03638532	-0.10759532	-0.30114432	-0.08368632	-0.23235732
0.75522232	0.03898032	-0.10748332	-0.29883232	-0.07752832	-0.23235232
0.75541632	0.04154832	-0.10736532	-0.29793432	-0.07031132	-0.23211432
0.75524432	0.04405832	-0.10716832	-0.30182332	-0.06786932	-0.23265332
0.75561132	0.04650832	-0.10690732	-0.30342532	-0.06563732	-0.23237232
0.75566332	0.04882332	-0.10643932	-0.30943232	-0.06737032	-0.23203632
0.75552132	0.05109632	-0.10589932	-0.31701532	-0.06738832	-0.23174032
0.75565632	0.05337332	-0.10540732	-0.31929432	-0.06566232	-0.23087832
0.75557332	0.05569732	-0.10490832	-0.31298532	-0.06148032	-0.22853932
0.75478932	0.05807032	-0.10449732	-0.30837432	-0.05732732	-0.22763232
0.75448832	0.06059832	-0.10443032	-0.29840332	-0.05470632	-0.22848032
0.75388332	0.06319032	-0.10445432	-0.29548732	-0.04895732	-0.22911232
0.75358432	0.06588932	-0.10451132	-0.29601032	-0.04619832	-0.23141932
0.75389232	0.06877532	-0.10460432	-0.30130032	-0.03958832	-0.23307732
0.75458632	0.07181532	-0.10464232	-0.30511932	-0.03832332	-0.23592332
0.75531832	0.07499932	-0.10452432	-0.30646332	-0.03713632	-0.23758632
0.75496032	0.07816832	-0.10404332	-0.31056732	-0.02777632	-0.23581632
0.75442332	0.08128432	-0.10322132	-0.31055232	-0.02312632	-0.23275332
0.75315832	0.08422832	-0.10206832	-0.31190532	-0.02309732	-0.22937532
0.75170232	0.08698832	-0.10084432	-0.31859932	-0.01745532	-0.22568332
0.75149732	0.08972432	-0.09989132	-0.32243232	-0.01665132	-0.22818532
0.75092932	0.09224732	-0.09880432	-0.33988032	-0.01967732	-0.23192932
0.75087132	0.09453732	-0.09733832	-0.36342332	-0.02934932	-0.23436932
0.75096732	0.09646132	-0.09545032	-0.38875032	-0.03519832	-0.23300132
0.75096432	0.09799532	-0.09324532	-0.40605332	-0.04302932	-0.23093632
0.75030332	0.09907732	-0.09079432	-0.41623032	-0.04300332	-0.22763332
0.74987532	0.09973732	-0.08819432	-0.42342432	-0.04465732	-0.22392132
0.74915032	0.09993732	-0.08519132	-0.43205232	-0.04308332	-0.21656732
0.74867132	0.09975232	-0.08215532	-0.43116332	-0.04170132	-0.21019832
0.74878532	0.09926032	-0.07963532	-0.42087832	-0.03782532	-0.20779532
0.74973532	0.09838832	-0.07770332	-0.41924532	-0.03838832	-0.20989332
0.75103432	0.09711632	-0.07579132	-0.42920932	-0.04236132	-0.21099432
0.75292132	0.09549032	-0.07372332	-0.44012132	-0.04367332	-0.20824132
0.75550732	0.09345932	-0.07155132	-0.44702932	-0.04828832	-0.20268232
0.75768632	0.09089832	-0.06922832	-0.44862532	-0.04775732	-0.19439132
0.76078232	0.08794932	-0.06696632	-0.43914632	-0.05031632	-0.18471332
0.76482732	0.08461032	-0.06486132	-0.42330532	-0.05125732	-0.17430232
0.76832932	0.08073832	-0.06280632	-0.40744032	-0.05208932	-0.16454332
0.77212432	0.07651032	-0.06095732	-0.38753832	-0.05525132	-0.15605532
0.77648832	0.07196832	-0.05942532	-0.36563932	-0.05820232	-0.14950032
0.78015732	0.06708432	-0.05814832	-0.35018032	-0.06276632	-0.14379532
0.78210232	0.06189632	-0.05700532	-0.34265432	-0.07023332	-0.14010432
0.78381932	0.05662732	-0.05606032	-0.33299432	-0.06958732	-0.13536232
0.78476132	0.05129632	-0.05524432	-0.32646332	-0.08248232	-0.13104332
0.78535832	0.04599132	-0.05463232	-0.31640132	-0.08902232	-0.12597932
0.78495332	0.04070832	-0.05424032	-0.30857132	-0.10275032	-0.12296532
0.78485132	0.03552832	-0.05422232	-0.29691032	-0.10387732	-0.11913232
0.78474432	0.03044632	-0.05463032	-0.28694332	-0.11181932	-0.11753232
0.78430832	0.02540332	-0.05542832	-0.28381532	-0.12131032	-0.11855832
0.78352632	0.02052932	-0.05661032	-0.28496532	-0.12567532	-0.12159032
0.78299932	0.01582932	-0.05814732	-0.29121432	-0.12590332	-0.12407432
0.78278432	0.01134632	-0.05995132	-0.29694532	-0.12788332	-0.12837632
0.78202732	0.00714132	-0.06178932	-0.30698532	-0.12816432	-0.13163632
0.78148332	0.00326232	-0.06368032	-0.31260132	-0.13032532	-0.13448232
0.78092132	-0.00033532	-0.06562432	-0.31595932	-0.13145032	-0.13714832
0.78056232	-0.00360432	-0.06770932	-0.31361232	-0.12889232	-0.13848732
0.77971432	-0.00657632	-0.06993732	-0.30996432	-0.12665332	-0.14064632
0.77950732	-0.00924232	-0.07245432	-0.30348032	-0.12063732	-0.14441032
0.77895532	-0.01159332	-0.07518632	-0.30316032	-0.11580432	-0.15068432
0.77924332	-0.01361532	-0.07826332	-0.30179932	-0.10706132	-0.15867632
0.77877732	-0.01526332	-0.08147932	-0.31039432	-0.10297432	-0.17131332
0.77889532	-0.01653532	-0.08495932	-0.31856532	-0.09584832	-0.18483332
0.77919532	-0.01738732	-0.08863632	-0.32798232	-0.08912532	-0.19941032
0.77934832	-0.01778032	-0.09241432	-0.33407132	-0.08178132	-0.21443732
0.77901432	-0.01775532	-0.09610032	-0.33246332	-0.07996332	-0.22924332
0.77812432	-0.01730532	-0.09952532	-0.32442232	-0.07928532	-0.24251132
0.77703632	-0.01651232	-0.10256432	-0.31080632	-0.07946932	-0.25257732
0.77591832	-0.01541532	-0.10511232	-0.28709632	-0.08078732	-0.25930032
0.77480832	-0.01408532	-0.10708332	-0.26967132	-0.08720032	-0.26526932
0.77422332	-0.01257632	-0.10856032	-0.26023032	-0.09568432	-0.26916032
0.77397232	-0.01090032	-0.10959232	-0.25669032	-0.10421432	-0.27156232
0.77442132	-0.00908932	-0.11039732	-0.25805132	-0.10879132	-0.27311232
0.77435832	-0.00711832	-0.11102732	-0.26118232	-0.11096332	-0.27562632
0.77431232	-0.00498932	-0.11166132	-0.25782032	-0.11158732	-0.27896432
0.77362832	-0.00273032	-0.11214232	-0.25329632	-0.11312732	-0.28288232
0.77299432	-0.00038432	-0.11248232	-0.24576032	-0.11250132	-0.28608332
0.77250332	0.00205532	-0.11264632	-0.24161932	-0.11232832	-0.28879732
0.77244932	0.00458432	-0.11271332	-0.24192432	-0.11471232	-0.29145232
0.77315832	0.00723232	-0.11287032	-0.24248332	-0.11113732	-0.29354232
0.77346132	0.00997232	-0.11297132	-0.25054832	-0.11268232	-0.29749432
0.77446832	0.01279632	-0.11310532	-0.25058332	-0.10858632	-0.29920732
0.77471432	0.01567232	-0.11314032	-0.25483732	-0.10922232	-0.30171832
0.77463232	0.01858732	-0.11312532	-0.25456332	-0.10751032	-0.30337732
0.77418132	0.02148132	-0.11301132	-0.25705332	-0.10545932	-0.30456632
0.77408632	0.02437532	-0.11284232	-0.25727232	-0.10718732	-0.30588432
0.77466532	0.02729532	-0.11264832	-0.25261632	-0.10226732	-0.30501832
0.77477832	0.03023332	-0.11226032	-0.25661032	-0.10308532	-0.30461432
0.77521132	0.03318632	-0.11194832	-0.26431732	-0.10285832	-0.30482232
0.77565432	0.03623632	-0.11179932	-0.27222432	-0.09407132	-0.30386432
0.77614332	0.03936032	-0.11172332	-0.27561432	-0.09362132	-0.30393032
0.77650532	0.04257732	-0.11177032	-0.27053332	-0.08748132	-0.30248932
0.77644132	0.04585432	-0.11172632	-0.26494232	-0.08408332	-0.30018132
0.77626032	0.04917732	-0.11172132	-0.26065232	-0.08299032	-0.29981432
0.77576732	0.05261632	-0.11172932	-0.25980032	-0.08485932	-0.30153832
0.77611832	0.05612832	-0.11164832	-0.24948032	-0.07565032	-0.30028132
0.77582032	0.05950832	-0.11109532	-0.25280132	-0.07419732	-0.30069832
0.77532132	0.06282232	-0.11040432	-0.26570032	-0.05805632	-0.29981332
0.77496332	0.06610332	-0.10967832	-0.27579232	-0.04862232	-0.30142632
0.77433632	0.06920532	-0.10862432	-0.28999332	-0.04396732	-0.30362132
0.77317832	0.07205432	-0.10703232	-0.31543032	-0.04276232	-0.30524332
0.77179932	0.07462032	-0.10506832	-0.33379232	-0.03994432	-0.30613832
0.77070932	0.07696532	-0.10297732	-0.34776232	-0.03801732	-0.30837532
0.76928232	0.07899132	-0.10059332	-0.36602132	-0.03633332	-0.30930532
0.76813532	0.08072232	-0.09798832	-0.38143132	-0.03372632	-0.30957232
0.76726032	0.08217132	-0.09519132	-0.39184532	-0.03367832	-0.30898732
0.76600332	0.08336132	-0.09219432	-0.39915132	-0.03228732	-0.30723632
0.76442832	0.08418232	-0.08905332	-0.40711732	-0.03145632	-0.30420532
0.76324632	0.08467932	-0.08577832	-0.41519132	-0.03082532	-0.29959832
0.76233632	0.08483332	-0.08242432	-0.42043232	-0.03161232	-0.29560632
0.76135732	0.08466032	-0.07925332	-0.41651332	-0.02977732	-0.29192732
0.76076132	0.08410032	-0.07627532	-0.41714432	-0.02971332	-0.28750532
0.76027432	0.08311332	-0.07311032	-0.42882332	-0.02837632	-0.27804632
0.76087132	0.08169432	-0.06982632	-0.43634532	-0.03363832	-0.26810032
0.76197032	0.07981232	-0.06643632	-0.43556132	-0.03795632	-0.25365032
0.76334732	0.07740432	-0.06303432	-0.42876032	-0.03938932	-0.23640932
0.76587732	0.07461532	-0.05982532	-0.41411432	-0.04300732	-0.21878432
0.76862932	0.07136232	-0.05670932	-0.39625832	-0.04440632	-0.20083432
0.77189432	0.06774132	-0.05385232	-0.37261932	-0.04918332	-0.18458932
0.77550632	0.06374632	-0.05129932	-0.34537632	-0.04605532	-0.16763332
0.77925732	0.05945332	-0.04911832	-0.31503032	-0.05354032	-0.15306632
0.78243032	0.05485832	-0.04734932	-0.28691132	-0.05704132	-0.14057632
0.78515232	0.05008532	-0.04605432	-0.25784332	-0.06566432	-0.12964432
0.78629032	0.04509232	-0.04524632	-0.22884632	-0.08084632	-0.12120332
0.78635432	0.04004732	-0.04495932	-0.20128332	-0.09770732	-0.11455432
0.78504632	0.03496832	-0.04520632	-0.18583332	-0.11937932	-0.11110532
0.78370832	0.02996332	-0.04605632	-0.17648032	-0.13086332	-0.10959932
0.78256532	0.02505832	-0.04753232	-0.17499932	-0.14140732	-0.11057032
0.78146832	0.02030732	-0.04955332	-0.17836032	-0.14618832	-0.11450632
0.78136032	0.01569932	-0.05209032	-0.18145532	-0.14415432	-0.12054832
0.78122532	0.01130832	-0.05494032	-0.18976332	-0.13825132	-0.12798032
0.78084632	0.00714732	-0.05795132	-0.20231832	-0.12952732	-0.13543432
0.78074832	0.00328932	-0.06107132	-0.21111532	-0.12073332	-0.14223032
0.78027432	-0.00024832	-0.06422332	-0.22248132	-0.11633732	-0.14867332
0.77965432	-0.00348732	-0.06745832	-0.23111532	-0.11032732	-0.15511932
0.77962632	-0.00636932	-0.07087332	-0.23075132	-0.09585732	-0.15995632
0.77951632	-0.00894432	-0.07442932	-0.22865132	-0.08816532	-0.16684232
0.77947732	-0.01120332	-0.07811132	-0.23013732	-0.07722532	-0.17400032
0.77875032	-0.01312832	-0.08177332	-0.22796332	-0.07316132	-0.18278732
0.77904832	-0.01470332	-0.08552732	-0.22072832	-0.05497332	-0.18947832
0.77859532	-0.01592932	-0.08913232	-0.22714632	-0.05136232	-0.19946532
0.77883132	-0.01680432	-0.09278232	-0.22812332	-0.04626632	-0.20945932
0.77902332	-0.01730732	-0.09636732	-0.23535132	-0.04470432	-0.22071532
0.77941032	-0.01746232	-0.09979832	-0.23380332	-0.04451532	-0.23032432
0.77950732	-0.01729132	-0.10292832	-0.22806332	-0.04819832	-0.23976732
0.77904132	-0.01684832	-0.10557032	-0.21872332	-0.05683532	-0.24744532
0.77786132	-0.01619532	-0.10758832	-0.20856532	-0.07056732	-0.25334732
0.77711732	-0.01537632	-0.10914932	-0.19755532	-0.07988332	-0.25526032
0.77632032	-0.01442632	-0.11024632	-0.18730932	-0.09006232	-0.25661232
0.77561532	-0.01339232	-0.11102232	-0.18473132	-0.09642432	-0.25638232
0.77569732	-0.01231332	-0.11168232	-0.18596232	-0.10307232	-0.25760532
0.77528532	-0.01114332	-0.11212932	-0.19192832	-0.11035532	-0.25944532
0.77578132	-0.00990532	-0.11262932	-0.19237332	-0.10962232	-0.26075432
0.77601432	-0.00858132	-0.11307332	-0.19435132	-0.11092332	-0.26291332
0.77600432	-0.00717332	-0.11347832	-0.19503932	-0.11223532	-0.26581032
0.77573232	-0.00565232	-0.11385432	-0.19076832	-0.11069732	-0.26695832
0.77533332	-0.00407032	-0.11419732	-0.18954332	-0.10976032	-0.26932832
0.77508732	-0.00241132	-0.11458732	-0.17651632	-0.10657032	-0.27057132
0.77460732	-0.00070032	-0.11493032	-0.17676632	-0.10491632	-0.27243532
0.77432132	0.00106032	-0.11526232	-0.17797932	-0.10741532	-0.27557332
0.77446432	0.00288532	-0.11561032	-0.17432732	-0.10495932	-0.27721832
0.77454532	0.00477332	-0.11589332	-0.17445232	-0.10697232	-0.27918732
0.77452832	0.00672132	-0.11610132	-0.17779532	-0.10727532	-0.28085832
0.77468232	0.00872132	-0.11634532	-0.17505732	-0.10576532	-0.28213632
0.77461432	0.01075832	-0.11662132	-0.17195632	-0.10486232	-0.28472332
0.77401832	0.01281332	-0.11684932	-0.17622632	-0.10629632	-0.28637932
0.77367532	0.01489932	-0.11712832	-0.17668032	-0.10369332	-0.28741332
0.77329632	0.01700432	-0.11736932	-0.16959732	-0.10496732	-0.28824432
0.77285832	0.01910732	-0.11750732	-0.17595232	-0.10862232	-0.28998532
0.77286232	0.02123032	-0.11751332	-0.17626432	-0.11101732	-0.29052932
0.77294132	0.02334632	-0.11731632	-0.17974432	-0.11713032	-0.29155332
0.77334732	0.02555432	-0.11721432	-0.18010532	-0.11605932	-0.29283432
0.77309332	0.02789632	-0.11726732	-0.18399032	-0.11917732	-0.29567132
0.77233232	0.03038732	-0.11723432	-0.17076132	-0.12812332	-0.29746932
0.77143332	0.03302232	-0.11710732	-0.16753232	-0.13673332	-0.29803332
0.77053632	0.03582432	-0.11691532	-0.16848332	-0.14461832	-0.29952432
0.77039132	0.03873932	-0.11664432	-0.16871932	-0.15034632	-0.30157632
0.77129032	0.04180032	-0.11627332	-0.17511932	-0.15445632	-0.30427132
0.77248132	0.04494032	-0.11571032	-0.18068932	-0.15553432	-0.30734432
0.77288832	0.04814332	-0.11495032	-0.18685132	-0.15443832	-0.31073632
0.77235332	0.05140732	-0.11416332	-0.18134932	-0.15348632	-0.31508632
0.77099732	0.05469432	-0.11331232	-0.18210832	-0.14889332	-0.31899932
0.76928732	0.05791532	-0.11231832	-0.17517632	-0.14773632	-0.32354732
0.76881532	0.06108632	-0.11113232	-0.17783332	-0.13272532	-0.32479632
0.76946232	0.06418532	-0.10963732	-0.20777832	-0.02182732	-0.30772232
0.76830232	0.06665732	-0.10756932	-0.23901732	-0.02369232	-0.30915432
0.76713732	0.06872032	-0.10518132	-0.26869732	-0.01755732	-0.30788232
0.76573532	0.07037532	-0.10256232	-0.29382832	-0.02895932	-0.31026432
0.76469132	0.07178132	-0.09994532	-0.29929832	-0.02589632	-0.30943132
0.76317632	0.07286832	-0.09719332	-0.31263832	-0.02638432	-0.30941432
0.76230432	0.07372732	-0.09434032	-0.32149732	-0.03030932	-0.30929832
0.76116932	0.07430432	-0.09137032	-0.32716832	-0.02542232	-0.30740732
0.76028732	0.07461232	-0.08858232	-0.33093032	-0.02603832	-0.30589832
0.76012232	0.07458132	-0.08574332	-0.34659732	-0.02892432	-0.30234232
0.76022532	0.07420332	-0.08267432	-0.35907232	-0.03000432	-0.29501432
0.76117832	0.07345632	-0.07951332	-0.37244532	-0.03294432	-0.28479732
0.76303932	0.07231632	-0.07615132	-0.38956532	-0.03955432	-0.27160732
0.76538432	0.07078932	-0.07255232	-0.40181432	-0.04639432	-0.25512332
0.76825232	0.06887732	-0.06884532	-0.40381232	-0.05064632	-0.23741332
0.77224232	0.06662232	-0.06522932	-0.39740032	-0.05590932	-0.22011132
0.77667532	0.06398532	-0.06168632	-0.39097332	-0.06664032	-0.20428832
0.78164032	0.06106232	-0.05824032	-0.37883432	-0.06962632	-0.18651932
0.78651532	0.05783132	-0.05487732	-0.36516932	-0.07705832	-0.16861632
0.79134932	0.05435632	-0.05169732	-0.34997232	-0.08892732	-0.15388532
0.79589332	0.05063832	-0.04875532	-0.32909832	-0.10595832	-0.13980332
0.79996032	0.04672132	-0.04608532	-0.30933832	-0.11193632	-0.12480632
0.80308532	0.04258832	-0.04374532	-0.29135432	-0.12865932	-0.11357932
0.80607332	0.03830532	-0.04182232	-0.27753032	-0.14191432	-0.10394532
0.80771732	0.03386932	-0.04029932	-0.27281232	-0.15324332	-0.09751732
0.81017932	0.02937932	-0.03934032	-0.26290432	-0.15565532	-0.09332532
0.81128232	0.02477932	-0.03893032	-0.25995932	-0.16549732	-0.09213532
0.81180232	0.02018932	-0.03914332	-0.26440032	-0.16880932	-0.09324132
0.81256932	0.01562832	-0.03991632	-0.26842932	-0.17213032	-0.09703032
0.81319032	0.01118932	-0.04117832	-0.27549032	-0.16923232	-0.10169832
0.81259432	0.00693232	-0.04280432	-0.28544132	-0.16407532	-0.10645932
0.81241632	0.00288032	-0.04481932	-0.29257632	-0.16294432	-0.11333232
0.81185432	-0.00091532	-0.04716232	-0.30164832	-0.15462132	-0.12029032
0.81153632	-0.00448132	-0.04974732	-0.31122332	-0.14857432	-0.12705632
0.81116332	-0.00773732	-0.05253032	-0.32155932	-0.13973832	-0.13450932
0.81084932	-0.01069932	-0.05550732	-0.33236732	-0.13507732	-0.14355832
0.81025632	-0.01333032	-0.05865332	-0.34030732	-0.12779232	-0.15165732
0.80936932	-0.01562232	-0.06195732	-0.34674232	-0.12044932	-0.16014832
0.80855332	-0.01759932	-0.06549532	-0.34490332	-0.11624832	-0.16902132
0.80762432	-0.01924732	-0.06919332	-0.34527932	-0.10586232	-0.17759032
0.80659532	-0.02054632	-0.07309632	-0.34623232	-0.09685832	-0.18697932
0.80595732	-0.02148432	-0.07726632	-0.35132232	-0.08727732	-0.19737432
0.80554732	-0.02205732	-0.08175432	-0.35981532	-0.07378932	-0.20958432
0.80527032	-0.02221632	-0.08664432	-0.37690432	-0.06478332	-0.22608732
0.80550632	-0.02192432	-0.09193132	-0.38474432	-0.05629132	-0.24397532
0.80569632	-0.02114532	-0.09720932	-0.37738232	-0.05400932	-0.26264632
0.80587932	-0.01998432	-0.10194532	-0.34755232	-0.06043732	-0.27731732
0.80522232	-0.01852032	-0.10558732	-0.31146732	-0.07917632	-0.28734432
0.80481232	-0.01689632	-0.10817132	-0.28319632	-0.09488232	-0.29015632
0.80371932	-0.01524832	-0.10970932	-0.27001932	-0.11432132	-0.29119732
0.80319232	-0.01361332	-0.11065032	-0.26226232	-0.12095332	-0.28834832
0.80238832	-0.01198532	-0.11115732	-0.25540132	-0.12543332	-0.28715532
0.80106232	-0.01032732	-0.11138132	-0.25545532	-0.12921432	-0.28769632
0.80008532	-0.00859532	-0.11163132	-0.24571332	-0.12773132	-0.28975532
0.79886632	-0.00668232	-0.11187632	-0.23642632	-0.12742932	-0.29292832
0.79776932	-0.00453532	-0.11222732	-0.22453532	-0.12386032	-0.29665232
0.79678632	-0.00215532	-0.11272932	-0.21880332	-0.12343032	-0.30236332
0.79651932	0.00049032	-0.11340732	-0.20788332	-0.11972932	-0.30680032
0.79583732	0.00328232	-0.11394032	-0.20970532	-0.12314432	-0.31296832
0.79554732	0.00617632	-0.11437332	-0.20777732	-0.12716432	-0.31847032
0.79569732	0.00915332	-0.11476032	-0.20798032	-0.12800932	-0.32295232
0.79516032	0.01214432	-0.11479232	-0.20673032	-0.13184632	-0.32597432
0.79511132	0.01522832	-0.11490232	-0.20015432	-0.13010932	-0.32878732
0.79409332	0.01840832	-0.11491232	-0.19894532	-0.13434732	-0.33223032
0.79409932	0.02176732	-0.11510132	-0.18788132	-0.13393132	-0.33483632
0.79375932	0.02529532	-0.11534132	-0.18585532	-0.13634732	-0.33735332
0.79299732	0.02894232	-0.11532732	-0.18535832	-0.14562732	-0.33953932
0.79352732	0.03272432	-0.11543732	-0.18313432	-0.14611732	-0.33971632
0.79348732	0.03656432	-0.11539532	-0.18573632	-0.15106932	-0.34021432
0.79342832	0.04043332	-0.11521532	-0.18767832	-0.15076732	-0.33890132
0.79375832	0.04445732	-0.11542532	-0.18651232	-0.14646232	-0.34018632
0.79214232	0.04848532	-0.11552932	-0.17658432	-0.15265132	-0.34344232
0.78963232	0.05232032	-0.11500832	-0.17038532	-0.16625932	-0.34541332
0.78814032	0.05610532	-0.11454432	-0.16448432	-0.16378032	-0.34523532
0.78691732	0.05970532	-0.11388132	-0.16675632	-0.16123032	-0.34624532
0.78737432	0.06308732	-0.11299732	-0.17179232	-0.14188832	-0.34468732
0.78849832	0.06634532	-0.11180932	-0.20427932	0.01961032	-0.31930232
0.78882632	0.06894932	-0.11024132	-0.22618532	-0.01639332	-0.32794632
0.78776132	0.07112332	-0.10828532	-0.25927632	-0.01992532	-0.33253032
0.78670632	0.07298932	-0.10622232	-0.29146032	-0.02315232	-0.33690532
0.78557032	0.07448932	-0.10374732	-0.31820232	-0.02275132	-0.33738932
0.78388332	0.07559532	-0.10097032	-0.33211232	-0.02315032	-0.33607632
0.78291632	0.07646632	-0.09823832	-0.33639932	-0.02252732	-0.33393032
0.78170732	0.07694232	-0.09531732	-0.34451732	-0.02439632	-0.33130632
0.78083632	0.07707832	-0.09224032	-0.35550232	-0.02871232	-0.32749232
0.78027132	0.07682032	-0.08902732	-0.37479832	-0.03037832	-0.32236032
0.78059332	0.07623532	-0.08572332	-0.38733032	-0.03403632	-0.31565032
0.78158932	0.07528832	-0.08230932	-0.40297632	-0.03893232	-0.30735132
0.78311332	0.07392032	-0.07870832	-0.41915432	-0.04141032	-0.29296432
0.78531932	0.07213032	-0.07493232	-0.43154632	-0.04993032	-0.27675932
0.78864832	0.06996532	-0.07103432	-0.43488732	-0.05287232	-0.25559132
0.79238932	0.06737932	-0.06720032	-0.42893032	-0.06034332	-0.23500232
[truncated: 1,385 more rows]
