# Supplementary material for: Dynamic Monitoring Reveals Motor Task Characteristics in Prehistoric Technical Gestures
Source: PLoS One. 2015 Aug 18;10(8):e0134570. doi: 10.1371/journal.pone.0134570 (PMC4540478; doi:10.1371/journal.pone.0134570)
Supplement: S1 Dataset — The zip file contains csv documents of the measurement data generated during the experiments. For each experiment exist two files, one of the measurements of the force sensor and one of the position sensor. They are labeled by the abbreviation “exp” followed by a number and the postfix “-force” for the force sensor and “-position” for the position sensor. The first row shows the legend of the document which states the arrangement of the quantities below. The quantities are listed in chronological order. Sample times of both sensors were 0.01 s. (ZIP) [file pone.0134570.s002.zip › exp16-force.csv]

Force X (N)	Force Y (N)	Force Z (N)	Torque X (N-m)	Torque Y (N-m)	Torque Z (N-m)	Frequency = 1000	Averaging Level = 10	F/T Serial Number = FT14761	Time Started = 05.02.2014 17:17:29
-0.0119555350393057	0.0354462750256062	-0.00185223086737096	-0.00148920796345919	0.000472327490570024	5.43849319001311E-06
0.0257576014846563	0.107904255390167	0.015465927310288	-0.000707512372173369	7.68074896768667E-05	0.000412760418839753
0.0294520948082209	0.0488052740693092	-0.0401319302618504	-0.00158142321743071	0.000553089892491698	-0.000170285828062333
0.0175270233303308	-0.00741455052047968	-0.0430307798087597	-0.00161498482339084	0.00139441899955273	-0.000755730317905545
0.0809586122632027	0.0443006232380867	-0.012074014171958	-0.00157665612641722	0.00217359303496778	-0.000625186832621694
0.106270521879196	0.0550652518868446	-0.0516689196228981	-0.000603503955062479	0.00187254045158625	0.000274781108601019
0.125257566571236	0.00504596857354045	0.0553265661001205	0.00038028578273952	0.00210197665728629	-0.000231893485761248
0.114901140332222	0.00698042940348387	-0.00364668434485793	3.08624439639971E-05	0.00146869756281376	0.000768812722526491
0.0811408683657646	-0.0106921410188079	-0.00848319195210934	-0.000171277017216198	0.00248154904693365	0.000765046977903694
0.0829367339611053	0.0043024243786931	0.0184802021831274	0.000345670443493873	0.00148720829747617	0.000432215019827709
0.0893564000725746	0.0216085761785507	0.00964246783405542	0.000328529393300414	0.00153108406811953	0.00048015671200119
0.0880347490310669	0.0236132014542818	0.0488344095647335	6.6183136368636E-05	0.00154673296492547	0.000295132311293855
0.0988054946064949	0.0138619653880596	-0.0252818968147039	-0.0010233357315883	0.00215842062607408	4.97188775625546E-05
0.0959315448999405	0.0590337067842484	0.0403374060988426	-9.98171890387312E-05	0.00133967050351202	-3.28556961903814E-06
0.0895227044820786	0.0496572516858578	0.0129918064922094	-0.000379622797481716	0.0012546821963042	0.000515406019985676
0.106994926929474	0.0565669238567352	0.00568706030026078	0.00071342708542943	0.00133876409381628	0.00044535708730109
0.0632225126028061	0.0546494275331497	0.0263635814189911	-0.000558811705559492	0.0015657760668546	-1.76674006979738E-07
0.0879177674651146	0.0341689512133598	0.0318883471190929	-0.000406407692935318	0.00196146802045405	-0.000204657466383651
0.0785485357046127	0.0233885236084461	0.074813149869442	0.000127318242448382	0.00124540424440056	0.000276768434559926
0.0595477111637592	-0.00286112842150033	-0.0119218332692981	1.19606074804324E-05	0.000569835887290537	7.55519977246877E-06
0.0599368922412395	0.0581012368202209	0.027357229962945	-0.000329380825860426	-0.000268801028141752	-0.000583709683269262
-0.0176545102149248	0.0387525893747807	0.00743333389982581	-0.000852061319164932	-0.00117837789002806	-0.00016838067676872
-0.00144638225901872	0.0853857919573784	-0.0219655372202396	-0.000657536555081606	-0.00136062013916671	-0.000712612876668572
-0.00432397285476327	0.124222442507744	-0.0726329907774925	-0.000932501745410264	-0.00182950845919549	-0.00190133403521031
-0.0467709489166737	0.066987469792366	-0.0573673732578754	-0.00169341743458062	-0.000601904350332916	-0.00118035986088216
-0.00598543044179678	0.0720649138092995	-0.113263167440891	-0.00177661690395325	-0.00122420431580395	-0.00124069722369313
0.0357417203485966	0.0476959832012653	-0.129794031381607	-0.00143663585186005	0.000245264469413087	-0.000936295255087316
0.056490320712328	0.0406432077288628	-0.0633735135197639	0.00024553484399803	0.00047692155931145	-0.000507020624354482
0.110024735331535	0.0144251082092524	-0.085857942700386	0.000360445788828656	0.00165840028785169	0.000650895060971379
0.0681260004639626	-0.0145539399236441	-0.0871206745505333	0.000345840351656079	0.00206474540755153	0.00109677750151604
0.0559785626828671	-0.0330877341330051	-0.0896508991718292	0.00056646135635674	0.000941510370466858	0.000132966335513629
0.0466336607933044	0.0616836957633495	-0.160729885101318	-3.46679480571765E-05	0.000212846454815008	6.32691735518165E-05
0.0591689981520176	0.0870418921113014	-0.183948040008545	-0.000897016609087586	-0.000401930010411888	0.000387740932637826
0.0780680701136589	0.0964380726218224	-0.211911678314209	-0.00169971794821322	0.00024600129108876	-0.0011681979522109
0.10242734849453	0.0889490246772766	-0.180975094437599	-0.000914522155653685	0.000654408184345812	-0.00076002930290997
0.141719833016396	0.0921749249100685	-0.198324352502823	-0.0013553739991039	0.00141047779470682	-0.000602668675128371
0.130451008677483	0.0599922314286232	-0.203370079398155	-0.00124089606106281	0.0012697750935331	-0.000130004962556995
0.164588570594788	0.0874945223331451	-0.193796306848526	-0.00158505409490317	0.000960092642344534	-0.000606585352215916
0.174575984477997	0.07259251922369	-0.200031027197838	-0.00132353941444308	0.00108561152592301	-0.00162845535669476
0.205638393759727	0.162338510155678	-0.172261506319046	-0.00062034250004217	0.00103141937870532	-0.00232848152518272
0.226346299052238	0.118595488369465	-0.269421488046646	-0.00190450379159302	0.00185415055602789	0.000640680606011301
0.220707431435585	0.0981312170624733	-0.180735126137733	-0.00100476294755936	0.00317496317438781	0.00028395585832186
0.235010802745819	0.0804243609309196	-0.25815823674202	-0.000221199923544191	0.00268357153981924	0.000410630600526929
0.198184922337532	0.0543755665421486	-0.258645743131638	0.000131076856632717	0.00194009987171739	0.000582698208745569
0.169050976634026	0.0861309692263603	-0.175839707255363	0.00129489263053983	0.00126083113718778	0.000586901674978435
0.116605684161186	-0.00933162495493889	-0.255666077136993	-0.0001404626382282	0.00095876248087734	0.000666277017444372
0.031873244792223	0.0123840924352407	-0.259344339370728	0.000936971220653504	-0.000753093860112131	-0.000160641880938783
0.0225728508085012	0.0429731160402298	-0.195117622613907	0.000377898832084611	-0.00103593210224062	-0.000157229529577307
-0.0713067501783371	-0.0208772532641888	-0.271642327308655	-0.000863367051351815	-0.00119813473429531	5.2568648243323E-05
-0.0549135580658913	-0.000762927113100886	-0.212435439229012	-0.000596330151893198	-0.0016231065383181	0.00110902462620288
-0.0150359272956848	0.03298319876194	-0.188659191131592	0.000621674000285566	-0.00196978682652116	0.000805928546469659
-0.0509506650269032	0.0245178565382957	-0.241330876946449	-0.000411562534281984	-0.00172945146914572	0.000282068445812911
-0.0262842159718275	0.0195286311209202	-0.228083297610283	-0.000366338004823774	-0.0015307831345126	0.000460836017737165
0.0381978414952755	0.0459318086504936	-0.227624654769897	-0.000708694162312895	-0.00172339205164462	0.000506734882947057
0.0296654384583235	0.062946155667305	-0.241806477308273	-0.00101136683952063	-0.000666233070660383	0.000874598335940391
0.0726253241300583	0.0750137269496918	-0.239601835608482	-0.000487684243125841	-0.000964529579505324	0.000272674136795104
0.0217902213335037	-0.0187575984746218	-0.313464045524597	-0.0018970319069922	4.20431824750267E-05	-0.000415588612668216
0.0417018048465252	0.0587270446121693	-0.250661760568619	0.000435455294791609	0.000106953266367782	-0.000478714442579076
0.0749276578426361	0.0561009049415588	-0.298545002937317	-0.000739624490961432	-0.0011654271511361	-0.000788770616054535
0.0714014023542404	0.114725761115551	-0.339905858039856	-0.000901641207747161	-0.000871049240231514	3.64910956704989E-05
0.0180957093834877	0.0607601329684258	-0.361717641353607	-0.00101773871574551	-0.0016800508601591	-0.000271405704552308
0.00988783501088619	0.161625012755394	-0.344962894916534	-0.00150469306390733	-0.0021137148141861	-0.000757883186452091
-0.00686410069465637	0.17529933154583	-0.365681618452072	-0.0022357702255249	-0.00265622045844793	-0.00192594563122839
0.029866399243474	0.178475365042686	-0.420523375272751	-0.00253163697198033	-0.0028810715302825	-0.00266260537318885
0.0412723906338215	0.208319514989853	-0.413886934518814	-0.00261187879368663	-0.00302655179984868	-0.00164013961330056
-0.00914825219660997	0.213385865092278	-0.478026300668716	-0.00371007644571364	-0.00185081327799708	-0.00084561511175707
-0.0114595871418715	0.250857830047607	-0.385440528392792	-0.00331312650814652	-0.00205512437969446	-0.00155337352771312
0.0283480491489172	0.282007724046707	-0.375550001859665	-0.0034945453517139	-0.00364170596003532	-0.00216460251249373
0.02244708314538	0.278318703174591	-0.373392909765244	-0.00518212420865893	-0.0030205671209842	-0.00182221899740398
0.0229200944304466	0.27430123090744	-0.449638277292252	-0.00645457534119487	-0.00195991317741573	-0.0011079324176535
0.0754492059350014	0.312601417303085	-0.374241650104523	-0.0065111480653286	-0.00250873039476573	-0.00166338926646858
0.127290293574333	0.359742134809494	-0.318011373281479	-0.00555441295728087	-0.00214063609018922	-0.000751160085201263
0.0531356781721115	0.343025237321854	-0.391313135623932	-0.00500455126166344	-0.00254920008592308	-0.00144304556306452
-0.0219605080783367	0.251654118299484	-0.416180819272995	-0.00379987945780158	-0.00442096125334501	-0.00188122631516308
0.00501961307600141	0.257563531398773	-0.451029896736145	-0.00453350739553571	-0.00505918310955167	0.000313697790261358
-0.00473668333142996	0.209351524710655	-0.474391251802444	-0.00377582269720733	-0.00443390989676118	0.00174263038206846
0.0564078278839588	0.221810042858124	-0.409034103155136	-0.00407945411279798	-0.00385600351728499	0.00206260499544442
0.10658161342144	0.183142974972725	-0.429924428462982	-0.00401032017543912	-0.0017575059318915	8.58993953443132E-05
0.180035158991814	0.209269687533379	-0.41311913728714	-0.00239917240105569	0.00120426050852984	-0.000391711393604055
0.279776930809021	0.201512515544891	-0.364259481430054	-0.00210497225634754	0.00207112706266344	-0.00212041544727981
0.369163513183594	0.242084339261055	-0.374274909496307	-0.0033770427107811	0.00365170906297863	-0.00130300899036229
0.364056766033173	0.242106422781944	-0.343106865882874	-0.00422419514507055	0.00460578734055161	0.000233159473282285
0.323709011077881	0.358099639415741	-0.368766307830811	-0.00450489949434996	0.00316382176242769	0.00118131085764617
0.223107904195786	0.383946359157562	-0.341867804527283	-0.00567584065720439	-0.000206605880521238	-0.00111193966586143
0.118091687560081	0.422615170478821	-0.485818386077881	-0.00703214900568128	-0.00158235477283597	-0.0027806640136987
-0.0105618089437485	0.465026557445526	-0.440430343151093	-0.00603622104972601	-0.00565662980079651	-0.00497365137562156
-0.112665921449661	0.434520959854126	-0.517795741558075	-0.00630505196750164	-0.00661285547539592	-0.0041145677678287
-0.116246215999126	0.345912873744965	-0.489176094532013	-0.00506862904876471	-0.00591581407934427	-0.00208938284777105
-0.0801044404506683	0.295071393251419	-0.54125189781189	-0.0039551486261189	-0.00483499141409993	-0.000939409539569169
-0.0191046930849552	0.256556123495102	-0.427014410495758	-0.00295308162458241	-0.00385892344638705	-0.000271079887170345
0.0242789909243584	0.190625935792923	-0.46786105632782	-0.002194989239797	-0.00143405480775982	-0.000436934846220538
0.101685605943203	0.122648276388645	-0.353649020195007	-0.000906950910575688	-0.000213363484363072	0.00069638155400753
0.161538541316986	0.102963626384735	-0.384926915168762	-0.00143326306715608	0.000512661936227232	0.00158746680244803
0.126806184649467	0.164982974529266	-0.405802130699158	-0.000875815632753074	0.00160255318041891	0.000847654708195478
0.113465800881386	0.2039844840765	-0.395474344491959	-0.000818956585135311	-0.00146750349085778	-0.000506984069943428
0.067385658621788	0.240658551454544	-0.493120908737183	-0.00307245529256761	-0.00345325842499733	-0.00128245959058404
0.0383008569478989	0.241115629673004	-0.485850542783737	-0.00247022183611989	-0.00295739085413516	-0.000458553258795291
0.117654263973236	0.186688274145126	-0.577958762645721	-0.00280903908424079	-0.00107016053516418	0.000927067012526095
0.160132095217705	0.0975289046764374	-0.515061795711517	-0.00132655666675419	0.000748402206227183	0.00150874815881252
0.256758391857147	0.120138898491859	-0.422135442495346	0.000477243651403114	0.000375871342839673	-3.94969683839008E-05
0.282552897930145	0.0744104832410812	-0.286462515592575	0.00130485254339874	0.00142636278178543	-0.00192380195949227
0.216001287102699	0.0454193092882633	-0.342696577310562	0.000875340774655342	-6.96031638653949E-05	-0.00286719505675137
0.209191396832466	0.0356669947504997	-0.39353534579277	7.97729881014675E-05	0.001877072150819	0.000805027433671057
0.266742646694183	0.0248393584042788	-0.36498087644577	-4.64089680463076E-05	0.00465607177466154	0.00251779379323125
0.255002349615097	0.075379379093647	-0.224585443735123	0.000732503714971244	0.00287200580351055	-0.000581970787607133
0.183551371097565	0.162055015563965	-0.231518715620041	0.000657665019389242	0.000727592851035297	-0.000443777622422203
0.073165200650692	0.25297024846077	-0.230601221323013	-0.000988146755844355	-0.00159483461175114	-0.00102658162359148
-0.0259552095085382	0.234837755560875	-0.271526873111725	-0.00322276819497347	-0.00289468234404922	-0.00208998075686395
-0.0517708919942379	0.278624802827835	-0.287593960762024	-0.00343453628011048	-0.00356031581759453	-0.00105997791979462
-0.0431925468146801	0.260627001523972	-0.350068360567093	-0.00438562128692865	-0.00330428592860699	-0.000485733064124361
-0.0251551754772663	0.255289167165756	-0.384364873170853	-0.00427317246794701	-0.00310810771770775	-0.000484812946524471
-0.0438554100692272	0.215296804904938	-0.276660412549973	-0.00419378699734807	-0.00360302673652768	-0.00226754858158529
0.0205723904073238	0.309702843427658	-0.289658337831497	-0.00372639740817249	-0.00240572751499712	-0.00183537998236716
0.0440433882176876	0.275667428970337	-0.245612159371376	-0.00308221159502864	-0.00203467253595591	0.00092357158428058
0.0304992496967316	0.253732770681381	-0.292117923498154	-0.00336611783131957	-0.00261866580694914	1.46550501085585E-05
0.00969010498374701	0.303080648183823	-0.314005792140961	-0.00338127696886659	-0.00299218948930502	-0.00036670858389698
-0.0285514462739229	0.28980541229248	-0.361604452133179	-0.00444774748757482	-0.00414153514429927	-0.00138344988226891
-0.0447132773697376	0.299918353557587	-0.30301570892334	-0.00460607837885618	-0.0037231941241771	-0.000408541294746101
0.0182212926447392	0.429928153753281	-0.321967720985413	-0.00582938734441996	-0.00282938545569777	-0.00015515617269557
0.046547457575798	0.45830762386322	-0.376696407794952	-0.00616019777953625	-0.00261361966840923	-0.00114181451499462
0.0554321482777596	0.460283756256104	-0.349170595407486	-0.00695708068087697	-0.00193031458184123	-0.00219599204137921
0.0878223776817322	0.477572172880173	-0.424193799495697	-0.00751837249845266	-0.00207612593658268	-0.0016661484260112
0.127439618110657	0.4754399061203	-0.459175378084183	-0.0075159203261137	-0.00128540140576661	-0.00112782022915781
0.242534607648849	0.52036041021347	-0.527899086475372	-0.00804794579744339	-0.000307374953990802	-0.000924009480513632
0.188842684030533	0.433095544576645	-0.39665749669075	-0.00660425005480647	-0.00044589934987016	-0.000734505942091346
0.196528106927872	0.379309564828873	-0.460151165723801	-0.00688483053818345	0.000332615803927183	-0.00142241839785129
0.240300714969635	0.378010481595993	-0.458645850419998	-0.00611512083560228	-0.000595054007135332	-0.00149382068775594
0.208177536725998	0.270930975675583	-0.517388343811035	-0.00477988459169865	0.000646079482976347	-0.00168326450511813
0.279723107814789	0.23312808573246	-0.514511227607727	-0.00350595358759165	0.00219730846583843	0.000687336549162865
0.381868243217468	0.22190149128437	-0.439103782176971	-0.000556579325348139	0.0024303924292326	2.87125458271476E-05
0.368771731853485	0.121064312756062	-0.397811323404312	-0.000344311265507713	0.00285378540866077	-0.000643017585389316
0.285424023866653	0.068960577249527	-0.368851721286774	-0.000192964653251693	0.00276058749295771	-0.000308095739455894
0.253456205129623	0.0497412532567978	-0.346586406230927	-0.000155188201460987	0.00286154029890895	0.00156726664863527
0.286115616559982	-0.0168396793305874	-0.327737480401993	0.00133275473490357	0.00268869381397963	0.00213415361940861
0.242376521229744	-0.0380322486162186	-0.408956974744797	0.00292608328163624	0.00218031066469848	-0.000498658046126366
0.239802211523056	-0.0706925541162491	-0.32285338640213	0.00385813205502927	0.00124935840722173	0.000495936197694391
0.146722182631493	-0.187283724546432	-0.341360837221146	0.00322647928260267	0.00139589386526495	0.000482157309306785
0.160419747233391	-0.0542815178632736	-0.232778877019882	0.00365024898201227	-0.000403018028009683	0.000129671112517826
0.133325159549713	-0.0797307789325714	-0.278892815113068	0.00283430796116591	6.19875427219085E-05	0.0010418517049402
0.150078758597374	-0.0044669471681118	-0.271091431379318	0.00273152417503297	0.000267941737547517	0.00128134142141789
0.21232245862484	0.0992222130298615	-0.250863462686539	0.00160030962433666	0.000665883999317884	0.00164122763089836
0.189023554325104	0.123750805854797	-0.268460482358933	-0.000436302158050239	0.00149678741581738	0.000457758316770196
0.195060595870018	0.210400819778442	-0.282361179590225	-0.00204409705474973	0.00148991472087801	-0.000238421052927151
0.232894092798233	0.288410276174545	-0.333974450826645	-0.00245346664451063	0.00124965410213917	-0.000778607267420739
0.19985856115818	0.318683087825775	-0.191338628530502	-0.00364028895273805	0.00201050867326558	-0.0013222232228145
0.201997801661491	0.361512720584869	-0.265626490116119	-0.00526683731004596	0.00282849976792932	-0.00206107133999467
0.269701510667801	0.397430628538132	-0.24363087117672	-0.00499458145350218	0.00303375371731818	-0.00159193307626992
0.259577393531799	0.444677889347076	-0.283477932214737	-0.00543482415378094	0.00274800509214401	-0.00176270375959575
0.234822198748589	0.504395008087158	-0.234641194343567	-0.00574857508763671	0.00172010669484735	-0.000705065787769854
0.204917535185814	0.536400854587555	-0.283361405134201	-0.0072639612480998	0.000904518645256758	-0.00145951844751835
0.195673957467079	0.548190474510193	-0.300775498151779	-0.00725758261978626	2.21221598621923E-05	-0.00164221238810569
0.184287965297699	0.5526202917099	-0.385231852531433	-0.00730742793530226	0.000630807073321193	-0.000760308583267033
0.167388990521431	0.500649034976959	-0.375590115785599	-0.00704765040427446	-0.000222351096454076	-0.00110315228812397
0.150908336043358	0.471440732479095	-0.309117525815964	-0.00601075636222959	0.000136147617013194	-0.00125570932868868
0.119036741554737	0.478077381849289	-0.340661615133286	-0.0060533806681633	-0.000342928920872509	-0.00103864481206983
0.0885635241866112	0.452651649713516	-0.406351715326309	-0.00582749443128705	-0.000397099298425019	-0.000836949388030916
0.0540921464562416	0.417117089033127	-0.374996244907379	-0.00505078444257379	-0.00119982101023197	-0.00114862131886184
0.0781992748379707	0.429456621408463	-0.447923094034195	-0.00481157936155796	-0.00129276793450117	-0.00139971822500229
0.0756369456648827	0.343896955251694	-0.400383681058884	-0.0046438816934824	-0.000766600947827101	-0.000743849494028836
0.0914522558450699	0.321779906749725	-0.395447671413422	-0.00347928190603852	-0.000184630087460391	-0.000191769722732715
0.163289442658424	0.35166323184967	-0.451489239931107	-0.00351737858727574	-2.26236861635698E-05	6.90328379278071E-05
0.179285869002342	0.410349816083908	-0.421420156955719	-0.0040052579715848	0.000349119422025979	-8.58662824612111E-05
0.175432816147804	0.378694474697113	-0.377027809619904	-0.00373671296983957	0.000821924477349967	-0.000299433420877904
0.22272464632988	0.395301431417465	-0.464225858449936	-0.00525124697014689	0.00106367410626262	-0.000544044247362763
0.266586780548096	0.470702916383743	-0.430579304695129	-0.00319093512371182	0.000623722677119076	-0.00122853275388479
0.211585953831673	0.393931865692139	-0.450097233057022	-0.00525739602744579	0.00138891371898353	-0.00120820675510913
0.204509809613228	0.378271043300629	-0.519584119319916	-0.00584530411288142	0.00121502054389566	-0.00154316611588001
0.205216586589813	0.424424201250076	-0.46425998210907	-0.00533399311825633	0.000950565619859844	-0.000876324425917119
0.232553064823151	0.49252450466156	-0.450760036706924	-0.00485641555860639	0.000789371726568788	-0.000966176798101515
0.200429737567902	0.477339714765549	-0.508744239807129	-0.0050489236600697	0.000547270581591874	-0.000515904801432043
0.190658420324326	0.456617772579193	-0.487123638391495	-0.00622388254851103	0.00114663445856422	-0.000990332220681012
0.243813812732697	0.484056681394577	-0.467731148004532	-0.00463474169373512	-0.000121563170978334	-0.000993625726550817
0.171895518898964	0.396736979484558	-0.545615136623383	-0.00545549253001809	0.00119914638344198	-0.00177251012064517
0.219164907932281	0.451375067234039	-0.519248247146606	-0.00472006015479565	0.0012667637784034	-0.00137450371403247
0.210944414138794	0.39861074090004	-0.532577753067017	-0.0052236900664866	0.000805189018137753	-0.00132395175751299
0.238329187035561	0.448418349027634	-0.506304204463959	-0.00425285659730434	0.00150526314973831	-0.000881504325661808
0.229149729013443	0.396929234266281	-0.545033931732178	-0.00446682143956423	0.00154150684829801	-0.00103941198904067
0.249629586935043	0.369750559329987	-0.483171850442886	-0.00347512005828321	0.000940575904678553	-0.000798436522018164
0.253868848085403	0.426283061504364	-0.49700203537941	-0.00364250293932855	0.000438485440099612	-0.000721190357580781
0.25031179189682	0.415381014347076	-0.528217971324921	-0.0037886411882937	0.00123975519090891	-0.000302909698802978
0.244936540722847	0.337863802909851	-0.465854674577713	-0.00328498450107872	0.000549927004612982	-0.000580218737013638
0.253458321094513	0.367149084806442	-0.473711550235748	-0.00287031591869891	0.000458929949672893	-0.000891818723175675
0.219751492142677	0.34536349773407	-0.481725603342056	-0.00289038801565766	0.000270274293143302	-0.00149065197911114
0.271973073482513	0.365517377853394	-0.506146013736725	-0.0039156754501164	0.000616119359619915	-0.000144276214996353
0.250587582588196	0.23447573184967	-0.534232318401337	-0.0028763934969902	0.00210649077780545	-0.000369545858120546
0.313916236162186	0.246781185269356	-0.486141800880432	-0.00180735101457685	0.00208869972266257	0.000549087708350271
0.29023414850235	0.208059728145599	-0.394698411226273	-0.00077415956184268	0.00361352995969355	0.00104667525738478
0.30567142367363	0.243796974420547	-0.426597446203232	-0.0015625050291419	0.00355945434421301	0.00141288654413074
0.314138025045395	0.279588401317596	-0.451725751161575	-0.00172129867132753	0.0030146692879498	0.000692239496856928
0.278317183256149	0.344286262989044	-0.517670214176178	-0.00252943113446236	0.00353110884316266	7.14409179636277E-05
0.283683627843857	0.392499297857285	-0.478952258825302	-0.00460685277357697	0.00290052965283394	-0.000959672499448061
0.270181119441986	0.403033137321472	-0.477943271398544	-0.00473816366866231	0.00336928968317807	-0.00171498721465468
0.340024948120117	0.452379554510117	-0.38813504576683	-0.00422245543450117	0.00332328584045172	-0.00258264783769846
0.342360615730286	0.414968103170395	-0.384834110736847	-0.00503386789932847	0.00312821054831147	-0.00223369337618351
0.36228010058403	0.470085263252258	-0.406878739595413	-0.00396377453580499	0.00333979586139321	-0.00160206062719226
0.320964962244034	0.450545251369476	-0.383510649204254	-0.00550404191017151	0.00338017195463181	-0.00119400641415268
0.317258685827255	0.45056813955307	-0.396915525197983	-0.00427257688716054	0.00290960120037198	-0.000451650936156511
0.221940994262695	0.369042843580246	-0.415494412183762	-0.00494188023731112	0.00259119737893343	-0.000663182174321264
0.227182298898697	0.43524158000946	-0.401984930038452	-0.003186518792063	0.000478603993542492	-0.000443196215201169
0.108032487332821	0.359651833772659	-0.482161968946457	-0.0042401198297739	-0.000339132529916242	-0.000735392037313432
0.113498620688915	0.406042188405991	-0.451911389827728	-0.00331044429913163	-0.00212801271118224	-0.000458310154499486
0.0283278543502092	0.382676959037781	-0.52804696559906	-0.00420114863663912	-0.00245847762562335	-0.000407189596444368
0.0761348232626915	0.388760179281235	-0.537010729312897	-0.00370500120334327	-0.00304549117572606	-0.00197618640959263
0.129382982850075	0.329633176326752	-0.506452322006226	-0.00401485338807106	-0.00100266293156892	-0.0012887540506199
0.258196204900742	0.272816628217697	-0.456697523593903	-0.00241329241544008	0.00195812433958054	0.000128130035591312
0.351508319377899	0.187963679432869	-0.431584537029266	-0.00039039205876179	0.00428252806887031	0.000740230374503881
0.362167567014694	0.192732527852058	-0.409789770841599	0.000607321562711149	0.00437844125553966	0.00128817942459136
0.371074438095093	0.164350315928459	-0.426229864358902	0.00131513655651361	0.00409412709996104	0.00132911303080618
0.337547779083252	0.199422255158424	-0.426987886428833	2.68787935056025E-05	0.00409627752378583	0.000616786943282932
0.348370641469955	0.250631064176559	-0.500499308109283	-0.000715398055035621	0.00312240025959909	-0.000172862724866718
0.384885787963867	0.313642203807831	-0.452444016933441	-0.00143908488098532	0.0029414058662951	-0.000628606940153986
0.415203541517258	0.34998619556427	-0.556922376155853	-0.00316240452229977	0.00483460491523147	-0.00118526385631412
0.49236136674881	0.384571492671967	-0.480519980192184	-0.0030207980889827	0.00497754057869315	-0.00189271045383066
0.487364143133163	0.385357648134232	-0.577776908874512	-0.00371100357733667	0.00491847703233361	-0.00142445752862841
0.392730474472046	0.418807655572891	-0.607748687267303	-0.00457284599542618	0.00448097474873066	-0.000831919955089688
0.328908711671829	0.475609719753265	-0.608905076980591	-0.00477095227688551	0.00247564958408475	-0.00130149233154953
0.333276152610779	0.520110547542572	-0.626322746276855	-0.00488057360053062	0.00114029494579881	-0.00159808981698006
0.313643425703049	0.425380021333694	-0.661093771457672	-0.00450251344591379	0.00168687640689313	-0.00111112324520946
0.355206340551376	0.331016212701797	-0.622699320316315	-0.00139994372148067	0.00251312972977757	-0.000622442166786641
0.367683798074722	0.260174363851547	-0.625154197216034	-0.000148763851029798	0.00317740836180747	-0.000521749898325652
0.351805537939072	0.218513667583466	-0.606881439685822	-0.000640902318991721	0.00298311491496861	-0.00120221823453903
0.419963270425797	0.3116215467453	-0.577542185783386	-0.000467008503619581	0.00325365108437836	-0.000319689861498773
0.444027215242386	0.328278630971909	-0.551315307617188	-0.000206603333936073	0.00334380683489144	-0.000115543851279654
0.317894637584686	0.330431044101715	-0.51925402879715	-0.00135883269831538	0.00241868710145354	-0.000469266524305567
0.238465189933777	0.333206057548523	-0.54698634147644	-0.00248182541690767	0.000991885201074183	-0.000985131831839681
0.234320864081383	0.349091619253159	-0.565813481807709	-0.0025229318998754	0.000201478876988403	-0.000397205061744899
0.224004730582237	0.305207699537277	-0.590791583061218	-0.00171930715441704	0.00049757823580876	-0.000461538060335442
0.215003788471222	0.301187306642532	-0.504227995872498	-0.000519759661983699	0.000489757396280766	0.000279567058896646
0.255737960338593	0.238346874713898	-0.453039795160294	-0.00100970978382975	0.000806985248345882	0.0012663546949625
0.293524652719498	0.274438947439194	-0.518491506576538	-0.00116230291314423	5.34803402842954E-05	0.00144975481089205
0.232476562261581	0.270907759666443	-0.503685891628265	-0.00153957272414118	0.000849348900374025	-0.000188339661690407
0.250824838876724	0.407593667507172	-0.491687715053558	-0.00232145376503468	0.00115314475260675	-0.000478626519907266
0.264334976673126	0.470886528491974	-0.496951013803482	-0.00367446453310549	0.00125079555436969	-0.00082896271487698
0.273157149553299	0.464537799358368	-0.431328922510147	-0.0034418348222971	0.000452450447482988	-0.00086977839237079
0.21246449649334	0.391295462846756	-0.514998972415924	-0.0030751652084291	0.000876741658430547	-0.000303985900245607
0.185149073600769	0.375544935464859	-0.47334685921669	-0.00231451517902315	0.000533591955900192	0.000855043705087155
0.113993763923645	0.36697319149971	-0.498236984014511	-0.00297090481035411	-0.000374920229660347	0.00154534273315221
-0.03081707470119	0.411963641643524	-0.501154601573944	-0.00281079951673746	-0.00243578432127833	0.00149957649409771
-0.11982324719429	0.375602811574936	-0.532726943492889	-0.00454445695504546	-0.00377226015552878	0.000510281242895871
-0.148321092128754	0.499334752559662	-0.499986588954926	-0.00257813278585672	-0.0067467181943357	-0.00313919340260327
-0.148356959223747	0.445514470338821	-0.540687203407288	-0.00269391899928451	-0.00707546481862664	-0.0067940135486424
-0.0485619679093361	0.429009675979614	-0.473903894424438	-0.00255372235551476	-0.00641025835648179	-0.00651645939797163
-0.0112741980701685	0.414180487394333	-0.424269080162048	-0.00244353339076042	-0.00307435309514403	-0.00446717487648129
0.14360848069191	0.39606586098671	-0.409573614597321	-0.00190172356087714	-0.000483767973491922	-0.00105285458266735
0.172830253839493	0.309971898794174	-0.370134115219116	-0.00263692112639546	0.00184746249578893	0.00158591649960727
0.204562321305275	0.258043676614761	-0.31605651974678	-0.00100909394677728	0.00083186780102551	0.00418987916782498
0.126874148845673	0.226052701473236	-0.252457559108734	-0.000653695780783892	1.11253602881334E-05	0.00461313687264919
0.0797403156757355	0.222595512866974	-0.243253320455551	0.000195251384866424	-0.00184806785546243	0.00422113016247749
0.0309173092246056	0.191121816635132	-0.295448690652847	0.001289157778956	-0.0042176372371614	0.00198313151486218
0.106315545737743	0.234545335173607	-0.352612107992172	0.00145900924690068	-0.0051192007958889	-0.00182719784788787
0.260655969381332	0.245173826813698	-0.332257837057114	0.00116623635403812	-0.0011248595546931	-0.00426744064316154
0.487531125545502	0.220769196748734	-0.295926034450531	0.000794090679846704	0.00466420175507665	-0.00502886855974793
0.626799821853638	0.233245357871056	-0.273677825927734	0.000948632601648569	0.00980799645185471	-0.00366300577297807
0.726158857345581	0.283566355705261	-0.338375687599182	0.000213526742300019	0.0114429872483015	-0.0011781012872234
0.694948673248291	0.254828929901123	-0.257800310850143	0.00108209834434092	0.00927009712904692	5.59460459044203E-05
0.60792863368988	0.261283218860626	-0.213881656527519	0.00113061594311148	0.00745818298310041	0.00122573343105614
0.499883562326431	0.218619108200073	-0.186262860894203	0.00105032755527645	0.00605739234015346	0.00180918641854078
0.457771420478821	0.288380235433578	-0.183489799499512	0.000807891192380339	0.00374191114678979	0.00166298693511635
0.317592978477478	0.237735763192177	-0.180482864379883	-1.46927659443463E-05	0.00255619361996651	0.000836452876683325
0.286200076341629	0.212499707937241	-0.232424378395081	-6.05604909651447E-05	0.00176632741931826	0.000467767618829384
0.308559119701386	0.331633508205414	-0.218085646629333	0.000564438232686371	0.00203158310614526	-0.000263809226453304
0.332582116127014	0.339313626289368	-0.137023568153381	0.00139692495577037	0.00224591372534633	-0.00115815713070333
0.333814263343811	0.344290435314178	-0.192304834723473	-0.000714726920705289	0.00235976185649633	-0.00053962622769177
0.309725672006607	0.375143975019455	-0.164203897118568	0.000318501348374411	0.000808334851171821	-0.00158080505207181
0.265855401754379	0.335256725549698	-0.214160814881325	-0.000804570212494582	0.00142436288297176	-0.00117064616642892
0.337849646806717	0.377946943044662	-0.209859773516655	-0.00083044299390167	0.00114623585250229	-0.000708621984813362
0.348589181900024	0.356430470943451	-0.249241352081299	-0.00131549162324518	0.00167592754587531	-0.000577573315240443
0.321120589971542	0.408901333808899	-0.184782743453979	-0.00179616932291538	0.0023957397788763	-0.000871004071086645
0.329063326120377	0.39752185344696	-0.220870271325111	-0.0024948928039521	0.00278624682687223	-0.000362236401997507
0.327680736780167	0.406718045473099	-0.27702933549881	-0.00160533678717911	0.00246090837754309	-0.000191787665244192
0.252111047506332	0.418423354625702	-0.299912631511688	-0.00272883847355843	0.00196018302813172	-0.000926693377550691
0.238592177629471	0.455001920461655	-0.212664201855659	-0.0027617251034826	0.00125665101222694	-0.00144681264646351
0.24035981297493	0.498633831739426	-0.279135257005692	-0.00267711468040943	0.000388032756745815	-0.000975976174231619
0.19790942966938	0.525454998016357	-0.285357713699341	-0.00368985533714294	-3.91951152778347E-06	-0.00101949402596802
0.239908397197723	0.541069328784943	-0.245015114545822	-0.00369989778846502	-0.000534608901944011	-0.00139396416489035
0.212123483419418	0.526272118091583	-0.240448608994484	-0.00490584969520569	0.000479019188787788	-0.00223537697456777
0.274082362651825	0.629927694797516	-0.259106367826462	-0.0048021599650383	-0.000365277694072574	-0.00147318467497826
0.250006526708603	0.568249523639679	-0.275596648454666	-0.00501558650285006	0.00130055728368461	-0.00188831600826234
0.2330072671175	0.524953305721283	-0.270066797733307	-0.00346066546626389	-0.000126901490148157	-0.00179316732101142
0.127420157194138	0.45913377404213	-0.324622690677643	-0.00355288083665073	-0.000659139768686146	-0.00125932728406042
0.113274730741978	0.380119144916534	-0.394193649291992	-0.00245291902683675	-0.00241958722472191	-0.000573264609556645
0.0657382756471634	0.372877448797226	-0.292691856622696	-0.000595071294810623	-0.00364629062823951	-0.00094578618882224
0.0565250441431999	0.261492073535919	-0.318950712680817	-0.000533748068846762	-0.00288904458284378	-0.000327505025779828
0.0547328665852547	0.234196782112122	-0.296183586120605	-0.00126254186034203	-0.0022259671241045	-0.00108763296157122
0.0804402232170105	0.210812389850616	-0.330770790576935	0.000240082765230909	-0.00134721945505589	-3.8274476537481E-05
0.0914203599095345	0.20912005007267	-0.338259905576706	0.000721587857697159	-0.00122121465392411	-0.00032998583628796
0.10070912539959	0.16377118229866	-0.290251582860947	0.00123817997518927	-0.00138083193451166	0.000121727571240626
0.0751994624733925	0.149738401174545	-0.306612342596054	0.00271897809579968	-0.00141862290911376	0.000129640815430321
0.0131771871820092	0.0751609429717064	-0.289764046669006	0.00238770083524287	-0.00154978618957102	2.77234594250331E-05
0.0220268163830042	0.141233816742897	-0.268366068601608	0.00269842054694891	-0.00290116225369275	4.65880511910655E-05
-0.00257160351611674	0.10486014187336	-0.225825741887093	0.00181632663588971	-0.00253053358756006	7.98208857304417E-05
0.0478075668215752	0.12402667850256	-0.197746798396111	0.00273398426361382	-0.00225431355647743	-0.000140790711157024
0.068374864757061	0.110142678022385	-0.141594678163528	0.0023022391833365	-0.0011980248382315	0.000167691556271166
0.112065196037292	0.0896554067730904	-0.177459135651588	0.00306731485761702	-0.000565828173421323	0.00167569133918732
0.107399061322212	0.104780375957489	-0.172133445739746	0.00303941522724926	5.02107650390826E-05	0.0010583761613816
0.0820302292704582	0.129139691591263	-0.156121626496315	0.0024321605451405	0.000200853755814023	0.00115520763210952
0.065976470708847	0.183877915143967	-0.197846874594688	0.00099528965074569	-0.00139995035715401	0.0013256921665743
-0.0107045322656631	0.138973608613014	-0.200623244047165	0.00101193925365806	-0.00183527986519039	-3.92638867197093E-05
-0.0680992007255554	0.19578655064106	-0.178475484251976	0.00109908683225513	-0.00421481626108289	-0.00117326912004501
-0.0708165019750595	0.237094089388847	-0.182813316583633	0.00179025426041335	-0.00500463834032416	-0.00110824184957892
-0.0729450508952141	0.187944963574409	-0.237254723906517	0.000274785270448774	-0.00464340019971132	-0.000401865661842749
-0.097847655415535	0.146929875016212	-0.171661838889122	0.000331592513248324	-0.00361070316284895	-0.000547761097550392
0.0253306422382593	0.258181214332581	-0.135202139616013	0.00183569476939738	-0.00301849539391696	-4.96646207466256E-05
0.0794527158141136	0.21672023832798	-0.142899200320244	0.00213191541843116	-0.00184812699444592	0.000337014789693058
0.0418785065412521	0.126590132713318	-0.0956148058176041	0.00184378435369581	-0.000583571847528219	0.000645519292447716
0.0885349214076996	0.179280623793602	-0.0321127586066723	0.00319471280090511	-0.0014601742150262	2.68503008555854E-05
0.026163961738348	0.140956535935402	-0.0874719545245171	0.00186264561489224	-0.00091973744565621	0.000715682748705149
0.0350009687244892	0.14325924217701	-0.187548384070396	0.000581852975301445	-0.000293528573820367	0.000232740640058182
0.0993918478488922	0.250869363546371	-0.0794438272714615	-4.02692858187947E-05	-0.000599243852775544	0.000306171568809077
0.167081356048584	0.332990556955338	-0.0734075009822845	7.69373873481527E-05	-0.000337956065777689	-0.000289748451905325
0.152950823307037	0.298686653375626	-0.0551117472350597	-0.000701474898960441	0.0015637663891539	-0.00101113563869148
0.148910656571388	0.264880359172821	-0.0375864505767822	-0.00120949710253626	0.00116730050649494	-0.0012371817138046
0.22626169025898	0.371573507785797	-0.0332087799906731	-0.000796269800048321	0.000630829366855323	-0.000870907271746546
0.0861539915204048	0.265967667102814	-0.00975147355347872	-0.00206909375265241	0.000458590860944241	-0.000900201441254467
0.0536414012312889	0.377467155456543	-0.0282133501023054	-0.00153843418229371	-0.00195155094843358	-0.00104934198316187
0.0251896511763334	0.373686164617538	-0.0920015946030617	-0.00269060372374952	-0.00217193132266402	-0.00031109809060581
0.0365289412438869	0.398632317781448	-0.0815352648496628	-0.00264549860730767	-0.00331531185656786	-0.0013275311794132
0.0184646751731634	0.325834691524506	-0.162891626358032	-0.00231216778047383	-0.0023252668324858	-0.00159239175263792
0.00504424655809999	0.255615919828415	-0.181221202015877	-0.00259258435107768	-0.000982445781119168	-0.000930517970118672
0.0416359938681126	0.282322078943253	-0.105760350823402	0.000422635523136705	-0.00216727098450065	-0.000127948398585431
-0.0187387317419052	0.217707395553589	-0.0937722474336624	0.000913012598175555	-0.00201654643751681	0.000439399824244902
0.00968932081013918	0.215533122420311	-0.114770360291004	0.00207726657390594	-0.003499795217067	0.000801397021859884
-0.0306953955441713	0.169388353824615	-0.13707010447979	0.00119640794582665	-0.00290920049883425	0.000547396368347108
-0.0426875874400139	0.135082066059113	-0.0652464479207993	0.00213680206798017	-0.00287402141839266	-0.000147496291901916
-0.11980851739645	0.0421958565711975	-0.197754099965096	0.00173980160616338	-0.0026377507019788	0.00051327224355191
-0.116459779441357	0.0403064005076885	-0.141163945198059	0.00117614667396992	-0.0030666827224195	0.000208867073524743
-0.054975900799036	0.140259176492691	-0.170870408415794	0.00113368569873273	-0.00267571723088622	-8.44536334625445E-05
-0.0501268208026886	0.0716224014759064	-0.122251510620117	0.000741334981285036	-0.00170059863012284	-0.000271405617240816
0.0313023179769516	0.0963783711194992	-0.0944722443819046	0.00218657939694822	-0.00176230911165476	0.000172395506524481
0.0377535261213779	0.0948354378342628	-0.0556206665933132	0.00334422057494521	-0.00118249387014657	0.0010011486010626
0.0310229174792767	0.110255591571331	-0.11952892690897	0.00102885125670582	-0.000432134431321174	0.00139782810583711
0.101716138422489	0.219149708747864	-0.112410008907318	0.00147006439510733	-0.001668207696639	0.000186037621460855
0.0353520177304745	0.186271995306015	-0.0120203616097569	0.000672114372719079	-0.00103921943809837	-0.000843796238768846
0.0370069034397602	0.252603828907013	-0.113785408437252	-0.00107800017576665	-0.000705147976987064	-0.00104305753484368
0.0695835202932358	0.247775688767433	-0.0911795869469643	-0.00123152136802673	-0.00076781288953498	-0.00126302987337112
0.0247857477515936	0.25951486825943	-0.0944084376096725	-0.00269681657664478	4.99561392643955E-05	-0.000675885879900306
0.0307063553482294	0.329614669084549	-0.0274052433669567	-0.00131919130217284	-0.00181246525608003	-0.00135109678376466
-0.0357868671417236	0.256027430295944	-0.0489218346774578	-0.00129895948339254	-0.00303328852169216	-0.00180538406129926
-0.0462012514472008	0.265975654125214	-0.121067903935909	-0.00104401865974069	-0.00341673661023378	-0.000457629270385951
-0.0625195950269699	0.281355708837509	-0.0903896763920784	0.000498280394822359	-0.00308548053726554	-2.76411756203743E-05
-0.0594832524657249	0.213991418480873	-0.0687635317444801	0.000245724047999829	-0.00234729493968189	0.000304737215628847
-0.0366389267146587	0.171231955289841	-0.0599950402975082	0.00106221274472773	-0.00186304620001465	0.00111929641570896
-0.0344635359942913	0.124869622290134	-0.0763545706868172	0.000615716679021716	-0.00198435666970909	0.000577138096559793
-0.041439775377512	0.136668995022774	-0.101090714335442	0.00104770960751921	-0.00156487536150962	-3.02240787277697E-05
-0.0176500175148249	0.160896793007851	-0.12291619181633	0.000674279988743365	-0.00114619650412351	-3.65308878826909E-05
-0.00197728164494038	0.196451663970947	-0.0747259482741356	0.000924706633668393	-0.000821536465082318	-0.000112478439405095
-0.00191358709707856	0.21842759847641	-0.0562620721757412	0.00183347659185529	-0.0018436242826283	-0.000407562532927841
-0.0713662356138229	0.210433840751648	-0.14597687125206	0.000228612654609606	-0.0015357123920694	-0.000308888789732009
-0.0625944063067436	0.202419698238373	-0.111149251461029	-0.000854427576996386	-0.00180195015855134	-0.000768413301557302
-0.0429107882082462	0.29894357919693	-0.0772229582071304	-0.000196741471881978	-0.0027182090561837	-0.00031779010896571
-0.0669427588582039	0.229654386639595	-0.0431870855391026	-0.00130114110652357	-0.00203667557798326	-0.000314701843308285
-0.0912399962544441	0.311175346374512	-0.0920847877860069	-0.00192656775470823	-0.00237493426539004	-0.000686067913193256
-0.107360847294331	0.321479797363281	-0.0605757832527161	-0.000898107711691409	-0.0034107209648937	-0.0010187973966822
-0.130776926875114	0.308487445116043	-0.0961596220731735	-0.00141155382152647	-0.00342164770700037	-0.00099880073685199
-0.184080421924591	0.210773155093193	-0.0922189280390739	-0.000523341819643974	-0.00362529442645609	-0.000380925135686994
-0.156780913472176	0.24342106282711	-0.0786295011639595	-0.000766361190471798	-0.00318215065635741	-0.000669274886604398
-0.0787271335721016	0.271916776895523	-0.103839218616486	-0.00128816114738584	-0.00211097556166351	-0.000741299358196557
-0.0152338529005647	0.338059097528458	-0.0201138649135828	-0.00101539795286953	-0.00255776615813375	-0.000960437522735447
-0.0346811637282372	0.279294401407242	-0.0471219681203365	-0.0012887449702248	-0.00145827315282077	-0.000430972140748054
-0.099667064845562	0.261277228593826	-0.0945481434464455	-0.000130562315462157	-0.00254639075137675	-0.000658264267258346
-0.140513673424721	0.188940972089767	-0.093665175139904	0.00107952870894223	-0.00340683502145112	-0.000621330924332142
-0.135784119367599	0.163246154785156	-0.125340759754181	0.000968926935456693	-0.00291665992699564	0.00019015374709852
-0.0950195789337158	0.153790652751923	-0.0792395174503326	0.00258064176887274	-0.00361546059139073	-3.99427517550066E-05
-0.128413110971451	0.0938923731446266	-0.135949179530144	0.0027127149514854	-0.00225932477042079	0.000188620004337281
-0.100503645837307	0.0857403799891472	-0.132641270756721	0.00245404802262783	-0.0024969233199954	0.000903965788893402
-0.112027987837791	0.111322052776814	-0.0937526002526283	0.00241560791619122	-0.00252345390617847	0.0007824816275388
-0.0753043815493584	0.192405179142952	-0.1331936866045	0.00209059356711805	-0.00237995316274464	0.00075246300548315
-0.0905514061450958	0.169834613800049	-0.0820656642317772	0.00123521313071251	-0.00252152956090868	0.000846295093651861
-0.13183481991291	0.144768685102463	-0.0895052775740623	0.000988760846666992	-0.00228798715397716	-0.000202241018996574
-0.128109231591225	0.175591319799423	-0.125493451952934	9.37987351790071E-05	-0.00296506728045642	-0.00015307507419493
-0.158501505851746	0.152375563979149	-0.0541663020849228	0.000963001744821668	-0.00279594119638205	-0.000832095975056291
-0.109783038496971	0.195124074816704	-0.0851271003484726	0.000515671970788389	-0.00283329468220472	-0.000523227558005601
-0.127816215157509	0.240821450948715	-0.121967896819115	-0.0010428570676595	-0.00223644007928669	-0.000538771797437221
-0.100108273327351	0.332471638917923	-0.090845562517643	-0.00047420701594092	-0.00317245675250888	-0.000866495014633983
-0.158680140972137	0.27138414978981	-0.0778137072920799	-0.00132636551279575	-0.00328232091851532	-0.00154445192310959
-0.138705596327782	0.285520553588867	-0.0832891315221787	-0.001778494566679	-0.00324992998503149	-0.00104151619598269
-0.121239356696606	0.23491258919239	-0.0206342972815037	-0.000733793713152409	-0.00272622820921242	-0.00104617688339204
-0.124977797269821	0.158324703574181	-0.0948340892791748	0.000119093994726427	-0.00142144516576082	-5.26616349816322E-05
-0.0235472358763218	0.218537732958794	-0.0671902745962143	0.00140375166665763	-0.00061721500242129	0.00045561752631329
-0.0289600621908903	0.156305760145187	-0.0930797532200813	0.00159695197362453	-0.000485664641018957	0.000701367156580091
-0.0940938144922256	0.110145635902882	-0.109620906412601	0.00160637695807964	-0.000507701945025474	-0.000138668096042238
-0.0626097396016121	0.142232328653336	-0.117886789143085	0.00108518556226045	-0.00050988543080166	-0.000489111698698252
-0.0304003823548555	0.179673954844475	-0.100440233945847	0.00100672373082489	-0.00150114845018834	-0.000499548565130681
-0.0749519839882851	0.0724790766835213	-0.095410518348217	0.0015669345157221	-0.00127623474691063	-0.000476441433420405
-0.0924048572778702	0.0766186788678169	-0.131267175078392	0.00172235886566341	-0.000578113133087754	4.0751929191174E-05
-0.0484445951879025	0.0722658857703209	-0.0785197839140892	0.00294314906932414	-0.00187079689931124	0.000687402731273323
-0.0942513793706894	0.0511843413114548	-0.0214795880019665	0.00415624165907502	-0.00196459330618382	0.000678206328302622
-0.0881102234125137	0.036931362003088	-0.0530349351465702	0.00323005416430533	-0.00234667165204883	0.000922898761928082
-0.0924445986747742	0.0394170954823494	-0.0867819935083389	0.00243096775375307	-0.00174420373514295	-4.52840504294727E-05
-0.0429477766156197	0.135984539985657	-0.0296856686472893	0.00180698861368001	-0.0015882970765233	-0.000656138057820499
-0.0608623810112476	0.133823901414871	-0.0697831511497498	0.00144021806772798	-0.000601526349782944	-0.000412127032177523
-0.0414830222725868	0.13940304517746	-0.0688307657837868	0.000872262986376882	-0.00110762973781675	-0.00108474912121892
-0.0864416733384132	0.101509787142277	-0.0881771072745323	0.000654987117741257	-0.00052008026978001	-0.00034104022779502
-0.0554228350520134	0.203801646828651	-0.0620516687631607	0.00108628417365253	-0.00192855531349778	-0.000436912872828543
-0.082608237862587	0.132371306419373	-0.0841590017080307	-2.97930346278008E-05	-0.00131726730614901	-0.000666170613840222
-0.0745654106140137	0.145825758576393	-0.0804682523012161	0.000748234102502465	-0.00103584234602749	0.000102273690572474
-0.055007953196764	0.160144150257111	-0.0444849506020546	0.00209442782215774	-0.00149317551404238	0.000209781996090896
-0.0957533121109009	0.123939506709576	0.0034403526224196	0.00155526876915246	-0.0017947806045413	-0.000338307349011302
-0.0887471437454224	0.170663177967072	-0.0316188223659992	0.00208307197317481	-0.00162236101459712	-7.41322946851142E-05
-0.104449361562729	0.153305247426033	-0.0325339399278164	0.00188334030099213	-0.00189009844325483	0.000238890148466453
-0.149350926280022	0.142800092697144	-0.0806671530008316	0.000834264559671283	-0.00150491413660347	-0.000460185692645609
-0.135136172175407	0.141546338796616	-0.0589576289057732	0.000484523479826748	-0.00230336049571633	-0.000530557183083147
-0.142791137099266	0.176962345838547	-0.0546093210577965	0.000929571921005845	-0.00227560405619442	-0.000548949930816889
-0.113618962466717	0.169031649827957	-0.0895348414778709	0.000544672773685306	-0.00178597145713866	-0.000321614003041759
-0.175455361604691	0.101928718388081	-0.064435750246048	0.00074358144775033	-0.00137665239162743	7.88572142482735E-05
-0.13211989402771	0.0694818124175072	-0.0639269202947617	0.000677761039696634	-0.0016938109183684	0.000311517796944827
-0.12165655195713	0.0901867598295212	0.0340791642665863	0.00234616966918111	-0.00141719740349799	-0.000111754961835686
-0.0994087010622025	0.0997190475463867	-0.0430321060121059	0.00236155488528311	-0.00121028663124889	-0.000546635303180665
-0.0797587856650352	0.0680564939975739	0.0217655580490828	0.00262682978063822	-0.00172215735074133	0.00011238735896768
-0.0711964294314384	0.109073311090469	-0.0675918906927109	0.0017326376400888	-0.00107242399826646	0.000886095396708697
-0.0973991304636002	0.0990511402487755	-0.0308535248041153	0.00242007407359779	-0.00134525215253234	-3.89661872759461E-05
-0.0682119131088257	0.0986978113651276	-0.088302455842495	0.0018766219727695	-0.000895894365385175	0.000493222905788571
-0.0657582730054855	0.107780404388905	-0.022072046995163	0.00173888041172177	-0.000529708864632994	-0.000119139251182787
-0.11665666103363	0.121068798005581	-0.0552700459957123	0.00090053171152249	-0.000870766001753509	0.000392290734453127
-0.117086425423622	0.108807258307934	-0.0663316398859024	0.000690887798555195	-0.00137311406433582	-0.000755411689169705
-0.158267557621002	0.125515207648277	-0.0242591127753258	0.000161301228217781	-0.00135898450389504	-0.000725902558770031
-0.100840888917446	0.252308040857315	0.0188646838068962	0.00152499740943313	-0.00174133665859699	4.65328776044771E-05
-0.134280502796173	0.195541128516197	0.0242624673992395	0.0014079826651141	-0.000954461051151156	-0.000567300245165825
-0.1586834192276	0.16189606487751	-0.0299455095082521	0.000126548649859615	-0.00142208277247846	-0.0002044308494078
-0.117415852844715	0.173368453979492	0.0053551672026515	0.000701035198289901	-0.00215528369881213	8.5154315456748E-05
-0.147088393568993	0.129708632826805	-0.00814371835440397	0.000185454700840637	-0.00134836754295975	5.74754194531124E-05
-0.139819383621216	0.166799619793892	0.0356659777462482	0.000850838259793818	-0.00253344606608152	2.45546925725648E-05
-0.145530089735985	0.137770488858223	-0.0509527213871479	-2.94601613859413E-05	-0.00194116402417421	-0.000469908845843747
-0.120797969400883	0.203099310398102	-0.00322344247251749	0.0002845911658369	-0.00265736528672278	-0.000390061177313328
-0.143622070550919	0.121148332953453	-0.0109012015163898	0.00157900876365602	-0.00183294643647969	-6.30909562460147E-05
-0.0450400412082672	0.233832642436028	-0.0257827695459127	0.00253843050450087	-0.00231559434905648	-0.000587346265092492
-0.0788213834166527	0.190726608037949	-0.0133644361048937	0.00222743605263531	-0.00209481013007462	-0.000500533729791641
-0.142510399222374	0.0678030699491501	-0.0399727076292038	0.00136442482471466	-0.000961398531217128	-0.000582042033784091
-0.154690757393837	0.0981470346450806	-0.0414814315736294	0.00176141283009201	-0.00172814377583563	0.000119730240839999
-0.136746883392334	0.107422560453415	-0.0192664563655853	0.00204026140272617	-0.00155817065387964	0.000135359790874645
-0.169446870684624	0.0594093278050423	-0.0632605999708176	0.00142172665800899	-0.00218105874955654	-7.99846202426124E-06
-0.13556706905365	0.148254156112671	-0.0936965793371201	0.00114807661157101	-0.00283919321373105	-0.000293714489089325
-0.196188196539879	0.088902123272419	-0.0464897379279137	0.000647561624646187	-0.00214366265572608	-0.000447114347480237
-0.154367685317993	0.0935692638158798	-0.085176020860672	0.000354776391759515	-0.00256420462392271	-0.000489830679725856
-0.167386695742607	0.113808304071426	-0.0378600433468819	0.00055381003767252	-0.00192034861538559	-0.000294948928058147
-0.105470575392246	0.211240440607071	-0.0283478833734989	0.000492810097057372	-0.00177555531263351	-0.000644453743007034
-0.0475741028785706	0.21599318087101	-0.0375382266938686	0.00054320483468473	-0.00209610699675977	0.000143734680023044
-0.102458514273167	0.173730358481407	-0.0238504894077778	0.000995586975477636	-0.00111004163045436	-0.000225628769840114
-0.0924355015158653	0.188696965575218	-0.0854288637638092	6.8257431848906E-05	-0.00147080305032432	-0.000304998044157401
-0.0767424032092094	0.203031361103058	-0.00210425909608603	0.00154487625695765	-0.0022236246149987	7.23712873877957E-05
-0.108212225139141	0.146355628967285	-0.107901640236378	0.000387892621802166	-0.00117391813546419	0.000323141925036907
-0.0790938436985016	0.202053874731064	-0.0421359091997147	-4.65911289211363E-05	-0.0023361318744719	-0.000257118314038962
-0.0863327458500862	0.166569262742996	-0.0504969619214535	0.000673642731271684	-0.00172412523534149	6.18079866399057E-05
-0.0418847277760506	0.244890734553337	-0.0182436779141426	0.0011706551304087	-0.000555302656721324	-0.000557049876078963
-0.0656611919403076	0.181225880980492	-0.0311444960534573	0.00072564888978377	-0.00140870385803282	-0.000825413968414068
-0.0976725444197655	0.151746436953545	-0.0407062061131001	0.000643760024104267	-0.00161015882622451	-0.000570209347642958
-0.149883463978767	0.156369104981422	-0.0200261957943439	0.000442090182332322	-0.00169275235384703	-0.000614911899901927
-0.14332327246666	0.214299738407135	-0.160825043916702	-0.000538530643098056	-0.00164985482115299	-0.000415587273892015
-0.0763441696763039	0.25543412566185	-0.0542976297438145	0.000394258589949459	-0.00221228995360434	-0.000734371657017618
-0.10582322627306	0.166888505220413	-0.0756773129105568	0.000401614786824211	-0.00134532211814076	-0.000720362120773643
-0.110474921762943	0.116360552608967	-0.0244206748902798	0.00101041432935745	-0.000581846747081727	0.000321471918141469
-0.0459358878433704	0.122910648584366	-0.057115163654089	0.00143569195643067	-0.00107944896444678	-5.10026511619799E-05
-0.0442098937928677	0.124827459454536	-0.0307470820844173	0.00241296924650669	-0.000591768533922732	0.00032062761601992
-0.0828756913542748	0.115691341459751	-0.0762912705540657	0.00102072081062943	-0.000287709583062679	0.000443413591710851
-0.0241982508450747	0.195964932441711	-0.0146141899749637	0.00159158767201006	-0.00123422557953745	0.000394679140299559
-0.0675422623753548	0.220362827181816	0.00459673861041665	0.00209358870051801	-0.00220082886517048	-0.000917208846658468
-0.0649018138647079	0.208151951432228	-0.0708747953176498	0.00111307227052748	-0.00153134355787188	-0.000439256400568411
-0.0989909917116165	0.184876963496208	-0.0193166472017765	0.00100314302835613	-0.00191354600246996	-0.000394013419281691
-0.117707788944244	0.166276901960373	-0.0911125689744949	-0.000168709593708627	-0.000517995853442699	0.000227971730055287
-0.106404192745686	0.15146479010582	-0.0756847187876701	0.00105087005067617	-0.0014714173739776	-0.000333303527440876
-0.129682168364525	0.109679348766804	-0.0770613327622414	0.000337021367158741	-0.0010766820050776	6.06561952736229E-05
-0.065576858818531	0.226956635713577	0.0156301762908697	0.00137263559736311	-0.00158788182307035	-0.00016860367031768
-0.107528515160084	0.197971895337105	-0.0770302712917328	0.000606253801379353	-0.00082301115617156	-2.2066278688726E-05
-0.0958489775657654	0.171313732862473	-0.0112045519053936	0.000840424734633416	-0.00140244816429913	-3.43054234690499E-05
-0.0921066701412201	0.242544829845428	0.00662896269932389	0.00112540263216943	-0.00119044806342572	-0.000423798919655383
-0.112075939774513	0.216777890920639	-0.0122517719864845	0.000384518294595182	-0.000897066958714277	-3.43708925356623E-05
-0.118341490626335	0.174831092357635	-0.0730289071798325	-0.000450074090622365	-0.000549798307474703	-0.000333705684170127
-0.0464408099651337	0.205530717968941	0.046186413615942	0.00123297551181167	-0.00164377281907946	-2.62901648966363E-05
-0.134336814284325	0.136957198381424	-0.0118294954299927	0.000862637476529926	-0.00114695657975972	0.000134680885821581
-0.124434947967529	0.14371682703495	-0.0379210747778416	0.00132516899611801	-0.00121704291086644	0.000422627781517804
-0.142017811536789	0.128049999475479	-0.032510083168745	0.0012848909245804	-0.00188597291707993	-0.000300251558655873
-0.14335435628891	0.207637652754784	-0.0903572291135788	0.00092936959117651	-0.00180842785630375	-0.000151402244227938
-0.149189189076424	0.182554587721825	-0.090708389878273	0.000682514975778759	-0.00264453166164458	-7.21172546036541E-05
-0.166911065578461	0.170844361186028	-0.0289259534329176	0.00135462055914104	-0.00272431131452322	-0.000344804429914802
-0.123369939625263	0.158539846539497	-0.0927140116691589	0.000821214984171093	-0.00143557519186288	-0.00083193724276498
-0.121461093425751	0.143791452050209	-0.0189698990434408	0.00167994759976864	-0.00103108189068735	-0.000201326256501488
-0.112277656793594	0.0923077762126923	-0.0402085408568382	0.00154112186282873	-0.0011620216537267	-0.000215317922993563
-0.111413978040218	0.135395720601082	-0.0400513857603073	0.00217773858457804	-0.00201699091121554	-0.000235922241699882
-0.104726538062096	0.163753926753998	-0.0291637312620878	0.00119220279157162	-0.00217079883441329	0.000351473456248641
-0.106476537883282	0.1337860673666	-0.0806508660316467	0.000854868558235466	-0.00242749298922718	-7.41293843020685E-05
-0.104722410440445	0.15118370950222	-0.0409199967980385	0.000774079642724246	-0.00131312001030892	-0.000434731337008998
-0.0557079836726189	0.143314629793167	-0.0495921969413757	0.000810195575468242	-0.00046312075573951	0.000118865573313087
-0.100430987775326	0.131164953112602	-0.03630530834198	0.00112295895814896	-0.000649427995085716	-0.000227419979637489
-0.0939710140228271	0.16959086060524	-0.0368153378367424	0.00172686541918665	-0.0010491251014173	0.000198254914721474
-0.136601954698563	0.138166800141335	-0.0379273034632206	0.000665284926071763	-0.00101062119938433	2.47373263846384E-05
-0.100321874022484	0.128815427422523	-0.0405821427702904	0.000486890319734812	-0.00160145619884133	-0.000629314337857068
-0.120560988783836	0.166889861226082	-0.0461704693734646	0.000730544677935541	-0.00202075345441699	-0.000237980755628087
-0.115480951964855	0.163905888795853	-0.0553221553564072	0.000230018340516835	-0.00160412862896919	-0.000153412707732059
-0.0680070966482162	0.144093438982964	-0.0362184196710587	0.000877594109624624	-0.0017376272007823	-0.000224182862439193
-0.0602707080543041	0.14756552875042	-0.031714454293251	0.000633321993518621	-0.000716620532330126	-0.000309812749037519
-0.0512864775955677	0.187550991773605	-0.0370973907411098	0.00124607782345265	-0.000968050328083336	0.000428361352533102
-0.0417255535721779	0.166769757866859	-0.00432452093809843	0.00160177482757717	-0.00108376448042691	-0.000472533574793488
-0.0539380796253681	0.123399741947651	-0.00016752329247538	0.00136962765827775	-0.000561631633900106	-0.000358400458935648
-0.0556797571480274	0.108161970973015	-0.0210984200239182	0.00236813700757921	-0.000972810084931552	-0.000266206654487178
-0.0971926674246788	0.0831015184521675	-0.0664663389325142	0.00210305745713413	-0.000655557203572243	0.000372838374460116
-0.0967987775802612	0.128497019410133	-0.0452941544353962	0.00213211332447827	-0.00146087619941682	0.000427509308792651
-0.116585560142994	0.110201083123684	-0.072553314268589	0.000824492773972452	-0.00195178249850869	0.000281321204965934
-0.104825422167778	0.180525705218315	-0.0635175630450249	0.00131091964431107	-0.0020862203091383	0.000104360973637085
-0.110657036304474	0.1938756108284	-0.0635628700256348	9.91381530184299E-05	-0.000677844393067062	-0.000502904644235969
-0.0640986487269402	0.181751221418381	-0.0711228474974632	0.00079262419603765	-0.00204304745420814	-0.000363106606528163
-0.0824570804834366	0.203951120376587	-0.0188950747251511	0.00155541009735316	-0.00152626086492091	-0.000258905289229006
-0.0981179475784302	0.135138943791389	-0.0471787415444851	0.000242571724811569	-0.0014464610721916	0.000459388975286856
-0.0964276865124702	0.150658771395683	-0.0153068145737052	0.00090615771478042	-0.00161443639080971	-5.3850297263125E-05
-0.0869401544332504	0.171516209840775	-0.0508416555821896	-0.000463241449324414	-0.00208902801387012	-0.00036993480171077
-0.0875079110264778	0.197461351752281	-0.0486208163201809	-0.000407220155466348	-0.0013344461331144	-0.00161949219182134
-0.0671144649386406	0.191436395049095	-0.0546065084636211	-0.000518561340868473	-0.000941086036618799	-0.000549174495972693
-0.0347011536359787	0.219728723168373	-0.00603366643190384	0.000718749943189323	-0.00135600729845464	-0.000196643857634626
-0.0432358421385288	0.203144714236259	-0.0720894187688828	-0.000362699764082208	-0.00155949569307268	-0.000294629251584411
-0.053791556507349	0.17952635884285	-0.0795323625206947	3.27350317093078E-05	-0.000425404869019985	-0.000686024315655231
-0.0422552153468132	0.163633868098259	-0.065051756799221	0.000415059213992208	-0.00137966021429747	-0.00114598183427006
-0.0554852560162544	0.185232698917389	-0.0757895037531853	0.000271598401013762	-0.000946232990827411	-0.00031752756331116
-0.0518996454775333	0.182288631796837	-0.0273973811417818	0.000937578035518527	-0.00228716270066798	-0.000329306814819574
-0.0823306441307068	0.157064601778984	-0.0770020484924316	0.000334388023475185	-0.00151165632996708	0.00021479808492586
-0.072615921497345	0.164159014821053	-0.0360590778291225	0.00128804089035839	-0.00194485019892454	-0.000258083455264568
-0.0510005615651608	0.161962896585464	-0.0709757432341576	0.000596062396652997	-0.0015239299973473	-0.000290618656435981
-0.0221478305757046	0.194004058837891	-0.0667663961648941	0.00109842186793685	-0.00187631882727146	0.000127191815408878
-0.122545979917049	0.146852433681488	-0.0941339656710625	0.000938943820074201	-0.00132027827203274	6.19034908595495E-05
-0.0755046978592873	0.147429823875427	-0.0490373224020004	0.0011742536444217	-0.00168601516634226	-0.000280243228189647
-0.105277024209499	0.0473728105425835	-0.0704299956560135	0.00178864668123424	-0.00106935494113714	7.92487189755775E-05
-0.107416696846485	0.0999603867530823	-0.136270999908447	0.00159483612515032	-0.0015363929560408	1.84008713404182E-05
-0.0798782929778099	0.156224682927132	-0.0804383531212807	0.00122816523071378	-0.00148967269342393	0.000196733337361366
-0.0746776685118675	0.137923583388329	-0.00911434181034565	0.00180341105442494	-0.000452724489150569	-0.000263563822954893
-0.054173294454813	0.17961423099041	-0.105958141386509	0.00119598652236164	-0.00154032011050731	4.08873518153996E-07
-0.058386966586113	0.187952905893326	-0.102048844099045	0.000767096993513405	-0.00179514021147043	-7.17975999577902E-05
-0.0193000081926584	0.233282759785652	-0.0966338217258453	0.00137298437766731	-0.00171988899819553	-0.000193163868971169
-0.0783632770180702	0.136070728302002	-0.044686034321785	0.00109783036168665	-0.000844598049297929	-0.000239172601141036
-0.0750909224152565	0.170827597379684	-0.102209001779556	0.000919174635782838	-0.00118997250683606	5.40224682481494E-05
-0.0604387111961842	0.174378514289856	-0.0935623720288277	0.00108371349051595	-0.0018674012972042	0.000239186498220079
-0.102447427809238	0.14945450425148	-0.133458942174911	-6.70267036184669E-05	-0.0018367770826444	-0.000190202437806875
-0.0585073754191399	0.193520680069923	-0.0285378601402044	0.000251238292548805	-0.0016155521152541	-0.000129365565953776
-0.0613206438720226	0.222507923841476	-0.0638087391853333	0.000172731728525832	-0.0012579089961946	-4.75219385407399E-05
-0.0693590417504311	0.205530643463135	-0.0720598995685577	0.000536768289748579	-0.00149965903256088	-0.000114856804430019
0.00375390448607504	0.191862121224403	-0.0792142152786255	0.00034158123889938	-0.00218497286550701	-0.000337053876137361
-0.0634726732969284	0.18779394030571	-0.0977612212300301	0.000561109860427678	-0.00056188931921497	-0.000111063083750196
-0.0468975752592087	0.156290873885155	-0.0753385126590729	0.000972650537732989	-0.000895045232027769	9.69878419709858E-06
-0.07317915558815	0.196452021598816	-0.0753788650035858	0.00144247454591095	-0.00106594630051404	-0.00018298503709957
-0.0511512272059917	0.171900853514671	-0.120677188038826	-0.000376393960323185	-0.0015644064405933	0.000184733798960224
-0.107005320489407	0.177443966269493	-0.0748283565044403	0.00143786903936416	-0.00207671872340143	-0.000770254933740944
-0.0626473799347878	0.198541849851608	-0.0762165561318398	0.00042067063623108	-0.00274751428514719	-0.000257915089605376
-0.106061793863773	0.219731062650681	-0.0945831686258316	0.000339331105351448	-0.00214744149707258	-0.000241823247051798
-0.113283053040504	0.138291165232658	-0.0631536915898323	-0.000141051918035373	-0.000435736437793821	-0.000585622794460505
-0.0516430139541626	0.183448493480682	0.00834370031952858	0.000541843881364912	-0.00112906680442393	-0.000972464156802744
-0.0349716581404209	0.183703944087029	-0.0930354073643684	0.000475330307381228	-0.00129933771677315	-0.000118039206427056
-0.0429252982139587	0.179265081882477	-0.0690932348370552	0.000426958489697427	-0.00148632447235286	0.000946869025938213
-0.0546724684536457	0.176189109683037	-0.0405089184641838	0.000830125994980335	-0.000909961527213454	-0.000255639431998134
-0.0421156510710716	0.171471640467644	-0.0927913412451744	0.000666804553475231	-0.000759502989239991	-0.000128300875076093
-0.0384445749223232	0.188904523849487	-0.0797102749347687	0.000648307439405471	-0.00127135799266398	-0.000239220811636187
-0.0618868060410023	0.184107929468155	-0.0717251747846603	0.000257815816439688	-0.00156138662714511	-0.000265257171122357
-0.048106923699379	0.19061478972435	-0.0219979919493198	0.000457543530501425	-0.000742589647416025	-0.00104098976589739
-0.0641774758696556	0.129176765680313	-0.101791329681873	0.000504428811836988	-0.00103668996598572	-6.60260047880001E-05
-0.0515029616653919	0.113167032599449	-0.0933723151683807	0.000327504385495558	-0.00158437679056078	0.000155063607962802
-0.0907447412610054	0.166016936302185	-0.0284404344856739	0.00163130834698677	-0.00152551825158298	0.000340364378644153
-0.112762562930584	0.165302366018295	-0.0505380667746067	0.000996885355561972	-0.00215902389027178	-2.32848306040978E-05
-0.115243688225746	0.122508868575096	-0.159395456314087	0.000501734379213303	-0.00163872260600328	3.39037105732132E-05
-0.0886524319648743	0.141333609819412	-0.0496186837553978	0.00119253981392831	-0.00171966839116067	-5.38418207725044E-05
-0.0777448117733002	0.147420182824135	-0.0492803864181042	0.000967629137448967	-0.00105085945688188	-0.000232649137615226
-0.0975034534931183	0.131088003516197	-0.0639370679855347	-0.000396699499106035	-0.00091941753635183	-0.000139900439535268
-0.0643170550465584	0.159750327467918	-0.0795983523130417	0.000784960167948157	-0.000731396139599383	-0.000299523235298693
-0.0498258955776691	0.180664300918579	-0.115813836455345	0.000718301278539002	-0.00111584959086031	0.000449818500783294
-0.0640527606010437	0.146277621388435	-0.126914381980896	0.000696658331435174	-0.00115943583659828	-0.000577085476834327
-0.00235870666801929	0.173792243003845	-0.0835771411657333	0.00145232770591974	-0.00198510731570423	0.00026517832884565
-0.0175315998494625	0.162469938397408	-0.0670304596424103	0.00122934032697231	-0.000806822092272341	0.000595483870711178
-0.040798868983984	0.142692014575005	-0.0497306697070599	0.00087795004947111	-0.000938852899707854	0.000339094724040478
-0.0405779108405113	0.143900692462921	-0.100856311619282	0.00096442672656849	-0.000577538274228573	-0.000161845979164355
-0.033983651548624	0.191112622618675	-0.0228709634393454	0.00114701909478754	-0.000839653075672686	-0.000105376828287262
-0.0188538320362568	0.202529057860374	-0.0363544188439846	0.000540735316462815	-0.00118964503053576	-0.000105160193925258
-0.044052716344595	0.178681269288063	-0.0448963828384876	-4.0938157326309E-05	-0.000694918562658131	-0.000566633942071348
-0.0503244958817959	0.193282172083855	-0.0850622355937958	-0.000223274226300418	-0.000649210356641561	-0.000224612391320989
-0.0700207948684692	0.149657934904099	-0.080424852669239	-0.000116623814392369	-0.00119007541798055	-0.000336496974341571
-0.0534316264092922	0.168013408780098	-0.102677583694458	-0.000398849457269534	-0.000970547844190151	-0.000119151882245205
-0.0584827475249767	0.172960683703423	-0.0809238702058792	4.4958338548895E-05	-0.00076482561416924	3.52055394614581E-05
0.0110661778599024	0.239920422434807	-0.0758046507835388	0.00135476212017238	-0.00163582968525589	0.000543981732334942
-0.0494722574949265	0.205499112606049	-0.0488693341612816	0.0017870458541438	-0.00196758564561605	-0.000119099255243782
-0.0713421553373337	0.114449225366116	-0.0749586448073387	0.000814236700534821	-0.00198070262558758	-0.000369555928045884
-0.0903621017932892	0.106894060969353	-0.135554656386375	0.00144789961632341	-0.00128223199862987	-0.000297989114187658
-0.0524379275739193	0.150268465280533	-0.109979920089245	0.000793104991316795	-0.00127697270363569	-0.000201889211894013
-0.0838428288698196	0.103978000581264	-0.0577326938509941	0.000808666576631367	-0.000697861716616899	-0.000269077398115769
-0.0516276583075523	0.145993754267693	-0.0750879719853401	0.000695859605912119	-0.000990559929050505	-0.000263514608377591
-0.0569559596478939	0.161389693617821	-0.0499640591442585	0.000448529870482162	-0.00106553814839572	3.42599878422334E-06
-0.0944189950823784	0.111807875335217	-0.0893288850784302	-0.000385458261007443	-0.00120155676268041	-0.000404814956709743
-0.122522935271263	0.113591231405735	-0.0817317515611649	8.95185075933114E-05	-0.00120783690363169	0.000151155370986089
-0.101043865084648	0.145239531993866	-0.121231123805046	0.000104667749837972	-0.00196904316544533	0.000358702236553654
-0.112808041274548	0.160433322191238	-0.0906238108873367	0.000134923349833116	-0.00216522812843323	8.53851597639732E-05
-0.0709944814443588	0.156756103038788	-0.0374709516763687	6.14671807852574E-05	-0.00208126986399293	-6.57645068713464E-05
-0.0820917636156082	0.204642981290817	-0.102382935583591	-2.22999806283042E-05	-0.00174600153695792	-0.00058237841585651
-0.0334971509873867	0.209993377327919	-0.0883577391505241	-0.000235223604249768	-0.00133990007452667	-0.000763632415328175
-0.0608612857758999	0.159644350409508	-0.0182130001485348	0.00030617622542195	-0.000706269638612866	-0.000781811133492738
-0.0273469015955925	0.159225031733513	-0.0231916308403015	0.000861089385580271	-0.00077510834671557	0.000143721728818491
-0.077775701880455	0.145668908953667	-0.0681279748678207	5.52126730326563E-05	-0.000762998650316149	0.000124338708701544
-0.053701501339674	0.188922226428986	-0.0986240655183792	0.000290046038571745	-0.00137150858063251	0.00025357078993693
-0.0633929148316383	0.18609032034874	-0.12470480799675	-0.000281813234323636	-0.00155657122377306	-0.000122086916235276
-0.0737068131566048	0.203092679381371	-0.0498392507433891	-0.000302573083899915	-0.00130286754574627	-0.000807757489383221
-0.0460900366306305	0.196757823228836	-0.0726919546723366	-0.000547103583812714	-0.00104601995553821	-2.54085425694939E-05
-0.0372203700244427	0.179074421525002	-0.101986072957516	0.000238292705034837	-0.000337078818120062	-3.68162291124463E-05
-0.0646791756153107	0.108235761523247	-0.115214578807354	0.00043099484173581	7.12280670995824E-05	0.000267283932771534
-0.0512395203113556	0.117891937494278	-0.100978367030621	0.000508883909787983	-1.84842538146768E-05	-0.000262473418843001
-0.0695888847112656	0.152144104242325	-0.0550906956195831	0.00030681214411743	-0.00118703930638731	0.000271024269750342
-0.139875903725624	0.128546580672264	-0.0907540172338486	-0.000163157237693667	-0.00236080423928797	-0.000104507438663859
-0.129672810435295	0.132996752858162	-0.069608137011528	-0.000407090992666781	-0.00201344955712557	0.000188801088370383
-0.0894603505730629	0.224839046597481	-0.0727999284863472	0.000173803520738147	-0.00221695634536445	-0.000222042799578048
-0.0820960402488709	0.148645102977753	-0.0856112018227577	-0.000337469595251605	-0.000568927673157305	-6.34833268122748E-05
-0.0557163581252098	0.174078971147537	-0.0147556876763701	0.000401078228605911	-0.000651646871119738	-0.000272909644991159
-0.0521269328892231	0.15230892598629	-0.115522615611553	-8.92265597940423E-05	2.311146545253E-06	7.65869772294536E-05
-0.00941477250307798	0.156520321965218	-0.0490120425820351	0.000371264497516677	-0.000782025279477239	-6.27689441898838E-05
-0.0849914625287056	0.11043306440115	-0.0542357601225376	0.000297058519208804	-0.000850456883199513	-0.000116692041046917
-0.0824901387095451	0.14529812335968	-0.028002917766571	0.00122005713637918	-0.0018402662826702	5.68818395549897E-05
-0.0647359266877174	0.187762409448624	-0.133159816265106	0.00062343425815925	-0.00158921617548913	0.000175824563484639
-0.0638047978281975	0.208698466420174	-0.0678745433688164	0.00124463497195393	-0.00194892310537398	0.000332801573676988
-0.0482432916760445	0.185145169496536	-0.0373385548591614	-6.00219391344581E-06	-0.00074253702769056	-9.88678129942855E-06
-0.0185408461838961	0.166705414652824	-0.00647382810711861	-0.000323774496791884	-0.000252307305345312	-3.69954568668618E-06
0.00423350883647799	0.160575449466705	-0.0878497138619423	0.000134478497784585	-0.000138864648761228	-0.000188949270523153
-0.0243036206811666	0.156465649604797	-0.110312774777412	9.19353406061418E-05	-0.000108415944851004	-6.48015848128125E-05
-0.018863195553422	0.223978638648987	-0.083302728831768	0.00192923389840871	-0.00160141405649483	-1.55039579112781E-05
-0.0889274179935455	0.129325568675995	-0.0360606797039509	0.00132023857440799	-0.00135008245706558	-0.000189116792171262
-0.110073551535606	0.093942366540432	-0.0376525148749352	0.00016645596770104	-0.00183419475797564	3.59162550012115E-05
-0.0852095559239388	0.148216903209686	-0.0599460564553738	0.000818288361188024	-0.00190490204840899	0.000626292661763728
-0.0972767099738121	0.110665358603001	-0.0616147704422474	0.00112429878208786	-0.00167570181656629	-0.000581983826123178
-0.0558882988989353	0.140542387962341	-0.124283596873283	-3.42499224643689E-05	-0.000142607881571166	0.000151371365063824
-0.00912511255592108	0.165311515331268	-0.0312633253633976	0.00105096166953444	-0.000819488079287112	4.04775455535855E-05
-0.0138467289507389	0.147271052002907	-0.0311217810958624	0.000721265329048038	-0.000670481414999813	-0.00014780813944526
-0.0141019588336349	0.148420110344887	-0.0571581237018108	0.00134851830080152	-0.000548148062080145	0.000137057329993695
-0.0560577064752579	0.125117808580399	-0.00922825746238232	0.00110418733675033	-0.000464328157249838	-0.000315478246193379
-0.0481858663260937	0.139138594269753	-0.0576436594128609	3.19149257848039E-05	-0.00105642608832568	-0.000561317370738834
-0.0558837242424488	0.217883720993996	-0.0607617311179638	-0.000551733770407736	-0.00121286662761122	0.000368136068573222
-0.0219894051551819	0.27033206820488	-0.0502499714493752	3.32691633957438E-05	-0.00237847468815744	-0.000327179412124678
-0.0783070474863052	0.206631541252136	-0.0420087352395058	-0.000149422732647508	-0.00159690796863288	-0.000344639003742486
-0.0452160723507404	0.195982500910759	-0.0724310353398323	-7.08602092345245E-05	-0.00142425682861358	5.8302339311922E-05
-0.0272127389907837	0.187182992696762	-0.099293626844883	-0.000195563858142123	-0.00093725003534928	0.000655342126265168
-0.0491814278066158	0.19411763548851	-0.115221098065376	0.00136210827622563	-0.0016108137788251	0.000361147453077137
-0.0965123921632767	0.107551068067551	-0.0479234345257282	0.00110625789966434	-0.00192906882148236	-0.000933836156036705
-0.0768439546227455	0.137933626770973	-0.103179924190044	-0.000275082304142416	-0.00168563530314714	9.32684997678734E-05
-0.0415365770459175	0.2176333963871	-0.0713052153587341	0.00131863181013614	-0.00243299058638513	1.0482884135854E-05
-0.0672355741262436	0.224030867218971	-0.117440931499004	-0.000239130604313686	-0.00146917265374213	0.00045752024743706
-0.0254211537539959	0.190870776772499	-0.0573073551058769	0.00128721504006535	-0.00156561040785164	-0.000185985380085185
-0.00294657982885838	0.208667188882828	-0.0533264726400375	0.000521625392138958	-0.00175546004902571	-0.000256575702223927
-0.010484030470252	0.171125113964081	-0.0878734886646271	0.00122653064318001	-0.00164124683942646	8.37707266327925E-05
-0.0248185247182846	0.170149996876717	-0.0871345549821854	0.0011497656814754	-0.00191410235129297	-0.000497989647556096
-0.0810396373271942	0.136497721076012	-0.0758736729621887	0.000819760432932526	-0.00140701944474131	-3.41939521604218E-05
-0.0217792484909296	0.165888652205467	-0.0444941893219948	0.0010461414931342	-0.00197083642706275	-5.41108238394372E-05
-0.0690140277147293	0.156706660985947	-0.0764299556612968	-0.0003448941570241	-0.00111047783866525	-0.000279423780739307
-0.0746107175946236	0.16637559235096	-0.0896457210183144	0.000129807362100109	-0.00131656869780272	-6.19963539065793E-05
-0.0556445755064487	0.162651717662811	-0.0861399471759796	-0.00133569969329983	-0.00124266860075295	-0.000138035611598752
-0.0401555709540844	0.191705718636513	-0.103451170027256	-3.15059296553954E-05	-0.00117603747639805	0.000476880057249218
0.0422298051416874	0.218037068843842	-0.0273185204714537	0.000808746262919158	-0.00119637895841151	0.000339977268595248
-0.0350579284131527	0.163237422704697	-0.0441999025642872	0.000685762730427086	-0.000517441250849515	-0.000411104585509747
-0.023266077041626	0.138838931918144	-0.0263824891299009	0.000799487112089992	-0.000773230276536196	-0.000373672432033345
0.0117858462035656	0.178130015730858	-0.0921866819262505	0.000530343095306307	-0.000762776529882103	-5.1175677072024E-05
-0.0830149576067925	0.12764348089695	-0.116407014429569	-0.000961690791882575	-3.87083309760783E-05	-5.35536928509828E-05
-0.0923387259244919	0.143245115876198	-0.103309981524944	-0.000861282402183861	-0.000955877301748842	-0.000252217723755166
-0.0900627672672272	0.184167489409447	-0.0902684032917023	-0.000512942206114531	-0.00107651308644563	-0.000260673143202439
-0.070752888917923	0.192353785037994	-0.10176233202219	0.000246037117904052	-0.00145973905455321	-0.000600151368416846
-0.0545804537832737	0.142761185765266	-0.076510950922966	-0.000231374011491425	-0.00183622422628105	-2.38047305174405E-05
-0.0184091385453939	0.182038307189941	-0.119469672441483	0.00074454490095377	-0.000923659536056221	0.000389079272281379
0.004698246717453	0.198098555207253	-0.051794745028019	0.00169984553940594	-0.00107232085429132	-0.000330521346768364
-0.0094863623380661	0.143502831459045	-0.091601625084877	0.00104759901296347	0.000237473592278548	-7.83382274676114E-05
-0.0360923632979393	0.145336002111435	-0.0545313283801079	0.000485582218971103	-6.25408792984672E-05	0.000474663160275668
-0.00221206690184772	0.203165307641029	-0.0490209870040417	0.000967901723925024	-0.000565020483918488	9.60748584475368E-05
-0.0383878313004971	0.202713027596474	-0.0672636106610298	0.000601853069383651	-0.00101552729029208	9.14398060558597E-06
-0.050247635692358	0.201133102178574	-0.0719315335154533	-0.000170181592693552	-0.000892344454769045	-0.000297653692541644
-0.0295506697148085	0.214599207043648	0.00174596952274442	0.000130587257444859	-0.001226527383551	8.48922863951884E-05
-0.0508541129529476	0.191653937101364	-0.0411504320800304	-0.000576727499719709	-0.000681825447827578	-0.000633485033176839
-0.00412607286125422	0.18074643611908	0.0339809991419315	-0.000353634619386867	-0.00059107510605827	-0.000685775768943131
-0.0175622701644897	0.228832766413689	-0.0322370268404484	-0.000241664703935385	-0.00110428011976182	-0.000478499248856679
-0.0279130022972822	0.189517453312874	-0.0288441590964794	0.000236316060181707	-0.00059219723334536	0.00039704269147478
-0.0265467837452888	0.191227898001671	-0.0457109473645687	4.44363868155051E-05	-0.00130612473003566	-2.08885267056758E-05
-0.0351240076124668	0.190142273902893	-0.024213382974267	-0.000105858453025576	-0.00132569984998554	-4.18265117332339E-05
-0.0540476180613041	0.170371785759926	-0.0446001514792442	0.0007224150467664	-0.00137186038773507	-0.000442584772827104
-0.0648981407284737	0.129064604640007	-0.0709708705544472	0.000159994728164747	-0.00156451191287488	-0.000484603835502639
-0.0335690192878246	0.0985791012644768	-0.108486726880074	0.000800375652033836	-0.00106114079244435	-0.000564603600651026
0.030502675101161	0.130589947104454	-0.100449196994305	0.000973088201135397	3.41326995112468E-05	0.000388256652513519
0.0630588084459305	0.13672611117363	-0.0924108773469925	0.00116200186312199	0.000719618110451847	0.00115339935291559
0.0570278987288475	0.151111230254173	-0.0435583591461182	0.00146848277654499	0.000566921953577548	0.000617736775893718
0.0500912480056286	0.155157580971718	-0.0551974289119244	0.000677699688822031	0.000117617462819908	-0.00064308347646147
0.00894127599895	0.166481256484985	-0.0713237226009369	0.000309386581648141	0.000412470079027116	0.000413899950217456
0.0533439256250858	0.223899081349373	-0.0925608575344086	0.000379459990654141	0.000576387974433601	0.000328369962517172
0.0309365075081587	0.187130242586136	-0.0612966418266296	-1.47244736581342E-05	6.02578111283947E-05	-0.00038006529211998
0.0432131290435791	0.178513780236244	-0.0445046685636044	0.000475855602417141	5.69515286770184E-05	0.000341639562975615
0.069599948823452	0.179851576685905	-0.108788281679153	0.000228554228669964	0.000109834312752355	-3.98001793655567E-05
0.0334265269339085	0.159597083926201	-0.0833988934755325	0.000482539035147056	-0.000136326169013046	0.000205567863304168
0.0197208132594824	0.17886246740818	-0.0486758276820183	0.000261789391515777	-0.000976784853264689	-0.000145610581967048
-0.0412552878260612	0.168363079428673	-0.123200140893459	0.000440487667219713	-0.00097774516325444	-0.000245421804720536
-0.0678142830729485	0.152062132954597	-0.065732978284359	0.00100919255055487	-0.00120478332974017	-0.000656096555758268
-0.0770689323544502	0.136837691068649	-0.08794005215168	0.000211131089599803	-0.00180959340650588	-0.000852135533932596
-0.0539442002773285	0.175223037600517	-0.062015425413847	0.000686091545503587	-0.00182713998947293	-0.00049855443648994
-0.0533718541264534	0.19384603202343	-0.0435315892100334	0.000887064030393958	-0.00235899887047708	-0.00110411865171045
-0.0607408657670021	0.152045279741287	-0.158853217959404	-0.00146653468254954	-0.000522349553648382	-0.000798923487309366
0.0184444803744555	0.231833472847939	-0.114805415272713	-0.000753441534470767	-0.000954071409069002	-0.000422228418756276
-0.00751472311094403	0.200946062803268	-0.076040543615818	-0.000630917784292251	0.000335210468620062	-0.000178231537574902
0.000275390309980139	0.243009820580482	-0.0742668211460114	0.000764931668527424	-0.00119000941049308	-0.000663764483761042
-0.0790656432509422	0.180449947714806	-0.0941370874643326	-0.000191370287211612	-0.0023532893974334	-0.000318494479870424
-0.0756182596087456	0.198077604174614	-0.127797573804855	0.00117193663027138	-0.0032846131362021	-0.000355366006260738
-0.111246228218079	0.16652575135231	-0.116200529038906	-9.62298800004646E-05	-0.00316889933310449	-0.000381321209715679
-0.0713695883750916	0.159038335084915	-0.0798412561416626	0.000291545933578163	-0.00204435456544161	-0.000559079344384372
-0.0423865094780922	0.157502323389053	-0.110103838145733	0.000637579301837832	-0.00196320749819279	-0.000196620734641328
-0.0278326757252216	0.161865681409836	-0.0757206752896309	0.000807345029897988	-0.00164459052029997	0.000236832580412738
-0.0251357052475214	0.165177553892136	-0.0927004218101501	0.000356450094841421	-0.000633308780379593	-0.000135268594021909
0.00367242260836065	0.132216840982437	-0.1565982401371	0.000769584788940847	-0.000983648467808962	-0.000234823455684818
-0.0116036208346486	0.163645580410957	-0.0536769665777683	0.00076074298704043	-0.000722558703273535	0.000250468758167699
-0.0282523259520531	0.155510500073433	-0.101139023900032	0.000360450765583664	-0.00041083269752562	-0.000240190594922751
-0.0447357296943665	0.117099024355412	-0.0884015709161758	0.000362936058081687	-0.000804714334663004	-6.89686203259043E-05
0.0312313493341208	0.215972498059273	-0.0482357069849968	0.000657495460473001	-0.0017852719174698	-0.0003070950624533
0.0099293515086174	0.165900439023972	0.00478145899251103	3.73862349078991E-05	-0.00140344339888543	-0.00100487342569977
-0.00267907325178385	0.204928040504456	0.0426577180624008	-0.000534281367436051	-0.00153921113815159	-0.000927291112020612
0.0152697954326868	0.263999581336975	0.0173465833067894	-0.000666262407321483	-0.0011495464714244	-0.0015008810441941
0.0308251120150089	0.247880905866623	0.00462008267641068	-0.00131632399279624	-0.000772143015637994	-0.00174843810964376
0.0665158927440643	0.267647624015808	-0.00909261405467987	-0.00171885138843209	-2.35699844779447E-05	-0.00130258605349809
0.142504140734673	0.278215944766998	-0.0735770240426064	-0.00140364852268249	0.000553841760847718	-0.000845277216285467
0.124252744019032	0.293688178062439	-0.0570121258497238	-0.00151349627412856	0.00164100900292397	-0.000631001545116305
0.158497333526611	0.269383728504181	-0.0777924731373787	-0.00152307620737702	0.00146950711496174	-0.000726358674000949
0.115434929728508	0.274955034255981	-0.0168784447014332	-0.000814973725937307	0.00194683880545199	-0.000797481276094913
0.0821830630302429	0.192311525344849	-0.116700895130634	-0.000223493028897792	0.000850193377118558	-0.000581261119805276
-0.0112658645957708	0.187156304717064	-0.109397374093533	0.000859994092024863	-0.000683219230268151	-0.000237350526731461
-0.0335304886102676	0.153464540839195	-0.1535854190588	0.00123262673150748	-0.0019917490426451	0.000201687260414474
-0.117316260933876	0.104475110769272	-0.144487932324409	0.00121237174607813	-0.00188016565516591	-0.000564401154406369
-0.154203146696091	0.0594035498797894	-0.185484707355499	0.0017708403756842	-0.00251099187880754	0.000550105643924326
-0.151618584990501	0.0550971478223801	-0.0653772428631783	0.00172877847217023	-0.00218043080531061	0.00147061771713197
-0.12097280472517	0.0934004932641983	-0.0203162562102079	0.00290036969818175	-0.00315859750844538	0.00124134449288249
-0.148563012480736	0.0311840567737818	-0.0513130687177181	0.00184430449735373	-0.00320206466130912	0.00105699989944696
-0.0884146168828011	0.0760710388422012	-0.0364507809281349	0.00211874023079872	-0.00224209320731461	0.000621347920969129
-0.0636716932058334	0.0719339102506638	-0.0556177012622356	0.00113341410178691	-0.000270324060693383	0.0014622809831053
-0.0454280339181423	0.085021123290062	-0.0905306413769722	0.00116159743629396	-0.000190830047358759	0.00165919470600784
-0.0440575778484344	0.130401447415352	-0.0413729585707188	0.00140700442716479	-0.00137342233210802	0.000784969772212207
-0.0583353005349636	0.0663698613643646	-0.144513785839081	0.00159593671560287	-0.000450584833743051	0.000462376163341105
-0.0266299638897181	0.125855416059494	-0.1251430362463	0.00209637638181448	5.42172019777354E-05	-0.000311878713546321
-0.0519945807754993	0.107754118740559	-0.06144804880023	0.0019475647713989	-0.00125040696002543	0.000200673603103496
-0.0721102952957153	0.0702494010329247	-0.0195493679493666	0.00125946255866438	-0.00152977858670056	0.00068243796704337
-0.0718211606144905	0.105802789330482	-0.0525817088782787	0.00103410810697824	-0.00156590947881341	-0.000540986133273691
-0.0694076120853424	0.154015854001045	-0.0971558913588524	0.00108409649692476	-0.00164988334290683	-0.000138930961838923
-0.0736849755048752	0.145338073372841	-0.0593773648142815	0.00108307623304427	-0.00124439818318933	0.000614693737588823
-0.100371949374676	0.0913396030664444	-0.113219320774078	0.000828821095637977	-0.00257177813909948	0.00131264992523938
-0.11691465228796	0.107670336961746	-0.0217393841594458	0.00189242535270751	-0.00293140881694853	0.00149024347774684
-0.159457623958588	0.0705731138586998	-0.180062219500542	0.00185082119423896	-0.00288331764750183	-0.000114540380309336
-0.145829573273659	0.0844353809952736	-0.141501873731613	0.00159967807121575	-0.00383309763856232	6.74610055284575E-05
-0.167894825339317	0.0640447363257408	-0.226374179124832	0.00165052060037851	-0.00241652107797563	0.00129366340115666
-0.140661776065826	0.0864987671375275	-0.161870345473289	0.00203724880702794	-0.00379090150818229	-0.0004112844762858
-0.151815444231033	0.132099151611328	-0.188171714544296	0.00131632224656641	-0.00307833077386022	-0.000931166752707213
-0.130829676985741	0.169839590787888	-0.185543119907379	6.03310363658238E-05	-0.00312369596213102	-0.000617921818047762
-0.103743173182011	0.218917474150658	-0.181639581918716	-0.000283997796941549	-0.00320863910019398	-0.000537413521669805
-0.0861056596040726	0.227677032351494	-0.216255947947502	-0.000693555979523808	-0.00238421512767673	-0.000655616109725088
-0.0282266177237034	0.256820023059845	-0.116003468632698	-0.000816705054603517	-0.00197793683037162	-0.000428294035373256
0.0621265098452568	0.293538063764572	-0.106988422572613	-0.00135190889704973	-0.00118975900113583	-0.00014977838145569
0.0462175607681274	0.287416100502014	-0.1755191385746	-0.00118154822848737	-6.08411464781966E-05	-0.000668723427224904
0.0404948703944683	0.246358022093773	-0.243956595659256	-0.00193588121328503	-0.00025639942032285	-0.00151829805690795
-0.0109656779095531	0.24695673584938	-0.16100911796093	-0.0013356712879613	-0.000916846445761621	-0.00192813959438354
0.0366802290081978	0.288073688745499	-0.239671319723129	-0.00104048440698534	-0.00223405915312469	-0.00139971205499023
0.023924658074975	0.276571720838547	-0.189284786581993	-0.0012747694272548	-0.00238720024935901	-0.000628697976935655
-0.0209010019898415	0.260460436344147	-0.267042368650436	-0.00105339055880904	-0.00271203182637692	-0.00114969187416136
-0.057801466435194	0.307086497545242	-0.158065795898438	-6.78112264722586E-05	-0.00407016696408391	-0.00146575458347797
-0.115052856504917	0.260857194662094	-0.237285643815994	-0.00143636064603925	-0.00332823186181486	-0.00189402094110847
-0.129171475768089	0.257319658994675	-0.185731843113899	-0.00174658768810332	-0.00347024644725025	-0.00183932529762387
-0.0906429886817932	0.311930954456329	-0.20192551612854	-0.00100948510225862	-0.00417485786601901	-0.00206397194415331
-0.106299474835396	0.258028388023376	-0.225182622671127	-0.000909717113245279	-0.00338718551211059	-0.0010353175457567
-0.0817859843373299	0.28653946518898	-0.187847092747688	-0.000444956414867193	-0.0037857701536268	0.000227969212573953
-0.0856168866157532	0.268134653568268	-0.205758228898048	-0.000506744894664735	-0.00397488381713629	0.000517866283189505
-0.117251299321651	0.234838083386421	-0.179703697562218	0.000146322709042579	-0.00363994599319994	0.000744972610846162
-0.127487197518349	0.246464744210243	-0.236912176012993	0.000145518002682365	-0.00551091367378831	0.000845889619085938
-0.14891529083252	0.203536123037338	-0.296922385692596	0.000607195077463984	-0.00543050421401858	0.000624394975602627
-0.170801982283592	0.131495907902718	-0.191877990961075	0.000654449395369738	-0.00628417637199163	0.000358333170879632
-0.217059016227722	0.143540158867836	-0.191686660051346	0.00133845873642713	-0.00632756156846881	0.000103731770650484
-0.217885494232178	0.111428484320641	-0.224651873111725	0.0010633593192324	-0.00613663904368877	-0.000852729252073914
-0.214051797986031	0.112793438136578	-0.33841672539711	0.00121224799659103	-0.00560039188712835	-0.000325711473124102
-0.157023623585701	0.109810270369053	-0.323506832122803	0.00129322055727243	-0.00562945427373052	-0.000745675934012979
-0.0912956148386002	0.160334303975105	-0.370222002267838	0.00146652711555362	-0.00537445396184921	-0.000869670417159796
-0.075980469584465	0.15968631207943	-0.331958591938019	0.00139802834019065	-0.00336953671649098	-0.000165182369528338
-0.0343868806958199	0.174942895770073	-0.24437515437603	0.000833362515550107	-0.00298164575360715	-0.000445282581495121
0.000763596850447357	0.23886176943779	-0.237621068954468	-0.000102697616966907	-0.00303145288489759	0.000152998327394016
0.0176038425415754	0.295690178871155	-0.280248016119003	-4.4645097659668E-05	-0.00309166428633034	-0.000394087284803391
-0.00943410396575928	0.273779273033142	-0.323411852121353	-0.000886645051650703	-0.0027537711430341	-0.00110719073563814
0.0108375204727054	0.260244488716125	-0.345367252826691	-0.000768849276937544	-0.00368822761811316	-0.000737096241209656
-0.0448455028235912	0.283902913331985	-0.28951820731163	-8.63915774971247E-05	-0.0041879708878696	-0.000701016455423087
-0.100770436227322	0.199254259467125	-0.326325088739395	1.37187480504508E-05	-0.00532778073102236	-0.00208931812085211
-0.0827053114771843	0.200548380613327	-0.288298100233078	-4.83723815705162E-05	-0.00556997070088983	-0.00137965579051524
-0.0495908968150616	0.227562785148621	-0.367846548557281	-0.00074907043017447	-0.00542823411524296	-0.00084547302685678
-0.0632474571466446	0.211821496486664	-0.393616199493408	-0.00113042560406029	-0.00435304827988148	-0.00118937226943672
-0.0376908741891384	0.213256284594536	-0.35590448975563	-0.000295142468530685	-0.00353236682713032	0.000271768134552985
-0.0258412808179855	0.15474234521389	-0.280142366886139	0.00124207721091807	-0.00321849389001727	0.000449671351816505
-0.0234364103525877	0.149100199341774	-0.313307851552963	0.00077795673860237	-0.00257770414464176	0.00177917070686817
-0.0102575402706861	0.186765253543854	-0.264737457036972	0.00159150629770011	-0.00297821313142776	0.00169940141495317
-0.0319739691913128	0.152117848396301	-0.191534772515297	0.000240489694988355	-0.00315961032174528	0.0013611086178571
-0.0776943266391754	0.13644939661026	-0.216661289334297	0.000808669545222074	-0.0035948206204921	0.000747803249396384
-0.0743841752409935	0.13752044737339	-0.366522341966629	0.000972443085629493	-0.00430358992889524	-0.000432042987085879
-0.108767114579678	0.0880342870950699	-0.361967861652374	0.000896678538993001	-0.00449651246890426	-0.000676680356264114
-0.106732778251171	0.17044922709465	-0.295776844024658	0.00173928425647318	-0.00446797953918576	-0.00115692021790892
-0.120025537908077	0.15356171131134	-0.347115159034729	0.00073540152516216	-0.00377202429808676	-0.00210403022356331
-0.0499131232500076	0.151460945606232	-0.343038499355316	-0.000351477909134701	-0.00318875862285495	-0.00179731182288378
0.0454728305339813	0.211429432034492	-0.295671969652176	-4.21377662860323E-05	-0.00118060945533216	-0.000668061897158623
0.0994673222303391	0.117486752569675	-0.24946241080761	0.00169190287124366	0.000717068673111498	-0.000204215961275622
0.114062458276749	0.101600229740143	-0.225669756531715	0.00198500836268067	0.00061567744705826	0.00138158688787371
-0.0146611491218209	0.035686407238245	-0.31147089600563	0.0031802577432245	-0.00120269122999161	0.00269539328292012
-0.131913036108017	-0.00113636103924364	-0.339559584856033	0.00437512062489986	-0.0041145202703774	0.00326594617217779
-0.22780679166317	-0.08790323138237	-0.325852990150452	0.00539128202944994	-0.00645170733332634	0.0027876915410161
-0.253936529159546	-0.0973585769534111	-0.353060036897659	0.00475693820044398	-0.00800908170640469	0.00277904071845114
-0.293340981006622	-0.0905220210552216	-0.331579953432083	0.0040328623726964	-0.0074385036714375	0.00219422182999551
-0.238539755344391	-0.0728472694754601	-0.32627546787262	0.0044588465243578	-0.00599845219403505	0.00240787514485419
-0.187601357698441	-0.0655598416924477	-0.424351900815964	0.00440875859931111	-0.00504789035767317	0.00184965413063765
-0.172937884926796	-0.0767568796873093	-0.413168907165527	0.00380412302911282	-0.00499242823570967	0.000404498423449695
-0.176143765449524	-0.0520385168492794	-0.383168756961823	0.00390146998688579	-0.00425283890217543	0.00058445509057492
-0.0828623026609421	-0.00178334559313953	-0.325593262910843	0.00366756459698081	-0.00392754888162017	0.000550243014004081
-0.0661922246217728	0.0443234480917454	-0.384426712989807	0.00308544910512865	-0.00324540678411722	0.00148360861930996
-0.038718830794096	0.0313675776124001	-0.368054419755936	0.00231250817887485	-0.00360403163358569	0.00194344099145383
7.74629006627947E-05	0.0977693647146225	-0.397488385438919	0.00322674144990742	-0.00402523996308446	-0.000462803756818175
0.0168172605335712	0.032816294580698	-0.420526266098022	0.00182516884524375	-0.00235466053709388	0.000112254347186536
0.0590539574623108	0.0787528604269028	-0.430542856454849	0.00194341456517577	-0.00143278809264302	0.00111421418841928
0.110754400491714	0.0745482221245766	-0.414159864187241	0.00154465122614056	-0.000808213138952851	-0.00033980148145929
0.129141062498093	0.0680719316005707	-0.394193559885025	0.00207291846163571	-0.000610318733379245	-0.00124828412663192
0.12293666601181	0.0354990921914577	-0.406012713909149	0.00336685497313738	-0.000584067835006863	-0.00116448756307364
0.070409819483757	-0.0222642738372087	-0.466386675834656	0.00432505691424012	-0.00264481618069112	-0.00129722186829895
-0.080951064825058	-0.103565014898777	-0.549023926258087	0.00423280661925673	-0.0041029155254364	-0.000100858749647159
-0.118769273161888	-0.0341337211430073	-0.585101187229156	0.00495538767427206	-0.00595914758741856	0.000153415006934665
-0.134885787963867	-0.00892715714871883	-0.637521922588348	0.00504819117486477	-0.00770077621564269	-4.76699606224429E-05
-0.126947537064552	-0.0205620117485523	-0.675152778625488	0.00344496918842196	-0.00743208080530167	0.000835742626804858
-0.0274883918464184	0.0590238757431507	-0.688393175601959	0.00237901858054101	-0.00685722474008799	0.000995170557871461
0.0588936246931553	0.135977044701576	-0.672368466854095	0.00128856743685901	-0.00387428444810212	0.00181361590512097
0.138131856918335	0.183659344911575	-0.631538927555084	0.000286558468360454	-0.0016805911436677	0.00104992254637182
0.249093398451805	0.254117727279663	-0.646088480949402	-6.00235362071544E-05	-0.000162925556651317	0.000141711163450964
0.203256741166115	0.359037041664124	-0.605698525905609	-0.00143848673906177	0.000789819343481213	0.000248388387262821
0.145359218120575	0.406648069620132	-0.59107893705368	-0.00191427057143301	-0.00129715946968645	0.000603884283918887
0.0566227957606316	0.461652904748917	-0.574625551700592	-0.00261626811698079	-0.00415899604558945	-0.000511526828631759
-0.0168037731200457	0.458418816328049	-0.633171200752258	-0.00384600227698684	-0.00484986137598753	-0.000745194382034242
-0.0497655309736729	0.493522465229034	-0.67749947309494	-0.00534233171492815	-0.00605499744415283	-0.00158213987015188
-0.0833303481340408	0.495437324047089	-0.722419083118439	-0.00576315866783261	-0.00664954725652933	-0.00137424166314304
-0.106557816267014	0.584007978439331	-0.683429002761841	-0.00565208308398724	-0.00755875557661057	-0.00194231397472322
-0.0557727068662643	0.627102196216583	-0.663803219795227	-0.00649257889017463	-0.00769011490046978	-0.00330382352694869
-0.0596441105008125	0.617972195148468	-0.712278604507446	-0.00740727363154292	-0.00651023909449577	-0.000986052327789366
0.00708858156576753	0.603550314903259	-0.660021066665649	-0.00713692232966423	-0.00586049258708954	-0.000165332778124139
0.0232191197574139	0.529584288597107	-0.57546865940094	-0.00645439745858312	-0.00405471539124846	-0.000255284772720188
0.107626028358936	0.589167773723602	-0.596162438392639	-0.00504839094355702	-0.00454148277640343	0.000352261937223375
0.093204990029335	0.557584404945374	-0.587723255157471	-0.00517425639554858	-0.00425295485183597	-0.00187732151243836
0.140616774559021	0.590582311153412	-0.617115259170532	-0.00629207352176309	-0.00267780851572752	-0.00260975095443428
0.204968526959419	0.695879220962524	-0.600988864898682	-0.00658756215125322	-0.00287267449311912	-0.00199243961833417
0.161950021982193	0.651986479759216	-0.58961284160614	-0.00913287047296762	-0.000515575695317239	-6.25807078904472E-05
0.183636248111725	0.711897969245911	-0.585454642772675	-0.00954428873956203	-0.00179701647721231	-0.000330365990521386
0.138341665267944	0.714756548404694	-0.575038373470306	-0.00963332038372755	-0.00382645707577467	0.000475256820209324
0.0232926029711962	0.67209929227829	-0.677134573459625	-0.0090232752263546	-0.00618898682296276	0.00089004571782425
-0.0608290657401085	0.629531145095825	-0.730304300785065	-0.00873877201229334	-0.00847333483397961	0.000843536108732224
-0.110448509454727	0.634513020515442	-0.627052068710327	-0.00788345001637936	-0.00894010905176401	-0.00099952903110534
-0.140729025006294	0.612486958503723	-0.596099019050598	-0.0091400844976306	-0.00840405561029911	-0.00204613315872848
-0.0641384124755859	0.680034339427948	-0.55159330368042	-0.00726995384320617	-0.0078325318172574	-0.00124359794426709
-0.0243417080491781	0.635391235351563	-0.583520233631134	-0.00831890571862459	-0.00610908167436719	-0.000267900060862303
-0.0106751602143049	0.598959982395172	-0.591967761516571	-0.00807503238320351	-0.00428130105137825	0.000137005437863991
0.116098374128342	0.540070712566376	-0.605664312839508	-0.00586298108100891	-0.00342438323423266	0.000766060664318502
0.13396130502224	0.444613307714462	-0.506880402565002	-0.00415273662656546	-0.00176317780278623	0.000657246739137918
0.110953949391842	0.38276082277298	-0.528737246990204	-0.0023876647464931	-0.00204375362955034	0.00166172080207616
0.118943281471729	0.358025372028351	-0.592919886112213	-0.00275214109569788	-0.00249257800169289	0.00108959421049803
0.181687742471695	0.371609926223755	-0.611358404159546	-0.0028876350261271	-0.00210782093927264	-0.000209153062314726
0.221011742949486	0.372211009263992	-0.540706276893616	-0.00299717811867595	-0.000557534338440746	-0.000388294487493113
0.316022604703903	0.34663787484169	-0.512732148170471	-0.00195462210103869	0.000626634631771594	0.000196911161765456
0.393148511648178	0.34111562371254	-0.5274338722229	-0.00145953509490937	0.00259699369780719	-0.000134526198962703
0.517688751220703	0.346568882465363	-0.551123738288879	-0.00121972663328052	0.00345542910508811	-0.000115600872959476
0.538634538650513	0.286859720945358	-0.485443234443665	-0.0011344327358529	0.00490282196551561	0.000248951429966837
0.572188079357147	0.274463623762131	-0.447059482336044	-0.00059643218992278	0.00429858034476638	0.00125165947247297
0.469687968492508	0.156412035226822	-0.544293224811554	2.03049057745375E-05	0.00391488149762154	-0.00034384336322546
0.432889968156815	0.211468279361725	-0.536676526069641	0.00119301595259458	0.00163883809000254	6.91564127919264E-05
0.404761254787445	0.185774117708206	-0.521665751934052	0.000715204398147762	0.0011701436014846	0.000943606253713369
0.409773141145706	0.182661220431328	-0.501560866832733	0.00208510877564549	0.000967508123721927	0.000212658676900901
0.384914129972458	0.144638434052467	-0.466179847717285	0.000693420530296862	0.00138395139947534	0.00151448824908584
0.411162495613098	0.186145812273026	-0.497012406587601	0.000436080707004294	0.00137910712510347	0.00164718320593238
0.412480086088181	0.281182885169983	-0.471318483352661	-0.00186935975216329	0.00153747014701366	0.000280160485999659
0.482456773519516	0.333338379859924	-0.42703378200531	-0.00244756857864559	0.00041489617433399	-0.000109683685877826
0.435235530138016	0.309984028339386	-0.39808514714241	-0.00379963335581124	0.00144321739207953	-0.000245912146056071
0.490731924772263	0.360005855560303	-0.485401600599289	-0.00377591140568256	0.00275662518106401	0.000321651459671557
0.532983243465424	0.332964688539505	-0.458741307258606	-0.00414578523486853	0.00356749352067709	0.000403301586629823
0.57654070854187	0.362118303775787	-0.407467722892761	-0.00274203647859395	0.00381413171999156	-0.000472889019874856
0.557675838470459	0.335327833890915	-0.421173602342606	-0.00293629732914269	0.00368610466830432	-0.000268384319497272
0.475080937147141	0.316386580467224	-0.435934454202652	-0.00352241308428347	0.00252212421037257	-0.000388320040656254
0.437904834747314	0.330843210220337	-0.473818391561508	-0.00205858517438173	0.0012946396600455	-0.00082415813812986
0.438715755939484	0.306443840265274	-0.407193750143051	-0.0019443683559075	0.00103856693021953	-0.0014177467674017
0.433760076761246	0.285151064395905	-0.393982082605362	-0.00160864216741174	0.00168519583530724	-0.00124502286780626
0.412416398525238	0.271173864603043	-0.328763604164124	-0.000410432257922366	0.00146674213465303	-0.000797364802565426
0.316233605146408	0.289117515087128	-0.397338360548019	-0.00219734688289464	0.00127455696929246	-0.000872201460879296
0.271121561527252	0.226105093955994	-0.380711197853088	-0.00162669469136745	-0.000950821267906576	-0.00043714273488149
0.24399533867836	0.21994186937809	-0.336425393819809	-0.00238868757151067	-0.000586667389143258	0.000888408336322755
0.183405965566635	0.205428749322891	-0.426376461982727	-0.00195050635375082	-0.000927639019209892	-0.000137937138788402
0.155728951096535	0.251061588525772	-0.391156047582626	-0.00165131059475243	-0.00227924319915473	-0.000787141383625567
0.241214066743851	0.268521755933762	-0.427351266145706	-0.00233174837194383	-0.00229451595805585	0.000347931374562904
0.278583407402039	0.344428300857544	-0.354049772024155	-0.0020788770634681	-0.0018516507698223	0.000814860453829169
0.318381369113922	0.319046467542648	-0.342315286397934	-0.00354554550722241	-3.15894940285943E-05	0.00139761285390705
0.366841644048691	0.356918752193451	-0.345872402191162	-0.00305543025024235	0.000675900606438518	0.00153095088899136
0.328804492950439	0.346161425113678	-0.327888131141663	-0.00396294938400388	0.00102124141994864	0.000479293870739639
0.317068666219711	0.365024566650391	-0.30177366733551	-0.00336074084043503	0.000248169497353956	0.000514644547365606
0.38544562458992	0.355028003454208	-0.355871707201004	-0.00310957152396441	0.000910212635062635	6.33904710412025E-05
0.393938571214676	0.355111092329025	-0.334281593561172	-0.00211983011104167	0.000434657180448994	-0.00165578885935247
0.379104644060135	0.350839138031006	-0.29973366856575	-0.00284237693995237	0.000954604998696595	-0.00197470607236028
0.446306437253952	0.389846950769424	-0.247887551784515	-0.00371703854762018	0.00261451257392764	-0.00168868899345398
0.510660290718079	0.404171764850616	-0.321692049503326	-0.00365837872959673	0.00335694849491119	-0.00113840831909329
0.51127290725708	0.452240914106369	-0.254794836044312	-0.00458318693563342	0.00396461645141244	-0.00034952478017658
0.477962374687195	0.43019437789917	-0.204924002289772	-0.0051789777353406	0.00246534170582891	0.000293624529149383
0.376876622438431	0.463586241006851	-0.229322478175163	-0.00514549622312188	0.00128759723156691	0.000564869958907366
0.316893458366394	0.466338396072388	-0.278221428394318	-0.00577898928895593	-0.0010633299825713	0.00010757317795651
0.260281771421433	0.439798504114151	-0.335024267435074	-0.00522776320576668	-0.0016359988367185	9.65049912338145E-05
0.24830886721611	0.405678540468216	-0.299492925405502	-0.00463722087442875	-0.00139741040766239	5.31733203388285E-05
0.300540655851364	0.375348120927811	-0.269748836755753	-0.0033592798281461	-0.00090955727500841	-0.000617556041106582
0.364602237939835	0.371131896972656	-0.307856768369675	-0.00307585811242461	0.00111059914343059	-0.000281430635368451
0.385811239480972	0.352767288684845	-0.290958434343338	-0.00374591676518321	0.00128808210138232	-5.20504654559772E-05
0.348960429430008	0.378121584653854	-0.286876976490021	-0.00372816226445138	0.00040141909266822	-0.000420904019847512
0.27371209859848	0.358075827360153	-0.275233805179596	-0.00383498822338879	5.59367472305894E-05	-0.000348263594787568
0.248300150036812	0.366599947214127	-0.368590593338013	-0.00421119062229991	-0.00101168651599437	0.000225582407438196
0.215393558144569	0.312097668647766	-0.290210455656052	-0.00329515384510159	-0.00165996979922056	0.000528467528056353
0.209374129772186	0.280203193426132	-0.288192301988602	-0.00185247079934925	-0.000890924653504044	0.00030419701943174
0.273711502552032	0.23449295759201	-0.287991046905518	-0.00131755578331649	-0.00160751235671341	0.0012353453785181
0.247359648346901	0.29292693734169	-0.314266204833984	-0.00202501169405878	-0.000907229376025498	0.000504355528391898
0.234029933810234	0.259698361158371	-0.296067386865616	-0.00239009014330804	-0.000991827459074557	-8.23345544631593E-05
0.254466205835342	0.321597099304199	-0.301092863082886	-0.00265220319852233	-0.00168632215354592	2.47261550612166E-06
0.256395250558853	0.33813002705574	-0.326545059680939	-0.002876564161852	-0.00157383398618549	-0.000504355935845524
0.258173078298569	0.344960659742355	-0.298094063997269	-0.00352785363793373	-0.000998243456706405	0.000259361404459924
0.282347679138184	0.310383081436157	-0.305409252643585	-0.00271673686802387	-0.00122607010416687	0.000296290789265186
0.245005205273628	0.329765349626541	-0.323504537343979	-0.00273965857923031	-0.00128876324743032	0.000218901608604938
0.177634194493294	0.292327791452408	-0.354178011417389	-0.00308915134519339	-0.00104421249125153	-0.000259286200162023
0.256350159645081	0.288264334201813	-0.335927724838257	-0.00322051276452839	-0.00126448646187782	-4.75484594062436E-05
0.252104490995407	0.328815937042236	-0.288429737091064	-0.0028107853140682	-0.00104516954161227	0.000111878973257262
0.267357885837555	0.28660050034523	-0.322511166334152	-0.00226198509335518	-0.000349863315932453	0.000395900889998302
0.336134195327759	0.284902572631836	-0.344483405351639	-0.00252364459447563	-0.000503826071508229	0.00103166396729648
0.274934470653534	0.255603104829788	-0.308465391397476	-0.00184692163020372	-0.000291439355351031	0.000285440037259832
0.25084587931633	0.252355635166168	-0.363600641489029	-0.00179956422653049	-0.0005888263694942	-0.00066401733784005
0.270494878292084	0.256494581699371	-0.294285356998444	-0.000738459930289537	-0.000754940207116306	0.000149369428982027
0.33069720864296	0.20737287402153	-0.353630214929581	-0.00103520730044693	0.000856571597978473	8.09173143352382E-05
0.369032651185989	0.215172573924065	-0.283443778753281	-0.000413657195167616	0.00192225351929665	0.000441169628174976
0.474766850471497	0.227186769247055	-0.36107262969017	-0.00172608706634492	0.00229034665971994	0.000402200617827475
0.512227356433868	0.223253473639488	-0.283362627029419	-0.00119089940562844	0.00402067974209785	0.00144029431976378
0.534837245941162	0.147887378931046	-0.311996906995773	-0.00078996951924637	0.00485609564930201	0.00129549857228994
0.566001653671265	0.151800379157066	-0.253513664007187	0.000836050312500447	0.00410902127623558	0.00127163261640817
0.490924954414368	0.0553752854466438	-0.270665735006332	0.00124803488142788	0.00351721583865583	0.00107211212161928
0.493918895721436	0.0820074081420898	-0.245478197932243	0.00183224957436323	0.00202665152028203	0.00165234180167317
0.462104797363281	0.0656142681837082	-0.306109428405762	0.00130077276844531	0.00231530191376805	0.00106080039404333
0.508626759052277	0.142801776528358	-0.254592776298523	0.000330435490468517	0.00277394731529057	0.00102499173954129
0.508281707763672	0.170896664261818	-0.316098481416702	-0.000301931286230683	0.00335794314742088	0.000953090086113662
0.528753817081451	0.190899103879929	-0.236090570688248	0.00047019449993968	0.00385146681219339	0.00052185426466167
0.539291679859161	0.20102296769619	-0.260895580053329	-0.000135166279505938	0.00352856749668717	-0.000439062685472891
0.494665294885635	0.232198283076286	-0.276844769716263	-0.000919314275961369	0.00311265327036381	0.000143735596793704
0.442156851291656	0.254068166017532	-0.295720726251602	-0.00114473747089505	0.00204356573522091	0.000169370367075317
0.376993954181671	0.334875077009201	-0.293067365884781	-0.00228046276606619	0.000389139197068289	-0.000582198321353644
0.275960057973862	0.331097841262817	-0.303723454475403	-0.00345682958140969	-0.000308538583340123	-0.00107986584771425
0.245128229260445	0.39822319149971	-0.249685540795326	-0.00357717322185636	-0.000465882243588567	-0.000422214681748301
0.207166060805321	0.396361619234085	-0.330197721719742	-0.00458119995892048	-0.0019434355199337	-0.000146506397868507
0.13604374229908	0.424701124429703	-0.310675948858261	-0.00484540732577443	-0.00349213113076985	1.84995496965712E-05
0.0749506875872612	0.462749481201172	-0.258941471576691	-0.00482215499505401	-0.00465090153738856	-0.000559298845473677
0.00571113079786301	0.478950351476669	-0.339435786008835	-0.00626160157844424	-0.00540709355846047	-0.000841987377498299
-0.056258138269186	0.583581805229187	-0.327937126159668	-0.00606325175613165	-0.00628825509920716	-0.00104666233528405
-0.112241201102734	0.566503524780273	-0.318493098020554	-0.00794352404773235	-0.00725957611575723	-0.00054569193162024
-0.159790933132172	0.630962133407593	-0.349515676498413	-0.00759322103112936	-0.00760557828471065	-0.00082840456161648
-0.179572492837906	0.672191143035889	-0.271817058324814	-0.00897535029798746	-0.00842878967523575	-0.00164810591377318
-0.209129154682159	0.782314717769623	-0.326633810997009	-0.0105883460491896	-0.0101616038009524	-0.00193809205666184
-0.321737706661224	0.815218448638916	-0.27390131354332	-0.0120122274383903	-0.0106270257383585	-0.00184436759445816
-0.383311092853546	0.850133419036865	-0.292036205530167	-0.0120794111862779	-0.0119998808950186	-0.00230481033213437
-0.410544395446777	0.886318504810333	-0.308395981788635	-0.0133060188964009	-0.0124108763411641	-0.00158291170373559
-0.387459814548492	0.918200016021729	-0.269201040267944	-0.0121900299564004	-0.0131721897050738	-0.00104873359669
-0.382127672433853	0.815358579158783	-0.262526422739029	-0.0119782397523522	-0.0113151324912906	-0.00153733510524035
-0.325982868671417	0.819518208503723	-0.185365661978722	-0.0101261213421822	-0.0115342326462269	-0.00187556399032474
-0.387068659067154	0.701071262359619	-0.263300150632858	-0.010196965187788	-0.0110450396314263	-0.0020570654887706
-0.367384672164917	0.707892656326294	-0.201170369982719	-0.00944962352514267	-0.0107597541064024	-0.00219612778164446
-0.262305468320847	0.677094697952271	-0.147902384400368	-0.0105028310790658	-0.0089005371555686	-0.00206460570916533
-0.113321609795094	0.643933355808258	-0.14706552028656	-0.00857127271592617	-0.00558781065046787	-0.00213805749081075
0.164954677224159	0.494620978832245	-0.168322578072548	-0.00656148884445429	-0.00190887972712517	-0.000196596840396523
0.37071967124939	0.289693981409073	-0.173922017216682	-0.00274421204812825	0.00225187977775931	0.000856709899380803
0.496240645647049	0.0218204781413078	-0.125141218304634	0.00130621925927699	0.00447469484061003	0.000267836439888924
0.749579548835754	-0.182491227984428	-0.159048646688461	0.00522365979850292	0.00685092946514487	0.000554774480406195
-0.821889936923981	1.62408471107483	2.07258486747742	-0.160751953721046	-0.0920345932245255	0.0118751954287291
-0.0858826041221619	0.653921961784363	-1.21219515800476	-0.0144268274307251	-0.0386323854327202	-0.00929192453622818
0.462683469057083	0.16363188624382	-0.362674862146378	-0.000861782988067716	-0.0147468289360404	-0.0155669180676341
1.04896700382233	0.0748959854245186	0.0387827046215534	-0.000956036208663136	0.00342587660998106	0.00467196386307478
1.39190220832825	-0.323912054300308	-0.193494454026222	0.00885112304240465	0.0153838880360126	0.00938149634748697
1.33567631244659	-0.643034100532532	-0.193421497941017	0.0172973051667213	0.0165589470416307	0.00291774375364184
1.15573561191559	-0.636139750480652	-0.153100982308388	0.0181367341428995	0.0125879514962435	0.003071881365031
0.806732952594757	-0.531429469585419	-0.182914778590202	0.0151472976431251	0.00488276779651642	0.00169087934773415
0.506904304027557	-0.305643975734711	-0.268719732761383	0.00948527920991182	-0.00076498044654727	0.00104557629674673
0.285825163125992	-0.0458029247820377	-0.26799401640892	0.00575698772445321	-0.00586883258074522	-0.000145248923217878
0.188249185681343	0.1585833132267	-0.281967371702194	0.00110534927807748	-0.00761386565864086	-0.00161470542661846
0.113506838679314	0.40799006819725	-0.236426636576653	-0.00255129393190145	-0.00833269767463207	-0.0017987301107496
0.0230292733758688	0.540320575237274	-0.202991142868996	-0.00467560486868024	-0.0099842781201005	-0.00137137912679464
-0.0692888647317886	0.594412863254547	-0.275612473487854	-0.00642071664333344	-0.0111388182267547	-0.00178512907586992
-0.109407193958759	0.637452363967896	-0.291231334209442	-0.00678136153146625	-0.0131915546953678	-0.00128807639703155
-0.162152960896492	0.645001292228699	-0.321324557065964	-0.00667861336842179	-0.0135264955461025	-0.00196960847824812
-0.182493984699249	0.63709819316864	-0.295400887727737	-0.00694810040295124	-0.0135075012221932	-0.00216661253944039
-0.131767377257347	0.63337105512619	-0.302518904209137	-0.00632391078397632	-0.0126699134707451	-0.00216160761192441
-0.0613715909421444	0.628882586956024	-0.29730886220932	-0.00604517897590995	-0.0115956785157323	-0.00174126215279102
-0.00541009567677975	0.588397800922394	-0.289426654577255	-0.00558792194351554	-0.01019187271595	-0.00261210068129003
0.0601903200149536	0.549311816692352	-0.290567278862	-0.00347280874848366	-0.00926810503005981	-0.00242992560379207
0.0591035410761833	0.506487250328064	-0.226570159196854	-0.00356808723881841	-0.00864793546497822	-0.00158785749226809
0.0321769900619984	0.488348215818405	-0.252019375562668	-0.00253401533700526	-0.010081809014082	-0.00167155836243182
-0.0611056983470917	0.400629311800003	-0.354048669338226	-0.00331532536074519	-0.0101389195770025	-0.00141959998290986
-0.0255688354372978	0.427689254283905	-0.316958159208298	-0.00242144241929054	-0.0116949938237667	-0.00211418885737658
0.014178890734911	0.436147421598434	-0.350648730993271	-0.00274963723495603	-0.0106550296768546	-0.00246870890259743
0.0519096851348877	0.343799829483032	-0.368565708398819	-0.00397950923070312	-0.00794597528874874	-0.00183210999239236
0.181558594107628	0.406005948781967	-0.339989095926285	-0.00259769102558494	-0.00771095138043165	-0.00155925715807825
0.221675679087639	0.400184124708176	-0.329562544822693	-0.00226700678467751	-0.00721062766388059	-0.00189311732538044
0.23684173822403	0.375077456235886	-0.342845559120178	-0.00298005738295615	-0.00609043566510081	-0.0017860250081867
0.234437718987465	0.431172400712967	-0.374006360769272	-0.00246332632377744	-0.00588832655921578	-0.00141684664413333
0.183205604553223	0.387161374092102	-0.365444988012314	-0.00230692327022552	-0.00699201691895723	-0.00160319730639458
0.185923621058464	0.365074634552002	-0.39987188577652	-0.00231731962412596	-0.00743864523246884	-0.00169634167104959
0.16019107401371	0.32732230424881	-0.487381994724274	-0.00251720636151731	-0.00757553102448583	-0.00156444846652448
0.197566986083984	0.279589027166367	-0.45556366443634	-0.00185881531797349	-0.00702855689451098	-0.00137051614001393
0.323873490095139	0.325782477855682	-0.439318746328354	-0.000377031101379544	-0.00690365629270673	-0.00139276206027716
0.301974087953568	0.298379570245743	-0.396249681711197	-0.000437175447586924	-0.00617725495249033	-0.0012304475530982
0.291360855102539	0.310649365186691	-0.468377143144608	-0.00133250083308667	-0.0061870701611042	-0.000453677697805688
0.279659181833267	0.321793287992477	-0.43809562921524	-0.00140310206916183	-0.00725179212167859	-0.000636266020592302
0.284275561571121	0.374698013067245	-0.489942580461502	-0.000899430655408651	-0.00751759670674801	-0.000788252567872405
0.296922206878662	0.37322598695755	-0.485423117876053	-0.00151930341962725	-0.00665690237656236	-0.00100949604529887
0.342213869094849	0.357565581798553	-0.471482008695602	-0.00119093502871692	-0.00623627612367272	-0.000805582734756172
0.357159733772278	0.368504673242569	-0.492665618658066	-0.000965526443906128	-0.00501915765926242	-0.000828587100841105
0.384871333837509	0.346789807081223	-0.447019189596176	-0.0011612701928243	-0.00550772110000253	-0.00176182168070227
0.39491480588913	0.365675389766693	-0.455939382314682	-0.000684483267832547	-0.00486909877508879	-0.00136037927586585
0.360697448253632	0.341377019882202	-0.422884881496429	-0.00101238628849387	-0.00471515813842416	-0.000786916411016136
0.351326644420624	0.341527044773102	-0.402288466691971	-0.00177712820004672	-0.00435595028102398	-0.000617889338172972
0.327078402042389	0.311442792415619	-0.45679247379303	-0.00108530442230403	-0.00466427439823747	-0.00146056117955595
0.312031626701355	0.289604246616364	-0.487836956977844	-0.000213423700188287	-0.0047780410386622	-0.000741720548830926
0.336734563112259	0.296716600656509	-0.372660517692566	0.00040202189120464	-0.00526441494002938	-0.00141966016963124
0.304437696933746	0.250129014253616	-0.396892428398132	-0.000628597510512918	-0.0047277002595365	-0.000634364085271955
0.313816487789154	0.313361763954163	-0.327543377876282	0.000284371082670987	-0.00454971147701144	-0.000269449141342193
0.256997585296631	0.30150693655014	-0.440332293510437	-0.00169567542616278	-0.00511729251593351	0.000442337332060561
0.218700066208839	0.305954992771149	-0.425193011760712	-0.00222019641660154	-0.00658281985670328	-0.00141758553218096
0.214030146598816	0.385685414075851	-0.411383181810379	-0.00201829406432807	-0.0073828543536365	-0.00220533553510904
0.23518343269825	0.382830768823624	-0.448070377111435	-0.00176635582465678	-0.0074515463784337	-0.000848008145112544
0.213158130645752	0.378588855266571	-0.419120728969574	-0.0013309937203303	-0.00659094704315066	3.62726750608999E-05
0.173714309930801	0.376206964254379	-0.375821441411972	-0.0014312342973426	-0.00585564458742738	-0.000228062490350567
0.174568295478821	0.373849272727966	-0.390042215585709	-0.00186957791447639	-0.00710122473537922	0.00012875824177172
0.16712012887001	0.373252242803574	-0.431568801403046	-0.00131408008746803	-0.00738878641277552	-0.000729806488379836
0.163599625229836	0.315629899501801	-0.400102078914642	-0.00122380803804845	-0.00767431035637856	-0.00101574184373021
0.119289211928844	0.357784450054169	-0.367721766233444	-0.00124345300719142	-0.00766864651814103	-0.000347860914189368
0.13832525908947	0.375141948461533	-0.345338106155396	-0.00111494644079357	-0.00787470769137144	-0.000549899763427675
0.175939962267876	0.359916776418686	-0.387268543243408	-0.00105444632936269	-0.00724440673366189	-0.000888441980350763
0.221502766013145	0.388195663690567	-0.391577333211899	-0.00139132421463728	-0.00664357142522931	-0.000749328581150621
0.229625716805458	0.355932712554932	-0.404053717851639	-0.00180770724546164	-0.00560213439166546	-0.000965557002928108
0.306711345911026	0.399684518575668	-0.332188904285431	-0.00105548358988017	-0.00553764309734106	-0.00131660641636699
0.252895444631577	0.385922104120255	-0.359073013067245	-0.00103337201289833	-0.00442696083337069	-0.00124257348943502
0.281602770090103	0.383587688207626	-0.384721577167511	-0.00179250643122941	-0.00525233615189791	-0.00162823719438165
0.233711794018745	0.382752001285553	-0.368133753538132	-0.0016178508521989	-0.00594624597579241	-0.00159605452790856
0.260454446077347	0.432404637336731	-0.398586571216583	-0.00127046508714557	-0.00694228056818247	-0.00146382709499449
0.224937915802002	0.429350346326828	-0.422452688217163	-0.00261856173165143	-0.00574625609442592	-0.00123001192696393
0.254517465829849	0.500807106494904	-0.361988335847855	-0.00205627270042896	-0.00611984310671687	-0.00082312518497929
0.260406643152237	0.455554187297821	-0.369726479053497	-0.00201178109273314	-0.00548085616901517	-0.00100459426175803
0.271505802869797	0.489372491836548	-0.424420475959778	-0.00197117170318961	-0.00625695148482919	-0.00207429565489292
0.247578948736191	0.403302252292633	-0.454891383647919	-0.00133284775074571	-0.00670795980840921	-0.00157681701239198
0.235802561044693	0.415519505739212	-0.508632600307465	-0.000575822545215487	-0.00687340460717678	-0.00053525879047811
0.18164835870266	0.33562570810318	-0.546115338802338	-0.000925041269510984	-0.00715582491829991	-0.00173526792787015
0.192411601543427	0.351358860731125	-0.497456550598145	0.00028831820236519	-0.00730100460350513	-0.00156516500283033
0.169411972165108	0.334411829710007	-0.5082768201828	-0.000534540915396065	-0.00681545212864876	-0.000933232484385371
0.212795227766037	0.348890155553818	-0.50781238079071	-0.00041513133328408	-0.00637018075212836	-0.000760433205869049
0.262341141700745	0.402209430932999	-0.464366793632507	0.000449897372163832	-0.00524275377392769	-3.58949728251901E-05
0.308414578437805	0.439459264278412	-0.441725254058838	0.000242486450588331	-0.00649671861901879	-0.000452513690106571
0.25312203168869	0.374613970518112	-0.527089715003967	-0.00109641568269581	-0.00495570944622159	-0.00208156160078943
0.33918297290802	0.488569438457489	-0.455650001764297	-0.000690660090185702	-0.0059146978892386	-0.00269336346536875
0.3584343791008	0.486641049385071	-0.407614022493362	-0.00130877818446606	-0.00377311534248292	-0.00279027270153165
0.397677361965179	0.473594337701797	-0.499642193317413	-0.00206721038557589	-0.00233150413259864	-0.0022567652631551
0.483296483755112	0.496687799692154	-0.460523754358292	-0.00235856510698795	-0.0020475888159126	-0.00168987468350679
0.388616770505905	0.433374613523483	-0.531338095664978	-0.00255462061613798	-0.00100805540569127	-0.00162837246898562
0.407112240791321	0.474212527275085	-0.460815846920013	-0.0008974265656434	-0.00300997775048018	-0.00147021701559424
0.325364857912064	0.383739918470383	-0.50087958574295	-0.00182540609966964	-0.00297646899707615	-0.00175558729097247
0.359141290187836	0.392159283161163	-0.546761453151703	-0.0017044321866706	-0.00440885918214917	-0.000216776461456902
0.34121960401535	0.408968329429626	-0.554840385913849	-0.00104359490796924	-0.00469142803922296	-0.000485529162688181
0.273185044527054	0.376905918121338	-0.529983580112457	-0.000749081373214722	-0.00521445134654641	-0.00019171966414433
0.24546816945076	0.403097718954086	-0.54865700006485	-0.000700293981935829	-0.00617330661043525	-0.00226113270036876
0.248588547110558	0.456407934427261	-0.502664804458618	-0.000525037525221705	-0.00571604492142797	-0.0037246944848448
0.304488629102707	0.478529393672943	-0.491680204868317	-0.00208089174702764	-0.00497823115438223	-0.00292814010754228
0.417463302612305	0.529337286949158	-0.468781799077988	-0.00195195118431002	-0.00236003333702683	-0.00251333531923592
0.523943841457367	0.547919511795044	-0.507592797279358	-0.00157539453357458	-0.00223559117875993	-0.0015853107906878
0.516067385673523	0.521425604820251	-0.486137419939041	-0.00196412927471101	-0.000908457557670772	-0.00148925289977342
0.4499791264534	0.448091059923172	-0.556408584117889	-0.00167003076057881	-0.00155967485625297	-0.00126821279991418
0.416249692440033	0.474619835615158	-0.442953675985336	-0.000750740407966077	-0.00274154264479876	-0.00155065732542425
0.320497244596481	0.404616117477417	-0.553694069385529	-0.00100297073367983	-0.00393094541504979	-0.00120699056424201
0.319851368665695	0.434871941804886	-0.536109626293182	0.000503713556099683	-0.00568621652200818	-0.000823902140837163
0.266029059886932	0.388281881809235	-0.567012667655945	0.000438669027062133	-0.00541595369577408	-0.000865669688209891
0.297072529792786	0.361726582050323	-0.509951949119568	0.00109669112134725	-0.00456313835456967	-0.000359161291271448
0.3134885430336	0.329066157341003	-0.528452932834625	0.000532466685399413	-0.00366055849008262	0.000324363558320329
0.3460433781147	0.356583207845688	-0.549504220485687	0.00100993900559843	-0.00454109394922853	0.000308073882479221
0.347994953393936	0.373047441244125	-0.547971844673157	0.000995572423562407	-0.00455010123550892	-0.000584937224630266
0.322339236736298	0.435736238956451	-0.535991609096527	0.000649277179036289	-0.00545571465045214	-0.000781493959948421
0.286236971616745	0.490441918373108	-0.526381731033325	-0.00175903202034533	-0.00542171066626906	-0.000727002799976617
0.241935908794403	0.518962919712067	-0.581945896148682	-0.00253401813097298	-0.0054402663372457	-0.0021772114560008
0.280837059020996	0.547723829746246	-0.509130239486694	-0.00202695513144135	-0.00437365425750613	-0.00338330422528088
0.385270357131958	0.565614104270935	-0.42869234085083	-0.00130293634720147	-0.00360150937922299	-0.00325944251380861
0.459216147661209	0.510863542556763	-0.469773769378662	-0.00192815682385117	-0.00117202359251678	-0.00141470553353429
0.540106236934662	0.592557013034821	-0.460922330617905	-0.00106251798570156	-0.000546052644494921	-0.000666111009195447
0.529747247695923	0.57161545753479	-0.459980398416519	-0.00133500678930432	0.00149752583820373	-0.00117598695214838
0.534882605075836	0.571444511413574	-0.408991515636444	-0.00189646380022168	0.000232465972658247	-0.000848642259370536
0.46731299161911	0.584631204605103	-0.506054759025574	-0.00293765519745648	-0.00037521097692661	-0.00133681006263942
0.361031234264374	0.579232811927795	-0.579939484596252	-0.00343045871704817	-0.00278294482268393	-0.00271309306845069
0.289466112852097	0.530081748962402	-0.555401861667633	-0.00295666209422052	-0.00436823442578316	-0.00451574474573135
0.341104239225388	0.557777643203735	-0.631776750087738	-0.00184361182618886	-0.00535067729651928	-0.00468955328688025
0.348814487457275	0.450500786304474	-0.526292502880096	-0.000986573752015829	-0.00382582377642393	-0.0041951178573072
0.453883707523346	0.423302173614502	-0.508611738681793	0.000178255460923538	-0.00188593636266887	-0.00254045473411679
0.50779002904892	0.387558817863464	-0.547311663627625	0.000994455185718834	0.000316798134008422	-0.00155328272376209
0.497225165367126	0.321602672338486	-0.483103007078171	0.00149610254447907	0.00161250960081816	-0.000463262695120648
0.447934746742249	0.251910209655762	-0.458361387252808	0.00277735572308302	0.00168613996356726	0.000775641587097198
0.462769895792007	0.325729459524155	-0.408125340938568	0.0043230876326561	-0.00106602814048529	-0.000142560209496878
0.291884213685989	0.284846127033234	-0.460629969835281	0.00278127030469477	-0.00215975777246058	0.000143120298162103
0.291957348585129	0.370764255523682	-0.435178309679031	0.00301003595814109	-0.00571080343797803	-3.63253748218995E-05
0.261975705623627	0.440377861261368	-0.523247838020325	0.00216283649206162	-0.00676303822547197	-0.000535752449650317
0.172195732593536	0.415747135877609	-0.480115681886673	0.000309264840325341	-0.00679994747042656	-0.0019929192494601
0.191084742546082	0.461532175540924	-0.511627018451691	-0.00164402252994478	-0.00737007521092892	-0.00246261130087078
0.233988761901855	0.580125749111176	-0.500377476215363	-0.00261038006283343	-0.00588216632604599	-0.00205173785798252
0.346326351165771	0.593927919864655	-0.473606675863266	-0.00260160537436605	-0.00368648557923734	-0.00129574642051011
0.402739852666855	0.556260645389557	-0.493283718824387	-0.00254397257231176	-0.0017910375026986	-0.00155049574095756
0.442690044641495	0.548861622810364	-0.503785312175751	-0.00146379135549068	-0.00158338621258736	-0.00196031201630831
0.379430383443832	0.503475725650787	-0.464420437812805	-0.00124978530220687	-0.00214562239125371	-0.00238892436027527
0.297526568174362	0.525233626365662	-0.483269989490509	-0.00176368630491197	-0.0040001361630857	-0.00284424657002091
0.194861263036728	0.502542436122894	-0.522947669029236	-0.00127777107991278	-0.00577379576861858	-0.0032682353630662
0.16824246942997	0.53647917509079	-0.523544549942017	-0.00209356215782464	-0.00718275317922235	-0.00385186960920691
0.185457155108452	0.508328497409821	-0.397702842950821	-0.00180423015262932	-0.007007020059973	-0.00327158439904451
0.301537752151489	0.479395598173141	-0.475101560354233	-0.00283714733086526	-0.0049949293024838	-0.0028999641072005
0.43360710144043	0.512445688247681	-0.42852184176445	-0.000685424718540162	-0.00346631626598537	-0.00233082519844174
0.48321208357811	0.490650922060013	-0.526724696159363	-0.00143701524939388	-7.60410912334919E-05	-0.000549310527276248
0.566206693649292	0.501540899276733	-0.477722227573395	0.000418986746808514	4.88836776639801E-05	-0.00187101890332997
0.523688971996307	0.420319348573685	-0.490417957305908	-1.40326083055697E-05	-0.000681205245200545	-0.00232678442262113
0.403206437826157	0.46995735168457	-0.453293681144714	0.00108669104520231	-0.00179102399852127	-0.00213171751238406
0.384432017803192	0.487015426158905	-0.478051543235779	0.00140523363370448	-0.00401131203398108	-0.00308532849885523
0.295060217380524	0.361626625061035	-0.497660368680954	0.00159788283053786	-0.00475944206118584	-0.00207619997672737
0.246104255318642	0.355468571186066	-0.554388344287872	0.00256836623884737	-0.0046340930275619	-0.00190142681822181
0.200774997472763	0.261499047279358	-0.550325214862823	0.00314211216755211	-0.00501596555113792	-0.00145992485340685
0.267685323953629	0.335340648889542	-0.523445785045624	0.00442745350301266	-0.00631658779457211	-0.00105976650957018
0.236023649573326	0.25140780210495	-0.545504093170166	0.00535489479079843	-0.00505974283441901	-0.000240982801187783
0.205046385526657	0.20216067135334	-0.530593276023865	0.00471517303958535	-0.0052706035785377	0.000709227286279202
0.187354028224945	0.240058779716492	-0.62633216381073	0.0037069134414196	-0.00513812201097608	0.00225825980305672
0.168353781104088	0.290629833936691	-0.539709270000458	0.00287010753527284	-0.0061682453379035	0.00153638236224651
0.104057893157005	0.351055920124054	-0.56847482919693	0.0012498035794124	-0.00680837547406554	0.00124391121789813
0.141736209392548	0.437664210796356	-0.541590511798859	-0.000132948844111525	-0.00740455416962504	2.6633641027729E-05
0.104199834167957	0.439702749252319	-0.595775663852692	-0.00110671448055655	-0.00788927637040615	0.000235738989431411
0.0947339087724686	0.532870650291443	-0.579950094223022	-0.000969536660704762	-0.00955426413565874	0.000506939773913473
0.0530096590518951	0.512206375598907	-0.685863554477692	-0.00158894539345056	-0.0107362223789096	-0.00166114361491054
0.0721948370337486	0.521913886070251	-0.635741591453552	-0.00116010347846895	-0.0110689289867878	-0.00257296953350306
0.0933867692947388	0.489592671394348	-0.629760265350342	-0.000878517574165016	-0.00978748220950365	-0.00287912506610155
0.193930849432945	0.477772295475006	-0.591258585453033	-0.000714164809323847	-0.00739241251721978	-0.00131426635198295
0.249677240848541	0.453563004732132	-0.528359353542328	0.000255667400779203	-0.00563949113711715	-0.00117956066969782
0.372383624315262	0.50763726234436	-0.493418753147125	0.00012822168355342	-0.00333226239308715	-0.000297500024316832
0.42723935842514	0.456114172935486	-0.519296050071716	-0.00053953961469233	-0.00163617660291493	0.000123264864669181
0.429720401763916	0.499518364667892	-0.532282292842865	-0.000237688509514555	-0.000398906588088721	0.000135844340547919
0.455925703048706	0.545465648174286	-0.547950208187103	-4.18127783632372E-05	-0.00114574050530791	-0.000716256559826434
0.43338406085968	0.532675921916962	-0.49347260594368	1.08761578303529E-05	-0.00173236255068332	-0.0021170093677938
0.367437243461609	0.536783218383789	-0.509775042533875	0.000432677159551531	-0.00209945859387517	-0.00315057742409408
0.315198868513107	0.480407327413559	-0.534698069095612	0.000923025014344603	-0.004116365686059	-0.0038776567671448
0.266378104686737	0.449437141418457	-0.620499551296234	0.00053899351041764	-0.00387818738818169	-0.0026406345423311
0.209034770727158	0.438124507665634	-0.601448178291321	-0.000271073746262118	-0.00628220336511731	-0.00222934572957456
0.217475816607475	0.575990498065948	-0.569419026374817	-0.000270180957159027	-0.00812485907226801	0.00089511158876121
0.226281031966209	0.551013767719269	-0.611039400100708	-0.00202827039174736	-0.00708470214158297	0.00162912881933153
0.278160840272903	0.545309782028198	-0.549836933612823	-0.00153840123675764	-0.00674641318619251	-0.000115091417683288
0.369503647089005	0.510205745697021	-0.543902635574341	-0.000877930666320026	-0.00517894001677632	-0.0018618485191837
0.427753806114197	0.443446457386017	-0.562054991722107	-0.00038625838351436	-0.00170077860821038	-0.00246506556868553
0.560134053230286	0.499037444591522	-0.489750683307648	0.00115872046444565	-0.00102752330712974	-0.00216190749779344
0.546770036220551	0.445439696311951	-0.454568177461624	0.00127048452850431	-0.000663105165585876	-0.00216749799437821
0.508482217788696	0.385069698095322	-0.497362315654755	0.00133087579160929	-0.000386892264941707	-0.00255560129880905
0.53958523273468	0.403046578168869	-0.492134511470795	0.00154086563270539	0.000104413978988305	-0.0026896852068603
0.62211811542511	0.521375298500061	-0.379953235387802	0.000999610405415297	0.000750717299524695	-0.00225241016596556
0.646770775318146	0.513657510280609	-0.391503274440765	-0.00139293016400188	0.00189862004481256	-0.00156568759121001
0.662906110286713	0.605727732181549	-0.389904171228409	-0.00166546751279384	0.0027784607373178	-0.000456983922049403
0.705148160457611	0.646025002002716	-0.413092494010925	-0.0034459549933672	0.00159062026068568	-0.000435101945186034
0.658248364925385	0.704311668872833	-0.397206246852875	-0.00335091445595026	0.00128704973030835	-0.00031383172608912
0.59194552898407	0.662718951702118	-0.395779430866241	-0.00296865240670741	-0.000250461598625407	-0.00140761316288263
0.572031140327454	0.742228746414185	-0.378264248371124	-0.00291286665014923	-0.000116934323159512	-0.00200488325208426
0.510646045207977	0.690747201442719	-0.460628718137741	-0.00328660220839083	-0.00129064335487783	-0.00272067356854677
0.464282184839249	0.717135429382324	-0.474537521600723	-0.00395238772034645	-0.00120406202040613	-0.00313873146660626
0.472568362951279	0.752539455890656	-0.420349538326263	-0.00314998324029148	-0.00223302165977657	-0.00398191856220365
0.515843093395233	0.729048669338226	-0.37328776717186	-0.00213501346297562	-0.00274333776906133	-0.00258296192623675
0.44961079955101	0.69982373714447	-0.444573938846588	-0.00181847636122257	-0.00263055576942861	-0.00196912721730769
0.417681396007538	0.66124039888382	-0.446746826171875	-0.00279390253126621	-0.00242056977003813	-0.00138453440740705
0.414896488189697	0.70804888010025	-0.469396501779556	-0.00227769417688251	-0.00366290309466422	-0.000965852756053209
0.324224442243576	0.724815845489502	-0.510842025279999	-0.00310793938115239	-0.0053776684217155	-0.00116577220615
0.329417288303375	0.771521151065826	-0.510912954807281	-0.00333592505194247	-0.00514667155221105	-0.00140173407271504
0.33573579788208	0.827136099338531	-0.374577879905701	-0.00322410417720675	-0.00556289963424206	-0.00241720606572926
0.334517568349838	0.774867296218872	-0.472817242145538	-0.00301696010865271	-0.00526319770142436	-0.00300232577137649
0.321752101182938	0.722608745098114	-0.445962220430374	-0.00319584948010743	-0.00497978506609797	-0.00101641961373389
0.321912229061127	0.688402533531189	-0.543269217014313	-0.00299406470730901	-0.00394051661714911	-0.00213299528695643
0.348937124013901	0.680742561817169	-0.488726556301117	-0.00233622314408422	-0.00388062465935946	-0.00278934696689248
0.412399500608444	0.748217165470123	-0.405206620693207	-0.000889506540261209	-0.00469763390719891	-0.00234459550119936
0.321615070104599	0.730082035064697	-0.493075162172318	-0.00306802615523338	-0.00428197858855128	-0.00132896134164184
0.42314937710762	0.833602488040924	-0.470699638128281	-0.00362351816147566	-0.00416171504184604	-0.00148901739157736
0.399515271186829	0.846356749534607	-0.462400764226913	-0.00444002170115709	-0.00394824985414743	-0.00194939982611686
0.398275822401047	0.824663043022156	-0.43548059463501	-0.00348715460859239	-0.00444124964997172	-0.00186318415217102
0.373381763696671	0.718508899211884	-0.439720571041107	-0.00325398962013423	-0.00241363374516368	-0.0014014927437529
0.441766530275345	0.691398143768311	-0.36085170507431	-0.000567304959986359	-0.00161916750948876	-0.00191715254914016
0.425622135400772	0.666272521018982	-0.36982324719429	-0.000380409619538113	-0.00338229746557772	-0.00415705610066652
0.356836557388306	0.648098886013031	-0.334489524364471	-0.000972066482063383	-0.00487944344058633	-0.0030572519171983
0.389674246311188	0.809377729892731	-0.402220070362091	-0.00247963913716376	-0.00455217622220516	-0.00289802555926144
0.405242741107941	0.827556669712067	-0.369683116674423	-0.00401058932766318	-0.00373711786232889	-0.00234145182184875
0.422782361507416	0.840797185897827	-0.375488102436066	-0.00406196294352412	-0.00443054549396038	-0.00152565992902964
0.401052683591843	0.81103128194809	-0.377566665410995	-0.0045595420524478	-0.0037928472738713	-0.000674527720548213
0.373443186283112	0.668480157852173	-0.389419257640839	-0.00196733651682734	-0.00440575601533055	0.000359183410182595
0.371520578861237	0.496686190366745	-0.320781886577606	0.00171261141076684	-0.00405328115448356	-0.00116719771176577
0.406852781772614	0.413059800863266	-0.39493602514267	0.00359075237065554	-0.00249474961310625	-0.00161477841902524
0.474662631750107	0.382025092840195	-0.413915604352951	0.0045930165797472	-0.00129618449136615	-0.00174489605706185
0.529953241348267	0.371743083000183	-0.457800805568695	0.00385862099938095	-0.000289257295662537	-0.00126177666243166
0.588085293769836	0.4864661693573	-0.388428241014481	0.00390574755147099	-0.000182927440619096	-0.00113604159560055
0.54139506816864	0.504070401191711	-0.414201468229294	0.000824346905574203	-0.000507589487824589	-0.00103605585172772
0.53678959608078	0.590359508991241	-0.490641176700592	-0.000936053518671542	-0.000611832016147673	-0.00101242307573557
0.497192889451981	0.629632234573364	-0.385764122009277	-0.000617772107943892	-0.00191404146607965	-0.00178001471795142
0.42960786819458	0.63419771194458	-0.398384004831314	-0.00084692140808329	-0.003458067541942	-0.000531222089193761
0.426038444042206	0.697693943977356	-0.36465647816658	-0.00101593090221286	-0.00468663731589913	-0.00280236499384046
0.391420423984528	0.691261827945709	-0.388958543539047	-0.0020508507732302	-0.00510749220848084	-0.00225565070286393
0.411235511302948	0.750995993614197	-0.47704741358757	-0.00301140081137419	-0.00465427432209253	-0.00219466350972652
0.39016854763031	0.69720184803009	-0.489894837141037	-0.00331369647756219	-0.00366497808136046	-0.00232697906903923
0.427659600973129	0.71476411819458	-0.495426625013351	-0.00213088630698621	-0.00421426258981228	-0.00321078160777688
0.375732988119125	0.65400892496109	-0.340223014354706	-0.00189158588182181	-0.0038519729860127	-0.00255562388338149
0.422384828329086	0.722892880439758	-0.376210331916809	-0.00195698160678148	-0.0030791989993304	-0.00178520928602666
0.472222328186035	0.669522285461426	-0.393015295267105	-0.00277601322159171	-0.00192603236064315	-0.00171467056497931
0.445238679647446	0.654665768146515	-0.449362963438034	-0.0012357773957774	-0.0015867967158556	-0.00120115641038865
0.415467083454132	0.624521434307098	-0.45691904425621	-0.00138121203053743	-0.00316935707814991	-0.00211958703584969
0.439437329769135	0.700387358665466	-0.451361060142517	-0.00249571027234197	-0.00371925160288811	-0.00349901593290269
0.454128056764603	0.76001763343811	-0.413442820310593	-0.00408208044245839	-0.00341823394410312	-0.00376499025151134
0.495316594839096	0.823872208595276	-0.423360496759415	-0.00487138237804174	-0.00260569318197668	-0.00336965871974826
0.469238191843033	0.829493582248688	-0.420526891946793	-0.0054721599444747	-0.00320266420021653	-0.00316109764389694
0.421951502561569	0.772363841533661	-0.403675436973572	-0.00499232858419418	-0.00342933530919254	-0.00281436811201274
0.383151412010193	0.675679266452789	-0.362075179815292	-0.00270115584135056	-0.00356766628101468	-0.00291320332325995
0.398545265197754	0.628308534622192	-0.387441277503967	-0.00218934775330126	-0.00345216738060117	-0.00266863498836756
0.392503976821899	0.567172884941101	-0.393557697534561	0.000427972059696913	-0.0036052274517715	-0.00252986466512084
0.398418456315994	0.517382919788361	-0.393690049648285	0.000843149609863758	-0.00403863051906228	-0.00198590126819909
0.395020991563797	0.470677584409714	-0.341529071331024	0.000798369641415775	-0.00303610344417393	-0.00174731598235667
0.442267805337906	0.553790926933289	-0.368027836084366	0.000831421231850982	-0.00358234415762126	-0.00150005402974784
0.385119587182999	0.477110207080841	-0.373086839914322	7.54485881770961E-05	-0.00366890383884311	-0.00166447670198977
0.385005235671997	0.440417945384979	-0.245755955576897	0.000998445553705096	-0.00263470853678882	-0.00163762271404266
0.437576442956924	0.460821211338043	-0.228278532624245	0.00170601869467646	-0.00290840840898454	-0.000957159674726427
0.446742504835129	0.474690794944763	-0.214144632220268	0.00201758556067944	-0.00259478786028922	-0.00135061889886856
0.415642917156219	0.471690952777863	-0.229806184768677	0.000323414395097643	-0.00188175425864756	-0.00101417175028473
0.469686508178711	0.49589791893959	-0.18102839589119	0.000376307842088863	-0.001830875989981	-0.00110956211574376
0.389633774757385	0.444167256355286	-0.259598255157471	0.000542211520951241	-0.00204710778780282	-0.00137187237851322
0.412769585847855	0.571727633476257	-0.231870591640472	-0.000314763485221192	-0.00293142581358552	-0.000791816681157798
0.396662771701813	0.593135714530945	-0.201694846153259	0.000510002253577113	-0.00272235437296331	-0.000482799106976017
0.378408581018448	0.522203028202057	-0.281587690114975	-0.000881913350895047	-0.00275762914679945	-0.000127804014482535
0.355307966470718	0.514926791191101	-0.292221575975418	-0.000168468061019666	-0.0024807401932776	-0.00123266875743866
0.367943108081818	0.497649103403091	-0.275624126195908	-0.000424784346250817	-0.00249004410579801	-0.000733239226974547
0.320947378873825	0.436357498168945	-0.222684323787689	-0.000307957176119089	-0.00218076910823584	-0.00121369538828731
0.366305112838745	0.488682985305786	-0.22162176668644	-0.00150422810111195	-0.00161076779477298	-0.00217149429954588
0.449574679136276	0.623445749282837	-0.152449190616608	-0.000901245803106576	-0.00191897549666464	-0.00154956488404423
0.426437616348267	0.624735116958618	-0.182957202196121	-0.00186084862798452	-0.00159616593737155	-0.00218814937397838
0.440987586975098	0.633866727352142	-0.148962676525116	-0.00234687607735395	-0.00102739885915071	-0.00187823246233165
0.414496451616287	0.571396231651306	-0.227469563484192	-0.00182017986662686	-0.000631725415587425	-0.001405946793966
0.425095975399017	0.537259459495544	-0.181434437632561	-0.000456570356618613	-0.00100618379656225	-0.00186648883391172
0.395295470952988	0.427002191543579	-0.177772268652916	0.000560227141249925	-0.000759695540182292	-0.00072668376378715
0.36571392416954	0.417979717254639	-0.0816002041101456	0.00172004324849695	-0.00194681086577475	-0.000739602313842624
0.361839264631271	0.478964447975159	-0.0544059947133064	0.00118036777712405	-0.00189212756231427	-0.00192832155153155
0.38557642698288	0.454035460948944	-0.12212173640728	-0.00111774331890047	3.0504659662256E-05	-0.00126313173677772
0.458450824022293	0.519820928573608	-0.117628842592239	-0.000569457770325243	0.000746419827919453	-0.000658756820484996
0.478575795888901	0.540432095527649	-0.0809078589081764	0.0014443505788222	0.000905991764739156	-0.000602742657065392
0.474349498748779	0.435103297233582	-0.126557394862175	0.00218159868381917	0.00133545289281756	-0.000915087701287121
0.536172866821289	0.448063850402832	-0.161076262593269	0.00160999340005219	0.00148118776269257	-0.000816812738776207
0.434108644723892	0.408071488142014	-0.110364869236946	0.0012880164431408	0.00169202766846865	-0.000937777105718851
0.405292332172394	0.501909255981445	-0.0546084009110928	0.000602026528213173	-8.07470423751511E-05	-0.00169720093254
0.364333301782608	0.480154871940613	-0.0515742599964142	0.000430563173722476	0.000281456887023523	-0.00133053259924054
0.410329699516296	0.498662769794464	-0.0378507636487484	0.000714566151145846	-3.12518277496565E-05	-0.00123501755297184
0.389754503965378	0.491566210985184	-0.0890963524580002	-2.08763831324177E-05	-0.000147258819197305	-0.00226461095735431
0.383338391780853	0.505470037460327	-0.072666808962822	-7.12084220140241E-05	0.000237582484260201	-0.00187430158257484
0.411539942026138	0.447660148143768	-0.0728473365306854	0.000781263108365238	0.00100743456277996	-0.000765307224355638
0.50091814994812	0.445487469434738	-0.0842243880033493	0.0017049090238288	0.00149232055991888	-0.00032865401590243
0.468185156583786	0.399679005146027	-0.0401372127234936	0.0020694665145129	0.0017899718368426	-0.000542895111721009
0.492883414030075	0.411953270435333	-0.0683689042925835	0.00104867981281132	0.000878649123478681	0.000218593369936571
0.413296848535538	0.431469410657883	-0.00673743290826678	0.00183734646998346	-0.000613068055827171	-0.000730077968910336
0.291639000177383	0.361685872077942	-0.098319448530674	0.00158548890613019	-0.00252956384792924	-0.001625822391361
0.286483824253082	0.345364809036255	-0.0424597449600697	0.00187607551924884	-0.00315154250711203	-0.00113505451008677
0.339360386133194	0.367204129695892	-0.0466231741011143	0.00253109075129032	-0.0017376703908667	-0.000431028543971479
0.377069294452667	0.399352669715881	-0.134111329913139	0.00290481257252395	-0.000678648008033633	0.000306495960103348
0.338519960641861	0.374742418527603	-0.0511066578328609	0.00210531405173242	-0.000201837028726004	-0.000516883796080947
0.363114446401596	0.412272423505783	-0.065983273088932	9.38731318456121E-05	-0.000233748491154984	-0.000481802329886705
0.384649127721787	0.511690557003021	-0.0565085187554359	-0.000518805754836649	-0.000301335530821234	-0.00148504914250225
0.419048994779587	0.569285273551941	0.00597908720374107	-0.00260360143147409	-0.000256779458140954	-0.00100491323973984
0.371681720018387	0.561236143112183	-0.0256001334637403	-0.00330089940689504	-0.000386124913347885	-0.001146424212493
0.317947238683701	0.565423011779785	-0.0324533097445965	-0.00150027312338352	-0.00215903180651367	-0.00187624886166304
0.289818078279495	0.464750915765762	-0.0758535712957382	-0.00130501436069608	-0.00246511143632233	-0.001620197086595
0.23158386349678	0.451900511980057	-0.0750955045223236	0.00050957832718268	-0.00355037185363472	-0.00167621939908713
0.18412658572197	0.385398179292679	-0.0945146381855011	1.93772193597397E-05	-0.00555785186588764	-0.0010791146196425
0.0929950475692749	0.40497025847435	-0.13608130812645	-0.000720087380614132	-0.00590582052245736	-0.00110005540773273
0.158982798457146	0.501574099063873	-0.050260417163372	-0.00182780181057751	-0.00490883970633149	-0.000824948830995709
0.170183539390564	0.509560108184814	0.0243359934538603	-0.00252043665386736	-0.00418980466201901	-0.00142649619374424
0.176286682486534	0.525389492511749	0.00113550201058388	-0.00276276329532266	-0.00451584765687585	-0.000799345842096955
0.15650862455368	0.534014523029327	0.00137743935920298	-0.0024360625538975	-0.00486967852339149	-0.00101551681291312
0.137101158499718	0.501071631908417	-0.0280476436018944	-0.00224820687435567	-0.00458863191306591	-0.00147072563413531
0.244893297553062	0.569824934005737	0.03022425994277	-0.00268766866065562	-0.00373888644389808	-0.00190202530939132
0.245237991213799	0.638800740242004	0.0396400205790997	-0.00351558602415025	-0.00342342630028725	-0.0030082305893302
0.269300490617752	0.586065530776978	0.0984301865100861	-0.00248150690458715	-0.00352596072480083	-0.00324558583088219
0.268382161855698	0.542317271232605	0.111024312674999	-0.0013404912315309	-0.0029158778488636	-0.00219752616249025
0.27184134721756	0.398093432188034	0.137314692139626	-0.000127386330859736	-0.00299666565842927	-0.000987289589829743
0.264173775911331	0.466098576784134	0.175867289304733	0.00039796982309781	-0.00303179118782282	-0.000815145031083375
0.24444654583931	0.488231420516968	0.143504574894905	-0.000291029020445421	-0.00222595781087875	-0.00035865101381205
0.260314792394638	0.511807918548584	0.196597471833229	-0.00121664756443352	-0.00157785788178444	-0.00123810465447605
0.313157856464386	0.559055268764496	0.152653455734253	-0.00245274277403951	-0.000901266641449183	-0.00129164615646005
0.363315850496292	0.608045995235443	0.210949867963791	-0.00257080630399287	-0.00101923476904631	-0.00208032294176519
0.341099172830582	0.564756572246552	0.185278758406639	-0.00197454611770809	0.000475791457574815	-0.00191325205378234
0.378514736890793	0.510343909263611	0.213373884558678	-0.00183748209383339	0.00130697584245354	-0.00226441770792007
0.443104028701782	0.516535699367523	0.233299508690834	-3.68169312423561E-05	0.00205447454936802	-0.00211414997465909
0.355852484703064	0.463651806116104	0.147804662585258	-0.000792148930486292	0.00118930253665894	-0.00154996279161423
0.29256871342659	0.55383962392807	0.240745350718498	-0.00049873162060976	-0.000211536229471676	-0.00105676578823477
0.249083265662193	0.593562841415405	0.194490760564804	-0.00149849592708051	-0.00121442193631083	-0.000717571703717113
0.18938435614109	0.530603885650635	0.0985475033521652	-0.00236077164299786	-0.00091988843632862	-0.00122453027870506
0.224513009190559	0.602447330951691	0.197110801935196	-0.00242073996923864	-0.00169647764414549	-0.000548129959497601
0.226716265082359	0.620196998119354	0.102205187082291	-0.00276624853722751	5.54060206923168E-05	-0.00107393006328493
0.234355643391609	0.530265808105469	0.107035160064697	-0.00128906348254532	-0.000537804153282195	-0.0024749452713877
0.242046177387238	0.450898438692093	0.0790174454450607	0.00031763780862093	-9.58239252213389E-05	-0.00249745883047581
0.320630997419357	0.42549741268158	0.0835897177457809	0.000588198250625283	0.00041801726911217	-0.00159679027274251
0.279581874608994	0.445439845323563	0.104253731667995	8.66566988406703E-05	0.0015021781437099	-0.00167785643134266
0.289620071649551	0.477456301450729	0.135374411940575	0.000241465808358043	0.000664590857923031	-0.00208291877061129
0.295453608036041	0.541905164718628	0.115985929965973	-0.00104449945501983	0.00069223705213517	-0.00189930095802993
0.334799766540527	0.517935991287231	0.102726936340332	-0.00105726427864283	0.000653341296128929	-0.00131014862563461
0.308958172798157	0.458442986011505	0.2383873462677	-0.0033584285993129	-0.000858407991472632	-0.000639980018604547
0.204565599560738	0.479350507259369	0.443929255008698	-0.0177521780133247	-0.013812605291605	-0.000968521519098431
-0.015827739611268	0.650046229362488	0.679912984371185	-0.0349725596606731	-0.0273273382335901	-0.00220074784010649
-0.144720032811165	0.801323354244232	0.813424646854401	-0.0479826852679253	-0.0378812849521637	-0.00355534185655415
-0.239250913262367	1.0057008266449	0.98823094367981	-0.0583052597939968	-0.0463867634534836	-0.00688428850844502
-0.388576596975327	1.1996978521347	0.966533362865448	-0.0642247423529625	-0.0540105924010277	-0.0103099038824439
-0.447055816650391	1.34310591220856	1.03008055686951	-0.0669302567839623	-0.0581124350428581	-0.0122467763721943
-0.543424844741821	1.41241097450256	1.01672184467316	-0.0678028836846352	-0.0595168694853783	-0.013829461298883
-0.644384860992432	1.44199860095978	0.999181091785431	-0.0679166689515114	-0.0606176257133484	-0.0149575965479016
-0.689392566680908	1.5386643409729	1.0098123550415	-0.0694172829389572	-0.0606289952993393	-0.0152883343398571
-0.66538268327713	1.6142795085907	1.04040360450745	-0.0721488371491432	-0.0614561289548874	-0.0145814158022404
-0.740013003349304	1.69077634811401	1.06680715084076	-0.076933816075325	-0.0639407485723495	-0.0136687634512782
-0.780884027481079	1.77302062511444	1.20150470733643	-0.0827720984816551	-0.0665600299835205	-0.0127864675596356
-0.810390830039978	1.85376667976379	1.28461313247681	-0.0877851024270058	-0.0685246661305428	-0.0116532435640693
-0.79906690120697	1.91328239440918	1.36360442638397	-0.0929977297782898	-0.0714862570166588	-0.0103239063173532
-0.794272601604462	1.93870031833649	1.3836065530777	-0.0967737287282944	-0.0708778724074364	-0.00896488595753908
-0.787760734558105	2.07955980300903	1.45879697799683	-0.099979504942894	-0.0712548345327377	-0.00720381317660213
-0.891970574855804	2.18667984008789	1.52083814144135	-0.106097608804703	-0.0727663040161133	-0.00543616618961096
-0.959565401077271	2.32247757911682	1.61611700057983	-0.114704564213753	-0.0776932388544083	-0.00408470630645752
-1.11810576915741	2.42622065544128	1.75435602664948	-0.125639870762825	-0.0863669961690903	-0.00454272143542767
-1.20318841934204	2.52404165267944	2.03388738632202	-0.136440649628639	-0.0946312099695206	-0.00536149740219116
-1.20610356330872	2.60555100440979	2.16541719436646	-0.145295441150665	-0.101564340293407	-0.00652723526582122
-1.2487370967865	2.69695544242859	2.21416664123535	-0.152505800127983	-0.104718551039696	-0.00696270214393735
-1.27021169662476	2.85161995887756	2.40417456626892	-0.156936794519424	-0.109297350049019	-0.00735907163470984
-1.37423717975616	2.93414759635925	2.47753953933716	-0.163901105523109	-0.113630145788193	-0.00748387724161148
-1.50409364700317	3.01274466514587	2.51261329650879	-0.171174377202988	-0.1195248067379	-0.00853449478745461
-1.60073959827423	3.12541174888611	2.67668724060059	-0.178832039237022	-0.124749340116978	-0.00881655234843493
-1.66164934635162	3.24019956588745	2.83795118331909	-0.187761917710304	-0.131918266415596	-0.0103589780628681
-1.72735190391541	3.35689806938171	2.86946201324463	-0.193985879421234	-0.136224210262299	-0.0107941152527928
-1.75275719165802	3.46732902526855	2.97166776657104	-0.202597424387932	-0.141377165913582	-0.0103323366492987
-1.86589765548706	3.52756524085999	3.10722947120667	-0.210768282413483	-0.145518019795418	-0.00939936004579067
-1.89063000679016	3.57398247718811	3.30532288551331	-0.219001680612564	-0.153082951903343	-0.00871769990772009
-2.07325577735901	3.63459467887878	3.39837074279785	-0.225310489535332	-0.158527553081512	-0.0104488441720605
-2.12665557861328	3.75712823867798	3.64926791191101	-0.234458297491074	-0.170277699828148	-0.0137964123860002
-2.25525665283203	3.92272806167603	3.67681074142456	-0.238148272037506	-0.176030248403549	-0.0164284724742174
-2.36052489280701	4.00574350357056	3.87323975563049	-0.248067781329155	-0.183847576379776	-0.0189715083688498
-2.429931640625	4.11035823822021	4.08681774139404	-0.261573225259781	-0.194951876997948	-0.0208015106618404
-2.48089241981506	4.29731702804565	4.32659530639648	-0.274874359369278	-0.203952103853226	-0.0203403793275356
-2.55933880805969	4.393310546875	4.54744720458984	-0.287712126970291	-0.210899695754051	-0.0185156743973494
-2.67813181877136	4.57930469512939	4.67081165313721	-0.296142995357513	-0.213871315121651	-0.0164082050323486
-2.81355619430542	4.67981386184692	5.04459095001221	-0.315810114145279	-0.225469306111336	-0.0168894082307816
-2.91219282150269	4.86297416687012	5.41422176361084	-0.333876311779022	-0.240221202373505	-0.0169354397803545
-3.02645611763	5.067063331604	5.78648376464844	-0.350452333688736	-0.253586113452911	-0.0201544538140297
-3.21138048171997	5.23517894744873	6.05805015563965	-0.365097314119339	-0.264421612024307	-0.0223661083728075
-3.26243829727173	5.47966384887695	6.03941202163696	-0.368502020835876	-0.267548173666	-0.0228916555643082
-3.34238886833191	5.77057456970215	5.64553785324097	-0.36620882153511	-0.259524703025818	-0.0196534898132086
-3.40899133682251	6.06022071838379	5.30844163894653	-0.369355469942093	-0.260242730379105	-0.0150003246963024
-3.57760953903198	6.28650808334351	5.62486362457275	-0.401818722486496	-0.277302414178848	-0.00860750768333673
-3.84163165092468	6.6338038444519	6.00227689743042	-0.426948636770248	-0.292252331972122	-0.00699321180582047
-4.00778818130493	6.97609949111938	6.25526094436646	-0.445657223463058	-0.30586501955986	-0.00907658319920301
-4.12358856201172	7.23367357254028	6.29642963409424	-0.456053763628006	-0.314957022666931	-0.0112075051292777
-4.26841306686401	7.37375354766846	6.45386695861816	-0.466724038124084	-0.323381245136261	-0.0125368712469935
-4.33195543289185	7.41965293884277	6.6808614730835	-0.474610567092896	-0.32931324839592	-0.0134542901068926
-4.37740755081177	7.55680465698242	6.86681461334229	-0.481026470661163	-0.335425704717636	-0.0152298370376229
-4.31737089157104	7.55804109573364	7.06354951858521	-0.483818978071213	-0.338418841362	-0.0168376602232456
-4.3276424407959	7.56842422485352	7.182448387146	-0.485148876905441	-0.338981419801712	-0.0161528382450342
-4.37596750259399	7.63083600997925	7.15149784088135	-0.486072987318039	-0.338242948055267	-0.0146983191370964
-4.36754560470581	7.58720874786377	7.27799797058105	-0.488455951213837	-0.337800323963165	-0.013452110812068
-4.29751682281494	7.5310263633728	7.42847394943237	-0.493667155504227	-0.339025408029556	-0.0119452103972435
-4.26779174804688	7.51092433929443	7.55728387832642	-0.494834780693054	-0.33785805106163	-0.0112057160586119
-4.31406927108765	7.54375600814819	7.74652338027954	-0.501916289329529	-0.339252233505249	-0.00961344502866268
-4.32843065261841	7.64411544799805	8.05323314666748	-0.515877246856689	-0.346095085144043	-0.00717219710350037
-4.36842679977417	7.68637180328369	8.32679176330566	-0.526975333690643	-0.351930201053619	-0.00642569689080119
-4.33412027359009	7.74727773666382	8.4242992401123	-0.530761420726776	-0.354562312364578	-0.00710325408726931
-4.31294631958008	7.70042610168457	8.29708003997803	-0.526931524276733	-0.350845515727997	-0.0109529960900545
-4.26636981964111	7.7042441368103	8.1901969909668	-0.51881468296051	-0.347327291965485	-0.0142756626009941
-4.27680540084839	7.70625591278076	8.1825122833252	-0.519864678382874	-0.3504279255867	-0.013302787207067
-4.35500383377075	7.74397325515747	8.21018218994141	-0.520000994205475	-0.351384580135345	-0.0128519348800182
-4.41756200790405	7.72890138626099	8.28008460998535	-0.52382618188858	-0.352788239717484	-0.0108572533354163
-4.38517284393311	7.77592754364014	8.31925773620605	-0.528333067893982	-0.3546342253685	-0.0108183091506362
-4.26278734207153	7.74395370483398	8.33169841766357	-0.527130007743835	-0.352280020713806	-0.008455247618258
-4.1972222328186	7.72793912887573	8.36968517303467	-0.52686995267868	-0.348650813102722	-0.00679392414167523
-4.10934638977051	7.69856739044189	8.22606086730957	-0.5182004570961	-0.342698663473129	-0.00340784923173487
-4.06157684326172	7.76022005081177	8.24673843383789	-0.519236087799072	-0.341880530118942	-0.000810246856417507
-4.07482528686523	7.71518278121948	8.33242797851563	-0.525866210460663	-0.342811405658722	0.0012882478768006
-4.14700698852539	7.7898736000061	8.21749305725098	-0.521993517875671	-0.340933531522751	0.000979705830104649
-4.21595573425293	7.88312578201294	8.38462829589844	-0.528909504413605	-0.348682820796967	-0.00272882310673594
-4.29982995986938	7.91856527328491	8.36130809783936	-0.533874988555908	-0.354812175035477	-0.0056840730831027
-4.37973928451538	7.99549913406372	8.22058296203613	-0.527623534202576	-0.352477461099625	-0.00736183952540159
-4.3796558380127	8.03129959106445	8.39284038543701	-0.53529292345047	-0.357623726129532	-0.00610089302062988
-4.41925382614136	8.09703540802002	8.55477619171143	-0.545899927616119	-0.362679004669189	-0.00358960940502584
-4.51339101791382	8.20569324493408	8.60733318328857	-0.548476696014404	-0.363399803638458	-0.00184254185296595
-4.56159067153931	8.33752918243408	8.9170093536377	-0.559721887111664	-0.372067898511887	-0.00256987893953919
-4.68090915679932	8.41145420074463	9.46969318389893	-0.580471396446228	-0.387933850288391	-0.00393109768629074
-4.74903964996338	8.49240493774414	9.8402738571167	-0.593386709690094	-0.399653851985931	-0.00564398616552353
-4.78982973098755	8.5447940826416	9.93149375915527	-0.593303084373474	-0.402642786502838	-0.00871730875223875
-4.79531860351563	8.52873134613037	10.1437816619873	-0.602057456970215	-0.409714788198471	-0.0107441805303097
-4.86448287963867	8.59170246124268	10.3390350341797	-0.605202376842499	-0.413421273231506	-0.0109353689476848
-4.85704660415649	8.68755626678467	10.3334112167358	-0.608566224575043	-0.414663881063461	-0.0100480476394296
-4.90446996688843	8.85857486724854	10.7218399047852	-0.627521812915802	-0.42316672205925	-0.00802267529070377
-4.96748542785645	9.03325366973877	10.812952041626	-0.634025275707245	-0.425006896257401	-0.00333263841457665
-4.98930549621582	9.23738670349121	10.7857685089111	-0.641303837299347	-0.422646194696426	-0.000373447110177949
-5.02935028076172	9.33017349243164	11.0387287139893	-0.652830898761749	-0.428168803453445	0.00166684540454298
-5.09201574325562	9.40483856201172	11.2617654800415	-0.662350714206696	-0.431275427341461	0.00445543229579926
-5.00324440002441	9.49449920654297	11.548791885376	-0.671533226966858	-0.436097055673599	0.00462492415681481
-5.02560710906982	9.4971170425415	11.5296115875244	-0.667623043060303	-0.432237803936005	0.00287466985173523
-4.96538352966309	9.49084091186523	11.8213481903076	-0.669856190681458	-0.435261607170105	0.00192835426423699
-4.92213487625122	9.47251033782959	11.9467506408691	-0.674949645996094	-0.43678429722786	0.00249874917790294
-4.93276977539063	9.53492546081543	12.0228796005249	-0.672659873962402	-0.436139345169067	0.00208515184931457
-4.88941097259521	9.47150802612305	12.0304574966431	-0.673150300979614	-0.435186356306076	0.00321062211878598
-4.88773202896118	9.45629405975342	12.1738262176514	-0.676813542842865	-0.434137940406799	0.00628112722188234
-4.86275053024292	9.37594795227051	12.0570011138916	-0.673001945018768	-0.42780002951622	0.00888826511800289
-4.83054685592651	9.3901195526123	12.064715385437	-0.6766357421875	-0.428010076284409	0.0101713547483087
-4.9025936126709	9.45222949981689	12.254451751709	-0.679449915885925	-0.431159019470215	0.010785074904561
-5.00667381286621	9.58975124359131	12.2460241317749	-0.684696018695831	-0.43478661775589	0.00851571280509233
-5.14155006408691	9.7248363494873	12.0831670761108	-0.684161901473999	-0.440295934677124	0.0052640181966126
-5.26271915435791	9.80044174194336	12.4093933105469	-0.70472776889801	-0.455362230539322	0.00188171723857522
-5.41045808792114	9.93379402160645	12.9332284927368	-0.724017441272736	-0.472793221473694	-0.00259468704462051
-5.62340116500854	10.0006151199341	13.2448101043701	-0.731677174568176	-0.481295824050903	-0.00612258818000555
-5.78765344619751	10.0898590087891	13.1371965408325	-0.728714525699615	-0.481077015399933	-0.00717580690979958
-5.84000205993652	10.3490858078003	13.5784330368042	-0.745335042476654	-0.493925243616104	-0.00741526344791055
-5.96407318115234	10.4157390594482	13.9891548156738	-0.765545547008514	-0.505023062229156	-0.004351407289505
-6.00575494766235	10.5824317932129	14.3439636230469	-0.778581142425537	-0.511351585388184	-0.00213792291469872
-6.01466035842896	10.7801990509033	14.4688196182251	-0.785857796669006	-0.516698002815247	0.000559342443011701
-6.05813312530518	10.9408369064331	14.6411533355713	-0.793509304523468	-0.520249366760254	0.000885291490703821
-6.06495380401611	11.1070222854614	14.6948776245117	-0.802691876888275	-0.523698747158051	0.00143292837310582
-6.08174467086792	11.378716468811	14.9522504806519	-0.815835416316986	-0.530994057655334	0.00421991338953376
-6.19221115112305	11.5906686782837	14.6149711608887	-0.815295219421387	-0.524963319301605	0.00885210558772087
-6.19737768173218	11.7954635620117	14.9633092880249	-0.834758996963501	-0.531646549701691	0.0114877000451088
-6.2098388671875	12.1325035095215	15.4997491836548	-0.861285269260406	-0.542766988277435	0.0136962756514549
-6.261474609375	12.2054424285889	16.1653289794922	-0.889171063899994	-0.556799530982971	0.016636073589325
-6.25367116928101	12.4035425186157	16.1359920501709	-0.888724327087402	-0.555903196334839	0.0177889429032803
-6.25583219528198	12.506064414978	16.1422557830811	-0.892188191413879	-0.556081712245941	0.0191933698952198
-6.29955768585205	12.54283618927	15.7959241867065	-0.887548744678497	-0.550191819667816	0.0228283349424601
-6.29252290725708	12.6260890960693	15.404932975769	-0.8842733502388	-0.546424210071564	0.024197231978178
-6.46022415161133	12.6306352615356	15.1598711013794	-0.882702648639679	-0.547395706176758	0.0218471735715866
-6.54162979125977	12.6982307434082	15.1415014266968	-0.886689424514771	-0.553817868232727	0.0189057812094688
-6.66965579986572	12.5768032073975	15.1735963821411	-0.888166785240173	-0.560533463954926	0.0139011228457093
-6.811194896698	12.5657873153687	15.1193542480469	-0.879412770271301	-0.562634766101837	0.00860767252743244
-6.97865152359009	12.4940824508667	15.2217464447021	-0.879705369472504	-0.567318022251129	0.000978741911239922
-7.14870738983154	12.5707349777222	15.5521860122681	-0.893299877643585	-0.584737181663513	-0.00415476923808455
-7.36962699890137	12.6885852813721	15.6708288192749	-0.89653080701828	-0.590346276760101	-0.00707344803959131
-7.46732568740845	12.7187547683716	16.1070499420166	-0.916252553462982	-0.604790031909943	-0.00792080909013748
-7.51732587814331	12.8494777679443	16.2598762512207	-0.918117761611938	-0.606621265411377	-0.00572876166552305
-7.55131721496582	12.9153928756714	15.9194135665894	-0.910880446434021	-0.602371037006378	-0.00645536230877042
-7.57444190979004	12.9011287689209	15.9232397079468	-0.911954939365387	-0.6036177277565	-0.00693319085985422
-7.66605234146118	12.9479475021362	15.9058351516724	-0.910545170307159	-0.604618489742279	-0.00970606692135334
-7.82549428939819	13.0521907806396	15.7928886413574	-0.908183813095093	-0.604316592216492	-0.0152320228517056
-8.04154872894287	13.2786312103271	15.407769203186	-0.902401268482208	-0.602034270763397	-0.0186357870697975
-8.18472385406494	13.421648979187	15.9966869354248	-0.931295454502106	-0.62445193529129	-0.0187697652727365
-8.32239627838135	13.6914472579956	16.232982635498	-0.945686280727386	-0.631354868412018	-0.0157118141651154
-8.33226585388184	13.9858551025391	16.3789520263672	-0.95220685005188	-0.635212004184723	-0.0150212459266186
-8.38239765167236	14.0330066680908	16.8520526885986	-0.974743127822876	-0.647316694259644	-0.0108651770278811
-8.36309909820557	14.1766576766968	16.882568359375	-0.970196545124054	-0.641765236854553	-0.00646699266508222
-8.36616992950439	14.1566343307495	17.0609683990479	-0.979543387889862	-0.647451817989349	-0.00680101383477449
-8.43205451965332	14.0987281799316	16.9968338012695	-0.974114656448364	-0.641508340835571	-0.00932769663631916
-8.54278373718262	14.1782035827637	16.7996978759766	-0.968705534934998	-0.644057154655457	-0.016774034127593
-8.60622310638428	14.2362327575684	17.2259635925293	-0.984535098075867	-0.65770959854126	-0.0194498132914305
-8.66286659240723	14.32985496521	17.3059749603271	-0.988774597644806	-0.65931636095047	-0.0189005080610514
-8.62319850921631	14.4439764022827	17.3443164825439	-0.992981195449829	-0.657874524593353	-0.0159718096256256
-8.55175113677979	14.4293775558472	17.5159797668457	-1.00064337253571	-0.658372700214386	-0.0108456406742334
-8.56366539001465	14.4860944747925	17.2915191650391	-0.989957690238953	-0.649183511734009	-0.00855409540235996
-8.52769756317139	14.4952507019043	17.0666217803955	-0.984748363494873	-0.645921885967255	-0.0084429606795311
-8.59779167175293	14.5346670150757	17.1184940338135	-0.985956907272339	-0.648008286952972	-0.0098565760999918
-8.58690452575684	14.7343788146973	16.8836078643799	-0.984328627586365	-0.641560852527618	-0.0117756202816963
-8.67422485351563	14.9776744842529	16.8438892364502	-0.99223655462265	-0.64315277338028	-0.0127872563898563
-8.72418880462646	15.2173099517822	17.1089458465576	-1.00729548931122	-0.650963425636292	-0.0082528367638588
-8.75701522827148	15.386302947998	17.2805023193359	-1.02351665496826	-0.654723107814789	-0.00235990365035832
-8.69327354431152	15.5230112075806	17.4903926849365	-1.03338515758514	-0.656459748744965	0.00127698865253478
-8.62204265594482	15.5392990112305	17.4037303924561	-1.03243243694305	-0.651590287685394	0.00482770660892129
-8.58677387237549	15.4291830062866	17.5581474304199	-1.03596568107605	-0.652015686035156	0.00737192435190082
-8.58272743225098	15.4713163375854	17.4619579315186	-1.02908515930176	-0.647470235824585	0.00652218423783779
-8.69718074798584	15.3790626525879	17.5749530792236	-1.03208792209625	-0.654047846794128	0.00167544605210423
-8.69544219970703	15.2845497131348	17.6830425262451	-1.03173696994781	-0.658637404441834	-0.0023257527500391
-8.72568035125732	15.1428279876709	17.7212085723877	-1.02824461460114	-0.658003449440002	-0.00665344391018152
-8.76025009155273	14.9904108047485	18.0442905426025	-1.03467297554016	-0.663560926914215	-0.0105213280767202
-8.75482559204102	14.9613103866577	18.042896270752	-1.02936387062073	-0.661028444766998	-0.0138032967224717
-8.6489782333374	14.9082813262939	18.2780075073242	-1.03764450550079	-0.661207318305969	-0.0121877668425441
-8.474045753479	14.8230934143066	18.3714485168457	-1.03950083255768	-0.657694339752197	-0.0073218597099185
-8.27115821838379	14.6761875152588	18.1348686218262	-1.02743232250214	-0.645016968250275	-0.00163677800446749
-8.14368629455566	14.4525232315063	17.9235572814941	-1.01474070549011	-0.637006640434265	0.00182398827746511
-8.09948635101318	14.3436584472656	17.789758682251	-1.00383305549622	-0.635007083415985	0.000756537541747093
-8.12241554260254	14.2735424041748	17.6890869140625	-0.996826648712158	-0.636313080787659	-0.00238015898503363
-8.20376873016357	14.2541608810425	17.7086544036865	-0.997853994369507	-0.640837848186493	-0.00734936585649848
-8.18621444702148	14.1875839233398	17.5546398162842	-0.989124536514282	-0.637319326400757	-0.0106749963015318
-8.08854198455811	14.055778503418	17.4254608154297	-0.981664776802063	-0.631568491458893	-0.0104195773601532
-7.82179117202759	13.8896102905273	17.2266616821289	-0.968865752220154	-0.620170295238495	-0.00538197532296181
-7.5925669670105	13.68235206604	17.2141399383545	-0.963714241981506	-0.611705839633942	0.000563632172998041
-7.34799146652222	13.5360689163208	17.1414318084717	-0.957029700279236	-0.601268827915192	0.00687495712190866
-7.20722198486328	13.3739852905273	17.156494140625	-0.954008936882019	-0.596995770931244	0.00964762177318335
-7.12274217605591	13.1815481185913	17.1039619445801	-0.942737460136414	-0.591218888759613	0.00815360806882381
-7.16412925720215	13.1050577163696	16.6525268554688	-0.917479395866394	-0.577203631401062	0.00480178324505687
-7.24393892288208	13.0664930343628	15.7715244293213	-0.893156290054321	-0.56498384475708	0.00220829551108181
-7.29806041717529	13.0119428634644	15.4637136459351	-0.888899564743042	-0.563071370124817	0.00138765794690698
-7.22249937057495	12.9390726089478	15.2455034255981	-0.880207896232605	-0.558643817901611	0.000466939643956721
-7.04083633422852	12.7332801818848	15.1933898925781	-0.873694121837616	-0.555940389633179	-0.000498566660098732
-6.84849405288696	12.3491859436035	15.3495740890503	-0.866761207580566	-0.554840922355652	-0.000192124745808542
-6.63996934890747	12.0178298950195	15.2296304702759	-0.850147724151611	-0.541504919528961	-0.000229996148846112
-6.33202695846558	11.6766557693481	14.8093128204346	-0.825325310230255	-0.526488125324249	0.000419555581174791
-6.1035418510437	11.3264169692993	14.3879499435425	-0.804748952388763	-0.511572539806366	0.00115579983685166
-5.7652735710144	10.8722496032715	14.1962280273438	-0.789835095405579	-0.499903500080109	0.00315888645127416
-5.3775110244751	10.2493457794189	13.728141784668	-0.759859800338745	-0.479631274938583	0.00642378255724907
-4.85653257369995	9.45703315734863	12.7246198654175	-0.709626078605652	-0.446111232042313	0.00896239187568426
-4.14602470397949	8.38813591003418	11.773777961731	-0.658339202404022	-0.412593692541122	0.0101634068414569
-3.36370778083801	7.1686487197876	10.4521913528442	-0.58515191078186	-0.363309174776077	0.0088928546756506
-2.50411081314087	5.87556123733521	9.35988521575928	-0.504192769527435	-0.311566382646561	0.00630990136414766
-1.70621955394745	4.65175533294678	8.095871925354	-0.413679331541061	-0.252537876367569	0.00684158504009247
-1.07476270198822	3.56106448173523	6.52025985717773	-0.323307633399963	-0.190673381090164	0.00919933989644051
-0.504779279232025	2.62506985664368	5.1149697303772	-0.248276129364967	-0.13948655128479	0.0132378023117781
-0.103928998112679	1.81607568264008	3.61103129386902	-0.175424471497536	-0.0939682498574257	0.0152638824656606
0.122361972928047	1.15616917610168	2.37305808067322	-0.119012050330639	-0.0636579990386963	0.0147742377594113
0.102519698441029	0.606710910797119	1.2478404045105	-0.0672745555639267	-0.0393602401018143	0.0112513108178973
0.052498783916235	0.326557636260986	0.151088297367096	-0.0215654838830233	-0.0208419971168041	0.00385742750950158
0.123779974877834	0.185986533761024	-0.311529546976089	-0.00369658856652677	-0.0122973043471575	0.0015223566442728
0.250594913959503	0.170079320669174	-0.507000863552094	-0.00261094956658781	-0.00785954482853413	0.00116608140524477
0.378809660673141	0.248306199908257	-0.526855170726776	-0.0040685492567718	-0.00542665738612413	0.000402549310820177
0.469474643468857	0.473979592323303	-0.510550677776337	-0.0065498286858201	-0.00501266960054636	-0.000454515567980707
0.436511337757111	0.607145428657532	-0.613460838794708	-0.00992465950548649	-0.00515037355944514	-0.00151730759534985
0.400173783302307	0.692488551139832	-0.627654910087585	-0.0117688486352563	-0.00647117709740996	-0.00264478172175586
0.355576992034912	0.732520043849945	-0.586970567703247	-0.0118068270385265	-0.0067927842028439	-0.001788574969396
0.310481190681458	0.736085176467896	-0.550937175750732	-0.0125800101086497	-0.00832360237836838	-0.00104077672585845
0.266122668981552	0.758539021015167	-0.564809381961823	-0.0124506345018744	-0.00924326106905937	-0.00110958737786859
0.306396722793579	0.790981292724609	-0.481247216463089	-0.0126181580126286	-0.00768420333042741	-0.00138849182985723
0.330920219421387	0.833157777786255	-0.414907068014145	-0.0141268754377961	-0.00699769658967853	-0.000333515141392127
0.308701783418655	0.935758471488953	-0.31168207526207	-0.0154343117028475	-0.00641133356839418	-0.00104187789838761
0.299032181501389	1.07940053939819	-0.251032590866089	-0.0165244769304991	-0.00809090305119753	-0.00235013337805867
0.228447109460831	1.06526350975037	-0.222906559705734	-0.0188566166907549	-0.006770602427423	-0.00277429400011897
0.198263853788376	1.12890005111694	-0.149794906377792	-0.0181691255420446	-0.00784187484532595	-0.00265587843023241
0.130938515067101	1.14314484596252	-0.13431790471077	-0.0179771799594164	-0.00950656365603209	-0.00233191903680563
0.0297107305377722	1.06848573684692	-0.0837503969669342	-0.0174416620284319	-0.010554070584476	-0.00185494718607515
0.0418880395591259	0.983029663562775	-0.0383881963789463	-0.0149212740361691	-0.0107121374458075	-0.00110426603350788
-0.0194721296429634	0.857388436794281	-0.0338303074240685	-0.0130545673891902	-0.0105003919452429	-0.000247324293013662
0.0108111277222633	0.778980791568756	0.0757978186011314	-0.0108708618208766	-0.0103654153645039	-0.0013387834187597
0.0720518603920937	0.731175363063812	0.0482335649430752	-0.00984487030655146	-0.00830381643027067	-0.00144375243689865
0.0798929780721664	0.691658854484558	0.106214098632336	-0.00934471003711224	-0.0066764997318387	-0.00161621568258852
0.137003853917122	0.678292155265808	0.0584803037345409	-0.00975209102034569	-0.0053959391079843	-0.00119045120663941
0.243985578417778	0.590589582920074	0.0954405665397644	-0.00738348020240664	-0.00412097433581948	-0.00202787318266928
0.341065049171448	0.521872282028198	0.153107523918152	-0.00519269704818726	-0.000775765685830265	-0.000111517962068319
0.320956408977509	0.425209373235703	0.210275039076805	-0.00386863551102579	-0.00120476691517979	0.000445960758952424
0.209156423807144	0.463552236557007	0.23435415327549	-0.00394438905641437	-0.00386816635727882	9.4511742645409E-05
0.0897161215543747	0.416441261768341	0.237886428833008	-0.00569549668580294	-0.00594128528609872	-0.00135556946042925
0.0876377820968628	0.505444705486298	0.274873822927475	-0.0064753950573504	-0.00563311344012618	-0.00101666699629277
0.169556140899658	0.564352214336395	0.355607151985168	-0.00859548710286617	-0.00496936263516545	-0.000538408407010138
0.28779661655426	0.689228653907776	0.381136953830719	-0.0083150714635849	-0.00313807092607021	0.000521082431077957
0.26293084025383	0.692670285701752	0.384512841701508	-0.00844307616353035	-0.00263059791177511	0.000763806106988341
0.184388905763626	0.577064216136932	0.451614439487457	-0.00699073448777199	-0.00398066639900208	0.00020626062178053
0.0701777338981628	0.528694093227386	0.565153777599335	-0.00572192622348666	-0.00574608193710446	-0.000376732321456075
0.0226479098200798	0.563884615898132	0.507474005222321	-0.00626451196148992	-0.0073460079729557	-0.000734912988264114
-0.045598030090332	0.560852766036987	0.603394150733948	-0.00720297172665596	-0.00665058754384518	-0.00192492757923901
-0.0448834300041199	0.714423060417175	0.617382824420929	-0.00974547956138849	-0.00650166859850287	-0.0020766113884747
0.0253391899168491	0.864695370197296	0.697896003723145	-0.0116614988073707	-0.0067082904279232	-0.00197940855287015
0.0287440735846758	0.99023300409317	0.691531658172607	-0.0160637814551592	-0.00766170583665371	-0.00137126061599702
-0.192641213536263	1.1134911775589	0.701994180679321	-0.0308934915810823	-0.0217664707452059	-0.00387506582774222
-0.561014235019684	1.43182706832886	0.9964959025383	-0.0587393119931221	-0.0493103601038456	-0.00741391675546765
-1.15298891067505	1.84126389026642	1.29522716999054	-0.101653151214123	-0.083269938826561	-0.00960248708724976
-1.73433637619019	2.66628861427307	1.88250243663788	-0.146848604083061	-0.123192943632603	-0.013710068538785
-2.39285588264465	3.52579307556152	2.44264006614685	-0.199245825409889	-0.163253545761108	-0.0170443374663591
-3.02249097824097	4.29585695266724	3.10467147827148	-0.248419404029846	-0.199378833174706	-0.0211917497217655
-3.4601469039917	5.11737108230591	3.71219062805176	-0.292725741863251	-0.233043745160103	-0.0246422309428453
-3.88997650146484	5.6780686378479	4.47856664657593	-0.335910826921463	-0.264128476381302	-0.0273091308772564
-4.15117073059082	6.31567335128784	5.12366056442261	-0.372344493865967	-0.289242327213287	-0.0276256185024977
-4.44637393951416	6.8806004524231	5.6489782333374	-0.412731170654297	-0.314163327217102	-0.0285778343677521
-4.71802473068237	7.4582633972168	6.32282829284668	-0.455730497837067	-0.339918255805969	-0.0287647321820259
-5.03801870346069	8.01637840270996	7.00082874298096	-0.494210749864578	-0.364516139030457	-0.0268837660551071
-5.34304046630859	8.43957901000977	7.537269115448	-0.532034337520599	-0.387599289417267	-0.0224880483001471
-5.65895318984985	8.91197109222412	7.91505289077759	-0.564659953117371	-0.406325548887253	-0.0190982352942228
-5.8788595199585	9.31922340393066	8.53440475463867	-0.599203824996948	-0.427122533321381	-0.0169014316052198
-5.97069787979126	9.80640125274658	8.74713802337646	-0.614541232585907	-0.432033330202103	-0.0161566268652678
-6.09533023834229	10.2116565704346	9.13964748382568	-0.638823330402374	-0.441460162401199	-0.0161959864199162
-6.23789501190186	10.6719198226929	9.75245475769043	-0.672745704650879	-0.458610445261002	-0.0141490055248141
-6.40637588500977	11.1898403167725	10.1486349105835	-0.701523780822754	-0.47216135263443	-0.0102457953616977
-6.63223791122437	11.7290201187134	10.173113822937	-0.723867356777191	-0.473264247179031	-0.00418334826827049
-6.82882595062256	12.1883640289307	10.8225030899048	-0.76674622297287	-0.49487242102623	0.00336242979392409
-7.10885000228882	12.6768665313721	11.2689647674561	-0.802989184856415	-0.512669146060944	0.00808798242360353
-7.39222764968872	12.9607038497925	11.7437629699707	-0.82950222492218	-0.523701548576355	0.00844826083630323
-7.47414064407349	13.2449712753296	12.1695566177368	-0.8436239361763	-0.534989535808563	0.00342649593949318
-7.53735208511353	13.3525915145874	12.5884761810303	-0.856170117855072	-0.549960255622864	-0.00334280589595437
-7.36327886581421	13.5144624710083	13.0344591140747	-0.865679800510406	-0.55405592918396	-0.00649371277540922
-7.184898853302	13.5545101165771	12.761417388916	-0.853930056095123	-0.536275029182434	-0.00554686086252332
-6.86535978317261	13.4699392318726	13.1166219711304	-0.870771408081055	-0.53341418504715	0.00439271610230207
-6.39813327789307	13.233814239502	13.0886812210083	-0.868137657642365	-0.516943395137787	0.0202430114150047
-6.12667942047119	12.7440595626831	12.8618087768555	-0.846471607685089	-0.493700444698334	0.0330979600548744
-5.78924751281738	12.071346282959	12.7868566513062	-0.826575815677643	-0.481444537639618	0.036644235253334
-5.38169479370117	11.257866859436	12.1954078674316	-0.780812740325928	-0.45988342165947	0.0334265604615211
-4.9283652305603	10.3427305221558	11.5034103393555	-0.730070948600769	-0.434301853179932	0.0271303318440914
-4.30695581436157	9.36420917510986	10.6786317825317	-0.66602349281311	-0.401342242956162	0.0193429421633482
-3.61520314216614	8.12114238739014	9.38173580169678	-0.59313839673996	-0.357552349567413	0.0129184387624264
-2.80254697799683	6.8094220161438	8.519606590271	-0.519631564617157	-0.317372292280197	0.0103691443800926
-2.01320171356201	5.63269281387329	7.67588996887207	-0.446847319602966	-0.270057171583176	0.0135154146701097
-1.30045211315155	4.46035623550415	6.56677961349487	-0.365823894739151	-0.211640253663063	0.0184808764606714
-0.524334609508514	3.35890769958496	5.32094573974609	-0.284239619970322	-0.156088680028915	0.0248440131545067
0.0952068865299225	2.26937890052795	3.67909336090088	-0.199326127767563	-0.0961650982499123	0.0271420311182737
0.401513934135437	1.47685670852661	2.03209900856018	-0.114082843065262	-0.0453691631555557	0.0227737221866846
0.531654894351959	0.846642255783081	0.916810572147369	-0.0566310323774815	-0.0181697588413954	0.0163752529770136
0.532051086425781	0.417048901319504	0.125825867056847	-0.0164735298603773	-0.00539130996912718	0.00627752486616373
0.384377658367157	0.143263056874275	-0.219582632184029	0.000549397722352296	-0.00163654901552945	-0.000428093189839274
0.417385637760162	0.0906087607145309	-0.270969539880753	0.00178756087552756	-0.00177395809441805	0.000315483222948387
0.466643154621124	0.250445365905762	-0.252265840768814	-0.0013418598100543	-0.00315169780515134	0.00234104879200459
0.357788145542145	0.427447736263275	-0.27141797542572	-0.00468089571222663	-0.00540643744170666	0.00196516001597047
0.194846853613853	0.455120414495468	-0.310800582170486	-0.00684987893328071	-0.00652533303946257	0.00164095708169043
0.186868846416473	0.580736398696899	-0.319740504026413	-0.00785294082015753	-0.00769776152446866	0.000524604110978544
0.189685717225075	0.613754987716675	-0.25847727060318	-0.00748804491013289	-0.00753011414781213	0.00037170120049268
0.318223387002945	0.680444538593292	-0.188521787524223	-0.00801093783229589	-0.00645079696550965	0.000848338240757585
0.369356632232666	0.770574033260345	-0.15867517888546	-0.00922779366374016	-0.00408216612413526	0.000754790671635419
0.365716844797134	0.828798711299896	-0.148399144411087	-0.0115673579275608	-0.00386875332333148	-0.0015579181490466
0.290567189455032	0.916727721691132	-0.0642917305231094	-0.0129804331809282	-0.00432920083403587	-0.0042184884659946
0.186100229620934	0.947446525096893	-0.048958532512188	-0.0139244655147195	-0.00523212132975459	-0.00475883111357689
0.202424049377441	1.01481509208679	0.0164794940501451	-0.014518978074193	-0.0060861581005156	-0.00305822608061135
0.0972125381231308	1.01187813282013	-0.0146327978000045	-0.0155060039833188	-0.0074540195055306	-0.00189694378059357
0.043003935366869	1.00708043575287	0.0187998879700899	-0.0141997337341309	-0.00888617523014545	-0.00109477702062577
-0.0268492791801691	0.882412612438202	-0.0359283909201622	-0.0128656160086393	-0.00829577445983887	-0.00141347013413906
0.0146624036133289	0.808567583560944	0.00972317717969418	-0.0111444490030408	-0.00803536456078291	-0.000971523695625365
0.100987568497658	0.763567566871643	0.0145694157108665	-0.00795261655002832	-0.00693022226914763	-0.000903523119632155
0.143695846199989	0.718368291854858	-0.0112148271873593	-0.00741612585261464	-0.00601336359977722	-0.000126821221783757
0.0406238064169884	0.664345145225525	-0.0247378181666136	-0.00631960155442357	-0.00729810819029808	-0.000107510837551672
-0.0510535910725594	0.610789179801941	-0.00252228882163763	-0.00719987461343408	-0.0078746834769845	-0.00143672933336347
-0.000920047576073557	0.754964470863342	0.0796906426548958	-0.00730180274695158	-0.00856482051312923	-0.00154184736311436
0.045014213770628	0.816054165363312	0.0681406557559967	-0.00935739185661078	-0.00877513643354177	-0.000904233136679977
0.159869387745857	0.778792381286621	0.0922501534223557	-0.00851497426629066	-0.0053417282178998	-0.000295916775939986
0.237528294324875	0.694836854934692	0.116607122123241	-0.0078026195988059	-0.00352588621899486	-0.000110191227577161
0.229128882288933	0.668626666069031	0.050588246434927	-0.00832774210721254	-0.00237208744511008	0.000181021721800789
0.172187566757202	0.663471341133118	0.143733128905296	-0.00639150943607092	-0.00481359381228685	-0.000509452074766159
0.0779349282383919	0.555978775024414	0.18211467564106	-0.00600301241502166	-0.00580294523388147	-0.000340816652169451
0.123005554080009	0.671800196170807	0.22514034807682	-0.00650235963985324	-0.00536074489355087	-0.000452304433565587
0.184955224394798	0.687757670879364	0.182708159089088	-0.00814369134604931	-0.00414401618763804	-0.0012518105795607
0.293055921792984	0.731250762939453	0.218939796090126	-0.00881858076900244	-0.000874309800565243	-0.00136175006628036
0.36328649520874	0.724449872970581	0.246977463364601	-0.00827652961015701	-0.000376166455680504	-0.00142337533179671
0.351709425449371	0.660497009754181	0.260356366634369	-0.00679141841828823	0.000422676705056801	-0.000617757788859308
0.266560286283493	0.582961142063141	0.263605117797852	-0.00516621861606836	-0.00066335906740278	0.000290054507786408
0.126153588294983	0.463432252407074	0.256887644529343	-0.00321777304634452	-0.00423547113314271	-0.000768831407185644
0.0342231392860413	0.355949968099594	0.307020246982574	-0.00290322676301003	-0.00437040068209171	0.00013375461276155
0.112891398370266	0.342129051685333	0.341348201036453	-0.00207691779360175	-0.00339266215451062	0.00164992944337428
0.215046107769012	0.386984288692474	0.343867361545563	-0.00205684895627201	-0.00248154811561108	0.00109984946902841
0.335238426923752	0.467712581157684	0.323386013507843	-0.0020640748552978	-0.000609538634307683	0.00127205310855061
0.366294085979462	0.377199202775955	0.269492864608765	-0.00264833634719253	0.000774482847191393	0.000377977412426844
0.357159972190857	0.380935609340668	0.313141822814941	-0.00255929981358349	0.00030936996336095	0.000197234709048644
0.342317014932632	0.438565373420715	0.288407355546951	-0.00161405792459846	-0.000311441224766895	-0.000513751350808889
0.350012719631195	0.38396167755127	0.288121283054352	-0.00219053542241454	0.000231431244174019	-0.000278890482150018
0.440088182687759	0.37710765004158	0.216222584247589	-0.00204765214584768	0.0014016650384292	-0.000344187632435933
0.514569103717804	0.377556055784225	0.199532017111778	-0.00200842949561775	0.00252898572944105	6.18210833636113E-05
0.467981815338135	0.346299320459366	0.241787821054459	-0.00224827043712139	0.00268443906679749	0.000324733497109264
0.358407348394394	0.430043905973434	0.211137622594833	-0.00374077097512782	0.00113489455543458	0.000519124907441437
0.224999859929085	0.492239207029343	0.237649947404861	-0.00408803718164563	-0.00227226968854666	0.000700500269886106
0.152293309569359	0.485610246658325	0.203666865825653	-0.00452947616577148	-0.00370640354231	0.00165445217862725
0.113419622182846	0.479191988706589	0.168959721922874	-0.00424580927938223	-0.00472224643453956	0.00135947612579912
0.059041690081358	0.53278648853302	0.234939962625504	-0.00520106544718146	-0.00443543354049325	-0.000272544741164893
0.0601059757173061	0.657970786094666	0.282100647687912	-0.00675680208951235	-0.00533222919330001	-0.00133413320872933
-0.0393100045621395	0.852557241916656	0.389686793088913	-0.0109317973256111	-0.00696778669953346	-0.00243512075394392
-0.161576822400093	1.05221319198608	0.407041728496552	-0.0141802448779345	-0.00932315737009048	-0.00393475126475096
-0.201286986470222	1.10809504985809	0.508123457431793	-0.0201922878623009	-0.0128765571862459	-0.00368769536726177
-0.351964265108109	1.20813679695129	0.780413866043091	-0.0409843921661377	-0.0285087171941996	-0.00432035187259316
-0.657345354557037	1.49953007698059	1.15865588188171	-0.0714845955371857	-0.0555789954960346	-0.00670201331377029
-1.12521624565125	1.9616402387619	1.50901889801025	-0.108981274068356	-0.0836186036467552	-0.00930911488831043
-1.62009835243225	2.82002449035645	1.7856559753418	-0.150125965476036	-0.113372288644314	-0.0137460129335523
-2.20160150527954	3.75666856765747	2.16499090194702	-0.1947051435709	-0.146309852600098	-0.0203853193670511
-2.78226590156555	4.65834951400757	2.70020985603333	-0.240085080265999	-0.180482625961304	-0.0269853658974171
-3.31266927719116	5.43622541427612	3.15390515327454	-0.289566397666931	-0.215100094676018	-0.0304931383579969
-3.84267330169678	6.2685489654541	3.82777905464172	-0.339678108692169	-0.248334988951683	-0.0313066393136978
-4.32665824890137	7.04365158081055	4.63930606842041	-0.393528282642365	-0.281301647424698	-0.0277868639677763
-4.7227578163147	7.96123647689819	5.31723213195801	-0.446026474237442	-0.30802583694458	-0.021359333768487
-5.18765735626221	9.00288200378418	6.06169319152832	-0.510526239871979	-0.340417116880417	-0.013834573328495
-5.62690925598145	9.96982574462891	6.88053369522095	-0.578810930252075	-0.373531967401505	-0.00321443099528551
-6.00147581100464	10.8979139328003	8.0496654510498	-0.646014213562012	-0.411326497793198	0.00476422253996134
-6.52434778213501	11.7770509719849	9.0267915725708	-0.70581066608429	-0.441629618406296	0.00910902488976717
-6.9838924407959	12.5672540664673	9.88049030303955	-0.756972968578339	-0.473789393901825	0.00551294488832355
-7.43607807159424	13.2380819320679	10.6086349487305	-0.800409734249115	-0.505140006542206	-0.000853808654937893
-7.88134717941284	13.9182786941528	11.3553113937378	-0.844330012798309	-0.539176046848297	-0.00822822656482458
-8.37154006958008	14.4602108001709	12.5452089309692	-0.898880004882813	-0.581664323806763	-0.0140211675316095
-8.75997638702393	14.8686056137085	13.4914932250977	-0.93969053030014	-0.611640214920044	-0.0175540875643492
-9.07054233551025	15.2459259033203	14.1902618408203	-0.969275593757629	-0.627065420150757	-0.0162190068513155
-9.17460918426514	15.4569711685181	15.0639019012451	-1.00740504264832	-0.647681772708893	-0.0125715890899301
-9.15742969512939	15.8349199295044	15.69114112854	-1.03514051437378	-0.657436966896057	-0.00585093442350626
-9.29391002655029	16.2405014038086	15.9261865615845	-1.04291915893555	-0.662238419055939	-0.00401899823918939
-9.42091464996338	16.5013484954834	16.201358795166	-1.06696379184723	-0.676927447319031	-0.00363005325198174
-9.4225025177002	16.8691692352295	16.7608203887939	-1.09939825534821	-0.699407339096069	-0.001132010249421
-9.50097179412842	17.0532855987549	17.4066638946533	-1.11890029907227	-0.709096431732178	-0.000289694376988336
-9.54406929016113	17.1741981506348	17.3410167694092	-1.11902368068695	-0.70374470949173	0.00391703192144632
-9.38858985900879	17.1812763214111	17.965295791626	-1.14917278289795	-0.716564834117889	0.0115680461749434
-9.23717021942139	17.2057609558105	18.1977233886719	-1.1502583026886	-0.714919149875641	0.0183668248355389
-9.02211952209473	17.154577255249	17.6016902923584	-1.12618792057037	-0.695556342601776	0.0199734028428793
-8.67743873596191	16.945276260376	17.5546436309814	-1.12103736400604	-0.684320867061615	0.0247017964720726
-8.28192138671875	16.6430740356445	17.4111938476563	-1.11233758926392	-0.666481137275696	0.0305895917117596
-7.86631631851196	16.3756408691406	16.7043590545654	-1.07685554027557	-0.633740365505219	0.0357322208583355
-7.35463762283325	15.7386741638184	15.5056533813477	-1.02840828895569	-0.594368159770966	0.0413537919521332
-6.86643552780151	14.826958656311	14.8218326568604	-0.987979769706726	-0.565264403820038	0.0471168421208858
-6.37822580337524	13.8215923309326	13.3366184234619	-0.909440875053406	-0.515759348869324	0.0438998155295849
-5.75140905380249	12.6252784729004	12.6564226150513	-0.853079378604889	-0.485490322113037	0.0396421886980534
-5.06455183029175	11.2666835784912	11.9038248062134	-0.788675606250763	-0.451414048671722	0.0307852774858475
-4.28871440887451	9.69118499755859	10.4333057403564	-0.690470159053802	-0.396697878837585	0.0234729275107384
-3.40747308731079	7.92716073989868	8.90434646606445	-0.585431277751923	-0.330961257219315	0.0208274088799953
-2.48262023925781	6.2230110168457	7.5527138710022	-0.478338360786438	-0.267788052558899	0.0196605212986469
-1.81336009502411	4.79923009872437	6.03314924240112	-0.366140007972717	-0.204134181141853	0.0188014712184668
-1.23382496833801	3.57112836837769	4.84851455688477	-0.287964284420013	-0.157580971717834	0.0191557165235281
-0.679247736930847	2.70901942253113	3.72642707824707	-0.211410909891129	-0.112015001475811	0.0157549101859331
-0.0752543956041336	1.89381396770477	2.69394993782043	-0.154816418886185	-0.0760978236794472	0.0146735934540629
0.267236113548279	1.25624704360962	1.63061702251434	-0.0974152907729149	-0.0419907420873642	0.0131579590961337
0.44489461183548	0.784563958644867	0.622681796550751	-0.0467673800885677	-0.0182461589574814	0.00824507512152195
0.407685607671738	0.340588241815567	-0.0637668669223785	-0.0121219446882606	-0.00521014677360654	0.00439976993948221
0.288639605045319	0.0886222422122955	-0.255197316408157	0.00106126244645566	-0.00453714467585087	0.00180051778443158
0.210130155086517	0.00101887027267367	-0.314531356096268	0.00236643175594509	-0.00494424160569906	0.0012850440107286
0.220064923167229	0.116693951189518	-0.202576622366905	3.05170797219034E-05	-0.00555972056463361	0.00254840054549277
0.239006727933884	0.372453659772873	-0.286111891269684	-0.00435752980411053	-0.00596105912700295	0.00213461881503463
0.184029787778854	0.570162773132324	-0.215156435966492	-0.00771697051823139	-0.00580985378473997	0.000606562185566872
0.211176618933678	0.667808473110199	-0.219720214605331	-0.00965125858783722	-0.00628961157053709	-0.000482991599710658
0.251342087984085	0.759313881397247	-0.123535796999931	-0.00962955597788095	-0.0065600574016571	-0.000840518798213452
0.256735920906067	0.806364119052887	-0.0362258292734623	-0.0102626141160727	-0.00466714380308986	-0.00140238052699715
0.261994302272797	0.822641313076019	-0.0417523235082626	-0.0114626986905932	-0.00515028322115541	-0.0014235801063478
0.288027256727219	0.924129486083984	0.013710618019104	-0.0126210311427712	-0.00482604885473847	-0.00165295694023371
0.261264503002167	0.987140893936157	0.0553431920707226	-0.013450157828629	-0.00501654436811805	-0.00163505261298269
0.21614371240139	0.965060293674469	0.125578328967094	-0.0129304323345423	-0.00536167016252875	-0.00207550241611898
0.189370691776276	0.931003153324127	0.0647277384996414	-0.0127597050741315	-0.00561051908880472	-0.00210266397334635
0.165734216570854	0.883602797985077	0.0391537956893444	-0.0113062625750899	-0.00670785317197442	-0.00171834463253617
0.0437994711101055	0.746174931526184	0.0424936264753342	-0.00996834598481655	-0.00855279807001352	-0.0011070326436311
-0.0884248241782188	0.694014847278595	-0.00925862416625023	-0.00991948321461678	-0.00942686665803194	-7.5166899478063E-06
-0.0572791174054146	0.661190032958984	-7.55750716052717E-06	-0.00999175012111664	-0.00949268229305744	0.00010116322664544
0.0183254107832909	0.72405332326889	0.0289236474782228	-0.00882868282496929	-0.0090041421353817	-0.000416965514887124
0.0711688622832298	0.695163071155548	-0.0264598578214645	-0.00947028584778309	-0.00638218410313129	-0.000551493663806468
0.105851978063583	0.678622901439667	-0.0192084293812513	-0.00790323223918676	-0.00605689687654376	-0.000912175688426942
0.103132247924805	0.680858254432678	-0.00128819956444204	-0.0084344819188118	-0.00570506835356355	-0.00147509423550218
0.203792497515678	0.655214130878448	-0.0195173658430576	-0.00765290157869458	-0.00448728119954467	-0.00183665798977017
0.227574348449707	0.666218519210815	0.0585548505187035	-0.00612804759293795	-0.00352231413125992	-0.000749324331991374
0.208433210849762	0.578417420387268	0.0483977422118187	-0.00667747436091304	-0.00420883670449257	-3.71064525097609E-05
0.184143871068954	0.524209141731262	0.0273177213966846	-0.00567748863250017	-0.0037355087697506	0.000168360071256757
0.171573966741562	0.472637832164764	0.0847285389900208	-0.00438399286940694	-0.00407485011965036	0.000440099189290777
0.192400529980659	0.499440550804138	0.0698907971382141	-0.00509802438318729	-0.00458007771521807	0.00108477368485183
0.170691773295403	0.516042053699493	0.0578388683497906	-0.00422990927472711	-0.00430080108344555	0.000718758616130799
0.208191379904747	0.561071276664734	0.0472648702561855	-0.00632373336702585	-0.00458417600020766	0.000805473886430264
0.247138500213623	0.665609657764435	0.0577839724719524	-0.00709212524816394	-0.00390600087121129	-0.000652302405796945
0.296771824359894	0.61441844701767	0.0293839145451784	-0.00699235592037439	-0.0021351701579988	-0.000877540849614888
0.286078900098801	0.576423227787018	0.118344441056252	-0.00573360687121749	-0.00140589126385748	-0.00120391475502402
0.308324098587036	0.586034834384918	0.0758120268583298	-0.00510349869728088	-0.00164749403484166	-0.0012529039522633
0.203762069344521	0.481730997562408	0.0876394063234329	-0.00463134981691837	-0.00293809594586492	-0.000921316037420183
0.206630006432533	0.476646095514297	0.142168387770653	-0.00310057890601456	-0.00299005513079464	0.000958530814386904
0.207841619849205	0.429330140352249	0.125282242894173	-0.00287420209497213	-0.00434249406680465	0.000952104746829718
0.140203848481178	0.406370252370834	0.159655749797821	-0.00244294526055455	-0.00457543646916747	0.000850743905175477
0.257648646831512	0.443845868110657	0.188223406672478	-0.00177887186873704	-0.00253188866190612	0.000889761955477297
0.259875476360321	0.391787767410278	0.218875974416733	-0.00171425892040133	-5.80542064199108E-06	0.00123340624850243
0.308114111423492	0.474774748086929	0.239556863903999	-0.00312849087640643	-0.000262412388110533	0.00113615347072482
0.261664211750031	0.539986789226532	0.253479599952698	-0.00324835046194494	-0.00164366338867694	-0.000229028388275765
0.163115814328194	0.522644221782684	0.25743755698204	-0.0046457452699542	-0.00286018312908709	-0.00162638165056705
0.152070090174675	0.506004989147186	0.293388932943344	-0.00468975957483053	-0.00324067194014788	-0.00232537975534797
0.126681819558144	0.589913129806519	0.343866974115372	-0.00564626883715391	-0.00227518565952778	-0.0024662131909281
0.192539349198341	0.648597896099091	0.372727543115616	-0.00646711653098464	-0.00212630443274975	-0.00168469524942338
0.182229265570641	0.720899760723114	0.445672273635864	-0.00807217322289944	-0.00175735889934003	-4.14925780205522E-05
0.137107789516449	0.744275331497192	0.453083842992783	-0.00989138428121805	-0.00290846521966159	0.00148021755740047
0.0168549120426178	0.795137465000153	0.482334405183792	-0.0104933194816113	-0.00406347448006272	0.000380278303055093
-0.00222286605276167	0.903656959533691	0.490831613540649	-0.0164848770946264	-0.00713129062205553	0.00129826716147363
-0.0789417326450348	1.17509734630585	0.572242796421051	-0.0324805714190006	-0.016466423869133	0.00308926426805556
-0.297314882278442	1.52581584453583	0.717519998550415	-0.056486964225769	-0.0312423184514046	0.00192243151832372
-0.633357763290405	1.9712131023407	0.853310763835907	-0.0861503183841705	-0.0530690066516399	0.00105508463457227
-1.06851494312286	2.56334972381592	1.20637273788452	-0.119908511638641	-0.0791808143258095	-0.00134325120598078
-1.58796107769012	3.20341992378235	1.67154979705811	-0.158982411026955	-0.10973696410656	-0.0048407637514174
-2.2092981338501	3.84630417823792	2.18739438056946	-0.202953696250916	-0.142116263508797	-0.00636063423007727
-2.7808940410614	4.57633781433105	2.89615774154663	-0.248439058661461	-0.175730779767036	-0.00953675247728825
-3.30208444595337	5.41605520248413	3.46410059928894	-0.2978295981884	-0.208844646811485	-0.0137633932754397
-3.75007724761963	6.41145277023315	4.25914573669434	-0.355164110660553	-0.246041610836983	-0.0204675551503897
-4.20832061767578	7.47602128982544	5.12065935134888	-0.421688735485077	-0.286612659692764	-0.0236935373395681
-4.74517726898193	8.46010971069336	6.12206125259399	-0.492481023073196	-0.329593539237976	-0.0205904766917229
-5.49197721481323	9.3016357421875	7.38602781295776	-0.561771094799042	-0.372685641050339	-0.0142597742378712
-6.1288537979126	10.0550985336304	8.38101959228516	-0.615795254707336	-0.40881222486496	-0.0104744723066688
-6.42138624191284	10.7290706634521	9.25598621368408	-0.66537994146347	-0.438709080219269	-0.00843255687505007
-6.49688386917114	11.4207067489624	10.0717725753784	-0.709671497344971	-0.455148220062256	-0.00422377744689584
-6.54023170471191	12.1403284072876	10.8364963531494	-0.755043208599091	-0.471878200769424	0.00367945153266191
-6.67054128646851	12.8062334060669	12.0038585662842	-0.810614883899689	-0.492524176836014	0.0136438142508268
-6.90318393707275	13.4438056945801	12.9262361526489	-0.865131795406342	-0.518980979919434	0.0237641036510468
-7.16141128540039	13.9837951660156	14.2333145141602	-0.922304213047028	-0.551074922084808	0.0289668086916208
-7.41798973083496	14.423864364624	14.9735116958618	-0.956230700016022	-0.565611124038696	0.0271656401455402
-7.43357467651367	14.8319711685181	16.0394020080566	-1.00286722183228	-0.600229680538177	0.0274082962423563
-7.44528388977051	15.0725498199463	16.9678268432617	-1.03823006153107	-0.610722064971924	0.0253632664680481
-7.4045672416687	15.2991256713867	16.4466190338135	-1.0203812122345	-0.594783902168274	0.0272343102842569
-7.25263547897339	15.3575649261475	16.0812015533447	-1.00061726570129	-0.579365789890289	0.0369341857731342
-7.01206684112549	15.5017709732056	15.7898330688477	-1.00815880298615	-0.569567024707794	0.0587958842515945
-6.76550102233887	15.5727462768555	15.6462411880493	-1.00935792922974	-0.557616949081421	0.0750163868069649
-6.49155521392822	15.462836265564	15.786828994751	-1.01056110858917	-0.551378965377808	0.0794440805912018
-6.223548412323	15.1775150299072	15.851601600647	-1.00103855133057	-0.549507141113281	0.0790374502539635
-5.87482643127441	14.4176340103149	15.8799152374268	-0.989639222621918	-0.546481072902679	0.0765470415353775
-5.52380561828613	13.5656480789185	15.1264228820801	-0.932743310928345	-0.52255916595459	0.0722790956497192
-5.12667894363403	12.6619606018066	14.6389245986938	-0.890380918979645	-0.496455371379852	0.0658698678016663
-4.66011953353882	11.7304716110229	14.029935836792	-0.843169450759888	-0.472062736749649	0.0624056905508041
-4.30648040771484	10.8912448883057	13.5614433288574	-0.802126586437225	-0.453697711229324	0.0602853260934353
-3.88525414466858	10.1194705963135	12.7372922897339	-0.760108828544617	-0.429011851549149	0.061235424131155
-3.35869288444519	9.18742561340332	11.6118440628052	-0.694550633430481	-0.381116032600403	0.0590810291469097
-2.79248785972595	8.23920345306396	11.0382528305054	-0.651430487632751	-0.34940105676651	0.0594027228653431
-2.13035798072815	7.27892208099365	10.4717817306519	-0.601733863353729	-0.317930638790131	0.0554181672632694
-1.49324285984039	6.16582202911377	9.37211227416992	-0.520006239414215	-0.271695226430893	0.0515567846596241
-0.899333536624908	4.99005079269409	8.15937519073486	-0.442439585924149	-0.22472620010376	0.0526070483028889
-0.350109964609146	3.99520564079285	6.74442052841187	-0.361581534147263	-0.166387096047401	0.0512412637472153
0.0319501310586929	2.96363878250122	5.03944063186646	-0.274385631084442	-0.122645616531372	0.0430178381502628
0.0362850166857243	2.0068154335022	1.94647538661957	-0.120566837489605	-0.0584481917321682	0.0167480390518904
0.062791995704174	0.981119811534882	0.378566533327103	-0.0444405004382133	-0.0241483207792044	0.00721177598461509
0.238459303975105	0.175995409488678	0.00468588760122657	-0.0126668326556683	-0.00738008506596088	0.00613935245200992
0.391932755708694	-0.0179310906678438	-0.331274896860123	0.00330875534564257	-0.00144456443376839	0.00107177684549242
0.366244614124298	0.0255072005093098	-0.401976555585861	0.00214919843710959	-0.00146199529990554	0.000659680867101997
0.314506024122238	0.180739611387253	-0.381450653076172	-0.000217647713725455	-0.00411985907703638	0.0010832539992407
0.22113174200058	0.23502105474472	-0.46506541967392	-0.00101678154896945	-0.00592510355636477	0.0023240486625582
0.108109898865223	0.219302773475647	-0.447071969509125	-0.00139610492624342	-0.00558736082166433	0.00319336354732513
0.183572500944138	0.178059995174408	-0.397526890039444	-0.00143509462941438	-0.0058385357260704	0.00313368183560669
0.220239788293839	0.318187654018402	-0.309068411588669	-0.00178907788358629	-0.00564712798222899	0.00417104177176952
0.197728633880615	0.559103727340698	-0.245287030935287	-0.00620400719344616	-0.005378189496696	0.00140295317396522
0.234061568975449	0.830895066261292	-0.142509907484055	-0.0114560378715396	-0.00410532020032406	-0.00358499260619283
0.259753108024597	0.968991458415985	-0.0333681292831898	-0.015034613199532	-0.00388227496296167	-0.00601259432733059
0.312716424465179	1.21392059326172	-0.0179974995553494	-0.015692388638854	-0.0050526075065136	-0.0060038105584681
0.181912124156952	1.05128586292267	0.00391152920201421	-0.0150925340130925	-0.00419655069708824	-0.00384559901431203
0.0510963723063469	0.871849298477173	0.0535770319402218	-0.0124069945886731	-0.00557476887479424	-0.00161009153816849
0.0367657914757729	0.904536187648773	0.115029789507389	-0.0113296341150999	-0.00804624799638987	0.000504697498399764
-0.117579787969589	0.900945007801056	0.106991901993752	-0.0126753961667418	-0.00952396728098392	0.000306614383589476
-0.121385179460049	0.994334757328033	0.0882574990391731	-0.0142445163801312	-0.00978938117623329	-0.00024909118656069
-0.0569673776626587	1.02064502239227	0.128071665763855	-0.0150662641972303	-0.00935709197074175	-0.000524247530847788
-0.0490189827978611	0.876516401767731	0.147720396518707	-0.011674627661705	-0.00712723145261407	-0.00148913834709674
0.101532727479935	0.781095504760742	0.147653669118881	-0.00904903933405876	-0.0044350060634315	-0.00279794563539326
0.146790280938148	0.661901831626892	0.163933500647545	-0.00686838058754802	-0.00245067221112549	-0.00233843550086021
0.180554330348969	0.67735880613327	0.191903412342072	-0.00779395271092653	-0.00147514708805829	-0.00117018294986337
0.176151663064957	0.73933357000351	0.204842403531075	-0.00909134093672037	-0.00203581457026303	-0.00213168188929558
0.139314204454422	0.774363934993744	0.238070338964462	-0.00984035711735487	-0.00282976869493723	-0.0022289827466011
0.112288542091846	0.769917726516724	0.211975052952766	-0.0114858848974109	-0.00243345834314823	-0.000907812209334224
0.154132097959518	0.871693789958954	0.337589472532272	-0.0100998850539327	-0.00398479262366891	-0.000161351039423607
0.243940383195877	0.827459156513214	0.236153498291969	-0.0101624764502048	-0.00196025287732482	0.00175870035309345
0.249354779720306	0.702471375465393	0.378704905509949	-0.00783746317028999	-0.00137418427038938	0.00175624038092792
0.21062459051609	0.681786894798279	0.351790934801102	-0.00755813531577587	-0.00145200872793794	-0.000266403338173404
0.211548432707787	0.653901934623718	0.291786521673203	-0.00633913977071643	-0.0012394527439028	-0.00230944529175758
0.32088840007782	0.626508355140686	0.348688870668411	-0.00569732254371047	0.000338730751536787	-0.00328582967631519
0.378166735172272	0.617971897125244	0.391313672065735	-0.00614621955901384	0.00274940673261881	-0.00232309871353209
0.429189920425415	0.679225921630859	0.392105221748352	-0.00689888140186667	0.00263062631711364	-0.000608172675129026
0.345668107271194	0.661581099033356	0.410249322652817	-0.00701024197041988	0.00102753983810544	0.000475235981866717
0.167228579521179	0.594834327697754	0.398568153381348	-0.00680239545181394	-0.00101137079764158	0.00071232340997085
0.036656029522419	0.66966301202774	0.417612671852112	-0.00561034912243485	-0.00373408826999366	0.00100678403396159
-0.0235906895250082	0.5821533203125	0.432881385087967	-0.00666052429005504	-0.00499541265890002	0.00140470964834094
-0.017524341121316	0.637286067008972	0.46099266409874	-0.00777870882302523	-0.00451877154409885	-0.000418227020418271
0.0685457587242126	0.758527159690857	0.527998030185699	-0.00855335034430027	-0.00332900299690664	-0.00146903702989221
0.0334395729005337	0.907604515552521	0.623672306537628	-0.0138328541070223	-0.00543677480891347	-0.0029399823397398
-0.103586375713348	1.16510200500488	0.804322481155396	-0.0366776436567307	-0.017341198399663	-0.000122224824735895
-0.382102191448212	1.63816571235657	1.06928741931915	-0.0687172040343285	-0.0413057878613472	0.00111490197014064
-0.859882414340973	2.20843553543091	1.55266618728638	-0.112283900380135	-0.0711770579218864	0.000394531001802534
-1.49598467350006	2.84221172332764	2.00332307815552	-0.160410389304161	-0.107464395463467	-0.00120565202087164
-2.1300368309021	3.55279207229614	2.45484352111816	-0.207021191716194	-0.145310536026955	-0.00530462991446257
-2.77731943130493	4.347825050354	2.93667912483215	-0.253212332725525	-0.183244630694389	-0.0143431406468153
-3.36409950256348	5.22962331771851	3.61201977729797	-0.300110638141632	-0.220419093966484	-0.0223848838359118
-3.7872371673584	6.11677551269531	4.2871150970459	-0.349680751562119	-0.255425542593002	-0.0276425927877426
-4.29604721069336	7.00512027740479	4.94539594650269	-0.399721920490265	-0.284786224365234	-0.0292165894061327
-4.78564310073853	7.82712030410767	5.74674224853516	-0.458854049444199	-0.318388819694519	-0.0254979133605957
-5.30973100662231	8.71248626708984	6.76190233230591	-0.530195593833923	-0.35893315076828	-0.0199667513370514
-5.72142648696899	9.45160865783691	7.79741239547729	-0.598528265953064	-0.397236406803131	-0.0149835096672177
-6.14332437515259	10.2446489334106	8.79770946502686	-0.654155075550079	-0.432008594274521	-0.0129488622769713
-6.49550151824951	10.9911918640137	9.55434131622314	-0.699500024318695	-0.460166364908218	-0.0137677816674113
-6.86925220489502	11.7167863845825	10.1599159240723	-0.740096032619476	-0.483788251876831	-0.0126372938975692
-7.25439548492432	12.3369274139404	11.001443862915	-0.793763041496277	-0.511939644813538	-0.00916854571551085
-7.53622674942017	12.9590682983398	12.0626020431519	-0.847826838493347	-0.545730173587799	-0.00416085682809353
-7.75574254989624	13.4978637695313	12.7530460357666	-0.881685793399811	-0.562207996845245	-0.000461145566077903
-7.84481239318848	13.9796495437622	13.2586984634399	-0.910521864891052	-0.578302502632141	0.00140557915437967
-8.00418472290039	14.4198894500732	14.1963806152344	-0.958659112453461	-0.606545090675354	0.00329652521759272
-8.20882892608643	14.8842849731445	14.9368925094604	-0.997071504592896	-0.627324223518372	0.00374959059990942
-8.39349174499512	15.3237752914429	15.5458211898804	-1.0249388217926	-0.643618404865265	0.00597371999174356
-8.43374443054199	15.6653833389282	15.8977556228638	-1.0507447719574	-0.652777493000031	0.0140856644138694
-8.47791290283203	15.9848308563232	16.0764045715332	-1.06366872787476	-0.654808044433594	0.0264389757066965
-8.47949123382568	16.0840015411377	16.3526401519775	-1.08195400238037	-0.659770607948303	0.0386943556368351
-8.45352840423584	16.1871852874756	17.1237735748291	-1.11063885688782	-0.676919937133789	0.0409711860120296
-8.48927307128906	16.2552070617676	16.0572185516357	-1.05605351924896	-0.63509601354599	0.0286917965859175
-8.4197998046875	16.2203769683838	16.9865818023682	-1.10494351387024	-0.66780149936676	0.0271133482456207
-8.45424938201904	16.4867515563965	18.579870223999	-1.17318165302277	-0.717486500740051	0.0365203209221363
-8.61225986480713	16.5933399200439	17.1040630340576	-1.08878350257874	-0.673868715763092	0.0334669686853886
-8.53751373291016	16.2255535125732	16.2255039215088	-1.05648243427277	-0.659704387187958	0.0319849662482738
-8.33129596710205	15.8884477615356	16.7573070526123	-1.093132853508	-0.683045744895935	0.0455109216272831
-8.0167236328125	15.912992477417	17.9582843780518	-1.13222813606262	-0.697455942630768	0.0531850382685661
-7.80772876739502	15.8025932312012	18.0382194519043	-1.10917568206787	-0.681991517543793	0.0508116185665131
-7.45827674865723	15.3702993392944	17.4403610229492	-1.07683348655701	-0.652743875980377	0.0471736863255501
-6.87240791320801	14.6232242584229	17.357723236084	-1.06796145439148	-0.640209197998047	0.05674983933568
-6.36119318008423	13.9646806716919	15.7662973403931	-0.983403742313385	-0.58273720741272	0.0519039817154408
-5.68201351165771	12.9806442260742	15.3313426971436	-0.953809380531311	-0.553368747234344	0.0632264912128448
-5.10687828063965	11.8429250717163	14.1841926574707	-0.891435444355011	-0.510030090808868	0.0606190711259842
-4.3544716835022	10.5445289611816	13.5273389816284	-0.825882196426392	-0.474693268537521	0.062044482678175
-3.49035215377808	9.10148429870605	12.2937126159668	-0.728592693805695	-0.416771352291107	0.0605473630130291
-2.60958766937256	7.2884635925293	10.3946046829224	-0.604879915714264	-0.339393258094788	0.0497474782168865
-1.68066024780273	5.37600564956665	8.88469123840332	-0.489801615476608	-0.274449586868286	0.0429443791508675
-1.1224160194397	3.83502578735352	5.98768472671509	-0.320919930934906	-0.187450438737869	0.0240316409617662
-0.727577328681946	2.51648330688477	3.84284043312073	-0.20569720864296	-0.126812070608139	0.0163177717477083
-0.313094079494476	1.46443521976471	2.45990300178528	-0.12766021490097	-0.0777839198708534	0.0134679395705462
0.0166725609451532	0.934254944324493	1.18877804279327	-0.0696153417229652	-0.0397014953196049	0.00906637962907553
0.254287451505661	0.66077721118927	0.222261279821396	-0.028462240472436	-0.0138287665322423	0.00730805704370141
0.385135471820831	0.384029805660248	-0.293869614601135	-0.00612991116940975	-0.0024396360386163	0.00227868836373091
0.399809300899506	0.133023545145988	-0.411120504140854	0.000533691723830998	-0.000737278198357672	0.00228220107965171
0.314937978982925	0.0214271042495966	-0.418813675642014	0.00235267728567123	-0.00159680168144405	0.0023352550342679
0.310316175222397	0.0589922182261944	-0.363945454359055	0.00135405210312456	-0.00343712139874697	0.00238897372037172
0.275483697652817	0.273591876029968	-0.283656656742096	-0.000920845603104681	-0.00449232803657651	0.00108741980511695
0.260620027780533	0.547060191631317	-0.218802243471146	-0.00733057595789433	-0.00491859670728445	-0.00103787332773209
0.233601793646812	0.793708324432373	-0.253685474395752	-0.0115902852267027	-0.00594621524214745	-0.00225769425742328
0.222578659653664	0.896960854530334	-0.187263399362564	-0.0137260584160686	-0.00585285807028413	-0.00221963762305677
0.238819271326065	0.904523611068726	-0.186855807900429	-0.0125667471438646	-0.00571588380262256	-0.00173904758412391
0.191299170255661	0.941976547241211	-0.123768255114555	-0.0124821029603481	-0.00585081055760384	-0.00118268723599613
0.145041838288307	0.896158635616302	-0.088059164583683	-0.0118487440049648	-0.00661615328863263	-0.00162741506937891
0.0863959714770317	0.940977931022644	0.0309039112180471	-0.0117621310055256	-0.00580122135579586	-0.00314224604517221
0.131809234619141	0.970282852649689	0.0163121093064547	-0.0129959443584085	-0.00573464902117848	-0.0026345937512815
0.0418557040393353	1.00254130363464	0.0357859544456005	-0.0137882307171822	-0.00665480783209205	-0.00286069908179343
0.014111764729023	1.00634300708771	0.0452214404940605	-0.0136355422437191	-0.00827542319893837	-0.00356199848465621
-0.0706720575690269	0.960187971591949	0.082410141825676	-0.013859499245882	-0.0084367673844099	-0.00320884073153138
-0.0898529663681984	0.924243152141571	0.146098807454109	-0.0122725227847695	-0.00917254481464624	-0.0016517371404916
-0.144682049751282	0.863518118858337	0.149987041950226	-0.0115443337708712	-0.00934999994933605	-0.00127503974363208
-0.0191700682044029	0.758459389209747	0.193605005741119	-0.00902379397302866	-0.00729934452101588	-0.000635381089523435
0.112481698393822	0.738416969776154	0.271493822336197	-0.00797958858311176	-0.00359928817488253	-0.000700407428666949
0.199931651353836	0.746239125728607	0.264912486076355	-0.00773747265338898	-0.00189980922732502	-0.00083281472325325
0.16642065346241	0.688339114189148	0.317556083202362	-0.00848538987338543	-0.00106390006840229	-0.00144055881537497
0.127856805920601	0.661914765834808	0.34156545996666	-0.00722821475937963	-0.00225017452612519	-0.00234579178504646
0.103361748158932	0.717348754405975	0.428293943405151	-0.00755208544433117	-0.00311607215553522	-0.00293381628580391
0.166750490665436	0.762066662311554	0.428775995969772	-0.00902940891683102	-0.00196566036902368	-0.001137959305197
0.278060436248779	0.80156683921814	0.428558140993118	-0.00953894853591919	-0.000497640459798276	-0.000332099531078711
0.348960369825363	0.811672687530518	0.433036148548126	-0.00943958666175604	0.000580218387767673	0.000327607354847714
0.282001465559006	0.714995920658112	0.433294653892517	-0.00936678797006607	0.00113112048711628	9.76962401182391E-05
0.314331620931625	0.628133714199066	0.392675518989563	-0.00711131189018488	0.00189069239422679	0.000445893034338951
0.304332882165909	0.538901031017303	0.422579169273376	-0.00474999146535993	0.0015503519680351	-0.000122954690596089
0.224041908979416	0.480855375528336	0.396068125963211	-0.00247978791594505	-0.000853493111208081	-0.00172830687370151
0.233931109309196	0.445148497819901	0.346911072731018	-0.00368746346794069	-0.000612567295320332	-0.00133321131579578
0.228415593504906	0.484586805105209	0.314206123352051	-0.00473560206592083	0.000225466807023622	-0.000818986620288342
0.210307762026787	0.581394195556641	0.324278593063354	-0.00677854381501675	2.6902216632152E-05	-0.000880283594597131
0.103170923888683	0.721641838550568	0.455925226211548	-0.00918504688888788	-0.00153606967069209	-0.00215965788811445
0.0210594441741705	0.819558560848236	0.462963700294495	-0.0107912896201015	-0.00462598539888859	-0.0011555525707081
-0.0852214768528938	0.87312638759613	0.50147420167923	-0.0124273551627994	-0.00698473770171404	-0.00069172796793282
-0.153049811720848	1.1290225982666	0.602996289730072	-0.0223832409828901	-0.0109812477603555	0.00313015631400049
-0.272833466529846	1.36680436134338	0.768344700336456	-0.04286914691329	-0.022359112277627	0.00628393888473511
-0.538675844669342	1.75989091396332	0.987180233001709	-0.0717578530311584	-0.0416320189833641	0.00663141952827573
-0.92746889591217	2.29788303375244	1.40709948539734	-0.112830363214016	-0.0703480541706085	0.00258250487968326
-1.54695081710815	3.04214382171631	1.91908752918243	-0.160928279161453	-0.108726784586906	-0.00209817802533507
-2.29975032806396	3.84448432922363	2.3877100944519	-0.213561072945595	-0.150326207280159	-0.0108164781704545
-2.92175245285034	4.74842262268066	3.09761738777161	-0.267261415719986	-0.193088680505753	-0.0182293374091387
-3.52758169174194	5.69138479232788	3.79717183113098	-0.32334092259407	-0.237508669495583	-0.0237315222620964
-4.05310344696045	6.65258979797363	4.60341787338257	-0.386294066905975	-0.279760450124741	-0.0237553548067808
-4.43983364105225	7.53325986862183	5.5578727722168	-0.450886011123657	-0.316293746232986	-0.018083730712533
-4.8402681350708	8.24242210388184	6.52167129516602	-0.508840262889862	-0.344181209802628	-0.0105612641200423
-5.13068628311157	8.95793533325195	7.34355020523071	-0.561754167079926	-0.368454247713089	-0.00483004655689001
-5.41395568847656	9.74709510803223	8.31063938140869	-0.620312511920929	-0.398955255746841	-0.00117227621376514
-5.74194669723511	10.4126873016357	9.34726238250732	-0.676344692707062	-0.430306285619736	0.00153131980914623
-6.2403826713562	10.9893093109131	10.2492341995239	-0.728349447250366	-0.462676256895065	0.00260453694500029
-6.72073173522949	11.5408630371094	10.8503131866455	-0.765556812286377	-0.489636957645416	0.00278318719938397
-7.23864936828613	12.0335369110107	11.5424222946167	-0.802621364593506	-0.521141409873962	0.000485660333652049
-7.62203073501587	12.5415019989014	12.1292324066162	-0.838653683662415	-0.55253404378891	-0.00427540577948093
-7.92283296585083	13.094126701355	12.5315866470337	-0.867198586463928	-0.573665261268616	-0.00779698602855206
-8.23838996887207	13.6857204437256	12.9793748855591	-0.901155710220337	-0.59416538476944	-0.0106645794585347
-8.55296802520752	14.1431217193604	13.8545475006104	-0.953252077102661	-0.627488017082214	-0.0163896922022104
-8.71701431274414	14.6240882873535	14.5495939254761	-0.983480393886566	-0.646813094615936	-0.0244441628456116
-8.99823379516602	14.8872680664063	15.1297588348389	-1.01309025287628	-0.664859414100647	-0.0218127109110355
-9.13999080657959	15.0595359802246	15.7842931747437	-1.03895497322083	-0.677337050437927	-0.0131423668935895
-9.05469512939453	15.301248550415	16.2947731018066	-1.06288242340088	-0.684017062187195	-0.00572382286190987
-8.93948459625244	15.6294469833374	16.7721920013428	-1.08924853801727	-0.692191958427429	0.00166705076117069
-8.74256992340088	16.0454845428467	17.0003128051758	-1.11007809638977	-0.689169526100159	0.0136513933539391
-8.5779447555542	16.4705791473389	17.2865180969238	-1.14179182052612	-0.689772844314575	0.0258328672498465
-8.48923301696777	16.8966617584229	17.4975242614746	-1.16314947605133	-0.69003838300705	0.0361449457705021
-8.42208671569824	17.0988883972168	18.1621246337891	-1.20286750793457	-0.702115178108215	0.0507252551615238
-8.46462821960449	17.0570220947266	18.6754875183105	-1.22502613067627	-0.713259994983673	0.0596887469291687
-8.34631156921387	16.5884284973145	17.8494205474854	-1.16613483428955	-0.688967347145081	0.0517163127660751
-8.16222858428955	15.7351388931274	17.6466941833496	-1.14064562320709	-0.692566156387329	0.0456886775791645
-8.00483131408691	14.9715738296509	16.9132423400879	-1.08493196964264	-0.668838441371918	0.0324913039803505
-7.65829277038574	14.0899972915649	16.4772243499756	-1.03743970394135	-0.650804281234741	0.0208962708711624
-7.13045501708984	13.240195274353	15.8657102584839	-0.984680950641632	-0.618029654026031	0.0152360145002604
-6.68224143981934	12.2724657058716	14.5969305038452	-0.90106737613678	-0.583902359008789	0.00650974502786994
-6.01712036132813	10.9835729598999	14.3620681762695	-0.864775955677032	-0.558558166027069	0.0151622518897057
-5.23246288299561	9.70677375793457	14.0414047241211	-0.813612043857574	-0.519312977790833	0.0208180118352175
-4.27264738082886	8.31927871704102	12.3528251647949	-0.696231245994568	-0.442949175834656	0.0162143483757973
-3.24985933303833	6.57429933547974	10.6625080108643	-0.57893306016922	-0.371720135211945	0.0121439239010215
-2.23053097724915	4.79719352722168	9.40940856933594	-0.47908091545105	-0.301695466041565	0.0145107703283429
-1.32909917831421	3.28288507461548	7.163498878479	-0.351925760507584	-0.21846441924572	0.0110244080424309
-0.772844910621643	2.31429433822632	4.44635057449341	-0.217587143182755	-0.132410034537315	0.00636382400989532
-0.423473298549652	1.65739226341248	1.25569260120392	-0.0776001513004303	-0.0536891296505928	-0.0019231338519603
-0.041345689445734	0.80548083782196	0.230577483773232	-0.0278486013412476	-0.0190551336854696	0.00169754505623132
0.359712570905685	0.22829969227314	-0.250272244215012	-0.00147417734842747	-0.00121258979197592	0.00277343159541488
0.477114766836166	-0.118167333304882	-0.344618320465088	0.00609746528789401	0.00212778407149017	0.00411852309480309
0.412225544452667	-0.277667343616486	-0.410570859909058	0.00843684002757072	0.000435465422924608	0.00338917411863804
0.253271192312241	-0.238247662782669	-0.457217842340469	0.00758801400661469	-0.00310366996563971	0.00277959555387497
0.182175680994987	-0.11452691257	-0.431013852357864	0.00432299729436636	-0.00481538288295269	0.00207055127248168
0.174274101853371	0.12875060737133	-0.315829485654831	0.000607923953793943	-0.00513400416821241	0.000151822081534192
0.198039218783379	0.324167519807816	-0.257558971643448	-0.0036280604545027	-0.00516508612781763	-0.00127088651061058
0.228666886687279	0.593893647193909	-0.119644574820995	-0.00812866538763046	-0.004494892898947	-0.00147807749453932
0.189760863780975	0.795154094696045	-0.011556695215404	-0.0113397557288408	-0.00617953250184655	-0.00184116663876921
0.114741690456867	0.854716658592224	-0.0451900884509087	-0.0133837061002851	-0.00633225776255131	-0.00212931167334318
0.127386689186096	0.945895552635193	0.00369413965381682	-0.0139870969578624	-0.00645970366895199	-0.00332599808461964
0.148899078369141	0.956892549991608	-0.0206371042877436	-0.0138472644612193	-0.00515997549518943	-0.00163137959316373
0.146130934357643	1.01982033252716	0.10517792403698	-0.0134899010881782	-0.00406342511996627	-0.00156693125609308
0.103782340884209	1.01385247707367	0.134942248463631	-0.0143796252086759	-0.00541590340435505	-0.00210055056959391
0.0511626154184341	1.04125428199768	0.162786811590195	-0.013861995190382	-0.00664529530331492	-0.00348893599584699
-0.0211831349879503	1.03710174560547	0.174042746424675	-0.0145496670156717	-0.00749929482117295	-0.00357728800736368
-0.0836352780461311	1.08351123332977	0.201096653938293	-0.0148304169997573	-0.00843757018446922	-0.00276198121719062
-0.142817839980125	1.02886843681335	0.154743030667305	-0.0155890882015228	-0.0094939237460494	-0.00194745685439557
-0.268028646707535	0.95536744594574	0.169129133224487	-0.0140742463991046	-0.0108785815536976	-0.00282102823257446
-0.240135759115219	0.885568797588348	0.176894068717957	-0.0119104804471135	-0.0110241323709488	-0.00299990503117442
-0.0702190771698952	0.772000968456268	0.213511392474175	-0.0113626085221767	-0.0061472225934267	-0.00127995095681399
0.127970263361931	0.768017113208771	0.258244425058365	-0.00852616690099239	-0.0030776469502598	-0.000825239112600684
0.188686892390251	0.649015307426453	0.349316716194153	-0.00605979468673468	-0.000778919318690896	-0.00053513323655352
0.156630948185921	0.635017514228821	0.386455237865448	-0.00741810677573085	-0.00104772590566427	-0.000387891777791083
0.114826858043671	0.765281200408936	0.429147094488144	-0.0078636696562171	-0.00420237937942147	-0.00139902252703905
0.0950832366943359	0.769132018089294	0.433799088001251	-0.00935498718172312	-0.00472336309030652	-0.0025389373768121
0.121658436954021	0.807802557945251	0.489333868026733	-0.010251154191792	-0.00294322310946882	-0.00227917963638902
0.149817302823067	0.810307562351227	0.4451784491539	-0.0111186467111111	-0.00285551021806896	-0.00208920845761895
0.0990676954388618	0.765307307243347	0.4937664270401	-0.0102039044722915	-0.00210089446045458	-0.00225558457896113
0.114071100950241	0.691242575645447	0.462604373693466	-0.00939876120537519	-0.000464951765025035	-0.000865895475726575
0.14495438337326	0.751499652862549	0.509971559047699	-0.00857020076364279	-0.00122561538591981	-0.000256387633271515
0.105353981256485	0.734253406524658	0.468137562274933	-0.00910662673413754	-0.00253360206261277	-0.00177631189581007
-0.000762348587159067	0.768862664699554	0.586748898029327	-0.00976246502250433	-0.00414949981495738	-0.00167804397642612
-0.094224825501442	0.796424686908722	0.570803105831146	-0.0112794423475862	-0.00571185536682606	-0.00197160639800131
-0.17190545797348	0.845162749290466	0.626076877117157	-0.0117461690679193	-0.0076566506177187	-0.00261322013102472
-0.131066843867302	0.873828709125519	0.640680253505707	-0.0108382944017649	-0.00743490038439631	-0.00274428585544229
0.040010716766119	0.855840027332306	0.618437170982361	-0.00983018148690462	-0.00332216802053154	-0.00237090792506933
0.174289301037788	0.707805812358856	0.687357544898987	-0.0190962534397841	-0.00454670004546642	-6.58961071167141E-05
0.168266817927361	0.936827182769775	0.998234510421753	-0.0442639738321304	-0.0218519140034914	0.00506478967145085
-0.198844954371452	1.40076780319214	1.18412458896637	-0.0796851366758347	-0.0461474508047104	0.00893705151975155
-0.691509425640106	2.00431537628174	1.45458447933197	-0.117674894630909	-0.0692367851734161	0.0133931329473853
-1.17482197284698	2.80832147598267	1.68418061733246	-0.153555810451508	-0.0912511572241783	0.014345676638186
-1.55793428421021	3.75194668769836	1.95211458206177	-0.189588457345963	-0.112380132079124	0.013631958514452
-2.04554271697998	4.57172393798828	2.34503126144409	-0.22927026450634	-0.135618358850479	0.0111808488145471
-2.52509236335754	5.4464635848999	3.08298134803772	-0.277469515800476	-0.166665509343147	0.0099965613335371
-3.11833262443542	6.37909173965454	3.7734694480896	-0.3373903632164	-0.204883724451065	0.0103619368746877
-3.81715321540833	7.39780759811401	4.75321388244629	-0.410839229822159	-0.254441350698471	0.0100094256922603
-4.62269353866577	8.49112987518311	5.85713243484497	-0.487107485532761	-0.31025293469429	0.00987863820046186
-5.49506282806396	9.50353717803955	6.87162971496582	-0.565754890441895	-0.367292165756226	0.00957930739969015
-6.38623046875	10.5810890197754	8.16839790344238	-0.647977828979492	-0.43114909529686	0.00676172878593206
-7.18610429763794	11.5473108291626	9.15859508514404	-0.708845198154449	-0.484638631343842	-0.000918999896384776
-7.78074264526367	12.331579208374	10.0543193817139	-0.760018348693848	-0.528452515602112	-0.0103832362219691
-8.30226421356201	13.1120080947876	10.8691253662109	-0.799193978309631	-0.564845561981201	-0.0206463504582644
-8.81325721740723	13.6700744628906	11.3418130874634	-0.831862151622772	-0.587916612625122	-0.0263987649232149
-9.18896198272705	14.1127233505249	11.9202709197998	-0.867851793766022	-0.613096415996552	-0.023531012237072
-9.49396228790283	14.609715461731	12.6417779922485	-0.904848337173462	-0.636902928352356	-0.0181064587086439
-9.78620338439941	15.0037460327148	13.0267953872681	-0.928335666656494	-0.653359532356262	-0.0133333969861269
-10.0411043167114	15.1868801116943	13.5805368423462	-0.95427542924881	-0.674068450927734	-0.0105732399970293
-10.3491697311401	15.3567457199097	13.9567441940308	-0.972631871700287	-0.688025653362274	-0.0138013493269682
-10.6101865768433	15.5450963973999	14.1711711883545	-0.976575374603271	-0.702166199684143	-0.0254156440496445
[truncated: 2,841 more rows]
