# Supplementary material for: Dynamic Monitoring Reveals Motor Task Characteristics in Prehistoric Technical Gestures
Source: PLoS One. 2015 Aug 18;10(8):e0134570. doi: 10.1371/journal.pone.0134570 (PMC4540478; doi:10.1371/journal.pone.0134570)
Supplement: S1 Dataset — The zip file contains csv documents of the measurement data generated during the experiments. For each experiment exist two files, one of the measurements of the force sensor and one of the position sensor. They are labeled by the abbreviation “exp” followed by a number and the postfix “-force” for the force sensor and “-position” for the position sensor. The first row shows the legend of the document which states the arrangement of the quantities below. The quantities are listed in chronological order. Sample times of both sensors were 0.01 s. (ZIP) [file pone.0134570.s002.zip › exp15-position.csv]

Position X	Position Y (m)	Position Z (m)	Orientation roll (rad)	Orientation pitch (rad)	Orientation yaw (rad)
0.44569232	0.03119032	0.00794432	-0.06414132	-0.22261332	-0.02411832
0.44581732	0.03136032	0.00786032	-0.06428132	-0.22146332	-0.02456932
0.44583732	0.03154532	0.00774432	-0.06386132	-0.22282632	-0.02446932
0.44583432	0.03171432	0.00764532	-0.06207732	-0.22142132	-0.02467732
0.44582632	0.03191332	0.00762432	-0.06131732	-0.22203532	-0.02466832
0.44574532	0.03215932	0.00763432	-0.06250532	-0.22059432	-0.02465232
0.44572032	0.03240332	0.00766732	-0.06134132	-0.22128832	-0.02418332
0.44571532	0.03264732	0.00771532	-0.06167732	-0.21974932	-0.02387132
0.44567532	0.03285132	0.00773132	-0.06096232	-0.22196932	-0.02360832
0.44562632	0.03302632	0.00775232	-0.06334632	-0.22126332	-0.02359432
0.44559532	0.03322932	0.00777232	-0.06418232	-0.22221732	-0.02354032
0.44555432	0.03341432	0.00779432	-0.06387032	-0.22159832	-0.02386432
0.44545832	0.03363832	0.00784632	-0.06467732	-0.22195932	-0.02410632
0.44537632	0.03384232	0.00788732	-0.06432332	-0.22144732	-0.02430132
0.44530532	0.03406732	0.00794332	-0.06332632	-0.22264632	-0.02406132
0.44525232	0.03427732	0.00800332	-0.06353732	-0.22159432	-0.02369832
0.44520932	0.03449932	0.00806832	-0.06165532	-0.22330532	-0.02319932
0.44515932	0.03471332	0.00814732	-0.06286232	-0.22251932	-0.02325432
0.44493632	0.03493632	0.00822632	-0.06529732	-0.22407832	-0.02386732
0.44470532	0.03514632	0.00826832	-0.06377232	-0.22347832	-0.02438832
0.44445332	0.03535932	0.00830932	-0.06360732	-0.22414932	-0.02506632
0.44426032	0.03557232	0.00833032	-0.06129132	-0.22233132	-0.02537632
0.44405532	0.03581132	0.00837232	-0.06224832	-0.22196232	-0.02578132
0.44374532	0.03607232	0.00844532	-0.06267532	-0.22127832	-0.02628332
0.44343332	0.03637632	0.00853232	-0.06438632	-0.22184032	-0.02709232
0.44313832	0.03671132	0.00861632	-0.06588332	-0.22085132	-0.02763832
0.44286032	0.03708432	0.00867632	-0.06253732	-0.21811032	-0.02785532
0.44257232	0.03749632	0.00871732	-0.06157232	-0.21818632	-0.02808032
0.44219732	0.03795232	0.00874532	-0.06048832	-0.21725732	-0.02844532
0.44192432	0.03847632	0.00875532	-0.06084632	-0.21815432	-0.02868032
0.44163632	0.03904932	0.00873232	-0.06008232	-0.21605732	-0.02937932
0.44132732	0.03965432	0.00865432	-0.05937632	-0.21628532	-0.03027132
0.44098332	0.04025932	0.00849732	-0.05936132	-0.21746032	-0.03171632
0.44066732	0.04089232	0.00828032	-0.05897732	-0.21648132	-0.03365132
0.44041732	0.04156432	0.00802832	-0.06038132	-0.21541532	-0.03583232
0.44011632	0.04225932	0.00776532	-0.06019432	-0.21661932	-0.03818232
0.43980932	0.04298532	0.00752932	-0.06187232	-0.21531932	-0.04004332
0.43959332	0.04378332	0.00734332	-0.06148532	-0.21439732	-0.04196532
0.43943232	0.04460532	0.00723432	-0.05881732	-0.21421732	-0.04319532
0.43927632	0.04547732	0.00720232	-0.06004832	-0.21357432	-0.04428732
0.43916732	0.04638432	0.00723432	-0.06128032	-0.21124632	-0.04507032
0.43901632	0.04731432	0.00733032	-0.06273732	-0.21181932	-0.04563032
0.43891232	0.04825932	0.00750232	-0.06551832	-0.21337232	-0.04612132
0.43896232	0.04923432	0.00774832	-0.06660532	-0.21234332	-0.04589832
0.43903632	0.05022732	0.00806432	-0.06658032	-0.21129532	-0.04582032
0.43910532	0.05122432	0.00845832	-0.06979432	-0.21035532	-0.04572632
0.43908032	0.05219932	0.00888632	-0.07239032	-0.20983032	-0.04545632
0.43898032	0.05315132	0.00931832	-0.07397632	-0.21027532	-0.04536332
0.43894232	0.05409132	0.00979332	-0.07636732	-0.20945032	-0.04524432
0.43893132	0.05505932	0.01030132	-0.07937232	-0.20858032	-0.04540732
0.43893032	0.05605132	0.01083532	-0.08025532	-0.20722832	-0.04525232
0.43887232	0.05705032	0.01141432	-0.08200132	-0.20766732	-0.04516532
0.43883632	0.05807832	0.01200932	-0.08111432	-0.20712632	-0.04500832
0.43872632	0.05911332	0.01259632	-0.08313332	-0.20620432	-0.04474932
0.43864032	0.06017732	0.01319632	-0.08372132	-0.20710932	-0.04461032
0.43858732	0.06129232	0.01382932	-0.08254132	-0.20674832	-0.04398932
0.43863232	0.06248532	0.01448932	-0.08048132	-0.20395832	-0.04361532
0.43856432	0.06371032	0.01517432	-0.08029132	-0.20289632	-0.04264132
0.43849732	0.06499432	0.01586532	-0.08341232	-0.20403732	-0.04170432
0.43850032	0.06634132	0.01655932	-0.08254532	-0.20440432	-0.04033732
0.43858932	0.06775332	0.01723132	-0.08425332	-0.20617532	-0.03898732
0.43873032	0.06923932	0.01783832	-0.08334332	-0.20550332	-0.03766132
0.43892132	0.07078632	0.01836532	-0.08076232	-0.20693932	-0.03651832
0.43898432	0.07233532	0.01880432	-0.08146532	-0.20779832	-0.03580232
0.43902732	0.07388732	0.01914332	-0.08198632	-0.20966232	-0.03621132
0.43914432	0.07547032	0.01945532	-0.08531432	-0.20527432	-0.03695332
0.43931032	0.07706432	0.01972332	-0.08871432	-0.20581832	-0.03827732
0.43947832	0.07867732	0.02000932	-0.09006432	-0.20682432	-0.03948932
0.43984032	0.08037132	0.02036132	-0.09031732	-0.20987832	-0.04028632
0.44041032	0.08219032	0.02083032	-0.09078332	-0.20313332	-0.04101032
0.44091032	0.08406732	0.02141232	-0.09647132	-0.20981532	-0.04066232
0.44151532	0.08605232	0.02208732	-0.09973932	-0.20991132	-0.04026532
0.44180632	0.08799532	0.02280532	-0.10468332	-0.21382432	-0.03983332
0.44204632	0.08992732	0.02354732	-0.10951432	-0.21416332	-0.04000232
0.44217132	0.09182732	0.02433432	-0.11509932	-0.21464932	-0.04057332
0.44211032	0.09370732	0.02519232	-0.11977832	-0.21054732	-0.04141032
0.44220032	0.09563232	0.02614032	-0.11968732	-0.21211032	-0.04194032
0.44201032	0.09754332	0.02718832	-0.11947632	-0.21179332	-0.04156132
0.44180132	0.09953232	0.02834732	-0.11866232	-0.20840132	-0.04052532
0.44151932	0.10151932	0.02961432	-0.12108632	-0.20435632	-0.03908532
0.44158732	0.10357232	0.03098932	-0.12341132	-0.20636132	-0.03693632
0.44159532	0.10557232	0.03243432	-0.13205532	-0.20769932	-0.03560132
0.44179332	0.10757832	0.03394632	-0.14233532	-0.20651932	-0.03429632
0.44202532	0.10957532	0.03549932	-0.15280132	-0.20669332	-0.03309932
0.44273232	0.11170732	0.03710132	-0.15918532	-0.21083732	-0.03170332
0.44319532	0.11382932	0.03867732	-0.16739132	-0.21016232	-0.03039232
0.44378332	0.11599632	0.04022832	-0.17029532	-0.21196732	-0.02863632
0.44432632	0.11813932	0.04173432	-0.17361032	-0.21441532	-0.02697732
0.44480532	0.12022632	0.04317032	-0.17541732	-0.21539732	-0.02580332
0.44521132	0.12222832	0.04455032	-0.17812832	-0.21657632	-0.02556532
0.44579932	0.12424532	0.04592832	-0.18142732	-0.21669932	-0.02540732
0.44647732	0.12623532	0.04733432	-0.18738332	-0.21707532	-0.02519732
0.44757532	0.12836332	0.04877532	-0.19036132	-0.21752632	-0.02458132
0.44849932	0.13043832	0.05017032	-0.19529132	-0.21881432	-0.02254232
0.44979132	0.13262632	0.05156532	-0.19844132	-0.21939032	-0.02083232
0.45107732	0.13485532	0.05292932	-0.20450432	-0.21966832	-0.01897632
0.45203032	0.13692132	0.05414932	-0.21079732	-0.22031132	-0.01775632
0.45308232	0.13890732	0.05523632	-0.21253632	-0.22034132	-0.01691232
0.45400632	0.14075432	0.05618632	-0.21446032	-0.22141232	-0.01691632
0.45518832	0.14263832	0.05711832	-0.21481332	-0.22074532	-0.01692132
0.45644532	0.14452732	0.05803632	-0.21516532	-0.21837732	-0.01640332
0.45764032	0.14644732	0.05897232	-0.21884332	-0.21741132	-0.01470232
0.45903432	0.14846532	0.05997132	-0.22301132	-0.21504032	-0.01141032
0.46053632	0.15050932	0.06099232	-0.22784732	-0.21617532	-0.00776632
0.46203632	0.15249232	0.06194932	-0.23414332	-0.21665332	-0.00416532
0.46364732	0.15441232	0.06280832	-0.23752332	-0.21686232	-0.00161432
0.46526632	0.15630332	0.06358432	-0.23921132	-0.21898532	-0.00046132
0.46644932	0.15804732	0.06421532	-0.24362032	-0.21199732	0.00222132
0.46837232	0.15998532	0.06490232	-0.24562032	-0.21865032	0.00072932
0.46963832	0.16173732	0.06553232	-0.24868332	-0.21194132	0.00365532
0.47136632	0.16366632	0.06623432	-0.25163932	-0.21493532	0.00475432
0.47293032	0.16558932	0.06690632	-0.25259432	-0.21338732	0.00717032
0.47428232	0.16748832	0.06750132	-0.25149032	-0.20844932	0.00956132
0.47574332	0.16938532	0.06804132	-0.25046032	-0.20951832	0.01011632
0.47716432	0.17127332	0.06853332	-0.24766932	-0.20664532	0.01070232
0.47849832	0.17315332	0.06900332	-0.24426432	-0.20327832	0.01092532
0.47978832	0.17505832	0.06955232	-0.24063132	-0.20096732	0.01125932
0.48134932	0.17711532	0.07025232	-0.23991832	-0.19783032	0.01321632
0.48309132	0.17928232	0.07114032	-0.24106332	-0.19509232	0.01568032
0.48513532	0.18164332	0.07219632	-0.24273532	-0.19289432	0.01931132
0.48711132	0.18404132	0.07335732	-0.24707432	-0.19036932	0.02361532
0.48896932	0.18647232	0.07455032	-0.25055832	-0.18631232	0.02854932
0.49099032	0.18903632	0.07575432	-0.25215332	-0.18290832	0.03288632
0.49268632	0.19152032	0.07685732	-0.25189032	-0.17718132	0.03631432
0.49467532	0.19421032	0.07793332	-0.24919932	-0.17240132	0.03928232
0.49651632	0.19714332	0.07891232	-0.24287832	-0.16416032	0.04241032
0.49800832	0.20013032	0.07975132	-0.23423932	-0.15834832	0.04516932
0.49955832	0.20312932	0.08049332	-0.22517932	-0.15563832	0.04758632
0.50074232	0.20597432	0.08109732	-0.21922832	-0.14989932	0.04958132
0.50224532	0.20885932	0.08168432	-0.21445832	-0.14564832	0.05122732
0.50388532	0.21165632	0.08227132	-0.21227132	-0.14154932	0.05259032
0.50581932	0.21445332	0.08289832	-0.21340232	-0.13630732	0.05359732
0.50833832	0.21754632	0.08357332	-0.21144032	-0.13210832	0.05440632
0.51032432	0.22051232	0.08409732	-0.20972032	-0.12500332	0.05554332
0.51271032	0.22375432	0.08462032	-0.20359332	-0.12120632	0.05736932
0.51480432	0.22685532	0.08503832	-0.19880332	-0.11834032	0.05874332
0.51698232	0.22991332	0.08540532	-0.19643032	-0.11562732	0.06012732
0.51954432	0.23304932	0.08575132	-0.19500232	-0.11368632	0.06021532
0.52230932	0.23617132	0.08606232	-0.19461332	-0.11435532	0.05979032
0.52503332	0.23919932	0.08632732	-0.19508932	-0.11372232	0.05847932
0.52823832	0.24240132	0.08664532	-0.19437832	-0.11311632	0.05636332
0.53094832	0.24535332	0.08689732	-0.19676032	-0.11144332	0.05388032
0.53398432	0.24843332	0.08722732	-0.19819432	-0.10923132	0.05085832
0.53691232	0.25143832	0.08757632	-0.20038632	-0.10793632	0.04865432
0.54029232	0.25465132	0.08809032	-0.20217832	-0.10694032	0.04611332
0.54339332	0.25771632	0.08865332	-0.20671932	-0.10423732	0.04465932
0.54676932	0.26095932	0.08935932	-0.21005932	-0.10188232	0.04449032
0.54975332	0.26406232	0.09006032	-0.21511932	-0.09846932	0.04542732
0.55306232	0.26740432	0.09081632	-0.21551032	-0.09525032	0.04670632
0.55566332	0.27053632	0.09141132	-0.21355232	-0.09042632	0.04818232
0.55859032	0.27388432	0.09195632	-0.20519532	-0.08814632	0.04982432
0.56096532	0.27695832	0.09230232	-0.19650632	-0.08528532	0.05110232
0.56375232	0.28012132	0.09261732	-0.18657032	-0.08384132	0.05185232
0.56645832	0.28307432	0.09286632	-0.18003132	-0.08165432	0.05238632
0.56953332	0.28600632	0.09317332	-0.17732532	-0.07977032	0.05280532
0.57316832	0.28904132	0.09358532	-0.17818132	-0.07722932	0.05313532
0.57675232	0.29195732	0.09400032	-0.18318832	-0.07235132	0.05420232
0.58079332	0.29509932	0.09446132	-0.18862332	-0.06940432	0.05531732
0.58469732	0.29816832	0.09486232	-0.19630932	-0.06534332	0.05689732
0.58899932	0.30147432	0.09524232	-0.20276032	-0.06346632	0.05808532
0.59335332	0.30482032	0.09552732	-0.20850432	-0.06341932	0.05932332
0.59772332	0.30803232	0.09570232	-0.21519432	-0.06452332	0.06034932
0.60276632	0.31138032	0.09588432	-0.22085332	-0.06727232	0.05994132
0.60725532	0.31432632	0.09592632	-0.22927932	-0.06779932	0.05980532
0.61198132	0.31754332	0.09599332	-0.23477232	-0.06729432	0.05994432
0.61640332	0.32099132	0.09604632	-0.23403332	-0.06699332	0.06123832
0.62032832	0.32462132	0.09606732	-0.22707032	-0.06584432	0.06440332
0.62415932	0.32847232	0.09613432	-0.21532732	-0.06569732	0.06987632
0.62756332	0.33214632	0.09618632	-0.20630132	-0.06559732	0.07704632
0.63109832	0.33584932	0.09626232	-0.20100232	-0.06390832	0.08458932
0.63528432	0.33978932	0.09639732	-0.19873232	-0.06305132	0.09230532
0.63939932	0.34358132	0.09639632	-0.20083932	-0.06172432	0.09932132
0.64387032	0.34748932	0.09628432	-0.20209932	-0.06229932	0.10490832
0.64831032	0.35134032	0.09601032	-0.20111932	-0.06373032	0.10982032
0.65255532	0.35503232	0.09558432	-0.19914132	-0.06615632	0.11463732
0.65661232	0.35860332	0.09502932	-0.19883832	-0.06754432	0.11885732
0.66096632	0.36232732	0.09442132	-0.19868832	-0.07065632	0.12304932
0.66506332	0.36576232	0.09369232	-0.20224832	-0.07378032	0.12705632
0.66967732	0.36930932	0.09289332	-0.20373332	-0.07852532	0.13032832
0.67380632	0.37252932	0.09190232	-0.20882732	-0.08171832	0.13199132
0.67857432	0.37613032	0.09090932	-0.21326032	-0.08594332	0.13320032
0.68279732	0.37952132	0.08984132	-0.21996832	-0.09071632	0.13429232
0.68754232	0.38336332	0.08885632	-0.22149432	-0.09431232	0.13564632
0.69195632	0.38720032	0.08784732	-0.22082432	-0.09738632	0.13732532
0.69556532	0.39096632	0.08672832	-0.22064132	-0.09963532	0.13963232
0.69964632	0.39526532	0.08566732	-0.21834332	-0.10163732	0.14257032
0.70297032	0.39913332	0.08454632	-0.21951532	-0.10443032	0.14609932
0.70634532	0.40279332	0.08347932	-0.22223632	-0.10619432	0.15031932
0.71058432	0.40661132	0.08255232	-0.22590032	-0.11046132	0.15364832
0.71396432	0.40974832	0.08151532	-0.23305732	-0.11088332	0.15612132
0.71814432	0.41326632	0.08048932	-0.23563432	-0.11284332	0.15718132
0.72248632	0.41676932	0.07939732	-0.23635032	-0.11831732	0.15740032
0.72693732	0.42009732	0.07821432	-0.23451232	-0.12201032	0.15574032
0.73126832	0.42305332	0.07691832	-0.23029532	-0.12665532	0.15295032
0.73566932	0.42582532	0.07555332	-0.22480132	-0.13153732	0.14817632
0.73985632	0.42826832	0.07410732	-0.22161532	-0.13425832	0.14309932
0.74433632	0.43071832	0.07268432	-0.21677332	-0.13749832	0.13771332
0.74886532	0.43306032	0.07126832	-0.21365432	-0.14178832	0.13183532
0.75360832	0.43539932	0.06993032	-0.20998132	-0.14582832	0.12593032
0.75925532	0.43812732	0.06875632	-0.20525132	-0.15169232	0.12112832
0.76425132	0.44036332	0.06760832	-0.20310732	-0.15463932	0.11654832
0.76969932	0.44282832	0.06656932	-0.20038432	-0.15951032	0.11299332
0.77473632	0.44492732	0.06552232	-0.19792432	-0.16255032	0.11124532
0.78001832	0.44703332	0.06449632	-0.19347832	-0.16895332	0.10953532
0.78623332	0.44957732	0.06353832	-0.18654832	-0.17598032	0.10750132
0.79104232	0.45128532	0.06246232	-0.18496032	-0.18211632	0.10539332
0.79642332	0.45325332	0.06142232	-0.18072132	-0.18602632	0.10289732
0.80276132	0.45570332	0.06045932	-0.17325432	-0.19235732	0.10061632
0.80791332	0.45749932	0.05943632	-0.17308832	-0.19857032	0.09840032
0.81386632	0.45973532	0.05849932	-0.17035632	-0.20640832	0.09669132
0.81905332	0.46157332	0.05754132	-0.17199132	-0.20918232	0.09476832
0.82407832	0.46344832	0.05660232	-0.17230032	-0.21254532	0.09377332
0.82958932	0.46567432	0.05573032	-0.17034632	-0.21794832	0.09260432
0.83475932	0.46772932	0.05487932	-0.16783332	-0.22173432	0.09243432
0.84026032	0.46998332	0.05410232	-0.16313532	-0.22809932	0.09259632
0.84487832	0.47178132	0.05331232	-0.15992932	-0.23143432	0.09276332
0.84969032	0.47373832	0.05255132	-0.15337032	-0.23612732	0.09310232
0.85462432	0.47582832	0.05180932	-0.14494832	-0.24172032	0.09321132
0.85980732	0.47811832	0.05105632	-0.13320132	-0.24829932	0.09337032
0.86523932	0.48061232	0.05033232	-0.12032332	-0.25368132	0.09283132
0.87020832	0.48289732	0.04959632	-0.11090032	-0.25991332	0.09204832
0.87455632	0.48489532	0.04885132	-0.10554532	-0.26281132	0.09175732
0.87883732	0.48691932	0.04814232	-0.09909832	-0.26660732	0.09208932
0.88348532	0.48926232	0.04753432	-0.08952732	-0.26957732	0.09346432
0.88837032	0.49181832	0.04697632	-0.07919432	-0.27618632	0.09562332
0.89253132	0.49413432	0.04641432	-0.07019732	-0.28169332	0.09867732
0.89671032	0.49664832	0.04586032	-0.06099132	-0.28314732	0.10211332
0.90121232	0.49949632	0.04530432	-0.05031932	-0.28581232	0.10588532
0.90552632	0.50224032	0.04465732	-0.04189632	-0.28952132	0.10955832
0.90946332	0.50467432	0.04390632	-0.03973732	-0.29468332	0.11196332
0.91421832	0.50743732	0.04306532	-0.03581832	-0.30305032	0.11371532
0.91880132	0.51000732	0.04205932	-0.03326332	-0.31184032	0.11364932
0.92394532	0.51283032	0.04095932	-0.03070432	-0.32199132	0.11279032
0.92845032	0.51532132	0.03968032	-0.03503132	-0.33540832	0.11004532
0.93329032	0.51802932	0.03832132	-0.03447332	-0.34542532	0.10707232
0.93691032	0.52011132	0.03684032	-0.04215432	-0.35335532	0.10393232
0.94086832	0.52246532	0.03538132	-0.05213932	-0.35984132	0.10130132
0.94483232	0.52499532	0.03389832	-0.05640932	-0.36760032	0.09927732
0.94825032	0.52745132	0.03236132	-0.06383232	-0.37244832	0.09772132
0.95131132	0.52972632	0.03081732	-0.07528732	-0.37723132	0.09609732
0.95482532	0.53218032	0.02924332	-0.08233232	-0.38075132	0.09466332
0.95865332	0.53462632	0.02763232	-0.08402332	-0.38703532	0.09370332
0.96183032	0.53650432	0.02592432	-0.08975932	-0.38797032	0.09285832
0.96522932	0.53837532	0.02410832	-0.08620732	-0.38763432	0.09048432
0.96850532	0.54015832	0.02217332	-0.08703432	-0.39072632	0.08854632
0.97194332	0.54201932	0.02018932	-0.08204032	-0.39268732	0.08703032
0.97416032	0.54315832	0.01810732	-0.08621332	-0.38786832	0.08553132
0.97690232	0.54455932	0.01602732	-0.08742232	-0.38067732	0.08337132
0.98063132	0.54654932	0.01396932	-0.08854632	-0.38450232	0.08173232
0.98301932	0.54779632	0.01191732	-0.09498932	-0.38355032	0.07891932
0.98535632	0.54900132	0.00989732	-0.10018732	-0.37909932	0.07618332
0.98811232	0.55038732	0.00787132	-0.10527532	-0.38036832	0.07403332
0.99124832	0.55190932	0.00588732	-0.10772832	-0.37643232	0.07139332
0.99362732	0.55285632	0.00392832	-0.11144132	-0.37052032	0.06982032
0.99738432	0.55449732	0.00202032	-0.11141332	-0.37868232	0.06790232
0.99998132	0.55555332	0.00014232	-0.10769632	-0.37539732	0.06712832
1.00280032	0.55684332	-0.00170332	-0.10319432	-0.36903032	0.06754332
1.00425032	0.55744132	-0.00354432	-0.10652932	-0.36127132	0.06848332
1.00655032	0.55854132	-0.00538732	-0.10205532	-0.35881332	0.06789432
1.00858032	0.55953332	-0.00725132	-0.10107132	-0.35217232	0.06861632
1.01089032	0.56069232	-0.00911832	-0.10302732	-0.35367632	0.06854132
1.01315032	0.56185432	-0.01103932	-0.10159632	-0.34925832	0.06967432
1.01423032	0.56242332	-0.01303732	-0.09965232	-0.34154732	0.07082132
1.01606032	0.56343732	-0.01511632	-0.09676932	-0.33918132	0.07212132
1.01715032	0.56408132	-0.01724032	-0.09599232	-0.33254632	0.07411932
1.01872032	0.56501432	-0.01934332	-0.08850132	-0.33116032	0.07560532
1.02011032	0.56587432	-0.02140832	-0.09012332	-0.32929932	0.07752332
1.02172032	0.56688032	-0.02341432	-0.08988032	-0.32757932	0.07985532
1.02303032	0.56772032	-0.02544632	-0.09376132	-0.32533032	0.08116432
1.02423032	0.56849232	-0.02753832	-0.09465632	-0.32636432	0.08215632
1.02595032	0.56958532	-0.02972832	-0.09610932	-0.33024332	0.08432132
1.02676032	0.57017232	-0.03189932	-0.09647132	-0.33480732	0.08561732
1.02794032	0.57100832	-0.03404132	-0.09417432	-0.34120032	0.08714632
1.02834032	0.57142532	-0.03603932	-0.10613732	-0.34317632	0.09016032
1.02907032	0.57203032	-0.03794532	-0.11680732	-0.34675932	0.09175632
1.02971032	0.57268232	-0.03983132	-0.12313832	-0.34921332	0.09407632
1.03001032	0.57325532	-0.04170332	-0.13261032	-0.35677132	0.09433432
1.02995032	0.57373332	-0.04356532	-0.14373632	-0.36295032	0.09552732
1.02847032	0.57349132	-0.04537532	-0.16033532	-0.35514132	0.09698232
1.02800032	0.57376632	-0.04729932	-0.17146432	-0.35684832	0.09714032
1.02836032	0.57451132	-0.04930632	-0.18181032	-0.36038932	0.09635332
1.02900032	0.57551432	-0.05132032	-0.18972432	-0.37141932	0.09397632
1.02891032	0.57623732	-0.05328532	-0.19530032	-0.36860532	0.09215032
1.02725032	0.57622432	-0.05505632	-0.20763932	-0.36581532	0.09101732
1.02631032	0.57671732	-0.05675532	-0.21254132	-0.36804832	0.08883732
1.02675032	0.57807032	-0.05835532	-0.21658532	-0.36538832	0.08698332
1.02614032	0.57886732	-0.05970632	-0.21877232	-0.36826132	0.08488532
1.02431032	0.57912232	-0.06087232	-0.22968832	-0.36785332	0.08364932
1.02278032	0.57962632	-0.06198932	-0.23658832	-0.36635732	0.08315432
1.02354032	0.58135132	-0.06318932	-0.23383032	-0.36611332	0.08069632
1.02355032	0.58259932	-0.06430232	-0.23038632	-0.36003432	0.08007732
1.01978032	0.58165032	-0.06512732	-0.24167432	-0.35165732	0.07944032
1.01811032	0.58185732	-0.06602132	-0.24272032	-0.35429332	0.07940532
1.01785032	0.58276132	-0.06693432	-0.23649532	-0.35323232	0.07981632
1.01828032	0.58396432	-0.06776832	-0.23279632	-0.34849732	0.08101932
1.01856032	0.58492432	-0.06856832	-0.23121032	-0.34800132	0.08282032
1.01753032	0.58503832	-0.06928332	-0.23916532	-0.34881232	0.08474732
1.01688032	0.58517832	-0.07010932	-0.24381532	-0.34987232	0.08768332
1.01641032	0.58524632	-0.07099932	-0.25175332	-0.35441632	0.08894832
1.01650032	0.58547632	-0.07202132	-0.25565032	-0.35807132	0.08905232
1.01681032	0.58564232	-0.07316332	-0.26214332	-0.36196632	0.08931432
1.01711032	0.58571532	-0.07441932	-0.26553032	-0.36453532	0.08786532
1.01781032	0.58587832	-0.07574132	-0.26852132	-0.36845732	0.08680732
1.01902032	0.58629232	-0.07712432	-0.26872832	-0.37308832	0.08444832
1.02011032	0.58659632	-0.07845732	-0.26710932	-0.37417832	0.08247432
1.02165032	0.58713332	-0.07968232	-0.26573532	-0.37701132	0.08030332
1.02207032	0.58701132	-0.08067532	-0.26419832	-0.37524332	0.07998232
1.02326032	0.58731132	-0.08150232	-0.26142632	-0.37466532	0.08058432
1.02398032	0.58734032	-0.08211432	-0.25848832	-0.37552232	0.08043632
1.02436032	0.58714132	-0.08251332	-0.25784332	-0.37847632	0.08150832
1.02458032	0.58685732	-0.08273932	-0.25451132	-0.37503232	0.08340432
1.02565032	0.58707232	-0.08283432	-0.24930332	-0.38054132	0.08390432
1.02587032	0.58678032	-0.08270032	-0.24831032	-0.38073032	0.08606132
1.02562032	0.58624032	-0.08233632	-0.24803332	-0.38219432	0.08781432
1.02515032	0.58566232	-0.08174132	-0.24624632	-0.37684032	0.09038032
1.02575032	0.58570832	-0.08102532	-0.23934432	-0.37693832	0.09299332
1.02547032	0.58530732	-0.08001832	-0.23545432	-0.37142232	0.09687832
1.02650032	0.58573532	-0.07889832	-0.22918532	-0.37370632	0.10199232
1.02735032	0.58612632	-0.07754932	-0.22137032	-0.37694532	0.10753832
1.02816032	0.58654232	-0.07596332	-0.21451332	-0.37599832	0.11469332
1.02960032	0.58733432	-0.07429632	-0.20788232	-0.37967432	0.12113132
1.02989032	0.58750132	-0.07244832	-0.20384932	-0.37947232	0.12965132
1.03040032	0.58778732	-0.07063832	-0.19939932	-0.38021532	0.13596332
1.03066032	0.58793632	-0.06887332	-0.19259132	-0.38105032	0.14271032
1.02994032	0.58754432	-0.06717032	-0.18947032	-0.37964332	0.14870232
1.03066032	0.58797332	-0.06571432	-0.18086332	-0.37792432	0.15505432
1.03202032	0.58881132	-0.06449932	-0.16962932	-0.38024332	0.15955732
1.03153032	0.58859932	-0.06340832	-0.16298132	-0.37584332	0.16344832
1.03125032	0.58851132	-0.06259032	-0.15608032	-0.37486432	0.16673132
1.03072032	0.58825832	-0.06208232	-0.15346232	-0.37030732	0.16980932
1.03050032	0.58819332	-0.06191732	-0.14975932	-0.36727732	0.17158632
1.03070032	0.58831232	-0.06216232	-0.14315132	-0.36825832	0.17096032
1.03091032	0.58837332	-0.06282732	-0.14344432	-0.37027332	0.16770132
1.03125032	0.58847232	-0.06398932	-0.14331832	-0.36745632	0.16488132
1.03106032	0.58819632	-0.06555732	-0.14926632	-0.36724632	0.16005532
1.03135032	0.58815732	-0.06761432	-0.15602632	-0.36742832	0.15342832
1.03247032	0.58852132	-0.07023332	-0.16375232	-0.37152032	0.14544932
1.03286032	0.58837832	-0.07330732	-0.17856832	-0.37202232	0.13421432
1.03512032	0.58920832	-0.07701132	-0.18651532	-0.38383532	0.11953432
1.03644032	0.58946232	-0.08104532	-0.19840632	-0.39512732	0.10401232
1.03766032	0.58965532	-0.08536732	-0.20556432	-0.39688332	0.08801232
1.03795032	0.58933632	-0.08973232	-0.21620532	-0.39747532	0.07183832
1.03862032	0.58922032	-0.09409932	-0.21123132	-0.39740432	0.05439732
1.03762032	0.58824732	-0.09803832	-0.21137232	-0.38777532	0.03727632
1.03284032	0.58533132	-0.10106332	-0.18784332	-0.35822532	0.02479732
1.02856032	0.58368132	-0.10103232	-0.18526132	-0.33331132	0.03362732
1.02819032	0.58354632	-0.10071432	-0.18860432	-0.33003732	0.03703132
1.02861032	0.58383732	-0.10051832	-0.17791832	-0.33637032	0.03631732
1.02894032	0.58397332	-0.09985432	-0.17438432	-0.33680532	0.03517432
1.03035032	0.58472332	-0.09857932	-0.17603932	-0.34450732	0.03379932
1.03244032	0.58595632	-0.09658732	-0.18752732	-0.35410932	0.03686632
1.03476032	0.58752232	-0.09399132	-0.19165632	-0.36712132	0.04209132
1.03585032	0.58840032	-0.09067032	-0.20496032	-0.37834232	0.04906932
1.03700032	0.58932632	-0.08683632	-0.21718632	-0.38856632	0.05955732
1.03783032	0.59014032	-0.08256732	-0.22683232	-0.39678332	0.07140632
1.03753032	0.59039732	-0.07793632	-0.23272932	-0.39750532	0.08554532
1.03688032	0.59045932	-0.07317732	-0.22622832	-0.39623232	0.10028232
1.03534032	0.59002832	-0.06838932	-0.22048232	-0.38798532	0.11517332
1.03473032	0.59005332	-0.06384732	-0.20732632	-0.38378932	0.12726032
1.03366032	0.58973332	-0.05952732	-0.19126132	-0.37796932	0.13836432
1.03109032	0.58846632	-0.05541232	-0.17849832	-0.36027632	0.15008532
1.02949032	0.58760432	-0.05173132	-0.16760832	-0.35098932	0.15797532
1.02685032	0.58602432	-0.04836232	-0.16045332	-0.33782932	0.16525232
1.02586032	0.58523232	-0.04547032	-0.15263232	-0.32979032	0.16933032
1.02458032	0.58419432	-0.04288332	-0.15028032	-0.32375132	0.17362332
1.02328032	0.58310232	-0.04062732	-0.15126232	-0.31577632	0.17724432
1.02210032	0.58202132	-0.03868132	-0.15265532	-0.31119532	0.17963032
1.02215032	0.58162232	-0.03708332	-0.14475532	-0.30627732	0.18090732
1.02188032	0.58101332	-0.03570032	-0.14205832	-0.30474832	0.18242232
1.02150032	0.58028132	-0.03452632	-0.13981032	-0.30054532	0.18430332
1.02150032	0.57972032	-0.03354732	-0.13567332	-0.29943032	0.18375432
1.02066032	0.57868932	-0.03268032	-0.13604932	-0.29297532	0.18395432
1.01992032	0.57770932	-0.03184432	-0.13712432	-0.28990532	0.18433532
1.01961032	0.57696732	-0.03107332	-0.13801232	-0.28717632	0.18423032
1.01914032	0.57612932	-0.03033832	-0.13941832	-0.28505932	0.18436632
1.01936032	0.57566632	-0.02965032	-0.13957932	-0.28417832	0.18446232
1.01958032	0.57517432	-0.02898832	-0.14041132	-0.28690132	0.18496532
1.01961032	0.57459832	-0.02837332	-0.14024132	-0.28757832	0.18425332
1.01921032	0.57381332	-0.02770632	-0.14361432	-0.28673132	0.18559032
1.01995032	0.57371732	-0.02709632	-0.13718232	-0.28930132	0.18583532
1.01911032	0.57279432	-0.02639232	-0.14109632	-0.28924832	0.18786132
1.01860032	0.57209732	-0.02570732	-0.14228932	-0.28677032	0.18887932
1.01736032	0.57096832	-0.02502932	-0.14287432	-0.28263432	0.19033632
1.01735032	0.57046032	-0.02436932	-0.14353632	-0.28273232	0.19046532
1.01664032	0.56952432	-0.02374032	-0.14507132	-0.27920732	0.19052732
1.01561032	0.56837532	-0.02307932	-0.14836532	-0.27627832	0.19128332
1.01515032	0.56749932	-0.02243132	-0.15080132	-0.27717732	0.19016332
1.01407032	0.56626932	-0.02175532	-0.15418032	-0.27469732	0.19056332
1.01354032	0.56533532	-0.02104732	-0.15848932	-0.27353832	0.19052432
1.01295032	0.56436332	-0.02031032	-0.16229932	-0.27497832	0.19063532
1.01138032	0.56285932	-0.01954532	-0.16933632	-0.27027932	0.19146532
1.01008032	0.56153632	-0.01875232	-0.17503232	-0.27212432	0.19171832
1.00863032	0.56023832	-0.01793732	-0.17956032	-0.26777432	0.19278632
1.00725032	0.55901532	-0.01706632	-0.18434132	-0.26589532	0.19432432
1.00518032	0.55735132	-0.01612432	-0.19314832	-0.26228232	0.19564532
1.00404032	0.55614532	-0.01521232	-0.20074332	-0.26022432	0.19687832
1.00370032	0.55525532	-0.01431932	-0.20545532	-0.26319632	0.19785032
1.00252032	0.55383832	-0.01339632	-0.21349332	-0.26152332	0.19827632
1.00073032	0.55198032	-0.01247132	-0.22362832	-0.26173932	0.19971632
0.99951732	0.55041132	-0.01153632	-0.23144032	-0.26404232	0.20067432
0.99748832	0.54835232	-0.01055732	-0.24047132	-0.26363132	0.20178032
0.99624332	0.54670132	-0.00956632	-0.24769332	-0.26023432	0.20322832
0.99426032	0.54462332	-0.00854432	-0.25469532	-0.25681732	0.20554332
0.99319532	0.54302332	-0.00752832	-0.25894732	-0.25794332	0.20823232
0.99099132	0.54070932	-0.00651632	-0.26450232	-0.25495832	0.21092532
0.98988032	0.53893332	-0.00555532	-0.26569432	-0.25638632	0.21360832
0.98681032	0.53599232	-0.00462332	-0.26929032	-0.25217832	0.21648232
0.98477932	0.53349432	-0.00378232	-0.26929732	-0.25006132	0.21880332
0.98354032	0.53132632	-0.00303032	-0.26559832	-0.24960832	0.22076732
0.98074732	0.52822932	-0.00234432	-0.26874632	-0.24894032	0.22198132
0.97929532	0.52570732	-0.00171432	-0.26892932	-0.24860432	0.22184332
0.97788432	0.52316932	-0.00109332	-0.27282632	-0.24902532	0.22211232
0.97529032	0.51999732	-0.00048332	-0.27943932	-0.24835632	0.22321532
0.97345732	0.51722032	0.00017032	-0.28551332	-0.25303532	0.22387732
0.97178732	0.51463432	0.00084632	-0.28853132	-0.25301132	0.22547532
0.96991732	0.51201532	0.00157632	-0.29004832	-0.25603032	0.22764332
0.96796332	0.50941832	0.00233932	-0.29155132	-0.26006232	0.23008632
0.96592032	0.50679832	0.00314432	-0.29119332	-0.26063232	0.23354732
0.96391732	0.50420832	0.00398032	-0.29029432	-0.26132332	0.23722632
0.96148232	0.50146932	0.00482232	-0.29226132	-0.26043332	0.24143332
0.95935532	0.49895032	0.00568432	-0.29561532	-0.26172432	0.24427832
0.95754632	0.49657032	0.00658532	-0.30165332	-0.26336432	0.24751232
0.95568232	0.49405532	0.00746232	-0.31082632	-0.26351632	0.24915732
0.95516832	0.49211232	0.00827932	-0.31861732	-0.26648132	0.24950532
0.95364732	0.48945032	0.00901732	-0.32435332	-0.26783932	0.24927132
0.95275632	0.48691732	0.00970732	-0.32637632	-0.27063032	0.24825532
0.95123732	0.48397232	0.01032132	-0.32811232	-0.27054532	0.24573932
0.94903432	0.48056432	0.01089332	-0.32959032	-0.26787832	0.24333532
0.94706932	0.47723232	0.01139932	-0.33302432	-0.26683132	0.24112932
0.94511832	0.47389632	0.01187332	-0.33609332	-0.26371632	0.23869332
0.94428232	0.47102032	0.01226932	-0.33654232	-0.26078632	0.23602232
0.94244432	0.46749932	0.01260432	-0.33913032	-0.25759932	0.23316432
0.94178532	0.46429432	0.01294832	-0.33806632	-0.25160832	0.22956232
0.94081632	0.46064232	0.01336032	-0.33808032	-0.24937932	0.22529132
0.94029432	0.45697332	0.01389432	-0.33639632	-0.24528432	0.22123532
0.93806532	0.45245632	0.01452832	-0.33571232	-0.24179932	0.21887532
0.93649832	0.44833732	0.01536732	-0.32963432	-0.24001832	0.21904432
0.93421832	0.44397232	0.01637832	-0.32070432	-0.23890432	0.22126332
0.93101032	0.43922732	0.01750032	-0.30999832	-0.22950332	0.22525232
0.92880932	0.43496532	0.01869532	-0.29721332	-0.22498932	0.23047332
0.92646632	0.43060132	0.01990632	-0.28394432	-0.21614832	0.23588432
0.92428232	0.42624232	0.02109332	-0.27188632	-0.20739732	0.24187332
0.92277832	0.42207132	0.02226332	-0.26014832	-0.20185632	0.24627232
0.92141932	0.41782832	0.02344732	-0.24740832	-0.19253132	0.25097532
0.92095432	0.41379632	0.02465832	-0.23274432	-0.18612432	0.25288432
0.91943532	0.40913032	0.02586932	-0.22241532	-0.17705132	0.25492532
0.91934532	0.40494832	0.02714832	-0.21234432	-0.17455032	0.25692232
0.91921632	0.40058932	0.02844932	-0.20612132	-0.16925532	0.25921432
0.92015132	0.39646332	0.02981232	-0.19809332	-0.16754532	0.26074332
0.92094032	0.39204732	0.03119332	-0.19592932	-0.16290232	0.26158832
0.92181232	0.38740032	0.03265732	-0.19878932	-0.15811532	0.26340632
0.92343532	0.38290032	0.03420232	-0.20779432	-0.15874032	0.26412332
0.92551932	0.37849132	0.03581932	-0.22017832	-0.16131632	0.26619132
0.92653932	0.37367332	0.03742332	-0.24003832	-0.15933632	0.26757632
0.92805732	0.36916932	0.03903032	-0.25667832	-0.16610532	0.27276632
0.92867332	0.36435932	0.04059032	-0.27289732	-0.16547232	0.27723532
0.93069132	0.36009032	0.04220832	-0.28346932	-0.17024332	0.28351632
0.93202032	0.35551832	0.04376532	-0.29328732	-0.17058332	0.28916432
0.93499232	0.35152932	0.04538132	-0.30021632	-0.17886532	0.29654332
0.93597932	0.34673032	0.04688232	-0.31396332	-0.17944732	0.30333432
0.93797732	0.34225732	0.04834932	-0.32836732	-0.18503232	0.31081932
0.94088432	0.33804032	0.04970532	-0.34285232	-0.19424332	0.31725232
0.94262932	0.33331632	0.05083932	-0.35724432	-0.19284632	0.32199932
0.94648632	0.32912232	0.05191032	-0.36083532	-0.19807332	0.32563432
0.94848032	0.32409232	0.05266932	-0.36620332	-0.20348732	0.32851732
0.95113032	0.31910132	0.05326932	-0.36759332	-0.20746432	0.32927232
0.95321732	0.31379132	0.05360832	-0.37213732	-0.21275832	0.32865232
0.95567032	0.30843732	0.05380032	-0.37738132	-0.21544032	0.32645832
0.95805232	0.30293632	0.05381732	-0.38465432	-0.21941332	0.32394832
0.96069732	0.29738932	0.05364932	-0.38956432	-0.21920532	0.31951332
0.96128632	0.29114732	0.05329232	-0.39729732	-0.22213432	0.31452232
0.96186032	0.28492732	0.05285832	-0.39936732	-0.22359032	0.30968032
0.96201632	0.27867632	0.05233832	-0.39698932	-0.22212632	0.30494232
0.96194432	0.27240232	0.05181932	-0.39090432	-0.21848032	0.30131932
0.96126032	0.26609332	0.05122632	-0.38433532	-0.20982832	0.29770132
0.96059632	0.25984932	0.05057032	-0.37845232	-0.20379132	0.29459332
0.96104632	0.25386232	0.04985632	-0.37146132	-0.19654232	0.29079432
0.96152032	0.24787232	0.04901432	-0.36953632	-0.19385732	0.28684532
0.96206032	0.24184032	0.04804732	-0.36910932	-0.18632932	0.28205732
0.96198932	0.23566032	0.04696432	-0.37266332	-0.18278932	0.27609132
0.96278232	0.22976032	0.04590132	-0.37209432	-0.17698332	0.27090632
0.96297532	0.22376232	0.04484532	-0.37281032	-0.17671732	0.26654332
0.96216632	0.21768332	0.04381632	-0.37725232	-0.16761232	0.26247932
0.96241732	0.21197032	0.04291732	-0.37883632	-0.16309332	0.25950432
0.96257432	0.20627432	0.04210432	-0.37955832	-0.16285832	0.25718432
0.96266532	0.20063432	0.04136132	-0.38168232	-0.15897432	0.25641232
0.96397832	0.19526232	0.04073532	-0.38166432	-0.15374432	0.25548232
0.96409532	0.18970032	0.04009632	-0.38456832	-0.14547032	0.25485932
0.96517332	0.18428832	0.03957832	-0.38791632	-0.14106132	0.25502832
0.96583932	0.17877732	0.03908532	-0.38905732	-0.13274032	0.25556632
0.96595632	0.17321832	0.03858632	-0.39174532	-0.12810232	0.25574832
0.96663432	0.16769432	0.03813032	-0.39179132	-0.12004732	0.25622932
0.96731432	0.16213232	0.03763732	-0.39027532	-0.11310332	0.25691232
0.96839332	0.15647832	0.03714432	-0.38882432	-0.10663032	0.25654132
0.97005032	0.15074932	0.03660232	-0.38490632	-0.10013032	0.25590932
0.97070832	0.14476732	0.03596032	-0.38510032	-0.09286132	0.25472732
0.97199832	0.13874832	0.03534332	-0.38236232	-0.08773432	0.25370632
0.97216432	0.13251532	0.03465932	-0.38267832	-0.08199632	0.25187332
0.97196432	0.12627232	0.03396132	-0.38075232	-0.08285732	0.24948832
0.97211432	0.12013832	0.03323432	-0.37675732	-0.07894332	0.24826532
0.97134032	0.11393432	0.03251432	-0.37330132	-0.07488432	0.24575232
0.97052032	0.10781132	0.03178932	-0.37177332	-0.07234032	0.24322432
0.97023732	0.10175932	0.03105632	-0.37058532	-0.07016132	0.24086032
0.97058632	0.09577132	0.03025532	-0.36715532	-0.07048632	0.23709432
0.97046932	0.08968432	0.02936532	-0.36762432	-0.07078932	0.23271532
0.97137532	0.08370032	0.02842932	-0.36577832	-0.07433232	0.22703032
0.97169832	0.07766632	0.02746832	-0.36536632	-0.07933032	0.22282432
0.97261732	0.07170432	0.02652332	-0.36432032	-0.08195532	0.21847432
0.97301432	0.06566332	0.02555932	-0.36357332	-0.08522832	0.21422732
0.97326232	0.05958632	0.02453332	-0.36288332	-0.08909332	0.20834532
0.97498432	0.05348032	0.02345132	-0.35619632	-0.08810632	0.20272132
0.97623232	0.04721532	0.02224832	-0.34815432	-0.08984732	0.19690932
0.97688932	0.04079332	0.02093032	-0.34013732	-0.08768132	0.18893032
0.97674932	0.03429732	0.01954132	-0.33328132	-0.09152732	0.18178932
0.97676332	0.02782132	0.01811532	-0.32554532	-0.09124032	0.17471232
0.97649632	0.02129232	0.01668632	-0.32023232	-0.09151932	0.16823832
0.97884832	0.01478032	0.01527732	-0.31013332	-0.08674032	0.16204132
0.97863932	0.00817032	0.01381332	-0.31064332	-0.09287832	0.15514132
0.97854732	0.00152132	0.01226232	-0.31078532	-0.09750532	0.14759132
0.97817232	-0.00522032	0.01062632	-0.31205432	-0.10555332	0.13898332
0.97943932	-0.01194032	0.00897532	-0.30423232	-0.11188232	0.13197532
0.97924632	-0.01862932	0.00728332	-0.30122032	-0.11084532	0.12498432
0.97883032	-0.02528632	0.00563232	-0.29563432	-0.11742732	0.11882932
0.97753832	-0.03183932	0.00394832	-0.29324232	-0.11959932	0.11252232
0.97646932	-0.03838332	0.00222232	-0.28970932	-0.11866632	0.10621432
0.97550732	-0.04481232	0.00043732	-0.28795032	-0.11877932	0.10001232
0.97327832	-0.05100932	-0.00139932	-0.28721932	-0.11981432	0.09490632
0.97113532	-0.05697032	-0.00319832	-0.28794032	-0.11274632	0.09085732
0.96865132	-0.06261332	-0.00493832	-0.28887832	-0.11170032	0.08823832
0.96802932	-0.06817032	-0.00661132	-0.28810532	-0.10668032	0.08762132
0.96665032	-0.07354032	-0.00833032	-0.28864932	-0.11383532	0.08685432
0.96486332	-0.07870932	-0.01014332	-0.28782232	-0.11448232	0.08609032
0.96357632	-0.08381732	-0.01213032	-0.28689232	-0.11536432	0.08399432
0.96337732	-0.08886232	-0.01433632	-0.28546532	-0.10994932	0.08167132
0.96163732	-0.09363832	-0.01672432	-0.28860732	-0.11111332	0.07709932
0.96068132	-0.09832532	-0.01933032	-0.29077532	-0.11116432	0.07279132
0.96126032	-0.10302632	-0.02220232	-0.28644932	-0.10657232	0.06704132
0.96005132	-0.10742132	-0.02520032	-0.29220032	-0.10662432	0.06043732
0.96143332	-0.11195932	-0.02853632	-0.28993332	-0.10072632	0.05298332
0.96004932	-0.11598832	-0.03197332	-0.29783032	-0.10582132	0.04345132
0.96157032	-0.12021132	-0.03568632	-0.29458932	-0.10066432	0.03443132
0.96101232	-0.12394732	-0.03940932	-0.29060332	-0.10077632	0.02554832
0.96076832	-0.12744232	-0.04311432	-0.28491132	-0.10322532	0.01764232
0.95979332	-0.13059432	-0.04670232	-0.28330532	-0.10922332	0.00956632
0.95971532	-0.13370832	-0.05026232	-0.28015832	-0.11348132	0.00172232
0.95975032	-0.13665032	-0.05381032	-0.27940832	-0.11910032	-0.00562432
0.96032132	-0.13948432	-0.05731632	-0.27934832	-0.12362432	-0.01448232
0.96056132	-0.14206532	-0.06070932	-0.27952532	-0.12894232	-0.02150332
0.96059132	-0.14444332	-0.06398232	-0.28353932	-0.13668932	-0.02984332
0.96121532	-0.14675632	-0.06724132	-0.27932132	-0.14243132	-0.03601832
0.96167332	-0.14887132	-0.07038132	-0.27496832	-0.14850532	-0.04219232
0.96157232	-0.15075232	-0.07335732	-0.27288732	-0.15418032	-0.04914932
0.96087432	-0.15234832	-0.07616032	-0.26893732	-0.16159432	-0.05516232
0.96061332	-0.15386932	-0.07887032	-0.26735932	-0.16463332	-0.06126332
0.96113632	-0.15540432	-0.08151232	-0.26397032	-0.16961932	-0.06656132
0.96066732	-0.15661432	-0.08394632	-0.26556232	-0.17497332	-0.07263632
0.96148732	-0.15799132	-0.08641532	-0.25950032	-0.17646532	-0.07767832
0.96105532	-0.15904932	-0.08871932	-0.26068632	-0.17888732	-0.08438232
0.95988032	-0.15988932	-0.09085132	-0.25966332	-0.18050032	-0.09109632
0.95979732	-0.16072532	-0.09277932	-0.25032032	-0.18231632	-0.09557632
0.95906932	-0.16129132	-0.09423532	-0.24965932	-0.18436432	-0.09883432
0.95860832	-0.16176732	-0.09535832	-0.24832332	-0.18580832	-0.10008132
0.95899632	-0.16223232	-0.09627732	-0.24788432	-0.18946132	-0.10023932
0.95900032	-0.16257832	-0.09702032	-0.24871932	-0.19028132	-0.10012132
0.95801532	-0.16271632	-0.09770732	-0.24530032	-0.19039232	-0.10019132
0.95737132	-0.16282432	-0.09852132	-0.23951732	-0.18746432	-0.10078132
0.95664732	-0.16284632	-0.09936532	-0.23353532	-0.18389332	-0.10299932
0.95532532	-0.16267532	-0.10009232	-0.22548532	-0.18090632	-0.10417432
0.95453932	-0.16246332	-0.10069832	-0.22281832	-0.17821432	-0.10555132
0.95394132	-0.16219432	-0.10116632	-0.21755532	-0.17696232	-0.10632332
0.95373532	-0.16190832	-0.10147432	-0.21608032	-0.17589332	-0.10651832
0.95327432	-0.16157632	-0.10171932	-0.21429132	-0.17452832	-0.10795132
0.95223932	-0.16113532	-0.10192532	-0.21332432	-0.17430732	-0.10993032
0.95242232	-0.16088632	-0.10220432	-0.20476232	-0.16906432	-0.11148432
0.95141932	-0.16046232	-0.10238132	-0.20419032	-0.16849332	-0.11554932
0.95088332	-0.16009732	-0.10259632	-0.19733332	-0.16574732	-0.11812532
0.95036932	-0.15973332	-0.10279332	-0.19031332	-0.16461732	-0.11982032
0.94976732	-0.15935732	-0.10301132	-0.18744632	-0.16173732	-0.12269832
0.94902732	-0.15894332	-0.10323832	-0.18435132	-0.16001132	-0.12507932
0.94840132	-0.15850932	-0.10346732	-0.18074032	-0.15812532	-0.12818532
0.94833632	-0.15814132	-0.10380932	-0.17485332	-0.15638132	-0.12987232
0.94745432	-0.15761232	-0.10418632	-0.17209632	-0.15525932	-0.13285032
0.94659032	-0.15708932	-0.10471932	-0.16555732	-0.15274832	-0.13437932
0.94539232	-0.15652232	-0.10541132	-0.15580532	-0.14961832	-0.13633532
0.94422932	-0.15592832	-0.10618532	-0.15027232	-0.14656032	-0.13860132
0.94354232	-0.15536332	-0.10701532	-0.13892432	-0.14327632	-0.13932432
0.94234532	-0.15467532	-0.10772532	-0.13904832	-0.14475232	-0.14307532
0.94223132	-0.15415132	-0.10848032	-0.13628432	-0.14520532	-0.14403832
0.94167232	-0.15353932	-0.10912132	-0.13583232	-0.14747232	-0.14581432
0.94119632	-0.15297732	-0.10975832	-0.13894932	-0.14931232	-0.14736832
0.94082532	-0.15243832	-0.11035832	-0.13653232	-0.15004032	-0.14767432
0.94029932	-0.15188032	-0.11092032	-0.13581332	-0.15153332	-0.14814432
0.94007532	-0.15137932	-0.11152332	-0.13591332	-0.15247232	-0.14943032
0.93974732	-0.15083832	-0.11217632	-0.13523032	-0.15401732	-0.15001932
0.93961532	-0.15033132	-0.11293332	-0.13425332	-0.15486032	-0.15144032
0.93892832	-0.14972032	-0.11372932	-0.13155132	-0.15756032	-0.15280332
0.93832832	-0.14913932	-0.11448632	-0.13549132	-0.15920432	-0.15563432
0.93821132	-0.14864732	-0.11527932	-0.13214632	-0.16040532	-0.15587232
0.93804232	-0.14820132	-0.11603332	-0.13361632	-0.16215532	-0.15747632
0.93763332	-0.14774932	-0.11677132	-0.13083332	-0.16281532	-0.15946532
0.93716032	-0.14735132	-0.11748432	-0.12706732	-0.16407532	-0.16089432
0.93670732	-0.14697932	-0.11810832	-0.12756932	-0.16530332	-0.16327832
0.93630532	-0.14661432	-0.11858932	-0.12922732	-0.16631932	-0.16539532
0.93564732	-0.14621732	-0.11894332	-0.12583532	-0.16739932	-0.16673532
0.93475132	-0.14582332	-0.11921432	-0.12550932	-0.16909332	-0.16926332
0.93430232	-0.14548132	-0.11947332	-0.12172032	-0.16694332	-0.17081032
0.93350132	-0.14507832	-0.11966232	-0.12108432	-0.16703632	-0.17429232
0.93315032	-0.14470232	-0.11984332	-0.11543032	-0.16617932	-0.17650232
0.93266932	-0.14424232	-0.11995432	-0.11554032	-0.16563532	-0.17975032
0.93227832	-0.14381832	-0.12009932	-0.11348232	-0.16671632	-0.18336732
0.93177432	-0.14333232	-0.12015432	-0.10996332	-0.16628232	-0.18700532
0.93122732	-0.14274432	-0.12010132	-0.10815532	-0.16669532	-0.18996932
0.93089432	-0.14211232	-0.12006032	-0.10701332	-0.16693332	-0.19335832
0.93038032	-0.14136132	-0.11996432	-0.10580532	-0.16811632	-0.19685232
0.92998732	-0.14050432	-0.11981232	-0.10460332	-0.16746632	-0.20005232
0.92991332	-0.13960732	-0.11966732	-0.10876232	-0.16837332	-0.20409732
0.92960932	-0.13857632	-0.11949432	-0.10958332	-0.16871732	-0.20704132
0.92978532	-0.13749032	-0.11936432	-0.11517632	-0.17120932	-0.21163032
0.93026432	-0.13636132	-0.11931832	-0.11925032	-0.17122332	-0.21537732
0.93023832	-0.13504332	-0.11924032	-0.11947932	-0.17513332	-0.21928632
0.93056732	-0.13367232	-0.11924532	-0.12259732	-0.17559432	-0.22250432
0.93056432	-0.13212732	-0.11933032	-0.12589232	-0.17749332	-0.22705232
0.93092032	-0.13055732	-0.11946932	-0.12733832	-0.17728532	-0.22984432
0.93083832	-0.12883132	-0.11950132	-0.13093232	-0.17743332	-0.23303032
0.93100332	-0.12704232	-0.11961532	-0.13436432	-0.18030332	-0.23673532
0.93158432	-0.12521032	-0.11966632	-0.13563132	-0.18185932	-0.23937032
0.93210232	-0.12329932	-0.11960132	-0.14429332	-0.18336432	-0.24309932
0.93179032	-0.12126332	-0.11947032	-0.14682532	-0.18370132	-0.24617532
0.93207432	-0.11925832	-0.11955432	-0.14635832	-0.18221032	-0.24896032
0.93183632	-0.11713632	-0.11974632	-0.14339132	-0.17970232	-0.25215932
0.93131132	-0.11489232	-0.12007132	-0.14079932	-0.17773832	-0.25665332
0.93148732	-0.11257232	-0.12051132	-0.13582232	-0.17679032	-0.26155632
0.93135132	-0.11009032	-0.12068832	-0.13823032	-0.18047732	-0.26535132
0.93189932	-0.10758032	-0.12081232	-0.14500932	-0.18208732	-0.26810132
0.93275532	-0.10498232	-0.12114132	-0.14991132	-0.18460332	-0.27172532
0.93291532	-0.10225632	-0.12138532	-0.15804332	-0.18781832	-0.27511732
0.93326032	-0.09951332	-0.12171332	-0.16184832	-0.18710132	-0.27828432
0.93295232	-0.09668632	-0.12204632	-0.16098232	-0.18609532	-0.28052432
0.93316632	-0.09393732	-0.12241832	-0.15790432	-0.18255332	-0.28173732
0.93294132	-0.09113932	-0.12277632	-0.15679332	-0.18156332	-0.28431232
0.93297932	-0.08830332	-0.12337932	-0.15816432	-0.17877232	-0.28852432
0.93263132	-0.08535632	-0.12390832	-0.15840532	-0.18091132	-0.29182632
0.93270832	-0.08239332	-0.12422432	-0.15732332	-0.18349932	-0.29238332
0.93276432	-0.07944332	-0.12444732	-0.16545232	-0.18343332	-0.29238732
0.93289732	-0.07659732	-0.12459932	-0.16504832	-0.18548232	-0.29151532
0.93287032	-0.07376132	-0.12467932	-0.16896032	-0.18479832	-0.29068032
0.93251432	-0.07100832	-0.12480332	-0.16841632	-0.18234332	-0.28982632
0.93199232	-0.06840432	-0.12470832	-0.17268132	-0.18162332	-0.28919332
0.93163932	-0.06592432	-0.12452132	-0.16947532	-0.18099032	-0.28717132
0.93182932	-0.06349332	-0.12472732	-0.16983232	-0.17711032	-0.28923432
0.93156032	-0.06104332	-0.12505432	-0.17139332	-0.17600732	-0.29188732
0.93115032	-0.05861732	-0.12514932	-0.16977632	-0.17641932	-0.29201432
0.93064232	-0.05626532	-0.12503232	-0.17354132	-0.17796632	-0.29110632
0.93055232	-0.05399232	-0.12496732	-0.17641432	-0.17758332	-0.29099132
0.93037132	-0.05180332	-0.12491632	-0.17794432	-0.17572032	-0.29110732
0.93002732	-0.04963932	-0.12484932	-0.17653932	-0.17487732	-0.29072332
0.92981132	-0.04747332	-0.12485132	-0.17304432	-0.17363132	-0.29014032
0.92941932	-0.04524532	-0.12498132	-0.17253832	-0.17287932	-0.29083432
0.92884032	-0.04293932	-0.12522332	-0.17188732	-0.17274232	-0.29292232
0.92812132	-0.04059432	-0.12547632	-0.17131732	-0.17451632	-0.29522332
0.92806432	-0.03829732	-0.12564432	-0.16657332	-0.17446932	-0.29568832
0.92794332	-0.03603032	-0.12570532	-0.16734532	-0.17571132	-0.29654632
0.92774232	-0.03376832	-0.12586632	-0.17022632	-0.17538932	-0.29911932
0.92764232	-0.03146532	-0.12605932	-0.17195732	-0.17421332	-0.30115732
0.92738732	-0.02913632	-0.12603132	-0.17307732	-0.17629832	-0.30179132
0.92756732	-0.02681032	-0.12618432	-0.17206832	-0.17298732	-0.30260132
0.92672732	-0.02443732	-0.12643132	-0.17281032	-0.17319732	-0.30483932
0.92603232	-0.02210432	-0.12675432	-0.16928732	-0.17212932	-0.30674632
0.92579632	-0.01985232	-0.12695732	-0.16650832	-0.17201232	-0.30913132
0.92562532	-0.01768132	-0.12704932	-0.17054032	-0.17109832	-0.31172632
0.92564232	-0.01551332	-0.12722432	-0.17677932	-0.17067432	-0.31601332
0.92585532	-0.01334332	-0.12750832	-0.17758032	-0.17154632	-0.31968432
0.92616632	-0.01115132	-0.12783532	-0.18230532	-0.17116832	-0.32411332
0.92662932	-0.00895332	-0.12818832	-0.18163632	-0.17076132	-0.32735332
0.92617632	-0.00682732	-0.12821832	-0.19051732	-0.17186932	-0.33115632
0.92615532	-0.00479932	-0.12808832	-0.19325732	-0.17007832	-0.33261032
0.92630932	-0.00289232	-0.12795432	-0.19872532	-0.16896432	-0.33513832
0.92579732	-0.00099332	-0.12778132	-0.19649432	-0.16916632	-0.33887132
0.92577832	0.00089232	-0.12771732	-0.19672532	-0.16773832	-0.34155432
0.92565532	0.00285932	-0.12769232	-0.19102132	-0.16798632	-0.34477432
0.92541432	0.00494632	-0.12782032	-0.19700332	-0.16818132	-0.34962732
0.92528832	0.00716432	-0.12818432	-0.19632732	-0.16635032	-0.35378732
0.92525432	0.00952432	-0.12873332	-0.19302432	-0.16702832	-0.35853232
0.92502732	0.01200932	-0.12916332	-0.18522432	-0.16643632	-0.36141632
0.92412132	0.01452032	-0.12919732	-0.19027432	-0.17253132	-0.36521832
0.92400332	0.01710532	-0.12911632	-0.18656032	-0.17540132	-0.36482432
0.92393832	0.01984732	-0.12905232	-0.19085832	-0.17825632	-0.36558232
0.92402632	0.02283932	-0.12930232	-0.19162432	-0.17838132	-0.36615832
0.92406432	0.02609732	-0.12980532	-0.18534932	-0.18189632	-0.36730832
0.92401132	0.02964532	-0.13047132	-0.17964832	-0.18265632	-0.36806632
0.92397032	0.03338932	-0.13117332	-0.17931232	-0.18811232	-0.36925232
0.92303832	0.03721932	-0.13152932	-0.18000232	-0.20075232	-0.37024732
0.92244832	0.04105632	-0.13162832	-0.18290632	-0.20944132	-0.36969732
0.92233932	0.04496932	-0.13166932	-0.18311132	-0.21436632	-0.36888932
0.92192132	0.04889432	-0.13150332	-0.18716732	-0.21822432	-0.36677432
0.92160832	0.05288332	-0.13144432	-0.18967132	-0.21924432	-0.36601932
0.92049132	0.05682932	-0.13122732	-0.18866132	-0.22143932	-0.36489332
0.91957732	0.06069732	-0.13084332	-0.18929532	-0.22440632	-0.36263332
0.91897232	0.06454732	-0.13057532	-0.18677532	-0.22451032	-0.36211832
0.91832132	0.06839832	-0.13050632	-0.19149532	-0.22221532	-0.36396132
0.91747232	0.07221632	-0.13038832	-0.19120732	-0.22337332	-0.36680732
0.91751532	0.07603032	-0.13033232	-0.19152332	-0.21778832	-0.36848032
0.91708732	0.07984032	-0.13022632	-0.19322032	-0.22246732	-0.37050632
0.91704132	0.08373432	-0.13047732	-0.19443632	-0.21533432	-0.37204732
0.91602832	0.08765132	-0.13071032	-0.18953932	-0.21645832	-0.37613632
0.91522132	0.09163032	-0.13088532	-0.18935632	-0.22218032	-0.37883932
0.91411532	0.09561732	-0.13076432	-0.18270832	-0.22929532	-0.38034332
0.91330932	0.09972232	-0.13079032	-0.18186732	-0.23410032	-0.38460032
0.91243632	0.10388432	-0.13072932	-0.18506832	-0.24334032	-0.38837832
0.91252832	0.10815832	-0.13056432	-0.18570932	-0.24410932	-0.38842532
0.91259232	0.11247932	-0.13063532	-0.18488232	-0.24608232	-0.38972232
0.91224832	0.11688832	-0.13084132	-0.18073832	-0.24623332	-0.39146932
0.91196032	0.12137632	-0.13106532	-0.18268432	-0.25037732	-0.39423232
0.91067832	0.12579432	-0.13114232	-0.18020232	-0.26334232	-0.39778632
0.90876332	0.13006132	-0.13072532	-0.18168332	-0.27769032	-0.40026332
0.90767632	0.13435732	-0.13022132	-0.18131232	-0.27690332	-0.39746932
0.90790832	0.13891732	-0.13028832	-0.17584432	-0.27349232	-0.39806832
0.90707032	0.14335532	-0.13049132	-0.18527732	-0.27388332	-0.40162932
0.90625232	0.14778432	-0.13058732	-0.18366632	-0.27745232	-0.40288532
0.90489032	0.15213032	-0.13056432	-0.18256332	-0.28237332	-0.40428232
0.90339432	0.15636132	-0.13040232	-0.18151132	-0.28966832	-0.40675432
0.90236232	0.16060832	-0.13018732	-0.18268932	-0.29925532	-0.41031532
0.90154332	0.16489132	-0.12993532	-0.18548732	-0.30102532	-0.41446932
0.90051832	0.16915332	-0.12945732	-0.18212832	-0.31207332	-0.41777832
0.89944832	0.17347832	-0.12889732	-0.17895132	-0.32581632	-0.42133732
0.89903432	0.17831632	-0.12828832	-0.23766432	0.06559632	-0.33964832
0.89790532	0.18283032	-0.12789332	-0.24312232	0.06579232	-0.34006932
0.89686632	0.18732932	-0.12740932	-0.24101632	0.06521432	-0.34088432
0.89589132	0.19175032	-0.12666832	-0.24983332	0.06299332	-0.34101532
0.89511032	0.19605432	-0.12553132	-0.25113932	0.06536132	-0.33698832
0.89458132	0.20026232	-0.12398332	-0.25455932	0.06278132	-0.33296532
0.89484932	0.20459732	-0.12217332	-0.24721032	0.06054832	-0.32881732
0.89529032	0.20887232	-0.12018632	-0.25297332	0.05384832	-0.32441032
0.89637632	0.21310032	-0.11798632	-0.25770932	0.04491132	-0.32352632
0.89868332	0.21734632	-0.11560332	-0.25892632	0.02549232	-0.32352332
0.90169832	0.22152932	-0.11287832	-0.26870032	0.00497732	-0.32355332
0.90493732	0.22552832	-0.10972532	-0.26988432	-0.01803932	-0.32327632
0.90834232	0.22932732	-0.10613632	-0.28038732	-0.04822432	-0.32272032
0.91326432	0.23318332	-0.10202832	-0.30602632	-0.10027432	-0.32102732
0.91599632	0.23637032	-0.09683532	-0.32943232	-0.12602832	-0.31111532
0.91553632	0.23850232	-0.09106132	-0.35573432	-0.14184232	-0.29787832
0.91426532	0.24006432	-0.08491232	-0.39259132	-0.15748532	-0.28425032
0.91185732	0.24086132	-0.07844432	-0.42076732	-0.15909232	-0.26642532
0.91053232	0.24145832	-0.07196032	-0.43872432	-0.17039032	-0.25232032
0.90790832	0.24114332	-0.06533232	-0.46102032	-0.17678132	-0.23434332
0.90702432	0.24072132	-0.05879132	-0.46702932	-0.18353832	-0.21651032
0.90655232	0.23981232	-0.05232632	-0.46540432	-0.18987332	-0.19840732
0.90624332	0.23826632	-0.04584532	-0.46580332	-0.18627132	-0.17584132
0.90801932	0.23659132	-0.03969032	-0.45408732	-0.18939232	-0.15694332
0.91130632	0.23451832	-0.03373332	-0.44035532	-0.19365132	-0.13860432
0.91461832	0.23171732	-0.02789332	-0.42754632	-0.19295732	-0.12006432
0.91961732	0.22868532	-0.02217632	-0.41136132	-0.19041432	-0.10296032
0.92691532	0.22559732	-0.01654032	-0.39251832	-0.18664432	-0.08583132
0.93389232	0.22183132	-0.01090932	-0.37539932	-0.18963832	-0.06895732
0.94036432	0.21747532	-0.00541632	-0.35540132	-0.19286932	-0.05242532
0.94914032	0.21312832	-0.00004432	-0.32301632	-0.19258832	-0.03526932
0.95409432	0.20753232	0.00508532	-0.29551332	-0.18704032	-0.01834532
0.96138232	0.20193732	0.00991732	-0.25682032	-0.19917432	-0.00422032
0.96676232	0.19561032	0.01444932	-0.21567332	-0.20476332	0.00818532
0.97134732	0.18872832	0.01868732	-0.17391832	-0.19408732	0.02116532
0.97585132	0.18141632	0.02254832	-0.12492732	-0.20363032	0.03168932
0.97968532	0.17367132	0.02608032	-0.08154632	-0.22282432	0.04291932
0.98087132	0.16512732	0.02922932	-0.06741732	-0.25443632	0.05323332
0.98105232	0.15626432	0.03199032	-0.06936132	-0.27167332	0.06214132
0.98302832	0.13804732	0.03644732	-0.06229432	-0.28809932	0.07713732
0.97811732	0.11856432	0.03946632	-0.05382132	-0.31512232	0.09605232
0.97750632	0.03348032	0.04102632	-0.14903632	-0.31062932	0.13853132
0.97762632	0.02443832	0.04021732	-0.15120432	-0.30950632	0.14307032
0.97365632	0.01547032	0.03897832	-0.16142632	-0.31064232	0.14594432
0.97356232	0.00653532	0.03763032	-0.15506432	-0.30444932	0.14683832
0.97399432	-0.00221632	0.03598532	-0.14620732	-0.28846932	0.14584932
0.97116032	-0.01094032	0.03393132	-0.15496532	-0.28731932	0.14354232
0.97010232	-0.01947532	0.03167932	-0.16436332	-0.27656532	0.13790032
0.97060832	-0.02782932	0.02927732	-0.16603832	-0.26631532	0.13201432
0.97003132	-0.03596732	0.02675932	-0.17825632	-0.25791732	0.12561032
0.96907932	-0.04377432	0.02422132	-0.19268432	-0.25383432	0.11922432
0.96798332	-0.05128232	0.02175032	-0.19943532	-0.24805432	0.11421032
0.96459932	-0.05831232	0.01939732	-0.20923632	-0.24541932	0.11094332
0.96299732	-0.06510232	0.01714832	-0.20787232	-0.23805432	0.10753832
0.96010732	-0.07155632	0.01487332	-0.21317332	-0.23346832	0.10520932
0.95896532	-0.07790632	0.01254232	-0.21504332	-0.22653932	0.10163232
0.95804232	-0.08403332	0.01008332	-0.22396532	-0.21812332	0.09616632
0.95675032	-0.08992332	0.00749932	-0.23061332	-0.21259132	0.08938932
0.95515732	-0.09559032	0.00488332	-0.23435832	-0.20886632	0.08377832
0.95348932	-0.10098632	0.00224532	-0.23461732	-0.20231832	0.07897732
0.95042532	-0.10599232	-0.00041332	-0.24413532	-0.19743432	0.07362432
0.95073432	-0.11113232	-0.00317732	-0.23833932	-0.18759732	0.06864632
0.94834032	-0.11573932	-0.00602232	-0.24564032	-0.18381432	0.06174232
0.94727232	-0.12030232	-0.00897732	-0.24853432	-0.17694532	0.05470332
0.94556932	-0.12452732	-0.01201232	-0.25578432	-0.17327432	0.04527832
0.94535732	-0.12871132	-0.01515032	-0.25993832	-0.16668132	0.03864532
0.94471332	-0.13264132	-0.01847032	-0.26865332	-0.16052832	0.02917032
0.94454432	-0.13646232	-0.02211332	-0.27280332	-0.15289732	0.01912632
0.94546132	-0.14023132	-0.02615632	-0.27664232	-0.14209932	0.00759832
0.94578732	-0.14367332	-0.03054132	-0.28197232	-0.13177632	-0.00679732
0.94689432	-0.14697032	-0.03527032	-0.29070132	-0.12412232	-0.02224932
0.94764532	-0.14993932	-0.04034332	-0.30202532	-0.11919032	-0.04036532
0.95068232	-0.15304232	-0.04591332	-0.30959832	-0.10752532	-0.05726732
0.95046432	-0.15545232	-0.05171532	-0.32163832	-0.10098132	-0.08105232
0.94947232	-0.15750132	-0.05767032	-0.31992832	-0.09020332	-0.10438632
0.94541632	-0.15872432	-0.06328332	-0.30668432	-0.08244432	-0.12563932
0.94073232	-0.15942932	-0.06842732	-0.28610532	-0.07783332	-0.14516932
0.93563032	-0.15963132	-0.07299732	-0.26474432	-0.07843232	-0.15995832
0.93247232	-0.15973432	-0.07714132	-0.25311232	-0.07975732	-0.17185532
0.93118332	-0.15981032	-0.08112332	-0.24807432	-0.08044332	-0.18290032
0.93110732	-0.15978432	-0.08515532	-0.25167132	-0.08169132	-0.19475232
0.93215532	-0.15965132	-0.08942832	-0.25968632	-0.07879332	-0.20839932
0.93190832	-0.15900332	-0.09350932	-0.26270632	-0.08200232	-0.22119332
0.93035632	-0.15787532	-0.09720432	-0.26661032	-0.08925632	-0.23284732
0.92814132	-0.15645132	-0.10044732	-0.26181432	-0.09470232	-0.24127632
0.92507632	-0.15474232	-0.10303132	-0.25373232	-0.10644232	-0.24636832
0.92304432	-0.15308832	-0.10505632	-0.24492732	-0.11453032	-0.24769532
0.92195632	-0.15150532	-0.10655132	-0.24362132	-0.12005332	-0.24588332
0.92154932	-0.14993332	-0.10764232	-0.24552932	-0.12742932	-0.24296132
0.92174332	-0.14839932	-0.10862232	-0.25037032	-0.13349632	-0.24079232
0.92218032	-0.14685032	-0.10970332	-0.25132332	-0.13523932	-0.23817832
0.92117532	-0.14502932	-0.11075232	-0.25856932	-0.13619432	-0.23894032
0.92111332	-0.14325732	-0.11210932	-0.25239732	-0.13250632	-0.23893732
0.91958132	-0.14115632	-0.11320032	-0.24831932	-0.13383632	-0.23950732
0.91836532	-0.13892532	-0.11405332	-0.24457732	-0.13554032	-0.24003332
0.91854032	-0.13671032	-0.11489432	-0.23718732	-0.13783332	-0.23741532
0.91840932	-0.13430232	-0.11557732	-0.24087332	-0.14250232	-0.23608032
0.91924732	-0.13191232	-0.11636532	-0.23870432	-0.14466832	-0.23477932
0.91975432	-0.12948132	-0.11709032	-0.23882632	-0.14635832	-0.23293332
0.91964132	-0.12701932	-0.11763432	-0.24025332	-0.14837332	-0.22980332
0.91906832	-0.12463132	-0.11815132	-0.23840032	-0.15010932	-0.22837232
0.91890632	-0.12238232	-0.11880532	-0.23330132	-0.14789232	-0.22715932
0.91764732	-0.12008832	-0.11925232	-0.23322632	-0.14793032	-0.22685532
0.91661032	-0.11789132	-0.11963032	-0.22818132	-0.15044132	-0.22555932
0.91558532	-0.11572832	-0.11994732	-0.22850432	-0.15012532	-0.22446232
0.91480132	-0.11363232	-0.12029332	-0.22814832	-0.15053932	-0.22335632
0.91438432	-0.11164532	-0.12071032	-0.22605332	-0.14983232	-0.22191432
0.91370832	-0.10970632	-0.12110132	-0.22388432	-0.15033132	-0.22037032
0.91268132	-0.10783432	-0.12144832	-0.22300432	-0.14896132	-0.21926532
0.91133832	-0.10603832	-0.12180532	-0.21931432	-0.15142632	-0.22015432
0.91053332	-0.10442232	-0.12225132	-0.21377632	-0.14909432	-0.22096232
0.90974732	-0.10288832	-0.12271732	-0.20880232	-0.14690132	-0.22266732
0.90892632	-0.10137932	-0.12309232	-0.20087232	-0.14642532	-0.22376232
0.90778932	-0.09984332	-0.12334932	-0.19524232	-0.14668132	-0.22515832
0.90670032	-0.09837632	-0.12354832	-0.18794832	-0.14500532	-0.22620532
0.90546232	-0.09692632	-0.12375232	-0.18269232	-0.14368132	-0.22796532
0.90461432	-0.09557932	-0.12403032	-0.17231132	-0.13974932	-0.22979032
0.90373032	-0.09425032	-0.12429732	-0.16329032	-0.13799232	-0.23246132
0.90261132	-0.09291832	-0.12452532	-0.15974432	-0.13900732	-0.23598232
0.90183832	-0.09160732	-0.12472932	-0.15145932	-0.13655932	-0.23935432
0.90085232	-0.09029932	-0.12491132	-0.13977832	-0.13363632	-0.24136932
0.89974932	-0.08893932	-0.12510232	-0.13560332	-0.13111032	-0.24417832
0.89872532	-0.08761432	-0.12527132	-0.12537832	-0.12919532	-0.24572532
0.89797732	-0.08628932	-0.12546432	-0.11400632	-0.12740632	-0.24663332
0.89733232	-0.08493532	-0.12565732	-0.10803032	-0.12623532	-0.24855532
0.89681032	-0.08353732	-0.12584732	-0.10388432	-0.12702032	-0.25048232
0.89612932	-0.08210932	-0.12591432	-0.10098032	-0.13100232	-0.25256132
0.89609832	-0.08070132	-0.12601332	-0.10197532	-0.12989232	-0.25359332
0.89516332	-0.07914632	-0.12603132	-0.09623832	-0.13233032	-0.25410832
0.89487232	-0.07762032	-0.12611832	-0.09451632	-0.13011632	-0.25365432
0.89441832	-0.07600032	-0.12632232	-0.09133432	-0.12917632	-0.25378332
0.89336032	-0.07425232	-0.12655732	-0.08362632	-0.13068032	-0.25434832
0.89318732	-0.07249132	-0.12679132	-0.07926332	-0.13034232	-0.25456432
0.89293632	-0.07070132	-0.12694132	-0.08155932	-0.13356232	-0.25498932
0.89296332	-0.06890232	-0.12706332	-0.08425132	-0.13354532	-0.25534132
0.89279832	-0.06709332	-0.12713832	-0.08147632	-0.13723332	-0.25544832
0.89293132	-0.06530132	-0.12718832	-0.08782532	-0.13733132	-0.25619732
0.89283132	-0.06350032	-0.12720932	-0.08912932	-0.13927532	-0.25649032
0.89258132	-0.06168632	-0.12730432	-0.09268832	-0.13966932	-0.25788432
0.89268332	-0.05989232	-0.12751932	-0.09184432	-0.13692232	-0.25944232
0.89216432	-0.05806832	-0.12759732	-0.08833732	-0.13605732	-0.26064932
0.89184232	-0.05625532	-0.12768032	-0.08242532	-0.13564232	-0.26247532
0.89205632	-0.05445032	-0.12780632	-0.08748632	-0.13423832	-0.26580432
0.89154632	-0.05258332	-0.12775332	-0.08408932	-0.13898532	-0.26889332
0.89204032	-0.05074032	-0.12771932	-0.09408532	-0.13765732	-0.27279332
0.89195932	-0.04885532	-0.12754532	-0.09041732	-0.13889632	-0.27455332
0.89217832	-0.04695932	-0.12746732	-0.09417432	-0.13749932	-0.27874732
0.89220832	-0.04501332	-0.12737332	-0.10232032	-0.13899932	-0.28273832
0.89287332	-0.04303432	-0.12731132	-0.10307832	-0.13805532	-0.28585632
0.89293532	-0.04098132	-0.12707932	-0.10679132	-0.14108532	-0.28979532
0.89345332	-0.03889732	-0.12689732	-0.10777332	-0.14070632	-0.29278232
0.89356632	-0.03675332	-0.12675732	-0.11354632	-0.14023532	-0.29681832
0.89319732	-0.03456032	-0.12665032	-0.11858632	-0.14357432	-0.30039332
0.89354932	-0.03230332	-0.12679432	-0.11549332	-0.14025432	-0.30323632
0.89351932	-0.02999032	-0.12703232	-0.11391732	-0.13977532	-0.30635832
0.89325032	-0.02762532	-0.12718532	-0.11087232	-0.14204032	-0.30948232
0.89309232	-0.02524732	-0.12711832	-0.11821632	-0.14544632	-0.31157932
0.89343132	-0.02294232	-0.12701232	-0.12235932	-0.14349032	-0.31309632
0.89350132	-0.02058232	-0.12707432	-0.11845232	-0.14219932	-0.31422332
0.89341332	-0.01815532	-0.12735632	-0.12272532	-0.13946732	-0.31761632
0.89299832	-0.01561532	-0.12777432	-0.12148532	-0.13751032	-0.32090732
0.89227532	-0.01295832	-0.12816932	-0.11539532	-0.14248432	-0.32432932
0.89132932	-0.01018232	-0.12843332	-0.11370632	-0.14582932	-0.32713732
0.89087132	-0.00735332	-0.12859432	-0.11287932	-0.14993532	-0.32878532
0.89049232	-0.00453032	-0.12863332	-0.11183832	-0.15118732	-0.33000432
0.89011532	-0.00164732	-0.12876132	-0.11557932	-0.15073232	-0.33203032
0.88960032	0.00131232	-0.12889732	-0.11294532	-0.15291432	-0.33377732
0.88954032	0.00429232	-0.12916732	-0.10901732	-0.15399332	-0.33488232
0.88956832	0.00742832	-0.12945132	-0.11068232	-0.15103332	-0.33537232
0.88912832	0.01069332	-0.12986532	-0.10091532	-0.14842432	-0.33563132
0.88863232	0.01402132	-0.13026532	-0.09472332	-0.14500932	-0.33675732
0.88789732	0.01733232	-0.13046032	-0.09841732	-0.14625132	-0.33893932
0.88738932	0.02062632	-0.13059432	-0.09637732	-0.14803232	-0.34015832
0.88733632	0.02403632	-0.13091432	-0.09266032	-0.14845832	-0.34277732
0.88662232	0.02746032	-0.13101032	-0.10005232	-0.14973732	-0.34329532
0.88675132	0.03085532	-0.13107732	-0.09775532	-0.14871732	-0.34203132
0.88657732	0.03428732	-0.13123632	-0.09928432	-0.15551432	-0.34405632
0.88714632	0.03779332	-0.13158932	-0.10706132	-0.15608432	-0.34701732
0.88676732	0.04134032	-0.13170432	-0.10824332	-0.16739932	-0.34962532
0.88678832	0.04494232	-0.13163432	-0.11595732	-0.17496832	-0.35005332
0.88725932	0.04866732	-0.13175632	-0.11777832	-0.17534632	-0.35036532
0.88735732	0.05255032	-0.13219332	-0.11442732	-0.17257132	-0.35164932
0.88726832	0.05649232	-0.13252632	-0.12453232	-0.17709032	-0.35375232
0.88684532	0.06034832	-0.13244832	-0.12658332	-0.18246232	-0.35204732
0.88713832	0.06419732	-0.13251332	-0.12699232	-0.17857632	-0.35059932
0.88718932	0.06799232	-0.13273632	-0.12685632	-0.17940532	-0.35135532
0.88727032	0.07174632	-0.13294632	-0.13540432	-0.18227432	-0.35408332
0.88705732	0.07539432	-0.13295532	-0.13324032	-0.18436232	-0.35524532
0.88741532	0.07911432	-0.13312632	-0.14423932	-0.18582332	-0.35710632
0.88722432	0.08279932	-0.13329432	-0.14412332	-0.18786532	-0.35808332
0.88749832	0.08648932	-0.13340832	-0.14990732	-0.18441132	-0.35762132
0.88713032	0.09012232	-0.13359232	-0.14728132	-0.18391832	-0.35870232
0.88651232	0.09370732	-0.13376532	-0.14732732	-0.18484432	-0.36093632
0.88620632	0.09722332	-0.13385632	-0.15572932	-0.18159532	-0.36159332
0.88584432	0.10064032	-0.13375832	-0.16249732	-0.18261032	-0.36063032
0.88582432	0.10398232	-0.13374132	-0.16744132	-0.17423032	-0.35777932
0.88573932	0.10727132	-0.13388432	-0.17331432	-0.17107432	-0.35756832
0.88567332	0.11051332	-0.13415932	-0.16678232	-0.16695732	-0.35776832
0.88564532	0.11371332	-0.13443932	-0.17174532	-0.15628032	-0.35679132
0.88527732	0.11690032	-0.13470632	-0.17775232	-0.15820032	-0.35865732
0.88500632	0.12010032	-0.13493332	-0.17413332	-0.16149832	-0.35927932
0.88452032	0.12325132	-0.13502732	-0.18400932	-0.16693332	-0.36034532
0.88397832	0.12653332	-0.13503832	-0.17376732	0.00221732	-0.32853532
0.88355532	0.12958332	-0.13498832	-0.16402132	0.00462232	-0.32744232
0.88313132	0.13259432	-0.13492932	-0.15950932	0.00073332	-0.32721932
0.88301732	0.13558132	-0.13493632	-0.15734732	-0.00217032	-0.32711232
0.88283332	0.13843432	-0.13492232	-0.15593732	-0.01064832	-0.32709332
0.88224232	0.14118132	-0.13488432	-0.15216632	-0.00687832	-0.32683732
0.88172432	0.14392532	-0.13495632	-0.15329732	-0.01067532	-0.32676332
0.88138532	0.14664332	-0.13502632	-0.15418932	-0.01819232	-0.32859932
0.88098932	0.14929132	-0.13503032	-0.15113432	-0.03123632	-0.32962232
0.88017832	0.15177532	-0.13489932	-0.15135132	-0.03053532	-0.32885232
0.87965632	0.15420232	-0.13483632	-0.14839532	-0.03691232	-0.32903332
0.87905932	0.15661032	-0.13485932	-0.14852632	-0.03384332	-0.32850232
0.87858432	0.15900432	-0.13483532	-0.15042832	-0.03130732	-0.32817732
0.87828232	0.16149232	-0.13482732	-0.15007232	-0.03597032	-0.32942132
0.87789832	0.16401332	-0.13484732	-0.15108432	-0.03434732	-0.33016132
0.87709332	0.16650932	-0.13468532	-0.15172632	-0.02921032	-0.32901732
0.87630632	0.16905632	-0.13448532	-0.15676232	-0.02932532	-0.32913932
0.87605132	0.17183132	-0.13446732	-0.15825632	-0.02355332	-0.32868232
0.87497632	0.17450932	-0.13435132	-0.15310432	-0.01760332	-0.32754432
0.87503232	0.17749932	-0.13433832	-0.16055432	-0.02060032	-0.32770732
0.87484132	0.18049232	-0.13426232	-0.16757532	-0.01818432	-0.32639032
0.87489932	0.18364432	-0.13425132	-0.18280932	-0.01708432	-0.32606832
0.87468132	0.18679732	-0.13420832	-0.19091332	-0.02108532	-0.32834732
0.87414932	0.19006032	-0.13405232	-0.19257832	-0.00505332	-0.32715832
0.87308732	0.19331532	-0.13361232	-0.18815232	0.00224432	-0.32667432
0.87236932	0.19672632	-0.13310932	-0.19272932	0.00494632	-0.32673432
0.87123132	0.20014232	-0.13261132	-0.18853032	0.00833732	-0.32753232
0.87121332	0.20382332	-0.13241332	-0.18873132	0.00450832	-0.32976932
0.87070632	0.20740832	-0.13217032	-0.18803732	0.00173832	-0.33194332
0.87081932	0.21117032	-0.13201032	-0.19543032	0.00343932	-0.33241332
0.87002632	0.21466932	-0.13143532	-0.19871332	0.00837932	-0.33050132
0.87022432	0.21837632	-0.13085432	-0.20518232	0.01027332	-0.32818732
0.87038632	0.22213632	-0.13045532	-0.20201532	0.00507232	-0.32991032
0.86991232	0.22585032	-0.12998732	-0.20249832	0.00916032	-0.33047832
0.86962432	0.22957132	-0.12933932	-0.20108732	0.00729232	-0.33151232
0.86889132	0.23306532	-0.12835932	-0.20068332	0.00899932	-0.33050732
0.86824732	0.23646532	-0.12731332	-0.20248332	0.00541932	-0.33137632
0.86814732	0.23994932	-0.12643032	-0.20007532	0.00298332	-0.33361132
0.86787632	0.24329732	-0.12553032	-0.19560032	0.00133132	-0.33635632
0.86813132	0.24670932	-0.12446532	-0.19784832	0.00128832	-0.33719532
0.86854832	0.25015632	-0.12304832	-0.19376332	0.00248532	-0.33526932
0.86876132	0.25362732	-0.12145032	-0.18918232	0.00671232	-0.33142732
0.86965132	0.25731432	-0.11967232	-0.17908632	0.00529632	-0.32712232
0.87150932	0.26108632	-0.11752132	-0.17180232	-0.00590632	-0.32203032
0.87456632	0.26482132	-0.11501132	-0.17014532	-0.02932932	-0.31898132
0.87789332	0.26824832	-0.11204932	-0.16459132	-0.05479532	-0.31599932
0.87992732	0.27105032	-0.10859532	-0.16681032	-0.07233632	-0.31127532
0.88328632	0.27401032	-0.10511732	-0.16242532	-0.10467432	-0.30969532
0.88775032	0.27678932	-0.10128932	-0.27192032	-0.35873432	-0.35490932
0.88811032	0.27859732	-0.09669032	-0.13262932	-0.14779132	-0.30059132
0.88861132	0.27973632	-0.09210732	-0.26956232	-0.35380732	-0.33316632
0.89050032	0.28129332	-0.08736532	-0.28979932	-0.34183332	-0.31831632
0.89152232	0.28218632	-0.08204932	-0.31912532	-0.33140832	-0.30142832
0.89059432	0.28190532	-0.07623232	-0.34156732	-0.32861132	-0.28508632
0.89027032	0.28121032	-0.07030232	-0.35322332	-0.33650632	-0.27096932
0.89127532	0.28027932	-0.06436732	-0.34812732	-0.33020432	-0.25204332
0.89263332	0.27886832	-0.05870932	0.08568432	-0.23665532	-0.22157532
0.89515832	0.27680032	-0.05268132	0.09592432	-0.23634832	-0.20320932
0.89898032	0.27436832	-0.04657432	0.10133032	-0.23762232	-0.18428232
0.90356232	0.27143232	-0.04035732	0.10045632	-0.22604532	-0.16379832
0.90015232	0.26520932	-0.03340932	-0.30026632	-0.42888132	-0.16209932
0.91470932	0.26402832	-0.02762532	0.06932232	-0.21875932	-0.11856432
0.91934432	0.25885032	-0.02096032	-0.10387932	-0.38772332	-0.10650932
0.92055532	0.25225532	-0.01431132	-0.07214132	-0.41960232	-0.08278632
0.92103432	0.24492932	-0.00759632	-0.04278332	-0.44901632	-0.05643432
0.92052232	0.23701832	-0.00084032	-0.01465932	-0.47741232	-0.02812532
0.91964932	0.22871032	0.00592732	0.00467832	-0.49586132	0.00001632
0.91599732	0.21939332	0.01240532	0.02921132	-0.51936432	0.02580032
0.91173232	0.20970332	0.01851932	0.03931932	-0.53762132	0.05152332
0.90750932	0.19982332	0.02417532	0.05922332	-0.55405032	0.07597832
0.90430832	0.19032532	0.02946232	0.05637332	-0.54377532	0.09678932
0.90163432	0.18056332	0.03448732	0.06471932	-0.54868332	0.12003132
0.94846832	-0.03668132	0.07385932	-0.01279432	-0.31048732	0.24307232
0.95224332	-0.04630632	0.07200632	-0.04044332	-0.29149132	0.23612932
0.95831732	-0.05576332	0.06998232	-0.06298132	-0.26804132	0.22903332
0.96397932	-0.06506932	0.06744532	-0.08871332	-0.24472632	0.22085632
0.96685832	-0.07409132	0.06416732	-0.10481932	-0.23393032	0.21198232
0.96826932	-0.08292932	0.06032932	-0.11884232	-0.22472832	0.20223932
0.96956332	-0.09160232	0.05609132	-0.12008632	-0.21167632	0.18995332
0.96884932	-0.09984132	0.05146132	-0.12561132	-0.19729432	0.17739532
0.96862932	-0.10771832	0.04663532	-0.12149632	-0.17480132	0.16542632
0.96522632	-0.11477332	0.04149732	-0.13973532	-0.16743932	0.15078732
0.96481132	-0.12167532	0.03628232	-0.15070432	-0.14658632	0.13737832
0.96425732	-0.12809732	0.03074232	-0.17315432	-0.13689032	0.11995332
0.96436532	-0.13415332	0.02492932	-0.18844432	-0.12715432	0.10444832
0.96292732	-0.13958932	0.01885232	-0.19904032	-0.12332932	0.08809832
0.95991832	-0.14435032	0.01262932	-0.20683432	-0.11839932	0.07199432
0.95833432	-0.14890232	0.00629232	-0.21568232	-0.10343832	0.05683032
0.95727932	-0.15315232	-0.00029132	-0.21733532	-0.08873432	0.04155532
0.95561432	-0.15682932	-0.00710232	-0.22864132	-0.07496432	0.02354132
0.95478232	-0.16012532	-0.01413132	-0.23297732	-0.06643632	0.00495732
0.95279932	-0.16274432	-0.02131332	-0.24846332	-0.06309332	-0.01439532
0.95152232	-0.16499032	-0.02856932	-0.25688832	-0.06327432	-0.03394332
0.95068632	-0.16687432	-0.03584632	-0.26047832	-0.06172232	-0.05108932
0.94931132	-0.16822032	-0.04303032	-0.27195732	-0.05740732	-0.07001732
0.94899032	-0.16937132	-0.05031732	-0.27000832	-0.05261532	-0.08598832
0.94833032	-0.17009032	-0.05769032	-0.26542532	-0.04709332	-0.10286732
0.94822032	-0.17052432	-0.06513232	-0.26072132	-0.04112032	-0.12024332
0.94842132	-0.17062732	-0.07263732	-0.25551432	-0.03653232	-0.13761732
0.94860332	-0.17036032	-0.08014332	-0.25070732	-0.03315432	-0.15560032
0.94973032	-0.16986032	-0.08776332	-0.24527632	-0.02563532	-0.17144532
0.95076632	-0.16898332	-0.09550832	-0.23750432	-0.01993232	-0.18858732
0.94909032	-0.16726132	-0.10275332	-0.22453932	-0.02372132	-0.20652432
0.94005032	-0.16396032	-0.10814632	-0.19945532	-0.05979932	-0.22222132
0.92769332	-0.15990732	-0.11156032	-0.17777432	-0.10341032	-0.23061232
0.91918232	-0.15645032	-0.11392132	-0.16744632	-0.13327432	-0.23139132
0.91555732	-0.15383632	-0.11589632	-0.16174632	-0.14495732	-0.22682432
0.91416232	-0.15161032	-0.11779532	-0.15735532	-0.14733532	-0.22285732
0.91284032	-0.14940332	-0.11962632	-0.15164032	-0.14590732	-0.22126932
0.91099032	-0.14709132	-0.12118532	-0.14713532	-0.14666132	-0.22117932
0.90859632	-0.14463332	-0.12237932	-0.14122932	-0.14812332	-0.22351532
0.90707432	-0.14225232	-0.12340432	-0.13644332	-0.14751032	-0.22560232
0.90557932	-0.13986132	-0.12419732	-0.13416632	-0.14734132	-0.22892132
0.90417632	-0.13746532	-0.12486232	-0.12802332	-0.14428832	-0.23301232
0.90247232	-0.13502732	-0.12526932	-0.12549132	-0.14362632	-0.23910032
0.90141832	-0.13266132	-0.12549932	-0.11815932	-0.14180532	-0.24476532
0.90049532	-0.13025832	-0.12560332	-0.11742532	-0.14223732	-0.25253132
0.90011232	-0.12780732	-0.12576032	-0.11560732	-0.14059232	-0.25986832
0.89937732	-0.12515632	-0.12572832	-0.11253732	-0.14178032	-0.26729232
0.89904932	-0.12239432	-0.12576432	-0.11356032	-0.13886032	-0.27448532
0.89859832	-0.11943932	-0.12586632	-0.11305932	-0.14135332	-0.28275532
0.89855832	-0.11639832	-0.12604632	-0.11556132	-0.13982532	-0.29055632
0.89863832	-0.11322532	-0.12629032	-0.11448732	-0.13850732	-0.29851732
0.89795532	-0.10985332	-0.12640632	-0.11628032	-0.13942732	-0.30537432
0.89770432	-0.10647332	-0.12661232	-0.11477332	-0.13740432	-0.31153432
0.89763332	-0.10300832	-0.12700332	-0.11401432	-0.13512032	-0.31838432
0.89688332	-0.09937932	-0.12725532	-0.11023232	-0.13758632	-0.32462032
0.89647432	-0.09573032	-0.12726932	-0.11591332	-0.14206832	-0.32945932
0.89638532	-0.09204032	-0.12720632	-0.11688632	-0.14367132	-0.33265532
0.89597932	-0.08824532	-0.12713932	-0.12362732	-0.14592832	-0.33569532
0.89567832	-0.08440732	-0.12723632	-0.12610332	-0.14314132	-0.33911232
0.89483532	-0.08043432	-0.12737232	-0.12016532	-0.14461232	-0.34133032
0.89395932	-0.07644532	-0.12745332	-0.11604532	-0.14506532	-0.34296232
0.89284832	-0.07245132	-0.12745432	-0.11813632	-0.14616132	-0.34523232
0.89260332	-0.06849032	-0.12755032	-0.11927332	-0.14734332	-0.34746132
0.89283232	-0.06450132	-0.12779432	-0.12573232	-0.14671232	-0.35017432
0.89258032	-0.06042932	-0.12796132	-0.12314832	-0.15001732	-0.35101132
0.89270932	-0.05633232	-0.12819332	-0.12654132	-0.14446232	-0.35067732
0.89232632	-0.05216932	-0.12855232	-0.12499532	-0.14221232	-0.35125532
0.89106432	-0.04804832	-0.12858232	-0.13009732	-0.14807632	-0.35274032
0.89078732	-0.04404032	-0.12855432	-0.13072932	-0.14797832	-0.35258632
0.89001132	-0.04001732	-0.12848032	-0.12875132	-0.15106632	-0.35362432
0.88931832	-0.03610032	-0.12810932	-0.13099932	-0.15187432	-0.35262332
0.88976132	-0.03214932	-0.12809932	-0.13379432	-0.14967232	-0.35338932
0.88982832	-0.02811832	-0.12830832	-0.13134632	-0.14988032	-0.35505732
0.88916232	-0.02399232	-0.12839032	-0.12996032	-0.15267332	-0.35699832
0.88927732	-0.01986232	-0.12847032	-0.13242832	-0.15136032	-0.35664932
0.88876332	-0.01567832	-0.12854632	-0.12972232	-0.15623232	-0.35897732
0.88863132	-0.01134532	-0.12879332	-0.12271432	-0.15886632	-0.36116932
0.88801332	-0.00679432	-0.12909432	-0.12421032	-0.16681532	-0.36564632
0.88768232	-0.00211932	-0.12930732	-0.12486032	-0.17315632	-0.36872232
0.88696232	0.00263932	-0.12933632	-0.12709832	-0.18168732	-0.37096032
0.88763832	0.00744932	-0.12952332	-0.12760032	-0.18651532	-0.37197132
0.88799332	0.01236032	-0.12981132	-0.13146332	-0.18903332	-0.37433132
0.88920532	0.01748932	-0.13046132	-0.12850732	-0.18899432	-0.37908332
0.88732032	0.02266632	-0.13045232	-0.13144232	-0.20864632	-0.38478432
0.88709432	0.02771832	-0.12991832	-0.13992232	-0.21694832	-0.38337832
0.88844232	0.03306532	-0.13028932	-0.13252932	-0.21364232	-0.38404832
0.88821332	0.03847132	-0.13054832	-0.13810232	-0.21472032	-0.38785532
0.88963832	0.04407732	-0.13124932	-0.13019032	-0.21275132	-0.39105232
0.88825732	0.04963332	-0.13156932	-0.13367832	-0.22677932	-0.39670332
0.88931232	0.05533032	-0.13203232	-0.14067632	-0.23107832	-0.39905432
0.88773032	0.06094332	-0.13215132	-0.14878932	-0.24976932	-0.40453432
0.88772332	0.06643532	-0.13189732	-0.15545032	-0.25429032	-0.40409232
0.88896332	0.07212432	-0.13225632	-0.14733732	-0.24689632	-0.40533232
0.88878432	0.07778332	-0.13268632	-0.15079932	-0.25146332	-0.41103932
0.88825432	0.08339332	-0.13280932	-0.15185832	-0.26029032	-0.41532232
0.88886232	0.08915732	-0.13317732	-0.16240632	-0.26171032	-0.41843432
0.88750332	0.09513532	-0.13308332	-0.20180132	0.18565132	-0.33828832
0.88664032	0.10060732	-0.13287732	-0.20731332	0.17988532	-0.33770432
0.88702132	0.10618532	-0.13313232	-0.21094732	0.16477632	-0.34132132
0.88615932	0.11152432	-0.13312032	-0.21229432	0.15951432	-0.34401432
0.88558132	0.11649132	-0.13329932	-0.16981232	-0.28311232	-0.42916332
0.88530932	0.12211432	-0.13312432	-0.21429132	0.14373032	-0.34590132
0.88533132	0.12740032	-0.13342532	-0.22593132	0.13110732	-0.34850532
0.88345632	0.13227032	-0.13340632	-0.22678632	0.12862732	-0.34935932
0.88178232	0.13689832	-0.13308532	-0.22770432	0.12069632	-0.34847832
0.88112432	0.14142432	-0.13282932	-0.22879532	0.10779532	-0.34855832
0.88039432	0.14572332	-0.13270232	-0.23176932	0.09417932	-0.35080332
0.87953632	0.14988732	-0.13265832	-0.23472032	0.08551832	-0.35345032
0.87837532	0.15382532	-0.13245432	-0.23362732	0.07807132	-0.35391832
0.87790232	0.15767732	-0.13240232	-0.24039932	0.06511132	-0.35449232
0.87711632	0.16135032	-0.13247432	-0.24521932	0.05573932	-0.35622632
0.87621132	0.16483232	-0.13241532	-0.24933132	0.04929932	-0.35721532
0.87581632	0.16824532	-0.13227132	-0.25198832	0.04430732	-0.35747932
0.87555332	0.17163132	-0.13221232	-0.25140832	0.04023732	-0.35879232
0.87474732	0.17490532	-0.13219032	-0.25373232	0.03629432	-0.36107832
0.87417632	0.17817332	-0.13218732	-0.25363032	0.02866332	-0.36262732
0.87311132	0.18128032	-0.13218532	-0.26322032	0.02566432	-0.36227232
0.87238032	0.18436632	-0.13223332	-0.25950032	0.02655532	-0.36201732
0.87174332	0.18735532	-0.13217632	-0.25829932	0.02294732	-0.36328832
0.87091332	0.19023632	-0.13200532	-0.26329532	0.02195632	-0.36236132
0.87063532	0.19323632	-0.13193432	-0.25793932	0.01553432	-0.36469932
0.86981532	0.19611632	-0.13182432	-0.25685932	0.01720632	-0.36495732
0.86917032	0.19905132	-0.13177332	-0.25690232	0.01495332	-0.36610332
0.86832532	0.20197232	-0.13174332	-0.25545732	0.01475532	-0.36719932
0.86742432	0.20483332	-0.13164232	-0.25698432	0.01558332	-0.36680532
0.86660732	0.20763232	-0.13143732	-0.25595632	0.01408232	-0.36620532
0.86644032	0.21055732	-0.13133132	-0.25550532	0.01005732	-0.36640432
0.86615732	0.21351032	-0.13126132	-0.25617332	0.01035632	-0.36546132
0.86572032	0.21649732	-0.13113132	-0.25729332	0.01335032	-0.36354832
0.86529032	0.21952332	-0.13094132	-0.25895832	0.01246632	-0.36197032
0.86461432	0.22254432	-0.13071232	-0.25511232	0.01115032	-0.36079332
0.86417032	0.22566932	-0.13066032	-0.25249332	0.00976932	-0.36064832
0.86333632	0.22864432	-0.13052532	-0.25515032	0.00925832	-0.36002432
0.86262532	0.23153232	-0.13034932	-0.24904432	0.00623332	-0.36108932
0.86220032	0.23441932	-0.13008332	-0.25410332	0.00631132	-0.36052632
0.86183032	0.23725532	-0.12973232	-0.25743132	0.00402432	-0.35983632
0.86173632	0.24018532	-0.12944032	-0.25710532	0.00391732	-0.35907232
0.86163032	0.24313732	-0.12920932	-0.25475932	0.00172232	-0.35852932
0.86107732	0.24599632	-0.12902132	-0.25709032	-0.00046332	-0.35879832
0.86090032	0.24889432	-0.12890432	-0.25399132	-0.00213532	-0.35985432
0.86049332	0.25165932	-0.12863332	-0.26047932	-0.00096232	-0.36043332
0.86024932	0.25445032	-0.12833032	-0.25996532	-0.00282832	-0.36078332
0.86042832	0.25736532	-0.12822232	-0.25885532	-0.00687432	-0.36129632
0.86007132	0.26010332	-0.12809532	-0.25982332	-0.00762032	-0.36094332
0.85999332	0.26285032	-0.12799132	-0.26030732	-0.01064632	-0.36034432
0.85995032	0.26557332	-0.12801032	-0.26157632	-0.01183632	-0.36150732
0.85978932	0.26825732	-0.12796632	-0.26890232	-0.01331532	-0.36182332
0.85974132	0.27103632	-0.12783932	-0.26848132	-0.01396932	-0.36266332
0.85953232	0.27389632	-0.12773332	-0.26955532	-0.01383632	-0.36324032
0.85893632	0.27661232	-0.12749732	-0.26973132	-0.01487332	-0.36294632
0.85847832	0.27930932	-0.12718732	-0.26606332	-0.01579532	-0.36172532
0.85802932	0.28190132	-0.12687032	-0.26412532	-0.01783632	-0.36049932
0.85779432	0.28423832	-0.12650932	-0.26622232	-0.02496232	-0.36020632
0.85777632	0.28635632	-0.12608532	-0.26538032	-0.02826832	-0.35921832
0.85811732	0.28846132	-0.12575532	-0.26838232	-0.03463232	-0.35778132
0.85776432	0.29036832	-0.12540832	-0.26737332	-0.03466032	-0.35530332
0.85769732	0.29239032	-0.12513332	-0.26839032	-0.03503032	-0.35381132
0.85695932	0.29417632	-0.12471832	-0.26946132	-0.03553832	-0.35260632
0.85685032	0.29621232	-0.12435732	-0.26964132	-0.03864832	-0.35127532
0.85631832	0.29814432	-0.12389632	-0.26840832	-0.03736132	-0.34901432
0.85604232	0.30016032	-0.12350032	-0.26439932	-0.03963732	-0.34697732
0.85562132	0.30214232	-0.12319932	-0.26413932	-0.03970532	-0.34455632
0.85515732	0.30411532	-0.12297732	-0.26403332	-0.03883432	-0.34245132
0.85515132	0.30621032	-0.12275032	-0.26287632	-0.04087732	-0.34165932
0.85477832	0.30812032	-0.12241332	-0.26438232	-0.04338132	-0.34047232
0.85428632	0.31002732	-0.12210132	-0.26290932	-0.04049632	-0.33968332
0.85403132	0.31203932	-0.12175432	-0.26158832	-0.04151132	-0.33979332
0.85373132	0.31400432	-0.12126032	-0.26244332	-0.04075132	-0.33875732
0.85355632	0.31597132	-0.12073032	-0.26153232	-0.04174232	-0.33712632
0.85350432	0.31802132	-0.12028432	-0.25673632	-0.04366432	-0.33663332
0.85296132	0.31987632	-0.11990932	-0.25273332	-0.04524432	-0.33592132
0.85313032	0.32192432	-0.11972432	-0.25558732	-0.04806532	-0.33544732
0.85293632	0.32375632	-0.11944732	-0.25604632	-0.04921032	-0.33564332
0.85295632	0.32558132	-0.11911232	-0.26101232	-0.05293632	-0.33528332
0.85271032	0.32722332	-0.11865832	-0.26043732	-0.05395932	-0.33531632
0.85257532	0.32887832	-0.11820832	-0.26009832	-0.05619132	-0.33406132
0.85219732	0.33054832	-0.11787532	-0.25838832	-0.05591332	-0.33178532
0.85172932	0.33233432	-0.11762832	-0.25458832	-0.05718232	-0.33019732
0.85106332	0.33409232	-0.11735232	-0.24930032	-0.05796032	-0.32827232
0.85056132	0.33592632	-0.11706632	-0.24997632	-0.05868832	-0.32711432
0.85011632	0.33777132	-0.11664232	-0.25078232	-0.06112432	-0.32662232
0.84963432	0.33958832	-0.11605632	-0.25089832	-0.06139932	-0.32520432
0.84942632	0.34152932	-0.11545332	-0.25537732	-0.06241132	-0.32419632
0.84897832	0.34354232	-0.11480832	-0.25571232	-0.05994832	-0.32168232
0.84838932	0.34571732	-0.11414732	-0.25370232	-0.05729132	-0.31816732
0.84785032	0.34812332	-0.11346132	-0.24836032	-0.05282532	-0.31328732
0.84727332	0.35055432	-0.11278132	-0.24510432	-0.05370232	-0.30989732
0.84685332	0.35294532	-0.11225032	-0.24181332	-0.05582032	-0.30930332
0.84714632	0.35531832	-0.11164432	-0.24361032	-0.06186232	-0.31052532
0.84866232	0.35788632	-0.11090932	-0.24616932	-0.06997332	-0.31196432
0.84941132	0.35988132	-0.10979932	-0.24505332	-0.07646932	-0.31404432
0.85004432	0.36167132	-0.10847332	-0.25119932	-0.08092332	-0.31355932
0.85056232	0.36336732	-0.10700432	-0.25311132	-0.08246932	-0.31313532
0.85104332	0.36506132	-0.10528632	-0.24616332	-0.08204132	-0.31076432
0.85159132	0.36678032	-0.10342432	-0.23859832	-0.08412732	-0.30902832
0.85335532	0.36889832	-0.10144632	-0.23298132	-0.09109932	-0.30776732
0.85529632	0.37083532	-0.09912332	-0.23140932	-0.09800732	-0.30826532
0.85240832	0.37074632	-0.09620532	-0.23445132	-0.07883232	-0.30922832
0.85034732	0.37169532	-0.09482232	-0.23309432	-0.06386332	-0.32284432
0.85108732	0.37424532	-0.09333132	-0.22976032	-0.05512732	-0.33488932
0.85372832	0.37761332	-0.09143132	-0.22900732	-0.06112832	-0.34480932
0.85852432	0.38169632	-0.08878632	-0.23758532	-0.07756832	-0.35002032
0.86322532	0.38536532	-0.08543732	-0.24281832	-0.10208632	-0.35232032
0.86951732	0.38912832	-0.08175632	-0.24885032	-0.14092432	-0.35607832
0.87983432	0.39368732	-0.07792832	-0.25406832	-0.21985532	-0.36830232
0.88609232	0.39512332	-0.07309032	-0.33846732	-0.30159532	-0.37673532
0.88662432	0.39268432	-0.06723932	-0.41561632	-0.30840432	-0.36543932
0.88963832	0.38987632	-0.06116132	-0.45241432	-0.30945332	-0.35107932
0.89447432	0.38643132	-0.05477632	-0.45988932	-0.30469532	-0.33677432
0.90034232	0.38202832	-0.04842832	0.12389132	-0.46839032	-0.34120032
0.90898832	0.37746032	-0.04141432	0.14359132	-0.48951732	-0.31959732
0.91743932	0.37167932	-0.03417032	0.16182032	-0.52052132	-0.29189932
0.95517532	0.37671432	-0.02772532	-0.06462932	-0.39264932	-0.28348632
0.91354432	0.34943232	-0.01956932	0.12863132	-0.64215432	-0.22237832
0.96139532	-0.12539032	0.04101132	-0.14085832	-0.18618132	0.14789332
0.96331432	-0.13642232	0.03617032	-0.16430032	-0.17333932	0.14092732
0.96550632	-0.14697632	0.03120932	-0.19293332	-0.15985432	0.13128532
0.96602832	-0.15691632	0.02606032	-0.21332732	-0.15521332	0.12005232
0.96519632	-0.16614232	0.02078932	-0.22763332	-0.15293232	0.10956532
0.96451032	-0.17498932	0.01557332	-0.22793932	-0.15284532	0.10189232
0.96112932	-0.18282032	0.01037232	-0.23471632	-0.15015132	0.09346932
0.96092032	-0.19096032	0.00511732	-0.22730432	-0.14234732	0.08639332
0.95980332	-0.19862832	-0.00030632	-0.22075232	-0.13771732	0.07832332
0.96091532	-0.20640232	-0.00599332	-0.20896932	-0.12392732	0.06709732
0.96001432	-0.21341532	-0.01190932	-0.20387532	-0.11706932	0.05469032
0.95761732	-0.21960432	-0.01780732	-0.19992632	-0.11178932	0.04008732
0.95472032	-0.22509732	-0.02348232	-0.19421232	-0.11119232	0.02656232
0.95150132	-0.22990732	-0.02877732	-0.19772932	-0.11702532	0.01414832
0.95007732	-0.23463732	-0.03381232	-0.20506432	-0.12356732	0.00141232
0.95028732	-0.23935332	-0.03875132	-0.21117332	-0.12882332	-0.00901332
0.95165432	-0.24404832	-0.04381232	-0.21466732	-0.12917832	-0.02085932
0.95298732	-0.24845032	-0.04905032	-0.21484332	-0.12958932	-0.03578532
0.95259232	-0.25206032	-0.05428632	-0.21611732	-0.13139132	-0.05177932
0.95051132	-0.25483632	-0.05932832	-0.21424932	-0.13360032	-0.06660532
0.94859232	-0.25722132	-0.06419132	-0.21202732	-0.13077032	-0.07944632
0.94901032	-0.25986132	-0.06918132	-0.20725632	-0.12447432	-0.09238432
0.94947432	-0.26209632	-0.07429432	-0.19982632	-0.11942032	-0.10496332
0.95110732	-0.26423432	-0.07972232	-0.19479032	-0.11378532	-0.12167432
0.95248932	-0.26577632	-0.08540832	-0.19513632	-0.10725132	-0.14117032
0.95526832	-0.26715932	-0.09149932	-0.20003132	-0.09793732	-0.16389632
0.95693532	-0.26759532	-0.09767432	-0.20353232	-0.09416232	-0.18682232
0.95341732	-0.26596632	-0.10309532	-0.21444832	-0.10467632	-0.21146832
0.94781732	-0.26328632	-0.10757432	-0.21561832	-0.12354932	-0.22975632
0.94153132	-0.26014632	-0.11105232	-0.21606432	-0.14305532	-0.24356632
0.93585832	-0.25709132	-0.11364132	-0.21354432	-0.15765332	-0.25186032
0.93215832	-0.25455832	-0.11552732	-0.21295832	-0.16678132	-0.25648932
0.92910032	-0.25216932	-0.11665432	-0.21757732	-0.17290532	-0.26064032
0.92816232	-0.25026532	-0.11742832	-0.21937932	-0.17394832	-0.26118432
0.92729632	-0.24831332	-0.11799632	-0.21753832	-0.17234232	-0.26259132
0.92515732	-0.24592332	-0.11841832	-0.21649332	-0.16969932	-0.26732332
0.92472732	-0.24375032	-0.11903432	-0.20498532	-0.16405432	-0.27118132
0.92384132	-0.24119732	-0.11946032	-0.20125132	-0.16097632	-0.27892632
0.92295132	-0.23840832	-0.11962932	-0.19830132	-0.16023032	-0.28632432
0.92326432	-0.23571632	-0.11971732	-0.19510932	-0.15759932	-0.29173132
0.92270632	-0.23268032	-0.11977532	-0.19681732	-0.15612932	-0.29812332
0.92168632	-0.22948432	-0.11994032	-0.19852632	-0.15119932	-0.30616032
0.92074832	-0.22629732	-0.12009632	-0.19277732	-0.14665832	-0.31394632
0.91920132	-0.22297532	-0.12001332	-0.19018332	-0.14213932	-0.32146832
0.91909432	-0.21995132	-0.12003532	-0.17939032	-0.13686232	-0.32737232
0.91854632	-0.21668132	-0.11997832	-0.17446032	-0.13422332	-0.33399232
0.91841732	-0.21329732	-0.12008332	-0.16894432	-0.13225732	-0.33959232
0.91860532	-0.20986032	-0.12007832	-0.16681332	-0.13355432	-0.34153532
0.91873932	-0.20633532	-0.12007132	-0.17170132	-0.13228232	-0.34331032
0.91966332	-0.20292332	-0.12061732	-0.17735332	-0.12685432	-0.34744832
0.91900132	-0.19924132	-0.12114332	-0.17991432	-0.12390332	-0.35210132
0.91793832	-0.19561532	-0.12133332	-0.17475432	-0.12253432	-0.35265732
0.91739432	-0.19217932	-0.12149432	-0.16908532	-0.11943232	-0.35171732
0.91682832	-0.18877132	-0.12162932	-0.16466632	-0.11766132	-0.35000332
0.91622632	-0.18536432	-0.12177132	-0.16104032	-0.11768332	-0.35060332
0.91614932	-0.18196332	-0.12229832	-0.16177132	-0.11552832	-0.35202932
0.91624732	-0.17848032	-0.12305532	-0.15995632	-0.11487832	-0.35492432
0.91556032	-0.17482632	-0.12360832	-0.15900732	-0.11593032	-0.35582032
0.91436432	-0.17111532	-0.12394532	-0.15558032	-0.11837432	-0.35624232
0.91286632	-0.16740732	-0.12415532	-0.15572532	-0.12025832	-0.35558332
0.91188932	-0.16380132	-0.12445532	-0.14568732	-0.12083832	-0.35437432
0.91083832	-0.16016532	-0.12473832	-0.13854232	-0.12076732	-0.35302132
0.91040632	-0.15653432	-0.12527432	-0.12843532	-0.12063932	-0.35339432
0.91082632	-0.15281132	-0.12628432	-0.13088532	-0.11872232	-0.35821532
0.90843032	-0.14852532	-0.12656832	-0.13217032	-0.13032032	-0.36062932
0.90735832	-0.14450932	-0.12652532	-0.13452432	-0.13857332	-0.35918332
0.90731732	-0.14064932	-0.12673332	-0.13296932	-0.13695532	-0.35793532
0.90639632	-0.13656232	-0.12706232	-0.13191432	-0.13822532	-0.35925632
0.90513532	-0.13234632	-0.12718032	-0.13060032	-0.14366732	-0.36008032
0.90463332	-0.12817332	-0.12726832	-0.12856932	-0.14688632	-0.35888032
0.90486132	-0.12394132	-0.12773732	-0.13085932	-0.14621532	-0.35985532
0.90369732	-0.11944332	-0.12799232	-0.13335532	-0.14947832	-0.36110432
0.90261232	-0.11501532	-0.12802832	-0.13115032	-0.15239332	-0.36057332
0.90207332	-0.11071632	-0.12820832	-0.12717432	-0.14836832	-0.36144132
0.90126432	-0.10634332	-0.12863632	-0.12795132	-0.14499732	-0.36610832
0.89935932	-0.10184332	-0.12871932	-0.12933432	-0.15103932	-0.37007832
0.89811132	-0.09753332	-0.12851232	-0.12753732	-0.15188332	-0.36995232
0.89753232	-0.09337632	-0.12843932	-0.12760032	-0.15235032	-0.37055132
0.89682532	-0.08921432	-0.12843132	-0.12657332	-0.15136532	-0.37363132
0.89606032	-0.08514832	-0.12828232	-0.12579732	-0.15179832	-0.37590032
0.89614732	-0.08117032	-0.12814332	-0.12638332	-0.15157532	-0.37872832
0.89610932	-0.07715432	-0.12804732	-0.13265532	-0.15313432	-0.38249032
0.89707632	-0.07312732	-0.12825932	-0.12697432	-0.15248532	-0.38573332
0.89714832	-0.06891732	-0.12846032	-0.13174332	-0.15314732	-0.38975232
0.89732332	-0.06469732	-0.12858332	-0.13280432	-0.15510132	-0.39173432
0.89751432	-0.06045832	-0.12881832	-0.13076032	-0.15310232	-0.39264132
0.89739032	-0.05607432	-0.12924832	-0.12497232	-0.15076032	-0.39517132
0.89651732	-0.05160632	-0.12947332	-0.12706432	-0.15524532	-0.39777832
0.89667732	-0.04717132	-0.12957032	-0.12891332	-0.16229932	-0.39734132
0.89655632	-0.04266532	-0.12963532	-0.13310832	-0.16574232	-0.39738032
0.89642632	-0.03814332	-0.12956032	-0.13420132	-0.16956432	-0.39541632
0.89694032	-0.03358332	-0.12981532	-0.14168632	-0.16676232	-0.39446432
0.89582732	-0.02894632	-0.12977032	-0.13933832	-0.17344732	-0.39332532
0.89567932	-0.02437632	-0.12976532	-0.13214932	-0.17094632	-0.38955532
0.89450132	-0.01972532	-0.12970532	-0.12893832	-0.17787932	-0.38757432
0.89388632	-0.01512932	-0.12960432	-0.13283132	-0.17877432	-0.38543432
0.89334932	-0.01052132	-0.12942732	-0.13347232	-0.18478732	-0.38329932
0.89366532	-0.00585732	-0.12949332	-0.13557832	-0.18568932	-0.38244032
0.89450132	-0.00098432	-0.13009932	-0.13266732	-0.18213432	-0.38391732
0.89397432	0.00411632	-0.13076832	-0.13624532	-0.18620332	-0.38745232
0.89228232	0.00925332	-0.13099032	-0.13497232	-0.19548532	-0.38761532
0.89163032	0.01442632	-0.13118832	-0.13421132	-0.19820532	-0.38584932
0.88998632	0.01959132	-0.13113232	-0.13217232	-0.21051332	-0.38561332
0.88989332	0.02478332	-0.13119532	-0.13514132	-0.21559932	-0.38576032
0.89085532	0.03022032	-0.13167132	-0.13679432	-0.21930632	-0.38957932
0.88890332	0.03561832	-0.13131132	-0.14570632	-0.23896632	-0.39156132
0.89051832	0.04123332	-0.13139732	-0.14130632	-0.23880432	-0.38850432
0.89076032	0.04705032	-0.13183732	-0.14055532	-0.23991832	-0.39065432
0.89187332	0.05300432	-0.13240232	-0.14498132	-0.24137632	-0.39363932
0.89080332	0.05902432	-0.13284132	-0.14855832	-0.25664332	-0.39922932
0.89093232	0.06509732	-0.13292432	-0.15636132	-0.26652632	-0.40115832
0.89111432	0.07139532	-0.13325732	-0.15647432	-0.27891832	-0.40466632
0.89059932	0.07760332	-0.13299532	-0.15646032	-0.29044132	-0.40470932
0.89301132	0.08421432	-0.13356332	-0.15831732	-0.29081832	-0.40451232
0.89287232	0.09078232	-0.13409532	-0.16211732	-0.29861032	-0.40983932
0.89257732	0.09725732	-0.13418532	-0.16752832	-0.30786932	-0.41075632
0.89245532	0.10385732	-0.13442532	-0.17058432	-0.31689932	-0.41377232
0.89054932	0.11017232	-0.13412632	-0.17552332	-0.33155032	-0.41698932
0.89122832	0.11683032	-0.13439132	-0.17039932	-0.33146832	-0.41813332
0.89041532	0.12338832	-0.13454832	-0.17744432	-0.34007932	-0.42102532
0.88973832	0.12993832	-0.13472932	-0.18433732	-0.34616532	-0.42249232
0.88787832	0.13664432	-0.13430732	-0.22034232	0.17710232	-0.31306232
0.88850932	0.14319432	-0.13481932	-0.22619332	0.16022832	-0.31511432
0.88455132	0.14878232	-0.13436832	-0.22511832	0.15909232	-0.31370032
0.88318832	0.15433432	-0.13384332	-0.23376132	0.14757132	-0.31268332
0.88342632	0.16010532	-0.13389132	-0.23449332	0.12965732	-0.31687132
0.88213632	0.16559532	-0.13395732	-0.23920532	0.12514032	-0.31968832
0.88119332	0.17103932	-0.13384432	-0.23816732	0.11439532	-0.32042632
0.88096032	0.17663632	-0.13425232	-0.23623732	0.10069132	-0.32461432
0.87863132	0.18170532	-0.13422932	-0.24115132	0.09900032	-0.32495532
0.87714132	0.18666032	-0.13396932	-0.25039232	0.09405632	-0.32461132
0.87641032	0.19166332	-0.13383932	-0.25127332	0.08724432	-0.32660032
0.87661632	0.19683532	-0.13396732	-0.25003532	0.07704632	-0.32961232
0.87586532	0.20180632	-0.13411132	-0.25710632	0.07462732	-0.33045832
0.87476832	0.20658032	-0.13413132	-0.25102532	0.06891132	-0.33029732
0.87430732	0.21131632	-0.13414832	-0.25387032	0.06083432	-0.33052232
0.87377732	0.21592832	-0.13425232	-0.25604132	0.05480132	-0.33213432
0.87259232	0.22032932	-0.13420932	-0.25485432	0.05556332	-0.33315132
0.87183332	0.22473332	-0.13411532	-0.25479232	0.05032432	-0.33426632
0.87130432	0.22917132	-0.13408832	-0.24923032	0.04455432	-0.33668232
0.86986432	0.23334332	-0.13397432	-0.24959832	0.04437532	-0.33787732
0.86893732	0.23747432	-0.13377932	-0.25270432	0.04201132	-0.33736232
0.86840732	0.24160832	-0.13369232	-0.25175832	0.03737532	-0.33799832
0.86787232	0.24563432	-0.13357032	-0.25793332	0.03256632	-0.33921932
0.86708632	0.24956932	-0.13341232	-0.25070132	0.03457132	-0.34105432
0.86681032	0.25352432	-0.13319332	-0.25244432	0.03274232	-0.34291732
0.86675532	0.25749432	-0.13303532	-0.24947632	0.02625032	-0.34704032
0.86658032	0.26141832	-0.13302432	-0.25352632	0.02364832	-0.34997432
0.86627432	0.26530632	-0.13303332	-0.25319332	0.02076332	-0.35300332
0.86618632	0.26926932	-0.13308432	-0.25067632	0.02262232	-0.35452832
0.86629032	0.27334732	-0.13314532	-0.25167232	0.02047432	-0.35634432
0.86684632	0.27767332	-0.13347632	-0.25114132	0.01764532	-0.35974432
0.86611532	0.28171332	-0.13369532	-0.24862332	0.02017632	-0.36234232
0.86561532	0.28577532	-0.13380632	-0.25074932	0.02132032	-0.36315032
0.86464132	0.28964932	-0.13372032	-0.24738932	0.01944432	-0.36386232
0.86335332	0.29320532	-0.13335932	-0.25163132	0.01800932	-0.36263332
0.86275232	0.29669532	-0.13299332	-0.25047732	0.01184232	-0.36212532
0.86213132	0.29993832	-0.13259832	-0.24947732	0.00359032	-0.36300332
0.86143232	0.30294732	-0.13220832	-0.25043532	-0.00233732	-0.36264232
0.86101732	0.30587632	-0.13189332	-0.25264132	-0.00571232	-0.36116732
0.86049432	0.30861032	-0.13164332	-0.25055732	-0.01278632	-0.36041332
0.86005632	0.31121332	-0.13148032	-0.25126632	-0.01467832	-0.35918432
0.85978532	0.31382432	-0.13138632	-0.25191832	-0.01776832	-0.35975432
0.85933932	0.31633332	-0.13110832	-0.25188432	-0.02024732	-0.35854732
0.85894132	0.31888632	-0.13071532	-0.25611332	-0.02021132	-0.35708632
0.85866232	0.32147832	-0.13031832	-0.26153832	-0.02295432	-0.35498032
0.85813132	0.32392932	-0.12986132	-0.26599832	-0.02374332	-0.35179132
0.85794432	0.32647132	-0.12948432	-0.26559932	-0.02577432	-0.34873332
0.85801732	0.32902432	-0.12917232	-0.26649732	-0.03026632	-0.34609432
0.85769232	0.33132232	-0.12888832	-0.26417332	-0.03270032	-0.34584132
0.85760032	0.33362632	-0.12868732	-0.25913032	-0.03360532	-0.34688732
0.85721232	0.33561432	-0.12839332	-0.25731132	-0.03587732	-0.34817332
0.85713332	0.33756832	-0.12815232	-0.25202632	-0.03807832	-0.34958732
0.85723632	0.33941632	-0.12798032	-0.24997232	-0.04083332	-0.35117432
0.85735132	0.34110432	-0.12788232	-0.24725332	-0.04032432	-0.35157832
0.85729632	0.34256132	-0.12768932	-0.24472632	-0.04054432	-0.35232632
0.85760332	0.34404032	-0.12744632	-0.24635032	-0.03995432	-0.35217632
0.85795232	0.34551832	-0.12706132	-0.24516532	-0.03897432	-0.35239132
0.85814832	0.34704932	-0.12656332	-0.24506132	-0.03793532	-0.35278232
0.85809232	0.34869332	-0.12604132	-0.24512932	-0.03807232	-0.35307832
0.85793032	0.35052732	-0.12561732	-0.24234432	-0.03511532	-0.35213432
0.85760032	0.35243632	-0.12533232	-0.23724332	-0.03546032	-0.35223432
0.85690932	0.35428132	-0.12517732	-0.23268132	-0.03316932	-0.35160832
0.85677532	0.35629932	-0.12495932	-0.23477632	-0.03534132	-0.35228232
0.85677432	0.35827032	-0.12460632	-0.23181332	-0.03691132	-0.35352332
0.85717332	0.36027932	-0.12410232	-0.23871832	-0.04064732	-0.35429632
0.85724032	0.36207632	-0.12341532	-0.24389932	-0.04251332	-0.35460732
0.85742332	0.36406532	-0.12283032	-0.24613132	-0.04343132	-0.35476532
0.85731632	0.36602432	-0.12237332	-0.24875332	-0.04439432	-0.35559832
0.85688432	0.36789232	-0.12195632	-0.24196732	-0.04381032	-0.35683832
0.85666932	0.36973232	-0.12148032	-0.23710132	-0.04481432	-0.35838032
0.85695032	0.37159832	-0.12085632	-0.24035732	-0.04735632	-0.35976732
0.85752232	0.37338932	-0.11993332	-0.23858932	-0.05034632	-0.36234132
0.85860032	0.37515732	-0.11877132	-0.24834932	-0.05578332	-0.36416332
0.86007532	0.37689332	-0.11734132	-0.25457432	-0.06305232	-0.36546332
0.85993332	0.37812332	-0.11567732	-0.25815732	-0.06102032	-0.36430732
0.85916532	0.37949832	-0.11423532	-0.25310432	-0.05726032	-0.36339232
0.85936832	0.38155232	-0.11276732	-0.25270632	-0.05646732	-0.36239132
0.86024532	0.38389532	-0.11096232	-0.25035332	-0.06157532	-0.36206832
0.86132732	0.38614132	-0.10876432	-0.25181932	-0.07072832	-0.36348132
0.86297532	0.38854232	-0.10634232	-0.26001832	-0.07807232	-0.36811432
0.85854632	0.38870632	-0.10370932	-0.26515232	-0.05610932	-0.37620332
0.86051832	0.39243432	-0.10273532	-0.27130032	-0.05706132	-0.39392732
0.87745632	0.40224032	-0.10094132	-0.29265432	-0.12328332	-0.40766932
0.87905832	0.40439232	-0.09576032	-0.30912132	-0.13434132	-0.39779232
0.86618532	0.40033032	-0.09069432	-0.29243832	-0.08551332	-0.39024332
0.86760032	0.40316332	-0.08827532	-0.28901532	-0.08965232	-0.40497732
0.87782032	0.40959832	-0.08577932	-0.30232732	-0.13070632	-0.42071732
0.89351732	0.41767832	-0.08204132	-0.35982432	-0.23450832	-0.43962032
0.89634532	0.41876932	-0.07576432	-0.45206932	-0.28476232	-0.43696432
0.89434032	0.41664832	-0.06854032	-0.49891532	-0.29269232	-0.42200732
0.89338632	0.41402832	-0.06119832	-0.52054732	-0.30005232	-0.41082332
0.89142732	0.40985032	-0.05336832	-0.56007832	-0.29208932	-0.38490332
0.89465032	0.40699032	-0.04555232	-0.55199632	-0.31295332	-0.38020032
0.89674432	0.40235632	-0.03743232	0.20153832	-0.47171132	-0.38082032
0.90110832	0.39746032	-0.02798332	-0.50445432	-0.28197532	-0.31436132
0.90256632	0.39010132	-0.01898632	0.29298832	-0.54618332	-0.28977732
0.97960632	-0.08373732	0.12416232	0.44961032	0.43488332	0.21780232
0.98439532	-0.09818632	0.11939132	-0.22808732	-0.16280532	0.28390932
0.98371232	-0.11143432	0.11267532	-0.21529932	-0.12972032	0.28509732
0.98109032	-0.12368932	0.10517032	-0.22190732	-0.11490532	0.27550232
0.98089732	-0.13570132	0.09741432	-0.23222332	-0.09979732	0.26243532
0.98028932	-0.14706432	0.08897832	-0.24757532	-0.09492732	0.24653632
0.97875032	-0.15758832	0.07998432	-0.27160832	-0.09993832	0.22424532
0.97682132	-0.16731832	0.07065532	-0.30953232	-0.10533632	0.19434332
0.97615832	-0.17660532	0.06106132	-0.32027632	-0.10856432	0.17339432
0.97648932	-0.18537832	0.05138732	-0.32942832	-0.10243732	0.15471632
0.97647432	-0.19348632	0.04151932	-0.32828132	-0.09941132	0.13408132
0.97454432	-0.20058732	0.03142832	-0.33124132	-0.09769632	0.11009832
0.97725632	-0.20802132	0.02125332	-0.32794632	-0.08302232	0.09128832
0.97230432	-0.21318932	0.01070232	-0.32593832	-0.08761532	0.06390832
0.97204032	-0.21852332	0.00036232	-0.31742632	-0.08316232	0.04322432
0.97018532	-0.22261732	-0.00976332	-0.32941432	-0.08594432	0.01769032
0.97137332	-0.22653932	-0.01946432	-0.33383132	-0.09208732	-0.00219932
0.97261832	-0.22981432	-0.02901732	-0.34389532	-0.09967532	-0.02359732
0.97295532	-0.23240832	-0.03843332	-0.35298832	-0.10927132	-0.04890032
0.97222732	-0.23432632	-0.04766232	-0.35550732	-0.11459132	-0.07160432
0.96869532	-0.23517532	-0.05637832	-0.35580232	-0.11745132	-0.09641532
0.96382632	-0.23521032	-0.06442332	-0.34836332	-0.11770332	-0.11551232
0.96023332	-0.23498532	-0.07208532	-0.33872732	-0.11124332	-0.13212932
0.95827232	-0.23462032	-0.07964132	-0.32508832	-0.09939732	-0.14703332
0.95761832	-0.23390932	-0.08738932	-0.31179732	-0.08675232	-0.16220132
0.95686132	-0.23248132	-0.09543132	-0.30947532	-0.07396532	-0.18305032
0.95597932	-0.23024832	-0.10370632	-0.30248132	-0.06625332	-0.20463532
0.94682032	-0.22518032	-0.11013432	-0.30087132	-0.09371132	-0.22889132
0.93285732	-0.21833232	-0.11389032	-0.28415432	-0.14398632	-0.24003832
0.92283132	-0.21207332	-0.11586732	-0.28038932	-0.18583632	-0.23971632
0.91966032	-0.20730432	-0.11728532	-0.28337232	-0.20404832	-0.23266132
0.91723032	-0.20282232	-0.11830832	-0.28439332	-0.20742232	-0.22543332
0.91471032	-0.19857832	-0.11935232	-0.27131832	-0.20529032	-0.22126232
0.91098432	-0.19423132	-0.12008232	-0.25125232	-0.20057432	-0.22047332
0.90769832	-0.18993132	-0.12039832	-0.23359032	-0.19828232	-0.22333532
0.90569832	-0.18576332	-0.12069932	-0.21884332	-0.19491132	-0.22900032
0.90386332	-0.18139932	-0.12091332	-0.21010832	-0.19362832	-0.23789932
0.90260332	-0.17681732	-0.12100832	-0.20172732	-0.19452532	-0.24597032
0.90248432	-0.17205332	-0.12112732	-0.19514932	-0.19700932	-0.25371832
0.90305332	-0.16707432	-0.12145232	-0.19209132	-0.19900532	-0.26177032
0.90428132	-0.16184032	-0.12223232	-0.18572032	-0.19647732	-0.27276932
0.90423132	-0.15610532	-0.12298332	-0.17602432	-0.19727432	-0.28323232
0.90390032	-0.15018632	-0.12352732	-0.17025732	-0.19876932	-0.29199632
0.90391432	-0.14421632	-0.12416632	-0.16806632	-0.19705532	-0.30020032
0.90338432	-0.13800632	-0.12468732	-0.16735032	-0.20025032	-0.30781832
0.90331632	-0.13188032	-0.12518932	-0.16810732	-0.20188232	-0.31280232
0.90298032	-0.12565732	-0.12566432	-0.17123332	-0.20167032	-0.31688332
0.90252232	-0.11943832	-0.12600332	-0.17027032	-0.20262132	-0.31953832
0.90263332	-0.11337632	-0.12653932	-0.17452032	-0.19385632	-0.32198332
0.90130332	-0.10724032	-0.12711032	-0.17285132	-0.19147132	-0.32556932
0.90001432	-0.10122732	-0.12768532	-0.16992732	-0.18885832	-0.32701732
0.89792132	-0.09520432	-0.12815332	-0.16608332	-0.18602932	-0.32821732
0.89511632	-0.08927132	-0.12816132	-0.16826432	-0.19098332	-0.32852532
0.89382032	-0.08367532	-0.12805332	-0.17450732	-0.19029332	-0.32722432
0.89310332	-0.07834132	-0.12793732	-0.17773932	-0.18821532	-0.32527032
0.89234232	-0.07318532	-0.12777932	-0.17998632	-0.18665932	-0.32382032
0.89163632	-0.06819732	-0.12768532	-0.18123232	-0.18035032	-0.32198232
0.89067132	-0.06331332	-0.12779632	-0.18335132	-0.16928732	-0.32154232
0.88874532	-0.05844132	-0.12795432	-0.18152732	-0.16579432	-0.32227932
0.88672932	-0.05366032	-0.12818032	-0.17541632	-0.16274632	-0.32264132
0.88425132	-0.04904432	-0.12801132	-0.17129032	-0.16644532	-0.32146132
0.88274532	-0.04464532	-0.12770132	-0.17658032	-0.16734232	-0.32043032
0.88285632	-0.04036832	-0.12768632	-0.18053732	-0.16406832	-0.31982332
0.88324132	-0.03604432	-0.12786632	-0.18660432	-0.16746832	-0.32241732
0.88310332	-0.03165932	-0.12789932	-0.18817232	-0.16881832	-0.32192132
0.88322832	-0.02719932	-0.12816032	-0.18314132	-0.16508032	-0.32072432
0.88228832	-0.02261032	-0.12849332	-0.18321232	-0.16346132	-0.32090232
0.88007932	-0.01804532	-0.12843732	-0.18010132	-0.16831332	-0.32004832
0.87899332	-0.01361732	-0.12819832	-0.18001232	-0.17203132	-0.31751132
0.87868732	-0.00933732	-0.12803032	-0.17990332	-0.16761932	-0.31411732
0.87849532	-0.00507132	-0.12801532	-0.18715032	-0.16354432	-0.31339032
0.87871532	-0.00075932	-0.12827932	-0.18476032	-0.16365032	-0.31438232
0.87820132	0.00358332	-0.12843332	-0.18866532	-0.16253832	-0.31431432
0.87682332	0.00788232	-0.12839632	-0.18967332	-0.16222632	-0.31298932
0.87519932	0.01208432	-0.12856532	-0.18510232	-0.15474732	-0.31239932
0.87276332	0.01615532	-0.12873032	-0.17781432	-0.15186632	-0.31411032
0.87016632	0.02001132	-0.12856332	-0.17127832	-0.15209932	-0.31497632
0.86813732	0.02367532	-0.12828132	-0.17156232	-0.15593432	-0.31647932
0.86697632	0.02720332	-0.12800032	-0.16865032	-0.15060432	-0.31692832
0.86645032	0.03064732	-0.12775532	-0.17062032	-0.14913832	-0.31875732
0.86607632	0.03408832	-0.12769832	-0.16856732	-0.14584832	-0.32019032
0.86569432	0.03757332	-0.12779832	-0.17903432	-0.14518832	-0.32350832
0.86552032	0.04117032	-0.12812232	-0.17016132	-0.14354132	-0.32633832
0.86442432	0.04477632	-0.12817932	-0.16991732	-0.15389832	-0.32918532
0.86323432	0.04833432	-0.12801732	-0.16966532	-0.16059632	-0.33090832
0.86215732	0.05192632	-0.12790332	-0.16344332	-0.16241132	-0.33234232
0.86114832	0.05558832	-0.12784132	-0.16628032	-0.16820432	-0.33687232
0.86039032	0.05933832	-0.12764132	-0.16010032	-0.17914232	-0.33860532
0.86085332	0.06323632	-0.12755232	-0.16183532	-0.17618032	-0.33811532
0.86091432	0.06716732	-0.12757932	-0.16763332	-0.17751232	-0.33861832
0.86081432	0.07119832	-0.12778732	-0.15975632	-0.18239032	-0.33938732
0.86026932	0.07517232	-0.12779932	-0.16311832	-0.18743032	-0.34090432
0.86002232	0.07917632	-0.12771432	-0.16480432	-0.19490232	-0.34206932
0.85997232	0.08325032	-0.12767532	-0.16512432	-0.19482832	-0.34345532
0.85978432	0.08740032	-0.12774032	-0.16391032	-0.19985632	-0.34709232
0.85935832	0.09168832	-0.12773832	-0.15552532	-0.21021132	-0.34999532
0.85847832	0.09592832	-0.12745532	-0.15765132	-0.22437432	-0.35152132
0.85885732	0.10042232	-0.12731332	-0.16518132	-0.22817532	-0.35244332
0.85826432	0.10518832	-0.12713132	-0.21653432	0.09252832	-0.29376832
0.85754532	0.10988732	-0.12727732	-0.22352732	0.09930732	-0.29346932
0.85695032	0.11474032	-0.12750432	-0.21795732	0.10420432	-0.29477232
0.85600832	0.11969632	-0.12767432	-0.23322132	0.10746632	-0.29614432
0.85507932	0.12474732	-0.12790032	-0.23383532	0.11333432	-0.29713932
0.85451332	0.12983732	-0.12788032	-0.23932932	0.11284732	-0.29758632
0.85444332	0.13499932	-0.12772232	-0.23906832	0.10875332	-0.29729832
0.85429632	0.14024432	-0.12759332	-0.24501432	0.11091232	-0.29742032
0.85444132	0.14568632	-0.12759732	-0.25074932	0.10968832	-0.29821832
0.85500132	0.15152732	-0.12806632	-0.25434832	0.11187532	-0.29952532
0.85362732	0.15734132	-0.12832132	-0.26348032	0.11822132	-0.29776432
0.85226632	0.16325632	-0.12848132	-0.26328532	0.12147832	-0.29369632
0.85060732	0.16918932	-0.12857832	-0.26910332	0.12191432	-0.28859432
0.84899832	0.17510532	-0.12868732	-0.27348932	0.11866832	-0.28500032
0.84757332	0.18082332	-0.12858932	-0.27741832	0.11115032	-0.28251532
0.84712932	0.18652132	-0.12861932	-0.28563032	0.09661132	-0.28215732
0.84652132	0.19210532	-0.12888632	-0.28733932	0.08713732	-0.28591832
0.84540632	0.19738032	-0.12891332	-0.29248732	0.07992132	-0.28805232
0.84401132	0.20242632	-0.12882132	-0.29458732	0.07259932	-0.28938032
0.84273532	0.20737832	-0.12878332	-0.29532232	0.06597032	-0.29179332
0.84133732	0.21211832	-0.12864432	-0.29535232	0.06407032	-0.29252032
0.84038332	0.21677132	-0.12846232	-0.29903132	0.05821932	-0.29394032
0.83945132	0.22128032	-0.12824332	-0.29383832	0.05410132	-0.29602332
0.83841832	0.22548432	-0.12790332	-0.30335532	0.04827332	-0.29710232
0.83804332	0.22973332	-0.12777732	-0.30098732	0.03997132	-0.30070732
0.83752732	0.23377932	-0.12778732	-0.30703732	0.03469032	-0.30360232
0.83665432	0.23756732	-0.12772732	-0.30827232	0.03208132	-0.30462532
0.83658832	0.24146632	-0.12779432	-0.30028932	0.02509132	-0.30666632
0.83517532	0.24481432	-0.12768732	-0.30503532	0.02334032	-0.30684032
0.83412132	0.24802632	-0.12747932	-0.30800132	0.02063332	-0.30718632
0.83370132	0.25118832	-0.12727432	-0.30681032	0.01510832	-0.30945832
0.83303232	0.25412932	-0.12714432	-0.31202432	0.00766032	-0.31179132
0.83264732	0.25707932	-0.12716532	-0.31364632	0.00725932	-0.31362732
0.83247032	0.26011232	-0.12732932	-0.31173032	0.00598232	-0.31460732
0.83252132	0.26327832	-0.12759432	-0.30520032	0.00388132	-0.31621732
0.83127132	0.26610732	-0.12773832	-0.30569432	0.00710632	-0.31489432
0.83071832	0.26914132	-0.12786432	-0.29802632	0.00842732	-0.31506432
0.82963432	0.27192932	-0.12784432	-0.29234732	0.01127632	-0.31348132
0.82884332	0.27466032	-0.12783032	-0.28695332	0.00954432	-0.31493332
0.82833532	0.27726032	-0.12778832	-0.28628032	0.00764032	-0.31659632
0.82795332	0.27969332	-0.12772232	-0.28701632	0.00596932	-0.31796632
0.82744132	0.28194232	-0.12761832	-0.28997932	0.00433932	-0.31957132
0.82759432	0.28431732	-0.12764032	-0.28861032	0.00170332	-0.32188532
0.82737232	0.28653432	-0.12758332	-0.29128932	0.00134032	-0.32310532
0.82724732	0.28878532	-0.12761732	-0.29156932	0.00147432	-0.32450832
0.82685632	0.29097532	-0.12766332	-0.28696032	0.00122432	-0.32645932
0.82611932	0.29297232	-0.12749332	-0.28608032	0.00324732	-0.32676932
0.82619632	0.29509032	-0.12731232	-0.28648032	0.00003832	-0.32750132
0.82573332	0.29682232	-0.12699232	-0.29026432	0.00022232	-0.32772032
0.82563532	0.29849832	-0.12669132	-0.29213532	-0.00086132	-0.32981932
0.82601032	0.30023832	-0.12645232	-0.29353832	-0.00289332	-0.33249932
0.82624532	0.30193432	-0.12620932	-0.29597132	-0.00413332	-0.33490932
0.82622932	0.30367232	-0.12593832	-0.29656132	-0.00217332	-0.33512732
0.82607332	0.30558732	-0.12574032	-0.29632932	-0.00309632	-0.33518032
0.82539532	0.30744232	-0.12556532	-0.29231432	-0.00099532	-0.33499132
0.82488032	0.30934932	-0.12541632	-0.29159332	0.00230932	-0.33539532
0.82445232	0.31116532	-0.12515432	-0.28989032	-0.00022532	-0.33723632
0.82439132	0.31299732	-0.12489732	-0.28991532	-0.00189132	-0.33922332
0.82449932	0.31477932	-0.12455732	-0.29605832	-0.00293132	-0.34041632
0.82464632	0.31655932	-0.12418432	-0.30423532	-0.00348432	-0.34091932
0.82475032	0.31847332	-0.12380832	-0.30414732	-0.00332832	-0.34166132
0.82479232	0.32055332	-0.12347832	-0.29643232	-0.00268432	-0.34310532
0.82440532	0.32252932	-0.12311732	-0.29462832	-0.00044532	-0.34254832
0.82415532	0.32453832	-0.12282632	-0.29623032	-0.00005232	-0.34270132
0.82421132	0.32660832	-0.12262032	-0.29228032	-0.00248832	-0.34558332
0.82426032	0.32862032	-0.12238132	-0.29363432	-0.00244632	-0.34817432
0.82458532	0.33065032	-0.12207532	-0.29533932	-0.00378932	-0.35135632
0.82488632	0.33261332	-0.12172032	-0.29810632	-0.00566332	-0.35414932
0.82503932	0.33441432	-0.12132932	-0.30294232	-0.00618332	-0.35616532
0.82547732	0.33634732	-0.12107832	-0.30420232	-0.00860232	-0.35871432
0.82534832	0.33804932	-0.12077632	-0.30566832	-0.00743432	-0.36007332
0.82598432	0.34006932	-0.12055232	-0.30313432	-0.00782332	-0.36262532
0.82597132	0.34184032	-0.12021132	-0.30522532	-0.00853032	-0.36516432
0.82626732	0.34382332	-0.11992532	-0.30504532	-0.00814832	-0.36791632
0.82611332	0.34576932	-0.11964932	-0.30596232	-0.00675532	-0.37105332
0.82596932	0.34782332	-0.11940032	-0.30720432	-0.00527832	-0.37358232
0.82588532	0.34991532	-0.11918432	-0.30847732	-0.00578932	-0.37598832
0.82654532	0.35221032	-0.11897432	-0.30501132	-0.00683032	-0.37743832
0.82664132	0.35399532	-0.11851732	-0.30918732	-0.00712732	-0.37736332
0.82741232	0.35586732	-0.11816432	-0.31323232	-0.01012332	-0.37993732
0.82818832	0.35763032	-0.11780732	-0.31476332	-0.01031732	-0.38228632
0.82883932	0.35928232	-0.11737932	-0.32243632	-0.01212132	-0.38540232
0.82948832	0.36091532	-0.11688132	-0.32394432	-0.01354332	-0.38876632
0.82943532	0.36230332	-0.11622732	-0.32774732	-0.01244332	-0.38995132
0.82968932	0.36391232	-0.11560232	-0.32876532	-0.01235332	-0.39078332
0.82950832	0.36547732	-0.11510032	-0.32495432	-0.00983932	-0.39183632
0.82972832	0.36724432	-0.11472532	-0.32270332	-0.01040432	-0.39332232
0.83025432	0.36897932	-0.11421532	-0.32448632	-0.01124432	-0.39409432
0.83088532	0.37069532	-0.11360732	-0.32596132	-0.01192032	-0.39502632
0.83146032	0.37239732	-0.11296332	-0.32776632	-0.01276432	-0.39690432
0.83172132	0.37412432	-0.11221332	-0.32970632	-0.00931832	-0.39965732
0.83153932	0.37592432	-0.11138332	-0.32836732	-0.00394632	-0.40318332
0.83245932	0.37838432	-0.11044032	-0.32398632	-0.00310332	-0.40693832
0.83289532	0.38068632	-0.10901032	-0.32873132	-0.00111032	-0.40893432
0.83350032	0.38315132	-0.10744032	-0.33017132	0.00026632	-0.41235532
0.83553432	0.38616732	-0.10569932	-0.33227232	-0.00470432	-0.41823432
0.83735232	0.38888132	-0.10342932	-0.33633932	-0.00573232	-0.42202532
0.83994532	0.39192932	-0.10107832	-0.34074732	-0.01172732	-0.42852432
0.84559232	0.39605832	-0.09826032	-0.35014632	-0.02680332	-0.43191732
0.84661232	0.39790732	-0.09443832	-0.35293232	-0.02791032	-0.43117732
0.84836432	0.40016932	-0.09083532	-0.35201832	-0.02797332	-0.43194432
0.84388832	0.39996632	-0.08689232	-0.34389432	-0.00465932	-0.43415832
0.84162432	0.40193932	-0.08471732	-0.33579232	0.01488432	-0.44835432
0.84240132	0.40572932	-0.08277332	-0.32989132	0.02728532	-0.46038232
0.84857132	0.41149532	-0.07995632	-0.34021032	0.01036432	-0.46693532
0.86053932	0.41908432	-0.07624432	-0.35813032	-0.03784932	-0.47060832
0.87203232	0.42543432	-0.07144632	-0.38752232	-0.09585832	-0.46951232
0.88053032	0.42933532	-0.06563532	-0.42920932	-0.15379632	-0.46384832
0.88534632	0.43031132	-0.05884732	-0.47429032	-0.20385232	-0.45302232
0.88588432	0.42787932	-0.05124032	-0.50249732	-0.23084732	-0.43193432
0.88386132	0.42270132	-0.04292532	-0.54434832	-0.23170632	-0.39548632
0.88542032	0.41801932	-0.03470932	-0.55861832	-0.24096332	-0.37086632
0.88470332	0.41088232	-0.02651432	0.18572332	-0.58407132	-0.40141732
0.87525632	0.39913932	-0.01688432	-0.49832232	-0.14956932	-0.27217632
0.89635832	0.40056732	-0.00918932	-0.51233732	-0.20612032	-0.26835132
0.90757932	0.39625732	-0.00044232	-0.48900532	-0.19958132	-0.24146232
0.91452632	0.38940732	0.00807032	-0.46605432	-0.18775032	-0.21099632
0.92149132	0.38164132	0.01577832	0.31885932	-0.60455132	-0.20831232
0.92639532	0.37250832	0.02392132	0.34466732	-0.61254832	-0.16555032
0.93456032	0.36405632	0.03178932	0.35727832	-0.60735532	-0.12437632
0.94151032	0.35434432	0.03923532	0.36829632	-0.61458232	-0.08401732
0.97957332	-0.08798532	0.08517232	-0.20980232	-0.14920732	0.23513832
0.97700432	-0.09947332	0.07987232	-0.22458532	-0.13322332	0.22856332
0.97312132	-0.11028132	0.07402832	-0.23122932	-0.12457432	0.21945432
0.97416432	-0.12100832	0.06812332	-0.23644232	-0.09806932	0.21250632
0.97089432	-0.13073932	0.06148232	-0.26177832	-0.08870632	0.19413332
0.97107832	-0.14033632	0.05462332	-0.26640832	-0.07471632	0.18333932
0.96939232	-0.14909132	0.04741032	-0.27962932	-0.07306232	0.16425632
0.97074532	-0.15756032	0.04020432	-0.28893032	-0.05574832	0.14923332
0.96875732	-0.16476932	0.03281132	-0.30442632	-0.05749532	0.13319132
0.96806832	-0.17161532	0.02533032	-0.31409432	-0.05770132	0.11675232
0.96762832	-0.17799532	0.01775532	-0.31563032	-0.05194032	0.09826832
0.96552032	-0.18352032	0.01005432	-0.31583832	-0.05136032	0.08099132
0.96435432	-0.18873532	0.00231732	-0.31007132	-0.04267332	0.06281532
0.96206532	-0.19317532	-0.00544032	-0.30268232	-0.03008132	0.04313632
0.96081632	-0.19726432	-0.01318132	-0.28714532	-0.01732032	0.02695832
0.96014932	-0.20089332	-0.02091532	-0.26913632	-0.00046232	0.01168832
0.95971032	-0.20404732	-0.02868432	-0.25151932	0.01293732	-0.00605332
0.95910032	-0.20658132	-0.03643032	-0.24195232	0.02046732	-0.02462632
0.96063232	-0.20899732	-0.04430332	-0.23105832	0.03688332	-0.04141732
0.96117432	-0.21064032	-0.05222532	-0.23246732	0.04231732	-0.06290932
0.96209732	-0.21180432	-0.06031132	-0.23160832	0.05292932	-0.08494432
0.96232132	-0.21220532	-0.06840932	-0.23421932	0.05729032	-0.10781232
0.96415432	-0.21232332	-0.07672532	-0.23535832	0.07359532	-0.12962932
0.96583632	-0.21183532	-0.08533332	-0.23379332	0.08176232	-0.15507232
0.97018132	-0.21123532	-0.09455532	-0.21637332	0.11691432	-0.17562932
0.97214132	-0.20942732	-0.10390632	-0.20861132	0.13746732	-0.20331232
0.96798132	-0.20565632	-0.11171032	-0.16871032	0.09225232	-0.23306232
0.94876732	-0.19834232	-0.11543032	-0.12063932	-0.01656932	-0.24929132
0.93413132	-0.19184632	-0.11675632	-0.12398632	-0.09091632	-0.24929132
0.93261832	-0.18798332	-0.11761532	-0.14368332	-0.12017932	-0.23763332
0.93488232	-0.18484832	-0.11813332	-0.16933432	-0.13599932	-0.22439832
0.93744232	-0.18177732	-0.11888132	-0.18903532	-0.13814532	-0.21377532
0.93844732	-0.17849932	-0.12005432	-0.19992732	-0.13047932	-0.20952932
0.93731632	-0.17490432	-0.12140232	-0.19441332	-0.12044532	-0.21013032
0.93540132	-0.17107832	-0.12264832	-0.17596532	-0.11283032	-0.21277332
0.93341332	-0.16707032	-0.12358932	-0.16034332	-0.11114932	-0.21785332
0.93096832	-0.16284932	-0.12394432	-0.15589032	-0.11605232	-0.22379832
0.93032332	-0.15882232	-0.12409832	-0.14734532	-0.11586932	-0.22831432
0.92977632	-0.15478532	-0.12413932	-0.14024332	-0.11444532	-0.23380532
0.92858632	-0.15060032	-0.12409532	-0.13668732	-0.11182332	-0.24011832
0.92772632	-0.14635032	-0.12426632	-0.12886232	-0.10825532	-0.24950432
0.92691032	-0.14190632	-0.12474232	-0.12005732	-0.10595932	-0.26280132
0.92524232	-0.13714032	-0.12513332	-0.11285932	-0.10370932	-0.27454732
0.92347232	-0.13222632	-0.12530032	-0.09634932	-0.11033832	-0.28383732
0.92210632	-0.12730132	-0.12510132	-0.08972532	-0.11761532	-0.29049032
0.92140732	-0.12228832	-0.12503932	-0.08878532	-0.11837832	-0.29691232
0.92152932	-0.11717332	-0.12537332	-0.08140332	-0.12137332	-0.30280232
0.92202632	-0.11187732	-0.12604532	-0.08041232	-0.12351232	-0.30919832
0.92188532	-0.10637132	-0.12665132	-0.08809932	-0.12766332	-0.31408132
0.92220732	-0.10086232	-0.12727932	-0.08839432	-0.13303132	-0.31588232
0.92186232	-0.09531232	-0.12775032	-0.08928132	-0.13635232	-0.31553932
0.92144232	-0.08981232	-0.12822732	-0.09747932	-0.13323532	-0.31523932
0.92208532	-0.08440432	-0.12911532	-0.09160932	-0.12596532	-0.31633632
0.92011532	-0.07878032	-0.12974532	-0.08689932	-0.13225632	-0.31772932
0.91757232	-0.07329632	-0.12966332	-0.08727832	-0.14203732	-0.31339032
0.91762632	-0.06821932	-0.12980132	-0.08633632	-0.13754532	-0.30694332
0.91726732	-0.06329732	-0.13004232	-0.09045932	-0.13466032	-0.30321532
0.91670932	-0.05863232	-0.13008332	-0.09040232	-0.13005832	-0.30007732
0.91661132	-0.05415132	-0.13027132	-0.09186432	-0.12388732	-0.29839732
0.91698932	-0.04982532	-0.13057832	-0.09281332	-0.11943332	-0.29840732
0.91665332	-0.04558932	-0.13080432	-0.09106732	-0.11622432	-0.29840932
0.91625832	-0.04149632	-0.13097732	-0.09391732	-0.10956632	-0.29857232
0.91589632	-0.03757032	-0.13122132	-0.09182132	-0.10566532	-0.29896932
0.91532832	-0.03374932	-0.13154632	-0.08653632	-0.09673432	-0.30097132
0.91509232	-0.03009832	-0.13167932	-0.09082332	-0.09425032	-0.30356132
0.91477332	-0.02650832	-0.13174532	-0.08805632	-0.09044132	-0.30726032
0.91510332	-0.02289432	-0.13199032	-0.08733732	-0.08919832	-0.31239232
0.91495632	-0.01931932	-0.13185932	-0.09204132	-0.09380132	-0.31678332
0.91473832	-0.01589232	-0.13137032	-0.09221632	-0.10015032	-0.31767432
0.91532632	-0.01251632	-0.13113832	-0.10307732	-0.09870032	-0.32040432
0.91634632	-0.00911632	-0.13129832	-0.10432232	-0.09392432	-0.32442232
0.91668932	-0.00561832	-0.13150732	-0.10175932	-0.09684532	-0.33024232
0.91727332	-0.00215832	-0.13151032	-0.10413132	-0.09989132	-0.33443532
0.91770432	0.00127232	-0.13132532	-0.10601432	-0.10479932	-0.33732032
0.91822032	0.00469932	-0.13116832	-0.11153832	-0.10646532	-0.33989032
0.91896432	0.00814032	-0.13110432	-0.11015332	-0.11087432	-0.34309732
0.91955032	0.01162432	-0.13103732	-0.11529932	-0.11280132	-0.34545832
0.91948632	0.01517232	-0.13095532	-0.11830732	-0.11775032	-0.34833732
0.91956932	0.01873632	-0.13075632	-0.11901832	-0.12610032	-0.34912732
0.92112432	0.02243132	-0.13103632	-0.12206132	-0.11887532	-0.35030332
0.92191832	0.02639032	-0.13179932	-0.12184632	-0.12275632	-0.35577132
0.92104032	0.03040632	-0.13206432	-0.12622132	-0.14146532	-0.36100832
0.92053632	0.03459732	-0.13175032	-0.16963332	0.17170232	-0.31148332
0.92073932	0.03828732	-0.13189832	-0.13358932	-0.14719532	-0.35856632
0.92068332	0.04227732	-0.13207932	-0.12465732	-0.14819432	-0.35922632
0.92052032	0.04636232	-0.13237332	-0.14142332	-0.15613732	-0.36295132
0.91993132	0.05041032	-0.13234932	-0.14013432	-0.16474232	-0.36229332
0.91924732	0.05457332	-0.13202332	-0.17607132	0.15188032	-0.31092432
0.91986732	0.05822932	-0.13227532	-0.14275232	-0.16686332	-0.36155032
0.92037832	0.06214732	-0.13267132	-0.14460732	-0.16584932	-0.36552632
0.92022532	0.06602632	-0.13291632	-0.14833132	-0.17056632	-0.36854732
0.91995732	0.06997132	-0.13322732	-0.14240432	-0.17313832	-0.37197232
0.92073632	0.07423232	-0.13412832	-0.14171532	-0.16957532	-0.37713232
0.92085732	0.07873532	-0.13521732	-0.14378932	-0.17594632	-0.38509132
0.91759132	0.08334532	-0.13519432	-0.19134132	0.13870732	-0.33235132
0.91580632	0.08762532	-0.13480632	-0.18501732	0.14533232	-0.32785032
0.91579032	0.09197932	-0.13462132	-0.18855432	0.14013332	-0.32623532
0.91548032	0.09622532	-0.13439532	-0.19122932	0.13378732	-0.32617732
0.91604432	0.10048632	-0.13436132	-0.18959032	0.12439732	-0.32962432
0.91659932	0.10450832	-0.13460832	-0.16545732	-0.22914732	-0.39600432
0.91654632	0.10902332	-0.13428432	-0.20170432	0.12037632	-0.33323232
0.91666532	0.11331532	-0.13422032	-0.20376032	0.11316132	-0.33334732
0.91680632	0.11766232	-0.13450032	-0.20572632	0.10404232	-0.33554632
0.91523132	0.12165632	-0.13437932	-0.20425332	0.10236932	-0.33486932
0.91411632	0.12544232	-0.13397632	-0.21197632	0.09100532	-0.33349732
0.91389532	0.12915132	-0.13379932	-0.21053532	0.08121732	-0.33378232
0.91378432	0.13286432	-0.13404632	-0.21429232	0.07184432	-0.33722332
0.91292832	0.13645132	-0.13419432	-0.21247132	0.06533032	-0.33924032
0.91156032	0.13985632	-0.13406632	-0.21554432	0.06227832	-0.33806032
0.90998132	0.14297832	-0.13378132	-0.21654732	0.05515532	-0.33600032
0.90877832	0.14595132	-0.13349932	-0.22107732	0.05138132	-0.33360232
0.90881232	0.14897132	-0.13345732	-0.22005632	0.03691432	-0.33594332
0.90820132	0.15185032	-0.13335932	-0.22875232	0.03563732	-0.33524432
0.90777232	0.15484132	-0.13332932	-0.23191332	0.03319932	-0.33548932
0.90758932	0.15801732	-0.13352832	-0.23628732	0.03095232	-0.33516832
0.90657632	0.16125432	-0.13377632	-0.23603832	0.03392232	-0.33471532
0.90503832	0.16452132	-0.13394532	-0.23570532	0.03794132	-0.33390332
0.90371432	0.16785532	-0.13414432	-0.23419832	0.03895632	-0.33398332
0.90263932	0.17119732	-0.13421532	-0.23133332	0.03976532	-0.33351332
0.90154832	0.17426032	-0.13385932	-0.23208632	0.03753632	-0.33262032
0.90107032	0.17733032	-0.13348032	-0.23670432	0.03665032	-0.33161132
0.90131132	0.18051932	-0.13329532	-0.24540132	0.02771332	-0.33264832
0.90161832	0.18370432	-0.13320532	-0.24779432	0.02575632	-0.33331332
0.90214332	0.18692232	-0.13322932	-0.25245432	0.01834132	-0.33469132
0.90211632	0.19004932	-0.13328832	-0.26101132	0.01267032	-0.33606332
0.90147732	0.19316732	-0.13344732	-0.26571332	0.01587332	-0.33633532
0.90058032	0.19621432	-0.13346432	-0.26378532	0.01360632	-0.33737332
0.90018832	0.19935032	-0.13348732	-0.26363632	0.01285232	-0.33756732
0.89956132	0.20242932	-0.13365132	-0.25638532	0.01180932	-0.34096832
0.89866732	0.20540532	-0.13370232	-0.26256332	0.01034532	-0.34185032
0.89825632	0.20838832	-0.13373632	-0.26222432	0.01064832	-0.34235032
0.89786032	0.21123132	-0.13374032	-0.26173232	0.00350032	-0.34340332
0.89767632	0.21396932	-0.13376432	-0.26692732	-0.00407832	-0.34550532
0.89744132	0.21664232	-0.13386532	-0.26819232	-0.00802532	-0.34755532
0.89704432	0.21926332	-0.13388832	-0.26409232	-0.00597932	-0.34763532
0.89679332	0.22192932	-0.13388832	-0.26479632	-0.00688532	-0.34786532
0.89637632	0.22456332	-0.13389032	-0.26146132	-0.00940432	-0.34717732
0.89546432	0.22696532	-0.13381732	-0.26535332	-0.01105732	-0.34481932
0.89478032	0.22926832	-0.13382932	-0.26463232	-0.01657932	-0.34468832
0.89435232	0.23147532	-0.13395132	-0.26009832	-0.02208232	-0.34638932
0.89413332	0.23363832	-0.13411832	-0.25989832	-0.02679532	-0.34908232
0.89381732	0.23566232	-0.13421732	-0.26384132	-0.02736732	-0.35101232
0.89410532	0.23778332	-0.13438332	-0.26517432	-0.03234132	-0.35367832
0.89395632	0.23982432	-0.13439632	-0.27045332	-0.03074532	-0.35377432
0.89376732	0.24197232	-0.13441532	-0.27347732	-0.02957232	-0.35304132
0.89268432	0.24399632	-0.13432032	-0.27230632	-0.02504832	-0.35137532
0.89197332	0.24619332	-0.13425832	-0.26695732	-0.02479532	-0.35053032
0.89126232	0.24836932	-0.13422732	-0.25963032	-0.02716732	-0.35102332
0.89074432	0.25051532	-0.13418532	-0.25665332	-0.03100232	-0.35208432
0.89000132	0.25249732	-0.13407332	-0.26216232	-0.02976732	-0.35176632
0.88979132	0.25452732	-0.13403232	-0.27294532	-0.03326032	-0.35290432
0.88944032	0.25653932	-0.13401632	-0.27480432	-0.03467932	-0.35513532
0.88917532	0.25861732	-0.13401632	-0.27172632	-0.03713132	-0.35676032
0.88849832	0.26060532	-0.13391532	-0.27771232	-0.03451832	-0.35617832
0.88792132	0.26270732	-0.13383932	-0.27802732	-0.03647332	-0.35684632
0.88731732	0.26494232	-0.13382432	-0.27205332	-0.03603832	-0.35681032
0.88617832	0.26711932	-0.13381432	-0.27175632	-0.03305532	-0.35605032
0.88520732	0.26937932	-0.13392532	-0.26900632	-0.03511632	-0.35796232
0.88441332	0.27161132	-0.13402532	-0.26842532	-0.03823632	-0.35889232
0.88348732	0.27365232	-0.13400632	-0.26911732	-0.03871132	-0.35946132
0.88293532	0.27562432	-0.13394032	-0.27392632	-0.04031532	-0.36057032
0.88255632	0.27753432	-0.13381932	-0.27532532	-0.04299432	-0.36250132
0.88232432	0.27949632	-0.13366032	-0.27742932	-0.04342832	-0.36482832
0.88139032	0.28132932	-0.13338132	-0.28141932	-0.04273332	-0.36654332
0.88108132	0.28348632	-0.13328832	-0.27966032	-0.04241732	-0.36837232
0.88057832	0.28569432	-0.13325432	-0.27588032	-0.04145432	-0.37018732
0.87993332	0.28791532	-0.13335132	-0.27496632	-0.04112632	-0.37267932
0.87919732	0.29007832	-0.13347332	-0.27778932	-0.04141632	-0.37631432
0.87865632	0.29214132	-0.13349132	-0.27127532	-0.03998932	-0.37976132
0.87844632	0.29413032	-0.13340332	-0.28235732	-0.04186332	-0.38216232
0.87866732	0.29612332	-0.13327132	-0.29065932	-0.04177932	-0.38536332
0.87855932	0.29798532	-0.13307832	-0.29789432	-0.04164232	-0.38889332
0.87863632	0.30005232	-0.13296432	-0.29284332	-0.03923732	-0.39274332
0.87836732	0.30213832	-0.13289732	-0.28990532	-0.03887132	-0.39508832
0.87823632	0.30431332	-0.13290432	-0.28701732	-0.04157532	-0.39902532
0.87785132	0.30631132	-0.13286432	-0.28654832	-0.04268732	-0.40191532
0.87748932	0.30814032	-0.13271732	-0.28759832	-0.04445032	-0.40486832
0.87719132	0.30984732	-0.13244232	-0.29133632	-0.04582732	-0.40649432
0.87720432	0.31156532	-0.13216432	-0.29134132	-0.04766632	-0.40918132
0.87725732	0.31324132	-0.13188932	-0.29570932	-0.04821532	-0.41257932
0.87707132	0.31494032	-0.13162432	-0.29899732	-0.04865932	-0.41429432
0.87668932	0.31669032	-0.13137832	-0.29899532	-0.04785132	-0.41689532
0.87628732	0.31851732	-0.13114132	-0.29549532	-0.04702732	-0.41880832
0.87582732	0.32032532	-0.13091732	-0.29498032	-0.04749532	-0.42008132
0.87525132	0.32200332	-0.13060232	-0.29860032	-0.04918132	-0.42106132
0.87510232	0.32373332	-0.13031932	-0.29765332	-0.04867432	-0.42187732
0.87507232	0.32541732	-0.12999432	-0.29962432	-0.04977532	-0.42338532
0.87529432	0.32710032	-0.12968132	-0.30367132	-0.05346432	-0.42585232
0.87515332	0.32865332	-0.12930132	-0.31009632	-0.05515132	-0.42817732
0.87501932	0.33032632	-0.12889532	-0.31352532	-0.05426032	-0.42911932
0.87477332	0.33213432	-0.12849132	-0.31401232	-0.05517432	-0.43018932
0.87415432	0.33395732	-0.12810932	-0.30750232	-0.05380732	-0.43128432
0.87388332	0.33584032	-0.12771832	-0.30325632	-0.05355932	-0.43148232
0.87365932	0.33758832	-0.12728932	-0.30327832	-0.05885232	-0.43299732
0.87345232	0.33920032	-0.12688432	-0.30558332	-0.06032632	-0.43380532
0.87342232	0.34075432	-0.12647932	-0.30497532	-0.06140032	-0.43482332
0.87372032	0.34236332	-0.12614232	-0.30677532	-0.06690432	-0.43769032
0.87316932	0.34363332	-0.12566132	-0.31038832	-0.06654432	-0.43850932
0.87303832	0.34505132	-0.12525732	-0.31281532	-0.06766332	-0.44124032
0.87265232	0.34635232	-0.12477332	-0.31485932	-0.06675032	-0.44222232
0.87213232	0.34758032	-0.12428132	-0.31708932	-0.06746732	-0.44299832
0.87215832	0.34907032	-0.12388632	-0.31317332	-0.06899432	-0.44413032
0.87194732	0.35044632	-0.12346932	-0.31625332	-0.06813032	-0.44449832
0.87184832	0.35185832	-0.12305332	-0.31725732	-0.06761332	-0.44521732
0.87148732	0.35319232	-0.12253832	-0.31491632	-0.06592132	-0.44599332
0.87151132	0.35473432	-0.12202132	-0.31839332	-0.06642232	-0.44791432
0.87138932	0.35627232	-0.12142632	-0.31512432	-0.06710732	-0.45099032
0.87120432	0.35785632	-0.12080232	-0.31484332	-0.06669332	-0.45247832
0.87093732	0.35951732	-0.12023232	-0.31089932	-0.06573932	-0.45492932
0.87057332	0.36115732	-0.11956632	-0.30486032	-0.06252432	-0.45585932
0.87025032	0.36283232	-0.11882232	-0.30692132	-0.06027732	-0.45619532
0.87067732	0.36480432	-0.11805032	-0.30586732	-0.06170432	-0.45775632
0.87086432	0.36655532	-0.11705732	-0.30566932	-0.06241732	-0.46004432
0.87152332	0.36826632	-0.11591532	-0.30718932	-0.06391832	-0.46271632
0.87294432	0.37001032	-0.11460932	-0.31254432	-0.07279032	-0.46862732
0.87426832	0.37143932	-0.11297132	-0.31563032	-0.07590532	-0.47307132
0.87546932	0.37263932	-0.11103532	-0.31771232	-0.07918832	-0.47712732
0.87682432	0.37379032	-0.10882432	-0.31692732	-0.08351432	-0.48241632
0.87904332	0.37513332	-0.10628932	-0.31321232	-0.08970632	-0.48882032
0.88077532	0.37604732	-0.10321132	-0.31465132	-0.09595632	-0.49481632
0.88350232	0.37726432	-0.09979232	-0.31717532	-0.10604532	-0.50231032
0.88170132	0.37670532	-0.09562232	-0.31064532	-0.09248232	-0.50601832
0.87391832	0.37449032	-0.09165732	-0.30690332	-0.04418832	-0.51254932
0.87165532	0.37575132	-0.08887232	-0.29898732	-0.01327732	-0.52765732
0.87307332	0.37887832	-0.08548932	-0.29621032	0.00335432	-0.53664832
0.88017132	0.38414332	-0.08127132	-0.29287932	-0.01129832	-0.54218832
0.88860332	0.38937632	-0.07601232	-0.29511232	-0.04553432	-0.54575932
0.89292832	0.39227632	-0.06974632	-0.30295132	-0.07553432	-0.54464032
0.89638832	0.39409432	-0.06307232	-0.31809232	-0.11248732	-0.54475932
0.90284232	0.39631932	-0.05636832	-0.35420932	-0.18333732	-0.55458632
0.90431432	0.39533032	-0.04898132	-0.38960032	-0.22314332	-0.55236132
0.90465332	0.39258132	-0.04105032	-0.43300132	-0.24848332	-0.54299132
0.90215232	0.38735532	-0.03252632	-0.47413432	-0.24181432	-0.51239232
0.90317832	0.38260732	-0.02392132	-0.46495432	-0.23982332	-0.48759832
0.90316532	0.37629632	-0.01547532	0.09264132	-0.47937932	-0.49966432
0.90256032	0.36862032	-0.00642032	0.13338132	-0.51877532	-0.45726332
0.90423332	0.36105532	0.00250932	0.17583432	-0.54669132	-0.41313832
0.90636532	0.35293032	0.01131232	0.20883832	-0.57448632	-0.36555932
0.90809232	0.34402232	0.01992932	0.23838632	-0.59883832	-0.31962932
0.91159632	0.33530632	0.02824932	0.25372132	-0.61262632	-0.27779632
0.91355532	0.32548732	0.03596932	0.28317732	-0.62767232	-0.23512432
0.92135332	0.31729732	0.04349632	0.28276332	-0.63274332	-0.19703332
0.92323332	0.29501932	0.05641832	0.31761932	-0.63993432	-0.11967832
0.94226032	-0.05702432	0.05842732	-0.19212632	-0.20110232	0.13690732
0.94080332	-0.06840932	0.05254232	-0.20618032	-0.18423532	0.12668432
0.93830632	-0.07914832	0.04633832	-0.22104832	-0.17355632	0.11749332
0.93762432	-0.08943032	0.03994732	-0.24047732	-0.16618032	0.10527132
0.93688932	-0.09919132	0.03329032	-0.25797132	-0.15653832	0.09334332
0.93670832	-0.10841932	0.02637032	-0.27564232	-0.15168232	0.07817232
0.93599632	-0.11702832	0.01923532	-0.28709832	-0.14662632	0.06362832
0.93570632	-0.12510932	0.01186632	-0.29786632	-0.13925332	0.04843632
0.93394132	-0.13237832	0.00433132	-0.30575632	-0.13018332	0.03277832
0.93176232	-0.13897532	-0.00337932	-0.31388532	-0.12684532	0.01522432
0.93117032	-0.14513232	-0.01120232	-0.31219732	-0.11494932	-0.00014432
0.92897632	-0.15036232	-0.01913732	-0.31402732	-0.10648432	-0.01809332
0.92871832	-0.15515032	-0.02713232	-0.31053232	-0.09718532	-0.03418632
0.92766032	-0.15908332	-0.03524932	-0.31715632	-0.09407232	-0.05334432
0.92845732	-0.16262332	-0.04351232	-0.31989032	-0.08647432	-0.07259232
0.92962632	-0.16551032	-0.05197532	-0.32479832	-0.08103832	-0.09478832
0.92980532	-0.16753832	-0.06057032	-0.33371632	-0.07922832	-0.12089032
0.92950632	-0.16882432	-0.06926132	-0.34049032	-0.07540932	-0.14713432
0.92983632	-0.16951032	-0.07820732	-0.33965032	-0.06479732	-0.17276832
0.92929532	-0.16933932	-0.08731132	-0.33665332	-0.05264932	-0.19895432
0.92733532	-0.16813532	-0.09638232	-0.33236132	-0.04151632	-0.22837832
0.91901932	-0.16494432	-0.10357432	-0.30483032	-0.06499932	-0.25345832
0.90387032	-0.15985432	-0.10728232	-0.26569732	-0.12888532	-0.26329632
0.89675332	-0.15579032	-0.10918432	-0.26993032	-0.17232832	-0.26094432
0.89770132	-0.15294532	-0.11065532	-0.29060732	-0.19325132	-0.25257632
0.90016932	-0.15033232	-0.11221132	-0.30791932	-0.19980132	-0.24457432
0.90124932	-0.14770132	-0.11422832	-0.31051132	-0.19429432	-0.24122232
0.90023332	-0.14492732	-0.11643432	-0.29839132	-0.18464632	-0.24286732
0.89685532	-0.14178232	-0.11806332	-0.28261432	-0.18018832	-0.24725732
0.89390332	-0.13868832	-0.11911732	-0.26871832	-0.18160232	-0.25217332
0.89263332	-0.13576632	-0.11985832	-0.26098232	-0.18073032	-0.25765832
0.89105432	-0.13276432	-0.12019032	-0.26130332	-0.17940032	-0.26543432
0.89019432	-0.12978132	-0.12038232	-0.26068832	-0.17865232	-0.27396032
0.89030032	-0.12681632	-0.12049532	-0.25727432	-0.17527032	-0.28173032
0.88968832	-0.12361632	-0.12035332	-0.25529832	-0.17249732	-0.28998732
0.88900732	-0.12027332	-0.12017232	-0.24950132	-0.16957932	-0.29813632
0.88835432	-0.11675532	-0.12010832	-0.23841832	-0.16638132	-0.30670632
0.88728832	-0.11292232	-0.12010232	-0.22683132	-0.16417432	-0.31476932
0.88777932	-0.10895832	-0.12062732	-0.21296432	-0.15960032	-0.32305632
0.88728432	-0.10454232	-0.12131032	-0.20710432	-0.16155532	-0.33308432
0.88792832	-0.09999732	-0.12210732	-0.20207732	-0.16469832	-0.34005832
0.88726632	-0.09511532	-0.12253032	-0.20924832	-0.17284032	-0.34559232
0.88722832	-0.09025232	-0.12285232	-0.21728032	-0.17520332	-0.34819032
0.88703832	-0.08539832	-0.12306332	-0.21798432	-0.17642132	-0.34803932
0.88601032	-0.08054532	-0.12309732	-0.21657532	-0.17400032	-0.34660732
0.88510132	-0.07568832	-0.12332332	-0.20917632	-0.16987832	-0.34420232
0.88348632	-0.07073932	-0.12376032	-0.19967832	-0.16685032	-0.34230832
0.88168132	-0.06573932	-0.12417832	-0.18573732	-0.16910632	-0.33883032
0.87965832	-0.06080832	-0.12453232	-0.18478832	-0.17074932	-0.33659932
0.87826332	-0.05608432	-0.12490432	-0.18788132	-0.17081632	-0.33434732
0.87711032	-0.05162632	-0.12511732	-0.18656232	-0.16608332	-0.33149432
0.87614432	-0.04740032	-0.12512732	-0.19051832	-0.16564532	-0.32770032
0.87551532	-0.04340132	-0.12517432	-0.19100532	-0.16131032	-0.32493332
0.87419932	-0.03950532	-0.12532232	-0.18786632	-0.15578532	-0.32330032
0.87266532	-0.03575132	-0.12552632	-0.18052232	-0.14778632	-0.32124832
0.86998232	-0.03206032	-0.12571532	-0.17060032	-0.14546932	-0.32104632
0.86763532	-0.02853332	-0.12584732	-0.15153532	-0.13955732	-0.31888232
0.86520532	-0.02507632	-0.12600832	-0.14473732	-0.13769832	-0.31896132
0.86418732	-0.02167532	-0.12648732	-0.13363632	-0.13514032	-0.32054732
0.86191332	-0.01827432	-0.12647732	-0.12908832	-0.14440332	-0.32178232
0.86185432	-0.01495132	-0.12653332	-0.13697832	-0.14304232	-0.32079632
0.86165832	-0.01160532	-0.12669932	-0.13677932	-0.14345932	-0.32041632
0.86084232	-0.00828732	-0.12668232	-0.14157132	-0.14841832	-0.32005932
0.86027732	-0.00501332	-0.12672232	-0.14005032	-0.15099732	-0.31945032
0.86031232	-0.00166432	-0.12698432	-0.13696932	-0.14500932	-0.31828032
0.85926332	0.00172132	-0.12703832	-0.13902232	-0.15189032	-0.31922332
0.85857832	0.00500532	-0.12674732	-0.13800232	-0.15566332	-0.31591332
0.85867432	0.00827132	-0.12655732	-0.14101532	-0.15543632	-0.31324632
0.85959532	0.01167232	-0.12703732	-0.14174932	-0.14973432	-0.31449932
0.85897132	0.01511732	-0.12725632	-0.14876532	-0.15685832	-0.31645732
0.85884832	0.01852232	-0.12722532	-0.15129132	-0.16058732	-0.31491132
0.85907532	0.02195332	-0.12728032	-0.14889332	-0.16195932	-0.31338432
0.85883432	0.02533732	-0.12741432	-0.15168832	-0.16042632	-0.31255932
0.85859532	0.02868432	-0.12755732	-0.15032132	-0.15954332	-0.31229432
0.85841332	0.03195732	-0.12762832	-0.15670332	-0.15818332	-0.31319232
0.85836932	0.03523032	-0.12774032	-0.15766632	-0.15837132	-0.31467732
0.85777332	0.03851532	-0.12782232	-0.15620632	-0.16683132	-0.31783132
0.85777032	0.04185132	-0.12784832	-0.16062532	-0.16483832	-0.31800932
0.85766332	0.04519132	-0.12789532	-0.16146932	-0.16630732	-0.32041832
0.85726132	0.04849732	-0.12796532	-0.16227132	-0.16540032	-0.32208732
0.85668232	0.05174232	-0.12800932	-0.16668832	-0.16729332	-0.32455132
0.85614632	0.05493132	-0.12788932	-0.16468032	-0.16688232	-0.32471132
0.85602332	0.05809232	-0.12773232	-0.16457732	-0.16505332	-0.32585432
0.85566632	0.06120832	-0.12771632	-0.16201532	-0.16558532	-0.32793532
0.85510732	0.06433432	-0.12778632	-0.16269632	-0.16474532	-0.33283032
0.85502432	0.06753332	-0.12792032	-0.16983432	-0.16460132	-0.33767632
0.85424332	0.07069832	-0.12791432	-0.17231432	-0.16959532	-0.34216832
0.85370232	0.07389132	-0.12787032	-0.17009432	-0.17125532	-0.34403632
0.85307732	0.07710932	-0.12784732	-0.17151132	-0.17465232	-0.34706532
0.85221832	0.08034432	-0.12789232	-0.16309032	-0.17851532	-0.34931232
0.85185532	0.08365432	-0.12806732	-0.16414632	-0.17808332	-0.35160632
0.85088732	0.08696332	-0.12817732	-0.16517632	-0.18016732	-0.35548132
0.84985032	0.09034132	-0.12830832	-0.16916732	-0.18688532	-0.36035232
0.84882132	0.09375332	-0.12843632	-0.16603032	-0.19185632	-0.36436232
0.84753332	0.09709232	-0.12838932	-0.16944732	-0.19737432	-0.36694232
0.84700132	0.10043032	-0.12830232	-0.17289132	-0.19800332	-0.36742032
0.84651732	0.10369732	-0.12827032	-0.17653032	-0.19631032	-0.36771632
0.84584932	0.10686032	-0.12832032	-0.17653232	-0.19694832	-0.36935932
0.84590932	0.11010832	-0.12857832	-0.17512332	-0.19582132	-0.37010532
0.84518632	0.11330332	-0.12880632	-0.17977132	-0.20162432	-0.37358232
0.84480932	0.11679032	-0.12891532	-0.19796132	0.05084132	-0.32558132
0.84377632	0.11988032	-0.12896732	-0.20489132	0.04472232	-0.32581332
0.84276032	0.12287232	-0.12900232	-0.20474532	0.04272332	-0.32635732
0.84154132	0.12566232	-0.12901232	-0.19830432	0.03507232	-0.32939332
0.84026632	0.12825032	-0.12896032	-0.19628332	0.02752432	-0.33252532
0.83935332	0.13070032	-0.12886632	-0.20136232	0.02902732	-0.33363332
0.83907332	0.13319432	-0.12880532	-0.20168132	0.02181832	-0.33648032
[truncated: 249 more rows]
