# Supplementary material for: Dynamic Monitoring Reveals Motor Task Characteristics in Prehistoric Technical Gestures
Source: PLoS One. 2015 Aug 18;10(8):e0134570. doi: 10.1371/journal.pone.0134570 (PMC4540478; doi:10.1371/journal.pone.0134570)
Supplement: S1 Dataset — The zip file contains csv documents of the measurement data generated during the experiments. For each experiment exist two files, one of the measurements of the force sensor and one of the position sensor. They are labeled by the abbreviation “exp” followed by a number and the postfix “-force” for the force sensor and “-position” for the position sensor. The first row shows the legend of the document which states the arrangement of the quantities below. The quantities are listed in chronological order. Sample times of both sensors were 0.01 s. (ZIP) [file pone.0134570.s002.zip › exp15-force.csv]

Force X (N)	Force Y (N)	Force Z (N)	Torque X (N-m)	Torque Y (N-m)	Torque Z (N-m)	Frequency = 1000	Averaging Level = 10	F/T Serial Number = FT14761	Time Started = 05.02.2014 17:15:57
0.0249932799488306	-0.0194169171154499	0.00159756187349558	-0.00247427984140813	0.000399345823097974	0.000602033804170787
0.0231026038527489	-0.0320601873099804	0.0330299250781536	-0.00132344954181463	-0.00074535037856549	0.000607318128459156
-0.0192947722971439	-0.0178064573556185	0.00590962078422308	-0.0016580157680437	-0.000197799570742063	0.000568403047509491
0.0123437596485019	0.00153977063018829	-0.0418231151998043	-0.00178607390262187	-8.77071433933452E-05	0.000664752267766744
-0.0484029315412045	-0.0255492255091667	-0.0212477780878544	-0.00227505061775446	0.000495353771839291	0.000647502602078021
-0.0204616356641054	-0.0319316573441029	0.0159457996487617	-0.00181457737926394	9.26575012272224E-05	-0.000155982095748186
-0.0340298935770988	-0.00215905788354576	-0.0291287284344435	-0.00183115806430578	-1.0467635547684E-05	0.000420285883592442
-0.00748429773375392	-0.000601993699092418	-0.0598636381328106	-0.00229107798077166	0.00033721822546795	0.000615727913100272
-0.00707476167008281	-0.00548176374286413	0.0374438092112541	-0.002523795934394	5.48534153494984E-05	-0.000383003789465874
0.0162853095680475	0.0252285320311785	-0.0370988547801971	-0.0023752017877996	0.000101024568721186	0.000104598155303393
0.00172243791166693	-0.0204017758369446	-0.0332799442112446	-0.0028342220466584	-0.000227769312914461	0.000222951537580229
0.0179894920438528	0.0174376983195543	-0.0234427750110626	-0.00139412621501833	0.000210883546969853	0.000322211417369545
-0.00692160474136472	-0.0330671705305576	-0.0324136279523373	-0.00223033549264073	0.00032151464256458	7.14211928425357E-05
0.0100274356082082	-0.0133902076631784	-0.00137252267450094	-0.00167410739231855	0.000545213813893497	9.9045857496094E-05
0.0164043642580509	0.0231470596045256	-0.0713049247860909	-0.0011505363509059	-0.00056684238370508	0.00037236005300656
-0.00873113609850407	0.00851663202047348	-0.0643260627985001	-0.00264197960495949	0.000266660033958033	0.000443148659542203
0.0213868655264378	0.0405985452234745	-0.0728204473853111	-0.0023426222614944	-0.000220845147850923	0.00058036734117195
-0.0492142550647259	-0.0105195846408606	0.0193881709128618	-0.00230168690904975	0.000510805461090058	-0.000255123828537762
-0.0390846878290176	-0.0561441406607628	-0.0647640749812126	-0.00309884455054998	-4.30966465501115E-05	0.00045878702076152
-0.0229498520493507	0.0078316954895854	-0.0943636298179626	-0.00285542150959373	-9.34174167923629E-05	-2.82629280263791E-05
0.00272953417152166	0.014417789876461	-0.0457049161195755	-0.00217815767973661	0.00027241712086834	9.06220302567817E-05
-0.0127858966588974	-0.0085027813911438	-0.0454228073358536	-0.00220119534060359	0.000370822875993326	-0.000101428413472604
0.0498372428119183	0.0473071411252022	-0.0238272976130247	-0.00214238767512143	1.26137842926255E-06	0.000298167869914323
0.0332110747694969	-0.00235876021906734	-0.0405153781175613	-0.00200050673447549	0.000629728718195111	0.000112635287223384
-0.00700654229149222	-0.0095461867749691	-0.0228259209543467	-0.00192644982598722	0.000497081608045846	-0.000360176025424153
0.0220131427049637	-0.0313896723091602	-0.0757158845663071	-0.00247807195410132	0.00102149939630181	0.000159994669957086
0.065253771841526	0.0612999945878983	0.00697057228535414	-0.00135034706909209	0.000976711395196617	0.00063389033311978
0.0750920847058296	0.00133777316659689	-0.021968238055706	-0.00147101923357695	0.00104130490217358	0.000152392734889872
0.0638448148965836	0.0254752300679684	-0.0485768243670464	-0.00172373722307384	0.00137458322569728	0.000108446525700856
0.101871229708195	0.0234243106096983	-0.0481320098042488	-0.00124116032384336	0.000983605394139886	0.000448657054221258
0.0856126621365547	0.0205845180898905	-0.0757466778159142	-0.0020300829783082	0.00121815025340766	0.000756163673941046
0.0862520635128021	-0.0491540394723415	0.0271757878363132	-0.00111830863170326	0.00111242511775345	-3.19311002385803E-05
0.0652448460459709	-0.0523188710212708	-0.00826442521065474	-0.00142338185105473	0.00183162826579064	3.52058923454024E-05
0.0913386270403862	-0.0482548773288727	-0.030053848400712	-0.00173006067052484	0.00135887903161347	0.00010449160618009
0.0560525096952915	-0.0412135571241379	-0.0572818852961063	-0.00170152599457651	0.00135859148576856	0.000370293419109657
0.0469771325588226	-0.064284160733223	-0.0488232150673866	-0.0018637462053448	0.00157905567903072	0.000456717942142859
0.0460584834218025	-0.0020092586055398	0.0254965964704752	-0.001234395429492	0.0009201216744259	0.00020117056556046
-0.0060329926200211	-0.065694734454155	-0.00957142934203148	-0.00169275200460106	-0.000150758598465472	-0.000120891301776282
-0.0114214494824409	-0.000551297096535563	-0.0496494844555855	-0.00242103030905128	3.35319600708317E-05	-0.000322353967931122
-0.0265422705560923	0.0190266091376543	-0.0946547910571098	-0.00216444698162377	-0.000186906385351904	0.000379053031792864
-0.0391577780246735	0.017230398952961	-0.0906660854816437	-0.00218480103649199	-0.000511127640493214	0.000432621804066002
-0.040633287280798	0.0502710491418839	-0.0339230597019196	-0.00223723915405571	-0.00138720858376473	5.93118129472714E-05
-0.0684946328401566	0.021971695125103	-0.082282580435276	-0.0025089611299336	-0.000508877099491656	0.000142924007377587
-0.0714889988303185	-0.0157529767602682	-0.109394170343876	-0.00352910300716758	-0.000630076974630356	0.000333064497681335
-0.0264699328690767	0.0529180876910686	-0.0027904708404094	-0.00179992942139506	-0.00189435633365065	-1.19026717584347E-05
-0.04287314042449	0.000161426432896405	-0.0391971692442894	-0.00278928899206221	-0.000359929545084015	0.000567322073038667
-0.0442931018769741	0.0373785309493542	-0.072875902056694	-0.00280306092463434	-0.000753938918933272	-0.000249287753831595
-0.0185115877538919	0.0339708924293518	-0.072022557258606	-0.00226179347373545	-0.000688989472109824	-0.000178739865077659
0.0028744547162205	0.0377793312072754	-0.0447277240455151	-0.00132986146491021	-0.00120613491162658	-0.000217423992580734
-0.047245878726244	-0.0605993382632732	-0.0980079546570778	-0.00188722391612828	-0.000655516632832587	0.000139873445732519
-0.0490203388035297	-0.048229843378067	-0.040802787989378	-0.00186966953333467	-0.000671954359859228	-0.000296756828902289
-0.0379365161061287	-0.00543294847011566	-0.00732925534248352	-0.00165410700719804	-0.00167386373504996	0.000349695154000074
-0.0635019093751907	-0.0609125643968582	-0.0605401434004307	-0.0025950325652957	-0.00102936674375087	0.000508654222358018
-0.0266625452786684	-0.0222306866198778	0.0193751081824303	-0.00134778500068933	-0.00101368513423949	0.00039619006565772
0.0139190433546901	0.0469046607613564	0.0452349595725536	-0.0017547570168972	-0.000892740150447935	0.000371006724890321
-0.0535218194127083	-0.0276931896805763	-0.0612295120954514	-0.00332797970622778	-0.000341304345056415	0.000493149622343481
0.039948258548975	0.0271187890321016	-0.0287109483033419	-0.00222046254202724	-0.000639691657852381	0.000511585851199925
-0.0145705789327621	-0.0112830381840467	-0.0544748455286026	-0.0019486213568598	0.000216322980122641	0.000202727562282234
0.017382038757205	-0.00499961711466312	0.0348626561462879	-0.00153944245539606	-0.000201446411665529	-0.0006352030322887
0.0284262374043465	0.0296970643103123	-0.00951014179736376	-0.00199015205726027	-0.000599450955633074	-0.000464916491182521
0.022964620962739	0.0083157941699028	0.00788464210927486	-0.00159067497588694	-0.000980416662059724	-0.000241556932451203
-0.0161936972290277	-0.0358380191028118	-0.0411217883229256	-0.0022513959556818	0.000714121910277754	1.91536637430545E-05
0.0135683361440897	-0.0659705176949501	0.0464300140738487	-0.00251447688788176	0.000546601717360318	-2.18769273487851E-05
0.0614978261291981	-0.0544484481215477	0.0302363485097885	-0.00138121272902936	6.02093950874405E-06	0.000254860671702772
0.069561094045639	-0.0425796881318092	0.00437347963452339	-0.00108577613718808	0.00106508517637849	0.000366252090316266
0.0449137352406979	-0.063521534204483	0.0592928379774094	-0.00200512842275202	0.00119772052858025	0.000650037836749107
0.0726829245686531	-0.0261777527630329	-0.0123142059892416	-0.00151633762288839	0.00121158768888563	-0.000266118062427267
0.0848038792610168	-0.0209162905812263	0.0208516549319029	-0.00231027067638934	0.00154919933993369	0.000318065984174609
0.128701150417328	-0.0073672323487699	-0.0155484545975924	-0.00252708909101784	0.00111450860276818	-0.000941283185966313
0.093975193798542	0.000468296726467088	0.00961191952228546	-0.00187432765960693	0.0014895818894729	-0.000456328998552635
0.108779095113277	-0.0179772954434156	0.030190235003829	-0.00261967885307968	0.00191978993825614	5.12717560923193E-05
0.112196214497089	-0.0186067745089531	0.00789587385952473	-0.00283236289396882	0.00160428835079074	0.00025962627842091
0.117582306265831	0.00181764434091747	0.0214008390903473	-0.00248204381205142	0.00170033937320113	0.000143823635880835
0.164337575435638	0.0241217836737633	0.0430640131235123	-0.00307079986669123	0.00093205546727404	0.000172502957866527
0.104766011238098	0.0366557724773884	0.00185840448830277	-0.00329135591164231	0.00184622209053487	0.000622121209744364
0.127957880496979	0.0601790957152843	0.105255112051964	-0.00269454694353044	0.000878161459695548	-0.000867876689881086
0.0705772936344147	-0.0296719186007977	0.0344138257205486	-0.00305750383995473	0.00214129802770913	-0.000385852705221623
0.107697077095509	0.0850956588983536	0.0387202240526676	-0.00260592647828162	0.00114642374683172	-0.000405169499572366
0.0797529220581055	0.000158305236254819	0.0333018936216831	-0.0031313793733716	0.0023389607667923	0.000131085587781854
0.0979378819465637	-0.00393412820994854	0.0728270560503006	-0.00294537842273712	0.00233918381854892	0.00019938473997172
0.133197546005249	0.0228142496198416	-0.0238644145429134	-0.00343745551072061	0.00299958628602326	0.000757986912503839
0.16136971116066	0.0653575137257576	0.0401216074824333	-0.00263893534429371	0.00261859828606248	-0.000487931072711945
0.189166605472565	0.0594058595597744	0.0476772077381611	-0.00288525968790054	0.00172302254941314	0.000234290739172138
0.148078262805939	0.0585283972322941	0.0045248712413013	-0.00269407709129155	0.00278728478588164	-0.000157292990479618
0.100965581834316	0.0350760109722614	0.0419780425727367	-0.00350346881896257	0.00224785134196281	-1.85605204023886E-05
0.107798166573048	0.0822910815477371	0.054094523191452	-0.00359735498204827	0.00197545089758933	0.000253919570241123
0.073277473449707	0.119930543005466	-0.0805116668343544	-0.00472436146810651	0.000643641513306648	-0.000985056394711137
0.0235169846564531	0.190240606665611	-0.0873103439807892	-0.00544683914631605	7.42023185011931E-05	-0.000861486769281328
0.0481740720570087	0.20177835226059	-0.0817334651947021	-0.00514430878683925	0.000359688856406137	-0.00117972411680967
0.0440049357712269	0.192420139908791	-0.0456955581903458	-0.00527007458731532	0.000924746040254831	-0.00187677645590156
0.121596746146679	0.198181137442589	-0.0734929591417313	-0.00631032325327396	0.000878813327290118	-0.00077967980178073
0.141698285937309	0.220651715993881	-0.05545873939991	-0.00456705316901207	0.000708404055330902	-0.00019070201960858
0.104505583643913	0.118955977261066	-0.0898381918668747	-0.00492552388459444	0.00186940957792103	-0.000371881877072155
0.112969577312469	0.0992572456598282	-0.0502042919397354	-0.00409543700516224	0.00131180125754327	-9.31732865865342E-05
0.112637259066105	0.0743965208530426	-0.147196590900421	-0.00454491609707475	0.00145674776285887	0.000531393918208778
0.0548152588307858	0.120029076933861	-0.100579470396042	-0.0046778810210526	0.00081538240192458	0.000317021738737822
0.0661714971065521	0.0726079195737839	-0.0489230938255787	-0.00325787533074617	0.00100675958674401	-0.000694601039867848
0.0863489210605621	0.048095665872097	-0.0571440644562244	-0.00300203706137836	0.00118381122592837	-0.00050606660079211
0.0602519363164902	0.0479635894298553	-0.0324187576770782	-0.00295482575893402	0.000752763589844108	-2.00520025828155E-05
0.0600504204630852	0.0465562865138054	-0.0232096966356039	-0.0022068724501878	0.000547844800166786	6.73077593091875E-05
0.0905274972319603	0.0559972375631332	-0.0371428951621056	-0.00289236544631422	0.000214258732739836	0.000423289166064933
0.0799309834837914	0.0914421454071999	-0.130121365189552	-0.00355367409065366	0.000415977789089084	0.000741434807423502
0.0540587641298771	0.109065853059292	-0.104310289025307	-0.00385489221662283	0.00135132507421076	0.000473467283882201
0.0603634975850582	0.0708782523870468	-0.123136132955551	-0.00494421413168311	0.00195110798813403	0.000983742298558354
0.102312259376049	0.150842577219009	-0.0858010277152061	-0.0038194430526346	0.00136275310069323	0.000139794981805608
0.1215500831604	0.164198622107506	-0.0794048607349396	-0.00350331352092326	0.00094264151994139	-0.000716578215360641
0.073962613940239	0.153489232063293	-0.0412188209593296	-0.00401125382632017	0.00177305692341179	-0.000801551796030253
0.0856673717498779	0.19360913336277	-0.122627891600132	-0.00482059177011251	0.00185917189810425	-0.00192567496560514
0.11050409078598	0.200719058513641	-0.0940414592623711	-0.00573769072070718	0.00153046660125256	-0.00120993587188423
0.163302719593048	0.239433318376541	-0.0937043651938438	-0.00496914377436042	0.00204423698596656	-0.000670006847940385
0.148391515016556	0.181405663490295	-0.221481204032898	-0.00524134794250131	0.00169536843895912	0.000222991351620294
0.117204703390598	0.148638367652893	-0.245868802070618	-0.00381681160070002	0.00189353292807937	-0.000105165032437071
0.0986556932330132	0.0996476411819458	-0.201604202389717	-0.00319531839340925	0.00134750141296536	-0.000193150510312989
0.0449270866811275	0.0444088615477085	-0.118413768708706	-0.0017422076780349	-6.367354944814E-05	-0.000111138047941495
-0.0653555542230606	-0.0771391466259956	-0.272557228803635	-0.000634699943475425	-0.00163338601123542	0.000956220377702266
-0.121874310076237	-0.061134897172451	-0.176297098398209	0.000479411421110854	-0.00324111524969339	0.00047593069029972
-0.190657839179039	-0.0468998365104198	-0.198459327220917	-0.000855102145578712	-0.00431889155879617	0.00160324503667653
-0.225615486502647	0.000428726692916825	-0.340771377086639	-0.0037226399872452	-0.00572217209264636	0.00125175178982317
-0.207392066717148	0.0242651011794806	-0.188852816820145	-0.00373624078929424	-0.00512221688404679	-0.000866085814777762
-0.173600822687149	0.166884988546371	-0.168826371431351	-0.00461418181657791	-0.00500416103750467	-0.000740969844628125
-0.127887696027756	0.122405581176281	-0.240790039300919	-0.00502133509144187	-0.00428271619603038	-0.00130651541985571
0.0164309162646532	0.175470113754272	-0.148025527596474	-0.00541606172919273	-0.00203808839432895	-0.00105665833689272
0.193385094404221	0.21383161842823	-0.185186982154846	-0.00451812939718366	0.000200438007595949	-6.17761834291741E-05
0.278767108917236	0.0332451350986958	-0.100081615149975	-0.00322848651558161	0.00259151519276202	0.00104517093859613
0.353405058383942	-0.0489169061183929	-0.18810261785984	-0.00256354711018503	0.00511344103142619	0.000858433020766824
0.433459907770157	-0.0842690691351891	-0.102889843285084	1.61195457621943E-05	0.0062746568582952	-0.000613052863627672
0.416651576757431	-0.178397864103317	-0.199272081255913	0.000808139448054135	0.00662890542298555	0.000491203798446804
0.386044055223465	-0.274015009403229	-0.232924774289131	0.0017312386771664	0.00675491988658905	0.000522518996149302
0.35791015625	-0.224468618631363	-0.250907570123672	0.00184308621101081	0.00428746454417706	0.000241214933339506
0.289147794246674	-0.212913975119591	-0.336561262607574	0.00132664921693504	0.00294883362948895	0.000844021793454885
0.21706348657608	-0.191646337509155	-0.322926789522171	0.000320110731991008	0.00231351377442479	0.00155145628377795
0.16064740717411	-0.0645061284303665	-0.25481840968132	-0.000977519084699452	0.00050266511971131	0.000440513103967533
0.0898806676268578	0.0217385683208704	-0.277647852897644	-0.00415717856958508	0.000212544415262528	0.000696263916324824
0.0415497422218323	0.0823397263884544	-0.348561495542526	-0.00592439062893391	-4.50318075309042E-05	0.00212788791395724
0.00759290158748627	0.187508106231689	-0.387060731649399	-0.00604261178523302	-0.00199946714565158	0.00078678852878511
-0.0386276841163635	0.190410047769547	-0.361408829689026	-0.00789841543883085	-0.00229035690426826	-0.000364807376172394
-0.0133100412786007	0.273065358400345	-0.396955370903015	-0.00787585973739624	-0.00185872858855873	-7.42878837627359E-05
-0.0121287470683455	0.302802622318268	-0.397786885499954	-0.00730700325220823	-0.00206663715653121	-0.00182833359576762
-0.00486659305170178	0.267591863870621	-0.356401443481445	-0.00657363189384341	-0.00312028452754021	-0.00250825518742204
-0.0296618547290564	0.273880064487457	-0.35422620177269	-0.00549466302618384	-0.0025758754927665	-0.00337007688358426
0.0373473390936852	0.194827407598495	-0.313332855701447	-0.0052428487688303	-0.00195949850603938	-0.00315187568776309
0.0425730757415295	0.192109867930412	-0.338462889194489	-0.0057597141712904	-0.00154136540368199	-0.00149548659101129
0.079375647008419	0.224239781498909	-0.361112475395203	-0.0051875258795917	-0.00133274565450847	-0.00051839352818206
0.0970720574259758	0.206303626298904	-0.377054631710052	-0.00627953466027975	-0.000223383962293155	0.000819803797639906
0.0185915995389223	0.192265272140503	-0.23029787838459	-0.00522539066150784	-0.00152206630446017	-0.00116902263835073
-0.0306824296712875	0.235466167330742	-0.245413616299629	-0.00443062325939536	-0.00344280316494405	-0.00512602692469954
-0.0920131951570511	0.204171553254128	-0.502948582172394	-0.00691812904551625	-0.0035450765863061	-0.00156155100557953
-0.0367908515036106	0.368188589811325	-0.429572522640228	-0.00736117362976074	-0.00331417704001069	-0.00174943695310503
0.0336431115865707	0.313236385583878	-0.438248127698898	-0.00665047252550721	-0.00272302282974124	-0.00278975465334952
0.105801269412041	0.35968691110611	-0.399891167879105	-0.0053185299038887	-0.00106122891884297	-0.00349674373865128
0.105624333024025	0.268724888563156	-0.46216806769371	-0.00663209473714232	-0.000527232303284109	-0.00292376568540931
0.0666064545512199	0.236874252557755	-0.521050453186035	-0.00633047800511122	-0.00134589383378625	-0.00176518445368856
0.0326455533504486	0.208789244294167	-0.454550832509995	-0.00487926043570042	-0.000617061275988817	-0.00187171983998269
-0.000728923652786762	0.21274621784687	-0.657687485218048	-0.0061437152326107	-0.00139070965815336	0.00115207792259753
-0.0108679691329598	0.173320382833481	-0.676713049411774	-0.00673391576856375	-0.00306328805163503	0.00406701490283012
-0.0308455601334572	0.218291983008385	-0.656009495258331	-0.00559042999520898	-0.00331977009773254	0.00243448163382709
-0.087905190885067	0.215472877025604	-0.653470039367676	-0.00603069132193923	-0.00465977005660534	0.00024623199715279
-0.147391811013222	0.18288941681385	-0.6855588555336	-0.00697151012718678	-0.00459015648812056	0.000274961959803477
-0.125908643007278	0.327379405498505	-0.637249827384949	-0.00618292205035686	-0.00537511520087719	-0.000134470188640989
-0.151838555932045	0.305547595024109	-0.689402222633362	-0.0079196747392416	-0.0055825631134212	-0.00115877843927592
-0.178471073508263	0.356910467147827	-0.681454062461853	-0.00806646049022675	-0.00632203929126263	-0.0013704780722037
-0.194162681698799	0.354839086532593	-0.695853471755981	-0.00892180856317282	-0.00745169958099723	-0.00127307651564479
-0.173444002866745	0.353958010673523	-0.690392673015594	-0.00911330711096525	-0.00541009800508618	-0.00164117326494306
-0.0860074460506439	0.339057445526123	-0.796314477920532	-0.00840533524751663	-0.00526285916566849	-0.00188446405809373
-0.101886913180351	0.221965730190277	-0.690444886684418	-0.00652342475950718	-0.00382532482035458	-0.00126694841310382
-0.0635396465659142	0.219840124249458	-0.596888542175293	-0.00500189512968063	-0.00383618427440524	-0.0013570113806054
-0.0210260879248381	0.13423627614975	-0.564133167266846	-0.00411215331405401	-0.00272312667220831	-0.00128811213653535
-0.018405519425869	0.0828106328845024	-0.511730372905731	-0.00349963433109224	-0.00201251800172031	-0.000792451435700059
-0.0517976358532906	0.0122998608276248	-0.550842940807343	-0.00275745708495378	-0.00230964692309499	-0.000425253296270967
-0.0691883489489555	-0.00616548117250204	-0.492647081613541	-0.00144215754698962	-0.00322178867645562	-0.000804722483735532
-0.0912361815571785	-0.0354781597852707	-0.508205890655518	-0.00139473855961114	-0.00431654741987586	0.000438246206613258
-0.151880577206612	-0.104167498648167	-0.44651848077774	0.000177728914422914	-0.0037484101485461	0.000577651779167354
-0.139624312520027	-0.133526340126991	-0.447439730167389	-0.000711023691110313	-0.00384515570476651	0.00088055751984939
-0.0578436255455017	-0.0289339665323496	-0.388897508382797	-9.12480245460756E-05	-0.00354186818003654	0.000381532096071169
-0.13477586209774	-0.060281477868557	-0.33565416932106	-0.00176643638405949	-0.00189713295549154	-0.00149080879054964
-0.103762485086918	-0.0707254558801651	-0.284580767154694	-0.00173971895128489	-0.00232240138575435	-0.00291381520219147
-0.0736311599612236	0.00233786087483168	-0.307261198759079	-0.00150864047463983	-0.00217389175668359	-0.00235127517953515
-0.0460610911250114	0.019113801419735	-0.283139020204544	-0.00174053688533604	-0.00222902605310082	-0.00123637972865254
-0.0980362594127655	-0.0751083195209503	-0.380829602479935	-0.00120592943858355	-0.00240444927476346	0.0024229628033936
-0.188246011734009	-0.11000756919384	-0.384031385183334	-0.00184537365566939	-0.00364164961501956	0.00307581736706197
-0.208526104688644	-0.0682602822780609	-0.249443918466568	-0.000933319213800132	-0.00557457655668259	0.000781469570938498
-0.293715178966522	-0.103999219834805	-0.275441884994507	-0.00111330742947757	-0.00620235642418265	-0.00235825241543353
-0.217842742800713	-0.0162797011435032	-0.244201421737671	-0.00112487631849945	-0.00540587026625872	-0.000120108037663158
-0.238674625754356	-0.0298645589500666	-0.273656725883484	-0.00238143792375922	-0.00399247836321592	-0.00131162349134684
-0.174390733242035	0.00880928430706263	-0.149225518107414	-0.00224667973816395	-0.00448714941740036	2.80712920357473E-05
-0.180293142795563	0.0204565841704607	-0.173475816845894	-0.00133339501917362	-0.00469505041837692	-0.000630412308964878
-0.209519758820534	0.0275239702314138	-0.202744051814079	-0.00227392418310046	-0.00374414189718664	0.000368459906894714
-0.244532510638237	0.0195379946380854	-0.270866006612778	-0.00277125206775963	-0.0042511997744441	0.00136494357138872
-0.241213366389275	0.0797206312417984	-0.26011261343956	-0.00275959633290768	-0.00482886657118797	-3.01688996842131E-05
-0.329556971788406	-0.0252318046987057	-0.306528300046921	-0.00345804006792605	-0.00471169920638204	0.000890238443389535
-0.301519513130188	0.00827967002987862	-0.370684772729874	-0.00328336330130696	-0.00651453761383891	0.000394475151551887
-0.30983093380928	0.0241630058735609	-0.364441215991974	-0.00302970944903791	-0.00686470931395888	-0.000675153685733676
-0.239054307341576	0.0545691326260567	-0.410467565059662	-0.00257083098404109	-0.0049206530675292	-0.0007783766486682
-0.171659529209137	0.0346259735524654	-0.397139638662338	-0.00247129332274199	-0.00378854898735881	-8.66928821778856E-05
-0.130527943372726	0.0160032175481319	-0.354378908872604	-0.00340947834774852	-0.00250792829319835	0.00038626923924312
-0.114208102226257	0.023696556687355	-0.21786630153656	-0.0030007844325155	-0.00239512417465448	-0.000221501817577519
-0.119482904672623	0.0552808418869972	-0.325508862733841	-0.0044520553201437	-0.00235572387464345	0.000634203082881868
-0.067614383995533	0.0508719347417355	-0.31878200173378	-0.003279595868662	-0.00202091643586755	0.00046255806228146
-0.00754671450704336	0.0505235865712166	-0.326927274465561	-0.00345874531194568	-0.000998154166154563	0.000703584984876215
-0.0185334272682667	-0.0736516788601875	-0.253019779920578	-0.00146757031325251	0.000227897617151029	-7.57586312829517E-05
0.0657281056046486	-0.0904431715607643	-0.240702360868454	0.000807318720035255	0.00053657591342926	-8.78237824508687E-06
0.0634302049875259	-0.101639479398727	-0.23923397064209	0.00149423524271697	0.000422080396674573	-0.00043276057112962
0.0116172702983022	-0.175641506910324	-0.318496108055115	0.000143162382300943	0.000990612199530005	-0.000657393247820437
-0.00195567007176578	-0.186292380094528	-0.412515968084335	0.00110919214785099	0.00110607617534697	-0.00112277606967837
0.0709279105067253	-0.130399033427238	-0.309673219919205	0.00166598020587116	-0.000442549673607573	-0.00206264900043607
0.083336278796196	-0.00794010329991579	-0.325615882873535	0.000979496049694717	-0.000228095595957711	-0.00130043108947575
0.0596858523786068	0.112433440983295	-0.244408115744591	-0.00247392687015235	0.000331267423462123	-0.00302507076412439
0.00528269540518522	0.129007741808891	-0.281567007303238	-0.00338524673134089	-0.000101943551271688	-0.000473013031296432
-0.0365004241466522	0.0558467954397202	-0.346228927373886	-0.00396405020728707	-0.000222556249354966	-0.00110540294554085
-0.0400043241679668	0.00981653388589621	-0.344677150249481	-0.00317215011455119	-0.000467151665361598	-0.0013750494690612
0.0200585443526506	0.0454380065202713	-0.327248901128769	-0.00146671594120562	-0.00115808879490942	-0.000201565635506995
-0.0362925939261913	-0.0065630548633635	-0.386455833911896	-0.00213070539757609	-0.000377725169528276	0.000687189982272685
-0.0277725011110306	0.0133829256519675	-0.368307888507843	-0.00232985941693187	-0.000221129026613198	0.000174223692738451
-0.076564721763134	0.0226696990430355	-0.307280302047729	-0.00228922022506595	-0.00143621873576194	-0.000467035308247432
-0.0606705620884895	0.119575716555119	-0.330297619104385	-0.00286574522033334	-0.00192092580255121	-0.000411582324886695
-0.0402459390461445	0.133972555398941	-0.347160547971725	-0.00309722684323788	-0.00127667898777872	-0.000648666231427342
-0.00528711779043078	0.0960754454135895	-0.379919737577438	-0.00250211684033275	-0.00022385643387679	-0.000867860915604979
0.0134956920519471	0.0540991649031639	-0.362212777137756	-0.00264406250789762	-0.000535744184162468	-0.000751936109736562
0.0219721142202616	0.0401788055896759	-0.305296897888184	-0.0017712936969474	0.000480308342957869	-0.000321431027259678
-0.0326426401734352	0.0175933334976435	-0.378554224967957	-0.000845190428663045	-0.00105792959220707	-0.000711161294020712
-0.049672469496727	0.00246308208443224	-0.422839939594269	-0.000821214111056179	-0.00103298842441291	-0.000348759378539398
-0.0676725953817368	-0.00049984990619123	-0.379509210586548	-0.000305676949210465	-0.00255293445661664	-0.000263433961663395
-0.0514395423233509	0.0168255846947432	-0.361901581287384	-0.00031640098313801	-0.00207898602820933	-0.000286964379483834
-0.0629135593771935	0.00559454178437591	-0.306300818920136	-0.000606156885623932	-0.000301502703223377	0.000122432451462373
-0.0842320621013641	-0.0855573043227196	-0.389254480600357	-0.0012348989257589	0.00021040890715085	0.00026679880102165
0.00834291335195303	-0.0526962578296661	-0.300189703702927	-0.000554587517399341	-0.000247879594098777	0.0001459582708776
-0.00480157602578402	-0.026798989623785	-0.403153151273727	-0.00101224705576897	0.00104156136512756	0.00134959642309695
0.0079606669023633	0.0185674112290144	-0.412504136562347	-0.00104426092002541	0.00117746368050575	0.00159698992501944
-0.0210610013455153	-0.0385459139943123	-0.319023787975311	-0.000474301079520956	0.000871256343089044	0.000691018300130963
0.0307008977979422	0.0621976107358933	-0.296438246965408	-0.000931314774788916	9.94931979221292E-05	-3.99725649913307E-05
0.00752769131213427	0.0674168989062309	-0.305743366479874	-0.00193676596973091	0.000469433842226863	-0.000429137668106705
0.00462307268753648	0.114031665027142	-0.374356806278229	-0.00291877146810293	-0.000699615862686187	-0.00175215303897858
-0.0434921383857727	0.126211926341057	-0.378108233213425	-0.00360379368066788	-0.00031866566860117	-0.00289640086703002
-0.0201514083892107	0.196390584111214	-0.443484008312225	-0.00318371178582311	-0.000585454283282161	-0.00273656356148422
0.011938045732677	0.240677252411842	-0.438730180263519	-0.00399310700595379	-0.000619105878286064	-0.000932132999878377
-0.0298825614154339	0.179462879896164	-0.48547551035881	-0.00581691786646843	0.000306080270092934	-0.000118363837827928
-0.0437396094202995	0.259273022413254	-0.447430908679962	-0.00536067085340619	-0.00215686112642288	2.58523741649697E-05
-0.1266780346632	0.240725010633469	-0.460316568613052	-0.00489921728149056	-0.0022063001524657	-0.000517870532348752
-0.15985694527626	0.230485379695892	-0.433388918638229	-0.00429343013092875	-0.0032144240103662	-0.000993264140561223
-0.1020697504282	0.279475897550583	-0.555034518241882	-0.00530614797025919	-0.00345074059441686	-0.00125531875528395
-0.0819807127118111	0.211252123117447	-0.511429369449615	-0.00436496548354626	-0.00362035492435098	-0.00269319419749081
-0.0612581185996532	0.207793474197388	-0.476618707180023	-0.00533879362046719	-0.00211058906279504	-0.0028877598233521
-0.0562475621700287	0.176304697990417	-0.511887967586517	-0.00417787162587047	-0.00108967500273138	-0.00178693502675742
0.00650102132931352	0.183010637760162	-0.443754106760025	-0.00391255272552371	-0.000563589856028557	-0.000299595791148022
-0.0355967357754707	0.157820850610733	-0.422783762216568	-0.00314565491862595	-0.000853420817293227	0.000204694253625348
-0.0407046191394329	0.129615738987923	-0.381990939378738	-0.00189299753401428	-0.00218823016621172	-6.49108769721352E-05
-0.10617109388113	0.115973331034184	-0.440838664770126	-0.00236903107725084	-0.00293848570436239	0.000358839286491275
-0.144586533308029	0.0459390059113503	-0.401231855154037	-0.00224481429904699	-0.00380884995684028	8.54301833896898E-05
-0.197455838322639	0.0039003579877317	-0.383283883333206	-0.00220614485442638	-0.0039918995462358	-0.000498413864988834
-0.1647919267416	0.0268989652395248	-0.370184808969498	-0.00183184002526104	-0.0043324613943696	-0.000169583290698938
-0.182314857840538	0.0139241367578506	-0.366092801094055	-0.00151560339145362	-0.00388414366170764	5.20780267834198E-05
-0.0853798687458038	0.000145547382999212	-0.38874164223671	-0.000588589871767908	-0.00358527177013457	-0.000348488800227642
-0.0765525698661804	-0.0713965147733688	-0.388359010219574	-0.000103669655800331	-0.00120062986388803	0.000261637644143775
0.0554106906056404	-0.0636933147907257	-0.420363873243332	0.000571165583096445	0.000430708925705403	0.000399476353777573
0.0550286285579205	-0.155202716588974	-0.327857971191406	0.00125930667854846	0.00201666820794344	0.000627635570708662
0.127975344657898	-0.134052529931068	-0.387763261795044	0.00226489501073956	0.00257891765795648	0.0012239768402651
0.126531928777695	-0.125745102763176	-0.318816632032394	0.00197287392802536	0.00305757788009942	0.00138739298563451
0.10088212043047	-0.14454311132431	-0.338832944631577	0.00177679129410535	0.00268655782565475	0.000190677557839081
0.0864173918962479	-0.100313752889633	-0.251051694154739	0.00145348091609776	0.00112513732165098	-0.000860318948980421
0.0426991544663906	-0.0268159471452236	-0.377870917320251	0.000905641412828118	-8.33832455100492E-05	-0.00157204607967287
-0.0221433639526367	-0.0196840390563011	-0.341384768486023	-0.000120528078696225	-0.00098008185159415	-0.00135486724320799
-0.00572568690404296	0.00373270362615585	-0.342079043388367	0.000245140050537884	-0.00170309946406633	-0.000804345065262169
-0.00394902797415853	-0.0465978011488914	-0.413476437330246	-0.000176035595359281	-0.00170284602791071	0.000231245474424213
-0.00627897446975112	-0.111302457749844	-0.302956253290176	-5.95306300965603E-05	-0.000874841993208975	-0.000354010029695928
0.040643360465765	-0.0927824154496193	-0.307546049356461	0.00104400829877704	-0.00102992355823517	0.000663521117530763
0.0649826526641846	-0.0960584804415703	-0.242082938551903	0.00185495160985738	-0.000696694653015584	0.00119669793639332
0.0494979843497276	-0.113789968192577	-0.299482434988022	0.00213704654015601	-0.000437717855675146	0.00176680495496839
0.0588601641356945	-0.160610809922218	-0.297840386629105	0.00224417657591403	-2.97814731311519E-05	0.00127374823205173
0.0748267322778702	-0.111018784344196	-0.285094618797302	0.00231320853345096	0.000377103482605889	0.00140510767232627
0.0601824000477791	-0.201269328594208	-0.253258854150772	0.00211410643532872	0.00151727383490652	0.000919094192795455
0.155919447541237	-0.158094093203545	-0.211759820580482	0.00280192517675459	0.00148790131788701	0.000669830245897174
0.165502488613129	-0.066407598555088	-0.282112181186676	0.00226499862037599	0.00248216977342963	0.000540874258149415
0.164524227380753	-0.0595307387411594	-0.311166763305664	0.00149657879956067	0.00215501594357193	-0.000645962893031538
0.0945686250925064	-0.0312633402645588	-0.261762261390686	0.000956882024183869	0.00192426482681185	-0.000226634612772614
0.0928209573030472	0.0127631891518831	-0.296448349952698	0.000223983603063971	0.000174540138687007	-0.000979819102212787
0.0327970013022423	0.0477354861795902	-0.30343833565712	-0.00108782155439258	-0.000213966035516933	-0.000961277401074767
-0.00845279172062874	0.0780972167849541	-0.342729210853577	-0.0014488659799099	-0.00165228731930256	-0.00167438492644578
-0.0626359581947327	0.142997428774834	-0.322683095932007	-0.00234186067245901	-0.00169506936799735	-0.00202585267834365
-0.0408355556428432	0.144865721464157	-0.244348481297493	-0.00163834996055812	-0.00233050971291959	-0.00156293122563511
-0.0628746524453163	0.165604755282402	-0.305890113115311	-0.00109726039227098	-0.00308375991880894	-0.00128381478134543
-0.0861095637083054	0.100181013345718	-0.30754566192627	-0.00197511934675276	-0.0029465148691088	-0.00072363909566775
-0.101606920361519	0.127498537302017	-0.272308260202408	-0.00110794953070581	-0.00364778283983469	-0.000857524573802948
-0.10438646376133	0.130720674991608	-0.270768374204636	-0.000253898499067873	-0.00387679622508585	-0.00131792912725359
-0.0881990492343903	0.0735593661665916	-0.278660476207733	-0.000494457082822919	-0.00343842664733529	-0.00141722080297768
-0.0685350894927979	0.0651071593165398	-0.243643432855606	0.000554810860194266	-0.00316163687966764	-0.00078125880099833
-0.0821863561868668	0.0856276378035545	-0.232197225093842	0.000612726376857609	-0.00243420689366758	-7.28669328964315E-05
-0.0826928019523621	0.0837494358420372	-0.236311033368111	0.000737018301151693	-0.00301030976697803	-0.00016899176989682
-0.0709628686308861	0.12087170034647	-0.18618968129158	8.5733066953253E-05	-0.00368539663031697	0.000500236696098
-0.117791563272476	0.0999561995267868	-0.212695717811584	-0.000627704604994506	-0.0043609612621367	-7.57939733375679E-06
-0.150163173675537	0.119947470724583	-0.257244139909744	-0.001125717186369	-0.00408997852355242	-5.88942675676662E-05
-0.0855767279863358	0.142760917544365	-0.167157903313637	-0.000242165609961376	-0.00411068880930543	-0.000813812483102083
-0.0522171631455421	0.132253855466843	-0.250214368104935	-0.000986224855296314	-0.00345161953009665	-0.000538247695658356
-0.0392841622233391	0.158304885029793	-0.23812872171402	-0.00115095661021769	-0.00266094482503831	-5.89243245485704E-05
-0.00454254727810621	0.165777504444122	-0.245105534791946	-0.00155568146146834	-0.00245038885623217	-0.000883351196534932
-0.0130533901974559	0.191132724285126	-0.258090853691101	-0.00220922636799514	-0.00263009988702834	-0.00145169091410935
-0.00706638814881444	0.205807864665985	-0.275661706924438	-0.00217661028727889	-0.00287445751018822	-0.0013682785211131
-0.00921146664768457	0.245701402425766	-0.314114898443222	-0.00272161210887134	-0.00235424749553204	-0.0021811043843627
-0.00507041625678539	0.202040567994118	-0.269682198762894	-0.00226092012599111	-0.00318072037771344	-0.00227076979354024
0.0147473616525531	0.159845516085625	-0.291768997907639	-0.00157942646183074	-0.0022661522962153	-0.00130038231145591
0.0100181577727199	0.149194478988647	-0.378398358821869	-0.00137330137658864	-0.00192047888413072	-0.00134388310834765
0.0756333619356155	0.120755389332771	-0.323732525110245	0.000117535659228452	-0.00238665123470128	-0.0012264383258298
0.0251621436327696	0.0393736883997917	-0.320013582706451	-0.000116110233648214	-0.00161243765614927	-0.00103625492192805
-0.00147342239506543	0.0136525286361575	-0.338323891162872	-0.000649783061817288	-0.00139708700589836	-0.000918447214644402
-0.0153653314337134	0.0854113399982452	-0.317988395690918	0.000301877240417525	-0.00295699737034738	-0.000262048357399181
-0.047704853117466	0.0176338218152523	-0.351718485355377	0.000450056395493448	-0.00379796139895916	-0.000784502073656768
-0.086441732943058	0.0518184751272202	-0.312455475330353	0.00101101130712777	-0.00412651803344488	-0.00112331786658615
-0.15215203166008	0.00107777246739715	-0.322695940732956	0.00186542025767267	-0.00434788316488266	-0.000251049408689141
-0.140753716230392	-0.0780461207032204	-0.348147720098495	0.00119558931328356	-0.00471319397911429	-0.000463360687717795
-0.1496322453022	-0.0583457313477993	-0.320793211460114	0.0020870566368103	-0.00550765683874488	-0.000930080888792872
-0.172383651137352	-0.0437179133296013	-0.386833906173706	0.00210550217889249	-0.00597005104646087	-0.000788212579209358
-0.145714595913887	-0.00189156155101955	-0.262490063905716	0.00115005939733237	-0.00595297431573272	-0.000277380953775719
-0.197239607572556	-0.0336984656751156	-0.315665155649185	0.000568964693229645	-0.00474563986063004	-0.000278295687166974
-0.0952883064746857	0.0586176030337811	-0.289711385965347	0.000343498861184344	-0.00479627074673772	0.00018617969180923
-0.0766093134880066	0.0451809018850327	-0.270474672317505	-0.000782504852395505	-0.00290309474803507	0.00133153737988323
-0.0820945873856544	0.0658590570092201	-0.269015282392502	-0.000181821640580893	-0.00314005860127509	0.00301877129822969
-0.0760055929422379	0.0936897248029709	-0.331302225589752	-0.00102714612148702	-0.00346687994897366	0.00326589355245233
-0.118989184498787	0.130460128188133	-0.27536416053772	-0.001557023730129	-0.00491711776703596	0.00264741433784366
-0.184062317013741	0.15616974234581	-0.336172372102737	-0.00209254515357316	-0.00586420483887196	0.00155953597277403
-0.226979628205299	0.246786326169968	-0.286003053188324	-0.00305919861420989	-0.0072154812514782	-0.00110183900687844
-0.280060529708862	0.217950418591499	-0.268992334604263	-0.00407566362991929	-0.00735611049458385	-0.00410784827545285
-0.173474669456482	0.255305260419846	-0.267190426588058	-0.00305414921604097	-0.00718663772568107	-0.00608389033004642
-0.0432071834802628	0.188021779060364	-0.257052451372147	-0.00170487083960325	-0.00470655923709273	-0.00683638220652938
0.0460200086236	0.046937108039856	-0.259708732366562	-7.18859519110993E-05	-0.000397154275560752	-0.00515614217147231
0.170358642935753	0.0116512142121792	-0.173630252480507	0.00199479539878666	0.00100396608468145	-0.00224162056110799
0.200608357787132	-0.0119934631511569	-0.173825934529305	0.00174964941106737	0.00198707054369152	0.000539428030606359
0.232228890061378	-0.0506489835679531	-0.22675633430481	0.000366822525393218	0.00158508203458041	0.00305418414063752
0.187595888972282	0.0235284082591534	-0.251325845718384	0.000978248077444732	0.00201168213970959	0.00413727387785912
0.125089466571808	0.0106211295351386	-0.20581641793251	0.000325317203532904	0.000795137311797589	0.00212146271951497
0.070243202149868	0.061647079885006	-0.211213707923889	0.00101269490551203	-0.00107659224886447	-0.000185838682227768
0.0607751794159412	0.0451334305107594	-0.152052730321884	0.000977767398580909	-0.00179728691000491	-0.00167925900314003
0.0188575237989426	-0.0531867891550064	-0.12376893311739	0.000783592520747334	-0.00191649643238634	-0.00288612581789494
-0.00137590104714036	-0.041010893881321	-0.11496589332819	0.00120202614925802	-0.00222288351505995	-0.00300250551663339
0.00701250927522779	-0.0209547709673643	-0.129228949546814	0.00119744159746915	-0.00227321637794375	-0.00236908067017794
0.0474993251264095	-0.00180785940028727	-0.194799289107323	0.00223484961315989	-0.00268077128566802	-0.00140246259979904
0.0480046533048153	-0.065019927918911	-0.209505036473274	0.00213866564445198	-0.00184337166137993	-0.000195306012756191
-0.00850539561361074	-0.0525013245642185	-0.208244726061821	0.00238957442343235	-0.00172697100788355	0.00101153843570501
-0.0354175232350826	-0.113589115440845	-0.174120649695396	0.00188580714166164	-0.00250794389285147	0.00110703695099801
-0.0450139865279198	-0.0654148533940315	-0.223053246736526	0.00186280789785087	-0.00246736616827548	0.00137466401793063
-0.0431253015995026	-0.0685293227434158	-0.243804901838303	0.00164522556588054	-0.00178479903843254	0.000810634694062173
-0.0291385538876057	-0.0680453404784203	-0.198940977454185	0.00165964779444039	-0.00229080650024116	0.000167569363838993
-0.0191759448498487	-0.0211287532001734	-0.207710713148117	0.00109306199010462	-0.00164030923042446	-0.000164555051014759
-0.0596441142261028	0.00482345279306173	-0.234528988599777	-0.000123023724881932	-0.00209266017191112	-0.000904782267753035
-0.0444332100450993	0.0402441285550594	-0.251434981822968	0.000125776175991632	-0.00301291979849339	-0.00112763873767108
-0.0909259021282196	0.0207177624106407	-0.251631766557693	4.07819607062265E-05	-0.00356279546394944	-0.00143901084084064
-0.0773952305316925	-0.0415556021034718	-0.329053044319153	0.000796250533312559	-0.00332442484796047	-0.0010749293724075
-0.0713122263550758	-0.0398929715156555	-0.321204900741577	0.000665824161842465	-0.00369398319162428	-0.000658322242088616
-0.0701409950852394	-0.0121478633955121	-0.264234095811844	0.00133943255059421	-0.00298107112757862	-0.000643011881038547
-0.0481202602386475	-0.0696640908718109	-0.20799545943737	0.0022548723500222	-0.00319144758395851	0.000430614280048758
-0.0889056697487831	-0.0808549001812935	-0.196377992630005	0.00208611693233252	-0.00278331991285086	0.000812815153039992
-0.101626873016357	-0.127832531929016	-0.24662746489048	0.00225480832159519	-0.00284834881313145	-3.59699733962771E-05
-0.0478638224303722	-0.0747016444802284	-0.241926416754723	0.00229637790471315	-0.00299528241157532	3.22896412399132E-05
-0.0776147842407227	-0.0840195566415787	-0.20637609064579	0.00284108193591237	-0.00373665452934802	-0.000390312081435695
-0.117208890616894	-0.0556874312460423	-0.213119983673096	0.00238777184858918	-0.00340403383597732	0.000190121034393087
-0.147336781024933	-0.0486916787922382	-0.245193749666214	0.000696991453878582	-0.0038946820423007	-0.000112909932795446
-0.131876543164253	-0.00726814614608884	-0.182983681559563	0.00181291380431503	-0.00505149038508534	-0.000407694198656827
-0.176192581653595	-0.0253572948276997	-0.29730960726738	0.00153286079876125	-0.00443385075777769	-0.000142671735375188
-0.227875456213951	-0.0332801230251789	-0.26878234744072	0.000413679197663441	-0.00534862466156483	-0.000174351764144376
-0.240615248680115	-0.0833039954304695	-0.257587879896164	0.00138823571614921	-0.00499380193650723	-0.000891827512532473
-0.259103387594223	-0.0502828694880009	-0.216455042362213	0.00172431790269911	-0.00624439772218466	0.000127097839140333
-0.27452090382576	-0.0607494302093983	-0.226063251495361	0.000887127302121371	-0.00593473808839917	0.000128270738059655
-0.320760279893875	-0.0989851206541061	-0.222062721848488	5.80165833525825E-05	-0.00554408458992839	-0.000320466642733663
-0.290700346231461	-0.0394044034183025	-0.182090759277344	0.00068551697768271	-0.00584844080731273	-0.000486249889945611
-0.300463557243347	-0.00542334234341979	-0.161770641803741	7.96753811300732E-05	-0.00609107501804829	-0.000292851153062657
-0.293341279029846	-0.0347116030752659	-0.153571262955666	0.00029032229213044	-0.00623361254110932	0.000276041770121083
-0.319061249494553	-0.0834507793188095	-0.121123000979424	0.00133331783581525	-0.00599005026742816	-0.00028090103296563
-0.335367381572723	-0.0942637771368027	-0.176712453365326	0.00215346412733197	-0.0060964971780777	-0.000481119786854833
-0.304711282253265	-0.140372544527054	-0.168828666210175	0.00246392702683806	-0.0055431853979826	0.000651620968710631
-0.290997743606567	-0.179475352168083	-0.150990039110184	0.00275474297814071	-0.0050755413249135	0.000899533566553146
-0.296991497278214	-0.17992739379406	-0.134164437651634	0.00384485372342169	-0.00470002368092537	0.00171544123440981
-0.305825769901276	-0.215530455112457	-0.11172004789114	0.00319347018375993	-0.00349536701105535	0.00117569172289222
-0.260471433401108	-0.189198940992355	-0.0286512393504381	0.00249693542718887	-0.00383128807879984	0.000856640050187707
-0.274575233459473	-0.130771547555923	-0.0502206869423389	0.00248062796890736	-0.00387683068402112	0.000343098276061937
-0.257446974515915	-0.188192024827003	-0.0448773019015789	0.00272180396132171	-0.00282424595206976	0.000427983701229095
-0.166403084993362	-0.144464775919914	0.0572400502860546	0.00436627585440874	-0.00388439442031085	0.000677342410199344
-0.199525102972984	-0.23936402797699	0.0271182917058468	0.00299882586114109	-0.00220474507659674	0.00242056371644139
-0.205399677157402	-0.28215166926384	0.112121313810349	0.00457327486947179	-0.00122333143372089	0.00212514051236212
-0.189044550061226	-0.225550770759583	0.190759152173996	0.00482974015176296	-0.000807647593319416	0.0019562232773751
-0.155110999941826	-0.162830010056496	0.1309644728899	0.00458872690796852	-0.00243253470398486	0.00117268797475845
-0.235870853066444	-0.210147127509117	0.142844960093498	0.00367464474402368	-0.00361828529275954	0.000742669042665511
-0.32874122262001	-0.193493500351906	0.146195471286774	0.00360772246494889	-0.00436375010758638	0.000253513309871778
-0.362221777439117	-0.19922836124897	0.0451197512447834	0.00252246577292681	-0.00443438626825809	5.42810948900296E-06
-0.370381236076355	-0.215102255344391	0.163325920701027	0.0037826921325177	-0.00535850878804922	0.000132849905639887
-0.331817388534546	-0.171149984002113	0.141870990395546	0.00368827069178224	-0.00528297293931246	8.7233587692026E-05
-0.347596794366837	-0.169914811849594	0.0817754343152046	0.00321875722147524	-0.00472825253382325	-0.000679607095662504
-0.296889811754227	-0.113093011081219	0.054529033601284	0.00293480744585395	-0.00407026242464781	4.62593670818023E-05
-0.265024781227112	-0.132014110684395	-0.0145198926329613	0.00145250919740647	-0.0031562561634928	-0.000521726557053626
-0.221779018640518	-0.141288131475449	0.0167424418032169	0.00161597703117877	-0.0030049926135689	-0.000429337320383638
-0.223132446408272	-0.150169029831886	0.0303127057850361	0.00197107484564185	-0.00250270124524832	-0.00047488120617345
-0.223405003547668	-0.134723573923111	0.132721588015556	0.00332695129327476	-0.00157487101387233	-0.00111730839125812
-0.208743438124657	-0.137187615036964	0.191551402211189	0.00316202291287482	-0.00199670577421784	1.9557945051929E-05
-0.226804405450821	-0.0824606344103813	0.204141169786453	0.00263407919555902	-0.00172128528356552	-0.000411944347433746
-0.26469549536705	-0.0844807624816895	0.264720976352692	0.00342168845236301	-0.00326415593735874	-0.000306449655909091
-0.344410061836243	-0.12423112988472	0.191410139203072	0.0011064491700381	-0.00367828295566142	-1.9256320229033E-05
-0.288608461618423	-0.00352509622462094	0.111484631896019	0.000498908397275954	-0.00489365262910724	0.00044198299292475
-0.305095344781876	-0.00016696861712262	0.0632623061537743	-3.39378202625085E-05	-0.00470099784433842	0.000233338942052796
-0.269098520278931	0.0203225295990705	0.047785546630621	-5.23517746842117E-06	-0.00478420499712229	-0.000549974793102592
-0.31770059466362	-0.0350144505500793	0.02856370434165	-0.00137390149757266	-0.00479807937517762	-0.00043376293615438
-0.321400701999664	0.00863471254706383	0.138214245438576	-0.000114427159132902	-0.00515202526003122	-0.000589540810324252
-0.367919206619263	0.0170726925134659	0.0463450439274311	-0.000901924504432827	-0.00632214220240712	-0.00122324551921338
-0.38393160700798	0.0416562967002392	0.0506419278681278	-0.00128910259809345	-0.00611676881089807	-0.00164240750018507
-0.369050562381744	0.0680405795574188	0.0569337420165539	-0.00130022317171097	-0.00724391918629408	-0.00275275972671807
-0.375733554363251	-0.033534113317728	0.0572134107351303	-0.000964047911111265	-0.00686856312677264	-0.0022884220816195
-0.345751374959946	-0.0920721888542175	0.0209270529448986	0.000424249970819801	-0.00677494239062071	-0.000223052033106796
-0.26480296254158	-0.165718466043472	-0.00736182695254683	0.00216684630140662	-0.00547986291348934	0.000677457603160292
-0.241539165377617	-0.192501991987228	0.0157202873378992	0.00323831755667925	-0.00474409013986588	0.000878145627211779
-0.291166067123413	-0.267390370368958	-0.0204213615506887	0.00387067510746419	-0.0037298605311662	0.00188412726856768
-0.196362525224686	-0.18406642973423	-0.00456425780430436	0.00350029836408794	-0.00501319114118814	0.00292947585694492
-0.180171564221382	-0.200854077935219	-0.0593709088861942	0.00292431307025254	-0.00485530309379101	0.00196260213851929
-0.158083692193031	-0.193294867873192	-0.0867179781198502	0.00341830588877201	-0.00435492722317576	0.000748130201827735
-0.0679963454604149	-0.227611020207405	-0.0896994322538376	0.00343911093659699	-0.00198807846754789	0.00117708253674209
0.0371057018637657	-0.153086140751839	-0.0479856319725513	0.00250156596302986	0.00127320527099073	0.000149004423292354
0.0627182573080063	-0.183888122439384	0.016629857942462	0.00277296314015985	0.000472623680252582	0.0009426778415218
-0.0257682893425226	-0.254658728837967	-0.0522770062088966	0.00349586922675371	-0.000518271117471159	0.000399732525693253
-0.0888911858201027	-0.255551606416702	-0.0799677520990372	0.00423418637365103	-0.00252137403003871	-0.0014203900936991
-0.152615934610367	-0.269511431455612	-0.212309047579765	0.00458521815016866	-0.00346031482331455	-0.000804399140179157
-0.171585962176323	-0.202056467533112	-0.120439879596233	0.00315474928356707	-0.0045598903670907	-4.97889741382096E-05
-0.174777761101723	-0.172713115811348	-0.202161014080048	0.00189047399908304	-0.00539875403046608	0.000962124147918075
-0.11418554186821	-0.0793377012014389	-0.191627696156502	0.00167186290491372	-0.00475258193910122	2.31492249440635E-05
-0.12136997282505	-0.0722668617963791	-0.251307427883148	0.000604199536610395	-0.0035474169999361	0.00116831751074642
-0.0673387423157692	-0.0435886569321156	-0.175644397735596	0.000283393863355741	-0.00225365441292524	0.000514388782903552
-0.0438113585114479	-0.052542869001627	-0.159300684928894	0.000523601251188666	-0.00316774076782167	-0.000938243989367038
-0.0881679728627205	-0.0754698812961578	-0.148094564676285	0.00235528685152531	-0.00381886539980769	-0.00172403885517269
-0.139034986495972	-0.10005646944046	-0.106848806142807	0.00276574399322271	-0.00548666249960661	-0.000781158218160272
-0.216566726565361	-0.192715525627136	-0.235901013016701	0.00167656387202442	-0.00565840443596244	-1.50652731463197E-05
-0.245742037892342	-0.165489375591278	-0.166243255138397	0.00219371565617621	-0.00547427916899323	-0.000199794449144974
-0.235277697443962	-0.129126653075218	-0.145165100693703	0.001410499564372	-0.0057345787063241	-0.0003263434919063
-0.25305363535881	-0.0932537987828255	-0.230585306882858	0.000742534291930497	-0.00531445257365704	0.000545158167369664
-0.24366195499897	-0.0790227279067039	-0.187935993075371	8.17074324004352E-05	-0.00516028190031648	0.000691101886332035
-0.216476291418076	-0.0633067563176155	-0.144858092069626	-0.000355711556039751	-0.00574960513040423	0.000829933036584407
-0.197105720639229	-0.0334699526429176	-0.110869973897934	-0.000259764812653884	-0.00554301030933857	-0.000984017970040441
-0.206272125244141	0.0302414130419493	-0.129007458686829	-0.00079604861093685	-0.00652708858251572	-0.00130127626471221
-0.261445790529251	0.0356212444603443	-0.138107925653458	-0.00153580110054463	-0.00593371456488967	-0.00195396621711552
-0.224270477890968	0.0897856280207634	-0.0991309434175491	-0.00190964760258794	-0.00604111375287175	-0.0019771063234657
-0.310413151979446	0.0545205101370811	-0.111289195716381	-0.00135263684205711	-0.00595237454399467	-0.00280512915924191
-0.308494925498962	0.081507533788681	-0.135997787117958	-0.000202975308638997	-0.00818917993456125	-0.00322789209894836
-0.377910286188126	0.0155056351795793	-0.127128705382347	-0.000361272774171084	-0.00735219847410917	-0.00133870006538928
-0.424302279949188	0.057169359177351	-0.137860283255577	-0.000824469665531069	-0.00857050903141499	0.0011576401302591
-0.457260966300964	0.0350049510598183	-0.157194867730141	-0.000315146811772138	-0.00917464029043913	0.00221758568659425
-0.532559335231781	-0.0248161219060421	-0.164752244949341	-0.000364154839189723	-0.010485696606338	0.00342234666459262
-0.508767485618591	-0.0888377875089645	-0.221919178962708	-0.00041884629172273	-0.00875299423933029	0.00204095197841525
-0.404635936021805	-0.0033420491963625	-0.228494077920914	0.000726330035831779	-0.00883689895272255	-0.000314595381496474
-0.3069768846035	-0.0817895755171776	-0.21840600669384	0.000541673682164401	-0.00749605987221003	-0.00212489883415401
-0.231198251247406	-0.120446749031544	-0.180247023701668	0.00197929586283863	-0.00564718805253506	-0.00221985159441829
-0.178943023085594	-0.161621809005737	-0.175166770815849	0.00262116105295718	-0.00334675936028361	-0.00146578368730843
-0.167622372508049	-0.201017498970032	-0.0950954854488373	0.00350694847293198	-0.00247694528661668	0.000687537773046643
-0.094211719930172	-0.19364196062088	-0.0847045630216599	0.00400700373575091	-0.00257518352009356	0.000666587613523006
-0.158330962061882	-0.237759351730347	-0.139063775539398	0.00319177331402898	-0.00153097230941057	0.00111724354792386
-0.158491417765617	-0.317018508911133	-0.157414361834526	0.00411193910986185	-0.00235531223006547	7.75655134930275E-05
-0.142276510596275	-0.365947365760803	-0.111594565212727	0.00404474465176463	-0.00206637871451676	0.00152644247282296
-0.138073429465294	-0.323799848556519	-0.133062362670898	0.00523062376305461	-0.00162738410290331	0.00183554831892252
-0.149334311485291	-0.359000593423843	-0.0815743282437325	0.00422713113948703	-0.00068812578683719	0.00182778702583164
-0.173934549093246	-0.337473183870316	-0.0218574646860361	0.00476434966549277	-0.00181744561996311	0.00231032515875995
-0.242173939943314	-0.329675763845444	-0.0351190902292728	0.00478614633902907	-0.00356798688881099	0.00165479467250407
-0.322907567024231	-0.29063692688942	-0.105727426707745	0.00412335293367505	-0.0044410228729248	0.00089305714936927
-0.380327016115189	-0.270362585783005	-0.0817703381180763	0.00298771378584206	-0.00526293832808733	0.000790100777521729
-0.408304065465927	-0.239850610494614	-0.0467248111963272	0.00325206806883216	-0.00624701660126448	0.000310434203129262
-0.412535190582275	-0.237871870398521	-0.00880722887814045	0.00270507065579295	-0.00645689619705081	0.000628561829216778
-0.414981037378311	-0.18698550760746	-0.0421680398285389	0.00360888615250587	-0.00733365351334214	-8.3730737969745E-06
-0.439139932394028	-0.235304638743401	-0.0770277827978134	0.00203723483718932	-0.00636474415659904	-0.000680208031553775
-0.387276858091354	-0.117372542619705	-0.0299771800637245	0.00196119747124612	-0.00712374364957213	-0.000430152082117274
-0.385008752346039	-0.0415563993155956	-0.045351717621088	0.00137002905830741	-0.00611575273796916	0.000252930796705186
-0.438122510910034	-0.144366785883904	-0.0707308053970337	-3.05626635963563E-05	-0.00504973763599992	-0.000759918999392539
-0.391162544488907	-0.126142963767052	-0.0738186091184616	0.00135444791521877	-0.00545503990724683	-0.000424557714723051
-0.413788080215454	-0.215121194720268	0.0131403934210539	0.00251752068288624	-0.00639449711889029	0.000306281232042238
-0.366221576929092	-0.190125331282616	-0.0602802857756615	0.00415118504315615	-0.00726426625624299	0.00112361856736243
-0.475577682256699	-0.266496390104294	-0.000869464129209518	0.00392536632716656	-0.00548909464851022	0.001252943999134
-0.380727767944336	-0.184906616806984	-0.0221592392772436	0.00266766780987382	-0.00566775351762772	0.000869154231622815
-0.369526505470276	-0.155118048191071	-0.0248620919883251	0.00213420484215021	-0.00445707235485315	-0.000242912035901099
-0.334923475980759	-0.109274134039879	-0.0698266848921776	0.00183257623575628	-0.00513796741142869	0.000468183512566611
-0.357998996973038	-0.144007161259651	-0.0671524927020073	0.00249625113792717	-0.00511891487985849	-0.000689233304001391
-0.372410237789154	-0.164159834384918	-0.0513442568480968	0.00192961888387799	-0.00543467001989484	-0.000176786037627608
-0.32977169752121	-0.135983064770699	-0.00249009137041867	0.0030356312636286	-0.00542618287727237	8.22566435090266E-05
-0.368613332509995	-0.16698881983757	-0.041594211012125	0.00260652787983418	-0.004802071955055	-0.000318980397423729
-0.298523515462875	-0.156560778617859	-0.00607001548632979	0.00181442277971655	-0.00499468389898539	-0.000520611472893506
-0.32816281914711	-0.094896487891674	-0.0975208058953285	0.000827457988634706	-0.00443781353533268	0.000872348318807781
-0.332789182662964	-0.0704551190137863	-0.0643978863954544	0.000597181089688092	-0.00431225961074233	-0.000841391214635223
-0.298915028572083	-0.0341215208172798	-0.0387571826577187	0.000717178278136998	-0.00428158370777965	-0.000398023112211376
-0.317072033882141	-0.12135898321867	-0.007487119641155	0.00169717974495143	-0.00447676470503211	-0.00012506554776337
-0.342417806386948	-0.113900773227215	0.00731384893879294	0.00137727812398225	-0.00482686003670096	0.00081575068179518
-0.338692098855972	-0.106271557509899	-0.0752715691924095	0.00115951371844858	-0.00469673983752728	0.000702542485669255
-0.325391620397568	-0.0431409701704979	-0.121120870113373	0.00153967295773327	-0.00530971493571997	-0.000388640590244904
-0.319603592157364	-0.0850235149264336	-0.0635973364114761	0.0011235581478104	-0.00503075448796153	-0.000862997258082032
-0.284209638834	0.00144026661291718	-0.0426869951188564	-0.000132678862428293	-0.00519645400345325	-0.00113619735930115
-0.235350921750069	-0.049289233982563	-0.000991709297522902	0.000930359063204378	-0.00407090969383717	-0.00121924409177154
-0.198824033141136	-0.0833495482802391	-0.018078776076436	0.000920570571906865	-0.00380677566863596	-0.000867362308781594
-0.124050162732601	-0.0307102799415588	-0.012482930906117	0.00187048688530922	-0.00199664593674243	-0.000507666263729334
-0.136081606149673	-0.122369594871998	-0.0134279038757086	0.00185419537592679	-0.00108268274925649	0.000376954092644155
-0.134867668151855	-0.170365139842033	0.0361800491809845	0.00304802390746772	-0.000693867390509695	0.000276215694611892
-0.161301925778389	-0.289251446723938	-0.00317809800617397	0.00339430407620966	-0.000192710329429246	0.000925332133192569
-0.184425219893456	-0.268488377332687	-0.0168763026595116	0.00482495548203588	-0.00138532463461161	0.001598667120561
-0.285762369632721	-0.261571615934372	0.0330490805208683	0.00378363230265677	-0.0030164634808898	0.00120969477575272
-0.373107373714447	-0.276297628879547	0.00128193642012775	0.00418798392638564	-0.00447863293811679	0.00129184848628938
-0.385480225086212	-0.210509493947029	-0.068306989967823	0.0037387115880847	-0.00581962754949927	0.000567616836633533
-0.431785941123962	-0.234605565667152	-0.0737984552979469	0.00341222016140819	-0.00583539204671979	0.000703447032719851
-0.435735702514648	-0.296974003314972	-0.0172314550727606	0.00400921516120434	-0.00710522709414363	0.00115664675831795
-0.438269108533859	-0.274292975664139	0.00563863338902593	0.00485756807029247	-0.00666357204318047	0.000864692265167832
-0.434858977794647	-0.293087273836136	0.045947477221489	0.00501325121149421	-0.00594823155552149	0.000474100408609957
-0.420479297637939	-0.346255332231522	-0.00667369132861495	0.00362575706094503	-0.00545901525765657	0.000445433310233057
-0.440816104412079	-0.281631886959076	0.0396520271897316	0.00342981610447168	-0.0057347621768713	0.000638339552097023
-0.352042227983475	-0.195485174655914	0.00061222753720358	0.00268085510469973	-0.00558201549574733	0.000643721141386777
-0.354550153017044	-0.228812336921692	0.0534586384892464	0.00204415549524128	-0.00507657043635845	0.000132251399918459
-0.286607474088669	-0.19848807156086	0.0764394849538803	0.00303944456391037	-0.00500049348920584	0.000451590196462348
-0.251598358154297	-0.168279901146889	0.0639567971229553	0.00306162657216191	-0.00337765482254326	0.000445269921328872
-0.245299905538559	-0.209888488054276	0.0976924076676369	0.00332283182069659	-0.00277193472720683	0.00143380940426141
-0.25904044508934	-0.210112303495407	0.0890433192253113	0.00359189184382558	-0.00259474269114435	0.00142674730159342
-0.268740713596344	-0.221790105104446	0.0678925365209579	0.00309856212697923	-0.00344412703998387	0.000777378678321838
-0.342370063066483	-0.237643748521805	0.0108692226931453	0.00275273248553276	-0.00438861129805446	0.000205932839890011
-0.320704489946365	-0.185002416372299	-0.0196185614913702	0.00229671900160611	-0.00460498500615358	-5.52707751921844E-05
-0.383789330720901	-0.200692623853683	0.00308889872394502	0.00272017414681613	-0.00474680820479989	-0.000888654496520758
-0.329302579164505	-0.203843265771866	-0.046808123588562	0.00243201316334307	-0.0050503071397543	0.000587880262173712
-0.349527716636658	-0.176768913865089	0.0433380380272865	0.00280787819065154	-0.00401565339416265	0.00114337203558534
-0.383776009082794	-0.208166226744652	0.0087712612003088	0.00271913828328252	-0.00445535872131586	0.000786835793405771
-0.442200243473053	-0.321071892976761	0.0137785337865353	0.00234161620028317	-0.00450756447389722	0.000236566105741076
-0.424766033887863	-0.23096339404583	-0.00846032798290253	0.00398604199290276	-0.00636880332604051	0.000936800613999367
-0.474366635084152	-0.250992476940155	-0.0267550684511662	0.00313815753906965	-0.00660986313596368	0.000620450766291469
-0.412084609270096	-0.287059545516968	0.00616665417328477	0.00341115216724575	-0.0063575878739357	0.000186423436389305
-0.391476482152939	-0.290988266468048	-0.00325692095793784	0.00284175365231931	-0.00518261967226863	0.000580469728447497
-0.337127298116684	-0.21290148794651	0.0189838372170925	0.00353635242208838	-0.00486668106168509	0.000808389042504132
-0.332071989774704	-0.256824612617493	0.0134083675220609	0.00213714269921184	-0.00302065652795136	0.00114740617573261
-0.28196769952774	-0.198737367987633	-0.00638963282108307	0.00318420655094087	-0.00289822230115533	0.000820449204184115
-0.288749635219574	-0.202343627810478	0.0637397542595863	0.00349875725805759	-0.00387492892332375	0.000564526242669672
-0.321344405412674	-0.253770291805267	0.0115168634802103	0.00293155713006854	-0.0035525057464838	0.000272224802756682
-0.268561154603958	-0.18339666724205	0.0462764725089073	0.00260575418360531	-0.00396939739584923	0.000251305289566517
-0.303985685110092	-0.215957581996918	0.00172642746474594	0.00188621820416301	-0.00320377480238676	0.000345051463227719
-0.290874689817429	-0.166441887617111	-0.0635878071188927	0.00181819417048246	-0.00353174796327949	0.000228901117225178
-0.251685708761215	-0.174002483487129	0.076935663819313	0.00185334775596857	-0.0037491770926863	-0.000117467512609437
-0.256360203027725	-0.153628706932068	0.0365725569427013	0.00075135420775041	-0.00272140861488879	-7.76456290623173E-05
-0.253830254077911	-0.109633028507233	0.0712000727653503	0.00166742410510778	-0.00316925253719091	0.000245254894252867
-0.27162379026413	-0.1124182716012	0.0696140751242638	0.000601035950239748	-0.0034154593013227	0.000401046709157526
-0.264200448989868	-0.0262393336743116	0.0714493319392204	0.0010641609551385	-0.00442457664757967	-0.000763394113164395
-0.269822269678116	-0.0624401606619358	0.0379463993012905	-0.000438416958786547	-0.00398787157610059	0.000289978372165933
-0.277127057313919	-0.0862945765256882	0.0705890282988548	0.00016551322187297	-0.00349142588675022	-0.00052119983593002
-0.303928464651108	-0.0890512242913246	0.01288868393749	-0.000347499764757231	-0.0027752909809351	-0.000332685391185805
-0.292017728090286	-0.0887948870658875	0.0793250799179077	7.52708656364121E-05	-0.00309827551245689	-0.000690107641275972
-0.311822921037674	-0.0939406976103783	0.0399237349629402	0.000784778327215463	-0.00408174702897668	-0.000413187663070858
-0.349462538957596	-0.192714139819145	0.00367899076081812	0.000158205773914233	-0.0034090515691787	0.000227053213166073
-0.317944943904877	-0.174597546458244	0.0608582124114037	0.00153371272608638	-0.00278857443481684	0.000802245107479393
-0.281312078237534	-0.215608894824982	0.172181621193886	0.00272049009799957	-0.0033384261187166	0.000479379727039486
-0.287075608968735	-0.245942711830139	0.0188196022063494	0.00264629162847996	-0.00324880494736135	0.00118116068188101
-0.315235286951065	-0.254609137773514	0.0849137604236603	0.00415645726025105	-0.00416165357455611	0.00118007243145257
-0.302324116230011	-0.296109348535538	0.0343028679490089	0.00409614806994796	-0.0039076735265553	0.000644941756036133
-0.386026263237	-0.319462031126022	0.0406524501740932	0.00423296401277184	-0.00402954360470176	0.00129854714032263
-0.319716840982437	-0.288962751626968	0.102122940123081	0.00487912027165294	-0.00430688029155135	0.00175027921795845
-0.318687468767166	-0.332974076271057	0.0744551792740822	0.00439566792920232	-0.00281379302032292	0.000335997785441577
-0.2738898396492	-0.323467522859573	0.108360148966312	0.00460686115548015	-0.00319899106398225	0.00126045115757734
-0.311803311109543	-0.420330017805099	0.132911503314972	0.00412994110956788	-0.00185407127719373	0.00204441440291703
-0.327130347490311	-0.374899595975876	0.0160726569592953	0.00361784198321402	-0.00199371250346303	0.00112530798651278
-0.252845168113709	-0.210399106144905	0.0775573179125786	0.00325669231824577	-0.00350928329862654	0.000423809891799465
-0.297346591949463	-0.223480075597763	0.0808002278208733	0.00204602256417274	-0.00311920279636979	8.89571529114619E-05
-0.301013827323914	-0.19099272787571	0.0982803627848625	0.00233314884826541	-0.00386181939393282	-5.30994402652141E-05
-0.347191482782364	-0.252689123153687	0.113811366260052	0.00113084947224706	-0.00236280797980726	0.000309668219415471
-0.302456438541412	-0.175924569368362	0.0700311586260796	0.00221713003702462	-0.00372224557213485	0.000976733048446476
-0.254026919603348	-0.160438805818558	0.141093268990517	0.00166163791436702	-0.00371609139256179	0.000271983677521348
-0.287023186683655	-0.163583651185036	0.096639983355999	0.00121363624930382	-0.00283137243241072	0.000337381119607016
-0.300642520189285	-0.176187768578529	0.105568669736385	0.00146586343180388	-0.00319456937722862	0.000247793592279777
-0.307474970817566	-0.137706264853477	0.135780811309814	0.00055733893532306	-0.00291971932165325	-0.000314584729494527
-0.289463818073273	-0.0951934978365898	0.117928363382816	0.000714378023985773	-0.00311218434944749	-3.59018995368388E-05
-0.27250462770462	-0.0775997042655945	0.140552967786789	8.96743222256191E-05	-0.00342797255143523	-0.000769034319091588
-0.263410568237305	-0.0597722940146923	0.112901486456394	-0.000132339395349845	-0.00162804417777807	7.58667156333104E-05
-0.259579300880432	-0.0686150640249252	0.109721712768078	0.000500419526360929	-0.00248633208684623	-0.000214534724364057
-0.272350668907166	-0.102787688374519	0.0668763220310211	0.00108869816176593	-0.00349182006902993	-0.000280713138636202
-0.309976071119308	-0.0901677757501602	0.126376330852509	0.00107877713162452	-0.00440980074927211	-1.88715875992784E-05
-0.361708998680115	-0.186779111623764	0.0779660418629646	0.00094617047579959	-0.00450768228620291	0.00020403070084285
-0.367491453886032	-0.191588282585144	0.120679900050163	0.000766427838243544	-0.00487463548779488	0.000471601902972907
-0.346591472625732	-0.172045230865479	0.0994226187467575	0.00105087156407535	-0.00419074529781938	0.000498320034239441
-0.351697415113449	-0.147620663046837	0.100602880120277	0.00177065725438297	-0.00488947099074721	1.22044448289671E-05
-0.352020442485809	-0.110091999173164	0.100049026310444	0.0018875946989283	-0.00437531573697925	0.000218412358663045
-0.289541572332382	-0.10571002215147	0.117938995361328	0.00187208829447627	-0.00534490309655666	0.000442524673417211
-0.351098746061325	-0.179633662104607	0.0900466069579124	0.00174641201738268	-0.00494686607271433	0.00115690950769931
-0.430834829807281	-0.314969778060913	-0.00207132659852505	0.000793228857219219	-0.00371563644148409	0.0011044800048694
-0.365005731582642	-0.245484530925751	0.0894559472799301	0.00309898122213781	-0.00546106090769172	-3.95327042497229E-05
-0.355520248413086	-0.286721557378769	0.067266583442688	0.00337002705782652	-0.00472149066627026	0.000670151552185416
-0.374911218881607	-0.286826640367508	0.0386036559939384	0.00300540123134851	-0.00396694010123611	0.00174282980151474
-0.297434568405151	-0.238710165023804	0.0948133915662766	0.00400319742038846	-0.00461015244945884	0.000517676118761301
-0.303024560213089	-0.237083896994591	0.136976763606071	0.00311121717095375	-0.00410821149125695	0.000752823601942509
-0.312551409006119	-0.283335715532303	0.0619868412613869	0.00265241181477904	-0.00324472808279097	0.00129278597887605
-0.296114265918732	-0.360963881015778	0.150789052248001	0.00323765794746578	-0.00247384165413678	0.00116231432184577
-0.286239713430405	-0.300148755311966	0.062170822173357	0.0035113834310323	-0.00269271479919553	0.00198098039254546
-0.305149435997009	-0.327696204185486	0.0506051033735275	0.00373678677715361	-0.00307148927822709	0.00122962810564786
-0.333492934703827	-0.293702185153961	0.0230376105755568	0.00305688660591841	-0.00323248165659606	0.00125170755200088
-0.279310435056686	-0.185375675559044	0.139454662799835	0.00194927875418216	-0.00466191209852695	0.0011204406619072
-0.283752471208572	-0.168131902813911	0.162309050559998	0.0019343578023836	-0.00470468448475003	0.000385939725674689
-0.335250943899155	-0.145896419882774	0.0614318698644638	0.00151750922668725	-0.00401868438348174	0.000109162916487549
-0.247766688466072	-0.150244832038879	0.0546753145754337	0.00105422653723508	-0.00343895051628351	-0.000291441247100011
-0.248432770371437	-0.17196224629879	0.197191029787064	0.0023354075383395	-0.00379226170480251	0.000936701777391136
-0.251241266727448	-0.2156882584095	0.0590020902454853	0.00266408873721957	-0.00385388382710516	0.000774427782744169
-0.326843351125717	-0.227151572704315	0.0362609550356865	0.0026894414331764	-0.00374486949294806	0.000683458521962166
-0.360774129629135	-0.248401612043381	0.044162955135107	0.00245759403333068	-0.00372065836563706	0.000781970738898963
-0.340233117341995	-0.1860281676054	0.0908775553107262	0.00157804682385176	-0.00378836016170681	0.000831284502055496
-0.307868093252182	-0.144402801990509	0.0743426010012627	0.000985461287200451	-0.00470275850966573	0.000120769247587305
-0.261861622333527	-0.101740539073944	0.0921957865357399	0.00012903859897051	-0.00479829171672463	-0.00033438386162743
-0.282520055770874	-0.093650259077549	0.0385787785053253	-0.000378268829081208	-0.0041607953608036	-3.74388747559351E-07
-0.279479086399078	-0.0471546463668346	0.00791492499411106	-0.000265013717580587	-0.0038777207955718	3.23580820804636E-06
-0.300946980714798	-0.0700758770108223	0.0260212421417236	-0.000219455381738953	-0.00377708626911044	-0.000443198456196114
-0.247976928949356	-0.0333096496760845	0.0260969009250402	-0.000155247034854256	-0.00425577769055963	-0.000164176817634143
-0.301164120435715	-0.0318904556334019	0.0409733206033707	-0.00107581063639373	-0.00466175703331828	0.000203042742214166
-0.305150985717773	-0.0172891486436129	0.0233809892088175	-0.000911455950699747	-0.00533174956217408	0.000243999777012505
-0.371588915586472	-0.114986322820187	0.0543286763131619	-0.000843924295622855	-0.00445059966295958	-9.55809373408556E-05
-0.302097290754318	-0.094275139272213	0.00370121537707746	-0.000254176062298939	-0.00493731256574392	-0.000115605398605112
-0.336684048175812	-0.209197416901588	0.0132975419983268	0.000191338753211312	-0.00408324040472507	-9.77696909103543E-05
-0.302777707576752	-0.171799972653389	0.0611399300396442	0.00224378542043269	-0.00388436578214169	0.00106247281655669
-0.34592017531395	-0.207292675971985	0.0626725032925606	0.000935738382395357	-0.00437751971185207	0.00166369485668838
-0.297096788883209	-0.16733717918396	0.0355892032384872	0.00241649989038706	-0.0044221174903214	0.000857752747833729
-0.306792378425598	-0.222534105181694	0.04898402094841	0.00176508829463273	-0.00363317760638893	0.000568217423278838
-0.286413341760635	-0.227480441331863	0.0893792510032654	0.00229663448408246	-0.00303067127242684	0.000402733916416764
-0.225061148405075	-0.157326325774193	0.121369823813438	0.00301468512043357	-0.00272598792798817	0.000177375462953933
-0.24435867369175	-0.23155178129673	0.0468142330646515	0.00202034879475832	-0.00193050771486014	0.000255464692600071
-0.255097925662994	-0.218561843037605	0.13123944401741	0.00139663112349808	-0.00290696090087295	0.00108275469392538
-0.228382676839828	-0.135022163391113	0.0264836419373751	0.00170191924553365	-0.00356861762702465	0.00126342242583632
-0.21793532371521	-0.107247576117516	0.0615389570593834	0.00168874277733266	-0.00407939543947577	0.00104159826878458
-0.287428587675095	-0.17353792488575	0.0213814862072468	0.000861466221977025	-0.0039974064566195	0.00085854867938906
-0.284219831228256	-0.231202617287636	0.0264446046203375	0.0007498994236812	-0.00321881892159581	0.000773085514083505
-0.30978661775589	-0.203499153256416	0.101058520376682	0.00189243350178003	-0.00334881362505257	0.000583227607421577
-0.285486787557602	-0.177001938223839	0.00514813372865319	0.00187857507262379	-0.0032321778126061	0.000823546957690269
-0.29687774181366	-0.207888245582581	0.0437420196831226	0.00152138969860971	-0.00315906386822462	0.000980957178398967
-0.301543384790421	-0.173369616270065	0.0221727527678013	0.00195909687317908	-0.00464268215000629	0.000804741866886616
-0.378980576992035	-0.222038596868515	0.0307423528283834	0.00180261000059545	-0.00457457639276981	0.000309966446366161
-0.367007493972778	-0.196011245250702	0.016267841681838	0.00108454830478877	-0.00427577830851078	0.000729520979803056
-0.293096989393234	-0.102486461400986	0.0753652304410934	0.00149070250336081	-0.00441832514479756	-0.000223208815441467
-0.279489755630493	-0.0983281210064888	-0.00851203873753548	0.000283966452116147	-0.00410932395607233	-1.2569021237141E-05
-0.293827593326569	-0.0950142592191696	-0.00186797499191016	0.000906254514120519	-0.00396204879507422	0.0012607880635187
-0.307772755622864	-0.158658415079117	0.121341317892075	0.00143305293750018	-0.00379294739104807	0.000914365227799863
-0.313951939344406	-0.149887219071388	0.0168827902525663	0.001288709230721	-0.0033897093962878	0.000829598808195442
-0.346741616725922	-0.191542521119118	-0.00951565988361835	0.000783554860390723	-0.00380065501667559	0.000614272255916148
-0.35534280538559	-0.21483950316906	0.079380989074707	0.00227828556671739	-0.00382271758280694	0.000341588165611029
-0.310638546943665	-0.159815683960915	0.0799876525998116	0.00233110156841576	-0.00398912141099572	0.00018437764083501
-0.346045225858688	-0.235845863819122	0.0578849986195564	0.00159054878167808	-0.00406526122242212	4.1482115193503E-05
-0.314808160066605	-0.194455370306969	0.00537670403718948	0.0015411910135299	-0.00414953008294106	0.000285442423773929
-0.3130162358284	-0.179950043559074	0.0609212853014469	0.001152801560238	-0.00393995549529791	0.000578049337491393
-0.327501446008682	-0.198134079575539	0.0571141019463539	0.00219290750101209	-0.00430164206773043	0.000733182241674513
-0.304934084415436	-0.209249868988991	0.00407010084018111	0.00171133538242429	-0.0037274060305208	0.00126266782172024
-0.292761743068695	-0.223312214016914	0.0746178030967712	0.0025827968493104	-0.00446992972865701	0.00130019965581596
-0.298332571983337	-0.218859687447548	0.109684489667416	0.00199476536363363	-0.00413563288748264	0.000801860122010112
-0.34580385684967	-0.210709765553474	0.0469394400715828	0.0012000766582787	-0.00372422696091235	0.000961654412094504
-0.299888134002686	-0.188982248306274	0.0177884101867676	0.000963251106441021	-0.00362957990728319	0.000483681069454178
-0.339894711971283	-0.211607456207275	0.0386708490550518	0.00072041992098093	-0.00306614860892296	0.000594280892983079
-0.34282648563385	-0.209789425134659	0.0144628016278148	0.00101785350125283	-0.00354676693677902	-0.000334829470375553
-0.365006059408188	-0.193105041980743	0.0391143523156643	0.000357687968062237	-0.0037505067884922	-0.000190249382285401
-0.313712596893311	-0.167027845978737	0.074599951505661	0.000283931527519599	-0.00368120335042477	-0.000248122290940955
-0.292873382568359	-0.131268694996834	0.0729776173830032	0.000869053706992418	-0.00368551863357425	0.000938612560275942
-0.256848931312561	-0.133228972554207	0.0569265298545361	0.001289963722229	-0.00377739290706813	0.000766450713854283
-0.286125391721725	-0.139798164367676	0.0919016823172569	0.00164505315478891	-0.00414859782904387	0.000573754601646215
-0.342796087265015	-0.157521098852158	0.0632517486810684	4.54959445050918E-05	-0.00413186242803931	0.000716250098776072
-0.342502444982529	-0.171639710664749	0.0386024378240108	0.000164048775332049	-0.00451724883168936	4.78172660223208E-05
-0.351937770843506	-0.119086548686028	-0.000774558982811868	0.00031541136559099	-0.00381546257995069	-3.92321089748293E-05
-0.287702023983002	-0.157266989350319	0.0406951531767845	0.000776697124820203	-0.00452562374994159	-0.000332525552948937
-0.303027659654617	-0.197937175631523	0.061859417706728	0.00172880012542009	-0.00302785541862249	0.000596131256315857
-0.252587705850601	-0.219676241278648	0.0330396555364132	0.00229648337699473	-0.00323101948015392	0.000571141485124826
-0.320903033018112	-0.264739215373993	0.0131260920315981	0.0016725561581552	-0.00334936007857323	0.0011897940421477
-0.292669922113419	-0.220101833343506	0.0398083738982677	0.00192081171553582	-0.00389649253338575	0.00100758636835963
-0.360035628080368	-0.282573103904724	0.0486726015806198	0.00160783715546131	-0.00353349861688912	0.000455081259133294
-0.315753251314163	-0.229464814066887	0.0747877061367035	0.00225832522846758	-0.00455982470884919	0.000856625323649496
-0.318545132875443	-0.213920667767525	0.0491400994360447	0.00291793933138251	-0.00404279679059982	0.000880411535035819
-0.314804047346115	-0.266359627246857	0.0419258177280426	0.00284546543844044	-0.00401180097833276	0.000335488351993263
-0.333582133054733	-0.240473702549934	0.0436228327453136	0.00190251029562205	-0.0030398010276258	0.0010553925530985
-0.28360515832901	-0.227897673845291	0.058200266212225	0.00215281592682004	-0.00338407652452588	0.000738405273295939
-0.271905720233917	-0.215341299772263	-0.00384833407588303	0.000793941551819444	-0.0040046232752502	0.000708460691384971
-0.304615348577499	-0.192526668310165	0.0694858506321907	0.000658616016153246	-0.00334208412095904	0.000579083629418164
-0.255630075931549	-0.115128576755524	0.0615741759538651	0.000592880533076823	-0.00344803626649082	0.000204373689484783
-0.257686674594879	-0.129132151603699	0.0566471107304096	0.000220148256630637	-0.00277891964651644	0.00042075160308741
-0.241952583193779	-0.15120130777359	0.0843988880515099	0.000426140642957762	-0.00351588567718863	-0.000167255420819856
-0.285482138395309	-0.169829204678535	0.0922959819436073	0.00027990248054266	-0.00255661993287504	-6.64254912408069E-05
-0.258908987045288	-0.145073458552361	0.0616755522787571	0.000525027397088706	-0.003437819192186	0.000229495737585239
-0.253923982381821	-0.140341341495514	0.0741900429129601	0.000691948924213648	-0.00371562619693577	0.000603160646278411
-0.298890829086304	-0.165551826357841	0.0307132229208946	0.00146549288183451	-0.00374840409494936	0.000686731014866382
-0.337217599153519	-0.249855548143387	0.0482504069805145	0.00142559234518558	-0.00343099096789956	0.000654117437079549
-0.35526242852211	-0.200271561741829	0.0523477792739868	0.00209810375235975	-0.00381963537074625	0.000693108595442027
-0.377868622541428	-0.222690612077713	0.0821399167180061	0.00151861307676882	-0.00407855585217476	0.000630769005510956
-0.311967521905899	-0.219608902931213	0.0961273536086082	0.00211719330400229	-0.00478481128811836	0.000975208182353526
-0.285422265529633	-0.146081611514091	0.00347922393120825	0.00166593329049647	-0.00371261523105204	0.00143862864933908
-0.293669730424881	-0.23094417154789	0.0536779500544071	0.00164342997595668	-0.00451258942484856	0.000428887462476268
-0.28770849108696	-0.180870339274406	0.057258490473032	0.00116328080184758	-0.00296301324851811	0.00051643222104758
-0.231428489089012	-0.100965574383736	0.0925596356391907	0.000909410417079926	-0.00265811127610505	0.000272555451374501
-0.263149827718735	-0.103820458054543	0.0743473842740059	0.000870966410730034	-0.00351223396137357	0.000359394209226593
-0.2665995657444	-0.139304846525192	0.0670196563005447	0.0010491143912077	-0.00317600392736495	-0.000129188731079921
-0.265164494514465	-0.133816882967949	0.0844536572694778	0.00143000669777393	-0.00322245713323355	2.06158001674339E-05
-0.32962092757225	-0.214711770415306	0.0699686631560326	0.00132442521862686	-0.00342489965260029	0.000517583568580449
-0.291901111602783	-0.141732513904572	0.0779917910695076	0.00196555675938725	-0.00497647887095809	0.0011028068838641
-0.39326599240303	-0.241231009364128	0.00650821998715401	0.00158247596118599	-0.00452360743656754	0.00150568701792508
-0.333377718925476	-0.151320651173592	0.0476664826273918	0.00215933169238269	-0.00552081409841776	0.000765383301768452
-0.355284243822098	-0.16664731502533	0.0787226781249046	0.00232391082681715	-0.00553570408374071	0.000380441022571176
-0.413915067911148	-0.262418121099472	0.030032217502594	0.000477364344988018	-0.0052134282886982	-0.000139377283630893
-0.395552843809128	-0.156993478536606	0.0374563746154308	0.000716206268407404	-0.00500548025593162	0.000343335705110803
-0.38467463850975	-0.161698937416077	-0.0105366175994277	0.000278852443443611	-0.00426470534875989	0.000387332402169704
-0.33532127737999	-0.181315034627914	0.060155875980854	0.00112788076512516	-0.00477423472329974	0.000723273085895926
-0.315759062767029	-0.172320961952209	0.0332426466047764	0.00016518632764928	-0.00379541423171759	0.000891254283487797
-0.281522631645203	-0.149818882346153	0.0384155996143818	0.00157163152471185	-0.00419065775349736	0.00133261678274721
-0.29317718744278	-0.14445972442627	0.0736857429146767	0.00160439417231828	-0.00468050641939044	0.00092076591681689
-0.367494523525238	-0.184466883540154	0.0729630663990974	0.000751450133975595	-0.00392936356365681	0.000431634107371792
-0.348401576280594	-0.155272126197815	0.0244857631623745	0.00116178405005485	-0.00385011779144406	0.00103013461921364
-0.373790293931961	-0.221271872520447	0.03736936673522	-0.000192669089301489	-0.00382228335365653	0.000523768656421453
-0.31340503692627	-0.193164750933647	0.0740004554390907	0.00119875103700906	-0.00418857811018825	0.000625348882749677
-0.325545877218246	-0.201071053743362	0.122940935194492	0.00142099370714277	-0.00393654825165868	7.57181187509559E-05
-0.318722754716873	-0.179562225937843	0.0833211094141006	0.0012249662540853	-0.00410409178584814	0.000192429855815135
-0.348633766174316	-0.183561787009239	0.0604628622531891	0.000766809738706797	-0.00455883610993624	0.000278823106782511
-0.353109002113342	-0.216663584113121	0.0635377913713455	0.000671829679049551	-0.00321799959056079	0.00111778255086392
-0.353807121515274	-0.192577973008156	0.0505794212222099	0.00090619531692937	-0.00308118807151914	0.00107528117951006
-0.324606776237488	-0.192419543862343	0.096758060157299	0.00182719866279513	-0.00282854470424354	0.000366678810678422
-0.242554634809494	-0.198580920696259	0.0848084166646004	0.00223283772356808	-0.00365560338832438	0.00072273489786312
-0.257949531078339	-0.224504545331001	0.0585472323000431	0.00205280282534659	-0.00257176533341408	0.000776189262978733
-0.273886263370514	-0.183303400874138	0.0531570240855217	0.00211639469489455	-0.00240096729248762	0.00103378330823034
-0.314236909151077	-0.235907539725304	0.0542970262467861	0.00215965928509831	-0.0028857160359621	0.000286454800516367
-0.298582077026367	-0.197602823376656	0.075882226228714	0.00166732142679393	-0.00392518751323223	2.12779596040491E-05
-0.329441964626312	-0.214103102684021	0.118355736136436	0.00146415375638753	-0.00474062468856573	0.000200388210942037
-0.338198781013489	-0.221910357475281	0.047187902033329	0.000922177801840007	-0.00365864159539342	0.000818520318716764
-0.280904978513718	-0.226528182625771	0.0869231224060059	0.00194371363613755	-0.00393207604065537	0.00153918552678078
-0.32145756483078	-0.236477389931679	0.13152040541172	0.00227987533435225	-0.00331785692833364	0.000811419857200235
-0.299696028232574	-0.246107071638107	0.0791798532009125	0.00208234437741339	-0.00447206618264318	0.000980169861577451
-0.333822816610336	-0.232112362980843	0.0401961281895638	0.00155336852185428	-0.00311925099231303	0.000339014426572248
-0.230650454759598	-0.182119011878967	0.0759778022766113	0.00234994804486632	-0.00340271135792136	0.000901368039194494
-0.291675448417664	-0.22102789580822	0.036478653550148	0.00192475051153451	-0.00275015202350914	0.000547679141163826
-0.287319302558899	-0.181847900152206	0.0451806113123894	0.00184850802179426	-0.00346469599753618	0.000314250530209392
-0.299885898828506	-0.204143449664116	0.0926700457930565	0.00120742083527148	-0.00333756231702864	0.000173583553987555
-0.273482590913773	-0.181260496377945	-0.0131160542368889	-7.11414832039736E-05	-0.00241133337840438	0.000508982455357909
-0.25495919585228	-0.184045985341072	0.027326101437211	0.0014325191732496	-0.00303321122191846	0.000696735281962901
-0.271287560462952	-0.188291922211647	0.0951955690979958	0.000765817996580154	-0.00319730374030769	0.00113444251473993
-0.295151203870773	-0.211811035871506	0.0781323686242104	0.00114905124064535	-0.00287823029793799	0.0010588257573545
-0.298392027616501	-0.214024931192398	0.100578270852566	0.00134262652136385	-0.00281305937096477	0.000758626672904938
-0.302146643400192	-0.173613965511322	0.125975221395493	0.00154107925482094	-0.0036318979691714	0.000948462344240397
-0.289560943841934	-0.162327796220779	0.049544308334589	0.00177497789263725	-0.00348154199309647	0.000153666434925981
-0.299674332141876	-0.179447248578072	0.088259257376194	0.00185816991142929	-0.00279250112362206	0.000449035171186551
-0.261519134044647	-0.167997166514397	0.0601618550717831	0.00125145760830492	-0.00305529381148517	0.00151431618724018
-0.30274710059166	-0.194055408239365	0.0782883018255234	0.000923624611459672	-0.00343717494979501	0.000672107620630413
-0.307933777570724	-0.199140846729279	0.0264952071011066	0.00130247545894235	-0.003658851608634	0.000618065765593201
-0.285314649343491	-0.153720915317535	0.109427504241467	0.001481679151766	-0.00419905735179782	0.000490821781568229
-0.267052680253983	-0.0990422889590263	0.148752748966217	0.00186317902989686	-0.00380292907357216	0.000508721917867661
-0.294845134019852	-0.196177318692207	0.117113970220089	0.00118401320651174	-0.00323939137160778	0.00106091436464339
-0.284052133560181	-0.200210213661194	0.0558519437909126	0.00129740172997117	-0.00324223400093615	0.00144938135053962
-0.289270997047424	-0.22350387275219	0.131259575486183	0.00141634710598737	-0.0037847978528589	0.000731625768821687
-0.307244658470154	-0.217418149113655	0.0478647612035275	0.00165475520770997	-0.00387391913682222	0.00107185961678624
-0.313466221094131	-0.19636532664299	0.0531419180333614	0.00193904410116374	-0.00398742966353893	0.000547207891941071
-0.351842761039734	-0.171991780400276	0.0910804569721222	0.00153382460121065	-0.00370166311040521	0.000529845652636141
-0.372644692659378	-0.252056300640106	0.0460887514054775	7.86434175097384E-05	-0.00355293578468263	0.000820630288217217
-0.326633155345917	-0.123981237411499	0.0556487925350666	0.000834388425573707	-0.00514163915067911	0.00044692523078993
-0.3630650639534	-0.170448511838913	0.0546836778521538	-0.000254330283496529	-0.00379076204262674	0.000393157097278163
-0.374236941337585	-0.178118839859962	0.0775168463587761	0.000928331632167101	-0.00478736730292439	0.000261257140664384
-0.375219225883484	-0.171096280217171	0.0933967232704163	0.000278720341157168	-0.00493803480640054	0.000699194613844156
-0.335384726524353	-0.101619049906731	0.0647818148136139	0.00153777014929801	-0.00440990319475532	0.000418045878177509
-0.334259152412415	-0.148919776082039	0.0421524159610271	0.000320799503242597	-0.00324257486499846	0.000603449821937829
-0.25257933139801	-0.114387199282646	0.0828257650136948	0.00114424026105553	-0.00354759907349944	0.000758849491830915
-0.233612895011902	-0.108212158083916	0.114426672458649	0.0019532865844667	-0.00421128747984767	0.000638347992207855
-0.299808382987976	-0.17979970574379	0.0513637438416481	0.000813441991340369	-0.00283515825867653	0.00106529565528035
-0.297517061233521	-0.174907639622688	0.0344051048159599	0.000437413284089416	-0.00343028781935573	0.000606457295361906
-0.30339652299881	-0.1474439650774	-0.00518000032752752	0.000347516062902287	-0.00313510023988783	0.000639410049188882
-0.286062806844711	-0.190440744161606	0.0311613101512194	0.00075491878669709	-0.00335391145199537	0.000355870462954044
-0.263872593641281	-0.207335010170937	0.0576002709567547	0.00188527605496347	-0.0032648507039994	0.00102119892835617
-0.302606195211411	-0.218177810311317	0.0267692804336548	0.00145487347617745	-0.00221837731078267	0.000777619832661003
-0.314958810806274	-0.212263628840446	0.0760886296629906	0.00183937861584127	-0.00307413376867771	-3.29617905663326E-05
-0.336079686880112	-0.174136191606522	0.0733967870473862	0.000766938552260399	-0.00426903227344155	0.000428046943852678
-0.388294667005539	-0.220990151166916	0.0250926371663809	0.000357999728294089	-0.0039714234881103	0.00023875707120169
-0.318391770124435	-0.182380840182304	0.0734842792153358	0.000304750225041062	-0.00464398600161076	0.000332088326103985
-0.302265375852585	-0.139068305492401	0.0698757991194725	0.00109348038677126	-0.00420348439365625	0.000297039630822837
-0.304392904043198	-0.234523475170135	0.0573601350188255	0.00120258296374232	-0.00311669870279729	0.00057306990493089
-0.240102738142014	-0.198988512158394	0.0207792241126299	0.00104766897857189	-0.00297563406638801	0.00190277060028166
-0.277307450771332	-0.185639187693596	0.144080862402916	0.00222610216587782	-0.0040978267788887	0.0011635806877166
-0.253856599330902	-0.15470951795578	0.0748893395066261	0.00135172111913562	-0.0043422058224678	0.000584565452300012
-0.30084702372551	-0.149716645479202	0.135591670870781	0.00157005025539547	-0.00470430916175246	0.000296979414997622
-0.317592650651932	-0.186128363013268	0.0783702805638313	0.00144980754703283	-0.00469235423952341	0.000633666932117194
-0.282015442848206	-0.192007139325142	0.123071871697903	0.000811892736237496	-0.00448491843417287	3.06124675262254E-05
-0.317992031574249	-0.164480939507484	0.0437471643090248	0.00160215143114328	-0.00386020448058844	0.000569159514270723
-0.311144858598709	-0.206931456923485	0.0477455481886864	0.000624308071564883	-0.0043376456014812	0.000508479773998261
-0.339045733213425	-0.199726060032845	0.0387425757944584	0.00121152063366026	-0.00405780784785748	0.000688526255544275
-0.330146849155426	-0.16784405708313	0.091010756790638	0.0021180110052228	-0.0040989900007844	0.00101506430655718
-0.35780057311058	-0.245315730571747	0.0737117901444435	0.00117123266682029	-0.00278522330336273	0.000691080465912819
-0.333242118358612	-0.169403880834579	0.113893643021584	0.00177030172199011	-0.00378764350898564	0.000224747011088766
-0.320938766002655	-0.223442479968071	0.0033512965310365	-0.000180383256520145	-0.00337314233183861	0.000650542438961565
-0.269827723503113	-0.175997376441956	0.107072941958904	0.00176088558509946	-0.00390732334926724	-0.000173345455550589
-0.263173162937164	-0.138174638152122	0.0785825401544571	0.00132285454310477	-0.00319532910361886	0.000828407879453152
-0.238490909337997	-0.1825001090765	0.12335055321455	0.00206800200976431	-0.00243234587833285	0.000994546338915825
-0.259534001350403	-0.222245812416077	0.0629904493689537	0.00179303192999214	-0.0027244274970144	0.000560197455342859
-0.250088185071945	-0.239062413573265	0.141374051570892	0.00243449793197215	-0.00290991901420057	0.000968525651842356
-0.29525899887085	-0.255313068628311	0.039863046258688	0.0023007127456367	-0.0027786111459136	0.0013817815342918
-0.318330109119415	-0.222499206662178	0.105294622480869	0.00285396608524024	-0.00445189280435443	0.00106277130544186
-0.371963620185852	-0.243823647499084	0.113275490701199	0.00227358797565103	-0.0036710393615067	0.000809971184935421
-0.317350566387177	-0.162993744015694	0.0653718337416649	0.00208900542929769	-0.00481004454195499	0.000811177771538496
-0.354980528354645	-0.209951758384705	0.12504780292511	0.0018849935149774	-0.00364798330701888	0.00129838299471885
-0.334891796112061	-0.199505820870399	0.0257227774709463	0.000393978058127686	-0.00309815700165927	0.000368017354048789
-0.323138147592545	-0.150760591030121	0.0294947344809771	0.00120728800538927	-0.00344719248823822	0.000935976975597441
-0.335779964923859	-0.186271250247955	0.100583538413048	0.00151343469042331	-0.00452154455706477	0.000251730671152473
-0.332492172718048	-0.175878241658211	0.0733318850398064	0.00185446289833635	-0.0042945253662765	0.0010435349540785
-0.344715416431427	-0.193446859717369	0.0691759139299393	0.00118049327284098	-0.00479542557150126	0.00054403772810474
-0.307985663414001	-0.127049818634987	0.0518109574913979	0.000894315948244184	-0.00449030473828316	0.000431455584475771
-0.331464022397995	-0.156323179602623	0.106881454586983	0.000950377550907433	-0.00399784930050373	0.00119176763109863
-0.315148174762726	-0.123667672276497	0.0206348188221455	0.000911675509996712	-0.00427707750350237	0.000770208134781569
-0.333138972520828	-0.195074707269669	0.0298380218446255	0.000627004948910326	-0.00389181962236762	0.000553995603695512
-0.329099953174591	-0.1813093572855	0.0694385766983032	0.000657283060718328	-0.00329006160609424	0.000325099332258105
-0.275355309247971	-0.170136630535126	0.0708504170179367	0.00192855449859053	-0.00378662417642772	0.00061314832419157
-0.289334118366241	-0.142979353666306	0.0694205239415169	0.00148252479266375	-0.00355170993134379	0.000915747310500592
-0.27619594335556	-0.198593303561211	0.144668012857437	0.00207479763776064	-0.00349273206666112	0.000882930064108223
-0.34440216422081	-0.213082790374756	0.0735736712813377	0.00166792911477387	-0.00360808661207557	0.000931009592022747
-0.327902883291245	-0.18899992108345	0.0136457728222013	0.00163819431327283	-0.00450788857415318	0.000392191926948726
-0.343324422836304	-0.174938902258873	0.0428636632859707	0.00151678442489356	-0.00343860709108412	0.00084259471623227
-0.301597505807877	-0.153724402189255	0.0523862279951572	0.000856660422869027	-0.00405161082744598	0.00031833304092288
-0.327545881271362	-0.190644130110741	0.0647615939378738	0.000251026183832437	-0.00252076517790556	0.000408135238103569
-0.280051410198212	-0.132036551833153	0.0749602913856506	0.0011548912152648	-0.00402597850188613	0.000115690250822809
-0.283320516347885	-0.208324939012527	0.0535918921232224	0.000910312635824084	-0.00395627832040191	0.000134232876007445
-0.303963959217072	-0.140123873949051	0.0702740773558617	0.00150085799396038	-0.00394489476457238	0.00029062491375953
-0.298402458429337	-0.189792677760124	0.0296200588345528	-0.000148471706779674	-0.00363682257011533	0.000600436062086374
-0.315986484289169	-0.220767736434937	0.0259718969464302	0.000873139942996204	-0.00385861098766327	0.000701933982782066
-0.298696100711823	-0.184935137629509	0.0791339203715324	0.00154275982640684	-0.00321511761285365	0.000532498641405255
-0.268053293228149	-0.204872325062752	0.0800819247961044	0.00107974302954972	-0.00356290931813419	0.000151534783071838
-0.296379059553146	-0.250975698232651	0.052998498082161	0.00136815221048892	-0.00301505299285054	0.000822772039100528
-0.284094899892807	-0.191544219851494	0.0573800057172775	0.00164166744798422	-0.00299282255582511	0.000771925726439804
-0.279885202646255	-0.24240206182003	0.0891174972057343	0.00150798936374485	-0.00332997110672295	0.000265183363808319
-0.343671381473541	-0.260914862155914	0.0398929305374622	0.00148771679960191	-0.00330972229130566	0.000503582356031984
-0.331661820411682	-0.240517973899841	-0.0176058188080788	0.00135008618235588	-0.00421753479167819	0.000919168640393764
-0.303566962480545	-0.173080891370773	0.047594390809536	0.00106301135383546	-0.00449996907263994	0.000705943850334734
-0.330997318029404	-0.184322565793991	-0.0231573786586523	1.11889294203138E-05	-0.00390882510691881	0.000658183882478625
-0.318412661552429	-0.172280803322792	0.0337704122066498	0.000785457727033645	-0.00390134891495109	0.000883815810084343
-0.297265142202377	-0.144671648740768	0.0516877099871635	0.00112336908932775	-0.00345783750526607	0.000861265580169857
-0.251020163297653	-0.159497767686844	0.0663813874125481	0.00200903601944447	-0.00403521955013275	0.000878829741850495
-0.261254101991653	-0.149938300251961	0.088031955063343	0.00165865768212825	-0.00354366959072649	0.000641940976493061
-0.276592582464218	-0.177717596292496	0.0621904395520687	0.00153552088886499	-0.00308080553077161	0.000468356534838676
-0.248111248016357	-0.128601565957069	0.0483105331659317	0.00201092450879514	-0.00425054738298059	0.00111153000034392
-0.317256033420563	-0.189741507172585	0.0088373776525259	0.000676874245982617	-0.00317925587296486	0.000349066103808582
-0.258389383554459	-0.113464921712875	0.0620317682623863	0.00122235715389252	-0.00404779892414808	0.000199118469026871
-0.296549767255783	-0.166486755013466	0.0757751017808914	0.000783561379648745	-0.00318335508927703	-0.000443179247668013
-0.27715066075325	-0.13477335870266	0.0861814692616463	0.00085266400128603	-0.00329983327537775	0.00103184580802917
-0.263574600219727	-0.202205076813698	0.0523895733058453	0.000475461129099131	-0.00248011550866067	0.000812829413916916
-0.265324950218201	-0.215169191360474	0.0667830407619476	0.00224644970148802	-0.0030922438018024	0.00097314576851204
-0.314365237951279	-0.212119847536087	0.0788182020187378	0.00141912384424359	-0.00274505419656634	0.000654599105473608
-0.349032521247864	-0.267170041799545	0.0958797112107277	0.000680965837091208	-0.0038026082329452	0.000338455516612157
-0.269984096288681	-0.148156777024269	0.113652937114239	0.000907571753486991	-0.003849076339975	0.000409970467444509
-0.31470775604248	-0.201622769236565	0.114128582179546	0.00107930996455252	-0.0033119295258075	0.000112023386463989
-0.306364417076111	-0.168405205011368	0.149243786931038	0.00151633156929165	-0.0033103758469224	6.85653285472654E-05
-0.326089918613434	-0.178203895688057	0.121572911739349	0.00136487046256661	-0.00305430800653994	0.000725121877621859
-0.320239067077637	-0.150650069117546	0.173393681645393	0.00154914450831711	-0.00381849589757621	0.000880322186276317
-0.34251594543457	-0.133128330111504	0.0901772230863571	0.000904775632079691	-0.00362552655860782	0.000609116512350738
-0.415143132209778	-0.157221630215645	0.0788488388061523	-0.000609575887210667	-0.00415776483714581	0.000678171927575022
-0.325235068798065	-0.0633703768253326	0.133255153894424	0.000214171363040805	-0.00449456973001361	0.000253144651651382
-0.346005588769913	-0.122696205973625	0.0984718278050423	0.000351342343492433	-0.00454442948102951	0.000409630563808605
-0.353385597467422	-0.180735230445862	0.0558205097913742	0.000440236995927989	-0.00423575937747955	0.00023740045435261
-0.363967746496201	-0.160662040114403	0.0888147354125977	0.000493286759592593	-0.00385673111304641	0.00105533306486905
-0.360537379980087	-0.2245222479105	0.0862692669034004	0.00172150682192296	-0.00250699673779309	0.00111822248436511
-0.266905456781387	-0.183365181088448	0.148608028888702	0.0026592283975333	-0.00383888348005712	0.00138489226810634
-0.288730204105377	-0.250286221504211	0.105723977088928	0.00247518857941031	-0.00330885755829513	0.00112433126196265
-0.261160522699356	-0.232802897691727	0.0576200075447559	0.00247144885361195	-0.00193217233754694	0.00153302366379648
-0.265722155570984	-0.300183981657028	0.0638066157698631	0.00284573552198708	-0.0016002714401111	0.00103025673888624
-0.273038119077683	-0.30350261926651	0.0539670996367931	0.00281088799238205	-0.00245826132595539	0.00152258342131972
-0.291971236467361	-0.292026549577713	0.123658046126366	0.00246721412986517	-0.00297170481644571	0.00101923069451004
-0.281512200832367	-0.26536238193512	0.0930467620491982	0.00285704457201064	-0.00373948877677321	0.00122986559290439
-0.285268127918243	-0.236398994922638	0.140880987048149	0.00319059239700437	-0.00328129343688488	0.00124532729387283
-0.291875451803207	-0.273415565490723	0.101013079285622	0.00231430865824223	-0.00313157727941871	0.00133242807351053
-0.285457223653793	-0.227747827768326	0.0227853450924158	0.00174002000130713	-0.00279740057885647	0.000893093529157341
-0.278674244880676	-0.239032849669456	0.0890238136053085	0.00187591870781034	-0.00271762232296169	0.000532174191903323
-0.280188918113709	-0.247506141662598	0.107686020433903	0.00120760197751224	-0.00250365515239537	-0.000444075732957572
-0.255210995674133	-0.185389876365662	0.0560323670506477	0.000588258961215615	-0.00269495300017297	0.00123217166401446
-0.247640520334244	-0.173021793365479	0.100234895944595	0.00177528755739331	-0.00339762168005109	0.00139859749469906
-0.295130461454391	-0.18302009999752	0.131821185350418	0.00224662385880947	-0.00273687834851444	0.000659538083709776
-0.290916502475739	-0.192738234996796	0.0921740531921387	0.00121779530309141	-0.00302322558127344	0.000494528154376894
-0.298964828252792	-0.205105498433113	0.0310670398175716	0.000787540862802416	-0.00302206608466804	0.0003938750596717
-0.269764959812164	-0.133858069777489	0.0756888911128044	0.00170422834344208	-0.00261353398673236	0.000190203383681364
-0.275099545717239	-0.182957500219345	0.101347737014294	0.00129486643709242	-0.00246860668994486	0.00041101110400632
-0.305427879095078	-0.22778744995594	0.0781833902001381	0.000694999296683818	-0.00219407654367387	0.0008295081788674
-0.269375860691071	-0.178437307476997	0.108483023941517	0.00111171859316528	-0.00246189720928669	0.00119171617552638
-0.250291138887405	-0.153719991445541	0.144424572587013	0.00197786185890436	-0.00340694771148264	0.000998230068944395
-0.343566805124283	-0.207138806581497	0.159984424710274	0.00156699272338301	-0.00293746893294156	0.00119498779531568
-0.38678652048111	-0.227802529931068	0.120456174015999	0.00133740645833313	-0.00376382376998663	0.000939127523452044
-0.378414452075958	-0.121153838932514	0.119892470538616	0.00124103087000549	-0.00402454892173409	0.000745739496778697
-0.39397257566452	-0.125221416354179	0.0799901336431503	-0.000169782841112465	-0.00417006947100163	0.000325972854625434
-0.369203388690948	-0.0910458266735077	0.1528150588274	-0.000144118210300803	-0.00477049825713038	0.000952987524215132
-0.356492012739182	-0.0798720344901085	0.153701946139336	-0.000609714013990015	-0.00584674114361405	0.000241574627580121
-0.353830605745316	-0.0897023230791092	0.107502818107605	-0.000317983736749738	-0.00492936559021473	-0.00035906644188799
-0.365492552518845	-0.190573871135712	0.0947976857423782	0.00098258163779974	-0.00476841628551483	0.000489896337967366
-0.340917408466339	-0.19269622862339	0.0955212339758873	0.00173630472272635	-0.00506578339263797	0.000695363327395171
-0.275457620620728	-0.221764743328094	0.0625675097107887	0.0024027565959841	-0.00372674828395247	0.000876802485436201
-0.233440846204758	-0.238923072814941	0.158968985080719	0.0034732623025775	-0.00256967358291149	0.0015509839868173
-0.193855121731758	-0.265124440193176	0.107912316918373	0.00421285023912787	-0.00175186328124255	0.00186427892185748
-0.209179386496544	-0.254880994558334	0.127329468727112	0.00261455355212092	-0.00146907777525485	0.00214536115527153
-0.208688423037529	-0.178136959671974	0.126864850521088	0.000938428216613829	-0.00168770807795227	0.00118572753854096
-0.200811386108398	-0.118256889283657	0.0371731556952	0.00101872684899718	-0.00235257903113961	0.000104230741271749
-0.174870833754539	-0.163163140416145	0.0122867515310645	0.000183065785677172	-0.00156768586020917	-0.000450157589511946
-0.133818343281746	-0.191643267869949	0.0490480847656727	0.00152538227848709	-0.00169893202837557	-0.000337952194968238
-0.119229063391685	-0.211379379034042	0.0504535920917988	0.00188769807573408	-0.000944277795497328	-0.000636229990050197
-0.0891939476132393	-0.256103992462158	0.0731245428323746	0.00208003306761384	-0.000634404015727341	-0.00052864698227495
-0.0993470624089241	-0.221902370452881	-0.00202074483968318	0.00264943926595151	-0.00010395809658803	0.000193360901903361
-0.132172048091888	-0.251314729452133	0.0437358133494854	0.00317245908081532	-0.00156919378787279	0.00130876735784113
-0.223693668842316	-0.201559469103813	0.0646907761693001	0.0022050195839256	-0.00287903193384409	0.00241536251269281
-0.339661091566086	-0.256539076566696	0.0230452846735716	0.00176995922811329	-0.00333215692080557	0.0027061861474067
-0.319033265113831	-0.249641537666321	-0.0025239463429898	0.00202927528880537	-0.00533550046384335	0.00259010726585984
-0.33883273601532	-0.265559911727905	0.017756836488843	0.00220752926543355	-0.00462757609784603	0.00105941004585475
-0.287240564823151	-0.253503978252411	0.0225152466446161	0.0025193621404469	-0.00403353990986943	0.00145444553345442
-0.310966670513153	-0.244997143745422	0.0286069326102734	0.00271828123368323	-0.00353585416451097	0.000384071696316823
-0.287041246891022	-0.222007796168327	0.0141836255788803	0.00290098413825035	-0.00452587893232703	-0.00107161758933216
-0.321277290582657	-0.164645209908485	-0.0634657368063927	0.00174722075462341	-0.0049286219291389	-0.000251953752012923
-0.280651152133942	-0.0881760269403458	-0.0167997106909752	1.0986238521582E-05	-0.00463550863787532	-0.000459891656646505
-0.281494706869125	-0.0872180908918381	-0.0608593262732029	-0.000602113781496882	-0.00434587569907308	-0.000445140554802492
-0.261550724506378	-0.124228700995445	-0.0527144521474838	-0.00112454034388065	-0.00383828836493194	-1.36363596539013E-05
-0.282330185174942	-0.17117066681385	-0.0303242839872837	0.00109053251799196	-0.00391648430377245	0.000762398121878505
-0.287659198045731	-0.230769500136375	-0.0786495208740234	0.00170955189969391	-0.00395160121843219	0.00157281092833728
-0.31063973903656	-0.179301559925079	0.0183484461158514	0.00260729296132922	-0.00392241729423404	0.000834407401271164
-0.286211401224136	-0.0899697616696358	-0.0766024738550186	0.00240929983556271	-0.00440101185813546	0.000130055836052634
-0.2701775431633	-0.0875140577554703	0.0103111620992422	-0.000204085270524956	-0.0030066673643887	0.00141854037065059
-0.241765350103378	-0.0133119411766529	-0.020350931212306	-0.000717798946425319	-0.00338476547040045	0.00117199006490409
-0.247830435633659	0.0575350038707256	-0.156606957316399	-0.00193717982620001	-0.00610324181616306	-0.00154543889220804
-0.281758725643158	0.00533403689041734	-0.163938626646996	-0.0025009885430336	-0.00518964231014252	-0.00256870337761939
-0.23807817697525	0.0145091088488698	-0.150802701711655	-0.000703672296367586	-0.00462205847725272	-0.0013261892599985
-0.198879927396774	-0.0639029517769814	-0.0779131501913071	0.000279166211839765	-0.003760467749089	0.000507024291437119
-0.219843000173569	-0.159776568412781	-0.0691696256399155	0.000992299988865852	-0.00274463277310133	0.00116313132457435
-0.17231160402298	-0.146185621619225	-0.0583770386874676	0.00303945201449096	-0.00241204933263361	0.00145055109169334
-0.185238346457481	-0.153904736042023	-0.0822779834270477	0.00145740387961268	-0.00273803249001503	0.00172421778552234
-0.164460569620132	-0.0736458376049995	-0.011998456902802	0.00098121166229248	-0.00436793593689799	0.000808989105280489
-0.249815851449966	-0.0181332398205996	-0.132391929626465	-0.00157062779180706	-0.00450450647622347	8.79379658726975E-05
-0.287164628505707	0.0513349249958992	-0.113983564078808	-0.00220438535325229	-0.00512167019769549	-0.00149419775698334
-0.206892758607864	0.0509081743657589	-0.103711813688278	-0.00189258402679116	-0.00502329412847757	-0.00143082346767187
-0.168532595038414	0.00905800610780716	-0.121406674385071	-0.00120251264888793	-0.0044026835821569	-0.000326962763210759
-0.139040440320969	-0.052036739885807	-0.112003803253174	0.000186598699656315	-0.0022396573331207	0.000686009880155325
-0.149250984191895	-0.108628511428833	-0.0756957978010178	0.000492503924760967	-0.00177630712278187	0.000221702764974907
-0.148861333727837	-0.108596347272396	-0.0792284309864044	0.000566261063795537	-0.00198723166249692	-0.000190076651051641
-0.181360319256783	-0.0138310417532921	-0.0929582715034485	0.000504816940519959	-0.00419813254848123	-0.00074697018135339
-0.216716602444649	0.00305351940914989	-0.051760982722044	-0.00133125961292535	-0.00409975415095687	-0.000837110739666969
-0.15244135260582	0.0565380752086639	-0.143122524023056	-0.00176271714735776	-0.00404450576752424	-0.000672267051413655
-0.121565945446491	-0.00103785924147815	-0.143939912319183	-0.00191023689694703	-0.00201987475156784	-0.00195429031737149
-0.0933615639805794	-0.0542411990463734	-0.0781263783574104	0.000417262956034392	-0.00161093904171139	-0.000576351827476174
-0.0552031584084034	-0.160701289772987	-0.0475173704326153	0.00224431930109859	-0.00171119789592922	0.00109672080725431
-0.0617467910051346	-0.242027565836906	-0.132379248738289	0.00202089501544833	-0.00067633664002642	0.00259314011782408
-0.0409132353961468	-0.22262966632843	-0.0388781689107418	0.00402451120316982	-0.00117481534834951	0.00247470196336508
-0.0302065014839172	-0.171626538038254	-0.0562194362282753	0.0027297034393996	-0.00131370744202286	0.00165174552239478
-0.0252141281962395	-0.0684828087687492	-0.0229111798107624	0.000748197722714394	-0.00125726440455765	0.00101673358585685
-0.0936674624681473	-0.0467426218092442	-0.0285164527595043	-0.000510899582877755	-0.00159443204756826	0.000303944136248901
-0.162920534610748	-0.0107515323907137	-0.0396599434316158	-0.000971331028267741	-0.00382466008886695	-0.00190574454609305
-0.269331812858582	-0.023947462439537	-0.0332595072686672	-0.000567904964555055	-0.00415512500330806	-0.00142032734584063
-0.212264120578766	-0.0453105010092258	0.125178411602974	0.000278693361906335	-0.0030565750785172	-0.0013296928955242
-0.224572613835335	-0.0309326928108931	0.145676121115685	0.00155532930511981	-0.00424598949030042	-0.00262581743299961
-0.293179929256439	-0.0520573779940605	-0.0936714559793472	0.000328237074427307	-0.00640383036807179	-0.00145001302007586
-0.260698914527893	0.0404137149453163	-0.103340372443199	-0.000638895086012781	-0.00580077525228262	0.000831459823530167
-0.236829876899719	-0.0363044887781143	-0.223669141530991	-0.000109521592094097	-0.00523514347150922	0.000962965365033597
-0.258949279785156	-0.0299349557608366	-0.288644909858704	-0.00146803504321724	-0.00400777393952012	0.00233945809304714
-0.176566451787949	-0.0633391737937927	-0.311227053403854	0.000415854330640286	-0.0046060411259532	0.00228018406778574
-0.223433613777161	-0.0834516137838364	-0.179999813437462	0.000813102233223617	-0.00377362756989896	0.00176055706106126
-0.219287276268005	-0.0575279705226421	-0.104617983102798	0.00315190269611776	-0.00482168467715383	-0.000360448844730854
-0.294687926769257	-0.116850897669792	-0.0351966470479965	0.00264697684906423	-0.00459829298779368	-0.000939827470574528
-0.276628524065018	-0.136358007788658	-0.164756804704666	0.003215221920982	-0.00524825509637594	-0.000905152061022818
-0.268121123313904	-0.0499975830316544	-0.118074513971806	0.00211971323005855	-0.00674209231510758	0.00107652868609875
-0.357806116342545	-0.13897679746151	-0.181617379188538	0.000572156859561801	-0.00619916198775172	0.00137115269899368
-0.290384888648987	-0.0552871488034725	-0.149226948618889	0.000836712424643338	-0.00642725545912981	0.000663480255752802
-0.240311935544014	0.00285445665940642	-0.265077859163284	0.00106206780765206	-0.00590534508228302	0.000169897728483193
-0.235241383314133	-0.0627167075872421	-0.248932093381882	0.000199743823031895	-0.0043954118154943	0.000867668422870338
-0.140479698777199	-0.0145607842132449	-0.119943372905254	0.00195524957962334	-0.00312410504557192	0.000909834343474358
-0.169188484549522	-0.102117776870728	-0.230057492852211	0.000723508419468999	-0.00293289311230183	0.00122602621559054
-0.139100760221481	-0.133485078811646	-0.275740921497345	0.00108526088297367	-0.00283611426129937	0.000690344779286534
-0.0896537825465202	-0.10613701492548	-0.248980090022087	0.00136493588797748	-0.00205279071815312	0.00084593245992437
-0.0462022237479687	-0.131890758872032	-0.242354720830917	0.00286886841058731	-0.00154404703062028	0.000927979126572609
-0.0254910551011562	-0.152288943529129	-0.282098680734634	0.00219058454968035	0.000279144500382245	0.00132745620794594
-0.0179293658584356	-0.111492827534676	-0.241235181689262	0.00247895182110369	-0.000744101533200592	0.000348183675669134
-0.0569691695272923	-0.0912952721118927	-0.115514516830444	0.00307306810282171	-0.00188852194696665	0.000305538094835356
-0.130260691046715	-0.0448475815355778	-0.179989069700241	0.00254187290556729	-0.00334905693307519	-0.0013548539718613
-0.273982644081116	-0.0492269843816757	-0.163958415389061	0.00141536467708647	-0.00461260415613651	-0.00258177309297025
-0.298736721277237	-0.0265779867768288	-0.165447995066643	0.0018216137541458	-0.00616160035133362	-0.00201516458764672
-0.302930563688278	-0.0275240708142519	-0.313054025173187	-0.000197817775188014	-0.00577646028250456	-0.000805235293228179
-0.262968748807907	-0.0395620577037334	-0.309959828853607	0.00075928500154987	-0.00486099068075418	0.000833167228847742
-0.236925899982452	-0.069765716791153	-0.378465950489044	0.00143775786273181	-0.00444098468869925	0.00335507793352008
-0.207666859030724	-0.125754028558731	-0.413703471422195	0.000173887485289015	-0.00372410705313087	0.00355848227627575
-0.233189269900322	-0.14313717186451	-0.320635467767715	0.00135976052843034	-0.00317055266350508	0.00307737034745514
-0.195221781730652	-0.0815527513623238	-0.256899833679199	0.00208468525670469	-0.00348783517256379	0.00193330517504364
-0.293782263994217	-0.156026244163513	-0.205572307109833	0.00105051905848086	-0.00368846114724875	0.00129867775831372
-0.282813668251038	-0.0654210448265076	-0.138345092535019	0.00277783046476543	-0.00545400287955999	0.00063170277280733
-0.352016687393188	-0.15440109372139	-0.0195654667913914	0.0031063377391547	-0.00672621326521039	-0.000253721722401679
-0.442489236593246	-0.20056514441967	-0.218298226594925	0.00219367956742644	-0.00712825590744615	0.000305685156490654
-0.419239938259125	-0.184384360909462	-0.276357352733612	0.00154950516298413	-0.00724879326298833	0.000945515872444957
-0.29987171292305	-0.0882003158330917	-0.352454453706741	0.00123955425806344	-0.00669513689354062	0.000316243094857782
-0.227221891283989	-0.133585274219513	-0.266884356737137	0.00146366562694311	-0.00304484996013343	-4.26481710746884E-05
-0.101088307797909	-0.114187851548195	-0.0654647350311279	0.00126962643116713	-0.000182950956514105	-0.0019822483882308
0.0556986555457115	-0.044213067740202	0.0563915446400642	0.00357721094042063	0.000529716082382947	-0.00440831808373332
0.127244889736176	0.00202581146731973	-0.148518577218056	0.00324120000004768	0.0020839583594352	-0.00372547586448491
0.00665725581347942	-0.0784656405448914	-0.284074932336807	0.00210673082619905	0.0011132265208289	8.57589384395396E-06
-0.058480978012085	-0.0165593288838863	-0.304660111665726	0.000324757857015356	-0.000502059294376522	0.00217653857544065
-0.208701804280281	-0.0569253638386726	-0.269168019294739	0.000514807063154876	-0.00143952283542603	0.00296157342381775
-0.258148580789566	0.00647978112101555	-0.262892842292786	0.000902706990018487	-0.00535556953400373	0.00344529608264565
-0.372443348169327	0.0107207233086228	-0.241326674818993	-0.000288367504253984	-0.00822575576603413	0.00167922175023705
-0.374216705560684	-0.0121009424328804	-0.189967110753059	0.000358806079020724	-0.00826932676136494	-0.00215172069147229
-0.28821787238121	-0.00723916525021195	-0.342475891113281	0.000777193461544812	-0.00595908984541893	-0.000836562772747129
-0.196539625525475	0.0881666764616966	-0.372042715549469	-0.00116294960025698	-0.00457745790481567	0.000557573162950575
-0.195652022957802	0.0942604839801788	-0.21083427965641	-0.000985300517641008	-0.00398015417158604	0.000477882771519944
-0.166395306587219	0.0768979862332344	-0.458856582641602	-0.00177024339791387	-0.00323725212365389	0.00060027843574062
-0.232991948723793	0.116603896021843	-0.425431996583939	-0.00209028506651521	-0.00580288842320442	0.000198750232812017
-0.291365087032318	0.0723265781998634	-0.437659502029419	-0.00158545514568686	-0.00591188762336969	-0.000328549591358751
-0.350634008646011	-0.0199967864900827	-0.195679634809494	-0.000536446401383728	-0.00471406010910869	0.00095979793695733
-0.185935437679291	-0.0442110002040863	-0.150627106428146	0.000127208782942034	-0.00343545759096742	0.00217406777665019
-0.0394415482878685	-0.0221747178584337	-0.262704908847809	0.00163939560297877	-0.00159210478886962	-0.00089537724852562
-0.0350835919380188	-0.0644473880529404	-0.294929027557373	0.00226335041224957	-0.00119492004159838	-0.0016934199957177
-0.0368500761687756	-0.0265462063252926	-0.234463319182396	-0.000461999181425199	-0.000779187539592385	-0.000663309940136969
0.00761790666729212	-0.022732263430953	0.0064189750701189	0.00185632519423962	0.00162763777188957	9.03678010217845E-05
-0.0193512979894876	0.0250804573297501	-0.259216248989105	-0.000671125366352499	-0.00104374904185534	0.00075459381332621
-0.0464559681713581	0.0117312073707581	-0.551489055156708	-0.000907248177099973	-0.00147904362529516	0.000946946092881262
-0.0863284841179848	-0.0322720035910606	-0.828018069267273	-0.000892190670128912	-0.00336025981232524	0.0020866624545306
-0.181840360164642	-0.0111930770799518	-0.575042247772217	0.000305626570479944	-0.00528996298089623	0.00113311526365578
-0.259604275226593	-0.0832443386316299	-0.377029746770859	0.000889762304723263	-0.00574217876419425	-0.000258870568359271
-0.291959762573242	-0.0521275661885738	-0.34625056385994	0.000813471269793808	-0.00690261833369732	-0.00100667926017195
-0.333485454320908	-0.0505056008696556	-0.460288405418396	0.000119550830277149	-0.00703975884243846	-0.0012182294158265
-0.29864576458931	-0.0281284283846617	-0.586109578609467	-0.000125171936815605	-0.00869619939476252	-0.00136738910805434
-0.328817456960678	-0.0262373443692923	-0.60232800245285	-0.000277892628218979	-0.00773880770429969	3.59010300599039E-05
-0.295501828193665	-0.0590392164885998	-0.479726731777191	0.000682455138303339	-0.0065238643437624	0.000591115094721317
-0.267477542161942	-0.152363926172256	-0.468404173851013	0.00137846451252699	-0.00572924502193928	0.000281479646218941
-0.205282092094421	-0.118566080927849	-0.460119873285294	0.00197765766642988	-0.00412504142150283	0.00131974904797971
-0.157554060220718	-0.129606753587723	-0.42003807425499	0.00371185480616987	-0.00346783082932234	0.00220820843242109
-0.157078996300697	-0.227442964911461	-0.436299532651901	0.00401568738743663	-0.00236043054610491	0.00229380466043949
-0.122826479375362	-0.221022695302963	-0.395003646612167	0.00566086871549487	-0.00346110435202718	0.00216488516889513
-0.161036059260368	-0.254152357578278	-0.412644475698471	0.00507671339437366	-0.00316897290758789	0.00182968040462583
-0.156241312623024	-0.230372056365013	-0.419852674007416	0.00511148665100336	-0.00385644729249179	0.000933920498937368
-0.221042796969414	-0.201865747570992	-0.499850809574127	0.00355453533120453	-0.00476309005171061	0.000298819388262928
-0.216771557927132	-0.183820456266403	-0.388201951980591	0.00270663015544415	-0.00435417843982577	0.000605224049650133
-0.164054840803146	-0.120080344378948	-0.37177762389183	0.000960128614678979	-0.00361899356357753	0.000490555830765516
-0.112506359815598	-0.0222565066069365	-0.389016389846802	0.000345510285114869	-0.00340450881049037	0.000129170366562903
-0.11769899725914	-0.046404130756855	-0.332887023687363	0.00127303542103618	-0.00328676286153495	0.000875030760653317
-0.0552877932786942	-0.0497107729315758	-0.385386019945145	0.000383553677238524	-0.00236937357112765	0.00126463058404624
-0.0774125009775162	-0.0388893857598305	-0.263968884944916	0.00126836844719946	-0.00186155817937106	0.00164945004507899
-0.0426647588610649	-0.0589810758829117	-0.368816047906876	-0.000432286033174023	-0.00101309374440461	0.00154872168786824
0.00492935627698898	-0.00174500502180308	-0.200856864452362	0.000950035406276584	-0.000888555427081883	0.000934767420403659
-0.0252840127795935	-0.0795400738716125	-0.207409515976906	0.000901348248589784	-0.00100337748881429	-0.000159135219291784
-0.0972457528114319	-0.156879231333733	-0.20754998922348	0.00253787101246417	-0.00251376605592668	0.000333537114784122
-0.191110342741013	-0.278401255607605	-0.313064068555832	0.00249197892844677	-0.00266528036445379	0.00063701398903504
-0.118055187165737	-0.236755892634392	-0.24466335773468	0.00357404095120728	-0.00377248134464026	-0.000127261053421535
-0.0990533754229546	-0.166326239705086	-0.279994875192642	0.00241500395350158	-0.00280703464522958	-0.000506601587403566
-0.0868580564856529	-0.0835836753249168	-0.224060013890266	0.00215267785824835	-0.00375668192282319	-0.000664041843265295
-0.119488172233105	-0.169786900281906	-0.177414655685425	0.000790510035585612	-0.00252430769614875	-0.000520301109645516
-0.0678435191512108	-0.0369079001247883	-0.205517172813416	0.000470561615657061	-0.00233512022532523	0.00026327493833378
-0.0902516022324562	-0.0415377244353294	-0.231700107455254	-0.000280785287031904	-0.00135167490225285	0.00215685414150357
-0.128432556986809	-0.124535776674747	-0.182334572076797	-3.11129515466746E-05	-0.00169274804648012	0.00147158873733133
-0.074293777346611	-0.134640544652939	-0.245462864637375	0.00110067310743034	-0.00245919404551387	0.00141559389885515
-0.0595552809536457	-0.146718844771385	-0.181445509195328	0.00310228671878576	-0.00214980379678309	0.000930041482206434
-0.113276213407516	-0.256056755781174	-0.298628240823746	0.00275464938022196	-0.00134235201403499	0.000720207346603274
-0.0981680527329445	-0.176482766866684	-0.126034796237946	0.00377009040676057	-0.00142834160942584	0.00168659712653607
-0.105445504188538	-0.154503792524338	-0.100780971348286	0.00274114171043038	-0.00247798464260995	0.00138412218075246
-0.14483530819416	-0.108111254870892	-0.0630078390240669	0.0013857267331332	-0.00242353556677699	0.000854479148983955
-0.218415170907974	-0.0826302319765091	-0.137929439544678	-0.000976265291683376	-0.00421305978670716	0.00164384488016367
-0.261246114969254	-0.000376938085537404	-0.218740209937096	-0.00134144898038357	-0.00599232641980052	0.00193036231212318
-0.329336881637573	-0.00127470132429153	-0.304420053958893	-0.000613291631452739	-0.00829704198986292	0.000830602250061929
-0.353272765874863	0.0611881725490093	-0.3255295753479	-0.00124772312119603	-0.00805954728275537	0.00200951332226396
-0.368232786655426	0.0480883419513702	-0.211904138326645	-0.00230274396017194	-0.00753223802894354	0.00112646608613431
-0.312371551990509	0.0500331781804562	-0.185242161154747	-0.00219433149322867	-0.00655658496543765	0.00144367862958461
-0.221930742263794	0.128783464431763	-0.16251128911972	-0.00182222970761359	-0.00636951811611652	0.00157290033530444
-0.149211287498474	0.0251613482832909	-0.193308293819427	-0.0018511398229748	-0.0037535079754889	0.000753194442950189
-0.0674272924661636	0.0308264903724194	-0.283382296562195	-0.00142532726749778	-0.00297550112009048	0.00108856428414583
-0.0657856091856956	-0.0221899133175612	-0.119926042854786	1.4972007193137E-05	-0.00092522130580619	0.000808108889032155
-0.0188457556068897	-0.0213637705892324	-0.0940067023038864	-0.000101293371699285	-0.00100117374677211	0.00126896682195365
-0.119034260511398	-0.0395682752132416	-0.12758007645607	-0.000557862571440637	-0.00138186174444854	0.00186068611219525
-0.0361843854188919	0.00325725064612925	-0.299098879098892	-0.00131561397574842	-0.00279754889197648	0.000676738738548011
-0.0838692188262939	0.00662178499624133	-0.483462154865265	-0.00165887351613492	-0.00285861454904079	0.000988626503385603
-0.0683693960309029	0.0476329252123833	-0.545940816402435	-0.00108166458085179	-0.00395392067730427	-0.00031829095678404
-0.149005860090256	-0.0379733107984066	-0.453988254070282	-0.00169710593763739	-0.0044047012925148	-0.00134486239403486
-0.129786640405655	0.0268058627843857	-0.321604013442993	-0.00181571673601866	-0.00415843818336725	-0.000230427365750074
-0.201878622174263	-0.0245943367481232	-0.239446386694908	-0.00117125269025564	-0.00469530327245593	-0.000129212436149828
-0.154312968254089	0.0157673452049494	-0.245350524783134	-0.000954711460508406	-0.00422478932887316	0.00109635898843408
-0.191615551710129	-0.00941181182861328	-0.246782332658768	-0.00128785253036767	-0.00446796137839556	0.00145871180575341
-0.127032220363617	-0.0268428511917591	-0.141420871019363	-0.000348789821146056	-0.00404575886204839	0.00209030462428927
-0.111750163137913	-0.0669224336743355	-0.151029527187347	-7.18665469321422E-05	-0.00359128136187792	0.0030824716668576
-0.0751974880695343	-0.0413734652101994	-0.201416566967964	-0.000215531021240167	-0.00421781372278929	0.00222948053851724
-0.1308973133564	-0.147214949131012	-0.293029546737671	-0.000816663727164268	-0.00264753121882677	0.00218430836685002
-0.0879753604531288	-0.108538262546062	-0.297552645206451	0.000792719365563244	-0.00347500457428396	0.000901655235793442
-0.0499717406928539	-0.102508351206779	-0.379727512598038	0.00057807401753962	-0.00383336050435901	0.000865886977408081
-0.0979916155338287	-0.188120141625404	-0.369133323431015	0.000950842862948775	-0.00287462654523551	5.18318665854167E-05
-0.0410194918513298	-0.171568617224693	-0.316339939832687	0.000952543341554701	-0.00202072691172361	0.000223992377868854
-0.0449385605752468	-0.111062258481979	-0.156539708375931	0.00142380630131811	-0.000993419787846506	0.000769587466493249
-0.0741163492202759	-0.155650287866592	-0.154492393136024	-0.000145926067489199	-0.00220795697532594	0.00109262124169618
-0.0977595001459122	-0.132755920290947	-0.149903684854507	-0.000203965624677949	-0.00256951223127544	0.000581183820031583
-0.0966959968209267	-0.106300592422485	-0.200315743684769	-0.00147818517871201	-0.00211522914469242	0.0012524644844234
-0.0292856898158789	0.025649968534708	-0.169795796275139	-0.00137736368924379	-0.00269182934425771	0.00121700228191912
-0.0764548107981682	-0.0129372170194983	-0.148604705929756	-0.000840441614855081	-0.00319986301474273	0.00149075861554593
-0.0999283716082573	-0.028521129861474	-0.116624310612679	-0.000192038103705272	-0.00332901417277753	0.000828260206617415
-0.168023973703384	-0.104471012949944	-0.187248289585114	3.6941230064258E-05	-0.0051709096878767	-0.00121420109644532
-0.1600142121315	-0.0540264546871185	-0.188459679484367	0.000857111939694732	-0.00532767456024885	-0.000331374874804169
-0.147310599684715	-0.101644195616245	-0.135294914245605	3.64270417776424E-05	-0.00397855369374156	0.00149786239489913
-0.0903892666101456	-0.0369614101946354	-0.0992861166596413	-0.00109638855792582	-0.0024815786164254	0.00292988237924874
-0.0418755710124969	-0.000418868265114725	-0.104214750230312	-0.000902935396879911	-0.00325909489765763	0.00356719759292901
-0.106888264417648	-0.086379386484623	-0.136139303445816	-0.000124214784591459	-0.00400573387742043	0.00217492901720107
-0.184883072972298	-0.106219358742237	-0.129533961415291	-0.000209662903216667	-0.00524673564359546	0.000206825061468408
-0.16464664041996	-0.111520268023014	-0.170880183577538	-0.000223925118916668	-0.00548242079094052	-0.000748219899833202
-0.154232203960419	-0.142024606466293	-0.126923829317093	0.000192796651390381	-0.00486047985032201	-0.000516313361003995
-0.0961953178048134	-0.103884384036064	-0.17376933991909	-0.00084538251394406	-0.00347666745074093	0.00122659630142152
0.00433811033144593	-0.0376476719975472	-0.175385728478432	-2.01361090148566E-05	-0.00278670433908701	0.00317026907578111
0.00925780646502972	-0.0951991006731987	-0.185600593686104	-0.00151447858661413	-0.0010282073635608	0.00367774092592299
-0.0260322354733944	-0.0957704037427902	-0.11655531078577	-0.000413024798035622	-0.00176844396628439	0.00179072667378932
-0.039801049977541	-0.13444222509861	-0.0924601852893829	-0.00101256277412176	-0.00214289664290845	0.000258043844951317
-0.031011201441288	-0.0521807819604874	-0.0798990875482559	-0.000659190700389445	-0.00303406291641295	0.00032470904989168
-0.0516248010098934	-0.0121753951534629	-0.0784766227006912	-0.00185593985952437	-0.00365285598672926	0.00088183005573228
-0.114154912531376	-0.0157974008470774	-0.102510012686253	-0.00219252775423229	-0.00363008002750576	0.00138513173442334
-0.123043112456799	0.00851614866405725	-0.137197479605675	-0.00339930388145149	-0.00298534845933318	0.000576189311686903
0.00205702055245638	0.0247901920229197	-0.13785794377327	-0.00294149620458484	-0.00245520006865263	-5.82106695219409E-05
-0.00580286094918847	-0.0736246630549431	-0.111582100391388	-0.00292362202890217	-0.000208860874408856	0.00038778581074439
0.0850465148687363	-0.0748346671462059	-0.0903865396976471	-0.00122868909966201	-0.00101205671671778	-1.53257533384021E-05
0.116572871804237	-0.147949144244194	-0.132186964154243	-0.000190543156350031	0.000131902430439368	0.000314379401970655
0.226605132222176	-0.0727246329188347	-0.0895638391375542	0.000839717336930335	0.000599397695623338	0.00198159273713827
0.1888827085495	-0.146949753165245	-0.0926379933953285	-0.000287712085992098	0.00186118099372834	0.000818787142634392
0.220450833439827	-0.107597783207893	-0.155229955911636	-0.000706348917447031	0.000494811101816595	0.00155876250937581
0.132617682218552	-0.036984596401453	-0.0923053622245789	-0.000481544062495232	-0.000211132442927919	0.00170178734697402
0.0671480447053909	-0.0792767480015755	-0.164127096533775	-0.000851021904964	-0.00131262466311455	-8.36639737826772E-05
0.0217721294611692	-0.109301619231701	-0.281875878572464	-0.00141708774026483	-0.00213938532397151	-0.000502494862303138
-0.0220998078584671	-0.178547739982605	-0.246764704585075	-0.000260899978457019	-0.0031779061537236	-0.000248477474087849
-0.0511010214686394	-0.169203460216522	-0.225066632032394	0.00184985238593072	-0.00354560278356075	0.000484104850329459
-0.0863838717341423	-0.23205591738224	-0.261796027421951	0.00201230286620557	-0.00411184132099152	0.00154889689292759
-0.149659186601639	-0.264305830001831	-0.258795976638794	0.00313278497196734	-0.00409314502030611	0.00239636423066258
-0.178464040160179	-0.265057474374771	-0.246607035398483	0.00317704095505178	-0.00500353658571839	0.0025555205065757
-0.206983268260956	-0.159422785043716	-0.270548939704895	0.00208714022301137	-0.00591599149629474	0.00237080547958612
-0.213411659002304	-0.0838876813650131	-0.255258828401566	0.000247991178184748	-0.00748533243313432	0.00206718663685024
-0.27066233754158	-0.0703240931034088	-0.268574595451355	-0.000644267885945737	-0.00782429799437523	0.00115015986375511
-0.247334256768227	-0.00454131793230772	-0.3246790766716	-0.000113064066681545	-0.00792727991938591	0.00108651525806636
-0.271884590387344	-0.017648883163929	-0.223536387085915	-0.00041263090679422	-0.0074593760073185	0.000184767835889943
-0.248700350522995	0.00987553596496582	-0.317116230726242	-0.00118609284982085	-0.00662930821999907	0.00116310827434063
-0.188345819711685	-0.0424113906919956	-0.22455607354641	-0.00254035880789161	-0.0047087948769331	0.000746978097595274
-0.109056457877159	-0.00335470726713538	-0.249791860580444	-0.00326434266753495	-0.00364183727651834	0.00054949166951701
0.00417498126626015	0.00524656288325787	-0.251041114330292	-0.00183595810085535	-0.00265941023826599	0.000668265973217785
0.0234990790486336	-0.152349963784218	-0.205520063638687	-0.000967701955232769	-0.00128828291781247	0.00102060416247696
0.0506700202822685	-0.249787017703056	-0.201409518718719	0.00135700975079089	-0.000657675322145224	0.00072310451650992
0.0746272802352905	-0.274150282144547	-0.191877484321594	0.00278543843887746	-5.06653595948592E-05	0.00136113131884485
0.114946447312832	-0.230390414595604	-0.225428625941277	0.00310663389973342	-0.000733724911697209	0.000982024823315442
0.178689673542976	-0.173773884773254	-0.225165203213692	0.00180663319770247	0.000701468030456454	0.000608193513471633
0.172135815024376	-0.173881575465202	-0.183280602097511	0.00103659485466778	0.000714492169208825	0.0010227196617052
0.198400676250458	-0.164450466632843	-0.209511175751686	0.000699074531439692	0.000778914371039718	0.00113648839760572
0.213174253702164	-0.11804211884737	-0.232964023947716	5.03112387377769E-05	0.000776882632635534	0.00165239733178169
0.130593791604042	-0.214784756302834	-0.206064462661743	-0.000292213342618197	0.00143983447924256	0.000779012101702392
0.150183722376823	-0.229492977261543	-0.154597520828247	0.00141926435753703	0.000720840005669743	-0.000123014440760016
0.182226553559303	-0.258191049098969	-0.223594650626183	0.00226978491991758	0.000267690018517897	0.000402844685595483
0.176874116063118	-0.263821184635162	-0.220383197069168	0.00188144028652459	0.00125438009854406	0.000860294094309211
0.114894039928913	-0.274724900722504	-0.139243215322495	0.00293921842239797	0.00140841607935727	0.0016590915620327
0.158870682120323	-0.250911831855774	-0.162083834409714	0.00262843631207943	0.000325162458466366	0.0023258205037564
0.0757651105523109	-0.372664511203766	-0.175478458404541	0.00258546904660761	-0.000384835759177804	0.00225677876733243
0.0552998445928097	-0.248429730534554	-0.1239939853549	0.00341478898189962	-0.00241009844467044	0.00212549860589206
-0.0170769356191158	-0.192888930439949	-0.0781823694705963	0.00299561279825866	-0.00306831859052181	0.00201846286654472
-0.0796715244650841	-0.101925775408745	-0.150047570466995	0.0011770041892305	-0.00354938535019755	0.00130388292018324
-0.103390365839005	-0.0358403250575066	-0.191974923014641	-0.00176444859243929	-0.00472036330029368	0.000736805086489767
-0.142940729856491	0.0151177598163486	-0.147286087274551	-0.00135545467492193	-0.00445928703993559	-0.000308243208564818
-0.195203348994255	0.043877862393856	-0.120868004858494	-0.00381354824639857	-0.00423727324232459	2.05292835744331E-05
-0.212036803364754	0.0676973760128021	-0.221685066819191	-0.00496392184868455	-0.00441226502880454	-0.000391652865801007
-0.207866847515106	0.179993689060211	-0.188824415206909	-0.00503533659502864	-0.00545975659042597	4.17431074311025E-05
-0.25742644071579	0.191050946712494	-0.186156615614891	-0.0058844038285315	-0.00638552056625485	-4.93066254421137E-05
-0.303842842578888	0.257313847541809	-0.174256011843681	-0.00518247624859214	-0.00652505503967404	0.000155376110342331
-0.356131106615067	0.282237887382507	-0.0935916751623154	-0.00717864884063601	-0.00766201410442591	-0.000470071419840679
-0.346571773290634	0.302385687828064	-0.190778732299805	-0.00821330118924379	-0.00843405071645975	-0.00021271659352351
-0.42327481508255	0.349769651889801	-0.135557785630226	-0.00827450305223465	-0.00939538981765509	-0.00054683251073584
-0.467479318380356	0.410675555467606	-0.149926871061325	-0.00870724860578775	-0.00955638755112886	-0.000761857081670314
-0.471470355987549	0.385194182395935	-0.153806865215302	-0.00915386248379946	-0.00937546044588089	-0.00113927049096674
-0.464331030845642	0.381189197301865	-0.162891387939453	-0.00945810042321682	-0.0103359194472432	-0.00105600920505822
-0.468278527259827	0.421316504478455	-0.110782355070114	-0.00904940627515316	-0.0100360587239265	-0.00102894299197942
-0.5741366147995	0.420974433422089	-0.104859925806522	-0.0100046126171947	-0.0109837604686618	-0.00105662946589291
-0.497370451688766	0.433559983968735	-0.108138136565685	-0.0096769267693162	-0.0109804375097156	-0.000813198857940733
-0.490113615989685	0.363035380840302	-0.0276141166687012	-0.00780943222343922	-0.0108045227825642	-0.000688114727381617
-0.416252762079239	0.252472698688507	-0.172784879803658	-0.00672429520636797	-0.0087503781542182	-0.000228088596486486
-0.309654176235199	0.134310871362686	-0.0952862575650215	-0.00430996902287006	-0.00763990357518196	0.000670218141749501
-0.196575775742531	-0.0253119301050901	-0.0855940952897072	-0.00188454426825047	-0.00520132994279265	0.000971465080510825
0.0175248142331839	-0.216441482305527	-0.0516670495271683	0.00230441964231431	-0.00158319226466119	0.00197291281074286
0.209001526236534	-0.400506019592285	-0.0679889023303986	0.00640889490023255	0.00169016292784363	0.00163078005425632
0.447575062513351	-0.586567044258118	-0.10051766037941	0.00850737933069468	0.0052551468834281	0.00246128300204873
0.209418430924416	0.692635774612427	-0.912897646427155	-0.1359011977911	-0.13273985683918	-0.000107085877971258
-0.299371421337128	-0.234108000993729	-0.588869214057922	0.00446198135614395	-0.0145242605358362	-0.00167028047144413
0.183248326182365	-0.311195939779282	0.0455029867589474	0.00463798316195607	-0.00638813525438309	-0.00534886959940195
0.556558668613434	-0.345426321029663	-0.193697407841682	0.00121045496780425	0.00234034331515431	0.00888381246477365
0.650421917438507	-0.739995419979095	-0.113750755786896	0.0100426888093352	0.00838835164904594	0.00381039222702384
0.560930728912354	-0.790069282054901	-0.0694667920470238	0.0118676358833909	0.00833779759705067	0.00368504808284342
0.37165629863739	-0.826052963733673	-0.211142733693123	0.0138243418186903	0.0052878032438457	0.00190440576989204
0.348960489034653	-0.65885716676712	-0.251805156469345	0.0123047502711415	0.00238244561478496	0.00311884912662208
0.210597440600395	-0.615957915782928	-0.17111112177372	0.0101003153249621	0.00243935128673911	0.00390045461244881
0.202072381973267	-0.490190088748932	-0.0888643860816956	0.00751401484012604	0.000912511604838073	0.00203076307661831
0.126439794898033	-0.284548819065094	-0.170415207743645	0.00488498387858272	-0.000956746400333941	0.000688971485942602
-0.0460509024560452	-0.128427654504776	-0.172636494040489	0.00117034825962037	-0.00306136696599424	-0.000110204673546832
-0.177668794989586	0.0139361554756761	-0.139768287539482	-0.000841625966131687	-0.00677331304177642	0.000116726216219831
-0.2908755838871	0.164505437016487	-0.188902199268341	-0.0033965241163969	-0.0086008682847023	-4.37262954733342E-08
-0.367024421691895	0.195854246616364	-0.163518443703651	-0.0035611039493233	-0.00916535407304764	-0.000599512888584286
-0.383701920509338	0.252874970436096	-0.174240246415138	-0.00470443023368716	-0.0104269487783313	-0.000585268484428525
-0.458023428916931	0.247542217373848	-0.159734055399895	-0.00581971183419228	-0.0111829098314047	-0.000302128930343315
-0.41692915558815	0.306774854660034	-0.189866289496422	-0.00635884795337915	-0.0115328300744295	-0.000654739909805357
-0.378332316875458	0.346131920814514	-0.206627517938614	-0.00579365668818355	-0.0106336092576385	-0.00048466378939338
-0.337823212146759	0.274900078773499	-0.204892218112946	-0.00522271078079939	-0.0100820800289512	-0.000381040299544111
-0.329943925142288	0.318229854106903	-0.181522905826569	-0.00381441321223974	-0.00970517285168171	-0.000669260858558118
-0.341587960720062	0.225962832570076	-0.193168565630913	-0.00347715197131038	-0.00917096901684999	-0.000886908499523997
-0.337572604417801	0.189564779400826	-0.144758746027946	-0.00241843285039067	-0.00941432733088732	-0.000479216483654454
-0.349506318569183	0.0872716009616852	-0.200677126646042	-0.00229091942310333	-0.00897008273750544	-0.0003334331267979
-0.33492785692215	0.0832259804010391	-0.203618362545967	-0.00127498980145901	-0.00928255263715982	-0.000449891318567097
-0.265255451202393	0.0234695598483086	-0.193058729171753	-0.000888922659214586	-0.00876384321600199	-0.000292871554847807
-0.195566773414612	0.0268637053668499	-0.218577221035957	6.13483061897568E-05	-0.00739631103351712	0.0005935252411291
-0.150861963629723	-0.0115912929177284	-0.195870369672775	0.000441397103713825	-0.00644332636147738	0.000922419072594494
-0.151729613542557	-0.0238403026014566	-0.234659463167191	0.000567906827200204	-0.00607707351446152	0.000875543511938304
-0.143601030111313	-0.0670682042837143	-0.215877324342728	0.000900021113920957	-0.00668803509324789	0.000536171428393573
-0.112399727106094	-0.0207382626831532	-0.238637506961823	0.000193359126569703	-0.00643441453576088	0.000819955195765942
-0.114442385733128	-0.0130032217130065	-0.185833021998405	-0.000367743952665478	-0.0055434457026422	0.000201213289983571
-0.0191516038030386	0.0286133643239737	-0.279551595449448	0.000105896404420491	-0.00530050462111831	0.00010239388939226
0.0338461101055145	-0.0469800494611263	-0.254787564277649	0.00031715034856461	-0.00430023716762662	-0.000501893984619528
0.0585618801414967	0.00823134835809469	-0.27384015917778	-0.000401992991100997	-0.00329425861127675	6.48232962703332E-05
-0.00199223170056939	-0.0364070050418377	-0.253578156232834	-0.000464964017737657	-0.00321468687616289	0.000481949798995629
0.0182551462203264	0.0313397273421288	-0.283816874027252	-0.000546254043001682	-0.0049011786468327	9.47192966123112E-05
-0.00835632719099522	0.0693879052996635	-0.297883659601212	-0.000234815932344645	-0.00531882839277387	0.000343853927915916
-0.0252085644751787	0.0506789609789848	-0.29826158285141	-0.000716118491254747	-0.00582761224359274	0.000208404890145175
-0.00160739349666983	0.0531688518822193	-0.237240478396416	-0.000963888072874397	-0.0050747306086123	0.000258520536590368
-0.0359421819448471	0.00143340148497373	-0.254610955715179	-0.00112211657688022	-0.0045701046474278	0.000127810795675032
0.00758077763020992	0.0396642498672009	-0.28494468331337	-0.00104677898343652	-0.00383083964698017	0.000381032325094566
0.0348260775208473	0.0104928221553564	-0.336023181676865	-0.000335525372065604	-0.0041663721203804	0.000518700282555074
0.0321364663541317	-0.00920990947633982	-0.279871016740799	-0.000474448403110728	-0.00381681649014354	0.000738528673537076
-0.00247982726432383	0.0065312092192471	-0.253738880157471	0.000374465977074578	-0.00393593730404973	0.000730021682102233
-0.00734916096553206	-0.0522813014686108	-0.331932336091995	-0.000230349251069129	-0.00331899523735046	0.000669456843752414
0.0755819007754326	0.0161149315536022	-0.243234381079674	4.63328575506239E-07	-0.0036945715546608	0.000268106377916411
0.101915664970875	0.00170633278321475	-0.172204896807671	-0.00117440510075539	-0.00181287957821041	-0.000672129332087934
0.108499072492123	0.0914399549365044	-0.334143191576004	-0.000385837513022125	-0.00319828209467232	0.00218233070336282
-0.0268098954111338	0.0266323462128639	-0.309301972389221	-0.000960191537160426	-0.00437958724796772	0.00154064293019474
-0.0589691922068596	0.0478332526981831	-0.287746131420136	-0.000625315879005939	-0.00509189907461405	0.00135886261705309
0.0134263373911381	0.0792863368988037	-0.308276802301407	-0.00058519170852378	-0.00662154844030738	0.00115714897401631
-0.00815574079751968	0.0679957494139671	-0.323935389518738	-0.000310765812173486	-0.00495317112654448	0.000319330836646259
0.0275974553078413	0.0950390174984932	-0.366175413131714	-0.00037738517858088	-0.0047870883718133	-0.00016525354294572
0.113665893673897	0.0879506021738052	-0.370505928993225	-0.000940338824875653	-0.00398877030238509	0.00043273891787976
0.0838470607995987	0.0892769992351532	-0.33565017580986	-0.000461112009361386	-0.0034858335275203	0.000378228374756873
0.109302863478661	0.109787307679653	-0.339218258857727	-0.000372526177670807	-0.00262491637840867	0.00019591573800426
0.120671011507511	0.120936036109924	-0.377792924642563	-0.000702235323842615	-0.00369698833674192	-0.000281025189906359
0.0884097814559937	0.164639174938202	-0.316216677427292	-0.000621243380010128	-0.00439480459317565	-0.00117600813973695
0.0429018065333366	0.0914456769824028	-0.398815423250198	-0.00120259250979871	-0.00383069040253758	-0.00150762358680367
0.00176936248317361	0.0911655649542809	-0.407542258501053	-0.00163355085533112	-0.00445283111184835	-0.00212623178958893
-0.0167140066623688	0.084417350590229	-0.465472728013992	-0.00203927024267614	-0.00528217712417245	-0.00176102167461067
-0.0351501554250717	0.142414748668671	-0.392020016908646	-0.00179593439679593	-0.00643847649917006	-0.00191622239071876
-0.00763889728114009	0.25299134850502	-0.361450582742691	-0.00325579475611448	-0.00665598083287477	-0.00066092167980969
-0.0529251769185066	0.15597853064537	-0.321776628494263	-0.00187080702744424	-0.00563192320987582	-0.000159283285029233
-0.0539449080824852	0.0936976969242096	-0.378315985202789	-0.00201849895529449	-0.00499866344034672	0.000106086634332314
-0.062637984752655	-0.010387777350843	-0.360333919525146	-0.000596471421886235	-0.00328708859160542	0.00101936596911401
0.0351076237857342	-0.0449868924915791	-0.299761235713959	0.000323663407471031	-0.00414725067093968	0.000318711128784344
0.0711656659841537	-0.0184741094708443	-0.274083167314529	0.00143958104308695	-0.00261553190648556	-0.000940953905228525
0.111505456268787	-0.0265455078333616	-0.325617372989655	0.00140596530400217	-0.00241402187384665	-0.000873711425811052
0.106316313147545	0.041094496846199	-0.33178037405014	-6.70041335979477E-05	-0.00218258192762733	-0.000986241269856691
0.163040742278099	0.0841756537556648	-0.337511569261551	-0.00099581852555275	-0.00214691762812436	-0.000378410884877667
0.17357836663723	0.154558151960373	-0.401652961969376	-0.000844972557388246	-0.00207834830507636	-0.00111532490700483
0.1107017993927	0.0816611871123314	-0.379613012075424	-0.0016674273647368	-0.00190754584036767	0.000426975690061226
0.0719788894057274	0.0486299358308315	-0.184198915958405	-0.000612234463915229	-0.00224081054329872	0.000851974997203797
0.105135321617126	0.131013765931129	-0.298509061336517	-0.00113858992699534	-0.00187488202936947	0.00121183216106147
0.0154620138928294	0.152735471725464	-0.380124241113663	-0.00180187611840665	-0.0033510192297399	0.00165540305897593
0.0194290392100811	0.211567580699921	-0.427985817193985	-0.00243265763856471	-0.00538385706022382	0.000988889252766967
-0.0152583811432123	0.196673855185509	-0.550556600093842	-0.00306990672834218	-0.00533655053004622	-0.00146717438474298
0.00947966985404491	0.278319150209427	-0.52094304561615	-0.00262033403851092	-0.00597188761457801	-0.00334219401702285
0.0244255531579256	0.270781517028809	-0.595220565795898	-0.00273021589964628	-0.004397327080369	-0.00292477500624955
0.0672173202037811	0.251717686653137	-0.553472876548767	-0.00299276364967227	-0.00386989209800959	-0.00160108623094857
0.0237563140690327	0.24916972219944	-0.460464596748352	-0.00269891251809895	-0.00235223560594022	-0.000331053422996774
0.0770707800984383	0.270260572433472	-0.393144726753235	-0.00286624929867685	-0.00209037307649851	-0.00113388278987259
0.0875424444675446	0.277245879173279	-0.419268041849136	-0.00192332034930587	-0.00278338580392301	-0.000625185202807188
0.00314295780844986	0.26328843832016	-0.520968794822693	-0.00226569571532309	-0.00349128944799304	-0.000643133767880499
0.0351272746920586	0.221195921301842	-0.557527422904968	-0.00163564819376916	-0.00510399602353573	-0.00131539860740304
0.027139687910676	0.0941789522767067	-0.681605160236359	0.000188109377631918	-0.00516366027295589	-0.000958643096964806
0.0660064741969109	0.0216348469257355	-0.697662949562073	0.00157123303506523	-0.00468556070700288	-0.000249091564910486
0.16411454975605	0.0068807564675808	-0.641913652420044	0.0030486739706248	-0.00116419396363199	-0.000232538688578643
0.244237035512924	-0.0910538733005524	-0.573926627635956	0.00418097153306007	0.00298065505921841	-0.00202393205836415
0.340930938720703	-0.00866382941603661	-0.537476181983948	0.00410444429144263	0.00349788973107934	-0.00241979584097862
0.318551808595657	0.0955354571342468	-0.531572103500366	0.00355167174711823	0.00262990430928767	-0.00195452198386192
0.213989123702049	0.106101490557194	-0.527768850326538	0.00196927972137928	0.000937705452088267	-0.0012404223671183
0.127089455723763	0.127977550029755	-0.589763939380646	-0.000216921980609186	-0.000634313211776316	-0.000394593691453338
0.0450304672122002	0.152991816401482	-0.500723838806152	0.00113629433326423	-0.00251022540032864	0.000491801998578012
-0.034729827195406	0.0646481662988663	-0.539920747280121	0.00118469202425331	-0.0044722082093358	0.000107411433418747
-0.0932549014687538	0.0583325512707233	-0.471280604600906	0.00165642239153385	-0.00595310050994158	0.000229672106797807
-0.0973869636654854	-0.0297159980982542	-0.560018718242645	0.00244368822313845	-0.00672108633443713	-0.000424110185122117
-0.113436982035637	-0.00262771802954376	-0.587949872016907	0.00288904830813408	-0.00585557660087943	0.000565459078643471
-0.109333448112011	-0.00651001231744885	-0.584014713764191	0.00320508750155568	-0.00567817920818925	0.00101253797765821
-0.106534563004971	-0.029988007619977	-0.585384011268616	0.0029010206926614	-0.00521024875342846	0.00176631379872561
-0.0761647671461105	0.00980779808014631	-0.541043877601624	0.0033922242000699	-0.00593726662918925	0.00159248150885105
-0.0987179800868034	0.0331367962062359	-0.652139723300934	0.00243257917463779	-0.00611267425119877	0.00207624468021095
-0.115347944200039	-0.0221600811928511	-0.657864928245544	0.00155965203884989	-0.00597710255533457	0.0025017554871738
-0.0708846673369408	-0.0418866761028767	-0.579471826553345	0.00199160585179925	-0.00504636112600565	0.00321196136064827
-0.0888628736138344	-0.0331874154508114	-0.600605249404907	0.00321778352372348	-0.00446685822680593	0.00332271493971348
-0.0487222112715244	-0.0617886073887348	-0.454009234905243	0.00332827703095973	-0.00399989588186145	0.00223796744830906
-0.0444542691111565	-0.0751770734786987	-0.431864440441132	0.00581104960292578	-0.00308989104814827	0.00107452156953514
-0.028259539976716	-0.0698067024350166	-0.3765489757061	0.00456679007038474	-0.0033218851312995	-0.00112409132998437
-0.0433626510202885	-0.00635962095111609	-0.493957161903381	0.00396513054147363	-0.00456925528123975	-0.00193577131722122
-0.0412550494074821	0.0492405258119106	-0.542786478996277	0.00351812527514994	-0.00423607835546136	-0.00184265070129186
0.0164114665240049	0.0939276441931725	-0.564729511737823	0.00237389374524355	-0.00457511516287923	0.000341300008585677
-0.00338648376055062	0.0992031469941139	-0.519879639148712	0.000941341277211905	-0.00413450784981251	0.00104852323420346
-0.0582857243716717	0.111037224531174	-0.532715976238251	0.00148267426993698	-0.00461489520967007	0.000607127847615629
-0.0685847923159599	0.211529776453972	-0.486913114786148	0.000567328301258385	-0.00618350878357887	0.000564379268325865
-0.118220880627632	0.28809842467308	-0.424603492021561	-0.000503182935062796	-0.00724281230941415	-0.00163985625840724
-0.146924778819084	0.348391681909561	-0.583448886871338	-0.00235291407443583	-0.00848862994462252	-0.00428025983273983
-0.20445442199707	0.355270385742188	-0.702362179756165	-0.00301931798458099	-0.00834645796567202	-0.00435112463310361
-0.13491190969944	0.507037818431854	-0.51073545217514	-0.00439308770000935	-0.00885846465826035	-0.00298069883137941
-0.154408693313599	0.490026921033859	-0.487426817417145	-0.00535237975418568	-0.00649254955351353	-0.00191355019342154
-0.0847442746162415	0.521112382411957	-0.556379318237305	-0.00435147900134325	-0.00619291560724378	-0.0012253753375262
-0.0978531166911125	0.473221778869629	-0.542739748954773	-0.00426952540874481	-0.00661566946655512	-0.00142541853711009
-0.0473908558487892	0.450762152671814	-0.575965821743011	-0.00432270672172308	-0.00603565759956837	-0.00167405349202454
-0.0131866401061416	0.475980699062347	-0.570261061191559	-0.00398936541751027	-0.00519216014072299	-0.00198734295554459
0.0897344052791595	0.4877989590168	-0.484165877103806	-0.00453204661607742	-0.00334027223289013	-0.00311471777968109
0.17607119679451	0.487413555383682	-0.496617287397385	-0.00357373780570924	-0.00193069560918957	-0.00440105283632874
0.24508310854435	0.503088474273682	-0.478284478187561	-0.00349846389144659	3.02520893455949E-05	-0.00417858036234975
0.249249994754791	0.475662440061569	-0.387671172618866	-0.00321092968806624	0.000127908497233875	-0.00348854181356728
0.205781310796738	0.495931088924408	-0.467154860496521	-0.00367048080079257	0.000272338627837598	-0.00121108256280422
0.120897702872753	0.466505259275436	-0.437020093202591	-0.00171783287078142	-0.0027741112280637	-0.000922832288779318
0.00332912243902683	0.408940494060516	-0.383674830198288	-0.0018382016569376	-0.00423407834023237	-0.000186814068001695
-0.054401159286499	0.406761884689331	-0.398965805768967	-0.00189304887317121	-0.00581158371642232	0.000368391338270158
-0.0205223020166159	0.330676198005676	-0.444523483514786	-0.00121152971405536	-0.00390258617699146	0.000287274771835655
0.0843634754419327	0.281008213758469	-0.400691956281662	0.000164030119776726	-0.00416188547387719	-0.000360259029548615
0.143426507711411	0.250373959541321	-0.402396500110626	0.000481055176351219	-0.00182619586121291	-0.000780515838414431
0.277494877576828	0.307680457830429	-0.401319891214371	0.00127709400840104	-0.000387585227144882	0.000102281621366274
0.265674382448196	0.265163391828537	-0.318517744541168	0.000571147887967527	0.000514448969624937	-0.00020381883950904
0.32220646739006	0.304239362478256	-0.397982686758041	0.00101811427157372	3.65948653779924E-05	-0.00136191607452929
0.264498889446259	0.282638341188431	-0.488753706216812	-0.00013440873590298	-0.00023697642609477	-0.000332853960571811
0.21663373708725	0.271019697189331	-0.438282608985901	-0.000724346493370831	-2.11884707823629E-05	-8.7411368440371E-05
0.217784389853477	0.285743534564972	-0.42145848274231	-0.000970935740042478	-6.10045462963171E-05	3.29066715494264E-05
0.242903858423233	0.322167694568634	-0.466759711503983	-0.000489558791741729	-0.00027319262153469	-0.00103960582055151
0.214993357658386	0.277002394199371	-0.452916830778122	-0.00107883557211608	-0.000344118714565411	-0.00181149342097342
0.251069009304047	0.356246441602707	-0.38309121131897	-0.00100591056980193	-0.000594520126469433	-0.00197484227828681
0.250762820243835	0.455080360174179	-0.450759768486023	-0.00171783182304353	-0.000804750015959144	-0.00149769987910986
0.19058533012867	0.409907400608063	-0.523790180683136	-0.00156492739915848	-0.00243790377862751	-0.00234347768127918
0.0939565598964691	0.358393639326096	-0.504877090454102	-0.00211033783853054	-0.00285024847835302	-0.00177439674735069
0.0176351051777601	0.339643388986588	-0.555729925632477	-0.00242660008370876	-0.00447388924658298	-0.0010261619463563
0.0138091705739498	0.338863581418991	-0.577166020870209	-0.00105858303140849	-0.00486362213268876	-0.000565772235859185
0.0376846976578236	0.297024130821228	-0.475047916173935	-0.000500174646731466	-0.00437590572983027	-0.000976272451225668
0.0675913691520691	0.249190747737885	-0.498327702283859	0.00119304459076375	-0.004736362490803	-0.00116014911327511
0.0684507340192795	0.27966833114624	-0.445388525724411	0.00078926479909569	-0.00385633599944413	-0.00185571110341698
0.0884424224495888	0.28089639544487	-0.379891484975815	0.000669119879603386	-0.00324340024963021	-0.00184795225504786
0.155150517821312	0.260707408189774	-0.274269074201584	0.000631200848147273	-0.00259009492583573	-0.00179411238059402
0.198325857520103	0.311532437801361	-0.318163931369781	0.000103037644294091	-0.00184438575524837	-0.00162527605425566
0.13769406080246	0.312850147485733	-0.321045011281967	-6.86105413478799E-05	-0.00265430402942002	-0.000783131399657577
-0.0205294787883759	0.266881436109543	-0.296762555837631	0.000773374980781227	-0.00552407093346119	-0.00083034869749099
-0.0693983882665634	0.210048466920853	-0.406877338886261	0.00118102494161576	-0.00703636324033141	-0.000141142329084687
-0.0697594508528709	0.204134747385979	-0.375586628913879	0.00203454378060997	-0.00806494429707527	-0.000217979264562018
-0.0225959252566099	0.211876779794693	-0.338260769844055	0.0024710560683161	-0.005376479588449	-0.000798342225607485
0.163122281432152	0.296983450651169	-0.354097187519073	0.000597874692175537	-0.00338277220726013	-0.00111524085514247
0.265133261680603	0.43151918053627	-0.350762993097305	-0.00147037464194	-0.00271664140745997	-0.00124818691983819
0.201669916510582	0.482241749763489	-0.390649050474167	-0.00293699209578335	-0.00299985008314252	-0.00242243707180023
0.160665646195412	0.505678236484528	-0.40455424785614	-0.00287105073221028	-0.00480936700478196	-0.00253423233516514
0.0691031590104103	0.446841388940811	-0.41833022236824	-0.0022859328892082	-0.00630011782050133	-0.00251520425081253
0.00725762732326984	0.346209973096848	-0.362424910068512	-0.002110387198627	-0.00643749162554741	-0.0022009985987097
0.0303250532597303	0.309764355421066	-0.369049042463303	-0.000343969732057303	-0.00566850369796157	-0.00199960474856198
0.0785317048430443	0.22028574347496	-0.381308376789093	0.000855717109516263	-0.00480727013200521	-0.000893309246748686
0.120691426098347	0.24476233124733	-0.307781308889389	6.73653948979336E-06	-0.00380077119916677	-0.000768853176850826
0.112781442701817	0.232007816433907	-0.334748208522797	0.00128456787206233	-0.00400078343227506	0.00031438801670447
0.0917735770344734	0.267850458621979	-0.367081969976425	0.000888977607246488	-0.00528547773137689	0.000691478606313467
-0.000918383884709328	0.205023065209389	-0.361386626958847	0.000912123650778085	-0.00594505667686462	-0.000627283996436745
-0.0101218726485968	0.265360921621323	-0.274371415376663	0.00070082675665617	-0.00580162741243839	-0.00113068264909089
0.0272134616971016	0.317926406860352	-0.238614931702614	-8.31365105113946E-05	-0.00401434628292918	-0.00183592259418219
0.198957413434982	0.337891012430191	-0.249086648225784	-0.00109290215186775	-0.00100153055973351	-0.0020254198461771
0.219559118151665	0.306929707527161	-0.213520511984825	-0.000809124205261469	0.000125192571431398	-0.00189527170732617
0.232250303030014	0.325343459844589	-0.227196350693703	-0.000338000274496153	0.000414838286815211	-0.00127208465710282
0.111540392041206	0.26572597026825	-0.260208278894424	-0.00108693994116038	-0.00182205892633647	-0.00123820069711655
0.012117700651288	0.243843466043472	-0.198649272322655	0.000137963215820491	-0.00347422319464386	0.000411743938457221
0.0435334704816341	0.27181139588356	-0.0920898839831352	0.000381140183890238	-0.00276889931410551	-0.0027957009151578
0.137026309967041	0.195907175540924	-0.00997626222670078	0.00175318890251219	-1.47496557474369E-05	-0.000439773342804983
0.197326630353928	0.203580111265182	-0.00576543901115656	0.00265369191765785	0.000889035465661436	0.000663627695757896
0.161138013005257	0.076920174062252	0.015473865903914	0.0045450390316546	0.000921021564863622	-0.000196766908629797
0.008978639729321	0.0513495244085789	-0.0814301148056984	0.00276270671747625	-0.00174696766771376	0.000467678823042661
-0.0604731142520905	0.121238104999065	-0.0744008272886276	0.00205680099315941	-0.00424923002719879	-0.00246594683267176
-0.0521743148565292	0.276349276304245	0.0913947597146034	0.000618367688730359	-0.00421223789453506	-0.00181783037260175
-0.0989673435688019	0.371508657932281	-0.00985940173268318	-0.00194169429596514	-0.00492489989846945	-0.00100996636319906
-0.0732048451900482	0.438479840755463	0.0632413253188133	-0.00251018279232085	-0.00428070547059178	-0.000896166078746319
-0.138881638646126	0.355017393827438	0.0711451470851898	-0.00283903116360307	-0.00542292324826121	-0.000918588833883405
-0.241998597979546	0.263875067234039	0.0269596725702286	-0.00137857277877629	-0.00668566348031163	-0.000416803057305515
-0.268674790859222	0.203401669859886	0.0554234459996223	-0.00014136778190732	-0.00726703414693475	-0.00107745884452015
-0.197441205382347	0.294859081506729	0.0375358648598194	-0.00114029750693589	-0.0073157362639904	-0.00108313153032213
-0.207199931144714	0.271546065807343	0.154919221997261	-0.000343037070706487	-0.00624928157776594	-0.000596545229200274
-0.22899317741394	0.227599963545799	0.0941718518733978	3.64500992873218E-05	-0.00678485399112105	-0.00049951794790104
-0.153909802436829	0.162126988172531	0.147742137312889	0.0013727747136727	-0.00531546957790852	-0.00182144693098962
0.0413819625973701	0.0984011068940163	0.252910107374191	0.00393145997077227	-0.00257139932364225	-0.00103353266604245
0.0351656377315521	0.0678650513291359	0.169393941760063	0.00328137632459402	-0.0013061985373497	0.00164088874589652
0.0396785959601402	0.0460120439529419	0.156934022903442	0.00299904472194612	-0.00184504315257072	0.0012995763681829
0.0139013631269336	0.0384539850056171	0.187338188290596	0.00320626073516905	-0.00356238661333919	0.00110586325172335
-0.00483214575797319	0.0271165575832129	0.177640438079834	0.00359655800275505	-0.00347722321748734	0.00172422651667148
0.025592315942049	0.0272665414959192	0.230780139565468	0.00395851628854871	-0.00281662307679653	0.00170858984347433
0.0251496657729149	0.0199388917535543	0.251086205244064	0.00461446912959218	-0.00224032043479383	0.000532478734385222
0.0515678413212299	-0.00417787535116076	0.266985803842545	0.00475206691771746	-0.00218961341306567	-0.000571226933971047
0.0948869362473488	-0.00283115659840405	0.199211269617081	0.00438310764729977	-0.000853484438266605	-0.00123544340021908
0.156275376677513	0.0671545043587685	0.181088775396347	0.00313942017965019	0.000362068123649806	0.00119407975580543
0.205698803067207	0.0782768949866295	0.325350373983383	0.00319514563307166	0.00106612243689597	-0.00108971109148115
0.188229277729988	0.05931705981493	0.272597908973694	0.00247992924414575	0.00101527140941471	0.00113130058161914
0.104856051504612	0.0456494726240635	0.270511895418167	0.00261058239266276	-0.00112916773650795	0.00147187151014805
0.0820044502615929	0.0153264738619328	0.285381406545639	0.00371201150119305	-0.00061124173225835	0.00100082869175822
0.0924112498760223	0.0542969480156899	0.277322173118591	0.00316480407491326	0.000155618487042375	0.000345453270711005
0.120655983686447	0.115142196416855	0.312588840723038	0.00167193787638098	0.000648264423944056	-0.000654162315186113
0.122321762144566	0.121709622442722	0.338751137256622	0.000823368143755943	0.000271401106147096	-0.00115635106340051
0.0706852450966835	0.0954475253820419	0.245275631546974	0.00200785812921822	-0.00220270315185189	-0.00224985461682081
-0.130152866244316	0.0623121932148933	0.0372808687388897	0.00372168770991266	-0.0074973339214921	-0.00615987833589315
-0.370929360389709	0.111284591257572	-0.20970943570137	0.00485223531723022	-0.0146240126341581	-0.00897288136184216
-0.601942777633667	0.295279979705811	-0.445035010576248	0.00707598263397813	-0.0178850665688515	-0.0131525583565235
-0.736327528953552	0.551183104515076	-0.614857614040375	0.00490457797423005	-0.0182601790875196	-0.0142521299421787
-0.808599352836609	0.901052951812744	-0.719017207622528	0.00311300228349864	-0.0180857107043266	-0.0199197735637426
-0.897074639797211	1.18847846984863	-0.635519862174988	-0.00270514679141343	-0.0202955212444067	-0.0209513232111931
-1.06676232814789	1.3597948551178	-0.655497610569	-0.0152311455458403	-0.0275900550186634	-0.0169461388140917
-1.20642817020416	1.4364640712738	-0.482224136590958	-0.0285285171121359	-0.0364299602806568	-0.0137394433841109
-1.32662057876587	1.47744905948639	-0.285680502653122	-0.0444872193038464	-0.0462802946567535	-0.0100510437041521
-1.42551779747009	1.57071328163147	0.0945966839790344	-0.058813851326704	-0.0553311035037041	-0.00850160606205463
-1.50504171848297	1.7016134262085	0.422866880893707	-0.0756228044629097	-0.0655005797743797	-0.00834395736455917
-1.49513041973114	1.8331446647644	0.702555775642395	-0.0905789211392403	-0.0738305747509003	-0.00825147051364183
-1.5495400428772	1.96461534500122	0.93245655298233	-0.103562347590923	-0.0814057663083076	-0.0136931473389268
-1.67015528678894	2.11699080467224	1.31328630447388	-0.116096884012222	-0.0933422148227692	-0.014557252638042
-1.82718682289124	2.08282828330994	1.48878383636475	-0.125555664300919	-0.101793557405472	-0.0149269700050354
-1.90934574604034	2.07314205169678	1.63232517242432	-0.133120164275169	-0.108792364597321	-0.0175431743264198
-1.82967007160187	2.17646622657776	1.83083426952362	-0.136803790926933	-0.111917018890381	-0.0185229200869799
-1.87286067008972	2.27022194862366	1.88520705699921	-0.14000141620636	-0.112755201756954	-0.0175208803266287
-1.92919456958771	2.3738329410553	1.87131452560425	-0.14308100938797	-0.112140238285065	-0.014896803535521
-1.8639714717865	2.43717360496521	1.97871720790863	-0.150116935372353	-0.11575873196125	-0.0129421865567565
-1.95235121250153	2.5829746723175	2.1765763759613	-0.158397376537323	-0.118536949157715	-0.010585218667984
-2.01970720291138	2.74828433990479	2.27718329429626	-0.169126436114311	-0.121885813772678	-0.0108553990721703
-2.01353454589844	3.01042318344116	2.42639851570129	-0.183589175343513	-0.126686483621597	-0.0109331272542477
-2.10903525352478	3.2749617099762	2.60788989067078	-0.199750229716301	-0.135555610060692	-0.0117210149765015
-2.24757981300354	3.55449843406677	2.88382411003113	-0.216210052371025	-0.145539686083794	-0.0102128516882658
-2.47423100471497	3.72276616096497	3.06179189682007	-0.233639612793922	-0.155453726649284	-0.00588340917602181
-2.72871804237366	3.94755172729492	3.23097205162048	-0.252070993185043	-0.166802123188972	-0.00262319180183113
-2.90455341339111	4.24788188934326	3.5396420955658	-0.274818390607834	-0.182412922382355	-0.00393938133493066
-3.02532029151917	4.61494874954224	3.92185592651367	-0.298943758010864	-0.196594506502151	-0.00545994332060218
-3.1903121471405	4.89526796340942	4.1186203956604	-0.318752229213715	-0.20810367166996	-0.00781122129410505
-3.26034116744995	5.21602773666382	4.29637765884399	-0.334722429513931	-0.217335179448128	-0.00888938177376986
-3.33479285240173	5.49562931060791	4.5084080696106	-0.350864797830582	-0.224558725953102	-0.00715818023309112
-3.5427885055542	5.77082443237305	4.67427349090576	-0.365044862031937	-0.232421576976776	-0.00426958873867989
-3.70461773872375	6.05104112625122	4.83641719818115	-0.383914619684219	-0.243042856454849	-0.00381491170264781
-3.90085649490356	6.41656446456909	5.07691287994385	-0.401368379592896	-0.254952043294907	-0.00585760828107595
-4.24369955062866	6.76728105545044	5.42825222015381	-0.425153255462646	-0.273371487855911	-0.00923023838549852
-4.57072496414185	7.2061882019043	5.82722568511963	-0.453112363815308	-0.296928316354752	-0.0128334425389767
-4.90267848968506	7.6496319770813	6.09665250778198	-0.475641399621964	-0.317833334207535	-0.0164546687155962
-5.24409437179565	8.04705142974854	6.31296348571777	-0.500949442386627	-0.333497077226639	-0.0204882025718689
-5.41044330596924	8.57753276824951	6.6073112487793	-0.523633122444153	-0.347096502780914	-0.0219706129282713
-5.80453300476074	9.02849102020264	6.87428617477417	-0.549968242645264	-0.363295495510101	-0.0218024384230375
-6.05447387695313	9.5401086807251	7.17202043533325	-0.575765192508698	-0.379522860050201	-0.0204921532422304
-6.25714588165283	9.90446853637695	7.40717554092407	-0.59662926197052	-0.391999572515488	-0.0214438289403915
-6.3705940246582	10.2408628463745	7.56711483001709	-0.612802743911743	-0.397448569536209	-0.0202946439385414
-6.34372520446777	10.5860462188721	7.88480234146118	-0.628718078136444	-0.400881201028824	-0.0182883534580469
-6.37113285064697	10.7618637084961	8.21140766143799	-0.64576917886734	-0.40436914563179	-0.0143240569159389
-6.23161888122559	11.0347099304199	8.53717041015625	-0.661639332771301	-0.405052959918976	-0.00570947397500277
-6.31727361679077	11.1530141830444	8.91144752502441	-0.676807999610901	-0.410867780447006	0.00120038026943803
-6.27200269699097	11.2387399673462	9.2481050491333	-0.689568340778351	-0.411200106143951	0.00319400941953063
-6.26798915863037	11.451229095459	9.54612731933594	-0.704040229320526	-0.420733481645584	0.00250098807737231
-6.30087041854858	11.5103979110718	9.84014511108398	-0.716678619384766	-0.427184373140335	0.00311913504265249
-6.05958843231201	11.5858669281006	9.95759868621826	-0.717041432857513	-0.418825209140778	0.00766077218577266
-5.83494710922241	11.6155643463135	10.0503120422363	-0.72004109621048	-0.412549048662186	0.0147788291797042
-5.71742153167725	11.5608348846436	10.3102970123291	-0.726771771907806	-0.40763732790947	0.0205906592309475
-5.72508239746094	11.5379552841187	10.6573715209961	-0.739227294921875	-0.413088351488113	0.0238539464771748
-5.52280473709106	11.5706977844238	11.030969619751	-0.748402833938599	-0.412480533123016	0.0259056426584721
-5.62499570846558	11.5842933654785	11.1584243774414	-0.755158245563507	-0.413293153047562	0.0277601480484009
-5.57798480987549	11.438943862915	11.1549711227417	-0.749425232410431	-0.408035129308701	0.0292539000511169
-5.63865423202515	11.2719869613647	10.9060087203979	-0.738524675369263	-0.406338214874268	0.0262672677636147
-5.71161460876465	11.2436580657959	10.5340709686279	-0.726660788059235	-0.405923664569855	0.0212273728102446
-5.72579956054688	11.2136611938477	10.3625183105469	-0.723987579345703	-0.408727914094925	0.0164442360401154
-5.90148830413818	11.34255027771	10.3666973114014	-0.727167010307312	-0.41256457567215	0.0124556720256805
-6.01018095016479	11.5552358627319	10.2225046157837	-0.727758049964905	-0.417061030864716	0.0102351345121861
-6.11100196838379	11.5939302444458	10.3526525497437	-0.74436366558075	-0.427730172872543	0.00969646777957678
-6.20712661743164	11.6338396072388	10.2119846343994	-0.738951086997986	-0.42644664645195	0.00986994244158268
-6.35369682312012	11.692720413208	10.204779624939	-0.743469536304474	-0.431332260370255	0.00954494532197714
-6.42975902557373	11.6582984924316	10.4290409088135	-0.751973927021027	-0.439401358366013	0.00758663332089782
-6.4268536567688	11.7195625305176	10.865574836731	-0.757966756820679	-0.447550714015961	0.00287995696999133
-6.46868181228638	11.8014659881592	11.0199947357178	-0.768382370471954	-0.455992609262466	-0.00248225219547749
-6.50178718566895	11.8439197540283	11.0682401657104	-0.770028471946716	-0.456810712814331	-0.00408902997151017
-6.55596542358398	11.994065284729	10.9003000259399	-0.766211271286011	-0.453953176736832	-0.00176923396065831
-6.70787858963013	12.0814847946167	10.3184499740601	-0.752729117870331	-0.441125899553299	0.00584415253251791
-6.67998886108398	12.2659931182861	10.3466186523438	-0.766479253768921	-0.444085657596588	0.0134591702371836
-6.84093809127808	12.5157308578491	10.6524324417114	-0.793336808681488	-0.455676287412643	0.0169517248868942
-7.01584482192993	12.9530553817749	10.8186101913452	-0.80675482749939	-0.464872777462006	0.0148209361359477
-7.11523199081421	13.3735074996948	10.8152046203613	-0.817842185497284	-0.466386526823044	0.0104477051645517
-7.26925277709961	13.6983337402344	11.4420518875122	-0.855845749378204	-0.488364607095718	0.00314709637314081
-7.58225393295288	14.0086851119995	11.6988477706909	-0.876287281513214	-0.506948888301849	-0.00103734852746129
-7.82730150222778	14.3065099716187	12.0122852325439	-0.89874678850174	-0.52781480550766	-0.00340390019118786
-8.05772876739502	14.6170387268066	12.2324485778809	-0.917267560958862	-0.544824540615082	-0.00242962618358433
-8.32161331176758	14.8890781402588	11.8503532409668	-0.909345388412476	-0.546877562999725	-0.00031665206188336
-8.43167400360107	15.1888580322266	11.0511751174927	-0.889726281166077	-0.531780600547791	0.00515223667025566
-8.53043270111084	15.4348134994507	10.8641605377197	-0.909450232982636	-0.542857706546783	0.00896828807890415
-8.81618595123291	15.7322959899902	11.4278402328491	-0.941498517990112	-0.560820996761322	0.00969997514039278
-9.0991678237915	16.1110649108887	12.1807470321655	-0.972369849681854	-0.585866630077362	0.00196216488257051
-9.57419395446777	16.2301292419434	13.0216503143311	-1.00611448287964	-0.620862007141113	-0.0112787755206227
-9.79862499237061	16.4356727600098	13.2974557876587	-1.01383996009827	-0.639852702617645	-0.0204150322824717
-9.83729553222656	16.6253643035889	13.7859039306641	-1.03246414661407	-0.649096012115479	-0.0182912908494473
-9.87164783477783	16.5046901702881	14.4476938247681	-1.06022357940674	-0.664033532142639	-0.0145557206124067
-9.70130634307861	16.4086608886719	14.7073650360107	-1.05479919910431	-0.652805089950562	-0.0108036296442151
-9.48519706726074	16.4723567962646	13.712550163269	-1.01008367538452	-0.616183221340179	-0.00605899887159467
-9.39444828033447	16.5078029632568	13.4054298400879	-1.01391267776489	-0.622904658317566	-0.00387338362634182
-9.5585823059082	16.5428047180176	13.5619983673096	-1.0306361913681	-0.638646841049194	-0.000863573630340397
-9.66745185852051	16.7979507446289	14.1404466629028	-1.05314993858337	-0.65296459197998	0.00108030205592513
-9.6215238571167	16.9042091369629	14.4405946731567	-1.06431460380554	-0.654912114143372	0.00226554553955793
-9.428053855896	16.7992687225342	14.6117353439331	-1.06126236915588	-0.645848453044891	0.00346930301748216
-9.30739974975586	16.5970840454102	14.7410984039307	-1.06336104869843	-0.644403040409088	0.00518275331705809
-9.25408363342285	16.5005626678467	14.4717531204224	-1.04516792297363	-0.632001221179962	0.00649391394108534
-9.20743656158447	16.4851551055908	14.1758499145508	-1.03174448013306	-0.621291041374207	0.00746622076258063
-9.22348308563232	16.6341533660889	14.1131448745728	-1.03404974937439	-0.615749895572662	0.00913529563695192
-9.26786136627197	16.8956966400146	14.293116569519	-1.05494463443756	-0.624053955078125	0.0120179858058691
-9.32559776306152	17.1368274688721	14.8293380737305	-1.09169578552246	-0.642398476600647	0.0135247679427266
-9.43373870849609	17.349552154541	14.7730293273926	-1.08665478229523	-0.647464275360107	0.0135671654716134
-9.54901885986328	17.2971897125244	13.9974412918091	-1.05696308612823	-0.642170369625092	0.012368350289762
-9.53695774078369	17.2150745391846	13.5661897659302	-1.0458767414093	-0.636920869350433	0.0121405562385917
-9.6091480255127	17.2096538543701	14.1078977584839	-1.06935095787048	-0.648854792118073	0.0117196729406714
-9.79421138763428	17.5610980987549	14.4098491668701	-1.08292078971863	-0.658995747566223	0.00689199706539512
-9.99813270568848	18.0040054321289	14.4430494308472	-1.10372197628021	-0.676706612110138	0.0039693177677691
-10.293249130249	18.3341102600098	14.5506296157837	-1.13791930675507	-0.693488836288452	0.00792337581515312
-10.344672203064	18.749942779541	14.9704675674438	-1.17401337623596	-0.706724524497986	0.0157758351415396
-10.4219036102295	18.8729953765869	14.9432811737061	-1.17902982234955	-0.706452548503876	0.0172620769590139
-10.5004186630249	19.0854606628418	14.5404586791992	-1.16665065288544	-0.705895066261292	0.0138648524880409
-10.7711772918701	19.1769676208496	14.1627740859985	-1.16043150424957	-0.708409428596497	0.00885141361504793
-10.9852962493896	19.3118019104004	13.8913345336914	-1.16143000125885	-0.712225615978241	0.00414603762328625
-11.2469263076782	19.4769344329834	13.8143615722656	-1.16562414169312	-0.718268036842346	-0.00223695649765432
-11.5198593139648	19.6796207427979	14.5852870941162	-1.20831775665283	-0.75660502910614	-0.00907309725880623
-11.6671075820923	19.7273998260498	15.2998170852661	-1.22709214687347	-0.779667377471924	-0.015248048119247
-11.6259622573853	19.5896968841553	15.4791831970215	-1.22066426277161	-0.782814979553223	-0.018827598541975
-11.4333600997925	19.3921852111816	15.4804601669312	-1.21275591850281	-0.77653169631958	-0.0147869708016515
-11.1664514541626	19.262825012207	15.3083763122559	-1.20209109783173	-0.754940927028656	-0.00366211542859674
-10.9054088592529	19.1826553344727	15.2240343093872	-1.19846618175507	-0.733890473842621	0.00555809400975704
-10.7526445388794	19.2822513580322	15.0486278533936	-1.19188666343689	-0.716287195682526	0.00935408845543861
-10.7331571578979	19.5771598815918	14.8169584274292	-1.19522452354431	-0.708234667778015	0.00997816771268845
-10.7770652770996	19.8181743621826	14.4208917617798	-1.19171130657196	-0.701898038387299	0.0107920225709677
-10.8290538787842	19.9469318389893	14.1219053268433	-1.19710731506348	-0.705468952655792	0.0132632525637746
-10.9375171661377	19.9649333953857	14.2704029083252	-1.20238316059113	-0.720486760139465	0.0105762146413326
-10.9356746673584	19.7445755004883	14.4468669891357	-1.19138216972351	-0.725831687450409	0.00837952550500631
-10.8748741149902	19.6489658355713	14.4154958724976	-1.17272770404816	-0.717944502830505	0.0103160729631782
-10.8183612823486	19.5208549499512	13.9276313781738	-1.14831578731537	-0.698555588722229	0.0136060705408454
-10.7297773361206	19.4685955047607	13.193247795105	-1.12924480438232	-0.677856802940369	0.0182428974658251
-10.9326333999634	19.6746311187744	12.9911766052246	-1.13246524333954	-0.673153102397919	0.0175151377916336
-11.0639362335205	20.251049041748	13.3342161178589	-1.16487181186676	-0.682116508483887	0.0204914789646864
-11.3143014907837	20.6555233001709	14.0017910003662	-1.21296358108521	-0.714579224586487	0.0170792229473591
-11.6941947937012	21.0872936248779	14.6075143814087	-1.23545455932617	-0.745186626911163	0.00930928718298674
-11.947208404541	21.2642002105713	14.8062534332275	-1.23922514915466	-0.757754683494568	0.00645366962999105
-12.128698348999	21.4284057617188	15.1738176345825	-1.26176416873932	-0.77754020690918	0.0066378265619278
-12.1820697784424	21.6386280059814	15.242956161499	-1.259845495224	-0.7779421210289	0.00395212601870298
-12.2701654434204	21.7320232391357	16.188512802124	-1.30639171600342	-0.806625723838806	0.00703395716845989
-12.2899208068848	21.8493595123291	17.594123840332	-1.36150419712067	-0.835358679294586	0.0138250514864922
-12.2511138916016	22.1294269561768	18.015926361084	-1.36961257457733	-0.834179103374481	0.0205489862710238
-12.0681953430176	22.3897609710693	17.288969039917	-1.36045157909393	-0.818685114383698	0.0293564721941948
-12.0164861679077	22.3907985687256	17.129093170166	-1.36754870414734	-0.816230177879334	0.0376292951405048
-12.0156002044678	22.2873382568359	17.5671615600586	-1.37969052791595	-0.826398015022278	0.0367032438516617
-12.0504236221313	22.2279262542725	17.3630619049072	-1.36390423774719	-0.824893832206726	0.0280917938798666
-12.4998626708984	22.5434818267822	16.7301273345947	-1.35100758075714	-0.834937751293182	0.0225040335208178
-12.9518804550171	22.7986488342285	16.5660724639893	-1.36453855037689	-0.853247344493866	0.0226041488349438
-13.1525859832764	22.9505844116211	16.9061317443848	-1.38776826858521	-0.868964076042175	0.0163281317800283
-13.3241024017334	23.3777980804443	17.7853946685791	-1.43338251113892	-0.891022920608521	0.0208281334489584
-13.3397626876831	23.7343730926514	17.391731262207	-1.42206907272339	-0.876877546310425	0.0220848079770803
-13.334041595459	23.8613891601563	17.5945777893066	-1.45385444164276	-0.894318521022797	0.0265002325177193
-13.4216413497925	23.9899482727051	17.7992763519287	-1.46213722229004	-0.900655329227448	0.02971919067204
-13.5111141204834	23.9662857055664	17.6519775390625	-1.45115077495575	-0.897900879383087	0.0249919984489679
-13.5262756347656	24.0334968566895	17.3372230529785	-1.43954837322235	-0.893989980220795	0.0244447831064463
-13.6107082366943	24.0790882110596	17.4455528259277	-1.45088303089142	-0.910036325454712	0.01933279260993
-13.5921220779419	24.2463302612305	17.5264263153076	-1.45725333690643	-0.908052921295166	0.0189355090260506
-13.4845638275146	24.4158382415771	18.8951778411865	-1.52234971523285	-0.944330871105194	0.0270263198763132
-13.4028177261353	24.7234954833984	19.8054828643799	-1.54939830303192	-0.950432121753693	0.0373516045510769
-13.2852430343628	24.78173828125	19.1960029602051	-1.5225887298584	-0.921990692615509	0.0443521440029144
-12.9510669708252	24.5190448760986	18.8365783691406	-1.51164972782135	-0.899728238582611	0.0524554811418056
-12.8177824020386	24.5899543762207	19.2259826660156	-1.53245866298676	-0.905677616596222	0.0623779557645321
-12.9487819671631	24.9524040222168	19.4149360656738	-1.54546654224396	-0.912444651126862	0.0608170665800571
-12.9908027648926	25.15625	20.20627784729	-1.5785493850708	-0.92850136756897	0.0583384484052658
-12.7965335845947	25.0637531280518	20.3179092407227	-1.57183682918549	-0.921594798564911	0.0604444369673729
-12.1771039962769	24.5013694763184	19.8989715576172	-1.54111218452454	-0.893154859542847	0.0704309493303299
-11.3934783935547	23.5941047668457	20.1398162841797	-1.51632761955261	-0.866205632686615	0.0787916854023933
-10.9248924255371	22.7197875976563	20.4825687408447	-1.48267507553101	-0.842917561531067	0.0778444483876228
-10.6389064788818	22.0450191497803	20.7811241149902	-1.46504747867584	-0.833853542804718	0.075128935277462
-10.3072881698608	21.4356842041016	20.3185710906982	-1.42401814460754	-0.808256983757019	0.0736325681209564
-9.77525615692139	20.570671081543	20.2623348236084	-1.39867782592773	-0.785152733325958	0.0779115408658981
-9.04334449768066	19.2831363677979	19.8522243499756	-1.34212756156921	-0.746659934520721	0.0753995850682259
-8.15067481994629	17.5020980834961	19.2503051757813	-1.262091755867	-0.70804888010025	0.0699806734919548
-7.05246019363403	15.0618000030518	17.8143463134766	-1.12343919277191	-0.625107705593109	0.0613928511738777
-5.83006811141968	12.5892915725708	16.5995445251465	-0.989574670791626	-0.547789633274078	0.0563705340027809
-4.83603811264038	10.5219125747681	15.2863864898682	-0.865314841270447	-0.473767399787903	0.053117498755455
-3.9281702041626	8.65946102142334	14.508996963501	-0.778951704502106	-0.425053924322128	0.0481703244149685
-2.96112036705017	6.79017066955566	13.2583770751953	-0.671704649925232	-0.367006927728653	0.0380370877683163
-1.94570291042328	5.0762882232666	11.9974937438965	-0.564330697059631	-0.312458544969559	0.0259594973176718
-1.03713929653168	3.51889610290527	10.2211570739746	-0.447055041790009	-0.243662193417549	0.021594749763608
-0.181470841169357	2.16239285469055	7.89364242553711	-0.325053602457047	-0.161146253347397	0.0231429953128099
0.598781049251556	0.871746063232422	6.43411779403687	-0.242640286684036	-0.105003848671913	0.0265711937099695
0.572130143642426	0.495259493589401	2.75454807281494	-0.086387611925602	-0.0318800806999207	0.0152043579146266
0.254385560750961	0.204624325037003	0.245936825871468	-0.0070985653437674	-0.00073209113907069	0.00351203116588295
0.250454604625702	-0.084650531411171	0.279895097017288	-0.00135903828777373	0.00148628896567971	0.00595512939617038
0.230971470475197	0.0316572040319443	6.16352626821026E-05	-0.00325494026765227	-0.000307725538732484	0.00501238973811269
0.282031178474426	0.0752405226230621	-0.154653370380402	-0.0044989176094532	0.000194805543287657	0.0037236837670207
0.26039907336235	0.0606067180633545	-0.246807336807251	-0.00403562374413013	-0.00100013706833124	0.00186592224054039
0.230864673852921	0.151503428816795	-0.361781656742096	-0.00446193525567651	-0.000315406970912591	0.00202734326012433
0.175139874219894	0.179959088563919	-0.424856394529343	-0.00485669961199164	-0.00280936039052904	0.00220599514432251
-0.0270032547414303	0.166493058204651	-0.480703234672546	-0.00423217052593827	-0.00635803956538439	0.00244952226057649
-0.15067832171917	0.239904955029488	-0.455791056156158	-0.00553904240950942	-0.00970250554382801	0.00305599370039999
-0.120259821414948	0.327280163764954	-0.526435792446136	-0.00805135536938906	-0.00926132779568434	0.00462263310328126
-0.0213157385587692	0.365538626909256	-0.503022015094757	-0.00814721640199423	-0.00655113672837615	0.00458397157490253
0.0335121750831604	0.293599635362625	-0.490602642297745	-0.0069385664537549	-0.00358347524888814	0.00422306312248111
-0.0425726473331451	0.24127584695816	-0.445480197668076	-0.00519567728042603	-0.00657816091552377	0.00355566409416497
-0.128145530819893	0.232008561491966	-0.339882880449295	-0.00439764512702823	-0.0078280670568347	0.00244572944939137
-0.149176195263863	0.306151360273361	-0.293789267539978	-0.00686048530042171	-0.00660903565585613	0.00167929322924465
-0.0429639965295792	0.573550522327423	-0.285071313381195	-0.00959348771721125	-0.00645429128780961	2.93600332952337E-05
0.000326775974826887	0.689762115478516	-0.314387619495392	-0.013399220071733	-0.00509806908667088	-0.000190453109098598
-0.0629367902874947	0.76382976770401	-0.137476846575737	-0.0145802656188607	-0.00542275886982679	-0.00101822789292783
-0.0772245302796364	0.741926789283752	-0.192079067230225	-0.0136543428525329	-0.00682199792936444	0.000632526935078204
-0.172809943556786	0.647040486335754	-0.214272722601891	-0.0111859049648046	-0.00809463579207659	0.00158672477118671
-0.340843498706818	0.566219329833984	-0.239286690950394	-0.0107254749163985	-0.00909906066954136	0.00233467319048941
-0.310532540082932	0.554231584072113	-0.164297953248024	-0.00914681889116764	-0.0101319393143058	0.00281398626975715
-0.385228723287582	0.462153375148773	-0.165720209479332	-0.00967221148312092	-0.0089034978300333	0.00314017687924206
-0.35670268535614	0.49612283706665	-0.215993076562881	-0.00880202651023865	-0.0104610892012715	0.0025556746404618
-0.344164073467255	0.451391160488129	-0.216727018356323	-0.0083219762891531	-0.00954132061451674	0.00123842910397798
-0.277226060628891	0.443450301885605	-0.20213583111763	-0.00638531986624002	-0.00737756909802556	-0.000173611493664794
-0.206054121255875	0.373352915048599	-0.233056798577309	-0.00659839762374759	-0.00473658135160804	-0.00119144574273378
-0.0992611572146416	0.477525591850281	-0.11999473720789	-0.00694825407117605	-0.00451465509831905	-0.000866062473505735
-0.202133148908615	0.504542887210846	-0.048817154020071	-0.00850124191492796	-0.00574431521818042	0.00100708869285882
-0.355319678783417	0.437152028083801	-0.0806400179862976	-0.00837709289044142	-0.00890787877142429	0.00285058794543147
-0.439514368772507	0.361491620540619	-0.0488078147172928	-0.00785198621451855	-0.0106533048674464	0.00416578771546483
-0.406648308038712	0.36502331495285	-0.0683766454458237	-0.00686561642214656	-0.00997249223291874	0.00616067741066217
-0.280828505754471	0.362300187349319	-0.007229785900563	-0.00717532355338335	-0.00807871017605066	0.00716220866888762
-0.136663734912872	0.353159844875336	0.021941889077425	-0.00493127759546041	-0.00496937381103635	0.00586151331663132
-0.102349519729614	0.298578351736069	0.00652378471568227	-0.00462987553328276	-0.00404733372852206	0.00324884639121592
-0.113622590899467	0.338918447494507	0.0267428904771805	-0.00444681150838733	-0.00272194179706275	-0.000736626097932458
-0.000641051679849625	0.464396178722382	0.07787174731493	-0.00778065342456102	-0.00131093012169003	-0.00362951727584004
0.0708841681480408	0.676611423492432	0.15189228951931	-0.0101076792925596	-0.000590137031394988	-0.00280840275809169
0.0777334421873093	0.768591403961182	0.126765459775925	-0.0137746408581734	0.00205050129443407	-0.000677039672154933
0.0873269364237785	0.863917410373688	0.185585170984268	-0.013756169937551	0.000838204519823194	-9.31188878894318E-06
-0.0828950181603432	0.742239058017731	0.288393139839172	-0.0119305420666933	-0.00345420651137829	0.000449652288807556
-0.268461495637894	0.543953716754913	0.294011265039444	-0.00905197393149138	-0.00442192517220974	0.00269384472630918
-0.327074646949768	0.377592951059341	0.266668856143951	-0.00582677079364657	-0.00556936440989375	0.00514951767399907
-0.306049883365631	0.254542946815491	0.270885407924652	-0.00299271731637418	-0.00515426089987159	0.00510003790259361
-0.11948461830616	0.253475815057755	0.276301115751266	-0.00220435997471213	-0.00349413393996656	0.00442656548693776
0.165704429149628	0.260393559932709	0.405638188123703	-0.001069201156497	0.00231743906624615	0.00155295035801828
0.359551906585693	0.27264192700386	0.361355841159821	-0.00265991687774658	0.00722988927736878	0.000914742238819599
0.31720232963562	0.230271473526955	0.387135207653046	-0.00241876789368689	0.00726472493261099	0.00100984412711114
0.153172105550766	0.283615350723267	0.405564427375793	-0.00214988738298416	0.00290997442789376	0.000864964793436229
-0.0815920606255531	0.229341819882393	0.440353035926819	-0.00397811736911535	4.71393504994921E-05	0.00252203200943768
-0.131021425127983	0.377531200647354	0.457642138004303	-0.00480505032464862	-0.00234283111058176	0.00318481610156596
-0.0970800146460533	0.35511177778244	0.367026656866074	-0.00610142340883613	-0.000994120258837938	0.0026806304231286
-0.0265379343181849	0.372683376073837	0.447576493024826	-0.00392042705789208	0.000296743557555601	0.000846280483528972
0.0530525855720043	0.285315632820129	0.396987468004227	-0.00329859368503094	0.00378079526126385	0.00168308231513947
0.0861261039972305	0.247137069702148	0.432692408561707	-0.00306519237346947	0.00258806045167148	0.00171843159478158
-0.0121557777747512	0.329164206981659	0.538676917552948	-0.00318545592017472	0.000811004545539618	0.00169430312234908
-0.136993318796158	0.263695299625397	0.522083520889282	-0.00391267938539386	-0.000941449543461204	0.00228266906924546
-0.118739031255245	0.334157109260559	0.534352481365204	-0.00370745826512575	-0.0020271276589483	0.00256570521742105
-0.177470579743385	0.278451442718506	0.46361169219017	-0.00424956809729338	-0.000988116837106645	0.00271469121798873
-0.0803759023547173	0.259505987167358	0.535120189189911	-0.00350481295026839	0.000396871793782339	0.00312107731588185
-0.123139321804047	0.34850212931633	0.57621705532074	-0.00338437268510461	-0.000378736236598343	0.00124833837617189
-0.27634271979332	0.371771067380905	0.530995666980743	-0.00453598005697131	-0.00310012442059815	-9.6720912551973E-05
-0.450571030378342	0.379164010286331	0.579915702342987	-0.00540420366451144	-0.00558241875842214	-0.000594301265664399
-0.477042824029922	0.441258639097214	0.663924098014832	-0.0058357329107821	-0.00568471197038889	0.000225584852159955
-0.475278347730637	0.449001282453537	0.667994797229767	-0.00642901938408613	-0.00539687369018793	0.00241763773374259
-0.405012398958206	0.528986811637878	0.72749662399292	-0.00529090035706759	-0.00576775940135121	0.00162739562802017
-0.283619999885559	0.68794709444046	0.841801762580872	-0.00798979215323925	-0.00215977220796049	0.000204175434191711
-0.173237264156342	0.861947000026703	0.85032445192337	-0.0131347710266709	0.0018893574597314	-0.00180802762042731
-0.046403169631958	0.915622115135193	1.02482628822327	-0.0114965485408902	0.00305898254737258	-0.00499346666038036
0.327406883239746	0.519184172153473	1.03308057785034	-0.00360606890171766	0.0116421915590763	-0.0066097304224968
0.30599507689476	0.0840752348303795	0.932702481746674	0.00601016217842698	0.0129526685923338	-0.00200043036602438
0.179760247468948	-0.258738160133362	0.968674838542938	0.0134679265320301	0.0111709982156754	-0.00092380354180932
-0.0518471710383892	-0.391740947961807	0.954200148582459	0.0157643873244524	0.00833163224160671	0.00396505137905478
-0.190817356109619	-0.232976049184799	0.917284488677979	0.0126964589580894	0.00495682191103697	0.00366020435467362
-0.307008057832718	0.0638943463563919	0.979306519031525	0.00631526159122586	0.00215665344148874	0.0018664738163352
-0.366175621747971	0.401877164840698	1.08155763149261	0.00010994377953466	0.00120842969045043	2.04921070690034E-05
-0.386337250471115	0.675941526889801	1.14975666999817	-0.00789258163422346	-0.00243980204686522	-0.00261197565123439
-0.558313071727753	1.03183221817017	1.61945223808289	-0.0420608706772327	-0.0281395744532347	-0.00821589305996895
-1.15558433532715	1.59870433807373	1.85956740379333	-0.0833078846335411	-0.0622628517448902	-0.0139414267614484
-1.86655747890472	2.36865901947021	2.12379455566406	-0.13311579823494	-0.102876417338848	-0.0206196680665016
-2.574054479599	3.19519948959351	2.50586938858032	-0.181541100144386	-0.145737141370773	-0.0248992908746004
-3.31041026115417	3.91942358016968	2.80138826370239	-0.226618155837059	-0.187997594475746	-0.027471361681819
-3.99661254882813	4.59447145462036	3.06674003601074	-0.261598318815231	-0.220085695385933	-0.0308445729315281
-4.56257724761963	5.16217136383057	3.41467976570129	-0.296383291482925	-0.249676004052162	-0.0369979180395603
-4.9382381439209	5.95078134536743	3.81773829460144	-0.326096534729004	-0.274644762277603	-0.0435484200716019
-5.22783470153809	6.7310643196106	4.22797441482544	-0.361935079097748	-0.297147393226624	-0.046648308634758
-5.63175344467163	7.4086766242981	4.57358455657959	-0.402126371860504	-0.320156812667847	-0.0434750132262707
-6.0937614440918	7.99257183074951	4.89403581619263	-0.442316442728043	-0.343953490257263	-0.0386033914983273
-6.47838544845581	8.43354797363281	5.41685914993286	-0.484833896160126	-0.372948795557022	-0.0350892022252083
-7.09611082077026	8.782790184021	6.0521559715271	-0.529805243015289	-0.407477825880051	-0.0345733240246773
-7.7894492149353	9.37418746948242	6.8592472076416	-0.569484829902649	-0.450629472732544	-0.0443972051143646
-8.53678035736084	9.74601650238037	7.81225347518921	-0.608403563499451	-0.497214376926422	-0.061848659068346
-9.24512004852295	10.1099185943604	8.60406017303467	-0.636261701583862	-0.543793857097626	-0.0825779438018799
-9.90138149261475	10.3675537109375	9.26008987426758	-0.663415431976318	-0.586266100406647	-0.103505536913872
-10.4493007659912	10.5773487091064	9.98226833343506	-0.692828714847565	-0.628338038921356	-0.120113953948021
-10.9611501693726	10.945779800415	10.4660224914551	-0.712899923324585	-0.653443455696106	-0.127133086323738
-11.2316112518311	11.5968074798584	10.9838285446167	-0.74786514043808	-0.67495334148407	-0.125995665788651
-11.3853597640991	12.1138229370117	11.6266937255859	-0.787948429584503	-0.693380236625671	-0.120245225727558
-11.5022535324097	12.6225519180298	12.3987731933594	-0.835369169712067	-0.708188652992249	-0.109856240451336
-11.6173887252808	13.1020154953003	13.2172622680664	-0.875961542129517	-0.720458984375	-0.0973347350955009
-11.730357170105	13.5966815948486	13.8917007446289	-0.91394978761673	-0.738441169261932	-0.0929799526929855
-11.8684244155884	13.9633760452271	14.2090330123901	-0.937731623649597	-0.750902056694031	-0.0945620685815811
-12.0371541976929	14.2735261917114	14.4772033691406	-0.956467568874359	-0.763802707195282	-0.0952966138720512
-12.2459707260132	14.7193288803101	14.8501205444336	-0.978850662708282	-0.776262879371643	-0.0967164114117622
-12.3094778060913	15.3384981155396	15.0660724639893	-1.0037442445755	-0.784803509712219	-0.0936909168958664
-12.4204034805298	15.8950395584106	15.2159147262573	-1.02816379070282	-0.787171602249146	-0.0850203484296799
-12.4445705413818	16.4401473999023	15.1890811920166	-1.04778838157654	-0.783160626888275	-0.0735575184226036
-12.4466009140015	16.8227481842041	15.5691814422607	-1.0737487077713	-0.785510122776031	-0.0660516321659088
-12.416805267334	17.092170715332	15.7798709869385	-1.09082794189453	-0.784830272197723	-0.0602052882313728
-12.4141025543213	17.3703899383545	16.1781044006348	-1.11573576927185	-0.791438102722168	-0.0569834671914577
-12.417046546936	17.6943893432617	16.4981269836426	-1.13376986980438	-0.794743657112122	-0.0527730509638786
-12.4297208786011	17.9937934875488	16.655424118042	-1.14859545230865	-0.800041258335114	-0.0484060645103455
-12.453330039978	18.2572574615479	16.7654514312744	-1.1631737947464	-0.801363885402679	-0.0438909791409969
-12.40869140625	18.6802997589111	16.7897071838379	-1.17377078533173	-0.798535287380219	-0.040244784206152
-12.2478942871094	19.0130558013916	17.1206092834473	-1.19844710826874	-0.799172818660736	-0.0341766700148582
-12.1374750137329	19.2425327301025	17.2536430358887	-1.20885157585144	-0.792486310005188	-0.0263551492244005
-12.016562461853	19.5309028625488	17.5177516937256	-1.22792959213257	-0.796179294586182	-0.0193544216454029
-11.9890689849854	19.5473346710205	17.4856185913086	-1.23450362682343	-0.790643095970154	-0.0118200657889247
-11.8020763397217	19.6086521148682	17.3724040985107	-1.23047184944153	-0.777120292186737	-0.00741878757253289
-11.768835067749	19.6999454498291	17.2607154846191	-1.22917902469635	-0.767962276935577	-0.00705157173797488
-11.696120262146	19.9242267608643	16.9623584747314	-1.22914576530457	-0.761308789253235	-0.00321060116402805
-11.5271196365356	20.0808563232422	17.1757736206055	-1.24561786651611	-0.75929993391037	0.00339306425303221
-11.291690826416	20.319429397583	17.2757320404053	-1.25331914424896	-0.747677028179169	0.0107285119593143
-11.0444440841675	20.5522708892822	17.4011383056641	-1.27021968364716	-0.740573227405548	0.0207174886018038
-10.8754205703735	20.5700626373291	17.8837738037109	-1.29287469387054	-0.744802892208099	0.0293802339583635
-10.8151054382324	20.6961307525635	17.7075233459473	-1.28342986106873	-0.734961628913879	0.0335690826177597
-10.8135299682617	20.8220977783203	17.5486526489258	-1.28558242321014	-0.733646035194397	0.0379432067275047
-10.8777723312378	20.9943580627441	17.7551097869873	-1.30220556259155	-0.737510144710541	0.0432544946670532
-10.7783002853394	21.4225387573242	18.1221313476563	-1.32423782348633	-0.742182195186615	0.0462944991886616
-10.7717742919922	21.8173179626465	18.4379558563232	-1.34889256954193	-0.748615145683289	0.0490249507129192
-10.8457803726196	22.0646991729736	18.6383438110352	-1.3672947883606	-0.756795048713684	0.0536570064723492
-10.972526550293	22.2786884307861	19.1414241790771	-1.39137673377991	-0.774557113647461	0.0577598586678505
-11.1958751678467	22.3696784973145	19.3360862731934	-1.40027940273285	-0.786620378494263	0.055261954665184
-11.4853000640869	22.4425868988037	19.2489147186279	-1.40148389339447	-0.797645390033722	0.0440201051533222
-11.7244634628296	22.4874057769775	19.1822204589844	-1.39569401741028	-0.805979430675507	0.0353646613657475
-11.8222770690918	22.4134502410889	19.5075187683105	-1.41252267360687	-0.814458310604095	0.0356862246990204
-11.7618961334229	22.5639801025391	19.2615947723389	-1.40311217308044	-0.803585231304169	0.0398735590279102
-11.5800590515137	22.8376903533936	19.0914783477783	-1.40798759460449	-0.795243918895721	0.0480183623731136
-11.3886823654175	22.9823589324951	18.8815441131592	-1.41003620624542	-0.786779761314392	0.0586572848260403
-11.2962198257446	22.975564956665	19.1473159790039	-1.42400717735291	-0.791692554950714	0.0636986866593361
-11.3938980102539	23.0185737609863	19.5602531433105	-1.43723964691162	-0.802354156970978	0.0600611865520477
-11.5388345718384	22.8785285949707	19.3650226593018	-1.42423439025879	-0.802865266799927	0.0538877882063389
-11.6895132064819	22.6123237609863	19.1482181549072	-1.40615010261536	-0.8001788854599	0.0485614575445652
-11.7813348770142	22.4155673980713	19.1185874938965	-1.40208470821381	-0.800471246242523	0.0431967787444592
-11.8017606735229	22.3053417205811	19.4491710662842	-1.41621339321136	-0.81362110376358	0.035596776753664
-11.7872676849365	22.3797340393066	19.7872772216797	-1.42678117752075	-0.82138866186142	0.0348606891930103
-11.7933073043823	22.4079437255859	19.9077415466309	-1.43426787853241	-0.826964676380157	0.0336225591599941
-11.8764705657959	22.4561748504639	19.891809463501	-1.44065833091736	-0.83534699678421	0.0351504273712635
-12.1240358352661	22.6166553497314	19.6194248199463	-1.43494379520416	-0.837148070335388	0.031640887260437
-12.4341430664063	22.8595161437988	19.2160167694092	-1.43376529216766	-0.841908752918243	0.0297135449945927
-12.5806570053101	23.11354637146	19.3905372619629	-1.45971024036407	-0.853795409202576	0.0295369252562523
-12.5646343231201	23.3774700164795	20.0219631195068	-1.49946069717407	-0.868744552135468	0.0329227186739445
-12.4111022949219	23.6901741027832	20.6047229766846	-1.5226776599884	-0.878191113471985	0.0346746481955051
-12.3904962539673	23.8986644744873	20.396068572998	-1.52152895927429	-0.874225735664368	0.0370091944932938
-12.3753871917725	24.1148414611816	19.5365219116211	-1.49992024898529	-0.855844259262085	0.0426367074251175
-12.2817001342773	24.2544174194336	18.3988018035889	-1.47234725952148	-0.825252711772919	0.0507064200937748
-12.3269672393799	24.5333461761475	17.9614505767822	-1.47319722175598	-0.816891849040985	0.0574628822505474
-12.3339509963989	24.8436050415039	18.0998802185059	-1.48791253566742	-0.816948294639587	0.0606722831726074
-12.4487390518188	25.1977100372314	18.6370334625244	-1.52090394496918	-0.831785917282104	0.0650328248739243
-12.2599096298218	25.5732574462891	19.1375370025635	-1.54460573196411	-0.835796236991882	0.0714055746793747
-11.9070606231689	25.8294734954834	18.8566074371338	-1.54010152816772	-0.809363663196564	0.083493672311306
-11.6037740707397	25.8584938049316	18.8571338653564	-1.55119466781616	-0.79301393032074	0.0977989509701729
-12.1238193511963	25.7432880401611	18.8960628509521	-1.56030189990997	-0.81007045507431	0.0856642052531242
-12.1117687225342	25.7515068054199	18.6712856292725	-1.54016971588135	-0.828429639339447	0.0658091530203819
-12.4414100646973	25.7213077545166	18.3363132476807	-1.53014886379242	-0.843213617801666	0.0600123107433319
-12.79469871521	25.8317852020264	18.2394714355469	-1.5326224565506	-0.853190779685974	0.0643286481499672
-12.4238586425781	26.0883483886719	18.4851627349854	-1.54703152179718	-0.835320711135864	0.0780507400631905
-11.7119131088257	26.0859394073486	18.3831825256348	-1.54359805583954	-0.789486229419708	0.0927024111151695
-11.1549043655396	26.0583782196045	17.5473251342773	-1.50601387023926	-0.7477126121521	0.0965323001146317
-11.0086231231689	26.1082286834717	18.2733783721924	-1.54941976070404	-0.769611239433289	0.107474900782108
-11.0605125427246	26.2412071228027	18.4946193695068	-1.55563879013062	-0.763601362705231	0.113267749547958
-11.0795850753784	26.3064002990723	18.0245704650879	-1.54179906845093	-0.754576802253723	0.111129678785801
-11.1742458343506	26.2290287017822	16.920747756958	-1.50108683109283	-0.742036461830139	0.107974968850613
-11.3550672531128	25.946195602417	16.5480690002441	-1.48907434940338	-0.747750341892242	0.100893616676331
-11.3966093063354	25.8445777893066	17.237512588501	-1.50963318347931	-0.766170561313629	0.095283031463623
-11.5274143218994	25.863395690918	17.041919708252	-1.4833277463913	-0.760877668857574	0.086293488740921
-11.5915393829346	25.6374759674072	16.0643310546875	-1.43957686424255	-0.735887050628662	0.0840079709887505
-11.4747467041016	25.5545120239258	16.4964447021484	-1.46546626091003	-0.739433169364929	0.0902143120765686
-11.4898910522461	25.7798919677734	18.0314979553223	-1.52495920658112	-0.763888657093048	0.0928173884749413
-11.7878122329712	25.8619594573975	18.2658767700195	-1.52747511863708	-0.774335086345673	0.0856121182441711
-12.1141309738159	26.0793857574463	17.7681045532227	-1.51729452610016	-0.785089552402496	0.0823783203959465
-12.4099750518799	26.1632919311523	16.6657314300537	-1.49674344062805	-0.789457201957703	0.076410137116909
-12.562123298645	26.3063793182373	16.0381946563721	-1.48788285255432	-0.793238401412964	0.0699019208550453
-12.5931739807129	26.2441444396973	15.7499189376831	-1.46816253662109	-0.78562718629837	0.062180183827877
-12.7138347625732	26.2967891693115	16.0262107849121	-1.48284900188446	-0.793994963169098	0.0587229058146477
-12.7700605392456	26.5288753509521	16.822114944458	-1.51974534988403	-0.811942577362061	0.0608675964176655
-12.728175163269	26.9407768249512	16.6693267822266	-1.51527047157288	-0.803737819194794	0.0646980479359627
-12.4838781356812	27.0868396759033	16.3019275665283	-1.51797688007355	-0.785420298576355	0.0789678320288658
-12.1696834564209	27.0944881439209	16.4130153656006	-1.52437973022461	-0.782365024089813	0.08928082883358
-12.2005662918091	27.0034046173096	17.0651206970215	-1.54073488712311	-0.797250628471375	0.092088408768177
-12.3268308639526	26.9448623657227	17.4207572937012	-1.5445374250412	-0.8021120429039	0.0918051600456238
-12.4820995330811	27.0614814758301	17.2517013549805	-1.53809285163879	-0.798209607601166	0.0882966965436935
-12.5396146774292	27.4399795532227	16.8067874908447	-1.53887403011322	-0.793873250484467	0.0866151824593544
-12.4196166992188	27.7119598388672	16.5402889251709	-1.53910446166992	-0.786330878734589	0.0898247212171555
-12.1728744506836	27.8961925506592	16.393762588501	-1.53951263427734	-0.776793658733368	0.0979649946093559
-12.0450420379639	28.2809677124023	16.5718574523926	-1.5633579492569	-0.770161688327789	0.111711256206036
-11.9272937774658	28.8101634979248	16.7152576446533	-1.58626842498779	-0.766754329204559	0.122541278600693
-11.8436803817749	29.0364398956299	16.8910503387451	-1.59940159320831	-0.764622271060944	0.128874734044075
-11.6556444168091	28.9275283813477	17.6519680023193	-1.62440431118011	-0.767766296863556	0.134865552186966
-11.5264253616333	28.5865459442139	18.2878665924072	-1.6258978843689	-0.77059280872345	0.131494969129562
-11.8322563171387	28.4509162902832	19.0735569000244	-1.64396464824677	-0.795966327190399	0.121723733842373
-12.2036771774292	28.4978313446045	19.3947429656982	-1.65236401557922	-0.814439952373505	0.112983576953411
-12.3617753982544	28.8606662750244	19.3834533691406	-1.65818607807159	-0.824031293392181	0.110018126666546
-12.3559761047363	29.1894435882568	19.1906986236572	-1.66405439376831	-0.8232381939888	0.11343602836132
-12.003134727478	29.5048408508301	19.4448127746582	-1.68192768096924	-0.814408004283905	0.129237681627274
-11.4388437271118	29.558464050293	20.1476154327393	-1.7041426897049	-0.800489902496338	0.148302018642426
-11.1291551589966	29.546236038208	20.8529720306396	-1.72797524929047	-0.797242343425751	0.164793521165848
-11.0836315155029	29.7774295806885	20.9427738189697	-1.73638761043549	-0.796596050262451	0.170139580965042
-11.2776107788086	30.065092086792	20.0775299072266	-1.71160936355591	-0.785707294940948	0.165943771600723
-11.4452314376831	30.2205944061279	19.6543712615967	-1.71146774291992	-0.785321831703186	0.162158757448196
-11.2827014923096	30.2512836456299	19.878381729126	-1.70701944828033	-0.777092576026917	0.16269026696682
-10.9530611038208	30.2190380096436	20.3195552825928	-1.71647715568542	-0.769538938999176	0.169949471950531
-10.3064107894897	30.2025852203369	21.5409317016602	-1.75524723529816	-0.770795047283173	0.184968650341034
-9.76967811584473	30.0051555633545	22.3462657928467	-1.7691034078598	-0.755112648010254	0.198518052697182
-9.67444705963135	29.9480171203613	22.2850170135498	-1.76408445835114	-0.738795399665833	0.205747067928314
-9.81545925140381	30.0691223144531	21.9628963470459	-1.75541365146637	-0.737157702445984	0.203791081905365
-10.125509262085	30.1190986633301	22.0939235687256	-1.76156294345856	-0.747494995594025	0.198973163962364
-10.399112701416	30.2355842590332	22.2628612518311	-1.76118743419647	-0.764476835727692	0.188298046588898
-10.7746467590332	30.4481029510498	22.4239406585693	-1.77065789699554	-0.787913203239441	0.1774812489748
-11.2060689926147	30.4744129180908	22.1031093597412	-1.76216411590576	-0.807837903499603	0.164110749959946
-11.1669521331787	30.2966213226318	21.87522315979	-1.73597037792206	-0.793923437595367	0.154451578855515
-10.6753416061401	30.1441230773926	22.8651103973389	-1.76556253433228	-0.789698123931885	0.169477343559265
-10.3010702133179	29.8107681274414	24.1158542633057	-1.78883361816406	-0.794617295265198	0.179818972945213
-10.1966590881348	29.5190696716309	24.6955051422119	-1.79556965827942	-0.801228165626526	0.184687048196793
-10.199746131897	29.1862602233887	24.4282455444336	-1.76907217502594	-0.784659385681152	0.187523886561394
-10.2226934432983	28.762825012207	23.797492980957	-1.74012351036072	-0.775902569293976	0.185736760497093
-10.4274024963379	28.2777519226074	22.973539352417	-1.69828546047211	-0.774483799934387	0.170799806714058
-10.7511262893677	27.8550968170166	24.1288356781006	-1.72968888282776	-0.819250762462616	0.152018249034882
-11.1575775146484	27.4545383453369	24.9335041046143	-1.73405742645264	-0.853297829627991	0.126921325922012
-11.1382026672363	26.9451503753662	24.8846759796143	-1.69710516929626	-0.84899628162384	0.115957453846931
-10.7878074645996	26.0680885314941	24.2596969604492	-1.65683138370514	-0.823161900043488	0.118737161159515
-9.98658275604248	25.4058513641357	24.2773666381836	-1.63844108581543	-0.795411050319672	0.133101835846901
-9.17818355560303	24.5969371795654	25.1490478515625	-1.64225590229034	-0.776838004589081	0.142635852098465
-8.57100963592529	23.4005470275879	25.3211364746094	-1.60506212711334	-0.751635015010834	0.142312496900558
-8.03447818756104	22.0062007904053	24.2732372283936	-1.52445447444916	-0.712766170501709	0.140398412942886
-7.20085954666138	20.256404876709	22.6819305419922	-1.41747403144836	-0.65128618478775	0.136392191052437
-6.14066696166992	17.9976387023926	21.5782089233398	-1.30591142177582	-0.582237422466278	0.127650424838066
-5.00945043563843	15.6021165847778	19.8835697174072	-1.1774297952652	-0.520706415176392	0.118594855070114
-3.7880322933197	12.9128150939941	17.1317195892334	-1.00736820697784	-0.439298659563065	0.110693491995335
-2.7091543674469	10.0018863677979	15.4073238372803	-0.866644382476807	-0.378006398677826	0.10464159399271
-2.06072616577148	7.84577703475952	14.3066720962524	-0.751482367515564	-0.333601504564285	0.0948293432593346
-1.41317665576935	5.98338890075684	13.4387845993042	-0.652941644191742	-0.293807804584503	0.0808141157031059
-0.6525057554245	4.4096360206604	12.6378612518311	-0.562662899494171	-0.253879934549332	0.0661131367087364
-0.110369719564915	3.16308856010437	10.3278770446777	-0.435748517513275	-0.188436329364777	0.0538012757897377
0.277647912502289	2.03198218345642	8.19453907012939	-0.336408704519272	-0.141766995191574	0.0441986285150051
0.487547129392624	1.16588819026947	6.31923484802246	-0.246334493160248	-0.103250160813332	0.0374312922358513
0.1059165969491	0.732692718505859	2.07779979705811	-0.0898739174008369	-0.034919511526823	0.0140118412673473
0.1736049503088	0.132851645350456	0.0564661584794521	-0.012298665009439	-0.00104785594157875	0.00185471144504845
0.415548205375671	-0.323431640863419	0.204949796199799	-0.000281957618426532	0.00640845019370317	0.00769985094666481
0.228404507040977	-0.34740138053894	0.000453089509392157	-0.000617316167335957	0.00252358941361308	0.00808131229132414
0.0560606829822063	-0.304381489753723	-0.19503128528595	-0.00289299059659243	-0.00213796691969037	0.00709618628025055
-0.0273122191429138	-0.245787918567657	-0.191692352294922	-0.00404460588470101	-0.00342778488993645	0.00592723302543163
-0.134801492094994	-0.238014966249466	-0.360321611166	-0.00384619156830013	-0.00496284849941731	0.00672857975587249
-0.218265250325203	-0.313315749168396	-0.482442051172256	-0.00261155003681779	-0.0072351130656898	0.00698812212795019
-0.323311388492584	-0.382147997617722	-0.446798145771027	-0.000854653597343713	-0.00846583303064108	0.00666931038722396
-0.274697482585907	-0.442949920892715	-0.518656432628632	-6.67606364004314E-05	-0.00764758000150323	0.00675213988870382
-0.269359737634659	-0.37700217962265	-0.411331921815872	-0.000931916874833405	-0.00792848411947489	0.00677487999200821
-0.257714658975601	-0.260576635599136	-0.388052701950073	-0.00262259552255273	-0.00795350596308708	0.00699496548622847
-0.319318115711212	-0.186999201774597	-0.327988982200623	-0.00444410741329193	-0.00809464789927006	0.00792684685438871
-0.342256128787994	-0.133448451757431	-0.329858183860779	-0.00492135249078274	-0.00766161223873496	0.00825241953134537
-0.289105087518692	-0.155672878026962	-0.303762495517731	-0.00450523244217038	-0.0077907657250762	0.00904836691915989
-0.325680017471313	-0.176980033516884	-0.280128866434097	-0.00307391700334847	-0.00774983549490571	0.00850300211459398
-0.324461132287979	-0.13614946603775	-0.207553043961525	-0.00328663573600352	-0.00793493166565895	0.00892004370689392
-0.426617056131363	-0.022428946569562	-0.18681737780571	-0.00677484087646008	-0.00926769524812698	0.00848502200096846
-0.513290822505951	0.149490147829056	-0.206519484519958	-0.010114592500031	-0.0110253263264894	0.00632778368890285
-0.506232500076294	0.247168898582458	-0.150066956877708	-0.0101761054247618	-0.0116516333073378	0.00355216534808278
-0.492388904094696	0.270054787397385	-0.161352872848511	-0.012087726034224	-0.0106633584946394	0.00407834444195032
-0.42905992269516	0.261783987283707	-0.218025609850883	-0.0107457470148802	-0.0104566728696227	0.00547068100422621
-0.453031033277512	0.119068898260593	-0.211440652608871	-0.00862523913383484	-0.0101447571069002	0.00579952681437135
-0.503337979316711	0.023558720946312	-0.25543212890625	-0.00600567134097219	-0.0111592235043645	0.00730194011703134
-0.552841603755951	-0.0715672969818115	-0.283064305782318	-0.00551682431250811	-0.0114737330004573	0.00835087709128857
-0.603423476219177	-0.0613192096352577	-0.255061775445938	-0.00507465004920959	-0.0130067141726613	0.00926171615719795
-0.65663355588913	0.0442581586539745	-0.197140574455261	-0.00618310924619436	-0.0143939545378089	0.0092077637091279
-0.62478494644165	0.227139323949814	-0.17788177728653	-0.00944202300161123	-0.0144582446664572	0.00600057607516646
-0.635256469249725	0.417835026979446	-0.221226811408997	-0.0126726850867271	-0.0146426623687148	0.00330248125828803
-0.552981555461884	0.478207558393478	-0.204341068863869	-0.014083000831306	-0.0132491793483496	0.003439532360062
-0.548791348934174	0.428126573562622	-0.14545850455761	-0.012142188847065	-0.0123448492959142	0.00346814608201385
-0.490215301513672	0.433147460222244	-0.123859487473965	-0.0127051398158073	-0.0122121553868055	0.0037939022295177
-0.535862505435944	0.455394446849823	-0.121887996792793	-0.0125835929065943	-0.0115494821220636	0.00464264024049044
-0.503490269184113	0.446696817874908	-0.0350749157369137	-0.0116067864000797	-0.0122202960774302	0.00550503749400377
-0.522626638412476	0.403896629810333	-0.0593043528497219	-0.0115772914141417	-0.0118975983932614	0.00690713664516807
-0.48073798418045	0.375999987125397	-0.00912876147776842	-0.0102949617430568	-0.011166219599545	0.00684933038428426
-0.362926453351974	0.368582874536514	0.0304148010909557	-0.00858976598829031	-0.00869889557361603	0.00408381968736649
-0.284739941358566	0.34989270567894	0.067407563328743	-0.0101820211857557	-0.00735270977020264	0.00300589995458722
-0.240919396281242	0.500833332538605	0.132012203335762	-0.0120895383879542	-0.00622347509488463	0.00214471551589668
-0.2142294049263	0.584656596183777	0.130286768078804	-0.0151167446747422	-0.00653100619092584	0.00373687176033854
-0.281626343727112	0.632706522941589	0.172381311655045	-0.0146216014400125	-0.00780645711347461	0.00378792826086283
-0.300268679857254	0.604019284248352	0.209409594535828	-0.0132622141391039	-0.00854596402496099	0.00551067898049951
-0.176229178905487	0.457314968109131	0.2239980250597	-0.0106298495084047	-0.00551120797172189	0.00803775060921907
-0.146088466048241	0.341303795576096	0.24363012611866	-0.00747849233448505	-0.00358274346217513	0.0093552628532052
-0.34172710776329	0.192970708012581	0.262186020612717	-0.00581945292651653	-0.00615682126954198	0.00827602203935385
-0.391200661659241	0.304465979337692	0.361788809299469	-0.0063801915384829	-0.00907280761748552	1.12385923785041E-05
-0.218881666660309	0.53298431634903	0.384045004844666	-0.0111977802589536	-0.00629956880584359	-0.00197365996427834
-0.0334459096193314	0.735298573970795	0.380274772644043	-0.0153182214125991	-0.00168558221776038	-0.000940300000365824
0.121025756001472	0.857559561729431	0.338974982500076	-0.0171064529567957	0.0013699313858524	0.000387440348276868
0.175342336297035	0.74457836151123	0.342540442943573	-0.0156621616333723	0.00276143616065383	0.00266136229038239
0.0893613621592522	0.52629941701889	0.504749715328217	-0.0107341036200523	0.000899197882972658	0.00451235007494688
-0.124233521521091	0.298368543386459	0.520680725574493	-0.00641752406954765	-0.00244520884007216	0.0063307685777545
-0.334145873785019	0.163998633623123	0.592544138431549	-0.00366418482735753	-0.0061801434494555	0.00725095858797431
-0.494256407022476	0.159763097763062	0.673976123332977	-0.00267406343482435	-0.00942466873675585	0.00669744517654181
-0.492829233407974	0.206244438886642	0.677209436893463	-0.00452896300703287	-0.00818193797022104	0.00390484160743654
-0.142593145370483	0.315872490406036	0.640954077243805	-0.00598504999652505	-0.00139549211598933	0.00246411236003041
0.182488173246384	0.389982372522354	0.63638037443161	-0.0074378764256835	0.00597431790083647	0.00266525405459106
0.200325801968575	0.43754717707634	0.688190162181854	-0.0064922571182251	0.00600176537409425	0.00327081768773496
-0.0737686678767204	0.350694626569748	0.669206023216248	-0.00758375972509384	0.000828647811431438	0.00345940748229623
-0.354687720537186	0.249180749058723	0.716179072856903	-0.00534023111686111	-0.00355079490691423	0.00496229901909828
-0.503392934799194	0.121539108455181	0.736563444137573	-0.00360947009176016	-0.00697644706815481	0.00555939832702279
-0.517951428890228	0.110881634056568	0.755669057369232	-0.00308335176669061	-0.00559236947447062	0.00724008167162538
-0.347385942935944	0.106900118291378	0.742688179016113	-0.00300970580428839	-0.00266703381203115	0.00669764587655663
-0.185251414775848	0.072733610868454	0.697134733200073	-0.00223413738422096	0.00149346154648811	0.00545851839706302
-0.0883426442742348	0.00782849453389645	0.719775199890137	-0.000473759952001274	0.00371507555246353	0.00486263586208224
-0.211561784148216	-0.108698308467865	0.696573853492737	0.00130601273849607	0.00154752400703728	0.00346641591750085
-0.351410210132599	-0.0488263443112373	0.756475150585175	0.00102899665944278	-0.00111374678090215	0.00209022802300751
-0.356742292642593	0.0290818158537149	0.79076361656189	0.000907746725715697	-0.00165023491717875	0.00417894218116999
-0.428137481212616	-0.0375414155423641	0.73062664270401	-7.37579684937373E-05	-0.000893389049451798	0.00533840386196971
-0.421905040740967	-0.0413035191595554	0.750524044036865	0.00101687456481159	-0.0008569021592848	0.00460991309955716
-0.358074545860291	0.00876070931553841	0.816009521484375	0.000971328001469374	-0.000529832323081791	0.0048180315643549
-0.369598478078842	0.169390484690666	0.921790301799774	-0.00132093916181475	-0.000155940695549361	0.00439320597797632
-0.329673081636429	0.493215799331665	1.01183390617371	-0.0113926874473691	-0.00406971992924809	0.00332127488218248
-0.661252737045288	0.923547327518463	1.5200742483139	-0.0616054125130177	-0.0423785820603371	-0.00322116538882256
-1.70356118679047	1.85685551166534	1.89899086952209	-0.132136970758438	-0.105777584016323	-0.0123543739318848
-3.10937786102295	3.4337785243988	2.17340874671936	-0.214849129319191	-0.180920779705048	-0.022968415170908
-4.56985569000244	5.29770946502686	2.40123677253723	-0.297515690326691	-0.249791607260704	-0.0357133522629738
-5.88165855407715	7.25757122039795	3.03938961029053	-0.374418705701828	-0.313046485185623	-0.047535166144371
-6.9943265914917	9.14865779876709	3.92750382423401	-0.460460394620895	-0.37138769030571	-0.0531984120607376
-7.87842416763306	10.8646020889282	5.01282930374146	-0.553228378295898	-0.424982190132141	-0.0480749681591988
-8.66740131378174	12.4040756225586	6.60819482803345	-0.66002094745636	-0.480159789323807	-0.0373249724507332
-9.45237159729004	13.8927793502808	8.15206241607666	-0.759388983249664	-0.528885841369629	-0.0272398218512535
-10.0887012481689	15.457070350647	9.71119499206543	-0.858792960643768	-0.574341356754303	-0.0218162853270769
-10.5627765655518	16.9727993011475	11.3873424530029	-0.955967783927917	-0.617307364940643	-0.0155189074575901
-10.9811916351318	18.3055458068848	12.8171224594116	-1.04617702960968	-0.657927572727203	-0.00500146625563502
-11.3453140258789	19.32936668396	13.9117231369019	-1.12013971805573	-0.690832853317261	0.00691845407709479
-11.5363254547119	19.9969940185547	14.8934926986694	-1.17475426197052	-0.714385569095612	0.0158705022186041
-11.7620859146118	20.4884796142578	15.4151811599731	-1.20294988155365	-0.724604070186615	0.0178350396454334
-11.8338785171509	20.9819087982178	15.8539619445801	-1.23345339298248	-0.736453294754028	0.0178002156317234
-11.8244657516479	21.4082546234131	16.8843631744385	-1.28423523902893	-0.758350431919098	0.0219896510243416
-11.8691396713257	21.9971370697021	17.1618194580078	-1.30509042739868	-0.764295399188995	0.0295063015073538
-12.0580902099609	22.6001777648926	17.1894474029541	-1.32850766181946	-0.77192884683609	0.0399861373007298
-12.1922254562378	23.1087913513184	17.3051853179932	-1.35558617115021	-0.781846225261688	0.0441693589091301
-12.4176893234253	23.600154876709	17.3647384643555	-1.3821679353714	-0.792180359363556	0.0452817417681217
-12.7051162719727	24.1750717163086	18.2703323364258	-1.43941044807434	-0.829285740852356	0.0458193048834801
-13.0366125106812	24.7846393585205	18.4499397277832	-1.45381462574005	-0.835401892662048	0.0455759391188622
-13.1873655319214	25.400354385376	18.1657867431641	-1.46733057498932	-0.832397639751434	0.0495686158537865
-13.069224357605	26.042989730835	17.8616199493408	-1.49007666110992	-0.822688758373261	0.0625522509217262
-12.9580659866333	26.7967662811279	18.114444732666	-1.53114175796509	-0.831333637237549	0.0807932317256927
-12.9612846374512	27.5358047485352	18.3707942962646	-1.55977046489716	-0.828828096389771	0.0889824330806732
-13.0227718353271	28.0780467987061	18.6549301147461	-1.59330773353577	-0.843953907489777	0.0931063964962959
-13.2109622955322	28.5016269683838	18.6173629760742	-1.60392820835114	-0.842766642570496	0.0949794054031372
-13.3841352462769	28.8593215942383	19.2220458984375	-1.64396381378174	-0.867502689361572	0.0957478657364845
-13.5045137405396	29.2471885681152	19.8620338439941	-1.68058347702026	-0.886425495147705	0.103328786790371
-13.4259691238403	29.6331462860107	20.1842269897461	-1.70899605751038	-0.888345539569855	0.113462030887604
-13.2896661758423	30.0003051757813	19.9195346832275	-1.70496928691864	-0.874191761016846	0.117928884923458
-13.3383817672729	30.1629486083984	19.5552196502686	-1.70489311218262	-0.870844781398773	0.123485043644905
-13.4816837310791	30.3473491668701	19.836404800415	-1.73341453075409	-0.88184916973114	0.12588033080101
-13.7522001266479	30.9522266387939	20.1571559906006	-1.76158964633942	-0.90574312210083	0.121859654784203
-14.3440141677856	31.366096496582	20.133430480957	-1.7716269493103	-0.919468402862549	0.111912995576859
-14.8121166229248	31.7943744659424	20.9756984710693	-1.83301246166229	-0.960407853126526	0.112831473350525
-14.8917760848999	32.0574264526367	21.0626831054688	-1.83037734031677	-0.953955948352814	0.110185839235783
-14.7147979736328	31.9656391143799	21.2862682342529	-1.8410257101059	-0.957996368408203	0.110418453812599
-14.564624786377	31.7178039550781	22.3032360076904	-1.86768162250519	-0.972405850887299	0.117780737578869
-14.5855360031128	31.6597366333008	22.0370540618896	-1.83542728424072	-0.958804726600647	0.111871905624866
-14.797908782959	31.9052314758301	21.8243179321289	-1.85053718090057	-0.969642281532288	0.112059764564037
-15.1593999862671	32.1777038574219	22.0937480926514	-1.8805536031723	-0.992092251777649	0.109841048717499
-15.5678911209106	32.4101295471191	22.4955348968506	-1.9002890586853	-1.02812433242798	0.0965523347258568
-15.7742547988892	32.4701881408691	22.0834350585938	-1.88698792457581	-1.02909755706787	0.0910326912999153
-15.6773977279663	32.3422012329102	21.1854839324951	-1.85071384906769	-1.00383377075195	0.0946957319974899
-15.4787292480469	32.1728591918945	20.354305267334	-1.81735050678253	-0.967438042163849	0.100269734859467
-15.3380641937256	32.3661117553711	20.8200416564941	-1.85125744342804	-0.972206175327301	0.10895699262619
-15.3907985687256	32.6347198486328	22.0237197875977	-1.90663838386536	-0.989292621612549	0.111681170761585
-15.728666305542	32.7972946166992	22.5377063751221	-1.92397773265839	-1.01602602005005	0.0945965051651001
-16.3094959259033	32.7669486999512	22.2167625427246	-1.91359198093414	-1.04007589817047	0.085527703166008
-16.5601902008057	32.7064819335938	20.2018051147461	-1.84119892120361	-1.02019214630127	0.0749673768877983
-16.6473178863525	32.3039016723633	19.7625713348389	-1.83404958248138	-1.02927541732788	0.062748908996582
-16.6294784545898	32.5492095947266	21.9542560577393	-1.91841530799866	-1.07461035251617	0.0705375894904137
-16.6507797241211	32.650691986084	20.2604522705078	-1.82466900348663	-1.02576804161072	0.0530304163694382
-16.8817863464355	32.5855598449707	20.2671432495117	-1.86938095092773	-1.06902539730072	0.0647618696093559
-16.7298069000244	32.3717994689941	19.5277328491211	-1.81411325931549	-1.01118457317352	0.0774157270789146
-16.5488109588623	32.5603561401367	19.8143539428711	-1.85208678245544	-1.02090620994568	0.0776095017790794
-16.9577407836914	32.9384841918945	18.6593055725098	-1.81312143802643	-1.01255202293396	0.0677046999335289
-17.5563106536865	33.1849517822266	18.6826934814453	-1.84791016578674	-1.05239856243134	0.0542987175285816
-18.0592842102051	33.4807548522949	19.8736839294434	-1.89662432670593	-1.11312592029572	0.0437044054269791
-18.092134475708	33.4138336181641	18.8844547271729	-1.83349335193634	-1.0757669210434	0.0412446968257427
-17.9284172058105	33.2272911071777	17.3781108856201	-1.79507720470428	-1.04258048534393	0.0472249276936054
-17.7567882537842	32.8454055786133	17.4718284606934	-1.80335247516632	-1.04817628860474	0.0472273118793964
-17.7150344848633	32.6430130004883	17.344165802002	-1.75992345809937	-1.0276894569397	0.0395435132086277
-18.1921195983887	32.9970321655273	17.0504493713379	-1.77687335014343	-1.05663275718689	0.0314831137657166
-18.6560230255127	33.5932731628418	17.5760498046875	-1.82454288005829	-1.08808875083923	0.0363175384700298
-18.6934852600098	33.6336364746094	17.3330917358398	-1.79025018215179	-1.07322895526886	0.0254021510481834
-18.6355323791504	33.5370903015137	18.1553592681885	-1.8317244052887	-1.095982670784	0.0298046842217445
-18.2353935241699	33.4891204833984	18.4608383178711	-1.83361566066742	-1.07874917984009	0.0426572822034359
-18.4348430633545	34.1415100097656	18.0955600738525	-1.84916079044342	-1.09298181533813	0.0454686768352985
-18.7782154083252	34.1796035766602	16.920166015625	-1.80087101459503	-1.06666302680969	0.0404765605926514
-18.8344841003418	33.9077415466309	18.6565361022949	-1.86860239505768	-1.12250936031342	0.038295179605484
-19.3791904449463	34.0340614318848	19.8908386230469	-1.90276730060577	-1.1732519865036	0.0267102587968111
-19.4441928863525	34.1305923461914	21.0396575927734	-1.93125891685486	-1.18525409698486	0.0288935378193855
-19.1018981933594	34.2248725891113	20.7378768920898	-1.91726207733154	-1.15590846538544	0.0390658117830753
-18.6364479064941	33.982364654541	20.4010429382324	-1.9037926197052	-1.14190697669983	0.0462283305823803
-18.4474620819092	33.7893600463867	21.3594856262207	-1.93102359771729	-1.15368068218231	0.0546535551548004
-18.5127620697021	33.9792938232422	21.9707412719727	-1.94414877891541	-1.14892637729645	0.0619064569473267
-18.5435428619385	34.2581253051758	21.5973167419434	-1.93623161315918	-1.1323983669281	0.0603192746639252
-18.3477802276611	34.3443641662598	21.9762306213379	-1.95317983627319	-1.12626218795776	0.0627030059695244
-18.0193042755127	34.1433792114258	23.1392517089844	-1.98346388339996	-1.13719701766968	0.061509445309639
-17.8182945251465	34.0966033935547	23.1329612731934	-1.96248722076416	-1.12718868255615	0.0593331158161163
-17.8688163757324	33.8499412536621	22.5615291595459	-1.93629467487335	-1.1185188293457	0.0582381635904312
-17.9483623504639	33.7690467834473	22.8293952941895	-1.94282174110413	-1.12037038803101	0.0624503083527088
-18.0734272003174	33.8609390258789	23.2170753479004	-1.94973909854889	-1.12698495388031	0.0612717792391777
-18.1844635009766	33.8525352478027	23.1807823181152	-1.94485116004944	-1.12829267978668	0.0587592050433159
-18.0688133239746	33.767261505127	23.2250919342041	-1.94323480129242	-1.12975752353668	0.0581708885729313
-17.7676486968994	33.6574974060059	23.7900333404541	-1.94589567184448	-1.11944854259491	0.0586363784968853
-17.3068447113037	33.6203727722168	24.221134185791	-1.95089685916901	-1.09776604175568	0.0639658495783806
-16.7858028411865	33.4906806945801	24.6679515838623	-1.95290648937225	-1.0754988193512	0.0750612542033196
-16.3599700927734	33.2924652099609	24.8999366760254	-1.94475781917572	-1.06439983844757	0.0862290188670158
-16.16383934021	33.0935211181641	24.6540603637695	-1.92284572124481	-1.05600273609161	0.0923667773604393
-16.070671081543	33.0503540039063	24.7112140655518	-1.92407178878784	-1.06296634674072	0.0967339351773262
-15.9877157211304	32.9332427978516	25.4102611541748	-1.94435274600983	-1.0705943107605	0.102054245769978
-15.9823350906372	32.8249168395996	25.4296474456787	-1.93262052536011	-1.06491732597351	0.100713297724724
-15.9949283599854	32.7527618408203	25.1397190093994	-1.92100524902344	-1.0619649887085	0.0944658517837524
-16.0122051239014	32.677677154541	25.0067195892334	-1.9055552482605	-1.06375348567963	0.0872270166873932
-16.1453285217285	32.8870086669922	25.867259979248	-1.93630218505859	-1.08857882022858	0.0823439583182335
-16.2503852844238	33.2170257568359	26.9197845458984	-1.96837961673737	-1.10611999034882	0.0812531486153603
-16.2201900482178	33.6463737487793	27.1315670013428	-1.97818398475647	-1.09736108779907	0.0922145619988441
-16.0465927124023	34.0677871704102	27.571496963501	-2.00975441932678	-1.09432065486908	0.10864269733429
-15.8048830032349	34.2428245544434	27.6921577453613	-2.00983262062073	-1.082315325737	0.118369996547699
-15.5884046554565	34.2438278198242	28.2454128265381	-2.02328515052795	-1.08260118961334	0.124790191650391
-15.4231834411621	34.2514495849609	29.04172706604	-2.04707813262939	-1.10263621807098	0.124540962278843
-15.6099634170532	33.914608001709	29.9235496520996	-2.07334733009338	-1.13007009029388	0.112384155392647
-15.8407297134399	33.6408653259277	30.5197505950928	-2.08393883705139	-1.14231646060944	0.105202175676823
-15.9965562820435	33.5495147705078	30.7150135040283	-2.07681250572205	-1.13129389286041	0.106283232569695
-15.8121585845947	33.6415023803711	31.2875003814697	-2.08773851394653	-1.12302732467651	0.110433980822563
-15.6169357299805	33.3858451843262	31.312931060791	-2.07710933685303	-1.10763669013977	0.110720209777355
-15.6314353942871	32.9710655212402	31.8732147216797	-2.07886791229248	-1.10634076595306	0.100388504564762
-15.7950706481934	32.4466247558594	31.8340396881104	-2.05841398239136	-1.09842324256897	0.0909997448325157
-15.9112091064453	32.1404685974121	31.7157802581787	-2.05185699462891	-1.11263597011566	0.0871980860829353
-16.0605297088623	32.1177368164063	31.207935333252	-2.04434776306152	-1.11969137191772	0.0864099115133286
-16.1640701293945	32.2447090148926	30.3952236175537	-2.01819157600403	-1.1050021648407	0.0822123512625694
-16.0372123718262	32.3518142700195	30.5448455810547	-2.02471685409546	-1.10689234733582	0.0808948203921318
-15.8731689453125	32.3663291931152	31.2563915252686	-2.03948259353638	-1.10907065868378	0.0803539529442787
-15.758472442627	32.3295097351074	31.9490966796875	-2.05077815055847	-1.09586560726166	0.0807323157787323
-15.3648881912231	32.0484809875488	32.667064666748	-2.07439494132996	-1.09590172767639	0.0900714322924614
-15.0539932250977	31.5209541320801	33.1480979919434	-2.07187104225159	-1.09258043766022	0.0931171029806137
-14.9867391586304	31.0135536193848	33.582088470459	-2.06893682479858	-1.09852957725525	0.0953392013907433
-15.0753583908081	30.3513088226318	33.9315490722656	-2.06616044044495	-1.10740602016449	0.0905954912304878
-14.9952630996704	29.5342903137207	34.0777015686035	-2.04285621643066	-1.11106085777283	0.0747449472546577
-14.9415302276611	28.863224029541	34.0748023986816	-2.01702308654785	-1.11268043518066	0.0576586537063122
-14.7283153533936	28.4747676849365	34.1374244689941	-2.00479960441589	-1.11358225345612	0.0525380037724972
-14.3028450012207	28.484203338623	34.3842544555664	-2.01381540298462	-1.10711693763733	0.0622836723923683
-13.7471170425415	28.5628128051758	34.8237686157227	-2.02760052680969	-1.09785425662994	0.0769829228520393
-13.1615200042725	28.4289722442627	35.2134132385254	-2.03697085380554	-1.08288657665253	0.0896193608641624
-12.5932693481445	28.0958271026611	35.5563774108887	-2.04078984260559	-1.07170045375824	0.100274227559566
-12.3404397964478	27.4805908203125	35.5904846191406	-2.02398753166199	-1.05666124820709	0.103537328541279
-12.2436561584473	27.1626243591309	35.5735855102539	-2.00439715385437	-1.04344308376312	0.0998873189091682
-12.2834644317627	27.0995025634766	35.7169189453125	-2.00551509857178	-1.04598438739777	0.0968362018465996
-12.246639251709	27.0143051147461	36.1811218261719	-2.01832795143127	-1.06044471263885	0.0931891873478889
-12.2718534469604	27.015983581543	36.6919097900391	-2.03472518920898	-1.0741720199585	0.0898165106773376
-12.0767059326172	26.9501190185547	36.6808319091797	-2.02552318572998	-1.07627511024475	0.0929921641945839
-11.7274580001831	26.5222988128662	36.7610893249512	-2.0235276222229	-1.07631945610046	0.100552067160606
-11.4156169891357	25.8542537689209	36.9076385498047	-2.01422071456909	-1.06425774097443	0.101027481257915
-11.0909576416016	25.2165489196777	37.3473968505859	-2.00688624382019	-1.05818498134613	0.0967552736401558
-10.9664640426636	24.8823947906494	37.8541870117188	-2.01419830322266	-1.07014048099518	0.0961456894874573
-11.1283388137817	24.8642921447754	38.0703430175781	-2.02954983711243	-1.09570693969727	0.0955003127455711
-11.3591079711914	24.7914752960205	38.483097076416	-2.05083417892456	-1.12075459957123	0.0887173935770988
[truncated: 1,811 more rows]
