# Supplementary material for: Dynamic Monitoring Reveals Motor Task Characteristics in Prehistoric Technical Gestures
Source: PLoS One. 2015 Aug 18;10(8):e0134570. doi: 10.1371/journal.pone.0134570 (PMC4540478; doi:10.1371/journal.pone.0134570)
Supplement: S1 Dataset — The zip file contains csv documents of the measurement data generated during the experiments. For each experiment exist two files, one of the measurements of the force sensor and one of the position sensor. They are labeled by the abbreviation “exp” followed by a number and the postfix “-force” for the force sensor and “-position” for the position sensor. The first row shows the legend of the document which states the arrangement of the quantities below. The quantities are listed in chronological order. Sample times of both sensors were 0.01 s. (ZIP) [file pone.0134570.s002.zip › exp14-position.csv]

Position X	Position Y (m)	Position Z (m)	Orientation roll (rad)	Orientation pitch (rad)	Orientation yaw (rad)
0.53550732	0.01858532	0.03682532	-0.07551632	-0.27311832	-0.02579532
0.53554132	0.01910332	0.03713032	-0.07624832	-0.27217232	-0.02624032
0.53547032	0.01962032	0.03746132	-0.07659432	-0.27178632	-0.02574132
0.53541332	0.02011732	0.03781432	-0.07687032	-0.26864232	-0.02522032
0.53506332	0.02056132	0.03817432	-0.07736332	-0.26650532	-0.02495132
0.53487332	0.02098732	0.03853632	-0.07730732	-0.26541632	-0.02436132
0.53475932	0.02144532	0.03890232	-0.07750332	-0.26406332	-0.02374432
0.53467632	0.02191432	0.03925632	-0.07784832	-0.26302832	-0.02353732
0.53483632	0.02240432	0.03960932	-0.07588532	-0.26390232	-0.02276132
0.53501232	0.02289032	0.03996632	-0.07688532	-0.26347232	-0.02222232
0.53510832	0.02339732	0.04033132	-0.07863032	-0.26371132	-0.02205732
0.53537932	0.02393032	0.04071532	-0.07885632	-0.26176732	-0.02138232
0.53533932	0.02447032	0.04108632	-0.08284932	-0.26299032	-0.02043632
0.53573932	0.02504132	0.04147832	-0.08163932	-0.26016432	-0.01956232
0.53580132	0.02561232	0.04181332	-0.08366032	-0.26186232	-0.01908132
0.53603932	0.02617032	0.04213932	-0.08586432	-0.26152932	-0.01894132
0.53650932	0.02674132	0.04246332	-0.08641932	-0.25968832	-0.01856132
0.53661832	0.02729132	0.04275432	-0.08934732	-0.26129732	-0.01880832
0.53723532	0.02787332	0.04309432	-0.08848332	-0.25963132	-0.01849332
0.53763432	0.02845732	0.04344032	-0.08955832	-0.26000432	-0.01860132
0.53825432	0.02911132	0.04383232	-0.08797532	-0.25898332	-0.01799432
0.53867532	0.02978132	0.04427032	-0.09231832	-0.25746532	-0.01786332
0.53905532	0.03046432	0.04474832	-0.09389432	-0.25753532	-0.01714432
0.53978032	0.03119732	0.04526232	-0.09370432	-0.25474932	-0.01623632
0.54027532	0.03193932	0.04577832	-0.09560332	-0.25464532	-0.01471032
0.54053732	0.03269732	0.04623032	-0.09658832	-0.25622132	-0.01322632
0.54120032	0.03349132	0.04668432	-0.09768432	-0.25556932	-0.01229332
0.54198932	0.03431332	0.04710432	-0.09662232	-0.25272532	-0.01146932
0.54262232	0.03510132	0.04745332	-0.09988332	-0.25443232	-0.01100732
0.54352532	0.03590632	0.04777232	-0.09975032	-0.25389732	-0.01056232
0.54447732	0.03672132	0.04809932	-0.10271032	-0.25523332	-0.01073132
0.54541232	0.03756932	0.04841532	-0.10323732	-0.25697332	-0.00968632
0.54655032	0.03851132	0.04877232	-0.10702932	-0.25524132	-0.00900132
0.54746432	0.03949832	0.04909332	-0.10855532	-0.25583932	-0.00834932
0.54836932	0.04055232	0.04940032	-0.10948032	-0.25484232	-0.00728732
0.54930932	0.04164432	0.04964232	-0.10841832	-0.25378232	-0.00676932
0.55001332	0.04273032	0.04980332	-0.11043132	-0.25199432	-0.00740932
0.55078632	0.04380832	0.04988232	-0.11050332	-0.25138532	-0.00830732
0.55149432	0.04488532	0.04987832	-0.11335932	-0.24714532	-0.01001232
0.55233732	0.04595232	0.04982032	-0.11569032	-0.24551632	-0.01172132
0.55320332	0.04701632	0.04974832	-0.11632932	-0.24541732	-0.01351632
0.55409432	0.04807532	0.04967632	-0.12109532	-0.24287632	-0.01524432
0.55540032	0.04920632	0.04964632	-0.12154832	-0.23864532	-0.01633732
0.55652732	0.05030632	0.04962632	-0.12440432	-0.23886832	-0.01760932
0.55802832	0.05144932	0.04965332	-0.12680632	-0.23756532	-0.01770532
0.55940932	0.05258832	0.04969432	-0.12937332	-0.23784732	-0.01740432
0.56092632	0.05373732	0.04975432	-0.13437532	-0.24028132	-0.01728532
0.56317732	0.05496432	0.04988032	-0.13489732	-0.23893132	-0.01608932
0.56490732	0.05614832	0.04998932	-0.14044632	-0.24066232	-0.01537232
0.56682032	0.05736532	0.05008932	-0.14667032	-0.24115132	-0.01502532
0.56890132	0.05859132	0.05020332	-0.15260432	-0.24515932	-0.01458932
0.57109432	0.05985432	0.05029832	-0.15650932	-0.24474832	-0.01441132
0.57313332	0.06111432	0.05034932	-0.16267732	-0.24652232	-0.01425232
0.57537832	0.06238332	0.05038732	-0.16504832	-0.24808432	-0.01339832
0.57720032	0.06357732	0.05035232	-0.16900432	-0.24960932	-0.01365232
0.57935732	0.06478832	0.05034932	-0.17130432	-0.24656632	-0.01390932
0.58113732	0.06596932	0.05032332	-0.17429932	-0.24627732	-0.01485732
0.58316332	0.06724332	0.05035232	-0.17695732	-0.24313532	-0.01525132
0.58500832	0.06850132	0.05040732	-0.17979632	-0.24415732	-0.01538432
0.58707932	0.06981232	0.05052032	-0.18180632	-0.24209732	-0.01422832
0.58930632	0.07112332	0.05064632	-0.18513332	-0.23700032	-0.01389032
0.59132632	0.07237332	0.05072932	-0.18714432	-0.23829632	-0.01414532
0.59316332	0.07358632	0.05079232	-0.18915432	-0.23457532	-0.01378532
0.59526632	0.07481132	0.05088132	-0.18918532	-0.23348832	-0.01448532
0.59708732	0.07600832	0.05097632	-0.19010532	-0.23220132	-0.01519532
0.59934432	0.07729932	0.05119432	-0.19046532	-0.22947232	-0.01563532
0.60192132	0.07867932	0.05152532	-0.19252832	-0.22532932	-0.01540532
0.60414632	0.08006832	0.05189132	-0.19713232	-0.22069032	-0.01448232
0.60660032	0.08153132	0.05234932	-0.20276732	-0.21766132	-0.01303532
0.60918232	0.08303532	0.05281332	-0.20547532	-0.21167332	-0.01069432
0.61146332	0.08450832	0.05324432	-0.21053132	-0.21046432	-0.01029332
0.61397532	0.08602332	0.05364132	-0.21225932	-0.20663132	-0.00917532
0.61628332	0.08752132	0.05400232	-0.21434732	-0.20427532	-0.01040232
0.61900432	0.08910832	0.05434932	-0.21105232	-0.19316932	-0.00956732
0.62124732	0.09066932	0.05466932	-0.21065832	-0.18933932	-0.01174132
0.62348232	0.09230432	0.05498032	-0.20602632	-0.18342332	-0.01301632
0.62606032	0.09406832	0.05532132	-0.19829232	-0.17556832	-0.01392132
0.62814632	0.09582132	0.05566532	-0.19483732	-0.17072932	-0.01635432
0.63069032	0.09773132	0.05606132	-0.18858332	-0.15880732	-0.01813432
0.63314632	0.09966132	0.05653432	-0.18801032	-0.15241732	-0.02004632
0.63568432	0.10162832	0.05707632	-0.18878132	-0.14047432	-0.02169532
0.63852132	0.10363632	0.05777432	-0.19179632	-0.13730432	-0.02503232
0.64126032	0.10569532	0.05859032	-0.19546632	-0.12604232	-0.02600532
0.64422532	0.10783332	0.05956432	-0.19963232	-0.12014832	-0.02630032
0.64747432	0.11005532	0.06068932	-0.20249432	-0.11461632	-0.02587632
0.65068732	0.11226332	0.06193232	-0.20488132	-0.11003932	-0.02432032
0.65376232	0.11448532	0.06325032	-0.20795432	-0.10743032	-0.02196532
0.65744332	0.11680032	0.06471432	-0.20830032	-0.10660932	-0.01916632
0.66082732	0.11905432	0.06621832	-0.20987532	-0.10339332	-0.01604932
0.66440532	0.12134032	0.06778832	-0.20995232	-0.10104132	-0.01185432
0.66820032	0.12370832	0.06940832	-0.20835332	-0.09938632	-0.00935232
0.67184832	0.12606632	0.07109632	-0.21244532	-0.09749632	-0.00439232
0.67613232	0.12859232	0.07291632	-0.21460332	-0.09668132	0.00069632
0.68033532	0.13110132	0.07475032	-0.22017932	-0.09920132	0.00519632
0.68479632	0.13370232	0.07658732	-0.22482932	-0.10071532	0.01075132
0.68916032	0.13632032	0.07842932	-0.22875032	-0.10055032	0.01612032
0.69366832	0.13904132	0.08027132	-0.23452232	-0.10237732	0.02183032
0.69799232	0.14179132	0.08209432	-0.24014832	-0.10201532	0.02712532
0.70260632	0.14472432	0.08397932	-0.24455932	-0.10492032	0.03332932
0.70702632	0.14773132	0.08584932	-0.24875732	-0.10621632	0.04004532
0.71134832	0.15086932	0.08769832	-0.25201232	-0.10438432	0.04696432
0.71619732	0.15424032	0.08955232	-0.25283432	-0.10717832	0.05471532
0.72068032	0.15767432	0.09126632	-0.25392032	-0.10602932	0.06192532
0.72530332	0.16126332	0.09289132	-0.25222932	-0.10654132	0.06943832
0.72938632	0.16485732	0.09425232	-0.25024232	-0.10609932	0.07649432
0.73383332	0.16869432	0.09546232	-0.24518532	-0.10167832	0.08254432
0.73817432	0.17260432	0.09643732	-0.24001332	-0.09972232	0.08861132
0.74214632	0.17651532	0.09713832	-0.23503232	-0.09376132	0.09308532
0.74607332	0.18050932	0.09761432	-0.22909032	-0.08881132	0.09703032
0.75030832	0.18464032	0.09790132	-0.22216732	-0.08809632	0.10123432
0.75475132	0.18889032	0.09798732	-0.21581032	-0.08620432	0.10441832
0.75856932	0.19305832	0.09777732	-0.21128632	-0.07914332	0.10653932
0.76257232	0.19725832	0.09737932	-0.20622632	-0.07949932	0.10892532
0.76665232	0.20147032	0.09680632	-0.20102232	-0.07946532	0.11015832
0.77104132	0.20581732	0.09604032	-0.19729632	-0.07949932	0.11121532
0.77621232	0.21047332	0.09522132	-0.18992232	-0.08118732	0.11211032
0.78021732	0.21478932	0.09408332	-0.18526832	-0.08337532	0.11230432
0.78495432	0.21923332	0.09292132	-0.18134032	-0.08334632	0.11207532
0.79012632	0.22383532	0.09166232	-0.17524032	-0.08597932	0.11155832
0.79488432	0.22847632	0.09024532	-0.16832132	-0.08903132	0.11065032
0.79951732	0.23312932	0.08876232	-0.16131332	-0.09202332	0.11027032
0.80397632	0.23776832	0.08724532	-0.15795132	-0.09163232	0.10951832
0.80849432	0.24253232	0.08571332	-0.15162632	-0.09250632	0.10973532
0.81281132	0.24729132	0.08419632	-0.14690432	-0.09659332	0.11010432
0.81777732	0.25227232	0.08276032	-0.14123632	-0.10218432	0.11115132
0.82116432	0.25684832	0.08118432	-0.14113732	-0.10409432	0.11167632
0.82609132	0.26200232	0.07975832	-0.13507132	-0.10818532	0.11248332
0.83020632	0.26687332	0.07828232	-0.13399232	-0.10804432	0.11275432
0.83526532	0.27211332	0.07690532	-0.12925032	-0.11726932	0.11356932
0.83920732	0.27707032	0.07546532	-0.12905032	-0.12184732	0.11384732
0.84317432	0.28213132	0.07405232	-0.12697332	-0.12176032	0.11295832
0.84633532	0.28702532	0.07260732	-0.12824132	-0.11959232	0.11225032
0.84988232	0.29215732	0.07121332	-0.12842532	-0.12179932	0.11264932
0.85290232	0.29711532	0.06981732	-0.12669532	-0.12500832	0.11213432
0.85630732	0.30226132	0.06849032	-0.12568532	-0.12543532	0.11132632
0.86007732	0.30762432	0.06720632	-0.12171932	-0.13202932	0.11218732
0.86218432	0.31250932	0.06581532	-0.12438032	-0.13328232	0.11205132
0.86531632	0.31778332	0.06447532	-0.12367632	-0.13310932	0.11210032
0.86794932	0.32297332	0.06303432	-0.11913132	-0.13796632	0.11237032
0.87053232	0.32818732	0.06151032	-0.10839132	-0.14004532	0.11210732
0.87250332	0.33313032	0.05991932	-0.10413732	-0.14639832	0.11225232
0.87496432	0.33819832	0.05833132	-0.10004432	-0.15004332	0.11115232
0.87603732	0.34265832	0.05664632	-0.10172932	-0.15564032	0.11028232
0.87835932	0.34758732	0.05503332	-0.09661332	-0.16088932	0.10848832
0.88011532	0.35222332	0.05344332	-0.09777232	-0.16439432	0.10742532
0.88314332	0.35737932	0.05198232	-0.09215032	-0.17017632	0.10628932
0.88376632	0.36164832	0.05045832	-0.09558832	-0.16606232	0.10479232
0.88591932	0.36658932	0.04910732	-0.09381432	-0.16877932	0.10496932
0.88815132	0.37165132	0.04785532	-0.09043432	-0.16667132	0.10515632
0.89031832	0.37671232	0.04668532	-0.08880432	-0.17086132	0.10613832
0.89242132	0.38178632	0.04556432	-0.08774532	-0.17468332	0.10586232
0.89416932	0.38670632	0.04444832	-0.08825332	-0.17782232	0.10692132
0.89651532	0.39186432	0.04337032	-0.08543132	-0.18578632	0.10786232
0.89830232	0.39674432	0.04232532	-0.08376032	-0.18884832	0.10798132
0.89979232	0.40153132	0.04131132	-0.08538232	-0.19327032	0.10899632
0.90205632	0.40667132	0.04036732	-0.08511132	-0.19929332	0.11051332
0.90382732	0.41160332	0.03944432	-0.08445032	-0.20214832	0.11160732
0.90489932	0.41620832	0.03854132	-0.08931032	-0.20494932	0.11420032
0.90824932	0.42177432	0.03775632	-0.08703432	-0.21836332	0.11722632
0.90998032	0.42659532	0.03690132	-0.09368632	-0.22455432	0.11945632
0.91211732	0.43156532	0.03604632	-0.09970232	-0.23536632	0.12266932
0.91489832	0.43681332	0.03518332	-0.10129932	-0.24739632	0.12552032
0.91729032	0.44183932	0.03428832	-0.10836732	-0.25976432	0.12783132
0.91996832	0.44692432	0.03337532	-0.11195332	-0.27368232	0.13037732
0.92217132	0.45172132	0.03237332	-0.11941832	-0.28450532	0.13356732
0.92325632	0.45592632	0.03124232	-0.13031932	-0.29465832	0.13576232
0.92540032	0.46059432	0.03005432	-0.13614832	-0.30968332	0.13770532
0.92694032	0.46489932	0.02876132	-0.14452332	-0.32101332	0.13733532
0.92945232	0.46964032	0.02743632	-0.14804332	-0.34115532	0.13729132
0.93152032	0.47417732	0.02603632	-0.15154132	-0.35080532	0.13707032
0.93325232	0.47859132	0.02458832	-0.15701732	-0.36429832	0.13636032
0.93513232	0.48309532	0.02311132	-0.15852832	-0.37986232	0.13473732
0.93670232	0.48740932	0.02157432	-0.16040932	-0.39479832	0.13245032
0.93703432	0.49113132	0.01999132	-0.16532332	-0.40244532	0.13068432
0.93757732	0.49501832	0.01842632	-0.16446932	-0.41626432	0.12793632
0.93768332	0.49866432	0.01691732	-0.17042932	-0.42732132	0.12491632
0.93789732	0.50239432	0.01546932	-0.17480632	-0.43381332	0.12261732
0.93752732	0.50581032	0.01402632	-0.18174132	-0.44591532	0.11957432
0.93840132	0.50985532	0.01262632	-0.18251932	-0.45913432	0.11646532
0.93721732	0.51276032	0.01121332	-0.19042932	-0.46301432	0.11287732
0.93642332	0.51581932	0.00980332	-0.19702332	-0.47005732	0.10821532
0.93564032	0.51876532	0.00841332	-0.19953732	-0.48015132	0.10415932
0.93500332	0.52173032	0.00704732	-0.19889932	-0.48606332	0.10058832
0.93418632	0.52450932	0.00571432	-0.19821732	-0.48895232	0.09707232
0.93377832	0.52739532	0.00441232	-0.19801832	-0.49874732	0.09293732
0.93311632	0.53006932	0.00319732	-0.19835632	-0.50028732	0.09079532
0.93102932	0.53181332	0.00205632	-0.20725032	-0.50604832	0.08824332
0.93211032	0.53523632	0.00102932	-0.20475832	-0.51781132	0.08662232
0.93111132	0.53743632	0.00009032	-0.21273532	-0.52408032	0.08634132
0.93123532	0.54016932	-0.00074232	-0.21696732	-0.52874332	0.08730232
0.93172832	0.54312632	-0.00148832	-0.22311932	-0.54181132	0.08911132
0.93224032	0.54609032	-0.00219632	-0.22934132	-0.54614932	0.09270232
0.93300432	0.54919632	-0.00287532	-0.23149032	-0.55430732	0.09722732
0.93217932	0.55137232	-0.00358132	-0.24168432	-0.55952232	0.10107632
0.93342932	0.55470232	-0.00440632	-0.23942232	-0.56075832	0.10510232
0.93233832	0.55655532	-0.00533932	-0.24398932	-0.56244032	0.10765032
0.93355132	0.55955732	-0.00642932	-0.23899132	-0.56230732	0.11005232
0.93695132	0.56357432	-0.00770532	-0.23161632	-0.52073732	0.10904032
0.94680132	0.57087332	-0.00914832	-0.20165132	-0.42509532	0.10568632
1.00055032	0.60553632	-0.06537332	-0.14687132	-0.37667532	0.07541632
0.99604132	0.60221432	-0.06584132	-0.19188632	-0.39596332	0.07665832
0.99241032	0.59945832	-0.06638332	-0.21956432	-0.45496032	0.07488332
0.99005532	0.59731932	-0.06701932	-0.23637032	-0.50706932	0.07320832
0.98899532	0.59579632	-0.06774132	-0.24616032	-0.54816832	0.07160432
0.98870832	0.59471932	-0.06849932	-0.25316432	-0.56358232	0.07155132
0.99195132	0.59573232	-0.06946232	-0.24798732	-0.55362332	0.07293832
0.99534432	0.59685732	-0.07038232	-0.24063032	-0.55951932	0.07380832
0.99691032	0.59689832	-0.07106732	-0.24547732	-0.56128832	0.07448132
0.99860732	0.59705232	-0.07171032	-0.24372232	-0.55484932	0.07628332
0.99865332	0.59628432	-0.07219532	-0.25155332	-0.55674332	0.07758632
0.99936532	0.59593732	-0.07267732	-0.25297232	-0.55290632	0.07979832
1.00058032	0.59586032	-0.07315332	-0.25444132	-0.55128332	0.08084932
1.00277032	0.59635732	-0.07366832	-0.24798532	-0.55102332	0.08328332
1.00553032	0.59722532	-0.07418532	-0.23885632	-0.54659332	0.08521732
1.00715032	0.59745932	-0.07458732	-0.23838032	-0.54509332	0.08696632
1.00744032	0.59688232	-0.07486932	-0.24300032	-0.54427732	0.08825932
1.00786032	0.59640132	-0.07512932	-0.24472432	-0.54558032	0.08953232
1.00860032	0.59607232	-0.07536532	-0.24454732	-0.54293432	0.09132032
1.00954032	0.59586432	-0.07556532	-0.24629132	-0.54920932	0.09277132
1.01110032	0.59605632	-0.07578632	-0.24525032	-0.54598532	0.09429732
1.01252032	0.59620032	-0.07596532	-0.24225132	-0.53540932	0.09667132
1.01381032	0.59631232	-0.07611532	-0.23980932	-0.53193032	0.09852332
1.01459032	0.59614932	-0.07623232	-0.24242832	-0.53175032	0.09959032
1.01540032	0.59599532	-0.07632932	-0.24318632	-0.52940232	0.10072232
1.01591032	0.59565232	-0.07640932	-0.24541732	-0.53275832	0.10147032
1.01604032	0.59504332	-0.07646332	-0.25081132	-0.53653232	0.10167832
1.01632032	0.59458032	-0.07652232	-0.25322832	-0.54052032	0.10205032
1.01635032	0.59402432	-0.07653832	-0.25421932	-0.53292232	0.10281532
1.01673032	0.59370832	-0.07653932	-0.25369732	-0.52990332	0.10319932
1.01680032	0.59324232	-0.07649232	-0.25403832	-0.52957532	0.10358432
1.01649032	0.59259032	-0.07640732	-0.25615732	-0.52148132	0.10392132
1.01590032	0.59179332	-0.07629132	-0.25667932	-0.51610332	0.10461432
1.01548032	0.59115732	-0.07617632	-0.25661932	-0.51279132	0.10467032
1.01520032	0.59062832	-0.07604532	-0.25534632	-0.50767732	0.10522632
1.01550032	0.59048532	-0.07592632	-0.25243932	-0.50601232	0.10587932
1.01555032	0.59019332	-0.07580332	-0.24833432	-0.50053832	0.10746232
1.01554032	0.58985432	-0.07569132	-0.24645232	-0.50314332	0.10660932
1.01594032	0.58975232	-0.07561632	-0.24040432	-0.49749632	0.10780132
1.01564032	0.58923232	-0.07548132	-0.23742232	-0.49752332	0.10765932
1.01544032	0.58876132	-0.07535132	-0.23355032	-0.49984432	0.10709232
1.01534032	0.58835732	-0.07521432	-0.23054432	-0.49930632	0.10700332
1.01459032	0.58758332	-0.07498132	-0.23051032	-0.49411932	0.10726032
1.01484032	0.58739432	-0.07480932	-0.22544632	-0.48915732	0.10851332
1.01429032	0.58672132	-0.07454532	-0.22581432	-0.49002732	0.10806032
1.01367032	0.58597732	-0.07423432	-0.22602632	-0.48801632	0.10862232
1.01302032	0.58522532	-0.07388832	-0.22623232	-0.49074832	0.10849132
1.01222032	0.58441732	-0.07349232	-0.22817332	-0.48520032	0.10900032
1.01142032	0.58359532	-0.07303232	-0.22751532	-0.48010932	0.10962932
1.01081032	0.58294632	-0.07248532	-0.22925732	-0.47580232	0.11112832
1.01104032	0.58281032	-0.07193032	-0.22358332	-0.47430232	0.11274132
1.01078032	0.58241532	-0.07124132	-0.22273932	-0.47616432	0.11486232
1.01109032	0.58239632	-0.07054932	-0.21655632	-0.48129632	0.11638432
1.01096032	0.58214932	-0.06978632	-0.21341332	-0.47774832	0.11858732
1.01161032	0.58234732	-0.06900032	-0.20394032	-0.48438632	0.12096432
1.01142032	0.58213332	-0.06806632	-0.20061932	-0.48534332	0.12359432
1.01162032	0.58217332	-0.06710232	-0.19611032	-0.48824132	0.12685832
1.01125032	0.58192932	-0.06602832	-0.19373732	-0.48832532	0.12938932
1.01080032	0.58164232	-0.06489632	-0.19005532	-0.49018632	0.13302632
1.01036032	0.58140432	-0.06369732	-0.18605832	-0.49496632	0.13668032
1.00985032	0.58117732	-0.06244332	-0.18007432	-0.49449732	0.14078632
1.00963032	0.58117332	-0.06113932	-0.17241832	-0.49571032	0.14520432
1.00922032	0.58111932	-0.05977132	-0.16926932	-0.49344532	0.15032432
1.00885032	0.58116732	-0.05837932	-0.16505532	-0.49363532	0.15593432
1.00793032	0.58094332	-0.05689232	-0.16119832	-0.48525232	0.16260932
1.00746032	0.58100832	-0.05545232	-0.15432032	-0.48319832	0.16881232
1.00668032	0.58090932	-0.05401232	-0.14842732	-0.48386732	0.17510632
1.00650032	0.58114332	-0.05270532	-0.14023932	-0.48635732	0.18091932
1.00604032	0.58122532	-0.05146732	-0.13397332	-0.48869232	0.18682732
1.00564032	0.58130732	-0.05035732	-0.12734832	-0.48625432	0.19180432
1.00518032	0.58132332	-0.04939332	-0.12180432	-0.49082532	0.19595832
1.00501032	0.58147932	-0.04863932	-0.11038932	-0.48759132	0.20060132
1.00428032	0.58125832	-0.04807132	-0.10789732	-0.49540632	0.20369932
1.00411032	0.58132832	-0.04775732	-0.10139132	-0.49391932	0.20670232
1.00328032	0.58096832	-0.04762232	-0.09851732	-0.49244832	0.20794032
1.00297032	0.58085232	-0.04780232	-0.09394032	-0.48670332	0.20883132
1.00275032	0.58070532	-0.04834732	-0.09584432	-0.48474832	0.20787332
1.00292032	0.58070032	-0.04930432	-0.09156132	-0.48497932	0.20568432
1.00248032	0.58026232	-0.05057232	-0.09471332	-0.47411932	0.20316332
1.00281032	0.58018932	-0.05224832	-0.09599232	-0.48849032	0.19792832
1.00286032	0.57989832	-0.05422332	-0.09849132	-0.48589232	0.19305932
1.00282032	0.57951232	-0.05650432	-0.10452932	-0.48091832	0.18712532
1.00310032	0.57926132	-0.05911832	-0.11211132	-0.48496432	0.18056932
1.00376032	0.57918132	-0.06208532	-0.12290932	-0.48782132	0.17169032
1.00411032	0.57882832	-0.06541432	-0.13958232	-0.49050732	0.16363232
1.00465032	0.57852732	-0.06909632	-0.15675732	-0.49542232	0.15384832
1.00543032	0.57827332	-0.07315432	-0.17924032	-0.50432832	0.14191132
1.00652032	0.57811332	-0.07758532	-0.19758932	-0.51888932	0.12647232
1.00705032	0.57753232	-0.08219932	-0.21805632	-0.51612732	0.11221832
1.00799032	0.57709932	-0.08704032	-0.23151632	-0.52292932	0.09442132
1.00845032	0.57636732	-0.09186932	-0.24534532	-0.51763432	0.07617332
1.00796032	0.57513632	-0.09651632	-0.25493132	-0.52598432	0.05509832
1.00779032	0.57410032	-0.10098032	-0.25592332	-0.53970432	0.03336532
1.00798032	0.57444332	-0.10297832	-0.11824032	-0.54112332	0.03388732
1.00909032	0.57549332	-0.10265832	-0.09405232	-0.51207432	0.04285032
1.00857032	0.57496432	-0.10230032	-0.10545232	-0.49312432	0.04708732
1.00815032	0.57434332	-0.10197032	-0.11127332	-0.54000732	0.04311132
1.00699032	0.57347732	-0.10107832	0.01766132	-0.48886732	0.04622632
1.00625032	0.57295632	-0.09936132	0.05454532	-0.49025532	0.04877732
1.00653032	0.57323032	-0.09670832	-0.20242832	-0.54229332	0.05259732
1.00593032	0.57334332	-0.09338732	-0.22626232	-0.53717032	0.06514332
1.00635032	0.57418432	-0.08962332	-0.23178432	-0.52723032	0.08062732
1.00660032	0.57497032	-0.08548832	-0.23107632	-0.53033132	0.09512532
1.00603032	0.57528732	-0.08112032	-0.22565932	-0.53500332	0.11018232
1.00562032	0.57565732	-0.07676532	-0.21114932	-0.53279732	0.12652532
1.00483032	0.57576432	-0.07247432	-0.19612632	-0.52882732	0.14221932
1.00404032	0.57582132	-0.06832732	-0.17723532	-0.52872532	0.15671632
1.00363032	0.57600532	-0.06445732	-0.15037732	-0.52528032	0.16859432
1.00303032	0.57595832	-0.06079832	-0.12813632	-0.52823632	0.17843932
1.00255032	0.57583232	-0.05745832	-0.11214832	-0.52056532	0.18735732
1.00209032	0.57556332	-0.05442632	-0.09014532	-0.51420832	0.19443632
1.00203032	0.57538132	-0.05170732	-0.07387632	-0.50627932	0.19941932
1.00210032	0.57515532	-0.04925832	-0.05378732	-0.49611532	0.20329032
1.00213032	0.57482932	-0.04704832	-0.03999132	-0.49193032	0.20580332
1.00197032	0.57436032	-0.04502632	-0.03134132	-0.49793432	0.20775832
1.00157032	0.57373932	-0.04316632	-0.02265332	-0.49112032	0.20943132
1.00117032	0.57311932	-0.04146232	-0.02480232	-0.49307432	0.21044532
1.00093032	0.57257132	-0.03993932	-0.01778932	-0.48394632	0.21179132
0.99987932	0.57156232	-0.03846432	-0.02605632	-0.46574532	0.21242632
0.99957532	0.57099332	-0.03712632	-0.02329032	-0.46076732	0.21352432
0.99929132	0.57045532	-0.03588632	-0.02446032	-0.46001232	0.21474632
0.99915132	0.56999632	-0.03476632	-0.01788532	-0.45161832	0.21598732
0.99910832	0.56958532	-0.03372032	-0.00788632	-0.45011632	0.21678032
0.99870132	0.56898932	-0.03271932	-0.00449732	-0.44177832	0.21737332
0.99798632	0.56822332	-0.03175932	0.00082132	-0.43116932	0.21818532
0.99802332	0.56784232	-0.03091332	0.00358332	-0.42887432	0.21901232
0.99766832	0.56720232	-0.03009132	0.00995732	-0.42797232	0.21939732
0.99761532	0.56672832	-0.02933632	0.01021932	-0.42435532	0.22042132
0.99740632	0.56612532	-0.02862332	0.00731032	-0.42155932	0.22143832
0.99739032	0.56554832	-0.02796032	0.00561932	-0.41963532	0.22115332
0.99711532	0.56474832	-0.02738932	0.01458432	-0.41570632	0.22071832
0.99739132	0.56420432	-0.02690032	0.01581832	-0.41614432	0.22028732
0.99772432	0.56362032	-0.02646532	0.01995732	-0.41798632	0.21901332
0.99721932	0.56254732	-0.02605832	0.02077832	-0.40950032	0.21696832
0.99757332	0.56194332	-0.02566832	0.02306432	-0.41299432	0.21569532
0.99815332	0.56149932	-0.02527632	0.02337232	-0.40768732	0.21366932
0.99806832	0.56064732	-0.02482732	0.01431432	-0.40338932	0.21283332
0.99775532	0.55967032	-0.02438632	0.00181532	-0.39701632	0.21136532
0.99854632	0.55930532	-0.02394332	0.00351332	-0.40173432	0.21084132
0.99908432	0.55878032	-0.02346732	0.00108232	-0.40699932	0.21013932
0.99909132	0.55798132	-0.02293632	-0.00657932	-0.40208232	0.20968632
0.99915532	0.55717032	-0.02233232	-0.01761332	-0.39522632	0.20853732
0.99883232	0.55614232	-0.02168732	-0.03227532	-0.39294932	0.20801832
0.99864932	0.55521032	-0.02102932	-0.03952432	-0.38534932	0.20766432
0.99817432	0.55412232	-0.02032232	-0.04869732	-0.37946532	0.20804732
0.99822332	0.55330132	-0.01960432	-0.05386632	-0.37835932	0.20768932
0.99867832	0.55271232	-0.01887632	-0.05260732	-0.37658732	0.20778432
0.99931732	0.55220832	-0.01815132	-0.04919732	-0.38396332	0.20758632
0.99788532	0.55056732	-0.01740832	-0.05725332	-0.37180332	0.20616832
0.99723232	0.54935432	-0.01670132	-0.05644432	-0.36765532	0.20501632
0.99632732	0.54798032	-0.01598332	-0.06042532	-0.35836132	0.20450332
0.99502832	0.54635432	-0.01528932	-0.06126432	-0.35182032	0.20265832
0.99431332	0.54501632	-0.01461632	-0.05825632	-0.34684532	0.20119532
0.99277532	0.54320332	-0.01395632	-0.05616232	-0.33691332	0.19988032
0.99234932	0.54201132	-0.01331932	-0.04903932	-0.33425032	0.19841532
0.98984332	0.53971232	-0.01264432	-0.05158032	-0.32509032	0.19717532
0.98867932	0.53819532	-0.01195432	-0.04257432	-0.31991932	0.19614132
0.98704632	0.53652432	-0.01124132	-0.03880432	-0.31322532	0.19619432
0.98612432	0.53528332	-0.01050932	-0.02498932	-0.30942532	0.19597632
0.98352132	0.53316532	-0.00974432	-0.02191432	-0.29826232	0.19599132
0.98152732	0.53140132	-0.00900432	-0.01487532	-0.29201132	0.19630632
0.97880832	0.52926432	-0.00831732	-0.01189332	-0.28126832	0.19624332
0.97662332	0.52743332	-0.00765432	-0.00108532	-0.27400132	0.19594432
0.97451232	0.52567132	-0.00695832	0.00217732	-0.26933832	0.19619432
0.97204632	0.52377732	-0.00621032	0.00619032	-0.26110432	0.19680232
0.96934632	0.52188732	-0.00539832	0.01187332	-0.25116032	0.19697032
0.96677332	0.52019632	-0.00450732	0.01083832	-0.24156532	0.19888432
0.96467932	0.51880132	-0.00353132	0.01165132	-0.23516332	0.20068732
0.96235032	0.51726532	-0.00249432	0.00802532	-0.22556632	0.20309532
0.96036332	0.51581532	-0.00144032	0.00436232	-0.21676532	0.20521832
0.95829132	0.51417532	-0.00044232	-0.00131032	-0.20812232	0.20753032
0.95681432	0.51263732	0.00053032	-0.00538732	-0.20474532	0.20895832
0.95490632	0.51064532	0.00148532	-0.01208732	-0.19987832	0.20961132
0.95349032	0.50870732	0.00240832	-0.01611932	-0.19689232	0.20981632
0.95233532	0.50688432	0.00335332	-0.02063632	-0.19704432	0.21052032
0.95154532	0.50528032	0.00434132	-0.02439432	-0.19815132	0.21110832
0.94977632	0.50320732	0.00541432	-0.03551632	-0.19803732	0.21365632
0.94850632	0.50149232	0.00650532	-0.04493532	-0.20008432	0.21695532
0.94763432	0.50018932	0.00753232	-0.04445732	-0.20311432	0.21963332
0.94595632	0.49854932	0.00856632	-0.04859232	-0.20187932	0.22374732
0.94429632	0.49697132	0.00958832	-0.04994532	-0.20039432	0.22769332
0.94309532	0.49573232	0.01066632	-0.05201032	-0.20025632	0.23245432
0.94101332	0.49412332	0.01175832	-0.05653732	-0.19621832	0.23693132
0.93931332	0.49287132	0.01287032	-0.06007232	-0.19400732	0.24204832
0.93682832	0.49127632	0.01392732	-0.06355232	-0.18824032	0.24784532
0.93422332	0.48959032	0.01491132	-0.06536932	-0.18122132	0.25296032
0.93198532	0.48799032	0.01583732	-0.06709032	-0.17651432	0.25794932
0.92975332	0.48630532	0.01665332	-0.06981832	-0.17324132	0.26230232
0.92717132	0.48434632	0.01734432	-0.07335132	-0.16876332	0.26380532
0.92513832	0.48256032	0.01788032	-0.07678332	-0.16541332	0.26487932
0.92383832	0.48102632	0.01834932	-0.08025332	-0.16714132	0.26486132
0.92160132	0.47897932	0.01873532	-0.08657432	-0.16552232	0.26344432
0.91953732	0.47707432	0.01905432	-0.09285232	-0.16463532	0.26222832
0.91790032	0.47541232	0.01942332	-0.09958032	-0.16748932	0.26134432
0.91591732	0.47365732	0.01979532	-0.10701032	-0.16736732	0.26033032
0.91399232	0.47200832	0.02017132	-0.11424532	-0.16808132	0.25969732
0.91190932	0.47036432	0.02051032	-0.11985032	-0.16916332	0.25956332
0.90934432	0.46855532	0.02084832	-0.12630332	-0.16664332	0.26019732
0.90719532	0.46698732	0.02117932	-0.13184032	-0.16655632	0.25963032
0.90465232	0.46523532	0.02149532	-0.13851832	-0.16380332	0.25974732
0.90259832	0.46376832	0.02178632	-0.14286232	-0.16217332	0.25865832
0.89989932	0.46199232	0.02205732	-0.14841432	-0.16129732	0.25785232
0.89723032	0.46027432	0.02235232	-0.15217632	-0.15932932	0.25765832
0.89499832	0.45884732	0.02268532	-0.15537832	-0.15902832	0.25721632
0.89283332	0.45752432	0.02306132	-0.15762832	-0.15883332	0.25731432
0.89027332	0.45603932	0.02348932	-0.15963632	-0.15753432	0.25744732
0.88785932	0.45466032	0.02395232	-0.15819332	-0.15794732	0.25758232
0.88495532	0.45310132	0.02443132	-0.15660632	-0.15696032	0.25772932
0.88245932	0.45183932	0.02493632	-0.15167632	-0.15795932	0.25798932
0.87974332	0.45055432	0.02551432	-0.14650832	-0.15957132	0.25869532
0.87761532	0.44971132	0.02621232	-0.14055832	-0.16249632	0.25971432
0.87535532	0.44876032	0.02702532	-0.13617832	-0.16810332	0.26243432
0.87318632	0.44775532	0.02793332	-0.13294632	-0.17161632	0.26498032
0.87119932	0.44664832	0.02897532	-0.13330532	-0.17522732	0.26728232
0.86992332	0.44576832	0.03007532	-0.13472032	-0.18103032	0.26955632
0.86777332	0.44428732	0.03113932	-0.14209732	-0.18342332	0.27079232
0.86634732	0.44306832	0.03213932	-0.14697632	-0.18714432	0.27045632
0.86464532	0.44157632	0.03299232	-0.15341832	-0.18931332	0.26867632
0.86261332	0.43983032	0.03375132	-0.16147632	-0.19035632	0.26551432
0.86141732	0.43844432	0.03444932	-0.16582832	-0.19430732	0.26063532
0.85938232	0.43662032	0.03506032	-0.17288232	-0.19437632	0.25490032
0.85729632	0.43485832	0.03569332	-0.17915232	-0.19365032	0.25004832
0.85576632	0.43347632	0.03640332	-0.18467032	-0.19420932	0.24592632
0.85393932	0.43205932	0.03717232	-0.19282632	-0.19306632	0.24282232
0.85178232	0.43055932	0.03798632	-0.20005732	-0.18850232	0.24054632
0.84984032	0.42917832	0.03882932	-0.20690032	-0.18630932	0.23959832
0.84849032	0.42803932	0.03968932	-0.21050632	-0.18641432	0.23824232
0.84658232	0.42655932	0.04048332	-0.21708832	-0.18479732	0.23807632
0.84488832	0.42512532	0.04118032	-0.22154032	-0.18343432	0.23747232
0.84312632	0.42356632	0.04175832	-0.22487732	-0.18315232	0.23623032
0.84227732	0.42239332	0.04226832	-0.22644232	-0.18490632	0.23460232
0.84050732	0.42068232	0.04262232	-0.22927232	-0.18401632	0.23260432
0.83877332	0.41893832	0.04290232	-0.23250532	-0.18394832	0.23028632
0.83700032	0.41713532	0.04309432	-0.23460232	-0.18156032	0.22879532
0.83617732	0.41578232	0.04327232	-0.23309932	-0.18246032	0.22717432
0.83494732	0.41420432	0.04339532	-0.23234732	-0.18320232	0.22584832
0.83399632	0.41271732	0.04350832	-0.23108832	-0.18269032	0.22467932
0.83289532	0.41111532	0.04358332	-0.23095832	-0.18327932	0.22352332
0.83145832	0.40923232	0.04361632	-0.23329032	-0.18340732	0.22308532
0.83147532	0.40801132	0.04370232	-0.23272432	-0.18606132	0.22195832
0.83126232	0.40659232	0.04376832	-0.23475432	-0.18981032	0.22072632
0.83059532	0.40486032	0.04384732	-0.24143432	-0.19128432	0.22040332
0.82990832	0.40304932	0.04396432	-0.25065732	-0.19370332	0.21968032
0.83013432	0.40165232	0.04414232	-0.25968132	-0.19939032	0.21958532
0.83075632	0.40045832	0.04445232	-0.26903332	-0.20625332	0.22021032
0.83043332	0.39879632	0.04476632	-0.27814832	-0.21172132	0.22090932
0.82960032	0.39695432	0.04509832	-0.28528732	-0.21321532	0.22169832
0.82935532	0.39548832	0.04549932	-0.28619732	-0.21709832	0.22364332
0.82831532	0.39373332	0.04591632	-0.28561232	-0.21770032	0.22605332
0.82703932	0.39191232	0.04635232	-0.28247532	-0.21365332	0.22798532
0.82630232	0.39031432	0.04682832	-0.27722032	-0.21050932	0.23000532
0.82534532	0.38853232	0.04729332	-0.27312632	-0.20700332	0.23162032
0.82451532	0.38670332	0.04777032	-0.27037832	-0.20434432	0.23281332
0.82401632	0.38491232	0.04824732	-0.26717732	-0.20242032	0.23256732
0.82409332	0.38326332	0.04879032	-0.26486832	-0.20155032	0.23168532
0.82384932	0.38131232	0.04934732	-0.26521832	-0.20029632	0.23125532
0.82361532	0.37925432	0.04995532	-0.26465132	-0.20110232	0.23063632
0.82398132	0.37742032	0.05064932	-0.26125332	-0.20421032	0.22981132
0.82370332	0.37527532	0.05140032	-0.25958632	-0.20500532	0.23065132
0.82381432	0.37329232	0.05226132	-0.25638532	-0.20786332	0.23188432
0.82372832	0.37122132	0.05318432	-0.25361332	-0.20812432	0.23433332
0.82437032	0.36944232	0.05420632	-0.25007332	-0.21204232	0.23655132
0.82384132	0.36712832	0.05517432	-0.25117732	-0.21097732	0.23914432
0.82434332	0.36528032	0.05623832	-0.25147832	-0.21255432	0.24242932
0.82476332	0.36344532	0.05731732	-0.25358532	-0.21146132	0.24564532
0.82474532	0.36137332	0.05835432	-0.25509432	-0.20923032	0.24883332
0.82489432	0.35933832	0.05937732	-0.25331832	-0.20550232	0.25254332
0.82498732	0.35714932	0.06034432	-0.24990332	-0.20284832	0.25558932
0.82569832	0.35510632	0.06130732	-0.24291232	-0.20021832	0.25749032
0.82585632	0.35268132	0.06217732	-0.23836932	-0.19734432	0.25883632
0.82634232	0.35031032	0.06302832	-0.23398832	-0.19412932	0.25941232
0.82684732	0.34783232	0.06386632	-0.23043832	-0.19333132	0.26079232
0.82726932	0.34530632	0.06468232	-0.22759832	-0.19187332	0.26195432
0.82791032	0.34278532	0.06553132	-0.22454132	-0.19046632	0.26340032
0.82820832	0.34011032	0.06634832	-0.22430832	-0.18731632	0.26449132
0.82897532	0.33760632	0.06718432	-0.22366732	-0.18591332	0.26668932
0.83028432	0.33527232	0.06805332	-0.22415532	-0.18709932	0.26774532
0.83108132	0.33274132	0.06884132	-0.22667432	-0.18519132	0.26934232
0.83225332	0.33035932	0.06965532	-0.22845432	-0.18360832	0.27081432
0.83264032	0.32772732	0.07033832	-0.23359832	-0.18065232	0.27291332
0.83378232	0.32543532	0.07104932	-0.23650032	-0.17917932	0.27481632
0.83497332	0.32313932	0.07175032	-0.24060632	-0.17867732	0.27690632
0.83564632	0.32064232	0.07242432	-0.24692832	-0.17515232	0.27938832
0.83712832	0.31849732	0.07322732	-0.25349432	-0.17856732	0.28248632
0.83733032	0.31601832	0.07394232	-0.26641832	-0.17578232	0.28572832
0.83833532	0.31400332	0.07473732	-0.27784732	-0.17782132	0.28928232
0.83912532	0.31206632	0.07548532	-0.28898332	-0.17829832	0.29238732
0.83960032	0.31009932	0.07613432	-0.29800132	-0.17770032	0.29523932
0.83924732	0.30797432	0.07661232	-0.30375132	-0.17373332	0.29762032
0.83971232	0.30624432	0.07708532	-0.30601532	-0.17294232	0.29919932
0.84018532	0.30455532	0.07750932	-0.30616832	-0.17315632	0.30033332
0.84003032	0.30270332	0.07782832	-0.30580732	-0.16899532	0.30225132
0.83970632	0.30089732	0.07807432	-0.30553032	-0.16670832	0.30418632
0.83962132	0.29923332	0.07827832	-0.30590032	-0.16356132	0.30613532
0.83934732	0.29758232	0.07834832	-0.30634432	-0.15985032	0.30874232
0.83956532	0.29613132	0.07834232	-0.30549232	-0.15729632	0.31028932
0.83961632	0.29456932	0.07818732	-0.30292232	-0.15237032	0.31203832
0.83966932	0.29293432	0.07793632	-0.30105132	-0.15021632	0.31266632
0.83980332	0.29125632	0.07755932	-0.29944632	-0.14797932	0.31312732
0.83998132	0.28953832	0.07709832	-0.29798032	-0.14434432	0.31333132
0.84038532	0.28788432	0.07656232	-0.29769332	-0.13985332	0.31336032
0.84088232	0.28620232	0.07593332	-0.29737232	-0.13805332	0.31255632
0.84067232	0.28426432	0.07515332	-0.29715732	-0.13374932	0.31229332
0.84092432	0.28244232	0.07434232	-0.29644132	-0.12973132	0.31160432
0.84126332	0.28061632	0.07346232	-0.29643132	-0.12558032	0.31094232
0.84185232	0.27881432	0.07253832	-0.29655232	-0.12155032	0.31005632
0.84208932	0.27687732	0.07150732	-0.30080032	-0.11665232	0.30958832
0.84290332	0.27506632	0.07050432	-0.30258632	-0.11406832	0.30864432
0.84323032	0.27303232	0.06942232	-0.30678532	-0.10972532	0.30758232
0.84401532	0.27107032	0.06835632	-0.31039932	-0.10584732	0.30544932
0.84474232	0.26906032	0.06728132	-0.31354332	-0.10325232	0.30357632
0.84501132	0.26685932	0.06618232	-0.31703132	-0.09895232	0.30159732
0.84569632	0.26475632	0.06516232	-0.31919632	-0.09556832	0.29981532
0.84626032	0.26257932	0.06418132	-0.32109532	-0.09289432	0.29758632
0.84695932	0.26039632	0.06329032	-0.32248232	-0.09022832	0.29510232
0.84755932	0.25816632	0.06245632	-0.32443332	-0.08656332	0.29357432
0.84756032	0.25571132	0.06167032	-0.32633732	-0.08116632	0.29178232
0.84824632	0.25344332	0.06103132	-0.32612732	-0.07828532	0.29018332
0.84839932	0.25100132	0.06042832	-0.32598532	-0.07671532	0.28926232
0.84857732	0.24858232	0.05989332	-0.32453632	-0.07172332	0.28854432
0.84896332	0.24620132	0.05947132	-0.32368532	-0.07053232	0.28861532
0.84924032	0.24377232	0.05908132	-0.32160532	-0.06659932	0.28824932
0.84936232	0.24127232	0.05873832	-0.32091932	-0.06480932	0.28840732
0.84970132	0.23881732	0.05848232	-0.32147632	-0.06316032	0.28902832
0.85045932	0.23643332	0.05827432	-0.32274532	-0.06445232	0.28945432
0.85126032	0.23401132	0.05808832	-0.32510932	-0.06411532	0.28993732
0.85213532	0.23157732	0.05798532	-0.33215332	-0.07025132	0.29128732
0.85314932	0.22922832	0.05791032	-0.34301632	-0.07536232	0.29254432
0.85466432	0.22702232	0.05785932	-0.35585332	-0.08428032	0.29389332
0.85648132	0.22488632	0.05780832	-0.36766532	-0.09282132	0.29451132
0.85839332	0.22275632	0.05772332	-0.37577932	-0.10217432	0.29548532
0.85950032	0.22043532	0.05755732	-0.38349532	-0.10950132	0.29532632
0.86104232	0.21832532	0.05742632	-0.38976532	-0.11594832	0.29667032
0.86200232	0.21613732	0.05725032	-0.39638232	-0.12348632	0.29714432
0.86319932	0.21405032	0.05705932	-0.40111332	-0.12699132	0.29861932
0.86501332	0.21214132	0.05687432	-0.40499032	-0.13271232	0.30038632
0.86614832	0.21002932	0.05656832	-0.40944932	-0.13547232	0.30127032
0.86751932	0.20793832	0.05617732	-0.41209532	-0.13733132	0.30201532
0.86938332	0.20588932	0.05575232	-0.41306632	-0.14107732	0.30262432
0.87042732	0.20355932	0.05520032	-0.41381232	-0.14058532	0.30249232
0.87184432	0.20125932	0.05464132	-0.41311532	-0.14099032	0.30217532
0.87320832	0.19887432	0.05405132	-0.41184532	-0.14013532	0.30249332
0.87417132	0.19630432	0.05338332	-0.40826632	-0.13660832	0.30276732
0.87492332	0.19359832	0.05265432	-0.40429532	-0.13246732	0.30268032
0.87615732	0.19090832	0.05192232	-0.39877932	-0.12919132	0.30313432
0.87736132	0.18806232	0.05113932	-0.39295832	-0.12718632	0.30269232
0.87894532	0.18511732	0.05027532	-0.38570432	-0.12611332	0.30156332
0.88052532	0.18196832	0.04935032	-0.37907032	-0.12097932	0.30025632
0.88201832	0.17860432	0.04834732	-0.37305232	-0.11761732	0.29837932
0.88399932	0.17515932	0.04732332	-0.36536732	-0.11557632	0.29569432
0.88515432	0.17138232	0.04620932	-0.35959832	-0.11211532	0.29308432
0.88685132	0.16757332	0.04512332	-0.35534432	-0.10955032	0.29044532
0.88900132	0.16373232	0.04402732	-0.35030032	-0.11102632	0.28774132
0.89084132	0.15973832	0.04287032	-0.34622432	-0.10953632	0.28631532
0.89260932	0.15563332	0.04172432	-0.34187232	-0.11314032	0.28361532
0.89429432	0.15147432	0.04057332	-0.33654332	-0.11441532	0.28152132
0.89676532	0.14732932	0.03945832	-0.32969232	-0.11813732	0.28019832
0.89850832	0.14299932	0.03835432	-0.32484632	-0.11824632	0.27915232
0.90026932	0.13855932	0.03726932	-0.31855232	-0.12146532	0.27637532
0.90229732	0.13409632	0.03621232	-0.31003532	-0.12557332	0.27453132
0.90320832	0.12942132	0.03517132	-0.30530132	-0.12537332	0.27263132
0.90416432	0.12474132	0.03418332	-0.30231832	-0.12638332	0.27027232
0.90604232	0.12012132	0.03322132	-0.29849232	-0.12745132	0.26794532
0.90761432	0.11538832	0.03218232	-0.29681232	-0.13240432	0.26502232
0.90912832	0.11061332	0.03108032	-0.29604632	-0.13701632	0.26117832
0.91020932	0.10578132	0.02993132	-0.29043832	-0.14262432	0.25666132
0.91087932	0.10099632	0.02878232	-0.28558032	-0.14479432	0.25240032
0.91096932	0.09621232	0.02767732	-0.27927032	-0.14937632	0.24872732
0.91167232	0.09158732	0.02660932	-0.27447632	-0.15284232	0.24493832
0.91180932	0.08697432	0.02551932	-0.27368132	-0.14952832	0.24103632
0.91106332	0.08231932	0.02441032	-0.27547932	-0.14857032	0.23724732
0.91224932	0.07787432	0.02334132	-0.27053532	-0.15230832	0.23287732
0.91166832	0.07338232	0.02230532	-0.27399832	-0.15050232	0.22988232
0.91197032	0.06904732	0.02133332	-0.27402132	-0.15314432	0.22738232
0.91254232	0.06472532	0.02038532	-0.27328632	-0.14858932	0.22578132
0.91445332	0.06043932	0.01937332	-0.26621232	-0.15279332	0.22377432
0.91538232	0.05595632	0.01821132	-0.26142432	-0.15011632	0.22084132
0.91616832	0.05126332	0.01682832	-0.25655732	-0.15307832	0.21541332
0.91808432	0.04651632	0.01529632	-0.24613232	-0.15166532	0.20933332
0.91860832	0.04167432	0.01367032	-0.24253332	-0.15361232	0.20218932
0.91901332	0.03684032	0.01201232	-0.24270332	-0.15902832	0.19504132
0.91946332	0.03212632	0.01033932	-0.24250732	-0.15520232	0.18876032
0.92048832	0.02750732	0.00869132	-0.24233732	-0.16229932	0.18133232
0.92144832	0.02299732	0.00704032	-0.24463332	-0.16426932	0.17493332
0.92209932	0.01857532	0.00547932	-0.24613532	-0.17205332	0.16784632
0.92370332	0.01426732	0.00402732	-0.24267232	-0.17440932	0.16234232
0.92451932	0.01000232	0.00268332	-0.23946832	-0.18174332	0.15653332
0.92486432	0.00583232	0.00143632	-0.23850432	-0.18861232	0.15119432
0.92605932	0.00171532	0.00027632	-0.23018932	-0.19013132	0.14575532
0.92662032	-0.00230132	-0.00076332	-0.22527832	-0.19227632	0.14064432
0.92728132	-0.00623332	-0.00168532	-0.21973032	-0.19182632	0.13581132
0.92851132	-0.01005732	-0.00248032	-0.21524232	-0.19149232	0.13045032
0.92890332	-0.01378232	-0.00313732	-0.21639032	-0.19317632	0.12612932
0.93001532	-0.01740832	-0.00363632	-0.21570832	-0.19595132	0.12359632
0.93137532	-0.02095132	-0.00396132	-0.21785732	-0.19684232	0.11980432
0.93246832	-0.02442032	-0.00412732	-0.21824332	-0.19995732	0.11840732
0.93395932	-0.02785232	-0.00413732	-0.21565232	-0.20356132	0.11746332
0.93499532	-0.03123532	-0.00401332	-0.21670132	-0.20401532	0.11670332
0.93557132	-0.03457432	-0.00379232	-0.21327732	-0.20507932	0.11720432
0.93600332	-0.03787232	-0.00349132	-0.21221432	-0.20618032	0.11749832
0.93672232	-0.04115532	-0.00313632	-0.20778632	-0.20544532	0.11750932
0.93746932	-0.04435832	-0.00272032	-0.20459132	-0.20631632	0.11852932
0.93837132	-0.04751232	-0.00225632	-0.20030932	-0.20158432	0.11980932
0.93864232	-0.05057832	-0.00173832	-0.19974232	-0.20122632	0.12119332
0.93959732	-0.05361232	-0.00119132	-0.19643732	-0.19879032	0.12305632
0.93958332	-0.05651532	-0.00061632	-0.19853832	-0.20034232	0.12446532
0.94018332	-0.05936532	-0.00008232	-0.19873532	-0.19525232	0.12600232
0.94075932	-0.06215532	0.00041932	-0.19944532	-0.19206632	0.12709632
0.94120632	-0.06485632	0.00086532	-0.19928832	-0.19088532	0.12753732
0.94188132	-0.06751532	0.00123932	-0.19702932	-0.18637932	0.12876932
0.94153632	-0.07002332	0.00152832	-0.20034232	-0.18463832	0.12892932
0.94216232	-0.07250732	0.00174632	-0.19880432	-0.18179832	0.12903632
0.94271632	-0.07490832	0.00189232	-0.19833832	-0.17790032	0.12894832
0.94224832	-0.07713632	0.00196932	-0.20161732	-0.17592632	0.12763232
0.94248032	-0.07930932	0.00199332	-0.19958732	-0.17300432	0.12762332
0.94292332	-0.08147232	0.00198332	-0.19723632	-0.16975032	0.12758632
0.94273632	-0.08347432	0.00193032	-0.19823632	-0.16542332	0.12716232
0.94257532	-0.08539332	0.00187932	-0.19739532	-0.16325232	0.12718032
0.94273732	-0.08724732	0.00181232	-0.19505132	-0.15929432	0.12804432
0.94290132	-0.08899232	0.00168432	-0.19344832	-0.15658432	0.12912932
0.94305132	-0.09065032	0.00151532	-0.19438932	-0.15397632	0.12953332
0.94355832	-0.09228432	0.00127832	-0.19457032	-0.15106132	0.13042432
0.94402432	-0.09379432	0.00096732	-0.19577232	-0.14961232	0.13036432
0.94454132	-0.09526132	0.00060732	-0.19593232	-0.14757732	0.13115932
0.94470432	-0.09661432	0.00018032	-0.19793232	-0.14813132	0.13103732
0.94539432	-0.09793232	-0.00029632	-0.19756232	-0.14493532	0.13159532
0.94585532	-0.09920532	-0.00083732	-0.19903332	-0.14579032	0.13144232
0.94612032	-0.10040132	-0.00144532	-0.20104332	-0.14313632	0.13118432
0.94672232	-0.10160332	-0.00212332	-0.19972732	-0.14216332	0.13048632
0.94703332	-0.10272432	-0.00284832	-0.20061732	-0.14055432	0.12893332
0.94677732	-0.10372632	-0.00362332	-0.20388632	-0.14119532	0.12731332
0.94667732	-0.10471732	-0.00444532	-0.20362432	-0.14008532	0.12624332
0.94656132	-0.10563932	-0.00524132	-0.20428632	-0.13988232	0.12475932
0.94691032	-0.10653332	-0.00608132	-0.20069732	-0.13800432	0.12491232
0.94730932	-0.10735932	-0.00689332	-0.20034332	-0.13487632	0.12374332
0.94746932	-0.10811832	-0.00776032	-0.19923532	-0.13502132	0.12313032
0.94790132	-0.10888932	-0.00866332	-0.19809132	-0.13434432	0.12232332
0.94861432	-0.10966932	-0.00962532	-0.19664232	-0.13314732	0.12031632
0.94863132	-0.11031232	-0.01060532	-0.19768932	-0.13216532	0.11828832
0.94849332	-0.11087332	-0.01161432	-0.19857732	-0.13305532	0.11567632
0.94925532	-0.11152232	-0.01263332	-0.19474332	-0.13174932	0.11418632
0.94936532	-0.11206032	-0.01366032	-0.19613732	-0.13203732	0.11180132
0.94946832	-0.11259432	-0.01469932	-0.19307332	-0.13269332	0.10940532
0.94938432	-0.11307832	-0.01572932	-0.19330232	-0.13313732	0.10691232
0.94917432	-0.11352332	-0.01674232	-0.19537832	-0.13396732	0.10434132
0.94905432	-0.11398832	-0.01776732	-0.19634332	-0.13379132	0.10127832
0.94971432	-0.11452432	-0.01878232	-0.19086032	-0.13278632	0.09976332
0.94974332	-0.11493932	-0.01973432	-0.19075932	-0.13242732	0.09773332
0.94998432	-0.11536532	-0.02065132	-0.18918132	-0.13245232	0.09537032
0.94968032	-0.11573632	-0.02149732	-0.18931232	-0.13352032	0.09334232
0.95040532	-0.11618032	-0.02232332	-0.18671432	-0.13051932	0.09164932
0.95033432	-0.11650932	-0.02308832	-0.19061232	-0.13256532	0.08954932
0.95044532	-0.11681532	-0.02383532	-0.18834932	-0.13358932	0.08826532
0.95091232	-0.11717932	-0.02457532	-0.18632932	-0.13479132	0.08723232
0.95134232	-0.11754332	-0.02527932	-0.18733132	-0.13354132	0.08551432
0.95118932	-0.11782332	-0.02595032	-0.18563632	-0.13688232	0.08433532
0.95168532	-0.11819732	-0.02664132	-0.18632032	-0.13532332	0.08354232
0.95181132	-0.11852532	-0.02737132	-0.18602832	-0.13521632	0.08112132
0.95209832	-0.11887732	-0.02812832	-0.18389432	-0.13579432	0.07936832
0.95186732	-0.11914832	-0.02886232	-0.18411232	-0.13636132	0.07707832
0.95221532	-0.11946832	-0.02960432	-0.18304832	-0.13503132	0.07570932
0.95234932	-0.11973432	-0.03032932	-0.18501132	-0.13508332	0.07391632
0.95227232	-0.11994232	-0.03105232	-0.18547132	-0.13635832	0.07192432
0.95224132	-0.12015532	-0.03179132	-0.18824332	-0.13782732	0.06984032
0.95253832	-0.12038032	-0.03257832	-0.18840232	-0.13645732	0.06825532
0.95281932	-0.12060732	-0.03337232	-0.18846332	-0.13554332	0.06639732
0.95252132	-0.12075032	-0.03416832	-0.18995532	-0.13537332	0.06349332
0.95285832	-0.12094632	-0.03500932	-0.19117532	-0.13578532	0.06101232
0.95286532	-0.12110732	-0.03587232	-0.19482032	-0.13510332	0.05789932
0.95345632	-0.12130332	-0.03679232	-0.19742532	-0.13468932	0.05539932
0.95374332	-0.12148632	-0.03771032	-0.19973532	-0.13651032	0.05296132
0.95398632	-0.12165732	-0.03864532	-0.20334232	-0.13493632	0.05016832
0.95401732	-0.12178832	-0.03957932	-0.20505932	-0.13559732	0.04735932
0.95393132	-0.12192632	-0.04050532	-0.20617332	-0.13518832	0.04425632
0.95313032	-0.12194832	-0.04139632	-0.20951732	-0.13358932	0.04153932
0.95313232	-0.12207332	-0.04231432	-0.20924932	-0.13325132	0.03874432
0.95242732	-0.12209032	-0.04316332	-0.21210432	-0.13334232	0.03584532
0.95160832	-0.12205432	-0.04396132	-0.21327732	-0.13514632	0.03352032
0.95129632	-0.12206832	-0.04475232	-0.21393132	-0.13550432	0.03134332
0.95139332	-0.12213432	-0.04560232	-0.21343132	-0.13426132	0.03025832
0.95099732	-0.12212832	-0.04643132	-0.21654232	-0.13471232	0.02822832
0.95120032	-0.12220732	-0.04732132	-0.21413932	-0.13292832	0.02713132
0.95124632	-0.12224632	-0.04820932	-0.21625432	-0.13195632	0.02534632
0.95095432	-0.12223332	-0.04909732	-0.21778032	-0.13321932	0.02367532
0.95087732	-0.12224332	-0.05002332	-0.22121832	-0.13258332	0.02154632
0.95048432	-0.12220132	-0.05096532	-0.22425032	-0.13244332	0.01900732
0.95018532	-0.12217632	-0.05198132	-0.22554732	-0.13260332	0.01633532
0.95038732	-0.12220532	-0.05307532	-0.22235632	-0.12941132	0.01491832
0.95001432	-0.12215732	-0.05415532	-0.22338332	-0.12979032	0.01161732
0.94882832	-0.12199832	-0.05518632	-0.22582932	-0.13172132	0.00781032
0.94871232	-0.12197232	-0.05630532	-0.22361532	-0.12958332	0.00585832
0.94957732	-0.12208832	-0.05752532	-0.21846432	-0.12468732	0.00479532
0.94986632	-0.12213632	-0.05876232	-0.21890032	-0.12202132	0.00220332
0.94896732	-0.12203432	-0.05990332	-0.22053432	-0.12482332	-0.00201432
0.94889432	-0.12204032	-0.06110032	-0.21939832	-0.12491232	-0.00459132
0.94862032	-0.12200632	-0.06229632	-0.22596532	-0.12585232	-0.00860632
0.94937032	-0.12211432	-0.06357832	-0.22423432	-0.12312632	-0.01045932
0.94828732	-0.12198632	-0.06477032	-0.22513232	-0.12714932	-0.01415332
0.94850232	-0.12204332	-0.06605832	-0.22791732	-0.12549632	-0.01787332
0.94853032	-0.12208732	-0.06738432	-0.22451232	-0.12502132	-0.02070332
0.94863132	-0.12213332	-0.06874232	-0.22278732	-0.12525132	-0.02392132
0.94877032	-0.12218432	-0.07003632	-0.22278732	-0.12321532	-0.02759832
0.94832632	-0.12215832	-0.07130832	-0.22166332	-0.12570932	-0.03107132
0.94947832	-0.12231432	-0.07265932	-0.21640432	-0.12237532	-0.03316832
0.94862632	-0.12222032	-0.07389832	-0.22453932	-0.12552332	-0.03835832
0.94882232	-0.12224532	-0.07521832	-0.21934032	-0.12705232	-0.04105332
0.94858032	-0.12221732	-0.07650932	-0.22249932	-0.12920932	-0.04550832
0.94864332	-0.12220932	-0.07782332	-0.22223332	-0.12916132	-0.04844332
0.94797732	-0.12211532	-0.07906632	-0.22584532	-0.13119032	-0.05267332
0.94824632	-0.12212832	-0.08035032	-0.22462132	-0.12984932	-0.05504432
0.94767932	-0.12202432	-0.08157332	-0.23015232	-0.12984432	-0.05996632
0.94836532	-0.12208232	-0.08291032	-0.22862232	-0.12724932	-0.06221132
0.94807432	-0.12200132	-0.08418532	-0.22816132	-0.12724932	-0.06633632
0.94859932	-0.12198932	-0.08551432	-0.22495632	-0.12537332	-0.07004732
0.94904032	-0.12194132	-0.08684632	-0.22090832	-0.12453732	-0.07381232
0.94951532	-0.12186332	-0.08818332	-0.21821032	-0.12291932	-0.07602532
0.94937232	-0.12166432	-0.08949032	-0.22205632	-0.12390832	-0.08141832
0.94990532	-0.12149532	-0.09089432	-0.22125732	-0.12517732	-0.08472532
0.94998232	-0.12123132	-0.09230432	-0.22545432	-0.12593032	-0.08956032
0.95082032	-0.12102132	-0.09386532	-0.22404132	-0.12515832	-0.09410632
0.95101432	-0.12067832	-0.09542132	-0.22480332	-0.12508932	-0.09878832
0.95113032	-0.12027332	-0.09700132	-0.22399732	-0.12426132	-0.10379532
0.95086232	-0.11975532	-0.09849832	-0.22773232	-0.12331332	-0.10914932
0.95052632	-0.11918432	-0.09996932	-0.22986532	-0.12109932	-0.11489132
0.95033032	-0.11856532	-0.10143032	-0.22715732	-0.11713832	-0.11938632
0.94977032	-0.11783132	-0.10289132	-0.22356632	-0.11384132	-0.12367832
0.94855532	-0.11694932	-0.10429132	-0.22015432	-0.10931732	-0.12848432
0.94723232	-0.11599132	-0.10569032	-0.21046032	-0.10369332	-0.13234832
0.94574532	-0.11494932	-0.10703832	-0.20192732	-0.09885632	-0.13575432
0.94411432	-0.11380132	-0.10831432	-0.19499632	-0.09349832	-0.13983332
0.94312732	-0.11267632	-0.10958432	-0.18067432	-0.08724532	-0.14191132
0.94156432	-0.11142832	-0.11067932	-0.18281232	-0.08708332	-0.14713532
0.94031132	-0.11016832	-0.11168032	-0.17842332	-0.08727632	-0.15097732
0.93957032	-0.10894232	-0.11252732	-0.17749732	-0.08746132	-0.15366732
0.93876832	-0.10767032	-0.11317532	-0.17894332	-0.08831232	-0.15565032
0.93806332	-0.10639532	-0.11366032	-0.17620932	-0.08967132	-0.15675632
0.93811832	-0.10516332	-0.11417132	-0.17019932	-0.08694332	-0.15762432
0.93717732	-0.10378832	-0.11459332	-0.17319032	-0.08969632	-0.16015632
0.93683132	-0.10242132	-0.11513132	-0.16878332	-0.08508432	-0.16118732
0.93656632	-0.10100532	-0.11567732	-0.16220832	-0.08443232	-0.16278932
0.93565132	-0.09947432	-0.11612732	-0.16614132	-0.08552532	-0.16545132
0.93585732	-0.09801532	-0.11669732	-0.15538432	-0.08553832	-0.16698832
0.93515632	-0.09643132	-0.11715432	-0.16412432	-0.08445832	-0.16974432
0.93573032	-0.09492732	-0.11775732	-0.15508932	-0.08327832	-0.17134632
0.93531732	-0.09328332	-0.11830932	-0.15885732	-0.08442432	-0.17448632
0.93551232	-0.09163832	-0.11902932	-0.15903232	-0.08462632	-0.17830832
0.93505832	-0.08986932	-0.11955132	-0.15916332	-0.08604632	-0.18214232
0.93485232	-0.08810732	-0.11998332	-0.15433432	-0.08497132	-0.18335232
0.93440032	-0.08636232	-0.12028732	-0.16151532	-0.08513932	-0.18501532
0.93448332	-0.08469232	-0.12062432	-0.15819032	-0.08174632	-0.18588232
0.93421532	-0.08305332	-0.12093432	-0.15867632	-0.08085032	-0.18795632
0.93368432	-0.08149132	-0.12117932	-0.15822332	-0.08129232	-0.18977832
0.93369832	-0.08003832	-0.12144732	-0.16191832	-0.07770732	-0.19193132
0.93353432	-0.07861332	-0.12166632	-0.16257032	-0.07647332	-0.19509732
0.93363532	-0.07725032	-0.12187732	-0.16128632	-0.07461732	-0.19821932
0.93365932	-0.07589332	-0.12206332	-0.16685432	-0.07343032	-0.20240032
0.93354532	-0.07451532	-0.12223432	-0.16262332	-0.07240732	-0.20575632
0.93307132	-0.07309732	-0.12232332	-0.16219532	-0.07377232	-0.20955432
0.93311532	-0.07166932	-0.12250332	-0.15674832	-0.06908432	-0.21253332
0.93295732	-0.07017032	-0.12259632	-0.15858532	-0.06882432	-0.21655632
0.93272732	-0.06857232	-0.12267832	-0.15696332	-0.07168532	-0.21990332
0.93280332	-0.06689932	-0.12285832	-0.15686832	-0.07151832	-0.22347432
0.93299532	-0.06514332	-0.12320532	-0.15175032	-0.06800032	-0.22618232
0.93219132	-0.06326232	-0.12339332	-0.15197232	-0.07420132	-0.23047532
0.93188232	-0.06137532	-0.12346932	-0.15305232	-0.07470632	-0.23318532
0.93190532	-0.05946532	-0.12351232	-0.15080932	-0.07541732	-0.23503032
0.93144832	-0.05743032	-0.12345032	-0.14920032	-0.07575332	-0.23706432
0.93144932	-0.05530832	-0.12348932	-0.14414632	-0.07644932	-0.23899732
0.93091832	-0.05305832	-0.12357432	-0.14006632	-0.08023332	-0.24226932
0.93063032	-0.05070632	-0.12373732	-0.14036132	-0.08189332	-0.24469632
0.93100432	-0.04831232	-0.12398232	-0.13653832	-0.08149932	-0.24676532
0.93093232	-0.04583332	-0.12419232	-0.13986132	-0.08559832	-0.25059132
0.93102532	-0.04327232	-0.12449032	-0.14810832	-0.08507232	-0.25415532
0.93086032	-0.04064632	-0.12481132	-0.14077232	-0.08658132	-0.25713932
0.93046032	-0.03796832	-0.12496432	-0.14020032	-0.09302532	-0.26028332
0.93055632	-0.03524332	-0.12499432	-0.14117532	-0.09523232	-0.26132632
0.93051132	-0.03241232	-0.12509732	-0.14261332	-0.09524732	-0.26274332
0.93062832	-0.02946832	-0.12542132	-0.13979332	-0.09661432	-0.26515632
0.93064632	-0.02645732	-0.12598732	-0.13561532	-0.09653132	-0.26830832
0.93016732	-0.02331332	-0.12658532	-0.13187432	-0.09900232	-0.27215432
0.93073732	-0.02009532	-0.12739232	-0.13330632	-0.09869132	-0.27547632
0.93084632	-0.01673132	-0.12811832	-0.13313432	-0.10408932	-0.27875132
0.93074232	-0.01334232	-0.12865632	-0.14074432	-0.10742932	-0.28144632
0.93056632	-0.00993132	-0.12917132	-0.14254632	-0.10482632	-0.28282632
0.93045932	-0.00651332	-0.12983032	-0.14854232	-0.10961732	-0.28601332
0.93085632	-0.00308232	-0.13059332	-0.14966832	-0.10403732	-0.28919332
0.93109432	0.00041232	-0.13132032	-0.14706432	-0.10430132	-0.29269032
0.93036132	0.00389832	-0.13178432	-0.14930132	-0.11160232	-0.29711232
0.92994832	0.00735232	-0.13212532	-0.15028732	-0.11213832	-0.29838832
0.92953332	0.01071632	-0.13236432	-0.15041632	-0.10810332	-0.29867432
0.92834132	0.01393232	-0.13239832	-0.14868332	-0.11236132	-0.30023532
0.92754432	0.01703832	-0.13236632	-0.14349532	-0.11080532	-0.30071532
0.92675232	0.02007332	-0.13227432	-0.14706432	-0.11410832	-0.30191932
0.92664532	0.02300632	-0.13210632	-0.14745432	-0.11258432	-0.30151332
0.92674432	0.02580732	-0.13193832	-0.14754832	-0.10759932	-0.30081432
0.92577332	0.02850132	-0.13170832	-0.14692132	-0.11037532	-0.30226532
0.92568832	0.03117332	-0.13180732	-0.14760232	-0.10306732	-0.30398732
0.92461232	0.03381532	-0.13182432	-0.14775032	-0.10012632	-0.30610732
0.92337632	0.03644532	-0.13180532	-0.14077632	-0.10645132	-0.30892132
0.92276032	0.03915332	-0.13198432	-0.14754332	-0.10658632	-0.31174032
0.92234232	0.04194732	-0.13220332	-0.14594832	-0.10960632	-0.31460332
0.92153032	0.04481532	-0.13237232	-0.13814332	-0.12195332	-0.31799632
0.92040232	0.04771332	-0.13236332	-0.14646032	-0.12849532	-0.32041332
0.91961532	0.05060232	-0.13230032	-0.14525532	-0.13715332	-0.32151032
0.91918432	0.05356832	-0.13230432	-0.14224532	-0.13844832	-0.32282032
0.91837732	0.05674432	-0.13213332	-0.18424032	0.11328832	-0.28252132
0.91812632	0.05962732	-0.13212532	-0.15091632	-0.15103532	-0.32502532
0.91779732	0.06281732	-0.13211432	-0.14380032	-0.15868132	-0.32559832
0.91724732	0.06612232	-0.13210132	-0.14126332	-0.16860132	-0.32684432
0.91695032	0.06970232	-0.13188932	-0.18703232	0.11319932	-0.27955632
0.91679032	0.07305832	-0.13179132	-0.19245332	0.11269132	-0.27842132
0.91667732	0.07641532	-0.13181732	-0.19039232	0.10723832	-0.28111532
0.91648532	0.07980832	-0.13184032	-0.18767932	0.10694132	-0.28209332
0.91638232	0.08331432	-0.13199932	-0.19348932	0.10523632	-0.28533932
0.91656732	0.08698832	-0.13230832	-0.19086332	0.10195632	-0.28858432
0.91594132	0.09067432	-0.13252832	-0.19962932	0.10671532	-0.29071732
0.91528632	0.09436532	-0.13251232	-0.20068232	0.11329932	-0.28921032
0.91511432	0.09800032	-0.13226432	-0.19784132	0.10957032	-0.28876532
0.91443432	0.10149232	-0.13186532	-0.20328032	0.10680732	-0.28785432
0.91467532	0.10515232	-0.13200932	-0.19686932	0.09898832	-0.29210832
0.91398232	0.10878132	-0.13229732	-0.19713332	0.09690532	-0.29688332
0.91350832	0.11238732	-0.13248932	-0.20163132	0.09434632	-0.30032032
0.91303832	0.11599632	-0.13261732	-0.19887432	0.09609732	-0.30261032
0.91216332	0.11948932	-0.13252332	-0.20220532	0.09658332	-0.30440832
0.91159032	0.12301032	-0.13237532	-0.20452532	0.09819132	-0.30556832
0.91146632	0.12667132	-0.13240632	-0.20128832	0.09797532	-0.30944032
0.91077432	0.13033432	-0.13243732	-0.20700232	0.09777132	-0.31359332
0.91018532	0.13414532	-0.13267832	-0.20627932	0.09886032	-0.31855932
0.90934032	0.13786432	-0.13262032	-0.20900632	0.09885332	-0.32075332
0.90917032	0.14153232	-0.13249532	-0.20880432	0.09581332	-0.32383532
0.90878132	0.14513032	-0.13237232	-0.20775532	0.09495532	-0.32782532
0.90907132	0.14874432	-0.13228232	-0.21173832	0.08928332	-0.33288432
0.90884832	0.15223332	-0.13210532	-0.21797232	0.08839532	-0.33809732
0.90896832	0.15574632	-0.13185332	-0.22191932	0.08770232	-0.34297032
0.90886332	0.15913732	-0.13152732	-0.21944332	0.08216232	-0.34948232
0.90859932	0.16238932	-0.13110932	-0.22470332	0.07997132	-0.35487232
0.90833632	0.16548532	-0.13066932	-0.21959432	0.07750032	-0.36281432
0.90784232	0.16835532	-0.12991632	-0.22609632	0.07871332	-0.36853032
0.90768832	0.17104232	-0.12882332	-0.22146232	0.07582532	-0.37451232
0.90785232	0.17352932	-0.12739432	-0.22237732	0.07146432	-0.38060232
0.90843032	0.17582732	-0.12562032	-0.22244632	0.06594732	-0.38701132
0.91038732	0.17810232	-0.12350632	-0.23077532	0.05266532	-0.39132432
0.91293132	0.18018232	-0.12079532	-0.23753132	0.03295032	-0.39414632
0.91698032	0.18228332	-0.11762332	-0.24339432	0.00246732	-0.39561432
0.92083632	0.18414932	-0.11378432	-0.24774932	-0.03320432	-0.39540932
0.92376032	0.18559332	-0.10930732	-0.26906932	-0.07441132	-0.39637932
0.92514332	0.18654232	-0.10407632	-0.30919432	-0.08588132	-0.38907232
0.92585232	0.18700332	-0.09823832	-0.36847132	-0.10429132	-0.37937932
0.92523932	0.18668732	-0.09154032	-0.40861232	-0.10707732	-0.36112332
0.92532032	0.18584432	-0.08427532	-0.44015832	-0.13011032	-0.34864232
0.92381932	0.18405732	-0.07612932	-0.47688932	-0.11132132	-0.31007832
0.92469732	0.18228332	-0.06799332	-0.48240932	-0.12585132	-0.28950332
0.92496632	0.18001132	-0.05962632	-0.48844732	-0.11004532	-0.25038932
0.92689532	0.17777732	-0.05167932	-0.47571132	-0.11767932	-0.22639732
0.92911832	0.17522932	-0.04409132	-0.45549832	-0.11891832	-0.20136832
0.93248232	0.17248832	-0.03705132	-0.42540932	-0.12685332	-0.18296132
0.93664432	0.16943732	-0.03050732	-0.39327132	-0.13968632	-0.17133432
0.93951232	0.16574232	-0.02397532	-0.37710732	-0.10807232	-0.14042732
0.94418932	0.16191132	-0.01759332	-0.36125832	-0.10844532	-0.12204232
0.94997032	0.15787632	-0.01124232	-0.33403132	-0.10857032	-0.10228732
0.95446032	0.15322032	-0.00480232	-0.31538632	-0.10812632	-0.08062432
0.96035132	0.14833032	0.00108032	0.27383032	-0.21027332	-0.05704832
0.96654132	0.14315632	0.00720032	0.25464132	-0.20892632	-0.03237432
0.97350732	0.13774832	0.01298332	0.21492032	-0.19711832	-0.01374132
0.97730732	0.13157132	0.01839832	0.17889632	-0.20739732	0.00812232
0.98050532	0.12507332	0.02334132	0.11743532	-0.21228932	0.02372932
0.98045832	0.11793432	0.02771732	0.05536832	-0.23834732	0.03552132
0.97849232	0.11043432	0.03157232	0.05725532	-0.27176232	0.05064332
0.97704032	0.10289632	0.03500732	0.05490132	-0.27558732	0.06314132
0.97638832	0.09542932	0.03803632	0.04859232	-0.27780932	0.07427232
0.97650532	0.08797032	0.04061632	0.03306132	-0.27493532	0.08412132
0.97619732	0.08050832	0.04257732	0.03791732	-0.27926132	0.09162332
0.97568632	0.07291032	0.04394932	0.01618932	-0.27240532	0.09691832
0.97586632	0.06540132	0.04468732	0.01560732	-0.26692432	0.09997732
0.97591632	0.05787232	0.04484032	0.01375532	-0.25652132	0.10059632
0.97503732	0.05043132	0.04444732	-0.00592832	-0.24826332	0.10027132
0.97448232	0.04309732	0.04369232	-0.01810232	-0.23902532	0.10013832
0.97378632	0.03590932	0.04254532	-0.03436632	-0.22473132	0.09911432
0.97526132	0.02892532	0.04116332	-0.04119932	-0.20257132	0.09730632
0.97562532	0.02206032	0.03936632	-0.06811732	-0.18896532	0.09480532
0.97519732	0.01530332	0.03718232	-0.10125032	-0.17771532	0.09122732
0.97611732	0.00871132	0.03468532	-0.12124432	-0.16203832	0.08646932
0.97592832	0.00233532	0.03189632	-0.14040832	-0.15199932	0.08057932
0.97312532	-0.00381232	0.02880132	-0.16015232	-0.13993632	0.07556432
0.97120332	-0.00973032	0.02557532	-0.16139832	-0.13557232	0.07085432
0.96825832	-0.01534132	0.02214732	-0.16995132	-0.12591532	0.06725932
0.96627032	-0.02077532	0.01850732	-0.17667432	-0.11831032	0.06067032
0.96446132	-0.02599132	0.01462632	-0.18872432	-0.10417332	0.05478732
0.96237932	-0.03106932	0.01049232	-0.20808832	-0.10008332	0.04518932
0.96045532	-0.03592532	0.00614732	-0.22191632	-0.09033732	0.03564732
0.95860632	-0.04056132	0.00167232	-0.23709032	-0.08487232	0.02499132
0.95636032	-0.04492832	-0.00288532	-0.24758632	-0.07447532	0.01562632
0.95442932	-0.04908532	-0.00758832	-0.25049032	-0.07062932	0.00657932
0.95214232	-0.05300532	-0.01244332	-0.26087132	-0.06335732	-0.00399832
0.95026132	-0.05673332	-0.01748932	-0.27071532	-0.05378632	-0.01316832
0.94801732	-0.06028132	-0.02271432	-0.27953432	-0.04662132	-0.02574132
0.94572732	-0.06364032	-0.02800632	-0.28017732	-0.04104732	-0.03914032
0.94306232	-0.06671732	-0.03324632	-0.28169132	-0.03694632	-0.05196232
0.93999432	-0.06956032	-0.03828532	-0.28195232	-0.03582632	-0.06523932
0.93809232	-0.07222832	-0.04315632	-0.28350832	-0.03212032	-0.07532132
0.93615832	-0.07470132	-0.04797132	-0.28641632	-0.02932432	-0.08585132
0.93401532	-0.07692132	-0.05275432	-0.29125132	-0.02801932	-0.09675932
0.93262732	-0.07900132	-0.05762032	-0.28797732	-0.02188332	-0.10691032
0.93066732	-0.08081232	-0.06249232	-0.28767032	-0.01875632	-0.11880432
0.92877532	-0.08240432	-0.06735832	-0.28954032	-0.01280332	-0.13191932
0.92731432	-0.08379732	-0.07215832	-0.29141132	-0.01250132	-0.14554732
0.92647632	-0.08498632	-0.07699632	-0.29996632	-0.00720632	-0.15898232
0.92652732	-0.08601732	-0.08205232	-0.30981632	-0.00250332	-0.17282932
0.92691632	-0.08680932	-0.08740832	-0.32288932	0.00540232	-0.18854232
0.92673832	-0.08723032	-0.09307832	-0.33626832	0.01232432	-0.20809832
0.92434232	-0.08705832	-0.09843032	-0.32938132	0.00980732	-0.22846432
0.92127432	-0.08643132	-0.10298732	-0.30228632	0.00084332	-0.24468632
0.91834432	-0.08553432	-0.10654032	-0.27140932	-0.00918432	-0.25443732
0.91671132	-0.08456132	-0.10927632	-0.24723032	-0.01632632	-0.25788132
0.91498432	-0.08348532	-0.11129732	-0.24044732	-0.02800232	-0.26017732
0.91477632	-0.08245032	-0.11319132	-0.23357832	-0.02856832	-0.26020732
0.91415932	-0.08134732	-0.11492132	-0.22011232	-0.02805332	-0.26167432
0.91312832	-0.08013132	-0.11644232	-0.21074332	-0.02682532	-0.26370432
0.91178332	-0.07881632	-0.11772832	-0.20382532	-0.02949732	-0.26847832
0.91093332	-0.07741732	-0.11885732	-0.19798432	-0.03081632	-0.27218532
0.91078732	-0.07599232	-0.11988132	-0.19473532	-0.03258632	-0.27596832
0.91122332	-0.07453832	-0.12089632	-0.18557332	-0.02940432	-0.27868432
0.91078832	-0.07301332	-0.12168832	-0.18296632	-0.03017932	-0.28405332
0.90983232	-0.07149132	-0.12219332	-0.17652232	-0.03238032	-0.28818832
0.90937532	-0.07005632	-0.12255932	-0.17499932	-0.03187132	-0.29255032
0.90894332	-0.06860332	-0.12288732	-0.16622132	-0.03033832	-0.29636432
0.90856832	-0.06711732	-0.12324032	-0.15996332	-0.03175032	-0.30036732
0.90795032	-0.06554032	-0.12360332	-0.15885132	-0.02791732	-0.30447032
0.90732032	-0.06388132	-0.12405732	-0.14941632	-0.03281032	-0.30946732
0.90659032	-0.06213832	-0.12439632	-0.14678532	-0.03528032	-0.31397832
0.90622732	-0.06031232	-0.12472332	-0.14045832	-0.03582232	-0.31622432
0.90606232	-0.05833632	-0.12508132	-0.13343832	-0.03779732	-0.31873632
0.90613332	-0.05623932	-0.12553632	-0.12874632	-0.04121832	-0.31999532
0.90595532	-0.05397432	-0.12597332	-0.13329432	-0.04442432	-0.32226032
0.90592432	-0.05163632	-0.12642832	-0.13059632	-0.04659032	-0.32367032
0.90597132	-0.04925732	-0.12676632	-0.13552932	-0.04757232	-0.32510932
0.90587532	-0.04685932	-0.12699532	-0.13243232	-0.05499232	-0.32629932
0.90678532	-0.04447832	-0.12725632	-0.13412232	-0.04987832	-0.32570632
0.90685832	-0.04212332	-0.12729732	-0.13901132	-0.05588032	-0.32636832
0.90716932	-0.03971532	-0.12751132	-0.14242832	-0.05561632	-0.32741232
0.90739232	-0.03730532	-0.12778032	-0.14556632	-0.05238932	-0.32881232
0.90737432	-0.03490132	-0.12793332	-0.15035732	-0.05239432	-0.33040132
0.90768332	-0.03250532	-0.12803432	-0.14871232	-0.05248632	-0.33035532
0.90745732	-0.03010032	-0.12809432	-0.14351632	-0.05562832	-0.33118132
0.90761232	-0.02776632	-0.12809632	-0.14902032	-0.05224032	-0.33156432
0.90755832	-0.02545232	-0.12808532	-0.15407332	-0.05074432	-0.33126632
0.90696132	-0.02320032	-0.12796832	-0.15209232	-0.05161132	-0.33156832
0.90670732	-0.02101132	-0.12804232	-0.15338032	-0.04473032	-0.33297032
0.90667632	-0.01878432	-0.12835832	-0.14934832	-0.04581532	-0.33596532
0.90602032	-0.01643232	-0.12869932	-0.14481732	-0.05049032	-0.34089632
0.90581932	-0.01392932	-0.12919232	-0.14402432	-0.05463532	-0.34651232
0.90513832	-0.01135832	-0.12931132	-0.14015832	-0.06727332	-0.34927432
0.90538332	-0.00874832	-0.12931132	-0.14271332	-0.06639332	-0.34795632
0.90588132	-0.00605432	-0.12953632	-0.13417732	-0.06443432	-0.34650532
0.90609832	-0.00319132	-0.13006732	-0.13479832	-0.06898432	-0.34950132
0.90583932	-0.00019832	-0.13063032	-0.12993432	-0.07467032	-0.35261132
0.90513132	0.00282232	-0.13089232	-0.13214932	-0.08181832	-0.35494032
0.90485132	0.00587132	-0.13106432	-0.12961932	-0.09032032	-0.35632632
0.90467132	0.00890632	-0.13118532	-0.12926532	-0.08986332	-0.35694332
0.90478532	0.01203032	-0.13149832	-0.12925432	-0.09127232	-0.35846732
0.90454032	0.01527532	-0.13198232	-0.13213232	-0.09242132	-0.36326532
0.90371332	0.01858632	-0.13228432	-0.13364832	-0.09854032	-0.36740032
0.90316532	0.02192532	-0.13241132	-0.13076232	-0.10720332	-0.36986432
0.90309232	0.02526532	-0.13253132	-0.13487632	-0.11242932	-0.37291332
0.90317232	0.02865332	-0.13272332	-0.13849332	-0.11215432	-0.37491932
0.90259832	0.03208332	-0.13284132	-0.13310232	-0.11806032	-0.37840932
0.90211032	0.03553232	-0.13293632	-0.13416432	-0.12105532	-0.38060932
0.90223332	0.03922132	-0.13301232	-0.17068132	0.14548932	-0.34122732
0.90222032	0.04270832	-0.13312632	-0.17233632	0.14572332	-0.34181732
0.90206632	0.04613932	-0.13314632	-0.17870332	0.14115732	-0.34249732
0.90202832	0.04963132	-0.13321232	-0.17293732	0.13687632	-0.34381832
0.90208032	0.05313432	-0.13332932	-0.17012232	0.13319132	-0.34632532
0.90145232	0.05651532	-0.13318632	-0.17707132	0.13202532	-0.34561832
0.90101232	0.05982232	-0.13293032	-0.17465632	0.13073132	-0.34421032
0.90054932	0.06276932	-0.13281432	-0.15326132	-0.14572732	-0.38804832
0.90067132	0.06613832	-0.13274932	-0.17379932	0.11354232	-0.34528932
0.90041132	0.06923132	-0.13279732	-0.16612632	0.10486732	-0.34858932
0.89968832	0.07229832	-0.13280132	-0.17730932	0.10724732	-0.35008532
0.89962332	0.07543732	-0.13295532	-0.16356632	0.09812032	-0.35389332
0.89981632	0.07871932	-0.13328532	-0.17183632	0.09928432	-0.35596532
0.89913132	0.08201632	-0.13338432	-0.17068532	0.10379832	-0.35559932
0.89886432	0.08533732	-0.13337132	-0.17303632	0.10253732	-0.35488532
0.89830732	0.08863732	-0.13340432	-0.17835532	0.10360232	-0.35374332
0.89794332	0.09192132	-0.13335432	-0.17967932	0.10300432	-0.35324532
0.89746732	0.09507632	-0.13306832	-0.18003432	0.10244732	-0.35108432
0.89698432	0.09821532	-0.13285732	-0.18261932	0.09711332	-0.35106332
0.89659932	0.10134332	-0.13281832	-0.17567632	0.09158332	-0.35226232
0.89613032	0.10445632	-0.13292432	-0.17488132	0.08501432	-0.35408932
0.89546532	0.10751732	-0.13302532	-0.17653132	0.08192132	-0.35462032
0.89480732	0.11047032	-0.13300132	-0.17510232	0.08048232	-0.35530332
0.89437632	0.11341432	-0.13309232	-0.17915632	0.07793632	-0.35692332
0.89391532	0.11637432	-0.13314532	-0.17857132	0.07750232	-0.35809232
0.89305032	0.11922632	-0.13292732	-0.17534532	0.08164332	-0.35757132
0.89296332	0.12219032	-0.13284432	-0.17939232	0.07719132	-0.35801932
0.89294732	0.12519132	-0.13282732	-0.17881532	0.07169132	-0.35935532
0.89263932	0.12822932	-0.13287232	-0.17816532	0.07182832	-0.36057132
0.89206332	0.13131332	-0.13295732	-0.17841632	0.07530732	-0.36151332
0.89173832	0.13449132	-0.13296832	-0.18271032	0.07946332	-0.36200432
0.89159232	0.13772932	-0.13297132	-0.18816232	0.07756032	-0.36270432
0.89136532	0.14099432	-0.13295032	-0.18565432	0.07891632	-0.36410932
0.89153732	0.14446132	-0.13310532	-0.19035332	0.07760932	-0.36725932
0.89096832	0.14799932	-0.13318632	-0.19763132	0.08306732	-0.36654432
0.89030532	0.15148832	-0.13298332	-0.20199832	0.08359532	-0.36424132
0.88975132	0.15489532	-0.13273332	-0.19960832	0.08010932	-0.36263932
0.88970432	0.15834532	-0.13270232	-0.19903232	0.07469132	-0.36344332
0.88966932	0.16180232	-0.13274232	-0.20736032	0.07298532	-0.36386332
0.88935232	0.16517932	-0.13277132	-0.20696232	0.07096332	-0.36676532
0.88866432	0.16836232	-0.13257032	-0.21391332	0.06828332	-0.36764632
0.88833932	0.17139732	-0.13211132	-0.21136032	0.06608232	-0.36721032
0.88783732	0.17428732	-0.13172532	-0.21290532	0.05872632	-0.36880732
0.88770632	0.17725232	-0.13164832	-0.20432832	0.05172732	-0.37460332
0.88647232	0.17989932	-0.13134432	-0.19858832	0.05145732	-0.37851932
0.88561032	0.18237732	-0.13083332	-0.20011132	0.04926532	-0.38258932
0.88507232	0.18458132	-0.13005532	-0.19712932	0.04744832	-0.38622732
0.88511432	0.18660732	-0.12902232	-0.18918932	0.04266432	-0.38920932
0.88530632	0.18847432	-0.12763832	-0.17758132	0.04069632	-0.38899032
0.88601732	0.19033032	-0.12587432	-0.16293732	0.03807132	-0.38665532
0.88642832	0.19195632	-0.12359832	-0.13823632	0.03310632	-0.38346132
0.88772432	0.19347732	-0.12102832	-0.11963932	0.02442232	-0.38009032
0.88849632	0.19454832	-0.11810532	-0.10193332	0.01298332	-0.37883132
0.89127532	0.19572332	-0.11508032	-0.09310332	-0.00631432	-0.37869232
0.89499332	0.19687832	-0.11163232	-0.07903532	-0.03377232	-0.37698432
0.90019232	0.19795932	-0.10756032	-0.32268432	-0.23634432	-0.40404032
0.90353932	0.19874032	-0.10249132	-0.35269832	-0.22009932	-0.38485832
0.90569632	0.19907632	-0.09644832	-0.38724232	-0.20635332	-0.36030032
0.90680832	0.19888032	-0.08956132	-0.41447432	-0.19268232	-0.33294032
0.90691332	0.19807532	-0.08201732	-0.42533832	-0.17825532	-0.30360032
0.90686132	0.19693632	-0.07428032	-0.42857732	-0.17811532	-0.27888132
0.90626932	0.19550332	-0.06629132	-0.43340732	-0.16039432	-0.24851132
0.90565432	0.19395432	-0.05834632	-0.43233832	-0.14846532	-0.21958532
0.90534832	0.19234932	-0.05037132	-0.43054032	-0.14179432	-0.19324632
0.90617532	0.19083832	-0.04254532	-0.41530532	-0.14791832	-0.17284132
0.90647732	0.18899532	-0.03478532	-0.40237332	-0.14153132	-0.14821932
0.90650932	0.18678932	-0.02713232	-0.39392332	-0.12658032	-0.11934732
0.90794632	0.18450632	-0.01989932	-0.37143832	-0.12799132	-0.10032232
0.90885732	0.18177032	-0.01277732	-0.36491532	-0.10854932	-0.07376032
0.91076632	0.17887632	-0.00608432	-0.34236832	-0.10158232	-0.05220632
0.91242032	0.17559432	0.00030132	-0.31933332	-0.09604532	-0.03185932
0.91359032	0.17188632	0.00637432	-0.29939332	-0.08239832	-0.00834032
0.91725232	0.16824132	0.01200332	-0.25682132	-0.06474532	0.01179232
0.91968132	0.16393132	0.01709832	-0.21906932	-0.04704132	0.02926132
0.92247632	0.15923532	0.02164132	-0.17584532	-0.02637532	0.04276232
0.92320132	0.15377232	0.02563032	-0.14735132	0.00136632	0.05475432
0.92498732	0.14802632	0.02912932	-0.12156132	0.02668632	0.06495632
0.92823032	0.14215032	0.03222432	-0.09644732	0.03893532	0.07401332
0.93001232	0.13574932	0.03488832	-0.08052132	0.05506432	0.08169232
0.93021332	0.12889132	0.03712632	-0.07434432	0.06874732	0.08895032
0.93180532	0.12202532	0.03904432	-0.05640732	0.08027732	0.09611832
0.93144932	0.11482332	0.04047732	-0.04792032	0.09917932	0.10219732
0.93270032	0.10758532	0.04150732	-0.02868332	0.10644932	0.10738232
0.93407232	0.10020832	0.04202932	-0.01035132	0.11620132	0.11100132
0.93590532	0.09268432	0.04195032	-0.00297532	0.12586232	0.11201032
0.93780232	0.08496232	0.04131032	0.00498632	0.12300932	0.11216432
0.93911932	0.07711032	0.04015432	0.00758932	0.12266032	0.11144832
0.93996032	0.06926532	0.03861832	0.01363132	0.13076032	0.10899632
0.94182832	0.06152832	0.03693832	0.00880732	0.12203532	0.10901932
0.94340332	0.05391132	0.03503332	0.02595232	0.11101932	0.11059632
0.94526532	0.04626832	0.03294732	-0.00231032	-0.18843732	0.11974132
0.94605232	0.03891132	0.03037032	-0.02395032	-0.16732432	0.11644132
0.94726232	0.03161832	0.02733632	-0.04856132	-0.14759032	0.11156532
0.94665932	0.02433132	0.02376232	-0.08236932	-0.13975332	0.10246032
0.94627132	0.01721732	0.01975432	-0.09289932	-0.11971232	0.09167832
0.94182632	0.01035532	0.01550632	-0.11984332	-0.12295632	0.08034532
0.93994332	0.00387332	0.01125132	-0.13544532	-0.10040832	0.07098932
0.93839232	-0.00224032	0.00704232	-0.15256932	-0.08661832	0.06146432
0.93760332	-0.00811432	0.00282932	-0.17320132	-0.08642832	0.05332832
0.93610232	-0.01371732	-0.00148832	-0.20476232	-0.08271732	0.04357232
0.93556132	-0.01910732	-0.00596632	-0.22438932	-0.08516332	0.03294032
0.93354632	-0.02413232	-0.01053732	-0.23577132	-0.07780732	0.02299532
0.93090032	-0.02887332	-0.01515332	-0.23858132	-0.07719132	0.01240932
0.92860032	-0.03325732	-0.01975332	-0.23698732	-0.07168032	0.00344632
0.92630032	-0.03735232	-0.02428832	-0.23152032	-0.06303132	-0.00625332
0.92358032	-0.04115632	-0.02887332	-0.22944732	-0.05718432	-0.01659732
0.92250632	-0.04485132	-0.03356232	-0.21933732	-0.04729732	-0.02663432
0.92152532	-0.04832132	-0.03812532	-0.21489432	-0.03833932	-0.03658632
0.91925832	-0.05147032	-0.04238132	-0.21530732	-0.04585732	-0.04936532
0.91787532	-0.05434532	-0.04641432	-0.21295632	-0.04608732	-0.05784432
0.91623632	-0.05691432	-0.05020232	-0.22113532	-0.04463832	-0.06520232
0.91528232	-0.05927732	-0.05398632	-0.22318432	-0.04100032	-0.07294532
0.91450232	-0.06143132	-0.05785132	-0.22481432	-0.03726232	-0.08089232
0.91390032	-0.06339832	-0.06186632	-0.22327432	-0.02589632	-0.08977732
0.91267132	-0.06510032	-0.06602932	-0.23804432	-0.01921332	-0.10138532
0.91204432	-0.06661132	-0.07045732	-0.24358232	-0.00421532	-0.11395032
0.91094232	-0.06784932	-0.07515832	-0.25985232	0.00345732	-0.13082932
0.91052832	-0.06885132	-0.08023832	-0.27420732	0.01981332	-0.14624032
0.90948132	-0.06951432	-0.08558832	-0.29516132	0.02613032	-0.16785732
0.90936632	-0.06988532	-0.09122932	-0.30712532	0.03776632	-0.18763332
0.90822932	-0.06972832	-0.09671232	-0.30432232	0.03649032	-0.21023732
0.90716632	-0.06918232	-0.10166632	-0.28756732	0.02749332	-0.22969232
0.90619932	-0.06838932	-0.10578632	-0.24773932	0.01398932	-0.24157332
0.90410132	-0.06733932	-0.10875432	-0.22142332	-0.00720532	-0.24834232
0.90330732	-0.06628432	-0.11090132	-0.19964532	-0.01535932	-0.24751632
0.90180232	-0.06509332	-0.11241832	-0.19841532	-0.02827732	-0.24616732
0.90116032	-0.06388132	-0.11385732	-0.19054032	-0.03569232	-0.24501532
0.90152732	-0.06264532	-0.11548932	-0.18116032	-0.02861332	-0.24469232
0.90054032	-0.06117832	-0.11698332	-0.18985132	-0.03271832	-0.24977532
0.90018232	-0.05961932	-0.11848532	-0.17917832	-0.03464832	-0.25214732
0.89986132	-0.05791632	-0.11976432	-0.16984132	-0.04025332	-0.25461732
0.89922432	-0.05608432	-0.12077332	-0.16693932	-0.04713532	-0.25678932
0.89869432	-0.05414732	-0.12169932	-0.16618432	-0.05157232	-0.25976232
0.89839832	-0.05215232	-0.12257432	-0.15735932	-0.05070632	-0.26206932
0.89765032	-0.05007232	-0.12332332	-0.14997232	-0.05574432	-0.26547932
0.89697032	-0.04796432	-0.12395732	-0.14199732	-0.05855932	-0.27002932
0.89672732	-0.04585932	-0.12455532	-0.13771132	-0.05918032	-0.27447232
0.89607732	-0.04371732	-0.12506532	-0.13738532	-0.06154432	-0.27990532
0.89562932	-0.04155932	-0.12549932	-0.13616232	-0.05998832	-0.28429732
0.89516232	-0.03932232	-0.12589232	-0.13236932	-0.06347432	-0.28992632
0.89507632	-0.03704432	-0.12617832	-0.12438832	-0.06243832	-0.29430932
0.89515132	-0.03471732	-0.12636632	-0.12146232	-0.06670932	-0.29843832
0.89501232	-0.03230532	-0.12647432	-0.12836332	-0.07137832	-0.30353132
0.89519432	-0.02982432	-0.12660532	-0.12221332	-0.07304332	-0.30669932
0.89573832	-0.02724732	-0.12686832	-0.12533932	-0.07427632	-0.31154432
0.89626932	-0.02450932	-0.12733832	-0.12744832	-0.07532832	-0.31666132
0.89649432	-0.02159832	-0.12792232	-0.12866232	-0.07773232	-0.32196732
0.89643832	-0.01852932	-0.12845332	-0.11175632	-0.08205732	-0.32600432
0.89591032	-0.01538032	-0.12867932	-0.11639532	-0.09483232	-0.33099632
0.89602732	-0.01222732	-0.12871432	-0.12469632	-0.09869232	-0.33363432
0.89655832	-0.00886232	-0.12905732	-0.11079932	-0.10574932	-0.33735132
0.89641632	-0.00531932	-0.12927932	-0.11825332	-0.11529232	-0.34203932
0.89680632	-0.00170932	-0.12950132	-0.12076132	-0.11702932	-0.34585732
0.89768932	0.00203332	-0.12999032	-0.12107132	-0.11354932	-0.35030932
0.89797232	0.00595232	-0.13076732	-0.11390832	-0.11600632	-0.35811032
0.89653932	0.00988332	-0.13091532	-0.11696232	-0.13438332	-0.36628232
0.89733732	0.01385232	-0.13099832	-0.12689032	-0.13954432	-0.37225132
0.89880632	0.01808532	-0.13158932	-0.12971532	-0.13844232	-0.37962032
0.89861632	0.02234732	-0.13176532	-0.13062432	-0.14992232	-0.38600932
0.89993732	0.02663632	-0.13195232	-0.12921732	-0.15039532	-0.38814532
0.90136632	0.03101932	-0.13240932	-0.12863432	-0.15173532	-0.39150232
0.90198932	0.03536932	-0.13272632	-0.13370832	-0.15786132	-0.39587132
0.90281132	0.03960732	-0.13281532	-0.13762232	-0.16221432	-0.39832432
0.90396932	0.04376932	-0.13285832	-0.13672332	-0.15931832	-0.39893432
0.90483632	0.04784632	-0.13285232	-0.13819132	-0.15590732	-0.39952532
0.90563032	0.05216832	-0.13295432	-0.19178632	0.15054332	-0.35152532
0.90552532	0.05594832	-0.13333732	-0.14238032	-0.15360032	-0.40346732
0.90454732	0.05995332	-0.13302132	-0.18789932	0.14445532	-0.35295332
0.90367432	0.06352932	-0.13263132	-0.19146432	0.13647432	-0.35061332
0.90405632	0.06713032	-0.13260032	-0.18758232	0.12548632	-0.35114932
0.90336932	0.07068132	-0.13267832	-0.19170932	0.12463432	-0.35107532
0.90356832	0.07413732	-0.13310532	-0.15427332	-0.15810332	-0.39860432
0.90215132	0.07793432	-0.13316832	-0.19703132	0.11354532	-0.35097232
0.90123632	0.08151232	-0.13339132	-0.19213332	0.11352732	-0.34996432
0.90037432	0.08496432	-0.13335632	-0.19465732	0.11652032	-0.34679932
0.90027032	0.08836932	-0.13331932	-0.18416832	0.10701632	-0.34628432
0.90000932	0.09170232	-0.13325732	-0.18959532	0.10548332	-0.34419432
0.89985932	0.09499332	-0.13323832	-0.19277932	0.10261732	-0.34276132
0.89932532	0.09815032	-0.13310132	-0.19707532	0.09512032	-0.34064632
0.89901032	0.10125632	-0.13300832	-0.20186732	0.08927032	-0.33797232
0.89895432	0.10437132	-0.13310532	-0.19786932	0.07840632	-0.33814732
0.89831532	0.10740232	-0.13319832	-0.20430132	0.07725132	-0.33688132
0.89711532	0.11028832	-0.13319132	-0.19795132	0.07542032	-0.33566632
0.89649632	0.11315332	-0.13314332	-0.20184832	0.07398232	-0.33331432
0.89587332	0.11601032	-0.13314932	-0.20541632	0.07170232	-0.33265432
0.89520932	0.11890032	-0.13321732	-0.20408832	0.07112232	-0.33173132
0.89496332	0.12186032	-0.13319432	-0.20037032	0.07055832	-0.33027832
0.89446032	0.12480432	-0.13316232	-0.19913632	0.06925132	-0.32903732
0.89407732	0.12779432	-0.13315932	-0.19977332	0.06707932	-0.32836732
0.89338032	0.13074432	-0.13315232	-0.20307132	0.06924732	-0.32721032
0.89308832	0.13386732	-0.13334332	-0.20396232	0.06739632	-0.32841732
0.89170232	0.13696232	-0.13326932	-0.20424232	0.07617132	-0.32675232
0.89112632	0.14018532	-0.13327032	-0.20901032	0.07467932	-0.32642032
0.89054932	0.14341932	-0.13334532	-0.20516332	0.07225232	-0.32807732
0.89029432	0.14675032	-0.13347332	-0.20705032	0.07163932	-0.32976132
0.88984432	0.15020732	-0.13359532	-0.21581532	0.07731432	-0.33031132
0.88910232	0.15373932	-0.13359532	-0.22009332	0.08365832	-0.33157832
0.88814932	0.15729332	-0.13340232	-0.21733832	0.08620032	-0.33199932
0.88750132	0.16091232	-0.13323932	-0.21871032	0.08479832	-0.33348132
0.88729332	0.16466732	-0.13338632	-0.21635832	0.07813132	-0.33924432
0.88665832	0.16839132	-0.13353432	-0.21371932	0.07785632	-0.34430232
0.88583332	0.17217732	-0.13369832	-0.21508232	0.08200932	-0.34940632
0.88428032	0.17577032	-0.13336832	-0.21552232	0.08889532	-0.35078532
0.88365232	0.17954532	-0.13296232	-0.21529332	0.09116932	-0.35076732
0.88381632	0.18359132	-0.13291632	-0.21750632	0.09021132	-0.35469432
0.88336132	0.18759232	-0.13274832	-0.22237132	0.08871432	-0.35800132
0.88182232	0.19134032	-0.13220532	-0.22056232	0.09468932	-0.35945532
0.88174332	0.19533132	-0.13176632	-0.22057932	0.08963232	-0.36300032
0.88100232	0.19915732	-0.13127632	-0.21863432	0.08731232	-0.36699732
0.88051032	0.20301032	-0.13087132	-0.21242432	0.08728032	-0.37316532
0.87987732	0.20677932	-0.13031432	-0.21059932	0.08743832	-0.37905832
0.87937332	0.21038932	-0.12931132	-0.21467932	0.08901832	-0.38218332
0.87951132	0.21394732	-0.12803832	-0.21347732	0.08874732	-0.38480432
0.87986032	0.21741132	-0.12640432	-0.21166532	0.08955732	-0.38619832
0.88071932	0.22078232	-0.12450132	-0.20913232	0.08610432	-0.38707632
0.88310332	0.22421232	-0.12239532	-0.20361632	0.07208432	-0.38983532
0.88634532	0.22740932	-0.11987132	-0.19222032	0.04953632	-0.39361432
0.88914732	0.23004532	-0.11685932	-0.17682932	0.03107832	-0.39669532
0.89341632	0.23255032	-0.11351432	-0.16937932	0.00109032	-0.39931932
0.89957832	0.23502632	-0.10984432	-0.14714732	-0.05191332	-0.40482332
0.90504232	0.23659132	-0.10527732	-0.31395832	-0.25764332	-0.43943532
0.90661032	0.23691832	-0.09962832	-0.34889532	-0.22860532	-0.41858532
0.90617732	0.23611432	-0.09317632	-0.40792832	-0.21147832	-0.39600832
0.90529532	0.23446732	-0.08601032	-0.44549332	-0.20252532	-0.37056132
0.90380432	0.23197432	-0.07819932	-0.46095732	-0.18723932	-0.33651132
0.90395332	0.22932232	-0.07046032	-0.45426932	-0.19575232	-0.31389232
0.90480232	0.22621532	-0.06280732	-0.43560332	-0.19036532	-0.28520232
0.90589932	0.22252632	-0.05605132	0.17962032	-0.27280332	-0.26138032
0.90968232	0.21876032	-0.04937332	0.16378232	-0.27860132	-0.23842832
0.91317732	0.21428432	-0.04302332	0.15298132	-0.28328232	-0.21654232
0.91733332	0.20936332	-0.03688132	0.14257132	-0.29359332	-0.19321032
0.92129232	0.20381932	-0.03086932	0.12422032	-0.31149532	-0.17070932
0.92340232	0.19734332	-0.02490332	0.10999032	-0.32945232	-0.14887932
0.92514532	0.19034432	-0.01920532	0.08482432	-0.35690432	-0.12640632
0.92208732	0.18205732	-0.01373032	0.08361632	-0.39024732	-0.10354232
0.91811732	0.17342232	-0.00872932	0.08690932	-0.41506132	-0.08037732
0.91349332	0.16448932	-0.00426132	0.08022832	-0.43789532	-0.05829832
0.90894232	0.15553632	-0.00037932	0.08512032	-0.45270932	-0.03759332
0.90556832	0.14712932	0.00302332	-0.08714032	0.14760232	-0.01967732
0.90349332	0.13839532	0.00569732	-0.07952332	0.17215332	-0.00714732
0.90360232	0.12984132	0.00785632	-0.06537632	0.17969832	0.00267632
0.90572332	0.11292732	0.01111432	-0.05357532	0.18965332	0.02031032
0.90564532	0.10434732	0.01222332	-0.05142832	0.19159732	0.02967732
0.90639132	0.09594332	0.01297832	-0.02901732	0.19851632	0.03651532
0.90573432	0.08745232	0.01336932	-0.02796632	0.20891732	0.04360832
0.90591332	0.07911832	0.01345032	-0.01397832	0.21206732	0.04969532
0.90641132	0.07088532	0.01321332	-0.00431232	0.21193732	0.05505032
0.90824932	0.06280832	0.01266732	0.00916232	0.20395232	0.06188632
0.91109832	0.05497032	0.01178532	0.00919232	0.19784032	0.06617732
0.91529432	0.04680832	0.01056532	0.00575732	-0.29340132	0.07405132
0.91874232	0.03913432	0.00886332	-0.01201632	-0.26767732	0.07247532
0.92123432	0.03158232	0.00680332	-0.03474032	-0.23624332	0.06863032
0.92153932	0.02420532	0.00452432	-0.05914632	-0.21320132	0.06638732
0.92108132	0.01713432	0.00215832	-0.08014832	-0.19105032	0.06354432
0.92008332	0.01041032	-0.00030232	-0.09427632	-0.17832132	0.06224732
0.91821832	0.00397632	-0.00284432	-0.12047332	-0.16431232	0.05999832
0.91634432	-0.00215632	-0.00557232	-0.13701832	-0.15925732	0.05825232
0.91455532	-0.00801832	-0.00842732	-0.14932832	-0.15624832	0.05253632
0.91333032	-0.01361532	-0.01147332	-0.16668032	-0.14518632	0.04629932
0.91273632	-0.01890032	-0.01470732	-0.17453132	-0.13400532	0.03954732
0.91117232	-0.02382732	-0.01807532	-0.18858032	-0.13033532	0.03035832
0.91003732	-0.02845232	-0.02159532	-0.20047032	-0.12075132	0.02188032
0.90922932	-0.03272132	-0.02525332	-0.20816732	-0.11071032	0.01206232
0.90779832	-0.03658932	-0.02897332	-0.22076732	-0.10827432	0.00168632
0.90632232	-0.04010432	-0.03272832	-0.23157832	-0.10714932	-0.00875432
0.90675932	-0.04332232	-0.03662432	-0.23402732	-0.09405532	-0.01749332
0.90558532	-0.04613832	-0.04054732	-0.24608432	-0.09595432	-0.03060432
0.90573432	-0.04873532	-0.04457632	-0.24873632	-0.09055032	-0.04269732
0.90411332	-0.05093732	-0.04851032	-0.25708532	-0.08990232	-0.05674532
0.90326432	-0.05285532	-0.05244632	-0.25820432	-0.08585432	-0.06914732
0.90223332	-0.05445232	-0.05622932	-0.25638532	-0.08011532	-0.08028232
0.90102132	-0.05573432	-0.05990732	-0.25217032	-0.07284332	-0.09006632
0.89961432	-0.05673532	-0.06357532	-0.25423932	-0.06710132	-0.10118232
0.89893932	-0.05751332	-0.06744132	-0.25195632	-0.05552432	-0.11224532
0.89765032	-0.05801432	-0.07142232	-0.25741632	-0.04974732	-0.12625432
0.89700832	-0.05828632	-0.07558932	-0.26505032	-0.04169932	-0.14150732
0.89699532	-0.05832532	-0.07993832	-0.27070732	-0.03418732	-0.15575532
0.89686932	-0.05808632	-0.08440032	-0.27876332	-0.03347932	-0.17354232
0.89716132	-0.05759332	-0.08909832	-0.28731132	-0.02399232	-0.18982632
0.89649632	-0.05672132	-0.09371232	-0.28623032	-0.01797932	-0.20542832
0.89472732	-0.05550332	-0.09785632	-0.27545332	-0.02324632	-0.22143132
0.89310132	-0.05407532	-0.10137732	-0.25043932	-0.03016732	-0.23203132
0.89091032	-0.05246532	-0.10399432	-0.23084832	-0.04765732	-0.23960632
0.88934332	-0.05076232	-0.10584632	-0.22785032	-0.06168632	-0.24325832
0.88972432	-0.04907232	-0.10744832	-0.22789232	-0.06792432	-0.24214632
0.88998232	-0.04720632	-0.10889832	-0.23588432	-0.07127032	-0.24113032
0.89063532	-0.04516732	-0.11057832	-0.24187432	-0.07277032	-0.24215032
0.89143432	-0.04288732	-0.11262232	-0.24597632	-0.06720032	-0.24413332
0.89094832	-0.04033832	-0.11466632	-0.24749032	-0.06501132	-0.24841932
0.89042432	-0.03771332	-0.11654232	-0.23855532	-0.06866532	-0.25145132
0.88942632	-0.03510232	-0.11802732	-0.23761732	-0.07197832	-0.25390732
0.88838832	-0.03263232	-0.11926132	-0.23841732	-0.07456132	-0.25629632
0.88705432	-0.03036432	-0.12011432	-0.23505832	-0.07713232	-0.25837032
0.88633732	-0.02834332	-0.12067232	-0.23087032	-0.07761432	-0.26002032
0.88539032	-0.02647332	-0.12096732	-0.22595532	-0.07469232	-0.26078432
0.88448432	-0.02469132	-0.12124032	-0.21479232	-0.07319132	-0.26301632
0.88350532	-0.02294832	-0.12148932	-0.20385532	-0.06682632	-0.26522232
0.88263232	-0.02122932	-0.12178132	-0.19565932	-0.06370532	-0.26895932
0.88157432	-0.01951132	-0.12207232	-0.18485832	-0.06404932	-0.27325132
0.88085032	-0.01775232	-0.12238332	-0.17576032	-0.06376932	-0.27694632
0.88006132	-0.01591432	-0.12266932	-0.17368932	-0.06568932	-0.28099332
0.87986532	-0.01401232	-0.12298732	-0.16754232	-0.06803432	-0.28433732
0.88014632	-0.01203532	-0.12332832	-0.15721232	-0.06999432	-0.28629132
0.88003232	-0.00999132	-0.12354832	-0.15804132	-0.07215032	-0.28818732
0.87968432	-0.00792232	-0.12371332	-0.15636832	-0.07365932	-0.28935732
0.87906532	-0.00580432	-0.12400332	-0.15699732	-0.07502932	-0.29075332
0.87893832	-0.00354832	-0.12458432	-0.15166032	-0.07216232	-0.29229032
0.87856332	-0.00115232	-0.12523832	-0.14915832	-0.07546532	-0.29548532
0.87820132	0.00132232	-0.12577232	-0.14195832	-0.08343732	-0.29814232
0.87832932	0.00387132	-0.12608332	-0.14042532	-0.09352232	-0.30018732
0.87915032	0.00643432	-0.12623632	-0.15006232	-0.09763632	-0.29986132
0.88003432	0.00900032	-0.12622932	-0.15817032	-0.09772832	-0.29731032
0.88088332	0.01161832	-0.12631532	-0.15644932	-0.09598932	-0.29538932
0.88132632	0.01430132	-0.12657932	-0.16878032	-0.09331132	-0.29535032
0.88116632	0.01708832	-0.12692632	-0.15711832	-0.09874432	-0.29636332
0.88061532	0.01990532	-0.12715032	-0.15908132	-0.10902732	-0.29889232
0.88006132	0.02276132	-0.12723932	-0.15704032	-0.10885832	-0.29853932
0.88021732	0.02563232	-0.12732832	-0.15339032	-0.11106632	-0.29849132
0.88011232	0.02855232	-0.12746032	-0.15732432	-0.11155532	-0.30097532
0.88031532	0.03155632	-0.12761432	-0.15569732	-0.11609332	-0.30218632
0.88010732	0.03458132	-0.12776132	-0.16098932	-0.12247232	-0.30373232
0.87994732	0.03765032	-0.12788232	-0.15693932	-0.12641232	-0.30396632
0.87979132	0.04071832	-0.12796032	-0.15633232	-0.12950332	-0.30383332
0.88009532	0.04378232	-0.12819032	-0.15267532	-0.12123432	-0.30391032
0.88031532	0.04684332	-0.12850432	-0.16118632	-0.11731132	-0.30586932
0.87964532	0.04987232	-0.12882532	-0.16076232	-0.12620432	-0.31032232
0.87889832	0.05291232	-0.12904132	-0.16116632	-0.12578032	-0.31247932
0.87792332	0.05587932	-0.12906032	-0.15571332	-0.13145332	-0.31443932
0.87774032	0.05883632	-0.12918832	-0.15654832	-0.12417532	-0.31465232
0.87734932	0.06168832	-0.12925732	-0.16637732	-0.12399532	-0.31593232
0.87728632	0.06451032	-0.12930532	-0.15893432	-0.12797732	-0.31665932
0.87678432	0.06727132	-0.12930632	-0.15993032	-0.13197332	-0.31909932
0.87647832	0.07010032	-0.12942732	-0.16554232	-0.13166932	-0.32143132
0.87562232	0.07305632	-0.12938632	-0.19490932	0.06522432	-0.28860432
0.87493132	0.07586032	-0.12944232	-0.19562632	0.06241832	-0.29053332
0.87409332	0.07864732	-0.12950432	-0.19937332	0.06318432	-0.29053532
0.87355432	0.08145032	-0.12962232	-0.19674832	0.06108632	-0.29132832
0.87277132	0.08421132	-0.12968032	-0.20196132	0.06497432	-0.29120432
0.87267332	0.08699932	-0.12975732	-0.20400532	0.06024132	-0.29229732
0.87219132	0.08977432	-0.12985532	-0.20566032	0.06266332	-0.29236632
0.87153132	0.09257332	-0.12992632	-0.20687032	0.06185032	-0.29295732
0.87101832	0.09545532	-0.13006532	-0.20922332	0.06520532	-0.29275732
0.87005132	0.09828332	-0.13014932	-0.21400932	0.06355032	-0.29280732
0.86982232	0.10118832	-0.13037532	-0.20770632	0.05801132	-0.29366732
0.86911632	0.10401532	-0.13044232	-0.20523232	0.06327632	-0.29294232
0.86897732	0.10688332	-0.13046132	-0.20375832	0.06319132	-0.29192032
0.86875132	0.10969032	-0.13041432	-0.20646632	0.05918832	-0.29221432
0.86814832	0.11241532	-0.13019732	-0.21008932	0.05801232	-0.29006932
0.86770132	0.11515832	-0.13011632	-0.20664332	0.05621632	-0.28892332
0.86698632	0.11791132	-0.13023332	-0.20227432	0.05490732	-0.29044832
0.86559632	0.12062932	-0.13030332	-0.19929032	0.05629232	-0.29133632
0.86393932	0.12333632	-0.13016932	-0.20123332	0.06240432	-0.29045032
0.86319732	0.12619932	-0.13007532	-0.19473632	0.06631032	-0.29048632
0.86261632	0.12904632	-0.12987632	-0.19850932	0.06538832	-0.29069032
0.86239332	0.13190732	-0.12961832	-0.20507832	0.06252232	-0.29107232
0.86198532	0.13465532	-0.12928632	-0.20818132	0.06209032	-0.29192532
0.86197632	0.13746132	-0.12899332	-0.20898632	0.05717632	-0.29425532
0.86152532	0.14029632	-0.12877532	-0.20960432	0.06031432	-0.29568932
0.86092632	0.14329432	-0.12872632	-0.21046632	0.06345732	-0.29854232
0.86018132	0.14634532	-0.12856732	-0.20962032	0.06742432	-0.30103332
0.85954632	0.14938932	-0.12825232	-0.21153932	0.06849632	-0.30307332
0.85925432	0.15247732	-0.12789032	-0.21171532	0.06681732	-0.30595632
0.85891832	0.15559632	-0.12755932	-0.21794632	0.06998332	-0.30776132
0.85885732	0.15879832	-0.12728532	-0.21828132	0.06757532	-0.31239432
0.85862132	0.16198532	-0.12695632	-0.21995132	0.06768232	-0.31711532
0.85882732	0.16536232	-0.12679432	-0.22079632	0.06852432	-0.32256432
0.85848232	0.16873832	-0.12656832	-0.22381332	0.07060232	-0.32760132
0.85828432	0.17214532	-0.12627832	-0.22526632	0.07193732	-0.33246432
0.85874232	0.17582332	-0.12631832	-0.22371332	0.07080732	-0.34063632
0.85842832	0.17940432	-0.12624632	-0.22451932	0.07440432	-0.34780032
0.85803532	0.18294832	-0.12585932	-0.23222332	0.07775732	-0.35206732
0.85777432	0.18646732	-0.12520732	-0.23859532	0.07836232	-0.35530432
0.85764732	0.19000332	-0.12449732	-0.24521132	0.07742032	-0.35935632
0.85785132	0.19365932	-0.12400032	-0.24649632	0.07486832	-0.36524732
0.85747132	0.19712332	-0.12328632	-0.24775132	0.07472732	-0.37124432
0.85722232	0.20043132	-0.12240532	-0.24530232	0.07300332	-0.37685932
0.85750732	0.20363932	-0.12158032	-0.24597032	0.06595532	-0.38391332
0.85777832	0.20651432	-0.12058432	-0.24952332	0.06039032	-0.39063532
0.85961932	0.20924132	-0.11931932	-0.24635032	0.04724432	-0.39735632
0.86144132	0.21138032	-0.11756432	-0.24992932	0.03215432	-0.40204832
0.86383332	0.21315932	-0.11559732	-0.25716232	0.01645032	-0.40626432
0.86565132	0.21430832	-0.11318932	-0.26104932	0.00093432	-0.40970432
0.86763132	0.21516232	-0.11056432	-0.24914832	-0.01335032	-0.41395732
0.87017732	0.21582232	-0.10775232	-0.23733332	-0.03608732	-0.41833032
0.87480732	0.21650232	-0.10479932	-0.22190932	-0.08506232	-0.42654232
0.87864332	0.21625632	-0.10090932	-0.32383532	-0.17069132	-0.43817532
0.87869932	0.21443232	-0.09557932	-0.39842632	-0.16568432	-0.42451332
0.87916032	0.21204632	-0.08942732	-0.44966532	-0.16030532	-0.40437532
0.87915732	0.20885032	-0.08229732	-0.47918932	-0.14910132	-0.37417232
0.92390532	0.21551232	-0.07840532	-0.16905832	-0.20295532	-0.35480832
0.88067832	0.20086932	-0.06656932	0.21420732	-0.24937832	-0.31612032
0.88127432	0.19593132	-0.05781332	0.25489132	-0.27451132	-0.27337332
0.88391032	0.19103532	-0.04933732	0.26806932	-0.28921632	-0.23393332
0.88721332	0.18587132	-0.04117832	0.27427932	-0.29790332	-0.19819132
0.89130232	0.18050932	-0.03340332	0.27441832	-0.29587232	-0.16456432
0.89498832	0.17463232	-0.02587032	0.27182832	-0.30502932	-0.13214132
0.89896332	0.16844132	-0.01843932	0.27012732	-0.30165632	-0.10077832
0.90290232	0.16187132	-0.01110632	0.27039732	-0.29849932	-0.06912032
0.90675232	0.15499232	-0.00381632	0.26562332	-0.29221432	-0.03570032
0.91015832	0.14782332	0.00329932	0.26329432	-0.28728032	-0.00280232
0.91197032	0.14025732	0.01017132	0.25800032	-0.27743232	0.02890332
0.91331932	0.13243232	0.01652832	0.23685532	-0.28644532	0.05661832
0.91447532	0.12453332	0.02208932	0.20737032	-0.27973832	0.08104732
0.91436632	0.11624232	0.02682132	0.17807932	-0.28280832	0.10232632
0.91522832	0.10788032	0.03065832	0.14520332	-0.27533432	0.11800132
0.91259532	0.09060632	0.03555132	-0.01195232	0.06605232	0.11833232
0.91023632	0.08174832	0.03676132	-0.00545132	0.08612532	0.12322832
0.90888632	0.07301532	0.03744332	0.01898932	0.08653132	0.12709532
0.90786632	0.06448732	0.03753432	0.01582932	0.08442432	0.13155732
0.90769832	0.05589732	0.03707532	0.00373432	-0.18728332	0.14372032
0.90779032	0.04779032	0.03591832	-0.02726832	-0.14886432	0.14277732
0.90781132	0.03982732	0.03397732	-0.07544232	-0.11321432	0.13961432
0.90559232	0.03192932	0.03118832	-0.13662832	-0.10403632	0.13165232
0.90415032	0.02435432	0.02760732	-0.18320132	-0.09754032	0.12128332
0.90101032	0.01706032	0.02322232	-0.22511832	-0.09240632	0.10880732
0.89599732	0.01016532	0.01821232	-0.24959732	-0.10192932	0.09173132
0.89135732	0.00392732	0.01287532	-0.26899832	-0.08166332	0.07926932
0.88472132	-0.00170932	0.00729232	-0.28568332	-0.08414732	0.06209932
0.87977732	-0.00673632	0.00166332	-0.29632032	-0.07829132	0.04657532
0.87791732	-0.01123732	-0.00400032	-0.30346132	-0.06804432	0.03283632
0.87470932	-0.01520232	-0.00972232	-0.32513332	-0.05841632	0.01828832
0.87398432	-0.01880132	-0.01558832	-0.33524032	-0.05534632	0.00214732
0.87189232	-0.02197032	-0.02150732	-0.34538132	-0.05586632	-0.01624432
0.86980832	-0.02472232	-0.02750632	-0.35347632	-0.05255032	-0.03341032
0.86761332	-0.02707732	-0.03343832	-0.35516832	-0.04903932	-0.05120232
0.86518932	-0.02900332	-0.03934732	-0.34975632	-0.03979332	-0.06762332
0.86240032	-0.03054932	-0.04519332	-0.34379132	-0.02574032	-0.08132032
0.85982332	-0.03175732	-0.05104032	-0.33915932	-0.01275732	-0.09714432
0.85722132	-0.03267332	-0.05686032	-0.33704332	-0.01318732	-0.11762632
0.85634132	-0.03337932	-0.06265832	-0.33151332	-0.00386832	-0.13445732
0.85500832	-0.03384732	-0.06833032	-0.33081932	-0.00518032	-0.15403232
0.85483332	-0.03408432	-0.07395832	-0.33337732	0.00090132	-0.17070732
0.85408332	-0.03404332	-0.07951332	-0.34077132	-0.00344632	-0.19155532
0.85395632	-0.03371132	-0.08504832	-0.33172432	0.00332032	-0.20789732
0.85329632	-0.03305732	-0.08985832	-0.29315432	-0.00532632	-0.22383132
0.85174732	-0.03216632	-0.09333332	-0.24301132	-0.02371132	-0.23270332
0.85044032	-0.03122732	-0.09548732	-0.21441932	-0.04129332	-0.23431632
0.84994632	-0.03034232	-0.09675332	-0.20641932	-0.05016032	-0.22975132
0.84978432	-0.02951532	-0.09772632	-0.20520232	-0.04984732	-0.22461332
0.84931332	-0.02864932	-0.09885532	-0.20583132	-0.05038632	-0.22358732
0.84875632	-0.02773432	-0.10028632	-0.20626732	-0.04395432	-0.22577032
0.84791032	-0.02674732	-0.10188132	-0.20515932	-0.03948032	-0.23105932
0.84736932	-0.02564832	-0.10349532	-0.19987332	-0.03818932	-0.23806032
0.84729832	-0.02442332	-0.10505432	-0.19426532	-0.03575132	-0.24330832
0.84736432	-0.02304032	-0.10656632	-0.19471632	-0.03786132	-0.24940532
0.84729832	-0.02150232	-0.10797032	-0.18937632	-0.03722532	-0.25453832
0.84705832	-0.01985732	-0.10918932	-0.18179832	-0.03424132	-0.25914932
0.84649132	-0.01816332	-0.11009632	-0.17671032	-0.03898832	-0.26407032
0.84593632	-0.01644632	-0.11075532	-0.17853132	-0.04476132	-0.26889432
0.84613632	-0.01470532	-0.11144832	-0.17163332	-0.04084932	-0.27144032
0.84587432	-0.01283032	-0.11208632	-0.16963832	-0.04052432	-0.27507832
0.84543432	-0.01078932	-0.11274132	-0.16304032	-0.04694832	-0.27938832
0.84514132	-0.00858832	-0.11339932	-0.15248032	-0.05110632	-0.28151332
0.84522732	-0.00624832	-0.11407132	-0.15547432	-0.05066832	-0.28275932
0.84554532	-0.00376832	-0.11479732	-0.14997932	-0.05314932	-0.28450632
0.84555332	-0.00121432	-0.11545032	-0.15085732	-0.05569432	-0.28471132
0.84535232	0.00141232	-0.11610732	-0.14445432	-0.06424432	-0.28598832
0.84503132	0.00404932	-0.11669132	-0.14855532	-0.06327832	-0.28534132
0.84479832	0.00662432	-0.11724432	-0.15298932	-0.06051532	-0.28368732
0.84454232	0.00911832	-0.11777332	-0.15381332	-0.06201932	-0.28330032
0.84398432	0.01147032	-0.11812832	-0.15769032	-0.06371832	-0.28255432
0.84341832	0.01374132	-0.11835432	-0.15040732	-0.06919932	-0.28230432
0.84333632	0.01587032	-0.11858132	-0.15438132	-0.06444132	-0.28110732
0.84251232	0.01789232	-0.11874932	-0.16076732	-0.06997432	-0.28161832
0.84231232	0.01982632	-0.11902832	-0.16892432	-0.05818332	-0.28115932
0.84153632	0.02168132	-0.11929732	-0.15895732	-0.06429732	-0.28230932
0.84096632	0.02345332	-0.11952332	-0.16008832	-0.05581832	-0.28127132
0.84065832	0.02512632	-0.11973632	-0.16547132	-0.05526632	-0.28188932
0.84003932	0.02672532	-0.11986532	-0.16704532	-0.05700932	-0.28234932
0.83913332	0.02827032	-0.11989932	-0.15598332	-0.06194732	-0.28321332
0.83833032	0.02982932	-0.12000132	-0.15794032	-0.05327232	-0.28329032
0.83775632	0.03139232	-0.12019732	-0.15597032	-0.05242032	-0.28487032
0.83712432	0.03296232	-0.12038132	-0.14962532	-0.05878632	-0.28751232
0.83624932	0.03449732	-0.12050132	-0.15145232	-0.05991032	-0.28921032
0.83551432	0.03604532	-0.12057132	-0.15612332	-0.07387532	-0.29272632
0.83510832	0.03764232	-0.12065532	-0.15648432	-0.07355132	-0.29394132
0.83481232	0.03930232	-0.12062632	-0.15371132	-0.07752832	-0.29540932
0.83434232	0.04104632	-0.12049832	-0.15091032	-0.08243832	-0.29764232
0.83382032	0.04301332	-0.12034232	-0.16731832	0.07426432	-0.27286132
0.83338432	0.04490932	-0.12024532	-0.16772132	0.07748332	-0.27225432
0.83310832	0.04686232	-0.12018232	-0.16704432	0.07911032	-0.27150432
0.83323732	0.04888432	-0.12021632	-0.16632132	0.07475532	-0.27248032
0.83307932	0.05088332	-0.12019732	-0.16905232	0.07365532	-0.27266132
0.83286732	0.05289332	-0.12014232	-0.16818432	0.07480332	-0.27245532
0.83267532	0.05488832	-0.12005332	-0.17339932	0.07465232	-0.27262532
0.83276232	0.05693932	-0.11998332	-0.17303832	0.07468232	-0.27270632
0.83273932	0.05904132	-0.11996532	-0.17017832	0.07273132	-0.27318132
0.83297632	0.06125432	-0.12006632	-0.17774732	0.06759832	-0.27434232
0.83245332	0.06345832	-0.12013732	-0.17589032	0.07230832	-0.27372632
0.83196732	0.06568232	-0.12018432	-0.17227432	0.07370532	-0.27361732
0.83166532	0.06790132	-0.12023932	-0.17591232	0.06973932	-0.27516232
0.83158832	0.07012432	-0.12021832	-0.17584332	0.07364732	-0.27489832
0.83151732	0.07232932	-0.12013632	-0.17929832	0.07457132	-0.27529932
0.83207832	0.07462732	-0.12024032	-0.17929432	0.06150532	-0.27832432
0.83193432	0.07694032	-0.12024132	-0.18279632	0.06315732	-0.27897832
0.83184832	0.07931532	-0.12033332	-0.18411232	0.06214732	-0.27989032
0.83184232	0.08173132	-0.12053432	-0.18572932	0.06237132	-0.28125432
0.83155732	0.08407032	-0.12061232	-0.18386332	0.06007632	-0.28282432
0.83142632	0.08640132	-0.12060632	-0.19000432	0.06006532	-0.28386632
0.83123932	0.08870932	-0.12052832	-0.18369932	0.06055232	-0.28525132
0.83140032	0.09105132	-0.12047132	-0.17932832	0.05807232	-0.28801232
0.83138432	0.09347732	-0.12055032	-0.18193332	0.06056332	-0.28969532
0.83124232	0.09593932	-0.12061932	-0.18459532	0.05767432	-0.29119032
0.83119332	0.09841732	-0.12065232	-0.18848832	0.05797732	-0.29125432
0.83104632	0.10090332	-0.12070732	-0.18597332	0.05781832	-0.29172732
0.83081832	0.10336832	-0.12071532	-0.18731332	0.05824132	-0.29195332
0.83057132	0.10581732	-0.12074432	-0.18690132	0.05619232	-0.29255232
0.83016732	0.10822332	-0.12071032	-0.18731532	0.05518232	-0.29352432
0.82985132	0.11060432	-0.12062032	-0.18597332	0.05224732	-0.29368332
0.82959632	0.11295632	-0.12059432	-0.19466532	0.04669632	-0.29495332
0.82930932	0.11530032	-0.12064532	-0.19453632	0.04528032	-0.29681732
0.82890332	0.11761532	-0.12065532	-0.19381532	0.04619432	-0.29747432
0.82848632	0.11998732	-0.12065432	-0.19469932	0.04803732	-0.29826932
0.82808832	0.12238732	-0.12059832	-0.19583832	0.04869732	-0.29875332
0.82755232	0.12480132	-0.12040832	-0.19867232	0.04857932	-0.29812432
0.82722532	0.12725732	-0.12022832	-0.20279132	0.04711932	-0.29733032
0.82662032	0.12965032	-0.12007432	-0.20009332	0.04714332	-0.29646632
0.82617332	0.13202432	-0.11990932	-0.20140932	0.04534532	-0.29594032
0.82594132	0.13439032	-0.11983432	-0.20433732	0.04065232	-0.29617232
0.82557232	0.13666532	-0.11976132	-0.20152432	0.03712332	-0.29683332
0.82529532	0.13891332	-0.11958232	-0.20801132	0.03117132	-0.29729632
0.82514332	0.14117632	-0.11951732	-0.20482032	0.02847832	-0.29779332
0.82451532	0.14340932	-0.11943132	-0.20986032	0.02547532	-0.29924332
0.82397232	0.14573832	-0.11950932	-0.21049132	0.02910232	-0.29947632
0.82341732	0.14810532	-0.11957532	-0.20306532	0.02989732	-0.30133032
0.82300832	0.15051632	-0.11954132	-0.20846132	0.02931632	-0.30092032
0.82271732	0.15303832	-0.11959132	-0.20978532	0.02984432	-0.30184932
0.82249432	0.15563032	-0.11955232	-0.21518632	0.03422732	-0.30098132
0.82185132	0.15812432	-0.11917732	-0.22199432	0.03534332	-0.29878332
0.82193732	0.16073332	-0.11884132	-0.22150432	0.03154032	-0.29744532
0.82177432	0.16325432	-0.11850732	-0.22277532	0.02841232	-0.29657732
0.82135932	0.16572532	-0.11814032	-0.22707132	0.02526032	-0.29638932
0.82106732	0.16826632	-0.11778332	-0.22920032	0.02353832	-0.29684232
0.82073832	0.17084732	-0.11751132	-0.22979932	0.02264332	-0.29702032
0.82054432	0.17354532	-0.11734332	-0.22886732	0.02353632	-0.29817532
0.82011032	0.17633632	-0.11722632	-0.23768032	0.02536332	-0.29729132
0.81993232	0.17927132	-0.11712432	-0.24374632	0.02647632	-0.29738832
0.82010732	0.18246532	-0.11713432	-0.24228432	0.02696032	-0.29748832
0.81983832	0.18567732	-0.11700832	-0.24392832	0.02904232	-0.29625132
0.81910032	0.18882532	-0.11667532	-0.24812032	0.03188532	-0.29499032
0.81847332	0.19196332	-0.11612732	-0.24994432	0.03166832	-0.29373732
0.81841232	0.19521532	-0.11552932	-0.25557532	0.02992832	-0.29234832
0.81833632	0.19848832	-0.11496532	-0.25214332	0.03010832	-0.29162732
0.81827232	0.20177532	-0.11466832	-0.25124932	0.02624932	-0.29363532
0.81839232	0.20512932	-0.11459732	-0.24667432	0.02092732	-0.29757132
0.81820232	0.20842332	-0.11453132	-0.25320832	0.02229832	-0.29915932
0.81840632	0.21178632	-0.11441932	-0.25604932	0.01763132	-0.30152032
0.81785032	0.21489732	-0.11397132	-0.25697932	0.01936132	-0.30153932
0.81806032	0.21803432	-0.11336432	-0.26289232	0.01450132	-0.30139832
0.81820932	0.22093332	-0.11252332	-0.26843632	0.00749332	-0.30127732
0.81839832	0.22362532	-0.11168232	-0.27166532	-0.00124532	-0.30286832
0.81853532	0.22608132	-0.11079832	-0.27229632	-0.00507532	-0.30569532
0.81925632	0.22838432	-0.10971232	-0.27330932	-0.01564032	-0.30989332
0.82073032	0.23046132	-0.10818532	-0.27679632	-0.03070532	-0.31494832
0.82213632	0.23204932	-0.10620032	-0.28046932	-0.04805732	-0.32010732
0.82385532	0.23322232	-0.10380932	-0.28525432	-0.07185932	-0.32683032
0.82646332	0.23415232	-0.10110832	-0.28827632	-0.10196232	-0.33463432
0.82912332	0.23454532	-0.09779432	-0.31204832	-0.13523932	-0.33984532
0.83072432	0.23407932	-0.09366032	-0.35951132	-0.16464432	-0.34154332
0.83189632	0.23294732	-0.08877732	-0.40476632	-0.17585332	-0.33714732
0.83284932	0.23135332	-0.08319332	-0.43484832	-0.16856332	-0.32727232
0.83346332	0.22943432	-0.07743132	-0.43766932	-0.15897732	-0.31733832
0.83431332	0.22709332	-0.07137732	-0.46445932	-0.15467932	-0.30193732
0.83662232	0.22450832	-0.06500132	-0.47066532	-0.16081932	-0.28863232
0.83882732	0.22113032	-0.05795832	-0.47911432	-0.15687032	-0.26341332
0.84256532	0.21744832	-0.05081732	-0.46804232	-0.15031432	-0.23880132
0.84840532	0.21357932	-0.04428032	0.23800732	-0.31976032	-0.23324832
0.85560332	0.20925632	-0.03725332	0.23346132	-0.32723032	-0.20748432
0.86374832	0.20437932	-0.03037232	0.22867132	-0.33697132	-0.18277232
0.87335732	0.19911732	-0.02366232	0.21962432	-0.32651332	-0.16193832
0.88127532	0.19279832	-0.01704832	0.21051232	-0.32188532	-0.13814732
0.88795832	0.18571032	-0.01059832	0.20267132	-0.33810732	-0.11565732
0.89423632	0.17813132	-0.00440032	0.19388832	-0.33243232	-0.09229432
0.89847232	0.16986432	0.00136232	0.19206632	-0.33451932	-0.06960732
0.90244132	0.16128132	0.00664332	0.16215232	-0.33773232	-0.04981832
0.90316632	0.15204932	0.01122432	0.14945032	-0.33991632	-0.03011932
0.90369932	0.14263732	0.01508832	0.11482132	-0.34958132	-0.01471032
0.90287932	0.13339232	0.01826532	-0.07326532	0.06276632	-0.00994632
0.90263332	0.12388232	0.02043732	-0.05364932	0.08256632	-0.00357932
0.89875732	0.10467732	0.02267132	-0.01274432	0.12705432	0.00231632
0.89994032	0.09523832	0.02286132	0.04624632	-0.33835332	0.01540232
0.90108632	0.08676732	0.02274132	-0.00043332	0.12281232	0.00642532
0.90498732	0.07837132	0.02209332	0.00059632	0.10384332	0.01076132
0.90781232	0.06983232	0.02093132	-0.00983232	-0.22866632	0.01755032
0.90733932	0.06159732	0.01927332	-0.08402432	-0.18305732	0.01611332
0.91045632	0.05402332	0.01711632	-0.09343132	-0.15697532	0.01409332
0.91117532	0.04659432	0.01449432	-0.12345932	-0.12987832	0.01188232
0.90903432	0.03939532	0.01140532	-0.17809232	-0.12005332	0.00746332
0.90481032	0.03257332	0.00792332	-0.22635832	-0.11942732	0.00201732
0.90233032	0.02623732	0.00401532	-0.24919332	-0.11122032	-0.00503932
0.89957832	0.02042532	-0.00017832	-0.26976032	-0.10616332	-0.01287132
0.89711332	0.01499132	-0.00470732	-0.28908632	-0.09912332	-0.02329132
0.89371732	0.01005132	-0.00946832	-0.30466932	-0.08980232	-0.03230832
0.89116832	0.00551532	-0.01430832	-0.32286632	-0.08431532	-0.04284032
0.88965332	0.00146032	-0.01920532	-0.34238032	-0.08056232	-0.05324532
0.88803532	-0.00220732	-0.02416932	-0.36181732	-0.07947832	-0.06507232
0.88782532	-0.00553032	-0.02928932	-0.37646432	-0.07493932	-0.07658232
0.88678732	-0.00852032	-0.03442932	-0.38890132	-0.07218532	-0.08948232
0.88600732	-0.01115032	-0.03957332	-0.39295632	-0.06465832	-0.10149332
0.88433432	-0.01344232	-0.04450132	-0.38689932	-0.06723132	-0.11468132
0.88364232	-0.01544032	-0.04927132	-0.37886032	-0.06292432	-0.12473932
0.88292332	-0.01713432	-0.05391532	-0.37382132	-0.06186632	-0.13402932
0.88284732	-0.01856432	-0.05852332	-0.37131332	-0.06145832	-0.14412732
0.88281632	-0.01974932	-0.06314632	-0.37209732	-0.06241832	-0.15399632
0.88312232	-0.02066332	-0.06776032	-0.37344632	-0.06011532	-0.16446132
0.88296332	-0.02126832	-0.07231432	-0.37801832	-0.05844532	-0.17465432
0.88308232	-0.02164532	-0.07689732	-0.38023032	-0.06000532	-0.18668232
0.88344332	-0.02175432	-0.08151132	-0.37901232	-0.05471032	-0.19675732
0.88320632	-0.02159332	-0.08601232	-0.37561132	-0.05307532	-0.20809932
0.88241432	-0.02114232	-0.09015732	-0.35932832	-0.05666532	-0.21771232
0.88182732	-0.02048832	-0.09377432	-0.34288032	-0.05637132	-0.22322032
0.88079332	-0.01965932	-0.09674132	-0.33267432	-0.06043232	-0.22705332
0.88015832	-0.01876932	-0.09915732	-0.32611632	-0.06812632	-0.22890032
0.88044932	-0.01786132	-0.10114632	-0.32325732	-0.07318132	-0.22906232
0.88095232	-0.01692432	-0.10268932	-0.32598732	-0.08209632	-0.22858632
0.88160732	-0.01595932	-0.10392532	-0.33333332	-0.08745332	-0.22624832
0.88145032	-0.01494132	-0.10504132	-0.33896232	-0.09250532	-0.22489732
0.88051032	-0.01384632	-0.10633332	-0.33542632	-0.09250132	-0.22598932
0.87911732	-0.01267532	-0.10790932	-0.32792432	-0.08376532	-0.22932332
0.87677832	-0.01132232	-0.10971432	-0.31674432	-0.07448432	-0.23638832
0.87471032	-0.00981432	-0.11174232	-0.30491032	-0.06408832	-0.24604532
0.87298332	-0.00808732	-0.11371132	-0.28980532	-0.06048832	-0.25740432
0.87134332	-0.00620232	-0.11519632	-0.28118532	-0.07006132	-0.26862532
0.87104432	-0.00423932	-0.11628232	-0.27364132	-0.06728732	-0.27587532
0.87091132	-0.00226932	-0.11693932	-0.26913932	-0.06729732	-0.28276032
0.87045132	-0.00030032	-0.11730632	-0.26980332	-0.06874632	-0.29026632
0.87020132	0.00166532	-0.11768532	-0.26168832	-0.06688832	-0.29848832
0.86982632	0.00364432	-0.11797632	-0.25156032	-0.05935432	-0.30622332
0.86878932	0.00560032	-0.11816832	-0.24081532	-0.05497432	-0.31511632
0.86858132	0.00759532	-0.11852132	-0.22432632	-0.05108032	-0.32433732
0.86803532	0.00966732	-0.11881632	-0.21549932	-0.04926032	-0.33428432
0.86771832	0.01183132	-0.11903732	-0.21241632	-0.04971632	-0.34256032
0.86815332	0.01417632	-0.11924032	-0.20012932	-0.05207832	-0.34902732
0.86853132	0.01669332	-0.11937332	-0.19428732	-0.05618332	-0.35408532
0.86870232	0.01943832	-0.11972932	-0.19082632	-0.05423632	-0.35973732
0.86877032	0.02241332	-0.12044132	-0.17684332	-0.05171232	-0.36545432
0.86850132	0.02548332	-0.12117332	-0.17448832	-0.05083732	-0.37095932
0.86783932	0.02855532	-0.12179032	-0.17261632	-0.05861732	-0.37746132
0.86742032	0.03158532	-0.12223432	-0.17686932	-0.06896232	-0.38235532
0.86736232	0.03450332	-0.12236532	-0.17423732	-0.08190232	-0.38373332
0.86748832	0.03735532	-0.12229432	-0.18208732	-0.07421432	-0.38016632
0.86772332	0.04022032	-0.12244432	-0.17461332	-0.07803132	-0.37938332
0.86793032	0.04323332	-0.12302932	-0.17464132	-0.06181932	-0.37835232
0.86722132	0.04629032	-0.12379532	-0.17095332	-0.06680932	-0.38173232
0.86617032	0.04932732	-0.12456432	-0.17279932	-0.06218132	-0.38352532
0.86426132	0.05222132	-0.12514832	-0.16820232	-0.07594232	-0.38679232
0.86308832	0.05510832	-0.12581132	-0.15260532	-0.08501332	-0.39020232
0.86198932	0.05793732	-0.12634532	-0.15078532	-0.09395832	-0.39328432
0.86048832	0.06075132	-0.12669332	-0.15933532	-0.10516732	-0.39630732
0.86000032	0.06365432	-0.12706632	-0.16208232	-0.10215732	-0.39551232
0.85905132	0.06651732	-0.12733732	-0.16146432	-0.10846532	-0.39611332
0.85869232	0.06942032	-0.12774332	-0.15383932	-0.10556132	-0.39582032
0.85806432	0.07236832	-0.12799832	-0.18192532	0.06128432	-0.36777832
0.85728732	0.07510132	-0.12813932	-0.18528132	0.06594832	-0.36617332
0.85704332	0.07782232	-0.12820132	-0.18120132	0.06565332	-0.36608932
0.85658932	0.08036732	-0.12836532	-0.16572932	-0.13088832	-0.40053932
0.85681032	0.08337532	-0.12851832	-0.18953932	0.06105332	-0.36780432
0.85692132	0.08627132	-0.12881732	-0.19012732	0.06067432	-0.36940832
0.85685532	0.08915332	-0.12908832	-0.18957332	0.05979532	-0.37081832
0.85681032	0.09198032	-0.12931632	-0.18386632	0.05362232	-0.37183632
0.85658332	0.09476832	-0.12947832	-0.18607532	0.05283332	-0.37258532
0.85661932	0.09743132	-0.12979032	-0.17835632	-0.14321032	-0.40966232
0.85590332	0.10037732	-0.12979432	-0.19109532	0.05849232	-0.37344132
0.85609332	0.10318932	-0.12985232	-0.18818532	0.04972632	-0.37523232
0.85574132	0.10589332	-0.12979732	-0.18725632	0.05060532	-0.37486932
0.85538832	0.10857132	-0.12981532	-0.18541432	0.04770232	-0.37630932
0.85490732	0.11120532	-0.12989532	-0.19132032	0.04713932	-0.37752932
0.85455432	0.11380132	-0.13003532	-0.17830232	0.03918232	-0.38125932
0.85446632	0.11639232	-0.13020232	-0.18200532	0.03352232	-0.38366432
0.85415732	0.11894132	-0.13022532	-0.18544232	0.03742732	-0.38480232
0.85361232	0.12144932	-0.13018532	-0.18367432	0.04008732	-0.38580932
0.85360332	0.12413332	-0.13037932	-0.18074032	0.03129632	-0.38949632
0.85352632	0.12687132	-0.13061732	-0.17833532	0.02949832	-0.39163332
0.85303532	0.12956432	-0.13078932	-0.17554632	0.03312232	-0.39279432
0.85229932	0.13216432	-0.13074632	-0.17959332	0.04028732	-0.39146832
0.85200132	0.13469132	-0.13052532	-0.18366832	0.03805832	-0.39011932
0.85193632	0.13717032	-0.13024632	-0.18973132	0.03567832	-0.38942632
0.85174732	0.13962432	-0.12998232	-0.18977532	0.03678432	-0.38891432
0.85167232	0.14213032	-0.12982932	-0.19164432	0.03509932	-0.38987832
0.85121632	0.14463432	-0.12977432	-0.19192332	0.02762332	-0.39279232
0.85062532	0.14714732	-0.12974732	-0.19723432	0.02709432	-0.39591832
0.85025132	0.14977132	-0.12975232	-0.19333632	0.02899832	-0.39793732
0.84954132	0.15236132	-0.12959932	-0.19432232	0.03381832	-0.39955332
0.84894932	0.15497932	-0.12937432	-0.19299832	0.03534732	-0.40250432
0.84867832	0.15772932	-0.12915632	-0.19598632	0.03437132	-0.40550432
0.84837832	0.16054532	-0.12898132	-0.19545732	0.03492532	-0.40859032
0.84810132	0.16345532	-0.12888432	-0.19686832	0.03459432	-0.41163432
0.84819432	0.16646832	-0.12893532	-0.19300532	0.03479432	-0.41507232
0.84805932	0.16942432	-0.12901932	-0.19006232	0.03021532	-0.42051432
0.84799032	0.17239932	-0.12905432	-0.19397632	0.03043632	-0.42403032
0.84773732	0.17530232	-0.12890832	-0.19278132	0.03057632	-0.42820432
0.84815032	0.17846232	-0.12904432	-0.19574032	0.02586732	-0.43383232
0.84814632	0.18167532	-0.12921432	-0.19471932	0.02544832	-0.43881932
0.84800232	0.18499332	-0.12942532	-0.19790732	0.02884732	-0.44056532
0.84711332	0.18815232	-0.12938932	-0.19179732	0.03238732	-0.44166732
0.84642932	0.19125332	-0.12916332	-0.19495832	0.03823432	-0.44016932
0.84640132	0.19437932	-0.12888232	-0.19306232	0.03633332	-0.44182332
0.84610632	0.19725432	-0.12826432	-0.19776132	0.03961132	-0.44186432
0.84612232	0.20010232	-0.12746732	-0.20323432	0.04014732	-0.44218632
0.84617332	0.20300932	-0.12667132	-0.20272132	0.04118232	-0.44260532
0.84580132	0.20598932	-0.12601232	-0.19295832	0.04019732	-0.44619132
0.84515932	0.20906232	-0.12542532	-0.18343232	0.04327132	-0.45025732
0.84465932	0.21220132	-0.12474332	-0.18281432	0.04562032	-0.45419532
0.84414732	0.21534132	-0.12372632	-0.18341432	0.05213332	-0.45571632
0.84409532	0.21854132	-0.12248032	-0.19220532	0.05431132	-0.45630032
0.84387732	0.22159532	-0.12092432	-0.18970732	0.05777632	-0.45645132
0.84466232	0.22475132	-0.11922032	-0.19921932	0.05484432	-0.45736332
0.84594432	0.22794732	-0.11723032	-0.20218432	0.05423832	-0.45533732
0.84676532	0.23093632	-0.11477832	-0.20430132	0.05295532	-0.45194932
0.84763232	0.23390632	-0.11219132	-0.20507832	0.04988732	-0.45054632
0.84828732	0.23666232	-0.10946332	-0.20344732	0.04417532	-0.45111332
0.84867632	0.23923832	-0.10651132	-0.19561932	0.04376232	-0.45221132
0.85072432	0.24216232	-0.10343532	-0.18846732	0.03313332	-0.45653232
0.85676532	0.24586532	-0.10000032	-0.17353332	0.00190432	-0.46118632
0.86508432	0.24972832	-0.09570632	-0.14814232	-0.04897332	-0.46515332
0.86855532	0.25196932	-0.08994632	-0.14153032	-0.06125232	-0.45868432
0.87176332	0.25403332	-0.08383332	-0.12720732	-0.07672332	-0.45466132
0.87513832	0.25574032	-0.07731332	-0.30851532	-0.32074032	-0.49666532
0.87705832	0.25647032	-0.07012232	-0.36136032	-0.28175732	-0.47183232
0.87506732	0.25483532	-0.06199932	-0.42155032	-0.24135732	-0.43760332
0.87294632	0.25186732	-0.05350232	-0.44853332	-0.21925132	-0.40540132
0.87174032	0.24805932	-0.04486332	-0.46213832	-0.20040432	-0.37384132
0.87262632	0.24402832	-0.03689732	0.19971932	-0.31198132	-0.35714032
0.87564132	0.23945332	-0.02850932	0.21630232	-0.32854532	-0.32550432
0.88102332	0.23458632	-0.02040132	0.22656432	-0.34123632	-0.29287932
0.89002232	0.22970232	-0.01264732	0.21309032	-0.35709532	-0.25948732
0.89747132	0.22348532	-0.00530932	0.19221432	-0.38362832	-0.22930132
0.90560632	0.21652632	0.00140732	0.14276932	-0.40922132	-0.20577332
0.90653932	0.20721232	0.00731332	0.11528032	-0.44501932	-0.18604332
0.90249132	0.19636632	0.01218432	0.09733932	-0.48275132	-0.16581732
0.89721332	0.18489032	0.01613132	0.09859432	-0.51431232	-0.14787032
0.89383732	0.17359632	0.01942132	0.09876532	-0.52956632	-0.12920332
0.90481332	0.03868732	0.01538432	-0.00313532	-0.29988032	-0.00491032
0.90795432	0.02974932	0.01146832	-0.02427232	-0.25963932	-0.00559332
0.91022832	0.02109132	0.00716732	-0.04953332	-0.22010832	-0.00724932
0.91417532	0.01276832	0.00245432	-0.07627432	-0.17830232	-0.01104632
0.91401832	0.00473132	-0.00259732	-0.13525632	-0.14957932	-0.01820732
0.91033132	-0.00290532	-0.00804532	-0.17474432	-0.13244632	-0.02589232
0.90738732	-0.01021932	-0.01377532	-0.19279732	-0.12704332	-0.03582432
0.90473232	-0.01705032	-0.01958332	-0.19395432	-0.10478432	-0.04623632
0.90085132	-0.02330132	-0.02532032	-0.20192032	-0.08922732	-0.05666832
0.89572632	-0.02903332	-0.03091332	-0.20730532	-0.08489132	-0.06789832
0.89311932	-0.03437132	-0.03647432	-0.21151732	-0.08007832	-0.07902232
0.89067932	-0.03929932	-0.04193232	-0.22587532	-0.07480732	-0.08944832
0.88729232	-0.04373632	-0.04719832	-0.24814332	-0.07472432	-0.10141632
0.88622232	-0.04780632	-0.05247932	-0.25793332	-0.06406432	-0.11165132
0.88457232	-0.05137432	-0.05762232	-0.26556732	-0.06326332	-0.12295132
0.88229932	-0.05447332	-0.06252332	-0.26938632	-0.06417232	-0.13536932
0.87977332	-0.05709732	-0.06708532	-0.26304832	-0.06208432	-0.14451032
0.87780032	-0.05927832	-0.07133832	-0.25538232	-0.05460132	-0.15042432
0.87649832	-0.06109232	-0.07550232	-0.25447032	-0.04517132	-0.15626532
0.87538432	-0.06257032	-0.07978732	-0.25877532	-0.03750732	-0.16406532
0.87471032	-0.06371832	-0.08441232	-0.27145932	-0.01939932	-0.17300232
0.87338232	-0.06440132	-0.08935232	-0.28779432	0.00129632	-0.18500632
0.87055132	-0.06450632	-0.09407732	-0.27769932	0.00373232	-0.20034732
0.86764432	-0.06413532	-0.09809932	-0.23849132	-0.00114532	-0.20914632
0.86505432	-0.06342532	-0.10107632	-0.20670132	-0.01866732	-0.21219732
0.86407532	-0.06254132	-0.10344332	-0.20174132	-0.02766332	-0.21048232
0.86453732	-0.06153932	-0.10580132	-0.19944332	-0.03157132	-0.20849732
0.86539532	-0.06040732	-0.10852632	-0.20701132	-0.02150132	-0.20953632
0.86514732	-0.05905232	-0.11149932	-0.20829332	-0.01770332	-0.21544632
0.86357932	-0.05747532	-0.11428632	-0.17976532	-0.01213032	-0.22267032
0.85986532	-0.05571732	-0.11622332	-0.15491732	-0.02838832	-0.23225232
0.85662832	-0.05407732	-0.11742932	-0.14727132	-0.04555632	-0.23979032
0.85555132	-0.05262132	-0.11842332	-0.13733632	-0.04791532	-0.24487632
0.85456532	-0.05115432	-0.11929332	-0.13337132	-0.04880232	-0.25218732
0.85351932	-0.04959632	-0.12013632	-0.12564932	-0.04989732	-0.26025132
0.85238532	-0.04793532	-0.12079432	-0.11740832	-0.05078732	-0.26888232
0.85191832	-0.04623232	-0.12120932	-0.11033732	-0.05027732	-0.27657232
0.85176532	-0.04445932	-0.12149332	-0.10796432	-0.05286732	-0.28390132
0.85186932	-0.04259332	-0.12178132	-0.10403732	-0.05458432	-0.29125632
0.85206732	-0.04060632	-0.12216032	-0.10389032	-0.05696732	-0.29846732
0.85229532	-0.03851632	-0.12252432	-0.10117032	-0.05645332	-0.30463032
0.85258132	-0.03636032	-0.12283832	-0.10860032	-0.05726032	-0.31123132
0.85314632	-0.03417132	-0.12308132	-0.11401532	-0.05727232	-0.31566732
0.85350032	-0.03189532	-0.12329532	-0.11359332	-0.05888432	-0.31990732
0.85368632	-0.02953032	-0.12361632	-0.11239332	-0.05871732	-0.32398832
0.85353932	-0.02707632	-0.12397232	-0.10789032	-0.06125832	-0.32919732
0.85331032	-0.02455732	-0.12434732	-0.10781732	-0.06529932	-0.33323732
0.85316532	-0.02194032	-0.12475532	-0.11112832	-0.06610232	-0.33693332
0.85300832	-0.01925032	-0.12499332	-0.11760032	-0.07438632	-0.34006932
0.85327432	-0.01647332	-0.12524632	-0.12100932	-0.07636732	-0.34061432
0.85348232	-0.01354232	-0.12553132	-0.12099332	-0.08239232	-0.34175532
0.85350332	-0.01048032	-0.12592032	-0.12146532	-0.08729132	-0.34269832
0.85390832	-0.00732932	-0.12638632	-0.12521132	-0.08821032	-0.34358032
0.85393432	-0.00420832	-0.12667032	-0.12394832	-0.09168932	-0.34433832
0.85420032	-0.00113532	-0.12700232	-0.12538532	-0.08925832	-0.34516032
0.85354732	0.00193732	-0.12717132	-0.11969132	-0.09628232	-0.34707132
0.85357932	0.00494332	-0.12733332	-0.12712932	-0.09752032	-0.34816632
0.85361732	0.00792932	-0.12737032	-0.13063532	-0.09767632	-0.34869332
0.85386932	0.01085332	-0.12744532	-0.13864932	-0.09490232	-0.34978332
0.85380232	0.01372332	-0.12753232	-0.13627832	-0.09293032	-0.35191832
0.85337832	0.01656432	-0.12759532	-0.13375632	-0.09105332	-0.35466832
0.85284132	0.01942032	-0.12773532	-0.12948732	-0.09150632	-0.35722732
0.85247332	0.02230432	-0.12793432	-0.13465532	-0.09000632	-0.36153632
0.85157632	0.02515232	-0.12798532	-0.13268232	-0.09495132	-0.36537132
0.85148232	0.02798332	-0.12807832	-0.13410432	-0.09268532	-0.36877032
0.85122632	0.03083232	-0.12814432	-0.13666532	-0.09376132	-0.37324432
0.85123932	0.03378532	-0.12830332	-0.14202332	-0.09596032	-0.37872932
0.85081632	0.03676132	-0.12836232	-0.13998732	-0.10811132	-0.38439432
0.85113932	0.03984632	-0.12853032	-0.14247632	-0.10890532	-0.38857232
0.85083732	0.04317432	-0.12855532	-0.17351832	0.12538432	-0.35520032
0.85013332	0.04621632	-0.12841732	-0.17859832	0.13026232	-0.35527432
0.85026532	0.04902232	-0.12854632	-0.15628332	-0.11509232	-0.39806832
0.85025232	0.05202532	-0.12860232	-0.15121532	-0.11438132	-0.39999332
0.85009632	0.05518832	-0.12850532	-0.16744232	0.11426732	-0.36418932
0.85050132	0.05822632	-0.12868632	-0.16815732	0.10684132	-0.36778732
0.85068532	0.06137232	-0.12891032	-0.17586932	0.10864732	-0.36872032
0.85120932	0.06463532	-0.12929932	-0.17525332	0.10692032	-0.37146132
0.85111132	0.06797432	-0.12971232	-0.17778032	0.10619932	-0.37356532
0.85085832	0.07132532	-0.13005232	-0.17680232	0.10617632	-0.37573832
0.85046532	0.07463932	-0.13020232	-0.17911032	0.10971032	-0.37628532
0.84999132	0.07786332	-0.13018532	-0.18265232	0.10987732	-0.37685432
0.84997332	0.08115332	-0.13023532	-0.17847032	0.10988032	-0.37798132
0.85006632	0.08440132	-0.13031032	-0.18370532	0.10520432	-0.37972132
0.84983632	0.08763432	-0.13041732	-0.19118332	0.10273832	-0.38086932
0.85000132	0.09087932	-0.13060332	-0.18568532	0.09861532	-0.38278232
0.84992132	0.09409232	-0.13080232	-0.18690332	0.09402332	-0.38469132
0.84924832	0.09723932	-0.13084932	-0.17815232	0.09352432	-0.38733732
0.84907732	0.10048832	-0.13096432	-0.17952332	0.09384532	-0.38906632
0.84863532	0.10382732	-0.13105432	-0.18472932	0.09574032	-0.38955732
0.84828032	0.10721732	-0.13107032	-0.18980232	0.09898632	-0.38938032
0.84805632	0.11059032	-0.13110732	-0.18937732	0.09489832	-0.39004632
0.84769632	0.11387332	-0.13104632	-0.19524332	0.09298332	-0.38962932
0.84797332	0.11718532	-0.13114232	-0.19641132	0.08808432	-0.39142132
0.84749132	0.12030832	-0.13108832	-0.20161732	0.08785032	-0.39207132
0.84706432	0.12331432	-0.13090032	-0.20033432	0.08704532	-0.39281832
0.84645432	0.12625032	-0.13067332	-0.19510432	0.08331532	-0.39388632
0.84659132	0.12935432	-0.13080432	-0.19204432	0.07686532	-0.39797232
0.84644732	0.13257232	-0.13114632	-0.18843332	0.07575532	-0.40214532
0.84562732	0.13572832	-0.13133032	-0.18929832	0.07999532	-0.40368132
0.84520332	0.13885532	-0.13134332	-0.19379332	0.08079332	-0.40347332
0.84467332	0.14195132	-0.13129332	-0.19679832	0.08396032	-0.40363732
0.84417032	0.14502432	-0.13112032	-0.20253732	0.08395032	-0.40445432
0.84422632	0.14827232	-0.13101832	-0.20372032	0.08744932	-0.40572932
0.84379732	0.15158532	-0.13088432	-0.20671332	0.08940432	-0.40655932
0.84352132	0.15508732	-0.13076332	-0.20567032	0.09121832	-0.40653832
0.84333932	0.15868232	-0.13065832	-0.20570532	0.09109732	-0.40490032
0.84317532	0.16223032	-0.13063532	-0.20417832	0.08645032	-0.40533032
0.84277232	0.16561232	-0.13052932	-0.21171232	0.08149332	-0.40513832
0.84226332	0.16881332	-0.13022732	-0.21005732	0.07891932	-0.40478832
0.84190832	0.17186632	-0.12981732	-0.21864532	0.07580932	-0.40359032
0.84145532	0.17488232	-0.12947132	-0.21700932	0.07476332	-0.40432832
0.84143232	0.17805332	-0.12929032	-0.22004032	0.07244032	-0.40462832
0.84079332	0.18125632	-0.12914732	-0.22418232	0.07278432	-0.40469132
0.84000432	0.18443632	-0.12903632	-0.21929132	0.07277432	-0.40506832
0.83899632	0.18746232	-0.12872832	-0.21988432	0.07100432	-0.40508232
0.83872632	0.19054432	-0.12847332	-0.21953932	0.06795732	-0.40539332
0.83829732	0.19352632	-0.12815032	-0.22157732	0.06622632	-0.40599932
0.83811532	0.19645332	-0.12768932	-0.22778532	0.06469832	-0.40578532
0.83851932	0.19958832	-0.12742432	-0.23019632	0.06136532	-0.40621932
0.83856232	0.20279132	-0.12727832	-0.22882332	0.06108832	-0.40772032
0.83866232	0.20621032	-0.12728132	-0.23283032	0.06293832	-0.40809532
0.83841732	0.20977832	-0.12728332	-0.23544832	0.06714232	-0.40859532
0.83756032	0.21334032	-0.12697132	-0.23496332	0.07480632	-0.40668732
0.83664432	0.21696032	-0.12652632	-0.23575832	0.07706032	-0.40508732
0.83634932	0.22066732	-0.12610032	-0.23764532	0.07522832	-0.40434632
0.83598332	0.22420132	-0.12560932	-0.23973232	0.07019232	-0.40343732
0.83616532	0.22780832	-0.12524032	-0.24378032	0.06663832	-0.40191832
0.83596532	0.23125132	-0.12493632	-0.24742732	0.06265732	-0.40157232
0.83610032	0.23465932	-0.12465832	-0.25231732	0.05643632	-0.40264432
0.83548732	0.23757132	-0.12387932	-0.25070532	0.05446732	-0.40159132
0.83569632	0.24036332	-0.12284932	-0.24998232	0.04684632	-0.40148132
0.83587532	0.24293732	-0.12172632	-0.25041232	0.04246432	-0.40005032
0.83562132	0.24530132	-0.12054332	-0.25156432	0.03902832	-0.39838932
0.83528632	0.24772532	-0.11946732	-0.25162032	0.03699632	-0.39732332
0.83467932	0.25008432	-0.11837832	-0.24645132	0.03683532	-0.39588232
0.83490332	0.25257432	-0.11713332	-0.24267132	0.03141732	-0.39518132
0.83585132	0.25502932	-0.11552032	-0.23894232	0.02377232	-0.39328832
0.83750032	0.25742032	-0.11351632	-0.23404532	0.01272232	-0.39158032
0.84040532	0.25982032	-0.11109932	-0.22358132	-0.00379332	-0.39015632
0.84434432	0.26212132	-0.10818732	-0.20772632	-0.02675332	-0.38967632
0.84894332	0.26424332	-0.10477132	-0.18834532	-0.05124932	-0.38792732
0.85512132	0.26645232	-0.10099932	-0.16000832	-0.09190232	-0.38850232
0.86101032	0.26790232	-0.09640832	-0.32373632	-0.33306632	-0.43307132
0.86626932	0.26899932	-0.09099932	-0.36604032	-0.30757232	-0.41153332
0.86935032	0.26896532	-0.08473532	-0.38245832	-0.29232732	-0.38823932
0.87113932	0.26781532	-0.07772932	-0.42210332	-0.27417832	-0.35913532
0.87296432	0.26582532	-0.06999232	-0.44872832	-0.24692432	-0.32047232
0.87471932	0.26303732	-0.06223232	0.16450932	-0.29879532	-0.29377832
0.87845932	0.25996632	-0.05396832	0.19438532	-0.31843532	-0.26071632
0.88211732	0.25627632	-0.04583732	0.21671532	-0.33477032	-0.22726932
0.88725732	0.25248232	-0.03802132	0.22579532	-0.35596632	-0.19593032
0.89341632	0.24840632	-0.03061032	0.22784432	-0.36798532	-0.16756032
0.90182232	0.24442832	-0.02364732	0.21156932	-0.36961032	-0.14260732
0.91089032	0.24001532	-0.01707132	0.18382432	-0.37853632	-0.11988832
0.91804632	0.23460532	-0.01083832	0.15935832	-0.38763832	-0.09743332
0.92374532	0.22821832	-0.00510532	0.12818832	-0.42103532	-0.07762132
0.92626032	0.22063232	0.00016532	0.10767932	-0.44867632	-0.05893832
0.92782432	0.21246032	0.00492032	0.10440432	-0.47247232	-0.03923632
0.93097032	0.20443032	0.00925332	0.08034732	-0.47380532	-0.02318732
0.93311232	0.19590532	0.01307232	0.08703232	-0.48598432	-0.00652532
0.93693632	0.18769832	0.01648632	0.08641432	-0.48079632	0.00930032
0.94069932	0.17945432	0.01958632	0.08587132	-0.46806132	0.02386832
0.94458532	0.17122332	0.02238532	0.07838832	-0.45630932	0.03627432
0.94804132	0.16303932	0.02488932	0.08123432	-0.44367932	0.05010932
0.95030132	0.15479032	0.02710732	0.08111732	-0.43329732	0.06486032
0.95214532	0.14711232	0.02895732	0.01776532	0.12264332	0.05366332
0.95277432	0.13887932	0.03027432	0.01770132	0.13627432	0.06362232
0.95273732	0.13065232	0.03095432	0.03821532	0.14946432	0.06899132
0.95282832	0.12254632	0.03104632	0.04061232	0.16510332	0.07389332
0.95358832	0.11416132	0.03062532	0.03678832	-0.40509532	0.10047232
0.95483332	0.10691432	0.02960632	0.04325032	0.18139232	0.07625232
0.95640032	0.09929532	0.02818532	0.04579332	0.18284732	0.07556032
0.95887632	0.09149632	0.02647032	0.01626632	-0.36409632	0.09265132
0.96156032	0.08434132	0.02433632	0.01324032	-0.34422232	0.08984932
0.96538032	0.07745732	0.02184932	0.01327632	-0.32989232	0.08455632
0.96999732	0.07074432	0.01894132	0.00261232	-0.30157732	0.07916832
0.97451432	0.06403932	0.01553832	-0.03308032	-0.26660832	0.07012632
0.97947932	0.05758032	0.01152932	-0.03943032	-0.23450632	0.05886332
0.98375532	0.05127032	0.00697532	-0.03744932	-0.20487232	0.04747532
0.98466832	0.04515032	0.00200132	-0.06721932	-0.17303232	0.03320132
0.98730032	0.03935732	-0.00327332	-0.06876932	-0.13917032	0.01936632
0.98744532	0.03384732	-0.00864432	-0.08902432	-0.12343632	0.00373632
0.98725232	0.02868432	-0.01406432	-0.10783132	-0.09809932	-0.00980932
0.98734232	0.02384732	-0.01949732	-0.12328232	-0.08100532	-0.02294132
0.98739532	0.01937132	-0.02497532	-0.14157132	-0.06279132	-0.03712732
0.98543032	0.01521432	-0.03040032	-0.16171332	-0.07986632	-0.05531132
0.98483232	0.01151832	-0.03597832	-0.18973832	-0.05362132	-0.06995332
0.98395132	0.00824232	-0.04150632	-0.20707232	-0.03496332	-0.08393132
0.98220532	0.00536632	-0.04688032	-0.21908832	-0.03159732	-0.10009832
0.98085632	0.00290632	-0.05212332	-0.21880632	-0.02307132	-0.11482032
0.98032632	0.00081032	-0.05729132	-0.22198832	-0.02119132	-0.12833632
0.97976532	-0.00098732	-0.06225832	-0.22271932	-0.01661232	-0.14021332
0.98041332	-0.00251032	-0.06727132	-0.23184832	-0.00701432	-0.15215032
0.98075832	-0.00373332	-0.07232532	-0.24494532	-0.00610232	-0.16659632
0.98158032	-0.00464332	-0.07752132	-0.26394132	-0.00141632	-0.18232732
0.98209632	-0.00522632	-0.08290932	-0.28359632	0.01541132	-0.19751132
0.98279032	-0.00550332	-0.08842732	-0.29502032	0.00641832	-0.21956232
0.98313632	-0.00537532	-0.09401832	-0.31579632	0.01457932	-0.23818032
0.98351932	-0.00486732	-0.09983932	-0.33753232	0.01926932	-0.25897432
0.98399032	-0.00396632	-0.10593432	-0.35100732	0.02120732	-0.28215232
0.98433232	-0.00269232	-0.11182532	-0.34193132	0.02704832	-0.30333732
0.98481832	-0.00103132	-0.11726432	0.06334032	0.02568032	-0.31834832
0.98554432	0.00056032	-0.12094732	-0.03038832	0.01282732	-0.32802432
0.98350832	0.00208032	-0.12288232	-0.09717932	-0.03683232	-0.33382032
0.98264132	0.00353532	-0.12393832	-0.10984132	-0.06093032	-0.32963432
0.98254932	0.00499132	-0.12473932	-0.11380932	-0.07634832	-0.32236832
0.98352532	0.00660132	-0.12589332	-0.11815632	-0.07260032	-0.31619032
0.98465732	0.00851732	-0.12752732	-0.11674132	-0.06906332	-0.31337732
0.98442232	0.01070332	-0.12926232	-0.11238232	-0.07358032	-0.31485532
0.98293632	0.01308232	-0.13061932	-0.13235732	-0.08705532	-0.31932532
0.98115932	0.01556032	-0.13151632	-0.12542832	-0.10994332	-0.32111832
0.98035332	0.01809632	-0.13205932	-0.13126132	-0.12412232	-0.32021332
0.98035232	0.02064832	-0.13237832	-0.14339432	-0.13086032	-0.31834732
0.98062532	0.02322732	-0.13273632	-0.14566432	-0.13002132	-0.31706632
0.98052932	0.02571332	-0.13304632	-0.15061732	-0.12771232	-0.31670432
0.97990232	0.02807432	-0.13319232	-0.14005632	-0.12867632	-0.31784232
0.97955032	0.03031632	-0.13316432	-0.14131532	-0.13097532	-0.32076232
0.97929832	0.03254332	-0.13301332	-0.14393932	-0.12530332	-0.32273632
0.97899832	0.03477632	-0.13283132	-0.13957332	-0.12474832	-0.32547332
0.97878032	0.03709132	-0.13274732	-0.13818232	-0.12573932	-0.33012532
0.97880732	0.03950832	-0.13270532	-0.14064932	-0.12218432	-0.33364232
0.97823332	0.04192832	-0.13265532	-0.13528732	-0.12327032	-0.33713832
0.97798532	0.04436032	-0.13265332	-0.15024532	-0.12522332	-0.34116432
0.97789832	0.04677932	-0.13266032	-0.14315432	-0.11922532	-0.34245132
0.97753132	0.04909832	-0.13263832	-0.14034432	-0.11652532	-0.34506732
0.97684632	0.05139932	-0.13257232	-0.14947232	-0.11744132	-0.34818332
0.97649332	0.05368732	-0.13249732	-0.14259632	-0.11619832	-0.34957532
0.97549632	0.05597132	-0.13232332	-0.14824932	-0.11961932	-0.35087132
0.97505432	0.05826532	-0.13221632	-0.15476232	-0.11612832	-0.35074832
0.97476132	0.06048132	-0.13210232	-0.15767532	-0.11363032	-0.34926032
0.97425132	0.06260932	-0.13197232	-0.15723432	-0.11605632	-0.34840532
0.97399732	0.06467332	-0.13188332	-0.15562032	-0.10458832	-0.34458832
0.97316532	0.06667732	-0.13179132	-0.16764732	-0.10770432	-0.34310632
0.97176932	0.06865932	-0.13175832	-0.15254632	-0.11700432	-0.34247032
0.97124032	0.07075432	-0.13197432	-0.14569332	-0.10953232	-0.34104732
0.97042232	0.07286632	-0.13233632	-0.14879432	-0.10828832	-0.34108532
0.96957732	0.07500032	-0.13274732	-0.14940532	-0.11069332	-0.34288932
0.96798732	0.07710032	-0.13296432	-0.15064332	-0.12161932	-0.34477032
0.96705132	0.07918132	-0.13298132	-0.15311332	-0.12930432	-0.34448532
0.96662432	0.08129932	-0.13303032	-0.14826632	-0.13114132	-0.34269932
0.96618032	0.08344032	-0.13303632	-0.15775732	-0.13391532	-0.34226732
0.96596232	0.08566432	-0.13308532	-0.15302532	-0.12870332	-0.33862832
0.96558432	0.08784332	-0.13309632	-0.14850132	-0.13175832	-0.33566232
0.96500132	0.08990732	-0.13307932	-0.15585332	-0.13074732	-0.33344832
0.96469032	0.09184632	-0.13304632	-0.15940532	-0.12777432	-0.33101332
0.96413332	0.09378032	-0.13291732	-0.16634232	0.02820032	-0.30406932
0.96384732	0.09547432	-0.13286332	-0.16657932	0.02204632	-0.30447332
0.96320932	0.09713932	-0.13272832	-0.17025432	0.02611032	-0.30244932
0.96274932	0.09882832	-0.13262132	-0.16787932	0.02419332	-0.30080132
0.96233932	0.10055232	-0.13251732	-0.17016032	0.02770832	-0.29753132
0.96241032	0.10236332	-0.13259832	-0.16969532	0.01588832	-0.29752232
0.96169632	0.10417932	-0.13268732	-0.16466832	0.02313932	-0.29518132
0.96112232	0.10604032	-0.13283232	-0.15376032	0.02582532	-0.29392232
0.96105632	0.10791432	-0.13291632	-0.15572732	0.01992932	-0.29312032
0.96064932	0.10969032	-0.13287232	-0.15442532	0.02101732	-0.29235532
0.96034632	0.11139632	-0.13276432	-0.15677732	0.02276632	-0.29213032
0.96085132	0.11319632	-0.13266532	-0.15604632	0.01942732	-0.29253632
0.96099632	0.11500132	-0.13248332	-0.15809032	0.01973632	-0.29164332
0.96058532	0.11678732	-0.13231232	-0.16329232	0.02910332	-0.29003832
0.96063032	0.11870432	-0.13228932	-0.16408832	0.03043232	-0.29008632
0.96040632	0.12063332	-0.13221432	-0.15565032	0.03252432	-0.29035832
0.96046732	0.12260032	-0.13212532	-0.15636432	0.03180332	-0.29070732
0.96053732	0.12445632	-0.13196632	-0.15077432	0.03075132	-0.29093332
0.96055132	0.12614832	-0.13175832	-0.15423132	0.02466032	-0.29145032
0.96034832	0.12767032	-0.13150932	-0.15551632	0.01683732	-0.29243332
0.96025032	0.12906332	-0.13124132	-0.16243732	0.01926932	-0.29142232
0.96085132	0.13042332	-0.13117932	-0.16312232	0.01008932	-0.29284332
0.96043732	0.13161332	-0.13108732	-0.16420132	0.01034232	-0.29335732
0.96030332	0.13279832	-0.13107132	-0.16233632	0.00749232	-0.29459532
0.96035832	0.13401832	-0.13118232	-0.16572832	-0.00145432	-0.29720232
0.95967432	0.13515832	-0.13130432	-0.16047532	-0.00017532	-0.29734232
0.95895732	0.13627432	-0.13130132	-0.16175932	0.00085132	-0.29785332
0.95841732	0.13737132	-0.13125632	-0.15398432	0.00259732	-0.29778032
0.95798132	0.13843332	-0.13121932	-0.16445232	0.00438932	-0.29741632
0.95769432	0.13951932	-0.13112432	-0.16766832	0.00605232	-0.29790132
0.95735232	0.14061232	-0.13100632	-0.16487232	0.01231832	-0.29787132
0.95736132	0.14182532	-0.13099632	-0.15785732	0.00908532	-0.30079932
0.95701332	0.14311232	-0.13100232	-0.15574132	0.01302632	-0.30250232
0.95690232	0.14447532	-0.13105432	-0.15200632	0.01240232	-0.30568432
0.95667232	0.14593332	-0.13119932	-0.14800132	0.01314832	-0.30928032
0.95633332	0.14747032	-0.13123632	-0.14258932	0.01795032	-0.31123332
0.95618632	0.14918132	-0.13124532	-0.14215032	0.02615232	-0.31278032
0.95622432	0.15108732	-0.13124132	-0.14505232	0.02594232	-0.31468032
0.95603632	0.15310132	-0.13110732	-0.14972432	0.03257932	-0.31391632
0.95634632	0.15533032	-0.13094232	-0.15580932	0.03326632	-0.31236632
0.95650332	0.15768932	-0.13081432	-0.15747732	0.03701632	-0.30981932
0.95701532	0.16029332	-0.13105932	-0.16790132	0.03481932	-0.31018232
0.95668232	0.16301132	-0.13154332	-0.16351532	0.03766832	-0.31154532
0.95608632	0.16559632	-0.13161932	-0.15991132	0.03620332	-0.31008432
0.95593632	0.16815132	-0.13171432	-0.16627232	0.03105632	-0.30925032
0.95511332	0.17046932	-0.13179132	-0.15850532	0.03224932	-0.30986032
0.95458132	0.17270032	-0.13172332	-0.16484932	0.02885232	-0.30953432
0.95431632	0.17487232	-0.13169832	-0.16744332	0.02500632	-0.30985432
0.95378732	0.17700732	-0.13178132	-0.16998032	0.02223432	-0.31177332
0.95364132	0.17928532	-0.13206932	-0.17042732	0.01915532	-0.31375332
0.95292932	0.18151732	-0.13239732	-0.17099332	0.02267332	-0.31436032
0.95257332	0.18375132	-0.13257932	-0.17179532	0.02021832	-0.31524332
0.95200532	0.18577432	-0.13242532	-0.17238832	0.01873132	-0.31401832
0.95216832	0.18778232	-0.13225832	-0.17523732	0.01257332	-0.31471932
0.95158932	0.18956132	-0.13193232	-0.18207932	0.01614532	-0.31322132
0.95148532	0.19142732	-0.13168032	-0.18084632	0.01435932	-0.31375432
[truncated: 338 more rows]
