# Supplementary material for: Dynamic Monitoring Reveals Motor Task Characteristics in Prehistoric Technical Gestures
Source: PLoS One. 2015 Aug 18;10(8):e0134570. doi: 10.1371/journal.pone.0134570 (PMC4540478; doi:10.1371/journal.pone.0134570)
Supplement: S1 Dataset — The zip file contains csv documents of the measurement data generated during the experiments. For each experiment exist two files, one of the measurements of the force sensor and one of the position sensor. They are labeled by the abbreviation “exp” followed by a number and the postfix “-force” for the force sensor and “-position” for the position sensor. The first row shows the legend of the document which states the arrangement of the quantities below. The quantities are listed in chronological order. Sample times of both sensors were 0.01 s. (ZIP) [file pone.0134570.s002.zip › exp14-force.csv]

Force X (N)	Force Y (N)	Force Z (N)	Torque X (N-m)	Torque Y (N-m)	Torque Z (N-m)	Frequency = 1000	Averaging Level = 10	F/T Serial Number = FT14761	Time Started = 05.02.2014 17:13:47
0.0453730039298534	-0.0223678294569254	0.017509737983346	0.000140388394356705	0.00050154875498265	0.000567177892662585
0.0324917882680893	-0.0372304059565067	-0.0245026275515556	0.00100744655355811	0.000989781110547483	0.000191621118574403
0.0256987102329731	0.0125678023323417	0.0613735392689705	0.00126773852389306	0.00136140361428261	0.000622343388386071
0.0321140587329865	-0.0440788269042969	0.0626139417290688	0.000613993441220373	0.000547891191672534	-8.97905774763785E-05
0.029937244951725	-0.0193579774349928	0.0541689321398735	0.000579367333557457	0.00102586939465255	-0.000350466958479956
0.0325366370379925	0.0120631530880928	0.0886084958910942	0.000790744088590145	0.000696254137437791	-0.000208282799576409
0.0157361086457968	-0.00579677987843752	0.0276611391454935	0.000868732109665871	0.00026078405790031	-0.000225442898226902
0.0211480520665646	0.00388893368653953	0.118556886911392	0.000519205117598176	0.000240902387304232	-0.00017765982192941
0.0159637108445168	0.00376648548990488	0.109912291169167	0.000930761394556612	0.000853714474942535	-9.84756024990929E-06
0.0557673759758472	0.0321993939578533	0.0278129484504461	0.00107667304109782	0.000615960045251995	1.02846470326767E-05
0.0696442127227783	0.0100166741758585	0.0667083114385605	0.000106073690403719	0.00150628422852606	-5.46697883692104E-05
0.0987691059708595	-0.0161074995994568	0.0901703014969826	0.000703455356415361	0.00133385951630771	-0.000299459992675111
0.0635696947574615	0.00828414224088192	0.10253531485796	0.0015374073991552	0.000850084703415632	4.50304105470423E-06
0.073158398270607	-0.0169805884361267	0.0675101280212402	6.52261878713034E-05	0.0014692391268909	-0.000346818385878578
0.075119249522686	0.00267847231589258	0.0243187341839075	0.00095966161461547	0.00174610922113061	-0.000114134643808939
0.0912912636995316	0.0489539839327335	0.0717535763978958	0.00100126652978361	0.00108214200008661	3.72687122762727E-06
0.0897182077169418	0.039709996432066	0.0850226804614067	0.00073289981810376	0.00121462321840227	-0.000213417850318365
0.115953639149666	0.0381278917193413	0.0648086965084076	0.00129275000654161	0.00160321907605976	-0.000479053996969014
0.0690479725599289	0.0292962845414877	0.0670718178153038	0.000378665368771181	0.00201337854377925	-0.00018074300896842
0.0716933831572533	-0.00535722589120269	0.126552283763885	0.000983113888651133	0.00181929999962449	-0.00129514222498983
0.0697453245520592	0.00359354424290359	0.0836015418171883	-1.03168758869288E-05	0.00146486423909664	0.000184215561603196
0.0929777026176453	0.012199979275465	0.120392002165318	0.000755397079046816	0.00147351587656885	-0.000340116152074188
0.118415139615536	0.0545763112604618	0.0499408952891827	0.000501234782859683	0.00122202525380999	2.99344301311066E-05
0.0970104560256004	0.0740036889910698	0.140144214034081	0.000480423419503495	0.00189003604464233	0.000360340462066233
0.114493601024151	0.0576832927763462	0.123387075960636	0.000104822516732384	0.00167493452318013	6.01693063799758E-05
0.116784900426865	0.0511374287307262	0.0807643458247185	-0.000276786740869284	0.00119442120194435	-0.000566735223401338
0.12713260948658	0.0534421652555466	0.0855035707354546	-0.000390001747291535	0.00194869923871011	-0.000700709235388786
0.125886216759682	0.0471251010894775	0.103621691465378	0.000600914005190134	0.00216281926259398	-0.000567782029975206
0.125269517302513	0.0409727245569229	0.121240496635437	0.000764668337069452	0.00187783862929791	-0.000603247317485511
0.151181697845459	0.0202408898621798	0.156405285000801	0.000564178451895714	0.00148618163075298	-0.000593133561778814
0.171089246869087	0.00603521196171641	0.123249836266041	0.00110701762605458	0.00253083999268711	-0.000878788065165281
0.179242953658104	-0.0354849919676781	0.153091162443161	0.000477921828860417	0.00242040515877306	-0.000604602741077542
0.175422087311745	-0.0304556135088205	0.123376235365868	0.00134165282361209	0.00285665970295668	-0.000594877987168729
0.142475306987762	-0.0102133275941014	0.143286928534508	0.000904309097677469	0.00227556680329144	-0.000268921692622826
0.147710919380188	0.0127695603296161	0.117543376982212	0.00120150775182992	0.00150131538975984	-0.000415698596043512
0.120505958795547	0.0666558891534805	0.108043134212494	0.00114148261491209	0.00105340837035328	-0.000552481738850474
0.0525201521813869	0.0422298684716225	0.0890328511595726	0.000116566683573183	0.00143534666858613	-0.000683109916280955
0.0731145069003105	0.067649282515049	0.0686069875955582	3.01584877888672E-05	0.000636480457615107	-0.00141253357287496
0.0611349232494831	0.097707599401474	0.0992093160748482	0.000161184041644447	0.000200370326638222	-0.00172085373196751
0.0566949583590031	0.0943146869540215	0.0592936836183071	0.000203178948140703	0.000844607129693031	-0.00126161868683994
0.0874146893620491	0.102352812886238	0.0416392385959625	-0.000418207899201661	0.000796151754911989	-0.00118367490358651
0.0782338678836823	0.0871556103229523	0.0145665295422077	-0.000739866984076798	-0.000263015070231631	-0.000891759467776865
0.0957962572574615	0.0843851864337921	0.0103327231481671	-0.000543486326932907	0.000396646792069077	-0.000637090648524463
0.110083363950253	0.107811711728573	-0.0271714646369219	-0.000572988938074559	0.000174649001564831	-0.00151920574717224
0.10424018651247	0.119319848716259	-0.0249332245439291	-0.000989998108707368	0.000430356623837724	-0.000684930593706667
0.125725731253624	0.0940709561109543	0.000943206599913538	-0.000237386047956534	6.04818742431235E-05	-0.00223984103649855
0.151011452078819	0.0679915472865105	-0.0337031297385693	-0.00108886975795031	0.000693010748364031	-0.00233495980501175
0.165319785475731	0.107768729329109	0.000622031162492931	-0.000126829443615861	0.00152375537436455	-0.00161588622722775
0.175571069121361	0.056568805128336	-0.00839851889759302	-0.000611972354818136	0.00151236762758344	-0.00134219694882631
0.219373524188995	0.112629741430283	-0.0363452509045601	-5.79660772928037E-05	0.00163452513515949	-0.00225736992433667
0.20180556178093	0.0637006461620331	-0.0575383901596069	-1.11401814137935E-05	0.00140965299215168	-0.000131734559545293
0.14779494702816	0.0343976952135563	-0.0879911705851555	0.000110251210571732	0.000573305180296302	-0.000477442634291947
0.138177409768105	0.0393678992986679	-0.13526451587677	0.000830663891974837	-2.55374725384172E-05	-0.000567609153222293
0.127377837896347	-0.0530724115669727	-0.112282603979111	0.00102802691981196	0.000673085276503116	-0.00075252412352711
0.141836166381836	-0.0939124897122383	-0.15468056499958	0.0017931095790118	0.000836118357256055	-0.000612679752521217
0.150014623999596	-0.136361882090569	-0.106371268630028	0.00260921218432486	0.00192344607785344	-0.000120046119263861
0.175367653369904	-0.106716550886631	-0.126197040081024	0.00413530506193638	0.000721012009307742	-0.000372216658433899
0.132306173443794	-0.170971915125847	-0.190784081816673	0.00242508458904922	0.00156917900312692	0.000739208830054849
0.108833201229572	-0.13039542734623	-0.115603350102901	0.00331417168490589	0.000562212022487074	2.07178927666973E-05
0.11662882566452	-0.100135020911694	-0.150056540966034	0.00373217184096575	0.000225954223424196	-4.1668834455777E-05
0.0749048143625259	-0.0926775932312012	-0.196299999952316	0.00285483617335558	-0.00117425760254264	0.000498201290611178
0.0327113904058933	-0.0199910681694746	-0.16428168118	0.00187472568359226	-0.00129409553483129	0.000749343016650528
-0.035136554390192	0.110133290290833	-0.30149108171463	-8.93833785085008E-05	-0.00197912147268653	-0.000217086882912554
-0.0348201170563698	0.197890236973763	-0.260369926691055	-0.00260002142749727	-0.00346258189529181	-0.000707423780113459
-0.0398865714669228	0.32084858417511	-0.240199774503708	-0.00438152626156807	-0.00345313036814332	-0.00138372008223087
-0.0749096423387527	0.328963249921799	-0.228865176439285	-0.00565539486706257	-0.00357232731766999	-0.00147030933294445
-0.0344989001750946	0.402488976716995	-0.289410412311554	-0.00664404174312949	-0.00350326928310096	-0.00210570311173797
0.0160744283348322	0.403410702943802	-0.236005291342735	-0.00654049031436443	-0.00224057328887284	-0.00217124191112816
0.0120459422469139	0.374288976192474	-0.235136434435844	-0.00570516614243388	-0.00210188538767397	-0.00211292458698154
0.0885323062539101	0.313906371593475	-0.251234859228134	-0.0055976496078074	-0.00138640392106026	-0.00170771684497595
0.105541408061981	0.272141486406326	-0.217918798327446	-0.00366169936023653	-0.00119194050785154	-0.00192600663285702
0.139285564422607	0.19971290230751	-0.298577815294266	-0.00186080462299287	-0.000440677715232596	-0.00137057574465871
0.172878876328468	0.0996353179216385	-0.268887281417847	-0.00086087518138811	2.44119164563017E-05	-0.0019917304161936
0.175188437104225	0.0699118375778198	-0.244193449616432	-0.000452511943876743	0.000868635775987059	-0.000822387577500194
0.160449296236038	-0.0279211010783911	-0.247852578759193	0.000937024771701545	0.000599073071498424	-0.000188618956599385
0.169303581118584	-0.0483684428036213	-0.211503446102142	0.00128994276747108	0.000572761171497405	-0.00067805452272296
0.172583624720573	-0.0572502054274082	-0.250943899154663	0.00109244592022151	0.000540826935321093	-0.000537633430212736
0.187186300754547	0.00356754218228161	-0.215703710913658	0.00165279908105731	0.000633871997706592	-0.000655318377539516
0.19845025241375	-0.0339945442974567	-0.229254022240639	0.000986028811894357	0.00078583398135379	-0.000418876094045118
0.176328778266907	-0.017645962536335	-0.257372140884399	0.000115949755127076	0.000698588148225099	-4.78321999253239E-05
0.159184217453003	0.0202951692044735	-0.244524210691452	0.00118929520249367	9.3655071395915E-05	0.000211087768548168
0.0931284725666046	-0.0340214222669601	-0.227805390954018	-0.00010503082012292	-0.000248511583777145	-0.000448407517978922
0.126578316092491	-0.026207197457552	-0.244608744978905	9.88317115115933E-05	-0.00155560637358576	-0.000470950413728133
0.0957121402025223	-0.018164899200201	-0.248812347650528	0.000762671465054154	-0.00104832416400313	-0.000513002392835915
0.0740002170205116	-0.0211063213646412	-0.23399943113327	0.000541454064659774	-0.000279391853837296	-0.00171515205875039
0.102337151765823	0.0292464829981327	-0.19958658516407	0.000615113240201026	-0.00127627223264426	-0.00151994242332876
0.11379399895668	0.0285450220108032	-0.196663051843643	-7.83643336035311E-05	-0.000280768203083426	-0.000925166998058558
0.0858540758490562	0.0208651646971703	-0.163952738046646	-0.000432097032899037	-0.000906252476852387	-0.000249179953243583
0.0827394351363182	-0.00470782909542322	-0.217435210943222	-0.000272983685135841	-0.00152004207484424	0.000589457631576806
0.0841872915625572	0.0412153191864491	-0.244063511490822	-0.000510469020809978	-0.0015140000032261	0.000557433988433331
0.0136619536206126	0.00798606313765049	-0.30009663105011	0.00047809787793085	-0.00112644396722317	0.000312216958263889
0.0741987079381943	-0.00911563914269209	-0.229257598519325	0.00038865880924277	-0.00146578415296972	0.000206235985388048
0.078493557870388	-0.0352816805243492	-0.259991675615311	-6.43921157461591E-05	-0.00159340910613537	0.000299879291560501
0.0930465906858444	-0.0475363917648792	-0.249258324503899	-0.000127037361380644	-0.000546148745343089	-0.000567681505344808
0.112810581922531	-0.0146306315436959	-0.215454459190369	0.000468431215267628	-0.000712167238816619	-0.00206903694197536
0.139642521739006	-0.0084260068833828	-0.289951235055923	0.000452478212537244	-0.000205270436708815	-0.00150916504207999
0.11807631701231	0.00069870671723038	-0.327215880155563	-5.85747220611665E-05	-0.000712746288627386	-0.000703340396285057
0.0200831685215235	-0.0734860748052597	-0.401825487613678	0.00104511901736259	-0.000233718368690461	-0.000307745154714212
0.0328876301646233	-0.0428188517689705	-0.32186359167099	0.000687071937136352	-0.00145025900565088	0.000833345984574407
0.0476025342941284	-0.0734744742512703	-0.425317198038101	0.000461624120362103	-0.00248363264836371	0.00280055054463446
0.0381255596876144	-0.128248035907745	-0.453615933656693	0.000649690220598131	-0.00178743340075016	0.0019625686109066
0.0403939113020897	-0.098407194018364	-0.407573223114014	0.00210538995452225	-0.00170537107624114	0.00118853629101068
0.0809271037578583	-0.0902048125863075	-0.415382951498032	0.00101721112150699	-0.00103854259941727	0.000552031269762665
0.166175097227097	-0.0254300031810999	-0.382483780384064	0.00143740617204458	-0.00115216744598001	-8.83498578332365E-05
0.195341423153877	-0.00997133273631334	-0.48184597492218	0.000603348191361874	-4.42881464550737E-05	-0.000576440594159067
0.26786208152771	0.024150999262929	-0.457457780838013	0.000402800767915323	0.00123745773453265	-0.00150847889017314
0.297094881534576	0.0308712553232908	-0.421637356281281	0.000393855851143599	0.000337807839969173	-0.00188793637789786
0.266778260469437	0.0501413270831108	-0.374644815921783	-0.00031486657098867	0.000978597090579569	-0.00212691677734256
0.261073708534241	0.0738789439201355	-0.454261809587479	-9.23169500310905E-05	0.000895155011676252	-0.001457350095734
0.295075088739395	0.118402272462845	-0.414326220750809	0.000295429228572175	0.000309295108309016	-0.00163183605764061
0.263466984033585	-0.0325203239917755	-0.52410876750946	-0.0011577398981899	0.0021035976242274	-0.00122627499513328
0.181786075234413	-0.0504314973950386	-0.468806594610214	-0.000497432018164545	0.00176891183946282	-0.000939974910579622
0.218937814235687	0.00439698854461312	-0.422345697879791	0.000696807459462434	-0.00101781764533371	0.000295713456580415
0.106376871466637	-0.00614273967221379	-0.488336056470871	-0.000518540502525866	-0.0009873250965029	-0.000888331094756722
0.0792819336056709	0.00380507274530828	-0.466684103012085	-0.000602532410994172	-0.00211146753281355	-0.00125456135720015
0.168240264058113	0.0438694916665554	-0.603089451789856	-0.000613633368629962	-0.0010482381330803	-0.00201992457732558
0.226930111646652	0.00510028610005975	-0.550309002399445	-0.000576822611037642	1.8208083929494E-05	-0.00152859592344612
0.248730197548866	0.0279576051980257	-0.478561162948608	-0.000223029681365006	-6.92138564772904E-05	-0.00010032719001174
0.153536751866341	-0.0347696468234062	-0.491257071495056	6.92493413225748E-05	-0.000547169358469546	-0.000759462593123317
0.124025098979473	-0.0240516662597656	-0.430059731006622	0.00061139406170696	-0.000782011018600315	-0.00100892479531467
0.127125427126884	-0.00341075588949025	-0.484290927648544	0.000809145625680685	-0.00141878088470548	8.74177130754106E-05
0.107165224850178	-0.0211502630263567	-0.489739060401917	0.000192777923075482	-0.00149225268978626	0.000267525698291138
0.113027267158031	-0.0128215933218598	-0.406658887863159	-9.07357170945033E-05	-0.00131200614850968	-0.000102263824373949
0.120585232973099	0.0239151306450367	-0.401912361383438	-0.000727300357539207	-0.00139080139342695	-0.000743308628443629
0.0961325094103813	0.0440464206039906	-0.459646075963974	-0.00101778947282583	-0.00179594114888459	-0.000584596884436905
0.067318856716156	0.0511211603879929	-0.421954840421677	-0.00160982960369438	-0.00220310175791383	-0.000433371867984533
0.0962883681058884	0.0806094035506248	-0.408332765102386	-0.000981420511379838	-0.00189666636288166	-0.000284214765997604
0.0855367854237556	0.0467968471348286	-0.471112579107285	-0.00129376840777695	-0.00138775864616036	0.000683138146996498
0.0884478539228439	0.12499525398016	-0.400455117225647	-0.000618972640950233	-0.00227482314221561	2.6764633730636E-05
0.0333499982953072	0.0848289951682091	-0.514393389225006	-0.00242377701215446	-0.00134427100419998	-0.000649874622467905
0.0393807850778103	0.128575399518013	-0.537277400493622	-0.002473323373124	-0.00165855349041522	-0.00023084061103873
-0.00611955393105745	0.118386223912239	-0.438211500644684	-0.00271231029182673	-0.00364055670797825	-0.000349119189195335
-0.0364767163991928	0.138600409030914	-0.4784996509552	-0.00362404389306903	-0.00453868461772799	-0.00061494653346017
-0.00681024044752121	0.138814598321915	-0.513046443462372	-0.00340422824956477	-0.00504024792462587	-0.00038807382225059
0.0152948293834925	0.0866579487919807	-0.534379661083221	-0.00305775483138859	-0.00340396538376808	0.000124821657664143
0.0150867104530334	0.0393464490771294	-0.527402758598328	-0.00352712464518845	-0.00251046242192388	0.00109748926479369
0.030628914013505	0.0476567931473255	-0.595764696598053	-0.00338392588309944	-0.00184320332482457	0.000669326400384307
0.125142231583595	0.124465949833393	-0.607237160205841	-0.00315658352337778	-0.00185649306513369	0.000449785933597013
0.0699579492211342	0.110971987247467	-0.682588577270508	-0.003067038487643	-0.00078345142537728	0.00088738213526085
0.031054001301527	0.101009152829647	-0.634715616703033	-0.00267585320398211	-0.00269655021838844	0.000619989528786391
-0.0428573191165924	0.0764264613389969	-0.706636965274811	-0.00398431997746229	-0.0032705704215914	0.000631074362900108
-0.0350067317485809	0.18004210293293	-0.712383508682251	-0.00418165186420083	-0.00571613945066929	0.000709233980160207
-0.100777313113213	0.170671671628952	-0.687058329582214	-0.00413882965222001	-0.00575086753815413	0.000569163647014648
-0.192826434969902	0.183955386281013	-0.68820732831955	-0.0038189934566617	-0.00708172796294093	0.000340532831614837
-0.246412619948387	0.15932460129261	-0.781535804271698	-0.00546467071399093	-0.00908117461949587	0.000105840175820049
-0.270583868026733	0.185770764946938	-0.735049486160278	-0.00564934127032757	-0.0100893648341298	0.000318462232826278
-0.294209152460098	0.199353650212288	-0.728394269943237	-0.00534521229565144	-0.0102102495729923	-0.00106497295200825
-0.214652270078659	0.254268854856491	-0.717320740222931	-0.00451585184782743	-0.0110754957422614	-0.00150823453441262
-0.188276588916779	0.199634373188019	-0.725659906864166	-0.00438765622675419	-0.00810595322400332	-0.000941521720960736
-0.0789952799677849	0.141544163227081	-0.595079302787781	-0.00258667906746268	-0.00661140587180853	-0.00107535161077976
-0.00859364867210388	0.118742533028126	-0.518171429634094	-0.00125337310601026	-0.00508358376100659	-0.00116405473090708
0.0127108981832862	0.115782581269741	-0.522506415843964	-0.00118999381083995	-0.00271630892530084	-0.000777061388362199
0.0799598842859268	0.118223413825035	-0.560391664505005	-0.000859937281347811	-0.00121131038758904	-0.000572447490412742
0.104169778525829	0.103593312203884	-0.480934172868729	-0.000462587515357882	-0.000262315530562773	-0.000664664257783443
0.0945658683776855	0.0968105643987656	-0.403754323720932	9.71385743469E-05	0.000186607983778231	0.00016517321637366
0.0746246576309204	0.100465305149555	-0.486454606056213	-0.000365366955520585	-0.000386296334909275	-0.000253820384386927
0.00399461388587952	0.0766324996948242	-0.494947016239166	-0.00195646146312356	-0.00121848727576435	0.000589356059208512
-0.0346153788268566	0.150948047637939	-0.494183391332626	-0.00180599489249289	-0.00277623790316284	-0.000561069406103343
0.0134077873080969	0.267945021390915	-0.474525421857834	-0.00180205900687724	-0.00397177506238222	-0.00196662498638034
0.0200013890862465	0.307446509599686	-0.531933963298798	-0.00317875109612942	-0.00310040568001568	-0.00224507437087595
0.0577814392745495	0.34327420592308	-0.550826787948608	-0.00409513944759965	-0.00281329290010035	-0.00169332791119814
0.00926373153924942	0.349507212638855	-0.488585531711578	-0.00447599589824677	-0.00279507064260542	-0.00310276076197624
0.115021876990795	0.401526540517807	-0.50484037399292	-0.00482678273692727	-0.00223695300519466	-0.00311582628637552
0.11449471116066	0.368688225746155	-0.524215757846832	-0.00526717118918896	-0.00146242079790682	-0.00206564599648118
0.128275647759438	0.432955652475357	-0.449897229671478	-0.00447885040193796	-0.00123250810429454	-0.0020579535048455
0.130146637558937	0.416547745466232	-0.462555259466171	-0.00486348429694772	-0.00175033928826451	-0.00239284266717732
0.0996756628155708	0.466860800981522	-0.546654343605042	-0.00515847420319915	-0.00272338883951306	-0.00232232687994838
0.0886868685483933	0.471640914678574	-0.57455438375473	-0.00435859058052301	-0.00310669932514429	-0.00343835214152932
0.0547276772558689	0.437162220478058	-0.59304815530777	-0.00475448183715343	-0.00445342576131225	-0.00327762751840055
0.121259570121765	0.446397393941879	-0.613369524478912	-0.00541058508679271	-0.0039704549126327	-0.0037596826441586
0.194747999310493	0.387497127056122	-0.536093592643738	-0.00534517830237746	-0.000622536987066269	-0.00436013611033559
0.339915990829468	0.451952457427979	-0.45039626955986	-0.00434527453035116	0.00207159551791847	-0.00431148847565055
0.430941373109818	0.485372602939606	-0.441970676183701	-0.00332556362263858	0.00347404484637082	-0.00288261845707893
0.457780092954636	0.451875597238541	-0.50463479757309	-0.00492377253249288	0.00458685122430325	-0.00222906982526183
0.452407598495483	0.454455375671387	-0.489325076341629	-0.0042329179123044	0.00545679545029998	-0.000773321895394474
0.425577193498611	0.457762688398361	-0.428963840007782	-0.00381832383573055	0.00383911468088627	-0.000662608188576996
0.405830144882202	0.42075452208519	-0.423454940319061	-0.00290743168443441	0.00268107047304511	-0.000915203883778304
0.287894010543823	0.380060970783234	-0.500864624977112	-0.00434895558282733	0.00232640677131712	-0.000675954390317202
0.351702570915222	0.440617114305496	-0.497594326734543	-0.00327550270594656	0.00128207600209862	-0.00166288705077022
0.364474296569824	0.463345795869827	-0.532762289047241	-0.00315744103863835	0.0013146324781701	-0.00372370495460927
0.350244164466858	0.423830211162567	-0.546531796455383	-0.00370853999629617	0.00238729082047939	-0.00348274316638708
0.382596880197525	0.482935398817062	-0.56838846206665	-0.00523870903998613	0.00384085508994758	-0.0017294225981459
0.440189868211746	0.551715910434723	-0.519110918045044	-0.00439859228208661	0.00301813893020153	-0.00193789752665907
0.366089344024658	0.466829568147659	-0.5384761095047	-0.00515523180365562	0.00317040435038507	-0.00152633956167847
0.335807800292969	0.510193228721619	-0.482657194137573	-0.00453421613201499	0.0028729431796819	-0.00134900899138302
0.303172647953033	0.502261638641357	-0.45647069811821	-0.0035770321264863	0.000748619204387069	-0.00132782128639519
0.290564388036728	0.512131929397583	-0.564987242221832	-0.00303343357518315	-0.000867635128088295	-0.00141858437564224
0.252158999443054	0.493225604295731	-0.55246239900589	-0.00352295325137675	-0.000480762653751299	-0.00162654707673937
0.274338006973267	0.518964827060699	-0.506141006946564	-0.00291178585030138	-0.00103547819890082	-0.00280501344241202
0.262188345193863	0.507478594779968	-0.538616597652435	-0.00403279857710004	0.000322604551911354	-0.00223577627912164
0.257558882236481	0.50454843044281	-0.543136358261108	-0.00377959874458611	0.000766179640777409	-0.00201848684810102
0.294632285833359	0.487228542566299	-0.601274132728577	-0.00547226052731276	0.000534945109393448	-0.00157476495951414
0.306694537401199	0.521505296230316	-0.563645601272583	-0.00490093603730202	0.000596880097873509	-0.00053118565119803
0.277950406074524	0.461764693260193	-0.556077480316162	-0.00371860689483583	0.00122292735613883	-0.00161925016436726
0.231378585100174	0.442401587963104	-0.563505113124847	-0.00375191122293472	0.00071857386501506	-0.000351928028976545
0.297232896089554	0.46701043844223	-0.56943553686142	-0.00333734508603811	-2.55294144153595E-05	-0.00118470774032176
0.312356501817703	0.468181848526001	-0.553241789340973	-0.00323256943374872	0.000981105025857687	-0.00262889242731035
0.358883649110794	0.493506342172623	-0.52230441570282	-0.00242087873630226	0.00137218390591443	-0.00215971656143665
0.314189583063126	0.435845971107483	-0.496471583843231	-0.00296709500253201	0.00290282303467393	-0.00233873538672924
0.349283516407013	0.506315946578979	-0.564022421836853	-0.0040673166513443	0.00181391602382064	-0.00170763325877488
0.345276415348053	0.535111606121063	-0.519415199756622	-0.00469275284558535	0.000950404559262097	-0.00285604223608971
0.25743892788887	0.563153088092804	-0.527492821216583	-0.0050426609814167	-0.000607063819188625	-0.00207413174211979
0.222055301070213	0.575050115585327	-0.533719420433044	-0.00629153242334723	-0.000807011674623936	-0.00208327104337513
0.184623301029205	0.589440703392029	-0.57340544462204	-0.00573262711986899	-0.00215408951044083	-0.00200851820409298
0.194504514336586	0.564663648605347	-0.563379645347595	-0.00568349612876773	-0.00194523786194623	-0.0024762493558228
0.22854346036911	0.56526792049408	-0.527827799320221	-0.00428989995270967	-0.00201351009309292	-0.00188828737009317
0.216180145740509	0.518161952495575	-0.570964694023132	-0.00447126524522901	-0.000550242548342794	-0.00195875763893127
0.300333082675934	0.515414774417877	-0.517258822917938	-0.00485995737835765	0.00035190733615309	-0.00212244270369411
0.390171587467194	0.517913639545441	-0.634796798229218	-0.00367552554234862	0.00184793130028993	-0.00287272105924785
0.430290430784225	0.45522665977478	-0.578714191913605	-0.00271674990653992	0.00311904866248369	-0.00140640174504369
0.525113999843597	0.453926593065262	-0.528968453407288	-0.00151477626059204	0.00225389609113336	-0.00100733840372413
0.470226615667343	0.392623424530029	-0.613289475440979	-0.00175449450034648	0.00289113749749959	-0.000381563208065927
0.43806990981102	0.359273344278336	-0.601105809211731	-0.00179763557389379	0.00174284458626062	-0.000153175758896396
0.330777615308762	0.336234301328659	-0.583298027515411	-0.00192464829888195	0.00170053832698613	-0.00133380561601371
0.336475431919098	0.377964526414871	-0.570591986179352	-0.00171114865224808	0.000813770107924938	-0.00124892464373261
0.374802976846695	0.378990054130554	-0.583518803119659	-0.00196541426703334	4.89044286950957E-05	-0.00113343622069806
0.407058566808701	0.428117156028748	-0.626260459423065	-0.00195314618758857	0.000620927545242012	-0.00142133270855993
0.406052559614182	0.347972810268402	-0.591834783554077	-0.0018541420577094	0.00228544441051781	-0.00304117891937494
0.450183242559433	0.344018876552582	-0.547759890556335	-0.00186013523489237	0.003054138738662	-0.00288706296123564
0.512524545192719	0.34975254535675	-0.573158740997314	-0.00185907213017344	0.00373062072321773	-0.00265990640036762
0.466637879610062	0.377333909273148	-0.499709397554398	-0.000596775149460882	0.00300129177048802	-0.0023902403190732
0.419341236352921	0.317083597183228	-0.475879848003387	-0.00166236294899136	0.00195130030624568	-0.00192404177505523
0.359552264213562	0.354315847158432	-0.463631719350815	-0.000820547516923398	0.00102570885792375	-0.00187189248390496
0.346204102039337	0.327773123979568	-0.452472865581512	-0.00109092472121119	-2.02822866413044E-06	-0.00105449801776558
0.405234605073929	0.3350830078125	-0.44745722413063	-0.000395999057218432	0.000290056952508166	-0.000534766935743392
0.404066473245621	0.329710304737091	-0.484462141990662	-0.0012655375758186	0.00186260987538844	0.000343618768965825
0.386124700307846	0.322679102420807	-0.34525254368782	-0.000569477793760598	0.00179899926297367	0.000507080927491188
0.415403306484222	0.387915670871735	-0.449057936668396	-0.000656965421512723	0.0011102834250778	9.06471177586354E-05
0.349857240915298	0.334939748048782	-0.480388909578323	-0.000365499436156824	-0.000273215700872242	0.000273310841294006
0.362549185752869	0.33451247215271	-0.4014852643013	-0.00139202806167305	-0.000227947835810483	-0.000460674025816843
0.365053594112396	0.346188694238663	-0.431034356355667	-0.0010957665508613	0.00078572315396741	-0.00075833301525563
0.416002780199051	0.315626591444016	-0.424619257450104	-0.00051630922826007	0.00111634423956275	-0.000940764090046287
0.378660559654236	0.321332961320877	-0.476912438869476	-0.00257620285265148	0.00170910381712019	0.000102095757029019
0.416778266429901	0.31408879160881	-0.513615429401398	-0.000372184702428058	0.0008458859520033	-0.0021122416947037
0.396935433149338	0.221499532461166	-0.394904404878616	-4.21081131207757E-05	0.002447125967592	-0.00230129086412489
0.462804824113846	0.32370513677597	-0.391464978456497	0.000605064444243908	0.00199043983593583	-0.00139464612584561
0.460132658481598	0.315960586071014	-0.436174750328064	-0.000415237271226943	0.00241392338648438	-0.00119931169319898
0.440218836069107	0.336820781230927	-0.446033895015717	-0.000908422283828259	0.00128250883426517	-0.00117488217074424
0.457355976104736	0.320140242576599	-0.432197123765945	-0.000529363169334829	0.00177576439455152	-0.00114300171844661
0.457240551710129	0.301981031894684	-0.466632634401321	3.81205500161741E-05	0.00234138779342175	-0.000925792381167412
0.414056181907654	0.2833471596241	-0.418381035327911	0.000720228999853134	0.00255929701961577	-0.00111622980330139
0.420810788869858	0.303383469581604	-0.372872322797775	0.00114235316868871	0.00136811495758593	-0.00210819952189922
0.390053153038025	0.278682500123978	-0.479631811380386	-0.000216746615478769	0.00143690383993089	-0.00164803513325751
0.43108081817627	0.308822870254517	-0.346650540828705	0.000193654806935228	0.00114398170262575	-0.000257104460615665
0.418494999408722	0.305626213550568	-0.453352332115173	-0.000160207899170928	0.00100529962219298	-0.0016148294089362
0.397174388170242	0.30775460600853	-0.436670780181885	-0.000911586044821888	0.00186036655213684	-0.00176174507942051
0.384792119264603	0.352831214666367	-0.414051055908203	7.90824778960086E-05	0.000399226613808423	-0.00216695433482528
0.385615289211273	0.36521902680397	-0.429231733083725	-0.000467390520498157	0.000275950907962397	-0.00134768476709723
0.386741518974304	0.337576359510422	-0.352536767721176	0.000225134106585756	0.000641903898213059	3.78217305296857E-06
0.417659014463425	0.350414782762527	-0.317385733127594	0.000394489092286676	0.000724764948245138	0.000121234137623105
0.373530566692352	0.334026634693146	-0.284565299749374	0.000417825212934986	0.000862086948473006	-0.00147593370638788
0.437418580055237	0.379478961229324	-0.354071795940399	0.000918473524507135	0.00025235689827241	-0.00325793819501996
0.419769138097763	0.37862965464592	-0.369100421667099	0.000347063993103802	0.00111926812678576	-0.00257909786887467
0.462305784225464	0.389523804187775	-0.358608245849609	-0.0011581894941628	0.00120346830226481	-0.00160420674365014
0.392871350049973	0.330310136079788	-0.406098067760468	-0.00110041291918606	0.00260582892224193	-0.00203135167248547
0.399181127548218	0.308211654424667	-0.289756774902344	-0.000644366664346308	0.00170442136004567	-0.00113372865598649
0.412674516439438	0.377342730760574	-0.286352843046188	0.000443148834165186	0.00110468058846891	-0.00032835392630659
0.350343734025955	0.261954575777054	-0.306379050016403	-0.000218383924220689	0.00156866060569882	-0.00157838664017618
0.380130439996719	0.322574883699417	-0.293897330760956	0.000749637605622411	0.000645791704300791	-0.000865655136294663
0.306027740240097	0.307220280170441	-0.353241622447968	5.00602000101935E-05	7.96824679127894E-05	-0.000346751738106832
0.255968123674393	0.247985914349556	-0.288019716739655	3.44393592968117E-05	-0.000576471444219351	-0.000582562293857336
0.288881093263626	0.308865875005722	-0.368680983781815	0.000134176269057207	-0.000754629145376384	-0.00157565833069384
0.260205656290054	0.255413115024567	-0.302582204341888	-0.00023721442266833	-0.000320783001370728	-0.00221971119754016
0.357013136148453	0.361064732074738	-0.296504080295563	0.000326748006045818	-5.42611815035343E-06	-0.00245354697108269
0.308762192726135	0.274372071027756	-0.331243246793747	-0.00113121990580112	0.000957531854510307	-0.000835392682347447
0.346924334764481	0.272033482789993	-0.356766879558563	0.000521461595781147	0.0016762608429417	9.53611088334583E-05
0.349974811077118	0.208836600184441	-0.252664595842361	0.000975672737695277	0.000777338864281774	0.000725656689610332
0.288697749376297	0.171987071633339	-0.24954579770565	0.00110422389116138	0.00053211982594803	0.00104058627039194
0.232076555490494	0.179525285959244	-0.24407747387886	0.00217030546627939	0.00014581679715775	0.000378717377316207
0.192169338464737	0.140978068113327	-0.279184639453888	0.00243499944917858	-0.00174251769203693	0.000379048608010635
0.195361331105232	0.136709243059158	-0.265819281339645	0.00247616786509752	-0.00213668611831963	0.000251076475251466
0.173316448926926	0.143075600266457	-0.254405975341797	0.00229541957378387	-0.00185186066664755	0.000820690009277314
0.160283088684082	0.0959892794489861	-0.206963777542114	0.00224146759137511	-0.00111247738823295	0.00114982773084193
0.154085129499435	0.09203240275383	-0.196878880262375	0.00287888199090958	-0.00131210987456143	0.00300729228183627
0.146039038896561	0.0836126208305359	-0.275733470916748	0.00380473374389112	-0.00185475230682641	0.00137915555387735
0.260142207145691	0.121757946908474	-0.292864710092545	0.00327568734064698	-0.00104334286879748	-0.00276987696997821
0.33134725689888	0.175034612417221	-0.261516362428665	0.00189265131484717	0.00129119458142668	-0.00339357485063374
0.36076483130455	0.22915007174015	-0.144167169928551	0.00137857836671174	0.00199226569384336	-0.00356874032877386
0.421280384063721	0.307164520025253	-0.241818338632584	-0.000409538828535005	0.00200345949269831	-0.00318814883939922
0.37547305226326	0.362034201622009	-0.209432676434517	-0.000686431711073965	0.00190101203043014	-0.00273260218091309
0.341077208518982	0.34870707988739	-0.105976238846779	-0.000662286474835128	0.00190467643551528	-0.00249948934651911
0.267503350973129	0.346165359020233	-0.0587554052472115	0.000149007973959669	0.000822929316200316	-0.000173585329321213
0.111624918878078	0.300584137439728	-0.0321073718369007	0.000158741633640602	-0.00172942050267011	0.000472082523629069
-0.00763192540034652	0.304931044578552	-0.0503864139318466	0.000335210090270266	-0.00506464252248406	-0.000305271561956033
-0.060651533305645	0.267156451940537	-0.0887818038463593	0.000949419860262424	-0.00731721939519048	-0.00085035857046023
-0.131696209311485	0.159764796495438	-0.201136156916618	0.00047264329623431	-0.00704847695305943	-0.00158816901966929
-0.0632301941514015	0.180407643318176	-0.223674014210701	0.00169029156677425	-0.00789857842028141	-0.00240643508732319
0.00699994992464781	0.140734821557999	-0.298860639333725	0.00192602386232466	-0.00597936566919088	-0.000636884127743542
0.179510951042175	0.147360235452652	-0.356329470872879	0.00176548084709793	-0.00306105217896402	0.00155506434384733
0.265308856964111	0.157920613884926	-0.361303806304932	0.00242105638608336	-0.00101390131749213	0.00309646176174283
0.295567512512207	0.0711712837219238	-0.37922939658165	0.00289931381121278	0.000669763481710106	0.00208582077175379
0.353761196136475	0.0129905706271529	-0.320647209882736	0.00407393090426922	0.000980199314653873	6.05663808528334E-05
0.341034650802612	-0.0321991853415966	-0.351896405220032	0.0046147140674293	0.00335165555588901	-0.00132441404275596
0.41304937005043	-0.0218408852815628	-0.279716432094574	0.00506850378587842	0.00281788571737707	-0.00191906839609146
0.406470984220505	0.0335122421383858	-0.297685295343399	0.00523340469226241	0.00218361313454807	-0.00189219659660012
0.369429290294647	0.0730255469679832	-0.193228632211685	0.00353391421958804	0.00132499064784497	-0.00104600575286895
0.39252844452858	0.156555891036987	-0.190411269664764	0.00389560707844794	0.000664874038193375	-0.00026849057758227
0.327164739370346	0.174183487892151	-0.179118931293488	0.00315598910674453	0.000638003111816943	-0.000389552733395249
0.3055459856987	0.134583696722984	-0.1765346378088	0.00266093807294965	0.000982028082944453	0.00032306625507772
0.311008334159851	0.197281330823898	-0.181119695305824	0.00240246299654245	0.000639525300357491	5.13673694513272E-05
0.311403691768646	0.246404424309731	-0.269677340984344	0.000877840269822627	0.00085307500557974	-6.08021146035753E-05
0.3268823325634	0.304930984973907	-0.190172031521797	0.000877334910910577	0.00102669489569962	-0.000857149716466665
0.3307925760746	0.329309105873108	-0.265146911144257	0.000490620033815503	0.000587469257880002	-0.000584592402447015
0.34656172990799	0.418360948562622	-0.29215282201767	-0.00123529776465148	0.000264076079474762	-0.00124691578093916
0.29752653837204	0.447865188121796	-0.273728787899017	-0.00276452070102096	-0.000412171299103647	-0.00320356455631554
0.307022899389267	0.507861256599426	-0.256345301866531	-0.00194309034850448	-0.00160652433987707	-0.00306520611047745
0.321752965450287	0.610608458518982	-0.308681845664978	-0.00352509273216128	-0.000470016588224098	-0.00170618784613907
0.296621948480606	0.510938942432404	-0.321825385093689	-0.00448719318956137	0.000652636925224215	-0.00181687972508371
0.320676326751709	0.616463899612427	-0.263265341520309	-0.00463701691478491	0.00123568926937878	-0.00323336059227586
0.343053549528122	0.58227926492691	-0.253906905651093	-0.00479001458734274	0.00110655755270272	-0.00330208614468575
0.316687613725662	0.530158281326294	-0.308442860841751	-0.00438777590170503	0.000556128681637347	-0.00420096516609192
0.317033916711807	0.565293967723846	-0.257561147212982	-0.00388638745062053	-0.00066032272297889	-0.00349869253113866
0.258137047290802	0.554688572883606	-0.263423323631287	-0.00357891246676445	-0.000829459459055215	-0.00303999870084226
0.247358858585358	0.489562451839447	-0.372649312019348	-0.0038186062593013	0.000235425992286764	-0.00259392173029482
0.283834338188171	0.485139816999435	-0.354136943817139	-0.00348617299459875	-6.16372126387432E-05	-0.00268958671949804
0.29298198223114	0.466181010007858	-0.327331930398941	-0.00217082886956632	-0.00149269483517855	-0.00233687763102353
0.249548986554146	0.435837358236313	-0.183130905032158	-0.000677705102134496	-0.00130553706549108	-0.00223417184315622
0.167961791157722	0.393712013959885	-0.267923414707184	-0.00114459916949272	-0.001339903450571	-0.00185092678293586
0.100156746804714	0.286724627017975	-0.316333204507828	-0.000601720181293786	-0.0024442276917398	-0.00145604275166988
0.054440576583147	0.261939227581024	-0.243444949388504	0.000299178849672899	-0.0031959074549377	-0.000813125167042017
0.0733492076396942	0.26490980386734	-0.305029183626175	0.000597170030232519	-0.00374736730009317	-0.000152480366523378
0.076346717774868	0.265744090080261	-0.325558871030808	0.000818215135950595	-0.00381415942683816	-0.000673282018397003
0.124001637101173	0.235608518123627	-0.306549578905106	0.000781352806370705	-0.00234335707500577	-0.000881375512108207
0.198838859796524	0.232626780867577	-0.319339334964752	0.000657184165902436	-0.0011361320503056	-0.000291036209091544
0.233083620667458	0.215809494256973	-0.332428604364395	0.00110593158751726	-0.000641195510979742	0.000388208834920079
0.229143366217613	0.222091645002365	-0.26147249341011	0.001088707591407	0.000594169250689447	-0.000359174446202815
0.271558165550232	0.276838362216949	-0.352370709180832	0.000795558851677924	-0.000188652236829512	-0.000637690187431872
0.275306403636932	0.258743464946747	-0.299029231071472	0.00150281400419772	-0.000216375992749818	-0.000795967411249876
0.302529215812683	0.281127065420151	-0.209248602390289	0.000349880923749879	0.000237326676142402	-0.000374798197299242
0.305463999509811	0.331823587417603	-0.168791055679321	0.000910145230591297	0.000118069510790519	-0.00103407015558332
0.267063081264496	0.307377219200134	-0.203731074929237	0.000384789804229513	-0.000165411634952761	-0.00146857649087906
0.239050060510635	0.315394818782806	-0.196121886372566	-0.000332690629875287	7.77099121478386E-05	-0.00152515876106918
0.197451040148735	0.270147293806076	-0.179270401597023	-0.000321751111187041	-0.0011745251249522	-0.0014796145260334
0.164746686816216	0.259235978126526	-0.181868314743042	-0.00111032684799284	-0.000699208758305758	-0.00069640891160816
0.158123567700386	0.331321895122528	-0.085759811103344	-0.000484200776554644	-0.00102211523335427	-0.00105917628388852
0.171055898070335	0.273109585046768	-0.21121509373188	-0.000321077997796237	-0.00156897387932986	-0.000951466499827802
0.131145298480988	0.213124066591263	-0.229270026087761	-0.00136594451032579	-0.00102800386957824	-0.00116434297524393
0.144428700208664	0.262264102697372	-0.215570196509361	7.8958419180708E-06	-0.00122289080172777	-0.000958847114816308
0.0925895199179649	0.188885495066643	-0.258530259132385	0.00141150841955096	-0.00221913401037455	-0.000734278582967818
0.0767655521631241	0.140088096261024	-0.278255015611649	0.00163192686159164	-0.0032908977009356	-0.0016898768953979
0.11362062394619	0.0993921905755997	-0.282465547323227	0.00212609115988016	-0.00253424327820539	-0.000932169903535396
0.131489351391792	0.0579834915697575	-0.21637336909771	0.00357458437792957	-0.000810347322840244	-0.000210669299121946
0.162566959857941	0.0409508161246777	-0.128575265407562	0.00436501996591687	-0.000734066939912736	0.00010415562428534
0.214490786194801	0.066605232656002	-0.150345429778099	0.00394618138670921	0.000603064894676209	0.000358407938620076
0.245408996939659	0.110778331756592	-0.155871048569679	0.00267121149227023	-4.77109533676412E-05	0.000394985632738099
0.133055225014687	0.0716531276702881	-0.218051537871361	0.00180864741560072	0.00079644046491012	-0.000134573929244652
0.11054340004921	0.138193652033806	-0.159519121050835	0.00188969564624131	-0.000946153828408569	0.000524059578310698
0.104480065405369	0.146092802286148	-0.138054117560387	0.00248950952664018	-0.000483990035718307	0.000904444605112076
0.0726367682218552	0.104143030941486	-0.142286911606789	0.00191611400805414	-0.000857857288792729	0.000437730952398852
0.0693953111767769	0.156807422637939	-0.163301929831505	0.00165863346774131	-0.00209710258059204	-0.000440105271991342
0.0142830107361078	0.150089293718338	-0.208703383803368	0.00109979452099651	-0.00242017721757293	-0.000183968237251975
0.0502114221453667	0.238160401582718	-0.198551937937737	0.000757698260713369	-0.00420392537489533	-0.0013368206564337
0.0108189349994063	0.228914141654968	-0.241489872336388	0.000616892473772168	-0.00389842735603452	-0.00200041942298412
-0.0557088926434517	0.199550271034241	-0.261761397123337	0.000233108643442392	-0.00501281255856156	-0.0011910367757082
0.007592030800879	0.20903192460537	-0.260605424642563	0.000193209561984986	-0.00446218810975552	-0.0012535973219201
-0.0389335192739964	0.161353692412376	-0.179388210177422	-9.01230814633891E-05	-0.00344121432863176	-0.00078767299419269
0.0416656471788883	0.19114962220192	-0.209395125508308	1.53485143528087E-05	-0.00160283443983644	-0.000240744688198902
0.121265515685081	0.189475506544113	-0.15435104072094	0.00197040475904942	-0.00240365974605083	-0.000114435482828412
0.12507788836956	0.167290225625038	-0.154029577970505	0.00120810663793236	-0.00107799668330699	-0.00044119093217887
0.151591837406158	0.185381695628166	-0.177425473928452	0.00057950132759288	-5.9465630329214E-05	0.00036344156251289
0.206802412867546	0.181232154369354	-0.156872406601906	0.00128129869699478	0.0011196123668924	-0.000380738027160987
0.251191288232803	0.187404736876488	-0.121068716049194	0.000728119804989547	0.00135211448650807	-0.000806309981271625
0.278286457061768	0.202183559536934	-0.125089511275291	0.000978757976554334	0.00133301271125674	-0.000677197240293026
0.261303335428238	0.171784833073616	-0.121779702603817	0.000965504965279251	0.00189520127605647	-0.000102422804047819
0.205490574240685	0.107895851135254	-0.0861129760742188	0.000375246803741902	0.0019319059792906	-0.00108442211057991
0.204327583312988	0.176556572318077	-0.0893433019518852	0.00228769006207585	2.67412651737686E-05	-0.00119530397932976
0.134505301713943	0.138117417693138	-0.130986914038658	0.000748272461351007	8.93216451913759E-07	-0.00107586663216352
0.0931671187281609	0.132494553923607	-0.0885352790355682	0.000819808978121728	-0.00135587388649583	-0.000932659138925374
0.0865826532244682	0.224319741129875	-0.120377823710442	0.000953790673520416	-0.00222319923341274	-0.00066339282784611
0.0792354419827461	0.2498719394207	-0.142534554004669	0.000575554731767625	-0.00183356669731438	-0.000792640552390367
0.101282857358456	0.215337350964546	-0.167375043034554	-5.43994501640555E-05	-0.00151250837370753	-0.00138497783336788
0.143156751990318	0.258127599954605	-0.148543462157249	0.00129125406965613	-0.00182780611794442	-0.00132603093516082
0.139932811260223	0.144783943891525	-0.130519732832909	0.00100153032690287	-0.00114942051004618	-0.00125496822874993
0.116393394768238	0.0962310954928398	-0.153221949934959	0.00216814433224499	-0.000428869010647759	-9.84670696198009E-05
0.0983125641942024	0.0753414332866669	-0.153801053762436	0.0018751525785774	-0.00130116799846292	-5.59842846996617E-05
0.098049521446228	0.09636340290308	-0.14078876376152	0.00263779237866402	-0.000669254804961383	0.000276187143754214
0.131551578640938	0.109124578535557	-0.200158923864365	0.00357192545197904	-0.00107405602466315	0.000160379408043809
0.155498877167702	0.0802056863903999	-0.105067767202854	0.00303256488405168	-0.00128008180763572	0.000541423505637795
0.134682163596153	0.0807740315794945	-0.108283653855324	0.00310870911926031	0.000142992779728957	-0.000136987175210379
0.132659643888474	0.0438492372632027	-0.116587698459625	0.00340582127682865	-0.000520589586813003	-8.38332489365712E-05
0.131432697176933	0.0230641923844814	-0.138244643807411	0.00353876873850822	-0.000689098087605089	1.5650208297302E-05
0.111747443675995	-0.00496054952964187	-0.0870903879404068	0.00353904347866774	-0.000182639778358862	0.000546098628547043
0.102760225534439	0.0280289854854345	-0.125889733433723	0.00362743274308741	-0.000112217756395694	0.000175169756403193
0.179569572210312	0.0883908644318581	-0.0725950077176094	0.0030458306428045	0.000496708555147052	-0.000252179452218115
0.183250933885574	0.0962386205792427	-0.0740288645029068	0.00267827953211963	-1.90354076039512E-05	0.000301375781418756
0.149806529283524	0.0999738499522209	-0.039232462644577	0.00145684904418886	0.000881525804288685	-0.000586516864132136
0.170104339718819	0.16102035343647	-0.0957363918423653	0.00126051937695593	-0.000935530057176948	-0.000910067290533334
0.161246687173843	0.17571197450161	-0.0171587429940701	0.00142406229861081	-0.00147566373925656	-0.00118778389878571
0.133257880806923	0.185145422816277	-0.127363637089729	0.000444303936092183	-0.000753358181100339	-0.00112108502071351
0.121576674282551	0.190416067838669	-0.0710049197077751	-0.000215959124034271	-0.0015692972810939	-0.00154805148486048
0.114382348954678	0.212827205657959	-0.0490452535450459	0.000759721675422043	-0.00134148041252047	-0.00134217389859259
0.0836814418435097	0.149785086512566	-0.0842249542474747	0.000933054310735315	-0.00169442559126765	-0.00104886968620121
0.0410422794520855	0.120051242411137	-0.145685598254204	0.00228927726857364	-0.00244866777211428	-0.000358599761966616
0.0130623104050756	0.0626811757683754	-0.155394524335861	0.00188135146163404	-0.00219445559196174	1.36490725708427E-05
0.0295634102076292	0.0536243133246899	-0.0974399223923683	0.00320524629205465	-0.00247225584462285	7.93263097875752E-05
0.0736616477370262	0.0410218574106693	-0.107058867812157	0.00278787687420845	-0.0020839327480644	0.000864816887769848
0.0438604466617107	0.0197549816220999	-0.110206507146358	0.00332752033136785	-0.00147409318014979	0.000349737558281049
0.0924096703529358	0.0253413431346416	-0.100534066557884	0.00311606889590621	-0.00115075695794076	0.000164916666108184
0.135122418403625	0.0238604806363583	-0.126511424779892	0.00319520640186965	-9.16033532121219E-05	0.000618314545135945
0.141867473721504	0.046253178268671	-0.12082552164793	0.00404513208195567	-0.000295647070743144	0.000263001362327486
0.146980375051498	0.0571594908833504	-0.120290838181973	0.00439881905913353	-0.000575205078348517	0.000129125823150389
0.156296163797379	0.0653902068734169	-0.124468587338924	0.00384035985916853	-0.00109192461241037	-0.000225151525228284
0.102054126560688	0.100711941719055	-0.130411356687546	0.00281641026958823	-0.00077914772555232	-0.000530714460182935
0.103694416582584	0.122545458376408	-0.114503957331181	0.00171913369558752	-0.00118974375072867	-0.000392574933357537
0.0703110694885254	0.185283914208412	-0.0933429449796677	0.00178495014552027	-0.00212325784377754	-0.000719724921509624
0.102843694388866	0.213099107146263	-0.132585749030113	0.000890042691025883	-0.00184932840056717	-0.000915782817173749
0.0791948437690735	0.206776946783066	-0.0854332223534584	1.05006738522206E-05	-0.00101844093296677	-0.0011290741385892
0.0999382510781288	0.245071947574615	-0.0633751675486565	0.00103624747134745	-0.00110317417420447	-0.000786187942139804
0.0531098991632462	0.219342619180679	-0.133001074194908	0.000913837982807308	-0.00100321182981133	-0.00112082459963858
0.0732404366135597	0.21756686270237	-0.112253546714783	0.000417073024436831	-0.00258484622463584	-0.000737682625185698
0.063122883439064	0.195708855986595	-0.0987097695469856	0.000609082926530391	-0.00289360620081425	-0.000921271974220872
0.0774183198809624	0.206099018454552	-0.198963448405266	7.16783324605785E-05	-0.00205408339388669	-0.000913523719646037
0.115268260240555	0.232916712760925	-0.179879978299141	0.00158298655878752	-0.00234829029068351	-0.000867303926497698
0.0954576432704926	0.179349914193153	-0.122915603220463	0.000596939586102962	-0.000780085625592619	-0.00142600480467081
0.100064873695374	0.201433062553406	-0.104403033852577	0.00123513105791062	-0.00133864930830896	-0.00181039737071842
0.11906698346138	0.190517619252205	-0.11761137843132	0.00164905353449285	-0.000858403334859759	-0.00125623983331025
0.0796980708837509	0.134810552000999	-0.153638228774071	0.000971821427810937	-0.00102278182748705	-0.00103319226764143
0.14399279654026	0.0931255146861076	-0.183158531785011	0.00222686724737287	-0.00157762935850769	-0.000137105394969694
0.121876358985901	0.096439890563488	-0.201700955629349	0.00210021529346704	-0.000514421728439629	0.000264470785623416
0.161379173398018	0.0703058466315269	-0.153368726372719	0.00227992492727935	-0.00100151915103197	0.000543613743502647
0.110988482832909	0.0616406388580799	-0.135677322745323	0.00192974670790136	-0.000568425632081926	-0.000193186308024451
0.17110013961792	0.0849634185433388	-0.204017475247383	0.00246331188827753	-0.00119697814807296	-0.000177224967046641
0.139646872878075	0.0611077323555946	-0.203573659062386	0.00256587727926672	-0.00123548216652125	-0.000546403112821281
0.127359107136726	0.103784419596195	-0.173132568597794	0.00278342352248728	-0.00116855348460376	-0.000757055007852614
0.160326883196831	0.102298744022846	-0.198950350284576	0.00237629469484091	-0.00115616084076464	-0.000788533594459295
0.186575070023537	0.0943499729037285	-0.155319765210152	0.0027450907509774	-0.000511127291247249	-0.00036423810524866
0.197885408997536	0.130184784531593	-0.186494961380959	0.00230490416288376	-0.000165816833032295	-0.000228350967518054
0.209421560168266	0.171629577875137	-0.170022264122963	0.00128255574963987	0.000228693170356564	-0.000308319955365732
0.194871291518211	0.246095567941666	-0.213358089327812	0.00137438008096069	-0.000470607454190031	-0.000874844845384359
0.195854991674423	0.237122416496277	-0.161247387528419	5.63742423764779E-06	-0.000845281640067697	-0.00149307691026479
0.19353960454464	0.307398706674576	-0.196850404143333	-6.93968977429904E-05	-0.00121637398842722	-0.00146970222704113
0.14508393406868	0.245919153094292	-0.184235811233521	4.00737153540831E-05	-0.000653271679766476	-0.00130717840511352
0.183385521173477	0.270547837018967	-0.178828150033951	0.00070977647555992	-0.000705016660504043	-0.00130856479518116
0.223409682512283	0.268440335988998	-0.196631878614426	-0.000596898258663714	-0.000946487300097942	-0.00136734824627638
0.195595294237137	0.283877074718475	-0.194384291768074	-0.000927893619518727	-0.00115477980580181	-0.000748319260310382
0.161593943834305	0.290061473846436	-0.241406410932541	-0.000204117459361441	-0.000840074440930039	-0.00114711502101272
0.100835755467415	0.277191430330276	-0.238206565380096	-0.000667309737764299	-0.00145063363015652	-0.00130307197105139
0.114942036569119	0.301625519990921	-0.182223498821259	-0.00153137289453298	-0.00181904411874712	-0.00145216786768287
0.119909763336182	0.278428822755814	-0.233971625566483	-0.000791443511843681	-0.00199541891925037	-0.00116674334276468
0.0802160799503326	0.282297760248184	-0.152760863304138	-0.000996858347207308	-0.00174360536038876	-0.000890674127731472
0.0495932847261429	0.261819094419479	-0.213415369391441	2.21516893361695E-05	-0.00183616706635803	-0.000692341476678848
0.0768950805068016	0.248745188117027	-0.173470467329025	-0.000329720147419721	-0.00252331350930035	-0.00103224359918386
0.0637354627251625	0.26394510269165	-0.182112157344818	-0.000709899642970413	-0.00222002598457038	-0.00142636429518461
0.0771570429205894	0.239723429083824	-0.216444790363312	-0.000385430845199153	-0.0021232389844954	-0.00125955685507506
0.106228977441788	0.296218484640121	-0.210657253861427	-0.000117095194582362	-0.00222162040881813	-0.00190663640387356
0.103561706840992	0.2509925365448	-0.250038594007492	-0.000495013198815286	-0.00185582251287997	-0.00174408778548241
0.155616834759712	0.339617997407913	-0.224234014749527	0.000537729356437922	-0.00242572813294828	-0.00105398788582534
0.12055990844965	0.261289775371552	-0.145101889967918	0.000134415968204848	-0.000717415940016508	-0.00156886468175799
0.166465982794762	0.234181612730026	-0.152504354715347	0.000936124240979552	-0.000722324475646019	-0.00130869064014405
0.184324696660042	0.233094245195389	-0.148560106754303	0.000382570928195491	-0.0010115735931322	-0.00121339422184974
0.121972844004631	0.226358458399773	-0.233927175402641	-0.000179415830643848	-5.01831564179156E-05	-0.000495202548336238
0.142811700701714	0.270496964454651	-0.180082365870476	0.00054622720927	-0.00165806454606354	-0.00115332391578704
0.157333180308342	0.244996652007103	-0.210783019661903	0.000512815022375435	-0.00210450193844736	-0.00079679669579491
0.12177636474371	0.213440209627151	-0.223337799310684	0.000766945129726082	-0.00249101454392076	-0.00113814021460712
0.0986798256635666	0.214001625776291	-0.211727753281593	0.000204465133720078	-0.00207779998891056	-0.000838804990053177
0.0996895506978035	0.206633642315865	-0.22470885515213	0.000565856171306223	-0.00258521432988346	-0.000679526594467461
0.0587558783590794	0.14852648973465	-0.254449456930161	0.00057137809926644	-0.00241153500974178	-0.00114259717520326
0.121271416544914	0.164869025349617	-0.227756083011627	0.000639903824776411	-0.00271476269699633	-0.00094954704400152
0.162793725728989	0.186376571655273	-0.287744015455246	0.00053769740043208	-0.00193287816364318	-0.00114037713501602
0.148109063506126	0.200973555445671	-0.283438324928284	0.00166303152218461	-0.00136916304472834	-0.000729931052774191
0.14499144256115	0.195022195577621	-0.243779391050339	0.00121344567742199	-0.000601991021540016	-0.00119061046279967
0.182720616459846	0.213709220290184	-0.252770811319351	0.00107713229954243	-0.00127147510647774	-0.000878755759913474
0.154165372252464	0.216148108243942	-0.202531769871712	0.00154988479334861	-0.00118417711928487	0.000124298821901903
0.145775973796844	0.240242600440979	-0.167544409632683	0.00157344876788557	-0.00144091062247753	-0.000184732271009125
0.128448963165283	0.212535098195076	-0.131883949041367	0.00145041279029101	-0.00153406278695911	-0.000753392640035599
0.0913989171385765	0.190155223011971	-0.189847320318222	0.000381788559025154	-0.00224029598757625	-0.000790953694377095
0.148765340447426	0.188208237290382	-0.235507637262344	0.00157412770204246	-0.00170250865630805	-0.000784741481766105
0.137454628944397	0.193728744983673	-0.209636464715004	0.00140137504786253	-0.00099787546787411	-0.000842284003738314
0.182867169380188	0.200048595666885	-0.167344972491264	0.000835016602650285	-0.000850502983666956	-8.37340121506713E-05
0.151628047227859	0.186328053474426	-0.197502806782722	0.000250326324021444	-0.00134465983137488	-0.000779138004872948
0.131708845496178	0.252962529659271	-0.227609977126122	0.000222678616410121	-0.000645891239400953	-0.00142945465631783
0.161331012845039	0.253686130046844	-0.214207366108894	-0.000653672148473561	-0.00122288451530039	-0.00182178628165275
0.159282952547073	0.259882390499115	-0.223793521523476	-0.000410134496632963	-0.000751824176404625	-0.00124066194985062
0.172036111354828	0.261062920093536	-0.228249654173851	7.983257091837E-05	-0.00179024436511099	-0.000891247997060418
0.182148590683937	0.296380013227463	-0.227254122495651	0.000266329996520653	-0.00048535704263486	-0.00132659112568945
0.180139794945717	0.26017552614212	-0.210501804947853	-0.000192559789866209	-0.000524356029927731	-0.00105901667848229
0.183342143893242	0.255758047103882	-0.188039734959602	0.000534804537892342	-0.00149573967792094	-0.0010970929870382
0.171413779258728	0.262256473302841	-0.240369886159897	0.000370124878827482	-0.00129326479509473	-0.00122376822400838
0.138792186975479	0.275222063064575	-0.214751124382019	0.000716545269824564	-0.0015506612835452	-0.0011825094697997
0.160684630274773	0.227449551224709	-0.259316682815552	0.00019003871420864	-0.00044883816735819	-0.000355969386873767
0.150936380028725	0.231847703456879	-0.188596770167351	0.000630998983979225	-0.00127846212126315	-0.000923577463254333
0.137801274657249	0.254603624343872	-0.242304340004921	0.000498534471262246	-0.00143022532574832	-0.000404091173550114
0.130073994398117	0.235538795590401	-0.19284562766552	0.00051064055878669	-0.00170984875876456	-0.00127623416483402
0.144759282469749	0.207298919558525	-0.275998413562775	-0.000292829005047679	-0.000803746748715639	-0.00105178041849285
0.189557045698166	0.199178516864777	-0.274288564920425	0.000297429302008823	-0.000751068699173629	-0.00121872324962169
0.190609022974968	0.189901292324066	-0.16502670943737	0.00153805292211473	-0.00103596842382103	-0.000872664619237185
0.192846074700356	0.197177544236183	-0.229101061820984	0.00125650770496577	-0.000440640345914289	-0.00160320580471307
0.201846927404404	0.163814067840576	-0.199183732271194	0.00171279406640679	-0.000924990570638329	-0.000885300687514246
0.157377898693085	0.157121703028679	-0.192353442311287	0.00218818453140557	-0.000695500348228961	-1.33515186462319E-05
0.141742989420891	0.130181908607483	-0.177920758724213	0.00179917050991207	-0.00121691473759711	-0.00100430357269943
0.17634491622448	0.192395001649857	-0.173358514904976	0.00258173001930118	-0.00122580537572503	-0.000706614344380796
0.158475175499916	0.148917362093925	-0.252038598060608	0.00207331008277833	-0.000758536218199879	-0.000661462428979576
0.160550490021706	0.140303120017052	-0.151510372757912	0.00249588489532471	-0.000721443619113415	-0.000674323993735015
0.197370931506157	0.152639672160149	-0.19532023370266	0.00245648063719273	-0.000566659378819168	-0.000220624860958196
0.157706141471863	0.130505546927452	-0.164344295859337	0.0024303924292326	-0.0004602252447512	-0.000782502756919712
0.140135571360588	0.1445552110672	-0.186914697289467	0.00210109166800976	-0.0012417184188962	-0.000778897840064019
0.175797685980797	0.144843205809593	-0.191561982035637	0.00170316360890865	-0.00107828003820032	-0.000474138680147007
0.179578989744186	0.201701268553734	-0.126545920968056	0.00126567343249917	-0.00107115902937949	-0.00082032079808414
0.173241272568703	0.191016405820847	-0.140286192297935	0.000501927395816892	-0.000289353978587314	-0.00078347884118557
0.166189044713974	0.233800336718559	-0.186916291713715	0.00100550474599004	-0.00076745031401515	-0.00147704174742103
0.198073327541351	0.18753570318222	-0.217006325721741	0.000638111145235598	1.73349144461099E-05	-0.00127615337260067
0.20180869102478	0.193434461951256	-0.195312887430191	0.00115735444705933	-0.000704702513758093	-0.0010329649085179
0.181505560874939	0.186608701944351	-0.204476058483124	0.00137571105733514	-0.00048366395640187	-0.00081567233428359
0.142176374793053	0.157270327210426	-0.213042706251144	0.00170976889785379	-0.000882974709384143	-0.00097013998311013
0.119750194251537	0.168321296572685	-0.139774143695831	0.00190712697803974	-0.00104008475318551	-0.000798351713456213
0.115055769681931	0.180632919073105	-0.167949736118317	0.00122159696184099	-0.00112682720646262	-0.000122786805150099
0.104549162089825	0.151637941598892	-0.188658341765404	0.00150608841795474	-0.00160682026762515	-0.000524977396707982
0.131272926926613	0.17292694747448	-0.148144617676735	0.00153332680929452	-0.00103794096503407	-0.00107333401683718
0.126729637384415	0.149882987141609	-0.15752612054348	0.00157672655768692	-0.000809697492513806	-0.0006001484580338
0.113211065530777	0.184317842125893	-0.165456563234329	0.00208731251768768	-0.000620559323579073	-0.00103731616400182
0.123471409082413	0.12730960547924	-0.182888314127922	0.00101552414707839	-0.000553691119421273	-0.00117491942364722
0.143189787864685	0.181293353438377	-0.143422305583954	0.00173592660576105	-0.000539680069778115	-0.00107155391015112
0.148481100797653	0.170143827795982	-0.15207514166832	0.00124903430696577	-0.000995540292933583	-0.00126286887098104
0.143540859222412	0.188097283244133	-0.165941298007965	0.00150110793765634	-0.00144949660170823	-0.000854928395710886
0.14169853925705	0.168185636401176	-0.166772857308388	0.00101684161927551	-0.00107231398578733	-0.000546407944057137
0.107482604682446	0.152507498860359	-0.201470628380775	0.00096781097818166	-0.000886278052348644	-0.000847945804707706
0.127215564250946	0.180973425507545	-0.149493902921677	0.000891693634912372	-0.00100435665808618	-0.000740256684366614
0.136580169200897	0.223408788442612	-0.139686152338982	0.00187747913878411	-0.00138244009576738	-0.000988753628917038
0.141732692718506	0.189101651310921	-0.153880417346954	0.00109009467996657	-0.000937819888349622	-0.000520349771250039
0.121279150247574	0.199124410748482	-0.153675436973572	0.000945594569202513	-0.00116253993473947	-0.000955085793975741
0.138756260275841	0.223453775048256	-0.13172522187233	0.0013247731840238	-0.0012302661780268	-0.000838514126371592
0.109833545982838	0.179578334093094	-0.158108159899712	0.000672118505463004	-0.000430847780080512	-0.00101225066464394
0.129241749644279	0.194794356822968	-0.100769631564617	0.00140128226485103	-0.0015848686452955	-0.00105509778950363
0.0927541106939316	0.142240419983864	-0.136614888906479	0.000818198197521269	-0.00114913354627788	-0.000833402329590172
0.111139297485352	0.148109465837479	-0.122871592640877	0.001623046817258	-0.00164562161080539	-0.000698589370585978
0.101040259003639	0.160640075802803	-0.122492089867592	0.00191314646508545	-0.00169414980337024	-0.000915633048862219
0.113141499459744	0.174635604023933	-0.140555128455162	0.00125284469686449	-0.00222860649228096	-0.000869920069817454
0.0835421159863472	0.156548917293549	-0.159651577472687	0.00117726402822882	-0.00198810687288642	-0.000163725286256522
0.0987833738327026	0.172755464911461	-0.0837357342243195	0.00178299576509744	-0.00253392569720745	-0.000911851529963315
0.11864423006773	0.188874512910843	-0.140341714024544	0.00149361358489841	-0.00127066869754344	-0.000821606488898396
0.118890263140202	0.131131693720818	-0.161733612418175	0.00124026497360319	-0.000970065128058195	-0.00083621492376551
0.19521751999855	0.163440316915512	-0.113122254610062	0.00176944700069726	-0.000328159774653614	-0.000399085314711556
0.154810518026352	0.143563210964203	-0.131746172904968	0.00147305813152343	-0.000632804352790117	-0.000183487325557508
0.148023083806038	0.156915232539177	-0.165601447224617	0.00177484471350908	-0.000627463741693646	-0.000659213052131236
0.16760978102684	0.143181979656219	-0.161479920148849	0.000860536878462881	-0.00142974290065467	-0.000793990853708237
0.12711501121521	0.200769498944283	-0.149026304483414	0.000479940819786862	-0.00124380795750767	-0.00130729714874178
0.119709640741348	0.215854153037071	-0.127724155783653	0.00133016426116228	-0.00188351108226925	-0.000831733632367104
0.13409997522831	0.223841443657875	-0.110430411994457	0.000979034113697708	-0.00115252262912691	-0.000812062411569059
0.141814202070236	0.186172291636467	-0.14420710504055	0.00066452391911298	-0.000774757005274296	-0.00123283604625612
0.114412814378738	0.15468867123127	-0.145719364285469	0.000774389307480305	-0.000222687973291613	-0.000434427347499877
0.141941502690315	0.198760658502579	-0.131678059697151	0.000608164293225855	-0.00126306642778218	-0.00107412924990058
0.117796421051025	0.173679172992706	-0.167848095297813	7.85305892350152E-05	-0.000653916387818754	-0.000656823627650738
0.128235965967178	0.206270381808281	-0.117887698113918	0.00107019150163978	-0.00141093181446195	-0.00141961278859526
0.102949626743793	0.186163723468781	-0.161909714341164	0.00091806409182027	-0.00256916647776961	-0.00141468283254653
0.0799719542264938	0.189976871013641	-0.139979094266891	0.00128128216601908	-0.00186741072684526	-0.00152580544818193
0.138596758246422	0.184890612959862	-0.149371773004532	0.000509207719005644	-0.00182552379556	-0.000960663426667452
0.144430249929428	0.194983571767807	-0.162809610366821	0.00112958915997297	-0.00112024147529155	-0.00038933553150855
0.120279088616371	0.186954349279404	-0.143620774149895	0.00196803873404861	-0.00149140786379576	-0.00115042459219694
0.137213423848152	0.113424934446812	-0.147844702005386	0.00078843702794984	-0.000733430497348309	-0.00124572275672108
0.140311852097511	0.15089724957943	-0.173880472779274	0.000908814836293459	-0.000990934437140822	-0.00137956580147147
0.188627630472183	0.198734149336815	-0.133847907185555	0.00214882055297494	-0.00167541624978185	-0.00107108056545258
0.121702142059803	0.1663928180933	-0.165942460298538	0.000868267496116459	5.61129927518778E-05	-0.00117390882223845
0.142750948667526	0.158410146832466	-0.153604820370674	0.000812722311820835	-0.00132975075393915	-0.000674517184961587
0.143270775675774	0.209234282374382	-0.153095155954361	0.00102758617140353	-0.000817479100078344	-0.00104818877298385
0.162131875753403	0.210223361849785	-0.140201687812805	0.000353742740117013	-0.000699179945513606	-0.0011239688610658
0.155816078186035	0.174513563513756	-0.153381675481796	0.000795744592323899	7.14048219379038E-05	-0.000670238572638482
0.220892384648323	0.262471139431	-0.0878602042794228	0.000664067920297384	-0.000461293442640454	-0.000747987418435514
0.237299740314484	0.227793648838997	-0.177482262253761	0.000517791195306927	0.000260546017671004	-0.00135996355675161
0.231498435139656	0.220911279320717	-0.156390950083733	0.000326998444506899	0.000467413105070591	-0.00111475388985127
0.21795828640461	0.231051072478294	-0.170158565044403	-0.000162660595378838	0.000317664264002815	-0.00115203368477523
0.240608289837837	0.249925494194031	-0.150708571076393	0.000742718344554305	0.000373369141016155	-0.00168635917361826
0.188660487532616	0.185024872422218	-0.166680842638016	-0.000219117369852029	0.000339920778060332	-0.000763428630307317
0.219046041369438	0.20699779689312	-0.160733804106712	-0.000323259766446427	-3.0076513212407E-05	-0.0015213149599731
0.198216930031776	0.256748586893082	-0.173482999205589	0.000970812980085611	-0.000608808302786201	-0.0015052582602948
0.182725518941879	0.194827184081078	-0.187069535255432	0.000611644878517836	0.000834556121844798	-0.00114826182834804
0.231777384877205	0.215659514069557	-0.146736204624176	0.00105167971923947	0.00025686647859402	-0.00125627615489066
0.200865104794502	0.167447492480278	-0.172992289066315	0.000775811728090048	-0.000913130585104227	-0.00143351848237216
0.178481340408325	0.217873021960258	-0.166005417704582	0.000828585179988295	-7.13471308699809E-05	-0.000884694454725832
0.136750280857086	0.168375298380852	-0.197914347052574	0.000604242319241166	0.000114668822789099	-0.00034264536225237
0.154602244496346	0.191409155726433	-0.192436054348946	0.00104709400329739	-0.000909523165319115	-0.000739397772122175
0.137450322508812	0.177575454115868	-0.193083733320236	0.000599399965722114	-0.000670751032885164	-0.000692252826411277
0.162524089217186	0.19844762980938	-0.170775532722473	0.000753577740397304	-0.000917418452445418	-0.000803742674179375
0.136221989989281	0.168183103203773	-0.232585087418556	0.000673181260935962	7.17597649781965E-05	-0.000375048286514357
0.195869281888008	0.204710409045219	-0.166952252388	0.000807084084954113	-0.000320804247166961	-0.000176370216649957
0.161448404192925	0.172542095184326	-0.209336742758751	0.000308569753542542	-0.00018436046957504	-0.00117013603448868
0.136196136474609	0.192520275712013	-0.174095839262009	0.000641865073703229	-0.000696816889103502	-0.00161539227701724
0.175662070512772	0.208879992365837	-0.174811229109764	0.000694111338816583	-0.00108852179255337	-0.000939370424021035
0.15348094701767	0.173641800880432	-0.182774215936661	0.000794965890236199	-0.000496536202263087	-0.0012844973243773
0.155788630247116	0.242646962404251	-0.16104756295681	0.00126634386833757	-0.000563044974114746	-0.0013565004337579
0.134809374809265	0.185965150594711	-0.193039327859879	-0.000648112618364394	-0.000525255338288844	-0.00139164458960295
0.142060101032257	0.215733677148819	-0.189982652664185	-0.000384023966034874	-0.00134517380502075	-0.000691671739332378
0.164792910218239	0.255064785480499	-0.171265825629234	0.000451611645985395	-0.000908912159502506	-0.000939251156523824
0.131736308336258	0.242052018642426	-0.162089452147484	-0.000261995795881376	0.00010136602941202	-0.00173506746068597
0.154871955513954	0.246404409408569	-0.154926538467407	-0.000237137253861874	-0.00112820509821177	-0.000780337606556714
0.158339589834213	0.256307601928711	-0.128812909126282	0.000381043500965461	-0.000896717538125813	-0.000488332763779908
0.158672764897346	0.258195251226425	-0.132765203714371	0.000397909141611308	-0.000486681674374267	-0.000673070841003209
0.155104413628578	0.251180559396744	-0.148859426379204	8.19449560367502E-05	-0.000799438799731433	-0.00154713133815676
0.148649156093597	0.224205642938614	-0.15415795147419	0.0004398649034556	-0.000351987080648541	-0.000760427908971906
0.176572933793068	0.263400137424469	-0.135844200849533	0.000172449363162741	-0.000942366779781878	-0.00135427236091346
0.191379651427269	0.20673643052578	-0.166723057627678	-7.21489923307672E-05	-0.00041292593232356	-0.000793973624240607
0.188410341739655	0.21850024163723	-0.175066933035851	9.95951177173993E-06	-0.00030646997038275	-0.00101957772858441
0.185152754187584	0.214257851243019	-0.13073405623436	0.000257243606029078	-0.000693128036800772	-0.00139180105179548
0.152289196848869	0.18962749838829	-0.152602404356003	0.00048936071107164	-0.000394177564885467	-0.00137616903521121
0.135812476277351	0.178856045007706	-0.196972742676735	0.000404772028559819	-0.00061884056776762	-0.00105391128454357
0.130077049136162	0.210668295621872	-0.09333536028862	0.000472669635200873	-0.0012921616435051	-0.000887625443283468
0.0973297879099846	0.162526726722717	-0.180459812283516	0.000479217094834894	-0.000394193280953914	-0.000811166944913566
0.129971414804459	0.161935165524483	-0.135698512196541	0.00104083365295082	-0.00127842975780368	-0.000971274799667299
0.170936420559883	0.232225954532623	-0.0791772454977036	0.0012608488323167	-0.000949052860960364	-0.000796397856902331
0.153673991560936	0.179977238178253	-0.123213708400726	0.000620680977590382	-0.000938502780627459	-0.000723576347809285
0.121566705405712	0.20211124420166	-0.136833563446999	0.000825652678031474	-0.000829742813948542	-0.000710036954842508
0.131269872188568	0.231185168027878	-0.153814807534218	0.00151031219866127	-0.0013424560893327	-0.000671111629344523
0.109185606241226	0.204174906015396	-0.158032119274139	0.000905963534023613	-0.00153062271419913	-0.00113034027162939
0.0834982469677925	0.177935227751732	-0.172154009342194	0.000162529016961344	-0.00111488171387464	-0.00100682105403394
0.0929329916834831	0.221759766340256	-0.172328099608421	0.000874836288858205	-0.00165743043180555	-0.000715179601684213
0.12029717117548	0.168153539299965	-0.171273425221443	0.00093824474606663	-0.00137727183755487	-0.000721538614016026
0.106794983148575	0.158148348331451	-0.183417022228241	0.00128532003145665	-0.00054725690279156	-0.00105906731914729
0.132685258984566	0.167363837361336	-0.188089609146118	0.00101027358323336	-0.00142627116292715	-0.000879177823662758
0.136187821626663	0.150018289685249	-0.162416771054268	0.000822559290099889	-0.000834431208204478	-0.000596921483520418
0.175430998206139	0.198506444692612	-0.114024266600609	0.00137452885974199	-0.00153617071919143	-0.000538395659532398
0.170536398887634	0.190123081207275	-0.104582138359547	0.00125210848636925	-0.00121636968106031	-0.000986247672699392
0.10623936355114	0.15427103638649	-0.128091216087341	0.000631049915682524	-0.000576371909119189	-0.000729765568394214
0.105133749544621	0.186869531869888	-0.115112841129303	0.00098921125754714	-0.000800612557213753	-0.000697815034072846
0.100945740938187	0.171819180250168	-0.0991775169968605	0.0017274379497394	-0.000532177684362978	-0.0018374266801402
0.16362576186657	0.139681220054626	-0.113618358969688	0.001110331970267	-0.000735920039005578	-0.000666195701342076
0.154567822813988	0.164243280887604	-0.169865787029266	0.0011424848344177	-0.000258214975474402	-0.000968762033153325
0.164881929755211	0.186022654175758	-0.148360833525658	0.00101930170785636	9.51151159824803E-05	-0.000890505325514823
0.1663598716259	0.167968928813934	-0.0815887525677681	0.00165762461256236	-0.00053458969341591	-0.00135045556817204
0.154128283262253	0.199864462018013	-0.136072814464569	0.00124146603047848	-6.85598133713938E-05	-0.000550443946849555
0.155049577355385	0.16218826174736	-0.161122664809227	0.00105867034289986	-0.0007153304759413	-0.00105089647695422
0.170018315315247	0.169599682092667	-0.16615529358387	0.00104329118039459	-0.000279825791949406	-0.000558059546165168
0.176361724734306	0.208712294697762	-0.14662966132164	0.00221830070950091	-0.000349437614204362	-0.00125569303054363
0.172910809516907	0.1771479845047	-0.175245389342308	0.00102631957270205	0.000156495691044256	-0.000335952150635421
0.149947091937065	0.1668940782547	-0.0909166261553764	0.00170927541330457	-0.000461958086816594	-0.00112769054248929
0.167166486382484	0.163084879517555	-0.135120093822479	0.00113880424760282	7.11856409907341E-05	-0.000807722273748368
0.154285356402397	0.155739188194275	-0.16678649187088	0.000321383879054338	-5.10574536747299E-05	-0.000643311999738216
0.160696402192116	0.191044479608536	-0.170266672968864	0.00118936586659402	0.000206122669624165	-0.000771856284700334
0.142587214708328	0.156519711017609	-0.178987860679626	0.000946650048717856	0.000151822285261005	-0.000885571236722171
0.17326994240284	0.182418838143349	-0.103978037834167	0.00141201633960009	-0.000620373466517776	-0.00113223702646792
0.158336952328682	0.143809109926224	-0.117358729243279	0.00107424019370228	8.55332909850404E-05	-0.00102825439535081
0.149913176894188	0.125065073370934	-0.134968996047974	0.00134914217051119	-0.00168189301621169	-0.000873907119967043
0.107938051223755	0.134884431958199	-0.0920255184173584	0.00112349295523018	-0.000799464469309896	-0.00108153943438083
0.101631656289101	0.127559542655945	-0.153630048036575	0.00147937389556319	-0.00117899884935468	-0.000555979320779443
0.0966401100158691	0.15937939286232	-0.145440325140953	0.00189625250641257	-0.0015827784081921	-0.000301350955851376
0.124593794345856	0.141396671533585	-0.149037346243858	0.00192667543888092	-0.00137458019889891	-0.000330022012349218
0.101781710982323	0.139761358499527	-0.109385587275028	0.00232136505655944	-0.00121083506383002	-0.000609692244324833
0.157889038324356	0.121836453676224	-0.187642112374306	0.00201791967265308	-0.000755051558371633	-0.000123775243991986
0.120085828006268	0.130457848310471	-0.166217058897018	0.00158090295735747	-0.000194761712918989	-0.000530902296304703
0.144766718149185	0.132499903440475	-0.205369055271149	0.000917484809178859	-0.000619872997049242	-0.00065443356288597
0.136961787939072	0.168805211782455	-0.131562724709511	0.000886203371919692	-0.000126389000797644	-0.000829456432256848
0.147085696458817	0.194497928023338	-0.126967832446098	0.00147759320680052	-0.000598779297433794	-0.000727005652152002
0.133586600422859	0.21017687022686	-0.119042478501797	0.00102313724346459	-0.00132115406449884	-0.000784937234129757
0.149893224239349	0.215629577636719	-0.136449590325356	0.000243926624534652	-0.00102269917260855	-0.00101870240177959
0.128292053937912	0.227147862315178	-0.159266397356987	0.000652050715871155	-0.00090972293401137	-0.000484902237076312
0.131144717335701	0.18982096016407	-0.167654395103455	-1.01102814369369E-05	-0.000369221583241597	-0.000739679671823978
0.115960963070393	0.245250210165977	-0.0756605118513107	0.00104911124799401	-0.000970413268078119	-0.00103055813815445
0.0831123515963554	0.214507341384888	-0.158498167991638	-6.16573306615464E-05	1.86124088941142E-05	-0.00155503628775477
0.137429893016815	0.268409311771393	-0.133077025413513	-0.000299531908240169	-0.0012005033204332	-0.00114380056038499
0.133349642157555	0.228055074810982	-0.145789980888367	-0.000231287907809019	-0.00131509662605822	-0.00113957875873893
0.153989568352699	0.274179995059967	-0.102232381701469	0.000225736876018345	-0.00209415797144175	-0.00103304372169077
0.104301743209362	0.255695581436157	-0.146051734685898	8.22659130790271E-05	-0.00134777184575796	-0.00124817516189069
0.112436972558498	0.293552815914154	-0.132625997066498	0.00055079918820411	-0.00175886228680611	-0.00135263649281114
0.138424128293991	0.229055091738701	-0.145897760987282	-0.000634591502603143	-0.00110238557681441	-0.00122601923067123
0.135307744145393	0.24825693666935	-0.175734952092171	0.000116301147500053	-0.00177950144279748	-0.00133775069843978
0.142391413450241	0.207880258560181	-0.188591986894608	0.000396594870835543	-0.000857328588608652	-0.000981045654043555
0.147606328129768	0.248439431190491	-0.114345371723175	0.000332073424942791	-0.000825209775939584	-0.00133727584034204
0.120061233639717	0.19462639093399	-0.132169112563133	-4.78663969261106E-05	-0.000739797716960311	-0.00128711492288858
0.15697930753231	0.220986008644104	-0.123224101960659	0.000147851984365843	-0.000573001336306334	-0.00109563209116459
0.160676017403603	0.188633322715759	-0.118284374475479	0.000618504651356488	-0.000529966899193823	-0.000988093786872923
0.174079522490501	0.18103563785553	-0.175491973757744	0.000157387315994129	-0.000469029444502667	-0.000681867240928113
0.164650872349739	0.173396557569504	-0.100355230271816	0.000520954956300557	0.000263195426668972	-0.00116641982458532
0.175062075257301	0.201115027070045	-0.153680831193924	0.000709241314325482	0.000443827477283776	-0.000476332468679175
0.143904760479927	0.18932618200779	-0.171449661254883	0.000614167365711182	7.67016026657075E-05	-0.00057754700537771
0.187305733561516	0.203396394848824	-0.170937806367874	0.000728267943486571	-0.000469090795377269	-0.00049331656191498
0.156103119254112	0.19345960021019	-0.196630671620369	0.000789291632827371	-0.000507274700794369	-0.00092058937298134
0.163504391908646	0.168104976415634	-0.16589380800724	0.00055145233636722	-0.00035924487747252	-0.0010020419722423
0.126269966363907	0.141568183898926	-0.188043117523193	0.000973547226749361	9.37404329306446E-05	-0.000763000512961298
0.123670808970928	0.184132248163223	-0.157578781247139	0.00050730025395751	9.2749934992753E-05	-0.00123906193766743
0.153563186526299	0.178055420517921	-0.148809269070625	0.00130093737971038	4.77493376820348E-05	-0.000579368090257049
0.155749142169952	0.191194906830788	-0.183293387293816	0.00153073703404516	-0.000380286830477417	-0.000694775080773979
0.130752995610237	0.186161011457443	-0.114500969648361	0.000931864255107939	0.000133689754875377	-0.000754400505684316
0.162097707390785	0.19784851372242	-0.193890705704689	0.000536645064130425	-0.000461813906440511	-0.000143162018503062
0.150218144059181	0.179303094744682	-0.184352204203606	0.000548535317648202	-0.00022140794317238	-0.000597645412199199
0.176435574889183	0.210931807756424	-0.122535608708858	0.00125657476019114	-0.00108547753188759	-0.000717701623216271
0.15281543135643	0.182044148445129	-0.202147603034973	-5.09108431288041E-05	4.84814372612163E-05	-0.000649793248157948
0.14806903898716	0.184161484241486	-0.170282885432243	0.00120323826558888	-0.000823027861770242	-0.00090591557091102
0.199351698160172	0.233835473656654	-0.196292862296104	0.00101511413231492	-0.000421526376157999	-0.000774441286921501
0.182050213217735	0.163728892803192	-0.227330878376961	0.000321174738928676	-0.000292389799142256	-0.000612072588410228
0.183084979653358	0.213836923241615	-0.143574416637421	0.00128703739028424	-6.16848192294128E-05	-0.000966599152889103
0.154462963342667	0.183466032147408	-0.166211158037186	0.00051459769019857	-4.15043541579507E-05	-0.00098739517852664
0.16670098900795	0.170107960700989	-0.156322345137596	0.00132763118017465	-9.16681819944642E-05	-0.0010505469981581
0.141622632741928	0.146053895354271	-0.165378838777542	0.00122089649084955	3.14728131343145E-05	-0.0010204374557361
0.133048847317696	0.151539713144302	-0.167445063591003	0.00131052418146282	-2.7093046810478E-05	2.6170624551014E-05
0.16990727186203	0.152049213647842	-0.112167499959469	0.00203234585933387	-3.3570464438526E-05	-0.00094521779101342
0.184881940484047	0.183275327086449	-0.140009447932243	0.000661251950077713	-0.000250474346103147	-0.000705450482200831
0.177322581410408	0.19939361512661	-0.166389808058739	0.000906473316717893	0.000301103835226968	-0.000537996354978532
0.19758665561676	0.204086571931839	-0.174194023013115	0.000747001555282623	0.000612925214227289	-0.000910344533622265
0.215469658374786	0.222927138209343	-0.143360123038292	0.000471889798063785	0.000582215783651918	-0.0011881513055414
0.183252081274986	0.202185913920403	-0.156607627868652	0.000592497701290995	0.000797078770119697	-0.00120547972619534
0.168434217572212	0.171942666172981	-0.136317893862724	9.43111590459012E-05	0.000315279379719868	-0.000697022362146527
0.148563638329506	0.203048169612885	-0.11859854310751	0.000573409313801676	-0.000438840506831184	-0.00101763801649213
0.13755139708519	0.186732321977615	-0.189555704593658	0.00106885842978954	-0.000583138084039092	-5.49906399101019E-05
0.121872946619987	0.190409108996391	-0.105418927967548	0.000957549025770277	-0.000627347675617784	-0.00110062712337822
0.0988795384764671	0.17311891913414	-0.150681003928185	0.000132413159008138	-0.00130337616428733	-0.000724178797099739
0.102975390851498	0.205760538578033	-0.154511511325836	0.000774222193285823	-0.000659153738524765	-0.000761027738917619
0.0933799743652344	0.197691082954407	-0.171498268842697	0.000855206046253443	-0.000928830471821129	-0.00100595387630165
0.11122864484787	0.167526915669441	-0.13240559399128	0.000310878996970132	-0.000936672848183662	-0.000946652668062598
0.133069187402725	0.185254365205765	-0.178848773241043	0.00113843358121812	-0.00051283638458699	-0.00113332027103752
0.139869421720505	0.163259938359261	-0.161319717764854	0.000372041424270719	-0.000856318860314786	-0.00144160829950124
0.132503539323807	0.154471233487129	-0.210712403059006	0.00140194920822978	1.25749784274376E-05	-5.75317171751522E-05
0.105281628668308	0.12113269418478	-0.170374497771263	0.00144191179424524	-0.00104558211751282	-0.000849099247716367
0.157864391803741	0.161740481853485	-0.166742384433746	0.00146181357558817	-0.000321071856888011	-0.000112751753476914
0.112488962709904	0.141272068023682	-0.143875002861023	0.00144723546691239	-0.000836639665067196	-0.00108509510755539
0.143296107649803	0.158840730786324	-0.149119392037392	0.000750637205783278	-0.00038353938725777	-0.000716863316483796
0.16733381152153	0.177632883191109	-0.117493383586407	0.00123872945550829	-8.67944618221372E-05	-0.000963187718298286
0.149146348237991	0.176528871059418	-0.170043021440506	0.00101917900610715	0.000404230144340545	-0.00100253638811409
0.180204078555107	0.2156902551651	-0.15763945877552	0.00163487030658871	-0.000412618712289259	-0.000301551655866206
0.161232799291611	0.179266795516014	-0.122069358825684	0.00117647682782263	-0.000497852684929967	-0.00096186256268993
0.123108007013798	0.129320234060287	-0.132173776626587	0.00149978057015687	-0.000168928090715781	-0.000138323492137715
0.11678171902895	0.148280650377274	-0.175064831972122	0.00224685925059021	-0.0013209447497502	-0.000305032619507983
0.0922961384057999	0.0947338342666626	-0.13552251458168	0.00153268279973418	-0.00030042149592191	-0.000789908925071359
0.159106582403183	0.147041901946068	-0.145209014415741	0.00115459086373448	-4.35367619502358E-05	-5.54573489353061E-05
0.117290392518044	0.159984022378922	-0.150900304317474	0.000669603410642594	-7.48938400647603E-05	-2.72408251476008E-05
0.124893099069595	0.170058012008667	-0.181255131959915	0.000399497454054654	-8.71393785928376E-05	-0.000182141229743138
0.116898737847805	0.177837282419205	-0.167659401893616	0.000316283927531913	0.000220727233681828	-0.000613382901065052
0.0994666516780853	0.1816316395998	-0.144921913743019	0.000337881734594703	-0.000975092349108309	-0.00139626441523433
0.082448698580265	0.160930603742599	-0.211114168167114	0.000872981967404485	-0.000872837321367115	-0.000657946628052741
0.0857538804411888	0.154506757855415	-0.158487066626549	0.000966570340096951	-0.00163466692902148	-0.000842433306388557
0.0781038329005241	0.164100512862206	-0.177493676543236	0.000949793262407184	-0.00203142315149307	-0.00012333644554019
0.0903963968157768	0.142909705638885	-0.179963275790215	0.00123525911476463	-0.00146907835733145	-0.000740945572033525
0.136148899793625	0.173159226775169	-0.131875798106194	0.00159817142412066	-0.000861315289512277	-0.000381938152713701
0.116010718047619	0.151593834161758	-0.163528621196747	0.000339526479365304	-0.000319715967634693	-0.000401578814489767
0.139385789632797	0.148534968495369	-0.192150235176086	0.000889923190698028	-7.8561766713392E-05	-0.000855620543006808
0.132879957556725	0.117844797670841	-0.164078503847122	0.00185648398473859	-0.000168710030266084	-0.00136326346546412
0.118475243449211	0.130210727453232	-0.187622800469398	0.00192468264140189	-0.00022850587265566	-0.00055496662389487
0.0667970776557922	0.088023416697979	-0.175948977470398	0.00195042416453362	-0.000500293564982712	-0.000102501595392823
0.0935067757964134	0.126536995172501	-0.133026897907257	0.00166624295525253	-0.00157183199189603	5.23547751072329E-05
0.082157276570797	0.142654657363892	-0.186256483197212	5.26679359609261E-05	-0.00087297341087833	-0.000319576502079144
0.124756917357445	0.215630888938904	-0.193375483155251	0.00016581590170972	-0.000813453050795943	-0.00105995510239154
0.118562527000904	0.240600273013115	-0.107225850224495	0.00025835819542408	-0.000456845125881955	-0.000735998968593776
0.125739961862564	0.232432246208191	-0.107388228178024	-8.72670284479682E-07	-0.000138722331030294	-0.000651340465992689
0.126917660236359	0.24609149992466	-0.129413232207298	-0.000870601623319089	-0.000556939747184515	-0.0010101730003953
0.111119776964188	0.242353647947311	-0.167864397168159	-0.000141203097882681	-0.000578540959395468	-0.00114320626016706
0.0755662769079208	0.230742275714874	-0.186622157692909	-0.000175305918673985	-0.00128491059876978	-0.000745150202419609
0.106655053794384	0.216521024703979	-0.174988970160484	0.000307361740851775	-0.00109827029518783	-0.00171663099899888
0.103263795375824	0.184127107262611	-0.153786674141884	0.000768399506341666	-0.00067129242233932	-0.00104852684307843
0.125665977597237	0.166495680809021	-0.102978989481926	-0.000246132520260289	-0.000454253837233409	-0.000511302263475955
0.14779981970787	0.162236884236336	-0.13503685593605	0.000714006368070841	-4.17140290664975E-05	-0.00124725990463048
0.158079594373703	0.136483892798424	-0.0922439321875572	0.000949426379520446	0.000460993585875258	-0.000511361984536052
0.129077389836311	0.0838881060481071	-0.147718697786331	0.00168587465304881	0.000301741936709732	-0.000736593676265329
0.132332935929298	0.0722274035215378	-0.164769276976585	0.00284503656439483	-5.89363953622524E-05	-0.000280132662737742
0.0224320366978645	0.0140392323955894	-0.136491000652313	0.00259599555283785	-0.00058739329688251	-2.37176391237881E-05
0.0378957726061344	0.0843850374221802	-0.171081826090813	0.00226023746654391	-0.000836553983390331	-0.000501182803418487
0.0604307614266872	0.105897076427937	-0.135650888085365	0.00235036038793623	-0.000691925291903317	-0.000689800770487636
0.0558048821985722	0.105731509625912	-0.114397972822189	0.00138157489709556	-0.000986190629191697	-0.00097091612406075
0.0811122134327888	0.140094339847565	-0.114948518574238	0.00189583713654429	-0.00139541609678417	-0.000373093760572374
0.0916821509599686	0.138395324349403	-0.0888571441173553	0.0016843086341396	-0.000351688504451886	-0.000308685936033726
0.111403949558735	0.122039489448071	-0.148878693580627	0.00145059451460838	-0.000176305446075276	-0.000606797693762928
0.0784239917993546	0.144068360328674	-0.102403543889523	0.00116634485311806	-0.000257933745160699	-0.000439996510976925
0.0684532821178436	0.176274418830872	-0.128282740712166	0.000835120968986303	-0.000426645099651068	-0.000973844202235341
0.0677336901426315	0.184809774160385	-0.136744186282158	0.0010276073589921	-0.00207077781669796	-0.00115522206760943
0.0923452153801918	0.21771602332592	-0.158707350492477	0.000508681579958647	-0.001034842338413	-0.00115470110904425
0.034353394061327	0.149576902389526	-0.150518387556076	1.9385199266253E-05	-0.000491087674163282	-0.00130574184004217
0.10251072794199	0.214657366275787	-0.142023175954819	0.000213304854696617	-0.000525727344211191	-0.000780061003752053
0.109440714120865	0.161475613713264	-0.114681474864483	0.000136846996610984	0.000396242918213829	-0.00111607275903225
0.151779040694237	0.217782288789749	-0.0614946223795414	0.000815298350062221	-0.000117454095743597	-0.00123207608703524
0.119461938738823	0.167481482028961	-0.171164229512215	0.000524202187079936	-0.000628940062597394	-0.000943724124226719
0.124510854482651	0.179203063249588	-0.163159534335136	0.000669494678732008	-0.000863394350744784	-0.000523407536093146
0.0487161464989185	0.108360573649406	-0.150193423032761	0.00132439762819558	-0.000485094351461157	-0.000500563764944673
0.0971518307924271	0.128928169608116	-0.166482135653496	0.00238314387388527	-0.000529954733792692	-0.000217300999793224
0.0973312258720398	0.0943207591772079	-0.110851280391216	0.00152317923493683	0.000165460529387929	4.49702129117213E-05
0.127215683460236	0.086484782397747	-0.135939508676529	0.00183039566036314	-0.000175706853042357	-4.45553559984546E-05
0.110819384455681	0.103260859847069	-0.14750462770462	0.00236244802363217	0.000437252456322312	-0.000770349695812911
0.160373270511627	0.0729612931609154	-0.143075585365295	0.00162708456628025	0.00115192751400173	-0.000527332304045558
0.126920729875565	0.141328200697899	-0.17186513543129	0.00123801419977099	-7.16446666046977E-05	1.80433507921407E-05
0.0860052853822708	0.141636073589325	-0.162313044071198	0.00157205446157604	-0.00048728589899838	-0.000686056213453412
0.0692286640405655	0.154534325003624	-0.158589065074921	0.00116799923125654	-0.000899799400940537	-0.000795388128608465
0.078977569937706	0.137126177549362	-0.207892686128616	0.000631571689154953	-0.00139291677623987	-0.000123041041661054
0.0715561807155609	0.164074704051018	-0.14593593776226	0.00129941396880895	-0.00103339925408363	-0.000552696525119245
0.087409108877182	0.143036365509033	-0.201901689171791	0.000550977885723114	-0.000377906864741817	-0.000933186791371554
0.0999330505728722	0.185692474246025	-0.184936061501503	0.000637558579910547	-0.000485661556012928	-0.000755660177674145
0.109852388501167	0.227291479706764	-0.0876954346895218	0.00113669806160033	-0.0010624616406858	-0.0015068540815264
0.0982431396842003	0.212277784943581	-0.141103655099869	0.000613334530498832	-0.000498183886520565	-0.00110255228355527
0.0635743215680122	0.224737033247948	-0.142194211483002	-8.05751733423676E-06	-0.0004968938883394	-0.00120728532783687
0.0726281702518463	0.235654905438423	-0.0933280736207962	0.000347060093190521	-0.00137563911266625	-0.00161459459923208
0.109111294150352	0.218194633722305	-0.137566119432449	0.000171590989339165	-0.000611182360444218	-0.000820429297164083
0.0910866633057594	0.186302363872528	-0.168723031878471	0.000354690506355837	-0.000832154706586152	-0.000369489745935425
0.0823970511555672	0.194359377026558	-0.165163919329643	0.000124992409837432	-0.00142678187694401	-0.000216070839087479
0.0579996034502983	0.158126786351204	-0.177640795707703	1.07847126855631E-05	-0.00102654634974897	-0.000606852234341204
0.032086007297039	0.181564778089523	-0.173253327608109	0.00036915167584084	-0.000380937533918768	-0.000763128336984664
0.0711103454232216	0.190734788775444	-0.233403205871582	0.000656753836665303	-0.00119632284622639	-0.000738018134143204
0.0754710212349892	0.206661075353622	-0.128762796521187	0.000697171140927821	-0.00108146271668375	-0.000905309163499624
0.0954723358154297	0.224664002656937	-0.149223580956459	0.000700485426932573	-0.00064085447229445	-0.00146301032509655
0.0975407436490059	0.205153420567513	-0.161652892827988	0.000915165117476135	-0.000790079589933157	-0.00158328865654767
0.104346364736557	0.18840816617012	-0.180687248706818	0.000384616403607652	0.000310948817059398	-0.000749523809645325
0.109509445726871	0.181931227445602	-0.0987246185541153	0.00115802581422031	-0.00012745859567076	3.26329791278113E-05
0.0845877379179001	0.206767484545708	-0.139262482523918	0.000965539074968547	-0.000813457125332206	0.000300516112474725
0.0561521239578724	0.136472135782242	-0.171475484967232	0.00124768761452287	-0.000694269547238946	-0.000862547429278493
0.0676076114177704	0.167663812637329	-0.155129104852676	0.000770616403315216	-0.000922387815080583	-0.000594509532675147
0.0301549732685089	0.158842444419861	-0.154333189129829	0.00097816321067512	-0.000170154788065702	-0.00117964053060859
0.121207170188427	0.138212084770203	-0.148112505674362	0.000949052453506738	-0.00110612413845956	-0.00131320697255433
0.0988553985953331	0.119287259876728	-0.144944608211517	0.000807898759376258	0.000365414569387212	-0.000773298146668822
0.0669131800532341	0.134037300944328	-0.132539644837379	0.00157807092182338	0.000102443671494257	-0.000432080094469711
0.0662171766161919	0.114145278930664	-0.154353052377701	0.00157829432282597	-0.0003168776165694	-0.00032973091583699
0.0327543206512928	0.143566817045212	-0.11101246625185	0.00224213115870953	-0.00134368753060699	-0.000443857832578942
0.0318668894469738	0.139382854104042	-0.146918505430222	0.00152018701191992	-0.00150792545173317	-0.000196326174773276
0.0456954166293144	0.148144468665123	-0.11936592310667	0.00159410131163895	-0.00135154859162867	-0.000851268297992647
0.0531355254352093	0.140776082873344	-0.133267238736153	0.0011301125632599	-0.0011596791446209	-0.000503376591950655
0.063683420419693	0.153042167425156	-0.154309913516045	0.00163575215265155	-0.000902126485016197	-0.000570834323298186
0.0827286615967751	0.186368986964226	-0.0840316861867905	0.00132622360251844	6.10422648605891E-05	-0.00103062519337982
0.100678086280823	0.168896153569221	-0.0683231502771378	0.00106551125645638	0.000263511668890715	9.11152892513201E-06
0.0830356851220131	0.135043233633041	-0.10674687474966	0.000835118640679866	0.000861169828567654	-0.000450157152954489
0.0959435477852821	0.136248335242271	-0.121191389858723	0.000423977413447574	-0.00046681409003213	0.000130762375192717
0.0457981936633587	0.141770765185356	-0.168690323829651	0.00058306910796091	-0.000782004557549953	-0.000479372189147398
0.0546805672347546	0.114563338458538	-0.153952732682228	0.00089088105596602	-0.000979826087132096	-0.00103783549275249
0.0555349662899971	0.151405498385429	-0.11082798242569	0.00148314982652664	-0.000756994588300586	-0.000708638457581401
0.0893208160996437	0.0929666683077812	-0.113154098391533	0.0016598894726485	-0.000360656442353502	-0.00108867685776204
0.112695604562759	0.109278939664364	-0.144790649414063	0.0017059309175238	1.67879970831564E-05	-0.000254919577855617
0.125717014074326	0.116878546774387	-0.0976305305957794	0.00155077048111707	-2.18062359635951E-05	0.000108186941361055
0.138114035129547	0.124934948980808	-0.119375690817833	0.00154426321387291	0.000593520642723888	0.000224257266381755
0.0912072211503983	0.104199051856995	-0.138074412941933	0.000689234468154609	8.62534434418194E-05	0.000133252266095951
0.0753064453601837	0.143039584159851	-0.102021738886833	0.00184793618973345	1.06601655716076E-05	-0.000314014032483101
0.0548616386950016	0.111724406480789	-0.13717095553875	0.0019687011372298	9.46232394198887E-05	-9.16561330086552E-05
0.0681397467851639	0.0871402844786644	-0.104600876569748	0.00154352257959545	7.53223357605748E-05	-0.00121220853179693
0.0927618443965912	0.127237409353256	-0.109806910157204	0.00154540664516389	-0.000409548927564174	-0.000742183707188815
0.0921729281544685	0.147729873657227	-0.105462841689587	0.00175432732794434	-0.000189783109817654	-0.000726188067346811
0.0959986969828606	0.159545168280602	-0.0790260434150696	0.00176947051659226	-8.4435916505754E-05	-0.000921775179449469
0.0819876417517662	0.106902427971363	-0.0905986726284027	0.000700360280461609	7.67532546888106E-05	0.000227249300223775
0.038724709302187	0.177431657910347	-0.104491084814072	0.00081632036017254	-0.000458906724816188	-3.3069994969992E-05
0.0445131622254848	0.171360030770302	-0.0905532538890839	0.00105534994509071	-0.000996603979729116	-0.00034675415372476
0.0180930495262146	0.146544173359871	-0.0953148901462555	0.00059830688405782	-0.00115271704271436	-0.000488223478896543
0.030031681060791	0.128876537084579	-0.124393925070763	0.000217273511225358	-0.0010849341051653	-0.00120683456771076
0.0620819441974163	0.169862344861031	-0.132799744606018	0.00140405423007905	-0.00108682212885469	-0.000670057546813041
0.0636910498142242	0.1613779515028	-0.0975057855248451	0.00121257256250829	-0.00068453885614872	-0.000960224191658199
0.0854431167244911	0.159530818462372	-0.167852595448494	0.0003139840264339	-0.000309871858917177	-0.000749721308238804
0.079314760863781	0.155287116765976	-0.111392751336098	0.000966641411650926	-0.000425457721576095	-0.000436726986663416
0.0605691336095333	0.132758155465126	-0.106234297156334	0.0010866173543036	2.58002692135051E-05	-0.000852278550155461
0.0664222240447998	0.140746369957924	-0.150632083415985	0.000932341441512108	-0.000223185183131136	-0.00043295239447616
0.0573223978281021	0.108003303408623	-0.163814529776573	0.00132389552891254	0.000196593115106225	-6.49807479931042E-05
0.0540457889437675	0.132664486765862	-0.158934757113457	0.00155811698641628	-0.00154529651626945	-0.000493362371344119
0.057735413312912	0.120338223874569	-0.179649278521538	0.00155026477295905	-0.00186987593770027	-0.000975222792476416
0.00776704447343946	0.116001069545746	-0.18703855574131	0.000455337285529822	-0.000982265919446945	-0.000271665892796591
0.0816353335976601	0.159352645277977	-0.180695861577988	0.00106522988062352	-0.00139992497861385	-0.000587498070672154
0.0693818554282188	0.160627290606499	-0.167808622121811	0.000454093213193119	5.04675845149904E-05	-0.000836097053252161
0.100562810897827	0.203090086579323	-0.110762171447277	0.000756309891585261	-0.0003072225372307	-0.000904082378838211
0.0532596670091152	0.177623271942139	-0.169213771820068	-0.000817617459688336	0.000172061510966159	-0.000935559801291674
0.102895222604275	0.223680198192596	-0.150395333766937	0.000826267176307738	-0.000691385241225362	-0.000699156022164971
0.0711886063218117	0.205792456865311	-0.142054215073586	-0.000338865793310106	-0.000186783203389496	-0.00126549985725433
0.0683269128203392	0.20505079627037	-0.194218158721924	0.000137856914079748	-5.08161538164131E-05	-0.00104789680335671
0.0909655168652534	0.234759137034416	-0.129481643438339	6.97315990692005E-05	6.13325319136493E-05	-0.000748193124309182
0.0946954861283302	0.219271868467331	-0.195869699120522	-0.000451991247246042	2.08721412491286E-05	-0.000270084943622351
0.0817640870809555	0.241402760148048	-0.179583474993706	0.000398621399654076	-0.000872898963280022	-0.00187546340748668
0.0346321016550064	0.19010204076767	-0.171814054250717	0.000776975939515978	-0.00175940315239131	-0.00143904716242105
0.0201103985309601	0.159477800130844	-0.203945726156235	0.00068704632576555	-0.00274597643874586	-0.000621107988990843
-0.0442782044410706	0.174194738268852	-0.231128081679344	0.000414338137488812	-0.00266363914124668	-0.000832249119412154
-0.0206794962286949	0.176591292023659	-0.147398352622986	0.000996472779661417	-0.00149607250932604	-0.00086546060629189
0.019864508882165	0.117809593677521	-0.129721820354462	0.000747897836845368	-0.00171935767866671	-0.000497461878694594
0.0633445754647255	0.121628671884537	-0.151165768504143	0.00134507310576737	-0.000704160833265632	9.21006721910089E-05
0.0500434599816799	0.0542430691421032	-0.120151199400425	0.000815812556538731	6.58188509987667E-05	-0.000236285573919304
0.0286122616380453	0.100959330797195	-0.0940448939800262	0.00222317758016288	-0.000503843592014164	-7.37767777536646E-06
-0.0239520240575075	0.0974101722240448	-0.162901774048805	0.00225380226038396	-0.000850966083817184	-0.00086740922415629
-0.00896709319204092	0.153107479214668	-0.165529936552048	0.00145478220656514	-0.00130015471950173	-5.20878620591247E-06
-0.0271645039319992	0.106654763221741	-0.18284147977829	0.000581722415518016	-0.00152550649363548	-0.00044310768134892
0.0702393800020218	0.14439894258976	-0.169129192829132	0.00115550111513585	-0.00119861960411072	0.000230080928304233
0.0615039505064487	0.127280175685883	-0.137690082192421	0.000631137343589216	-0.000316294783260673	-0.000515320978593081
0.122099444270134	0.11707442253828	-0.14919313788414	0.0016945053357631	0.000242730806348845	-0.000166454949066974
0.137440279126167	0.142856165766716	-0.134589686989784	0.00154337275307626	0.000517422042321414	-0.00104441435541958
0.13891638815403	0.134626448154449	-0.148308292031288	0.00107324833516032	0.000998006667941809	-0.000831193756312132
0.146313861012459	0.122036054730415	-0.188633412122726	-0.000114313283120282	0.00118452834431082	-0.000636433600448072
0.179812133312225	0.143088325858116	-0.11747695505619	0.00107829377520829	0.000678355107083917	-0.000721525924745947
0.121977426111698	0.127057448029518	-0.162951737642288	0.00100578390993178	0.0011136430548504	-0.000117828414659016
0.134443759918213	0.12055691331625	-0.110364064574242	0.00172296375967562	0.00140247703529894	0.00018078854191117
0.126565247774124	0.0739821270108223	-0.114207461476326	0.00195497670210898	0.00160181755200028	0.00018673698650673
0.128717631101608	0.117254070937634	-0.10601395368576	0.00162945105694234	0.00140044337604195	9.52710397541523E-05
0.126527473330498	0.0825167521834373	-0.153366804122925	0.00132782943546772	0.00159984990023077	-0.000150302992551588
0.0857562273740768	0.108332760632038	-0.157385736703873	0.00100730324629694	0.000449612562078983	-0.00106276723090559
0.0482757315039635	0.171419098973274	-0.168942585587502	0.000788500183261931	0.000451876228908077	-0.000282864522887394
0.0395694449543953	0.166199296712875	-0.142253190279007	0.000198463792912662	-0.00122038868721575	-0.00106219132430851
0.0101005267351866	0.168206766247749	-0.126092404127121	0.000331593590090051	-0.000679002143442631	-0.000584522145800292
-0.0195551160722971	0.172303557395935	-0.126210495829582	0.000689868000335991	-0.00108900829218328	-0.000664963095914572
-0.0283572506159544	0.134676277637482	-0.091021366417408	0.00118848495185375	-0.000254366284934804	-0.000485883880173787
0.0305977743119001	0.166985645890236	-0.0832763090729713	0.00107857689727098	-0.0013518943451345	0.000296867307042703
-0.00617991806939244	0.141921207308769	-0.112831503152847	0.00165764975827187	-0.000574401463381946	-6.20751306996681E-05
-0.00295536615885794	0.0904073715209961	-0.0998120680451393	0.000824446440674365	-0.000988219282589853	-0.000212864353670739
-0.0208949092775583	0.0717750638723373	-0.0462385825812817	0.00158940709661692	-0.00123646308202296	-0.000680394005030394
-0.0372745096683502	0.0888167768716812	-0.0595176666975021	0.00238632224500179	-0.0008686039946042	-0.00036873493809253
-0.0400800593197346	0.0997195914387703	-0.125539258122444	0.00211187079548836	-0.001472023781389	-0.00018746753630694
-0.0398840717971325	0.0565802082419395	-0.0680897235870361	0.00216498412191868	-0.00127814162988216	-0.000440860952949151
-0.0353928506374359	0.0351698063313961	-0.0895272791385651	0.00243792426772416	-0.000248810480115935	-0.000258062209468335
0.0448812246322632	0.0530421808362007	-0.110356472432613	0.00204882537946105	0.000266391900368035	-0.000245058414293453
0.0642672777175903	0.0421293787658215	-0.110662512481213	0.00177354773040861	0.000250591896474361	1.48910849020467E-05
0.0915785431861877	0.109742939472198	-0.105921529233456	0.00163173314649612	0.000789822137448937	-0.000302224740153179
0.0608312487602234	0.0846721455454826	-0.149237990379333	0.00206862716004252	0.000533602549694479	-0.000354374584276229
0.0589645840227604	0.0683685541152954	-0.0311002545058727	0.00209535285830498	0.000803563569206744	-0.000667303043883294
0.0551758967339993	0.0727924332022667	-0.167505010962486	0.00232387962751091	0.000608229078352451	0.000252702011493966
0.054938331246376	0.0800488889217377	-0.128553107380867	0.00182023632805794	0.000123465550132096	3.04001187032554E-05
0.0874102562665939	0.135442420840263	-0.08475062251091	0.00186820409726352	0.000132016852148809	-8.27695475891232E-05
0.0672309249639511	0.120299078524113	-0.14994415640831	0.00203525740653276	0.000504827999975532	-0.000103584192402195
0.0452764146029949	0.138193309307098	-0.0758783146739006	0.00111703667789698	0.00022206109133549	-0.000951449619606137
0.0363076142966747	0.0624958127737045	-0.0794115960597992	0.00149242905899882	-0.00045044653234072	-0.000966860388871282
0.0476145893335342	0.0967485681176186	-0.115944564342499	0.00144758552778512	6.02679901930969E-05	-7.29494859115221E-05
-0.0101387575268745	0.0996712520718575	-0.0939260125160217	0.00137887347955257	0.00026142064598389	-0.000797881570179015
-0.00804181955754757	0.0833948627114296	-0.0868612304329872	0.00118424370884895	-0.00144885538611561	-2.74239027930889E-05
-0.0607716143131256	0.0896933078765869	-0.175205081701279	0.00085928343469277	-0.0011297557502985	5.7648303481983E-05
-0.00120850198436528	0.163532704114914	-0.121648661792278	0.00194348359946162	-0.000766246463172138	7.63641874073073E-05
-0.0172897949814796	0.15505088865757	-0.0654145255684853	0.00146293558645993	-0.00106161995790899	-0.000136652393848635
-0.00165264599490911	0.104026019573212	-0.107283785939217	0.000860094150993973	-4.52742533525452E-05	-0.000846977753099054
-0.00433505093678832	0.09671700745821	-0.058750469237566	0.00156746210996062	1.77736710611498E-05	-0.000863259483594447
-0.0295105800032616	0.0920886248350143	-0.068715512752533	0.00138062238693237	-0.000220467132749036	-0.00050012837164104
0.0416378825902939	0.111021935939789	-0.101883433759212	0.00168565672356635	-0.000139212279464118	-0.000639260688330978
0.0723172873258591	0.107187397778034	-0.131162345409393	0.00188692472875118	0.000422983808675781	-0.000820976856630296
0.116269156336784	0.101660706102848	-0.100511282682419	0.00241743004880846	0.00119103048928082	-0.000189712227438577
0.0851369351148605	0.0660340711474419	-0.106489017605782	0.00139754288829863	0.00143650989048183	7.6722317317035E-05
0.0115191014483571	0.0361993126571178	-0.159630715847015	0.00212368299253285	0.00168472365476191	0.000431192165706307
0.0355377830564976	0.0745166838169098	-0.123336657881737	0.00273887743242085	-0.00089956633746624	-0.000199355141376145
0.00911427102982998	0.0782101899385452	-0.152554929256439	0.00184350169729441	-0.000588909722864628	0.000796725566033274
0.0224633011966944	0.0731379091739655	-0.16375270485878	0.00196305848658085	-0.000688916246872395	5.60157241125125E-06
0.0145321292802691	0.070519894361496	-0.164637595415115	0.00152617762796581	-0.000138024755869992	0.000237747677601874
0.046585775911808	0.103833712637424	-0.116287142038345	0.00101460656151175	0.00069002533564344	-0.000107818596006837
0.0563344247639179	0.08883036673069	-0.106269463896751	0.00113114842679352	0.00115160446148366	-0.000569756666664034
0.133129268884659	0.129160031676292	-0.1278006285429	0.00136658304836601	0.000339467922458425	-9.22482067835517E-05
0.0998684763908386	0.107000336050987	-0.1020193323493	0.00113502808380872	0.00168136216234416	-0.000162679250934161
0.10035564750433	0.130060032010078	-0.114924617111683	0.000538492284249514	0.00156154867727309	-0.000646554224658757
0.102935716509819	0.17107942700386	-0.106567107141018	0.000745235418435186	0.000365401880117133	-0.000609453534707427
0.0932682678103447	0.161140829324722	-0.133094146847725	5.36749539605808E-05	0.00030165709904395	-0.000762784155085683
0.0497212372720242	0.190487936139107	-0.147896602749825	-0.000114884896902367	0.000742726726457477	-0.000418409326812252
0.0947453230619431	0.179109677672386	-0.116151809692383	0.000378020631615072	-0.000234502396779135	-0.00046615838073194
0.058166641741991	0.140687927603722	-0.150727301836014	0.000724189507309347	0.000453766901046038	-0.000518916815053672
0.0232225582003593	0.140001073479652	-0.115166880190372	0.00112189527135342	0.000371444446500391	-0.00106822035741061
0.055747676640749	0.140203446149826	-0.169372946023941	0.000916619959753007	-0.000231934114708565	0.000188421312486753
0.0207011047750711	0.147764205932617	-0.151337936520576	0.00192014873027802	-0.000147198225022294	-1.74538690771442E-05
0.00940451398491859	0.131089180707932	-0.133622676134109	0.00173415872268379	-0.000362163496902213	-0.000323424610542133
0.00785075128078461	0.0849383771419525	-0.0733671635389328	0.00182537722866982	5.19886416441295E-05	0.000284037174424157
0.030069699510932	0.103945307433605	-0.137417390942574	0.00190306990407407	-0.000478067988296971	-0.000221703521674499
0.000856956583447754	0.0787111222743988	-0.124366044998169	0.000895224220585078	-0.000530466495547444	-0.000881980347912759
-0.0208807978779078	0.125083848834038	-0.143219828605652	0.00139900739304721	-0.00130887248087674	-0.000317681755404919
-0.0439843647181988	0.164884716272354	-0.147925466299057	0.00117948965635151	-0.00133731018286198	-0.000642143830191344
-0.000583689485210925	0.160598158836365	-0.0835030451416969	0.000474544911412522	-0.000641121761873364	-9.640704956837E-05
0.0162699464708567	0.145251125097275	-0.122853346168995	3.47298191627488E-05	9.60718607529998E-05	8.11098798294552E-05
0.0750675275921822	0.116194248199463	-0.146307021379471	0.000358408113243058	0.00077994103776291	-0.000444616540335119
0.0768302381038666	0.118867643177509	-0.0663832426071167	0.00107042607851326	0.000282528315437958	-0.00101444311439991
0.0527121350169182	0.141622319817543	-0.0712836310267448	0.00093843461945653	0.000130495682242326	-0.00112598715350032
0.0454819574952126	0.133999720215797	-0.0905589461326599	0.000117245210276451	0.000219186884351075	-0.000545329705346376
0.0395036786794662	0.169592544436455	-0.164132565259933	0.000772402912843972	-0.000643455772660673	-0.000681521545629948
-0.00484496960416436	0.188657000660896	-0.122847653925419	0.00011547387111932	-0.000605070032179356	-0.000330716429743916
0.0213988870382309	0.149498403072357	-0.0868088826537132	0.000551752164028585	-0.000388734071748331	-0.000344659463735297
-0.014296593144536	0.144019514322281	-0.12502133846283	0.000989068998023868	-0.00027242733631283	-0.000920096528716385
0.00430096918717027	0.127920314669609	-0.113336928188801	5.05186580994632E-05	-0.00114841049071401	-0.000459779141237959
0.0201201364398003	0.137392342090607	-0.147535219788551	0.00067527627106756	-0.00117826135829091	-0.000363237777492031
-0.00704312883317471	0.143328920006752	-0.130059942603111	1.76749417732935E-05	-0.00164413335733116	-0.0010464129736647
0.00533485040068626	0.13819220662117	-0.203821569681168	-0.000693842768669128	-0.000918363512028009	-0.00129453209228814
0.0825643092393875	0.181668445467949	-0.105487674474716	0.000743302691262215	-0.00134696299210191	-0.00154018984176219
0.0934047922492027	0.167603179812431	-0.124245963990688	9.90356056718156E-05	0.000469576771138236	-0.000841609784401953
0.125297129154205	0.188506305217743	-0.106390088796616	-0.000498399836942554	0.000711287895683199	-0.00117628625594079
0.151935592293739	0.218228936195374	-0.119693674147129	-0.000215201696846634	0.00165064458269626	-0.000729662948288023
0.18632484972477	0.211947560310364	-0.145105347037315	-0.000240763576584868	0.00140289717819542	-0.000770024198573083
0.125668153166771	0.174820572137833	-0.0986124277114868	-0.000184088537935168	0.00136611389461905	-0.000415493996115401
0.119833581149578	0.184401795268059	-0.0713534951210022	0.00125628360547125	0.000422563753090799	-0.000491120154038072
0.0957872346043587	0.13287790119648	-0.157922849059105	0.00144701288081706	-0.000600035476963967	-0.000645054562482983
0.066857285797596	0.106377623975277	-0.0813283696770668	0.000762133451644331	-0.00027136571588926	-0.000212051789276302
0.0579385161399841	0.118089742958546	-0.0779571384191513	0.000556146667804569	-0.000862572866026312	3.43023311870638E-05
0.0232735443860292	0.130802929401398	-0.0775043144822121	0.000839243293739855	-0.000739467795938253	-0.000445104902610183
0.0116539550945163	0.109649255871773	-0.0864307880401611	0.000552292738575488	-0.00058555492432788	-0.000460674695204943
0.0423833802342415	0.102326862514019	-0.0544306114315987	0.00210043881088495	-0.00108986452687532	-0.000244440423557535
-0.0121397273615003	0.0327909700572491	-0.125533148646355	0.00180312991142273	-0.00120000005699694	0.000253657111898065
-0.0353532396256924	0.0425422973930836	-0.116567343473434	0.00282187014818192	-0.00185821205377579	0.000309886498143896
-0.0205951873213053	0.071822427213192	-0.0852469429373741	0.00268698297441006	-0.00248260144144297	-0.000276326842140406
-0.087824173271656	0.0932362452149391	-0.0791598185896873	0.00155719683971256	-0.00183383433613926	-0.000122387093142606
-0.00205987179651856	0.181363672018051	-0.0490990653634071	0.000812814163509756	-0.00255651655606925	4.10340107919183E-05
-0.00201359670609236	0.119736596941948	-0.0920425727963448	-1.2852625332016E-05	-0.00168179953470826	-0.000306002475554124
-0.0407253243029118	0.161534026265144	-0.100922666490078	-0.000151417858432978	-0.000569237105082721	-0.000766381912399083
0.00962404906749725	0.190493583679199	-0.0645135641098022	0.00014017743524164	-0.0016079475171864	-0.00123160541988909
0.0348252803087235	0.143864020705223	-0.0757185742259026	0.00018833254580386	-0.000941318634431809	-0.00169681129045784
0.0494107194244862	0.158842116594315	-0.0771999806165695	-0.000465639372123405	7.96246458776295E-05	-0.00109611439984292
0.012352017685771	0.178809016942978	-0.0654480084776878	-1.01333589554997E-05	-0.000516014755703509	-0.000653488445095718
0.0165727753192186	0.168368339538574	-0.0928108990192413	-0.000568903866223991	-0.000923439627513289	-0.000180202870978974
0.0301240216940641	0.158224910497665	-0.0865476354956627	0.00013375845446717	-0.00106570869684219	-0.000696020491886884
0.028853690251708	0.14903299510479	-0.121471561491489	-0.000340965721989051	-0.000983084784820676	-0.00081795925507322
0.0692196935415268	0.178295731544495	-0.059572160243988	0.000634619791526347	-0.000708713545463979	-0.000634622352663428
0.027913574129343	0.129541665315628	-0.0849675089120865	0.000154021516209468	-0.000693085021339357	-0.00139615777879953
0.041140116751194	0.102582551538944	-0.0856912359595299	0.000930406386032701	-0.00104324426501989	-0.000390833884011954
-0.00102179835084826	0.0958690792322159	-0.0955199226737022	0.00106782501097769	-0.00103996286634356	-7.31709587853402E-05
-0.0143514275550842	0.107781521975994	-0.0988098382949829	0.0021123921032995	-0.00102637847885489	-0.000304118526400998
0.0303361006081104	0.119683012366295	-0.143474891781807	0.000968087057117373	-0.00117338798008859	0.000117226474685594
0.0690452679991722	0.113147996366024	-0.0968133732676506	0.0012998036108911	-0.00123848835937679	-0.00104335881769657
0.0459420047700405	0.101750627160072	-0.101571351289749	0.000872309610713273	0.000445392157416791	-0.00108999549411237
0.106835708022118	0.109628729522228	-0.136624753475189	0.00156854698434472	0.00121571985073388	-1.90467744687339E-05
0.105063021183014	0.108718544244766	-0.119490049779415	0.00128437206149101	0.0010654772631824	-4.41962984041311E-05
0.0941420048475266	0.125708758831024	-0.0714874714612961	0.00119095481932163	0.00144457025453448	-0.000345447129802778
0.082279197871685	0.121181420981884	-0.0930277109146118	0.000467206467874348	0.000118467025458813	-0.00098441110458225
0.0603653825819492	0.118825323879719	-0.130093291401863	1.68636070156936E-05	-0.000143981160363182	-0.000188387406524271
0.0283829625695944	0.104333005845547	-0.0237050522118807	0.000739841780159622	8.58309722389095E-05	-0.00114350265357643
0.0586795844137669	0.150672882795334	-0.0986020192503929	0.00133912137243897	0.00021450239000842	-0.000246219395194203
0.0280666518956423	0.136961683630943	-0.0645572319626808	0.000541148241609335	9.84665675787255E-05	-0.000473351450636983
0.0209674667567015	0.13435934484005	-0.087757021188736	0.000991385546512902	-0.000390573870390654	0.000452375796157867
0.0462917387485504	0.0828542485833168	-0.0586560368537903	0.00128775520715863	0.000524870993103832	-0.000482605682918802
0.0771781876683235	0.0940467268228531	-0.14137876033783	0.00116999400779605	-0.000152275781147182	-0.000286330410744995
0.0326773338019848	0.0812996402382851	-0.102014154195786	0.00147851556539536	-8.88847498572432E-05	-0.000609956332482398
0.0381024293601513	0.0210866499692202	-0.128665432333946	0.00182043365202844	-0.000526427756994963	0.000175222288817167
0.0199286211282015	0.0429833345115185	-0.0684901103377342	0.00120060308836401	-0.000834539299830794	-5.37226733285934E-05
0.0253975745290518	0.0721171498298645	-0.1247543618083	0.00202327175065875	-0.000827757699880749	0.000129205727716908
-0.0255732387304306	0.0455033592879772	-0.0716124549508095	0.00189670524559915	-0.000352719245711342	-0.000773303676396608
-0.00546284345909953	0.0636812523007393	-0.131808444857597	0.00168957619462162	-0.00103219482116401	-0.00118014239706099
0.0302069764584303	0.0676640272140503	-0.110900200903416	0.00124434044118971	-0.000738835195079446	-0.0006223758100532
0.0409135110676289	0.0732072740793228	-0.0762075111269951	0.00162910076323897	-0.000269409065367654	-0.000280434353044257
0.0609590113162994	0.0541383177042007	-0.0723148137331009	0.0017805490642786	0.00065712642390281	0.000376269745174795
0.0757241696119308	0.0492468625307083	-0.0805559605360031	0.00196069362573326	0.000261047505773604	0.000357533630449325
0.0434255972504616	0.0483597740530968	-0.097990982234478	0.00159960193559527	0.000277422805083916	-9.4167873612605E-05
-0.00329648423939943	0.0925557613372803	-0.0807083547115326	0.00126150192227215	-0.000902280677109957	-0.000925444066524506
0.0277461763471365	0.156165063381195	-0.0731829032301903	0.000668306369334459	-0.00154376088175923	-0.000646038155537099
0.0199975334107876	0.132611438632011	-0.0565641485154629	0.000157083370140754	-0.00104182737413794	-0.000412579160183668
0.0255446005612612	0.120602481067181	-0.0465659350156784	0.000497389759402722	-0.000921084138099104	-0.000827858282718807
0.0161442738026381	0.148304790258408	-0.0902019962668419	0.00054841476958245	-0.000189444166608155	-0.000890748051460832
0.0193239077925682	0.126524895429611	-0.0476624146103859	0.00032447199919261	-0.000254366197623312	-0.000367763626854867
0.0107681574299932	0.148081004619598	-0.108366101980209	0.000814355444163084	-0.000483560899738222	-0.000410177948651835
-0.0226984973996878	0.148059725761414	-0.0404399298131466	0.000515162362717092	-0.000154622714035213	3.09037350234576E-05
-0.0156674440950155	0.173066258430481	-0.0359180979430676	0.000479893264127895	-0.00147256767377257	-0.000217282155063003
-0.0266945417970419	0.165445491671562	-0.110257402062416	-0.000604212866164744	-0.000707339495420456	-0.000543806643690914
-0.00570402760058641	0.168199345469475	-0.0565026327967644	-9.08119545783848E-05	-0.00146665482316166	-0.00100541475694627
-0.0172588005661964	0.163683950901031	-0.0525737516582012	-0.000333264877554029	-0.000932532537262887	-0.000953005976043642
0.0274401102215052	0.181103408336639	-0.00749516021460295	0.000428863859269768	-0.00102704297751188	-0.00110876990947872
-0.0173276085406542	0.162805199623108	-0.104326017200947	0.000284849345916882	-0.000321361992973834	-0.000830045784823596
0.0159173365682364	0.173746317625046	-0.0821854025125504	0.000580047897528857	-0.00025748964981176	-0.000637970399111509
-0.000810673052910715	0.166060984134674	-0.0603543929755688	0.000244445254793391	-0.000966420921031386	-0.00101856619585305
-0.0489333346486092	0.0952039808034897	-0.0654849037528038	0.000150012623635121	-0.000741862400900573	-0.000739628216251731
-0.0291487816721201	0.113081142306328	-0.0997411534190178	0.000627622357569635	-0.000672001915518194	-0.000681718694977462
-0.0178335718810558	0.0957092493772507	-0.0956211388111115	0.000717176881153136	-0.000798631343059242	-0.000334011070663109
0.0104022864252329	0.112786330282688	-0.0944841206073761	0.000920844438951463	-0.000618920370470732	-0.000651810725685209
0.018731476739049	0.0653051361441612	-0.0766030475497246	0.00163302139844745	-0.000240964465774596	-0.000232868318562396
0.0668302997946739	0.0529432073235512	-0.0457439236342907	0.00136398547329009	0.000370943365851417	-4.90416641696356E-05
0.0450970716774464	0.0946119874715805	-0.115388989448547	0.001435621175915	7.61447954573669E-05	-0.000390138768125325
0.049407884478569	0.0644940808415413	-0.0710605159401894	0.00130379793699831	-2.7895375751541E-06	-0.000734533066861331
0.0332468450069427	0.0868584364652634	-0.0575201921164989	0.00165996141731739	0.000244579481659457	-0.00106742465868592
0.042133029550314	0.0270156040787697	-0.0755896344780922	0.00131776987109333	-0.000298233906505629	-0.000536979932803661
0.0507899336516857	0.0602645240724087	-0.111210979521275	0.00195471430197358	-0.000761327741201967	0.000123544072266668
0.00785793270915747	0.0415338426828384	-0.0854091867804527	0.00180736812762916	-0.000960311677772552	-0.000119532887765672
0.0250645112246275	0.0861357524991035	-0.0757586434483528	0.00185130431782454	-0.000401537865400314	-0.00062960630748421
0.0325883664190769	0.0550730042159557	-0.111117906868458	0.00129859801381826	0.00047795899445191	-0.000319357815897092
0.0363600701093674	0.0758763328194618	-0.0803780257701874	0.000756650057155639	0.000546767783816904	-0.000813069869764149
0.0707152336835861	0.0829478576779366	-0.0851999670267105	0.00060984113952145	0.000846319366246462	-0.000325611676089466
0.0504974722862244	0.0655720829963684	-0.107252344489098	0.00137372757308185	0.000441125273937359	9.18556834221818E-05
0.047925066202879	0.0934250578284264	-0.0847576931118965	0.00156558898743242	-0.000105047634860966	-0.000411112006986514
0.0246192216873169	0.119712136685848	-0.051806952804327	0.00110632972791791	0.000117784293252043	1.66087556863204E-05
0.0248930603265762	0.0522176921367645	-0.0546507947146893	0.000446873833425343	-0.000617091020103544	-0.000841043365653604
0.0133042745292187	0.131896167993546	-0.117053218185902	0.000842543959151953	-0.000426777784014121	-0.000295860547339544
0.0739118531346321	0.114137828350067	-0.101757898926735	0.00144455686677247	-0.00036366397398524	-0.000554692058358341
0.02114587277174	0.0954130962491035	-0.0723540931940079	0.00067152373958379	-0.000285917078144848	-0.000781955313868821
0.0296103395521641	0.0817918255925179	-0.0800526589155197	0.00154814159031957	-0.000766132900025696	-0.000769162375945598
0.0111084068194032	0.0799478143453598	-0.0901800021529198	0.001245052437298	-0.000801954360213131	-0.000314786506351084
-0.0485071167349815	0.0698855146765709	-0.143557384610176	0.00107954349368811	-0.00076697685290128	-0.000254564452916384
-0.0345882624387741	0.0493805445730686	-0.114463999867439	0.00107092910911888	-0.00127919111400843	0.00065857550362125
0.0142684057354927	0.0780217051506042	-0.0684744045138359	0.00184872339013964	-0.00127556233201176	1.15575803647516E-05
-0.00130228896159679	0.0480006374418736	-0.072701022028923	0.00177954544778913	-2.43371814576676E-05	-1.0594465493341E-05
0.0522667802870274	0.0800792723894119	-0.0890478938817978	0.00127127079758793	0.000147204045788385	-0.000468262529466301
0.0433025173842907	0.0410615019500256	-0.120204694569111	0.000859608757309616	-0.000140177449793555	-0.000198487483430654
0.00437778234481812	0.0515381991863251	-0.0814033076167107	0.00187452998943627	-0.000105069280834869	7.13249246473424E-05
-0.00176089361775666	0.0381744801998138	-0.0981314480304718	0.0013025039806962	-0.00102081161458045	-0.000620662409346551
-0.0432284735143185	0.0585195273160934	-0.0903565809130669	0.00148947502020746	-0.000678586715366691	-0.000494970241561532
-0.0325591489672661	0.0637297108769417	-0.112436220049858	0.00173189060296863	-0.00129022111650556	-0.000155021334649064
-0.00582753121852875	0.069544717669487	-0.112737469375134	0.00129963527433574	-0.00110270536970347	2.58742220466957E-05
-0.0113118980079889	0.102096438407898	-0.135415300726891	0.000486309669213369	-0.000598644954152405	-4.77824942208827E-05
0.0181011706590652	0.183643251657486	-0.0614230260252953	0.000641275255475193	-0.000346540269674733	-0.000114736358227674
0.0198326427489519	0.128239676356316	-0.103521175682545	0.000274659600108862	2.25062631216133E-05	-0.000734562519937754
0.0350277833640575	0.163879498839378	-0.0468417108058929	0.000592674361541867	0.000393401947803795	-0.000667706364765763
-0.0148806245997548	0.1442561596632	-0.129631012678146	0.000438039307482541	-0.000846502080094069	-0.00109563395380974
-0.0034576712641865	0.165842041373253	-0.0688747987151146	0.000173229636857286	-0.00148617930244654	-0.00120445794891566
-0.00793740898370743	0.173778489232063	-0.121920444071293	0.00021999137243256	-0.00220092036761343	-0.000836236285977066
-0.0593623369932175	0.157595962285995	-0.0404097437858582	-0.000122604542411864	-0.00113296811468899	-0.000751469458919019
-0.0127441324293613	0.188845545053482	-0.0528302602469921	4.42958407802507E-05	-0.00107693404424936	-0.000714796304237098
-0.00945545081049204	0.133446872234344	-0.125611245632172	-0.000114766779006459	-0.000186185279744677	-0.00105019519105554
0.0190471094101667	0.165480211377144	-0.104468412697315	0.00100385083351284	0.000168949583894573	-3.85537750844378E-05
0.0144382193684578	0.117802299559116	-0.0560329630970955	0.00129668356385082	0.000228628094191663	-3.30838120135013E-05
-0.00906367227435112	0.0794261544942856	-0.0424218326807022	0.00102572294417769	-0.000860558357089758	-0.000577636121306568
-0.0219722893089056	0.0757307559251785	-0.112691752612591	0.00147309491876513	-0.00123501510825008	-0.000101330362667795
-0.0294789578765631	0.0869917497038841	-0.0503904744982719	0.00155490124598145	-0.00100592756643891	-0.00094124797033146
-0.0148705281317234	0.0806700438261032	-0.0513164028525352	0.00151239871047437	-0.000613952171988785	-0.000273126846877858
-0.00415804423391819	0.100988104939461	-0.0689147859811783	0.00124143087305129	-0.00101282214745879	-0.000318414968205616
0.0399286523461342	0.121727004647255	-0.0730471238493919	0.00119727023411542	-0.000281196436844766	-9.82405472313985E-05
0.0137835238128901	0.0746414288878441	-0.0767476037144661	0.000801211746875197	-0.000326264154864475	-0.000664599647279829
0.0224862899631262	0.117320708930492	-0.0756124928593636	0.00130952836479992	-0.0002469539467711	-0.00114104466047138
0.0375023297965527	0.0884662196040154	-0.0896041393280029	0.00165924720931798	-0.0011074251960963	-0.000233036698773503
0.0486424304544926	0.0765647813677788	-0.0806622877717018	0.00131107459310442	-0.000281272659776732	-0.000325542205246165
0.0072330622933805	0.0710639655590057	-0.0333148837089539	0.00152995041571558	0.000426318991230801	-0.000275254133157432
0.0127606550231576	0.0835289433598518	-0.100264348089695	0.00126393465325236	1.43659954119357E-05	0.000491594080813229
-0.00479593733325601	0.070050060749054	-0.0642735511064529	0.00130847806576639	-0.000195512955542654	-0.000249449716648087
0.0490097738802433	0.112049862742424	-0.0676373913884163	0.000796132895629853	-0.000886341033037752	-0.000776544853579253
-0.0108247995376587	0.110827334225178	-0.0675787776708603	0.00104157312307507	-0.000468783109681681	-0.00121171039063483
0.022865192964673	0.0846877545118332	-0.123732909560204	0.00156619341578335	-0.000558726547751576	-0.000714187626726925
0.00793195515871048	0.0593061074614525	-0.103152185678482	0.00117347447667271	-0.000418911891756579	-0.00029536712099798
0.00709780072793365	0.0622136108577251	-0.0864466801285744	0.000638341996818781	-0.000573530793190002	-0.000224031711695716
-0.0223354361951351	0.101833216845989	-0.0606992579996586	0.00109986145980656	-0.000966054212767631	-0.000301190419122577
0.0416986830532551	0.117066636681557	-0.12121320515871	0.000682651880197227	-0.00108640571124852	-0.000182082672836259
0.0023798190522939	0.0974552407860756	-0.0945263281464577	0.000606621440965682	-0.000693111272994429	-0.000791340484283865
-0.0138852447271347	0.102950349450111	-0.0486463233828545	0.000485458207549527	-0.00114522688090801	-1.12663838081062E-05
-0.0187647324055433	0.104542173445225	-0.065547339618206	0.000910042610485107	-0.00119619921315461	-0.000120358541607857
-0.0297636538743973	0.0880065709352493	-0.0988471955060959	0.00142437790054828	-0.000184021599125117	-0.000621869286987931
0.00990190263837576	0.0960324928164482	-0.103428184986115	0.00149243231862783	-0.000293002638500184	-0.000137842580443248
0.00086429639486596	0.092833936214447	-0.0816922336816788	0.00146495760418475	-0.000805914576631039	-0.000251307152211666
0.0319822132587433	0.105334244668484	-0.121080599725246	0.00135619018692523	-0.000651974696666002	7.38852468202822E-05
0.0406988821923733	0.104054987430573	-0.0689168944954872	0.00093815301079303	-0.000210511774639599	-1.37625447678147E-05
0.0271074734628201	0.0934742018580437	-0.0893799141049385	0.00134967314079404	-0.000413893983932212	-0.000584469060413539
0.00878335908055305	0.136264503002167	-0.108484238386154	0.000525811454281211	-0.00059835403226316	-0.000459159113233909
0.0335700064897537	0.155159577727318	-0.0944731682538986	0.000188461024663411	-0.000887070142198354	-0.00102529569994658
-0.0234539564698935	0.146352827548981	-0.12138570100069	0.000240296110860072	-0.00074254086939618	-0.00103518099058419
-0.00194735487457365	0.16787077486515	-0.0956118926405907	0.000321700645145029	-0.00149872072506696	-0.000776890781708062
0.00383639917708933	0.169048145413399	-0.161029577255249	0.000265833456069231	-0.000928706082049757	-0.000611670897342265
-0.0168377328664064	0.142433747649193	-0.0962091460824013	4.27184477302944E-06	-0.000413798552472144	-0.000561922206543386
-0.0180522818118334	0.10932669043541	-0.0906780660152435	0.000331648683641106	-0.00132835423573852	-0.000946629035752267
0.0298951864242554	0.120335057377815	-0.108337871730328	0.0011788597330451	-0.00137181801255792	1.12266034193453E-05
-0.0149281434714794	0.101411893963814	-0.126621499657631	0.000617058540228754	-0.000902738363947719	-8.54511163197458E-05
0.011964526027441	0.102774009108543	-0.0433693826198578	0.00104940705932677	-0.000996326911263168	1.98669586097822E-05
0.029127761721611	0.121884286403656	-0.112350329756737	0.00139896641485393	-0.000830265809781849	-4.07734150940087E-05
0.0173816662281752	0.0827647373080254	-0.121299557387829	0.00105805334169418	-0.000559129694011062	2.13084949791664E-05
0.0399955548346043	0.098530076444149	-0.108076095581055	0.00158788822591305	-0.000213457271456718	0.000344894535373896
0.0545676797628403	0.0753862783312798	-0.120521515607834	0.000546187860891223	-0.00045180891174823	-0.000262609915807843
4.21700933657121E-05	0.0842026397585869	-0.147771626710892	0.000715796195436269	-0.000812184589449316	-0.000125173697597347
0.0153108676895499	0.130734086036682	-0.128643289208412	0.000707670173142105	-0.000445359823061153	-0.00112165021710098
0.0419759824872017	0.156802013516426	-0.0941586717963219	0.00103000423405319	-0.000450071034720168	-0.000678051088470966
0.0220149401575327	0.0536737889051437	-0.0985638424754143	0.000868356379214674	5.84572189836763E-05	-0.000388125656172633
0.00712674343958497	0.0692446306347847	-0.129721879959106	0.00123962399084121	-0.00016453952412121	-4.14236637880094E-05
0.000291824602754787	0.0540866777300835	-0.0684434249997139	0.00147545733489096	-0.000816521351225674	-0.000177695124875754
-0.0154129602015018	0.101064309477806	-0.122360691428185	0.00129924062639475	-0.00131140032317489	0.000271637371042743
-0.0109395356848836	0.0883444398641586	-0.137994706630707	0.00129654444754124	-0.000568805262446404	-0.000525876064784825
0.0284754987806082	0.105472691357136	-0.0817130282521248	0.00094411161262542	-0.000622125808149576	-0.00029060579254292
0.0314707607030869	0.0644260868430138	-0.159968212246895	0.000667332438752055	-0.000671731831971556	-0.000208375975489616
0.0492872186005116	0.0943895950913429	-0.110306724905968	0.00137274095322937	0.000500376510899514	-0.000749854429159313
0.0519160442054272	0.0569063983857632	-0.116056233644485	0.000421902979724109	0.000385012448532507	-0.00027146891807206
0.105468071997166	0.112793527543545	-0.118633434176445	0.00138541159685701	0.0006916030542925	-0.000494295614771545
0.0495851710438728	0.107193134725094	-0.0717343091964722	0.0013167557772249	1.48418330354616E-05	-0.000567375274840742
0.061625249683857	0.0724936574697495	-0.176047623157501	0.000470028637209907	2.45489718508907E-05	-0.000725823920220137
0.0212470386177301	0.0940578877925873	-0.111339055001736	0.00121312751434743	-0.000540698005352169	-0.00059939076891169
-0.0063268318772316	0.0828991085290909	-0.125742241740227	0.00084424571832642	-0.000352661358192563	-0.000242518828599714
0.0103998742997646	0.0655808672308922	-0.133595362305641	0.000669394328724593	-0.000272946112090722	-0.000538709107786417
0.0378022491931915	0.101926773786545	-0.129365980625153	0.00147471611853689	-0.000861036824062467	-3.04088152915938E-05
0.0493784435093403	0.0776315256953239	-0.116550877690315	0.00090034055756405	-0.000454622990218923	5.66719972994179E-05
0.0641678646206856	0.0741915553808212	-0.150995790958405	0.00102365366183221	-0.000234738035942428	0.000105254577647429
0.0792496129870415	0.0595957115292549	-0.133274778723717	0.00051902758423239	-0.000261705165030435	-0.000114508700789884
0.0332685261964798	0.0886104255914688	-0.103492952883244	0.00110803928691894	0.000159822608111426	-1.200448423333E-05
0.0371483899652958	0.0785279646515846	-0.120050482451916	0.00104686303529888	0.000289822812192142	-0.000398071453673765
0.0292127951979637	0.137109667062759	-0.117177344858646	0.000745708704926074	-0.000535597326233983	-0.000160629730089568
0.00211837003007531	0.105515643954277	-0.126314327120781	0.000379169039661065	-0.000772965955547988	-0.000221452821278945
-0.0111860511824489	0.0945155695080757	-0.134661599993706	0.00057665299391374	-0.000603790278546512	-0.000371374742826447
-0.0137763079255819	0.108105137944221	-0.130735352635384	0.000458982918644324	-0.000867718074005097	-0.00030890159541741
-0.0385692715644836	0.124998711049557	-0.108756735920906	0.000635918113403022	-0.000395590875996277	-0.000632699928246439
0.0174053758382797	0.106545403599739	-0.126052409410477	0.000462304975371808	-0.000755892193410546	-0.000182386225787923
0.0503231957554817	0.147562131285667	-0.12108638137579	0.000966057530604303	-0.00026718236040324	-0.000123156612971798
0.0537818409502506	0.132113680243492	-0.0598301030695438	0.000999193987809122	-0.000372040143702179	-0.000216611995710991
0.0428163111209869	0.14187853038311	-0.140845522284508	0.00155640242155641	-1.66890931723174E-05	-0.000922176637686789
0.0187155958265066	0.0781702101230621	-0.0905436649918556	0.00089174706954509	-0.000236196225159802	-0.00017951920744963
-0.0236058589071035	0.11236335337162	-0.148018196225166	0.00179124635178596	-0.000510744459461421	0.000205557778826915
-0.0362689197063446	0.114751867949963	-0.130408689379692	0.00131961132865399	-0.00169877579901367	-0.000351027905708179
-0.00925826467573643	0.126898199319839	-0.111993245780468	0.00114442640915513	-0.00155121041461825	-0.000786569609772414
0.00608202535659075	0.116542659699917	-0.112214222550392	0.0010790916858241	-0.00116707035340369	-0.000483275798615068
0.0191766414791346	0.110161758959293	-0.103635340929031	0.000904357060790062	-0.00035170721821487	-0.000303399749100208
0.0162719655781984	0.0990375578403473	-0.103636711835861	0.000829414871986955	0.000406949169700965	-0.000265930197201669
0.00987220369279385	0.107397064566612	-0.142178311944008	0.000956238131038845	-0.000170582090504467	-0.000655271054711193
0.0322548672556877	0.108147293329239	-0.125233322381973	0.000141479133162647	-0.000488745281472802	-0.000635221716947854
0.00697483168914914	0.125747084617615	-0.147479593753815	0.000798413471784443	-0.000719819683581591	-0.000369678455172107
-0.00836682785302401	0.116044588387012	-0.105170413851738	0.000579272862523794	-0.00102142582181841	3.39603393513244E-05
-0.00428421283140779	0.106453441083431	-0.162190929055214	-0.000448280683485791	-0.00139193120412529	-0.000146530932397582
-0.0238975677639246	0.109205417335033	-0.141010701656342	0.000317488767905161	-0.000217599677853286	0.000412181398132816
0.0223449803888798	0.127973273396492	-0.0910723507404327	0.000884988170582801	-0.000859123712871224	-0.000142428485560231
0.00478924158960581	0.117759123444557	-0.143480479717255	0.000537410320248455	0.00024263231898658	-0.000233557031606324
0.0633249506354332	0.0986494943499565	-0.140807271003723	0.000994538422673941	6.94180052960292E-05	-0.00081859523197636
0.032366219907999	0.116375379264355	-0.112361751496792	0.000746203935705125	-0.000236126186791807	-0.000264420232269913
0.0239247102290392	0.108697064220905	-0.104108683764935	0.000481064897030592	-0.000384882878279313	-0.000209792488021776
0.00381968216970563	0.0859041810035706	-0.108226925134659	0.000730078434571624	-0.000832757330499589	-0.000316134712193161
0.00123292859643698	0.140412658452988	-0.121337480843067	0.00082706572720781	-0.000793656683526933	-0.000514126906637102
0.021929893642664	0.128296136856079	-0.138540327548981	0.00095877586863935	-0.00115255161654204	-0.000321573577821255
0.00268028280697763	0.102738633751869	-0.138625010848045	0.000983786303550005	-0.000657085096463561	-0.000289531686576083
0.0311720687896013	0.0956450253725052	-0.146178141236305	0.00102221185807139	-0.000655703945085406	-0.000585357076488435
0.0226579457521439	0.106926456093788	-0.141697585582733	0.000960611214395612	-0.000260830885963514	-0.000796005013398826
0.0286740753799677	0.0698460340499878	-0.150177985429764	0.0014661350287497	-0.000361155369319022	-0.000433450390119106
0.0178981348872185	0.086556613445282	-0.148030936717987	0.000806297175586224	-0.000564063433557749	0.000229966550250538
0.0295730661600828	0.0972070693969727	-0.0994028747081757	0.000613233132753521	-0.000222625225433148	-0.000218702829442918
0.0428869798779488	0.0896329805254936	-0.128945738077164	0.00112334836740047	8.82943058968522E-05	-0.000264792703092098
-0.0139832478016615	0.0938582718372345	-0.0775383934378624	0.00132893386762589	-0.000370610825484619	-0.000330535898683593
0.0174397993832827	0.100905701518059	-0.120974808931351	0.00118341436609626	-0.000800068723037839	-0.00019265100127086
-0.00852691568434238	0.113890551030636	-0.130415961146355	0.00132563256192952	-0.00114996742922813	-4.66868514195085E-05
-0.0126398662105203	0.0707656070590019	-0.122420378029346	0.00123362091835588	-0.000105010578408837	0.000517812499310821
0.010843756608665	0.0818987116217613	-0.0939217209815979	0.00201696972362697	-0.00100705702789128	-0.000282323715509847
-0.00796855054795742	0.0808520540595055	-0.0997779369354248	0.00117024860810488	-0.000709504063706845	-4.25852813350502E-05
0.0368875414133072	0.160490542650223	-0.112328849732876	0.00125373422633857	-0.000868395378347486	-0.000239057917497121
0.0201293509453535	0.115540735423565	-0.121249258518219	0.000664344639517367	-0.000936272437684238	-0.000356161559466273
0.0215790402144194	0.116304121911526	-0.177148073911667	0.00101937004365027	-0.000913921801839024	-0.000502959126606584
0.0430519506335258	0.12131329625845	-0.102892063558102	0.000650812755338848	-0.000391174282412976	-0.000662331527564675
0.0306243505328894	0.0936365872621536	-0.165206521749496	0.000175717665115371	-0.000240224704612046	-9.38564044190571E-05
0.053968358784914	0.0994791984558105	-0.177579551935196	0.000572288990952075	-0.000279881409369409	-7.03382902429439E-05
0.0213517155498266	0.147987514734268	-0.156491383910179	0.00102305342443287	-0.000605339766480029	-5.31550722371321E-05
0.0320356972515583	0.145058751106262	-0.107987180352211	0.000941675330977887	-0.000386302184779197	-0.000331901246681809
-0.00760020967572927	0.128492072224617	-0.181417480111122	0.000748361111618578	-0.00115979218389839	-0.00102541816886514
0.0277193915098906	0.123780347406864	-0.0861800611019135	0.00113642541691661	-0.000815995270386338	-0.000237702421145514
0.000314603705191985	0.0902695432305336	-0.0824954435229301	0.000209071178687736	0.000188493373570964	-0.000373263959772885
0.0137113854289055	0.0997545346617699	-0.165600374341011	0.00041466616676189	-0.000242684793192893	4.93999650643673E-05
-0.00378008536063135	0.0763584300875664	-0.124568566679955	0.00115155708044767	-0.0002510295889806	-0.000659990066196769
0.0121447956189513	0.0527563169598579	-0.0987630560994148	0.00154180871322751	-0.000615560275036842	-7.64195938245393E-05
0.0182142108678818	0.0641835406422615	-0.101930186152458	0.00183722318615764	-0.000118872922030278	-0.000531740544829518
0.0270853862166405	0.0739295110106468	-0.146366000175476	0.0016957891639322	-0.000388153974199668	-6.71291272738017E-05
-0.00238192593678832	0.0585764199495316	-0.173239231109619	0.00116291688755155	-0.000686781015247107	-0.00012829847401008
0.0335384383797646	0.0719336271286011	-0.160099729895592	0.00147344276774675	-0.000806524767540395	0.000237801083130762
0.0323118455708027	0.110289692878723	-0.14724338054657	0.00125184550415725	-0.00115127756725997	1.10604823930771E-05
0.0356060415506363	0.0543488003313541	-0.13272987306118	0.00129508459940553	4.04184393119067E-05	-0.000385010265745223
0.072068564593792	0.0872843042016029	-0.0804028213024139	0.00105204712599516	-6.94052723702043E-05	-0.000413640751503408
0.0365448221564293	0.0808693692088127	-0.0937007069587708	0.00127047521527857	0.000670005974825472	-0.000421607517637312
-0.00735534634441137	0.0889740809798241	-0.134629532694817	0.00102273421362042	-1.36577773446334E-05	-6.78008873364888E-05
0.00383686763234437	0.0994315147399902	-0.146444082260132	0.000897967955097556	-0.000958094140514731	-0.000796068459749222
0.00292960344813764	0.0703618004918098	-0.135217651724815	0.000617269717622548	-0.00133089767768979	0.000149221537867561
0.000460460578324273	0.0906582772731781	-0.182463347911835	0.000624739972408861	-0.000735086156055331	-0.000241483430727385
-0.00973352044820786	0.120508603751659	-0.0860196053981781	0.00123912608250976	-0.000555871229153126	-0.000589982490055263
-0.0217033755034208	0.104209244251251	-0.101111344993114	8.27642215881497E-05	0.000141034674015827	-5.19092209287919E-05
-0.00954120792448521	0.143767461180687	-0.12151413410902	0.000502104347106069	-0.000592931872233748	-0.000684418133459985
0.0327041931450367	0.131138518452644	-0.0686916559934616	0.000846503535285592	-0.000391331588616595	-0.000396113056922331
0.0361012555658817	0.0987909212708473	-0.129878804087639	0.000488176243379712	-0.000849901291076094	-0.000244503346038982
0.0250322539359331	0.12063229829073	-0.126458153128624	0.000766447803471237	-0.000183457479579374	0.000226874923100695
0.0513151437044144	0.0941507294774055	-0.101405084133148	0.00102966302074492	0.00052828568732366	-0.00100957066752017
0.036490973085165	0.047576405107975	-0.0672466531395912	0.00124859798233956	4.05239043175243E-05	-0.000511450110934675
0.034825075417757	0.0828559845685959	-0.0915736481547356	0.000580698542762548	2.61591940216022E-05	0.000364572973921895
0.0229152292013168	0.105089500546455	-0.112307138741016	0.0013533802703023	7.29034582036547E-05	-7.01925728208153E-06
0.00423538917675614	0.101125426590443	-0.165735453367233	0.00103670009411871	-0.000547086237929761	0.000317335186991841
0.0125705068930984	0.099170945584774	-0.124713040888309	0.00103770790155977	-0.000355545722413808	-0.000602111162152141
0.0540257915854454	0.140496283769608	-0.125926733016968	0.000708828330971301	-0.000750045932363719	5.18477099831216E-05
0.000857012870255858	0.0847275778651237	-0.129704251885414	0.000725744233932346	9.46295222092886E-06	-0.000427869323175401
-0.0189605969935656	0.0809647887945175	-0.151677787303925	0.000279094092547894	-0.000269333191681653	-0.000707531056832522
-0.025234105065465	0.121063455939293	-0.126357957720757	0.000955013558268547	-0.000946666521485895	-0.000252569356234744
-0.0180584602057934	0.147543132305145	-0.139762282371521	0.000175425404449925	-0.000987250707112253	-0.000507834134623408
0.00839187949895859	0.167071670293808	-0.143581986427307	0.00121518410742283	-0.000876160978805274	-0.00011484823335195
0.00956332124769688	0.139766186475754	-0.192079156637192	6.60310470266268E-05	-0.000571772165130824	-0.000163583958055824
0.0466692596673965	0.12986521422863	-0.150720953941345	0.000506038777530193	-0.0004611708864104	-0.000743819633498788
0.0620384439826012	0.152868017554283	-0.195195913314819	0.00155654549598694	-0.000522337970323861	0.000344389816746116
0.000876762962434441	0.0821595266461372	-0.139331787824631	0.00111264898441732	-0.000652029295451939	0.000236874984693713
0.0108039099723101	0.101861849427223	-0.0593141727149487	0.00153610331472009	3.87988256989047E-05	-0.000457590882433578
-0.00269948365166783	0.0719966664910316	-0.151103869080544	0.00139409431722015	-0.000511182763148099	-0.000283031375147402
0.0251908823847771	0.0961457490921021	-0.13442063331604	0.00135714141651988	-0.00098133971914649	0.000194147942238487
0.00183932634536177	0.133386209607124	-0.121904425323009	0.000570030300877988	-0.00067621364723891	-0.000290043710265309
-0.00105287285987288	0.114338912069798	-0.0964846014976501	0.000365402549505234	-0.000535383471287787	3.97930270992219E-05
0.012031358666718	0.122928939759731	-0.13399937748909	0.000509344157762825	-0.000507451186422259	-0.000674889131914824
0.0260247271507978	0.13749036192894	-0.0899700298905373	0.00102876091841608	-0.000263262394582853	-0.000637642224319279
0.0582475550472736	0.0787900239229202	-0.163698509335518	0.00043799786362797	-7.01252865837887E-05	-0.000435960886534303
0.0588037669658661	0.116056479513645	-0.125183746218681	0.00103130750358105	7.21678661648184E-05	2.55980248766718E-05
0.0597593411803246	0.0868045464158058	-0.11451805382967	0.001118358457461	-3.09244569507428E-05	-0.000849128642585129
0.0451203919947147	0.110489219427109	-0.172719046473503	0.000648449000436813	0.000116677343612537	-0.00041872716974467
0.0145206479355693	0.151001557707787	-0.0946756526827812	0.000837908068206161	-0.00100294465664774	-0.000758673821110278
0.00829125847667456	0.119124248623848	-0.0948382541537285	0.00068581715459004	-0.000848710769787431	-0.000642518396489322
0.0101507864892483	0.121979892253876	-0.156870454549789	1.49954184962553E-05	-0.000537590414751321	-0.00032574191573076
0.00393672473728657	0.101039081811905	-0.108612820506096	0.000693080248311162	-0.00107435008976609	-0.000213415929465555
0.00849953480064869	0.0583682097494602	-0.0728416368365288	0.000478368019685149	-0.000583887042012066	-0.000575209851376712
-0.0196063350886106	0.087503582239151	-0.143179759383202	0.00100767647381872	-0.000590609735809267	-0.000296920799883083
0.0191388912498951	0.0788519531488419	-0.142576172947884	0.000764016178436577	0.000496293476317078	-0.000271578726824373
0.0568236038088799	0.125898644328117	-0.0854596719145775	0.00103059527464211	-0.00027654183213599	-0.000382426427677274
0.0130203207954764	0.121699541807175	-0.0726548358798027	0.000503436021972448	-9.38892117119394E-05	-0.000893133052159101
0.046331599354744	0.145100593566895	-0.0902403518557549	5.74139266973361E-05	-3.02561857097317E-05	-0.00080745219020173
0.0204459745436907	0.105836398899555	-0.0952871069312096	-2.04333609872265E-05	-0.000567175156902522	-0.000557188701350242
0.0355509966611862	0.130327507853508	-0.147986248135567	0.000562694331165403	-0.000669211498461664	3.3354022889398E-05
0.0308943670243025	0.0793932974338531	-0.134022176265717	0.00145213317591697	-0.00140029552858323	0.000133893961901776
-0.0192833431065083	0.087650403380394	-0.104416154325008	0.000936826050747186	-0.000462727708509192	-0.000124974307254888
0.0174079090356827	0.118092097342014	-0.182785347104073	0.00219010701403022	-0.000593572796788067	0.000745536002796143
0.00348739069886506	0.0738779231905937	-0.1287801861763	0.00155062205158174	-0.000138496849103831	-0.000448160368250683
0.024150600656867	0.0688725858926773	-0.138032391667366	0.00158905168063939	-0.000326700479490682	7.51840198063292E-05
0.036825604736805	0.081035703420639	-0.125370398163795	0.000918894947972149	-0.000284009234746918	1.01389723567991E-05
0.0512581430375576	0.080325186252594	-0.128889381885529	0.00126939418260008	0.000149683197378181	-9.60604957072064E-05
0.0561867244541645	0.0515899285674095	-0.101790554821491	0.00162959937006235	0.000105607745354064	-0.000281496410025284
0.0206706188619137	0.0484514087438583	-0.151049807667732	0.000970704248175025	0.000553865043912083	-0.000124725353089161
0.0426494628190994	0.0862318202853203	-0.115905739367008	0.00116504775360227	-0.00102407997474074	-0.000298807106446475
-0.0326298624277115	0.0924307852983475	-0.121551215648651	0.00117166934069246	-0.000824405753519386	-0.000315662997309119
0.00941596180200577	0.136811852455139	-0.139079436659813	0.000323211861541495	-0.000813185062725097	-0.000483322801301256
0.0181036945432425	0.144817620515823	-0.100763082504272	0.000375924777472392	-0.000368271750630811	5.08241355419159E-05
0.0246688518673182	0.169671475887299	-0.0651323720812798	0.000620392675045878	-0.000606254383455962	-0.000356861652107909
-0.0223279688507319	0.139040976762772	-0.135019272565842	0.000464178301626816	-1.14460754048196E-05	-0.000514758052304387
0.0129005573689938	0.127086117863655	-0.0741535276174545	0.000255328341154382	-0.000336312310537323	-0.00025176999042742
0.0362900532782078	0.0910685807466507	-0.138357132673264	0.00105708569753915	-0.000154195717186667	3.73367379324918E-06
0.0386013016104698	0.12235414236784	-0.0978077501058578	0.00107307429425418	-0.000277449726127088	-0.00088828889420256
0.0342212282121181	0.0939894393086433	-0.121107369661331	0.000868026865646243	-0.000424752157414332	-6.47668202873319E-05
0.0261210706084967	0.102466687560081	-0.0907323509454727	0.000716279319021851	-0.000153695698827505	-0.0002071983035421
0.0572781376540661	0.0844377651810646	-0.102105468511581	0.000891932868398726	0.000359722122084349	-0.000609601382166147
0.0181304216384888	0.0853395611047745	-0.0692376419901848	0.000389655324397609	0.000435068417573348	-0.000193883301108144
0.0150716258212924	0.0866903737187386	-0.130175560712814	0.000878523977007717	-8.8320710347034E-05	1.86961315193912E-05
0.0358821079134941	0.105087414383888	-0.0560244619846344	0.000666757521685213	-0.000422015233198181	-0.000130817556055263
0.00692751118913293	0.134012341499329	-0.130894273519516	0.000711386848706752	-0.000877431069966406	-2.95072677545249E-05
-0.0261702761054039	0.0794657543301582	-0.0651117935776711	0.000534582301042974	-0.000536478590220213	-0.000449038838269189
-0.0260738935321569	0.138612747192383	-0.0746971517801285	-2.82293913187459E-05	-0.000677583448123187	-0.00054053298663348
0.00212090322747827	0.150150433182716	-0.0952541008591652	0.000140233576530591	7.47625017538667E-05	-0.000837678846437484
-0.0140560381114483	0.127464950084686	-0.166785046458244	-0.000307673617498949	-0.000654638803098351	-8.95254488568753E-05
0.0221429355442524	0.168384611606598	-0.108499266207218	-0.000141559750773013	-0.000306864792946726	-0.000793469429481775
0.0259452220052481	0.13531681895256	-0.135376453399658	0.000590895593632013	-0.000349777954397723	0.000187133686267771
0.00686747813597322	0.116933189332485	-0.116565741598606	0.000331246294081211	0.000354149407939985	-0.000751454092096537
0.0329995527863503	0.114252477884293	-0.0908989310264587	0.000591174873989075	-0.000568123941775411	-0.000198370471480303
0.00415805308148265	0.0902391672134399	-0.0816751345992088	0.000213327599340118	-0.000582607986871153	-0.000825490627903491
-0.00211765593849123	0.0572690851986408	-0.0900038257241249	0.00136254366952926	-0.000223905590246432	-0.000329574861098081
0.0490846857428551	0.109970040619373	-0.0760706141591072	0.00202143751084805	-0.000311247364152223	-0.000261565844994038
0.0289419442415237	0.0488726682960987	-0.103051573038101	0.00186516274698079	-0.000693943002261221	0.000222731454414316
-0.00036751024890691	0.0354079268872738	-0.0938403829932213	0.00163100229110569	0.000413838046370074	-0.000310339208226651
0.0285139326006174	0.0626242682337761	-0.119545310735703	0.00155450170859694	-0.000276335893431678	-0.000457779417047277
0.00407817913219333	0.0930410772562027	-0.0597092472016811	0.000918817706406116	-0.000908129848539829	-0.00063187547493726
0.0313884355127811	0.0877222046256065	-0.168358787894249	0.000829684315249324	-0.000332863681251183	-0.000382881407858804
0.0460370145738125	0.0915810838341713	-0.116340674459934	0.000446539255790412	-0.000425836420617998	-0.00037779682315886
0.0257722642272711	0.123827323317528	-0.127111315727234	0.000510454003233463	6.13070078543387E-05	0.000458216178230941
0.0308859702199697	0.147978290915489	-0.0775780528783798	0.000615910976193845	-0.000661572383251041	-0.000522707821801305
0.0520014576613903	0.161932021379471	-0.0994701832532883	0.000100454737548716	-0.000847612915094942	-0.000577588682062924
0.0600271448493004	0.155634537339211	-0.155705124139786	0.000889808055944741	-0.00025439853197895	-0.000196579392650165
0.0460621118545532	0.132560029625893	-0.138031661510468	0.000591264339163899	-8.1838879850693E-05	-0.000505541625898331
0.0439533106982708	0.139316916465759	-0.0768703892827034	0.00118624931201339	0.000109416519990191	-0.000407973275287077
0.0841737166047096	0.143062919378281	-0.0903562977910042	0.000468129524961114	-0.000295292673399672	-0.000195006010471843
0.0139368558302522	0.0876767784357071	-0.1081532984972	-4.43207500211429E-06	0.000706913822796196	-0.000537827902007848
0.0464653447270393	0.142730534076691	-0.107934325933456	0.00113754521589726	-0.000364302628440782	-0.00011565053864615
0.00819752272218466	0.114078685641289	-0.111835718154907	0.00134357938077301	5.49783253518399E-05	-0.000447009457275271
-0.013122939504683	0.0749800801277161	-0.121488869190216	0.000925226719118655	2.25325657083886E-05	-0.000153377448441461
0.0270752850919962	0.100277163088322	-0.12480079382658	0.00180405774153769	-0.000827673065941781	-7.36080255592242E-05
0.0334117375314236	0.111319154500961	-0.133907124400139	0.00112548493780196	-0.000414058507885784	-0.000157532907905988
0.0530797429382801	0.105502590537071	-0.142018958926201	0.00157721096184105	-0.000597251870203763	-4.73411091661546E-05
0.0141473356634378	0.122109487652779	-0.108721874654293	0.0011864899424836	-2.20917409023969E-05	0.000151118598296307
0.0186139773577452	0.12140441685915	-0.0943745151162148	0.00119251187425107	0.000441729556769133	-0.000473636260721833
0.0328350849449635	0.0729240998625755	-0.134318247437477	0.00099758175201714	-0.000425517471740022	0.000177861860720441
-0.00302778836339712	0.0934691950678825	-0.0854885205626488	0.00113050814252347	4.34573485108558E-06	-0.000702753779478371
0.0252645034343004	0.0900684595108032	-0.120425678789616	0.00152898172382265	-0.000364682491635904	-0.00016418716404587
-0.0209347922354937	0.0900850221514702	-0.099670484662056	0.000748459657188505	-0.000739105220418423	-0.000477252790005878
0.00123162230011076	0.10984243452549	-0.121760748326778	0.000614742573816329	-0.0010535306064412	-0.000261888169916347
-0.0187404099851847	0.133156687021255	-0.0960543751716614	0.000971441040746868	-0.000280592066701502	-0.000129577849293128
0.0219418574124575	0.130166158080101	-0.112353578209877	0.000422034820076078	-0.00114827940706164	-0.000650879228487611
0.0224712416529655	0.136982128024101	-0.0951391160488129	0.000949710316490382	-0.000444487552158535	-0.000277242070296779
0.0332775115966797	0.125316560268402	-0.164181128144264	-1.29763529912452E-05	-0.000494723615702242	-0.000882385473232716
0.0379007421433926	0.119404263794422	-0.138102099299431	0.000909282709471881	-0.000277831219136715	-0.000335365300998092
0.0256437882781029	0.091721422970295	-0.120024800300598	0.00154436763841659	0.000128123603644781	-0.000345325999660417
0.0103245060890913	0.063791461288929	-0.108555801212788	0.000511567166540772	-0.000515517662279308	-6.12090079812333E-05
0.034692469984293	0.124488279223442	-0.169770285487175	0.000659077137243003	-0.0010815440909937	9.96080343611538E-05
0.00865186750888824	0.124028459191322	-0.134674206376076	0.000443769560661167	-0.000110887456685305	-0.000356086326064542
0.0347582288086414	0.142615512013435	-0.128848046064377	0.00113812962081283	-0.000452057487564161	-0.00067376607330516
0.0375825166702271	0.1270652115345	-0.0733651369810104	0.000405566534027457	-0.000757608038838953	-0.000397948111640289
0.00505963619798422	0.170607566833496	-0.0914232507348061	0.000756047724280506	-0.000720000825822353	-0.000374176423065364
-0.00827459245920181	0.11650063097477	-0.113314509391785	0.000654060684610158	-0.00131290848366916	-0.000245469389483333
-0.00456445850431919	0.0990371480584145	-0.151707127690315	0.000542737951036543	-0.00110530003439635	-0.000565680093131959
-0.00372367887757719	0.105139143764973	-0.113370031118393	0.000924854422919452	1.28844794744509E-05	9.96164744719863E-05
0.0343696177005768	0.113357543945313	-0.0810707435011864	0.00175979279447347	-0.000536956242285669	-0.000208097044378519
0.0397980622947216	0.0921290665864944	-0.142271548509598	0.00044923325185664	-0.000633719842880964	-0.000534038990736008
0.0169891491532326	0.113800495862961	-0.147604689002037	0.0005850272718817	0.000196047578356229	-0.000200353199033998
0.0304228831082582	0.130975380539894	-0.151238262653351	0.000574305129703134	2.51061446761014E-05	-0.000557949359063059
0.0246160067617893	0.130638629198074	-0.0649496987462044	0.00111180066596717	-3.21476318276837E-06	1.30928792714258E-05
0.0295616388320923	0.0972722843289375	-0.133892297744751	0.000616243516560644	-0.000393157650250942	-0.000385620456654578
0.0148565219715238	0.107804968953133	-0.165643736720085	0.000810643192380667	-0.00111404398921877	0.000186996563570574
0.0211437549442053	0.101569905877113	-0.0851076915860176	0.00133276975248009	-0.00065705250017345	-0.000661978090647608
0.0142143694683909	0.0949156880378723	-0.121321678161621	0.000523640308529139	8.72060118126683E-05	-0.000279036001302302
-0.0084734046831727	0.0710271894931793	-0.0994365438818932	0.000693835085257888	-0.000463008036604151	-0.000405446859076619
0.0576107949018478	0.137652054429054	-0.137643158435822	0.000836853578221053	-0.000780124624725431	-0.000553271442186087
-0.017140556126833	0.0894463211297989	-0.161501079797745	0.000331783463479951	5.21310830663424E-05	-7.79275433160365E-05
0.0379107594490051	0.102620162069798	-0.167694330215454	0.00155634281691164	-0.000249208736931905	-0.000384620710974559
0.0348548665642738	0.092474065721035	-0.111760661005974	0.00147909321822226	-0.000635781267192215	-0.000111578534415457
0.0316075012087822	0.0494236797094345	-0.147424638271332	0.00111333816312253	0.000314460834488273	0.000417212402680889
0.0463933236896992	0.0843427553772926	-0.137829273939133	0.0015666289255023	-0.000475961103802547	7.89853947935626E-05
0.0476036854088306	0.0851862281560898	-0.102465018630028	0.00150891637895256	0.000304451736155897	-0.000206812532269396
0.0457528680562973	0.110148213803768	-0.0948550850152969	0.000573566125240177	0.000495636952109635	-0.000212181519600563
0.0425435900688171	0.11331257969141	-0.103181876242161	0.000663828104734421	-1.90344508155249E-05	-0.000442888645920902
0.0367319658398628	0.138855710625648	-0.10785885155201	0.000627821369562298	-0.000174279266502708	-0.000470063037937507
0.0142187215387821	0.115613229572773	-0.156242817640305	0.000528318283613771	0.000173510023159906	-0.000295492849545553
-0.0317994058132172	0.0753052309155464	-0.130006700754166	0.000371080124750733	-0.000508923432789743	-0.000733190507162362
0.0181299224495888	0.128316447138786	-0.117030680179596	0.00109457201324403	-0.00046198142808862	-0.000122838566312566
0.044920701533556	0.0829734802246094	-0.107153512537479	0.00073144695488736	-0.00112277141306549	-0.000514077430125326
0.0539905466139317	0.105696439743042	-0.0944469049572945	0.000819072593003511	-0.00105038424953818	-0.000309165538055822
0.0443925932049751	0.0888333469629288	-0.0555511377751827	0.000836336286738515	-0.000488952617160976	-0.000148330553201959
0.0133677879348397	0.117964416742325	-0.104621149599552	0.000674719805829227	-0.000306442030705512	2.43544127442874E-05
0.0070411404594779	0.114169090986252	-0.0818348154425621	0.000926859909668565	-0.000344684900483117	-0.000457405752968043
0.0369140692055225	0.116910383105278	-0.0989009812474251	0.00116494134999812	-0.000513990817125887	-0.000259152933722362
0.0330071151256561	0.115292742848396	-0.0987876281142235	0.000742669682949781	7.73717874835711E-06	-0.000525520008523017
0.0337039567530155	0.0982891246676445	-0.115432262420654	0.00124728784430772	-0.000957205716986209	-0.000649681605864316
0.0205918084830046	0.0962950363755226	-0.116277523338795	0.00122292630840093	-0.0011128531768918	-0.000328899128362536
0.0431791953742504	0.0924412682652473	-0.0865732282400131	0.00092663464602083	-0.000441250595031306	0.000187727739103138
-0.011906917206943	0.0704569295048714	-0.12172020226717	0.000616510165855289	-0.000730593397747725	-0.000196479013538919
-0.0146213266998529	0.111623890697956	-0.118642099201679	0.00047695855027996	-0.000609359587542713	0.000202669005375355
0.0241295788437128	0.107732892036438	-0.116747312247753	0.00109443976543844	-0.000760609400458634	-0.000139741488965228
-0.0174968224018812	0.0887340158224106	-0.126371622085571	-8.50883516250178E-05	-0.000271416909527034	-0.000492563471198082
0.00696061039343476	0.13562348484993	-0.104631304740906	0.000793071172665805	-0.000254241196671501	-5.23636699654162E-05
0.045223280787468	0.116301998496056	-0.115370996296406	0.000895297678653151	-0.00065881700720638	-0.000817272812128067
0.0371782258152962	0.14033280313015	-0.107760436832905	0.000571803073398769	0.00044224233715795	-0.000514915271196514
0.0530977249145508	0.0759917125105858	-0.0904483050107956	0.000824179383926094	0.000637016433756799	0.000121693701657932
0.0189112108200789	0.0569607131183147	-0.142032101750374	0.000824112154077739	0.000611767638474703	-0.000424573518102989
0.00628571398556232	0.0912057235836983	-0.0556045956909657	0.00104291958268732	-0.000840749300550669	-0.000405819126171991
0.0249453168362379	0.0880362465977669	-0.11656279861927	0.000894398777745664	-0.000155671965330839	-0.000198424444533885
0.00955333560705185	0.105827264487743	-0.133832454681396	0.00156093470286578	-0.000125829697935842	-0.000159391420311294
0.0539720468223095	0.122964024543762	-0.0378281772136688	0.0010050383862108	-0.000828474934678525	-0.000338560115778819
0.0685814321041107	0.120110623538494	-0.0760218501091003	0.0012726322747767	-0.000938815122935921	-0.000566150236409158
0.0303895641118288	0.090420089662075	-0.0605260692536831	0.001046595396474	0.000394196948036551	0.000211204212973826
0.029892249032855	0.11067720502615	-0.0776011794805527	0.00125341233797371	-0.000546241470146924	-1.63991990120849E-05
0.0242328327149153	0.100220695137978	-0.142978191375732	0.000974804162979126	-0.000644259562250227	-7.7151351433713E-05
0.0436463132500649	0.149401754140854	-0.104713164269924	0.000899726990610361	-0.000504686206113547	0.000305077264783904
0.0120821259915829	0.13971172273159	-0.121054090559483	0.00117157446220517	-0.000746277917642146	-0.000387935113394633
0.0152202593162656	0.0959484800696373	-0.111988581717014	0.000464868848212063	-0.000373148155631498	-0.000676063064020127
0.0510129034519196	0.181258916854858	-0.0609951615333557	0.000914020871277899	-0.000578093284275383	9.40075624384917E-05
0.0510995164513588	0.12784132361412	-0.134302735328674	7.59868562454358E-05	-0.000158844559337012	-0.000363893457688391
0.0251402538269758	0.106707036495209	-0.0766579657793045	0.000545396702364087	-2.08771343750414E-05	-0.000868287170305848
0.0283343512564898	0.12566152215004	-0.133670762181282	0.00101687572896481	-0.000496780558023602	-0.000459925533505157
0.022552689537406	0.122469641268253	-0.0945292413234711	0.000991750974208117	-0.000452021136879921	-0.000514814804773778
0.0139908092096448	0.0797870084643364	-0.117433570325375	0.000415226008044556	-0.000576742051634938	-5.71111231693067E-05
0.0637022480368614	0.120133332908154	-0.15556812286377	0.000647933164145797	-0.000790532387327403	-0.000219802721403539
0.0403345115482807	0.136150076985359	-0.0896510481834412	0.00130063947290182	-0.000611916533671319	-0.000556590093765408
0.0511444285511971	0.117865011096001	-0.124608054757118	0.00083827372873202	1.72981378909753E-06	-0.000464942771941423
0.0318477340042591	0.123284541070461	-0.11675088852644	0.000861900916788727	-0.000188885111128911	-0.000219525099964812
0.0530379861593246	0.109929397702217	-0.151078119874001	0.000919772661291063	-0.000265737384324893	-0.000179146183654666
-0.00972368288785219	0.120716460049152	-0.0997694730758667	0.000482999515952542	6.23276355327107E-05	-0.000547177740372717
-0.00158046209253371	0.111219547688961	-0.116359785199165	0.00138626305852085	-0.000580004183575511	-0.000448642793344334
-0.00968444906175137	0.127224743366241	-0.151956379413605	0.00100521056447178	-0.00155261089093983	-0.000412616762332618
-0.00247620115987957	0.105774722993374	-0.0900277867913246	0.00162263331003487	-0.00106787623371929	-0.000476160552352667
0.015862975269556	0.074325866997242	-0.111566953361034	0.000939707271754742	0.000231972895562649	-0.000519398599863052
0.0450840592384338	0.0906622409820557	-0.142487868666649	0.000578448933083564	-0.000175581677467562	-0.000268490635789931
0.0750658214092255	0.157417312264442	-0.110787160694599	0.00132931396365166	0.000471158680738881	-0.000576281570829451
0.0770220085978508	0.08311378210783	-0.168030291795731	0.000408019957831129	0.000584132969379425	-0.000263762369286269
0.0749044269323349	0.0933876931667328	-0.0931234285235405	0.00116485892795026	-0.00046053429832682	-0.000558460189495236
0.039271354675293	0.1294846534729	-0.107093341648579	0.000844185065943748	-0.000197036337340251	-0.000707156199496239
0.0513537600636482	0.122798591852188	-0.159048959612846	0.00142140768002719	-0.00115896586794406	-0.000453367742011324
-0.00617121113464236	0.106842011213303	-0.12050749361515	0.00170166336465627	0.000233675367780961	-0.000369826186215505
0.0511478520929813	0.11736773699522	-0.0943465456366539	0.0014498681994155	-0.000282634311588481	-8.37290790514089E-05
0.0362657532095909	0.116000182926655	-0.116208791732788	0.000681226199958473	0.000271710130618885	-0.000496481545269489
0.0820160508155823	0.103602588176727	-0.101375676691532	0.00110603694338351	0.000565362104680389	-0.000743769807741046
0.0871707424521446	0.0981206670403481	-0.079936608672142	0.000656267744489014	0.000695698545314372	-0.000724014185834676
0.0627868846058846	0.116234317421913	-0.152377665042877	-1.78231312020216E-06	0.000165867764735594	0.000150532709085383
0.0434059873223305	0.0845137163996696	-0.116259180009365	0.000947111344430596	-0.000410428940085694	-0.000162929354701191
0.00676984526216984	0.110729247331619	-0.142138093709946	0.000976756447926164	-0.000642906175926328	-0.000741373805794865
-0.00705191679298878	0.0933947116136551	-0.103334188461304	0.00119364098645747	-0.000423499732278287	-0.000490870792418718
0.0171757191419601	0.119848392903805	-0.108873642981052	0.000552144018001854	-0.000415619200794026	-6.8140885559842E-05
0.0428001582622528	0.0934752076864243	-0.123994447290897	0.000670406909193844	-0.000694137706886977	-0.000883232860360295
0.0207528192549944	0.0868383347988129	-0.128565743565559	0.000686150742694736	-6.52115704724565E-06	-0.000885550514794886
0.0601296126842499	0.134846314787865	-0.149680331349373	0.00171976664569229	-0.000182933770702221	-0.000581808912102133
0.0210349969565868	0.121897898614407	-0.123831190168858	0.000859393912833184	-3.49987967638299E-05	-0.00117467611562461
0.0153410797938704	0.0912448838353157	-0.160353228449821	0.000842454319354147	-0.000547195028048009	-0.000185107754077762
-0.0143935661762953	0.0885795652866364	-0.130478397011757	0.001150879310444	-0.000871818338055164	-1.6210204194067E-05
-0.00431372318416834	0.0967672169208527	-0.126545041799545	0.00155011448077857	-0.00122646812815219	0.000437579001300037
0.00146545621100813	0.0774891078472137	-0.124025642871857	0.00143782806117088	-0.000783302006311715	-0.000799698929768056
0.0168815162032843	0.0899575725197792	-0.112365059554577	0.00124534335918725	-0.000634226307738572	-5.81997228437103E-05
0.0275708939880133	0.115593276917934	-0.137815564870834	0.00115462311077863	-0.000702960358466953	-0.000472553336294368
0.0525606609880924	0.13415065407753	-0.0978019535541534	0.000194619919057004	-0.00136093387845904	-0.00132247363217175
0.0287681333720684	0.132017746567726	-0.12494245916605	0.000372832291759551	-0.000826280738692731	-0.000844862021040171
-0.010371726937592	0.117369696497917	-0.0951428264379501	4.76761160825845E-05	-0.00059487420367077	-0.000945083156693727
-0.0216994658112526	0.130936101078987	-0.117146879434586	0.00102859945036471	-0.00030624185455963	-0.000467259669676423
-0.0139113152399659	0.116169758141041	-0.10446310788393	0.00120165117550641	-0.000612045463640243	-6.39459976810031E-05
0.0170762483030558	0.107667222619057	-0.147223100066185	0.000613171374425292	-0.000179201742867008	-0.000385475170332938
0.0475845523178577	0.0790319070219994	-0.12705110013485	0.00113361550029367	0.000172077474417165	-0.00117949151899666
0.102570965886116	0.138266250491142	-0.0711116269230843	0.000868084898684174	0.000647286768071353	-0.000740159943234175
0.0960317850112915	0.115516491234303	-0.101553246378899	0.00139763462357223	0.000596562458667904	-0.000427669321652502
0.0836623460054398	0.115946084260941	-0.150908082723618	0.000425669160904363	0.000265461392700672	-0.000225618612603284
0.028243787586689	0.0723233073949814	-0.132362693548203	0.00107539922464639	0.000470306782517582	-0.00081910565495491
0.0384815484285355	0.118700630962849	-0.128790736198425	0.00152494374196976	-0.000735765614081174	-0.000381085585104302
0.000648826884571463	0.0962606817483902	-0.107362233102322	0.00156014808453619	-0.000931215123273432	-0.000454379536677152
0.0269776377826929	0.104730807244778	-0.124461732804775	0.00190421764273196	-0.00119711342267692	-0.000251815450610593
0.0158351697027683	0.0861010253429413	-0.151941671967506	0.00128611130639911	-0.000509747071191669	0.000219612367800437
0.0261035058647394	0.0429940968751907	-0.0723526850342751	0.00189387646969408	-0.000466101424535736	0.000110459070128854
0.060970775783062	0.0724299475550652	-0.101735942065716	0.00259657669812441	-0.000414336362155154	8.16812535049394E-05
0.0175413694232702	0.0255122240632772	-0.119727909564972	0.00171129661612213	0.00102348846849054	-0.000124355734442361
0.0252503100782633	0.0380049273371696	-0.128933817148209	0.00255020800977945	0.000437860144302249	0.000542210880666971
0.0401675291359425	0.0914948284626007	-0.103217549622059	0.00222769076935947	-0.000878067628946155	0.000381254300009459
-0.0261442046612501	0.0426507480442524	-0.0765541344881058	0.00187314464710653	-0.000432245375122875	-0.000461997842648998
0.000317804311634973	0.104721657931805	-0.120871014893055	0.00154562457464635	-0.00129810115322471	-0.0002778691414278
-0.0179033856838942	0.100570201873779	-0.121102020144463	0.000822004571091384	-0.00141998252365738	-0.000670845678541809
0.00244658230803907	0.113177224993706	-0.112924836575985	0.000432701490353793	-0.00101831695064902	-0.000430440151831135
0.0281815715134144	0.186660051345825	-0.103578291833401	0.000672994065098464	-0.00124959601089358	-0.000787583936471492
0.0259052906185389	0.190580308437347	-0.0826200172305107	0.000420521246269345	-0.000567309674806893	-0.000490572187118232
0.00911650154739618	0.0944837108254433	-0.0779191106557846	-0.000239156463067047	-0.000159985938807949	-0.000679108954500407
0.0149843255057931	0.111618347465992	-0.0821945741772652	0.000497298315167427	-0.000648491957690567	-0.000410369073506445
-0.056771494448185	0.0840018913149834	-0.103996120393276	0.000487896963022649	-0.000698341929819435	-0.000921085709705949
-0.0268823020160198	0.116058878600597	-0.0691646337509155	0.00146999023854733	-0.00159033294767141	-0.000391119800042361
-0.0263786502182484	0.115583084523678	-0.11826303601265	0.0010494259186089	-0.00126902002375573	0.000112950321636163
-0.00969795510172844	0.122992925345898	-0.0827126130461693	0.00104184995871037	-0.00108956941403449	-0.000173153297509998
0.0304250791668892	0.0885057896375656	-0.0554522648453712	0.00117342779412866	-0.000267736526438966	-0.000148526218254119
0.0512919090688229	0.111814729869366	-0.115479230880737	0.00148650712799281	0.000164034630870447	-0.000335321266902611
0.0642053186893463	0.0878134965896606	-0.102256290614605	0.00132704968564212	-0.000182306917849928	-0.000297938735457137
0.0352376289665699	0.124741911888123	-0.0674285143613815	0.00177154550328851	-0.000908751331735402	-0.000594620069023222
0.0110495956614614	0.110897019505501	-0.0940199643373489	0.00207657855935395	-0.00124387326650321	-0.000351646624039859
0.00285028154030442	0.106549561023712	-0.181488081812859	0.00101433007512242	-0.000994171714410186	-0.000642598839476705
0.0253707189112902	0.118641518056393	-0.137939155101776	0.000966842286288738	-0.00105767452623695	-0.000556540093384683
0.0666125863790512	0.149196237325668	-0.124904938042164	0.000301086693070829	3.09199676848948E-05	-0.000575702637434006
0.097339078783989	0.123851753771305	-0.119228340685368	0.000493077619466931	0.000753736007027328	-0.00074207759462297
0.111860238015652	0.14752559363842	-0.12805101275444	0.000727348902728409	0.00037217463250272	-0.000559337029699236
0.0758199989795685	0.123572908341885	-0.149985834956169	0.000960433098953217	-4.93081970489584E-05	-0.000585717265494168
0.026746453717351	0.129889920353889	-0.146459817886353	0.000773329054936767	-0.000238568187342025	-0.000736597634386271
0.0487245693802834	0.154606491327286	-0.0853046178817749	0.000948157103266567	-0.000951199850533158	-0.000762572977691889
0.0274261869490147	0.206585004925728	-0.111617662012577	0.00101994152646512	-0.00103175290860236	-0.00105714111123234
0.0694207698106766	0.121761120855808	-0.168382793664932	-0.000434169080108404	-0.000336916884407401	-0.000806474126875401
0.104964829981327	0.156869068741798	-0.151012539863586	2.35179886658443E-05	-0.000609215698204935	-0.000421854463638738
0.0598419271409512	0.107389509677887	-0.146889954805374	0.000768693862482905	0.000512077065650374	-4.349027221906E-05
0.0692467764019966	0.152966618537903	-0.111569039523602	0.00108412699773908	-0.000108118336356711	-0.000346534885466099
0.059039294719696	0.132182404398918	-0.191171899437904	0.000793839106336236	-0.000550354714505374	0.000209129662835039
0.0352499410510063	0.127440929412842	-0.107706747949123	0.000891087984200567	-0.00103573687374592	-0.000434581801528111
0.0557549819350243	0.129978582262993	-0.191055953502655	0.000847361865453422	-0.000404652062570676	0.000162422336870804
0.100480288267136	0.137601390480995	-0.170937761664391	0.00113862997386605	-0.000509021105244756	-0.000786732533015311
0.119779229164124	0.123692035675049	-0.187585175037384	0.00106113229412585	0.00124548689927906	-0.000868040136992931
0.177928432822227	0.163414224982262	-0.170951381325722	0.000591740303207189	0.000570390373468399	-0.000384133687475696
0.133929699659348	0.126933798193932	-0.201918408274651	-0.000156041802256368	0.000900041020940989	-0.000684032973367721
0.0773453861474991	0.145285874605179	-0.227693647146225	0.00193804048467427	-0.000558293424546719	-0.000518109125550836
0.0175443254411221	0.1166682690382	-0.211475223302841	0.00185076869092882	-6.55858457321301E-05	-0.000320059363730252
-0.0446209236979485	0.0810565277934074	-0.213260754942894	0.00143243721686304	-0.00112959207035601	-4.36302761954721E-05
0.00388957606628537	0.115298010408878	-0.164753168821335	0.00134178099688143	-0.00190234603360295	-0.000216193002415821
-0.0125987064093351	0.0985981225967407	-0.170886799693108	0.000524467555806041	-0.0016271616332233	0.000282095919828862
-0.0235206354409456	0.117856800556183	-0.19560606777668	0.00176105601713061	-0.00130069616716355	-1.26398781503667E-05
0.0463806539773941	0.145338326692581	-0.129506573081017	0.00115454907063395	-0.00127417675685138	-0.000267403927864507
0.0283697303384542	0.126963749527931	-0.150778785347939	0.00164622883312404	-0.000458042457466945	-0.000302720116451383
0.0398513004183769	0.107071116566658	-0.143732219934464	0.000815321924164891	-0.00112096138764173	0.000332496740156785
0.00277379201725125	0.122181639075279	-0.155408799648285	0.00173849915154278	-0.000859295658301562	-0.000346283748513088
-0.0246883425861597	0.0819900706410408	-0.150264889001846	0.00166133278980851	-0.00196441728621721	-0.000946516694966704
-0.0250528082251549	0.130195245146751	-0.195340171456337	0.000952178263105452	-0.00190455431584269	-0.000668804626911879
-0.00417850445955992	0.101211376488209	-0.160602778196335	0.000417560018831864	-0.00176855409517884	-0.000568918942008168
0.0711854174733162	0.127660498023033	-0.158743649721146	0.00063967757159844	-0.00129611126612872	-0.000853071629535407
0.0638007298111916	0.118222653865814	-0.17632745206356	0.000780139700509608	-0.000466383789898828	-0.000650683999992907
0.0697411522269249	0.121412597596645	-0.127572894096375	0.00170245137996972	3.58713732566684E-05	-0.000621122133452445
0.0863873958587646	0.0893458351492882	-0.183402538299561	0.00197553657926619	-0.000309501687297598	-0.00056989339645952
0.0893178358674049	0.0781039297580719	-0.1585823148489	0.00175349588971585	-0.000329047616105527	8.08094555395655E-05
0.112013749778271	0.105602756142616	-0.180306077003479	0.00222518551163375	-0.000396685412852094	0.000383185630198568
0.0628299191594124	0.0702791586518288	-0.149885192513466	0.00148377427831292	-0.000352405593730509	-0.000265238020801917
0.0505208782851696	0.0936005190014839	-0.14952078461647	0.00163898477330804	-0.00100015569478273	-0.000651217414997518
-0.0106251100078225	0.121744692325592	-0.191463783383369	0.00103678111918271	-0.000934307696297765	-0.000136988921440206
-0.00402730703353882	0.152842283248901	-0.161461979150772	0.00103965564630926	-0.00174661539494991	-4.17654773627874E-05
-0.0587578602135181	0.117225244641304	-0.191849201917648	9.06131972442381E-05	-0.00171400071121752	-0.000876376463565975
-0.0362999401986599	0.14031320810318	-0.209077209234238	0.00121548015158623	-0.00318476581014693	-0.000398416392272338
-0.0415681675076485	0.132454454898834	-0.231019169092178	0.000337771431077272	-0.00232871132902801	-0.000682989892084152
-0.00102506426628679	0.137364968657494	-0.108239889144897	0.00128560524899513	-0.000901074439752847	-0.000328946916852146
0.0793584063649178	0.160601645708084	-0.107677564024925	0.000860320113133639	-0.000834786565974355	-0.000200289287022315
0.109890580177307	0.144066959619522	-0.150939881801605	0.000831176294013858	-0.000525110051967204	5.28866185049992E-05
0.0860341340303421	0.14996936917305	-0.0681682601571083	0.000862937653437257	0.000233816506806761	-0.000222743808990344
0.121131926774979	0.22156623005867	-0.045889388769865	0.000476347835501656	0.000557457737158984	-0.00070108036743477
0.119350112974644	0.248295485973358	-0.0949863716959953	-0.00120484782382846	-0.000456318521173671	-0.00106012134347111
0.0498860813677311	0.267398536205292	-0.182669997215271	-0.00110460526775569	-0.00137803063262254	-0.00141489249654114
0.052222665399313	0.264091730117798	-0.205858945846558	-0.00188952998723835	-0.00119053781963885	-0.00097500451374799
0.025890689343214	0.275802403688431	-0.253300696611404	-0.00092513405252248	-0.00204098131507635	-0.00105676730163395
0.0696625262498856	0.236660376191139	-0.249525517225266	-0.000698279647622257	-0.00165997142903507	-1.66480785992462E-05
0.0637045651674271	0.192848712205887	-0.208798572421074	0.000657563505228609	-0.00138536957092583	-3.10335635731462E-05
0.0396809764206409	0.118173785507679	-0.261116564273834	0.00130429759155959	-0.00212289928458631	0.000455709727248177
0.0374484285712242	0.0547794438898563	-0.232455655932426	0.0032187772449106	-0.00262879487127066	0.000271665630862117
0.00358527945354581	0.0254670549184084	-0.26239413022995	0.00253081694245338	-0.00212079216726124	-0.000480318441987038
-0.00511111319065094	0.0369996652007103	-0.271968126296997	0.00349514209665358	-0.00160091381985694	0.00036848965100944
0.00980712007731199	0.0392997115850449	-0.294407039880753	0.00282394886016846	-0.00236693886108696	0.000491633312776685
0.00699161551892757	0.101224318146706	-0.216098487377167	0.00255581689998508	-0.0028053808491677	-1.88356643775478E-05
0.0288205314427614	0.0402205176651478	-0.268793314695358	0.00207888893783093	-0.00212354632094502	0.000564027170185
0.0757991224527359	0.136476874351501	-0.211774170398712	0.00193237653002143	-0.00182612403295934	0.000218331188079901
0.052057757973671	0.106995441019535	-0.195935398340225	0.000751703977584839	-0.00133772240951657	0.000417556933825836
0.05891028419137	0.166459381580353	-0.19152669608593	0.000886357098352164	-0.0012775941286236	0.000234926832490601
0.0904486402869225	0.179226949810982	-0.171595931053162	0.000726650469005108	-0.00116362678818405	-0.000971030909568071
0.105150789022446	0.193821266293526	-0.202091306447983	-0.000334147975081578	-0.000975864299107343	-0.00138600426726043
0.167358532547951	0.281379252672195	-0.154292330145836	1.31752722154488E-05	-0.000211004735319875	-0.000990700908005238
0.145161166787148	0.242561787366867	-0.187975570559502	-0.00107482157181948	0.000251174729783088	-0.00211423891596496
0.224453777074814	0.273996382951736	-0.235774338245392	-0.000827722833491862	0.000528844422660768	-0.00139909377321601
0.202965036034584	0.242043495178223	-0.232141122221947	-0.000508179131429642	0.000997618539258838	-0.000873472832608968
0.217963963747025	0.181109070777893	-0.223263263702393	-2.50328757829266E-05	0.00115735491272062	-0.000290298892650753
0.198577031493187	0.159602120518684	-0.189684167504311	-0.000117530951683875	0.00182729586958885	0.000275271304417402
0.186725452542305	0.158749863505363	-0.236426591873169	0.00111353863030672	0.000745579309295863	0.000130265703774057
0.134581565856934	0.139628708362579	-0.280653208494186	0.000752391992136836	0.000147214290336706	-7.84610892878845E-05
0.0979083105921745	0.14996662735939	-0.258327424526215	0.000259288382949308	-0.00115857645869255	-0.00111323373857886
0.129280716180801	0.19606526196003	-0.218674123287201	0.000521277252119035	-0.000486648845253512	-0.00115080364048481
0.146878212690353	0.175702407956123	-0.254084885120392	-0.000162809636094607	-0.000292197510134429	-0.00087829859694466
0.207184076309204	0.14090421795845	-0.215623557567596	0.000744817487429827	0.000427479069912806	-0.00163326482288539
0.212733864784241	0.158153161406517	-0.204768970608711	0.00174466718453914	0.00102043338119984	4.78029178339057E-05
0.248567342758179	0.127543732523918	-0.197042092680931	0.00168163154739887	0.00166804844047874	0.00105944054666907
0.238848596811295	0.110324837267399	-0.202547192573547	0.000867166265379637	0.00189478509128094	0.00128344807308167
0.222394049167633	0.144260108470917	-0.196287125349045	0.0015843560686335	0.001485301181674	0.000269177631707862
0.164923876523972	0.168589010834694	-0.227610945701599	0.000621893093921244	7.74718937464058E-05	-0.000471329432912171
0.162910774350166	0.205857679247856	-0.184761539101601	-9.20127495191991E-05	-0.00029850791906938	-0.000709237065166235
0.127311274409294	0.247334957122803	-0.229505687952042	-0.000515985651873052	-0.000614866090472788	-0.000788389821536839
0.152966529130936	0.29121607542038	-0.149883016943932	-0.000131269203848206	-0.000394755421439186	-0.00128828024026006
0.126494199037552	0.214604035019875	-0.209755897521973	-0.00120349053759128	0.000325498636811972	-0.00219134986400604
0.168728619813919	0.222807496786118	-0.1436617821455	-9.60047400440089E-05	0.00115678552538157	-0.00170683232136071
0.197394654154778	0.182300701737404	-0.151486173272133	-0.000289008894469589	0.000647977809421718	-0.00184225209522992
0.218401148915291	0.253754466772079	-0.134445860981941	0.000683763879351318	0.000245387229369953	-0.00134163093753159
0.186839535832405	0.202636227011681	-0.127711817622185	0.000241909510805272	0.000489893718622625	-0.000539953995030373
0.205762043595314	0.211575657129288	-0.145107164978981	0.000174138433067128	0.000771652266848832	-0.000420148309785873
0.216876089572906	0.13225145637989	-0.168965563178062	0.000242456459091045	0.0011148153571412	0.00125954393297434
0.223902329802513	0.111431434750557	-0.167816668748856	0.00141344347503036	0.000684021681081504	0.00136166939046234
0.253601253032684	0.109592624008656	-0.218089953064919	0.00252523249946535	0.000960859528277069	0.00119512295350432
0.218576461076736	0.0370220504701138	-0.190641283988953	0.00394710339605808	0.00117730908095837	0.00120285805314779
0.202628165483475	0.0104776145890355	-0.192600384354591	0.00439201481640339	0.000819513748865575	9.40019090194255E-05
0.20683953166008	-0.03995431214571	-0.247989624738693	0.00529218930751085	0.000181312134373002	0.000173317006556317
0.175351858139038	-0.0409728214144707	-0.269562035799026	0.00541411247104406	0.000727744540199637	-0.000109667649667244
0.172718107700348	-0.00889664422720671	-0.234872341156006	0.0054916706867516	0.000186910110642202	-0.000234124338021502
0.151372715830803	-0.0201366282999516	-0.237171217799187	0.00374552025459707	0.000582081498578191	1.5329187590396E-05
0.172995030879974	0.110641978681087	-0.264115303754807	0.00347483670338988	0.000359290570486337	-9.59501558099873E-05
0.203679502010345	0.128960996866226	-0.255598306655884	0.0017564696026966	0.000442693068180233	-0.000650125031825155
0.206386461853981	0.134041041135788	-0.286822617053986	0.00165130756795406	0.000587712449487299	-0.000266708579147235
0.206730201840401	0.126842707395554	-0.209195628762245	0.00276385154575109	0.000966401363257319	0.000687233696226031
0.196709856390953	0.118219271302223	-0.205788597464561	0.00269264844246209	0.000126675091451034	0.00105323630850762
0.16114915907383	0.188943520188332	-0.171651005744934	0.00322267389856279	-0.00103385862894356	0.000919613521546125
0.160753667354584	0.21156507730484	-0.188799262046814	0.00221356120891869	-0.000488096993649378	0.000209934063605033
0.168265461921692	0.220593094825745	-0.183854773640633	0.000909299473278224	-0.000207066041184589	-0.000714525114744902
0.183164179325104	0.233829483389854	-0.249332472681999	0.000322520296322182	0.000923469895496964	-0.000718477356713265
0.22180800139904	0.255627185106277	-0.213164165616035	0.00042568554636091	0.00120224617421627	-0.00113959144800901
0.274238288402557	0.253158330917358	-0.225245133042336	0.00119029299821705	0.00120316899847239	-0.000776523142121732
0.274456679821014	0.268212854862213	-0.155666381120682	0.000126465820358135	0.0021673128940165	-0.00132273370400071
0.249462574720383	0.294493466615677	-0.178308814764023	8.54064710438252E-05	0.00206215190701187	-0.00122229324188083
0.223321333527565	0.295615524053574	-0.1974927932024	-0.00061807205202058	0.00067665841197595	-0.000943167367950082
0.211861729621887	0.370384395122528	-0.210660621523857	-0.000524154456797987	0.000538646650966257	-0.00130329409148544
0.175531357526779	0.414340227842331	-0.193990796804428	-0.00120846054051071	-0.00108444294892251	-0.0019066862296313
0.139727428555489	0.432100504636765	-0.200219109654427	-0.00234770635142922	-0.000907459354493767	-0.00186841352842748
0.114840500056744	0.457093387842178	-0.21248459815979	-0.00327960634604096	-0.000974011491052806	-0.00310577335767448
0.0789097845554352	0.478017359972	-0.232737898826599	-0.00399182038381696	-0.00104286696296185	-0.0023586240131408
0.0563161410391331	0.51418399810791	-0.252324730157852	-0.00411344086751342	-0.00231395242735744	-0.00170129002071917
0.0570140704512596	0.513739705085754	-0.192533627152443	-0.00293307239189744	-0.00334731466136873	-0.00293150474317372
0.0502883642911911	0.475233197212219	-0.237078666687012	-0.00265276967547834	-0.00266070174984634	-0.00205250945873559
0.016990365460515	0.441937476396561	-0.277379989624023	-0.00200812891125679	-0.00331268552690744	-0.00129366351757199
0.00610824348405004	0.420730471611023	-0.28406348824501	-0.00200769957154989	-0.00366254081018269	-0.00239817006513476
0.0327069200575352	0.403315871953964	-0.346773386001587	-0.00109501264523715	-0.00315996212884784	-0.000590294424910098
-0.029721112921834	0.369544416666031	-0.305623263120651	-0.000654777337331325	-0.0044687632471323	-0.00196214579045773
0.00282717891968787	0.347460180521011	-0.300431102514267	-0.000542319263331592	-0.00478154979646206	0.000368558918125927
-0.0424522124230862	0.31214514374733	-0.203410789370537	-0.00106868078000844	-0.00438549928367138	-0.000859212188515812
0.01736219227314	0.343572586774826	-0.331513732671738	0.000519702793098986	-0.00453060306608677	-0.00326447235420346
-0.00195507216267288	0.35171639919281	-0.437713652849197	-0.0014842179371044	-0.00360673433169723	0.0012570054968819
0.0382462628185749	0.322443455457687	-0.415728688240051	-0.00129400007426739	-0.00245932349935174	-0.00053341977763921
0.136998876929283	0.318469136953354	-0.223416954278946	-0.000566642731428146	-0.00131519883871078	-0.00204485165886581
0.229856938123703	0.319205284118652	-0.309833198785782	-3.61644997610711E-05	-3.70532507076859E-05	-0.00112782325595617
0.226382777094841	0.311284452676773	-0.449471980333328	-0.0011462124530226	0.000507782504428178	0.000976192066445947
0.204521387815475	0.339062124490738	-0.311836242675781	-0.000813706661574543	0.000522616202943027	-0.00073198153404519
0.285907328128815	0.263304322957993	-0.364067554473877	0.00120094243902713	0.000816139450762421	-0.000899008999112993
0.290296077728271	0.276865571737289	-0.45567113161087	-3.46687556884717E-05	0.00123911851551384	0.000992054236121476
0.245782002806664	0.27093717455864	-0.343653678894043	0.000403449026634917	0.0002791142615024	-0.00102715694811195
0.283985793590546	0.309023886919022	-0.400034487247467	0.000267903902567923	-6.29578498774208E-05	-0.00101663044188172
0.254263639450073	0.339376151561737	-0.394927710294724	0.000100627352367155	0.000948270841035992	0.000472714513307437
0.324007213115692	0.353359162807465	-0.402447909116745	-0.000594995683059096	0.000546192342881113	5.25603209098335E-05
0.342964619398117	0.338447421789169	-0.367454677820206	-0.00123390078078955	0.00231096637435257	-1.93895120901288E-05
0.387022644281387	0.368532627820969	-0.326887220144272	-0.000935833028052002	0.00214318023063242	-0.000388967950129882
0.373606622219086	0.326239854097366	-0.325800687074661	-0.00129033625125885	0.00258906884118915	-0.0010446960804984
0.374730587005615	0.33435994386673	-0.352828651666641	-0.00110433099325746	0.001839195843786	-0.000520898785907775
0.384882062673569	0.347839891910553	-0.420132249593735	0.000312775926431641	0.00180195632856339	-0.00100476446095854
0.381992936134338	0.332468599081039	-0.510551273822784	-0.00180222629569471	0.00226177182048559	-0.000115448980068322
0.392695486545563	0.36448734998703	-0.421112358570099	-0.000124779253383167	0.0022510311100632	-0.000673503847792745
0.371089220046997	0.314181536436081	-0.394911855459213	-0.000270775810349733	0.00226073479279876	-0.000767567194998264
0.272845059633255	0.316407442092896	-0.432947546243668	-0.000451218220405281	0.00154437310993671	-7.80147602199577E-05
0.236467704176903	0.322798639535904	-0.354875266551971	0.000351111724739894	-0.00087706366321072	-0.00244133174419403
0.210164770483971	0.277831643819809	-0.353949427604675	0.000657241675071418	-0.00108489580452442	-0.00283062062226236
0.20785465836525	0.287140488624573	-0.434224128723145	-0.000212009399547242	-0.00160308496560901	6.37656485196203E-05
0.165991649031639	0.304605185985565	-0.499898940324783	-0.000588460534345359	-0.00118834211025387	-0.00032427764381282
0.222683653235435	0.314704477787018	-0.582826733589172	-0.000360074802301824	-0.00117903517093509	0.000443218974396586
0.236920759081841	0.290163069963455	-0.447123289108276	0.0001667949691182	-0.000692450907081366	0.000488359306473285
0.243390664458275	0.249804779887199	-0.512403666973114	-0.00017253051919397	-0.000392543181078509	0.000627009954769164
0.300153523683548	0.215252622961998	-0.462983578443527	0.000450004590675235	0.001347626443021	0.000882396998349577
0.317580580711365	0.199429929256439	-0.402719110250473	0.00201871898025274	0.00155249959789217	-0.000102207144664135
0.359002560377121	0.19048798084259	-0.450668901205063	0.00163253082428128	0.0022018498275429	0.00024332373868674
0.368054807186127	0.190823152661324	-0.354218125343323	0.00198445888236165	0.00260567618533969	9.50377070694231E-05
0.303284674882889	0.150296315550804	-0.416951149702072	0.00194609060417861	0.00187934853602201	0.000624133448582143
0.203540563583374	0.17149131000042	-0.41811865568161	0.00259108236059546	0.000357989396434277	0.00044536788482219
0.188420042395592	0.14912337064743	-0.430665165185928	0.00250124000012875	-0.000910584349185228	1.94177519006189E-05
0.196187704801559	0.15234375	-0.445971548557281	0.00113885465543717	-0.000962349935434759	0.000614356016740203
0.219226762652397	0.205482631921768	-0.488181322813034	0.0018645430682227	-0.000572561635635793	0.000278057705145329
0.236994534730911	0.201703652739525	-0.448021799325943	0.00226502469740808	0.000296677259029821	0.000160918061737902
0.202673122286797	0.148986756801605	-0.462156236171722	0.00188536837231368	0.000266402057604864	0.000490048318170011
0.216828584671021	0.15841580927372	-0.50567752122879	0.00209240475669503	-0.000165057295816951	0.000676480238325894
0.191157057881355	0.16062767803669	-0.493047595024109	0.00223126239143312	-0.000477547233458608	0.000698325748089701
0.206252440810204	0.228245794773102	-0.502095639705658	0.00248858751729131	-0.00133973453193903	0.000778511632233858
0.126184344291687	0.187755569815636	-0.442391514778137	0.00155475712381303	-0.00124081748072058	0.000394218397559598
0.154697418212891	0.19151508808136	-0.508428394794464	0.000557301740627736	-0.00157083640806377	0.000567961484193802
0.166493803262711	0.230047553777695	-0.481466561555862	0.00103513640351593	-0.00175835972186178	0.000247697957092896
0.147290363907814	0.224569201469421	-0.482024341821671	0.000438768154708669	-0.00137808464933187	0.000122634097351693
0.193144783377647	0.296904474496841	-0.542046308517456	0.000886644527781755	-0.00221491837874055	-8.14729937701486E-05
0.152896881103516	0.241513833403587	-0.510493338108063	-0.00025478849420324	-0.00174788665026426	-0.00133156788069755
0.191344544291496	0.296914756298065	-0.495277255773544	-0.000702039862517267	-0.00240048905834556	-0.000331355666276068
0.187308728694916	0.374336808919907	-0.496096730232239	-0.00155064603313804	-0.00159581622574478	-0.000669268833007663
0.190548166632652	0.385044753551483	-0.518937051296234	-0.00299428054131567	-0.00202859868295491	-0.000842048495542258
0.263824641704559	0.432191669940948	-0.504943549633026	-0.00243061943911016	-0.00115807494148612	-0.000561015971470624
0.296771347522736	0.419011503458023	-0.430035412311554	-0.00256879371590912	0.000390490342397243	-0.000698406191077083
0.344075620174408	0.407724231481552	-0.387723803520203	-0.00212647416628897	0.00117086002137512	-0.00164687109645456
0.311653912067413	0.407168239355087	-0.42709693312645	-0.00193847680930048	0.00052499573212117	-0.00176236883271486
0.34180560708046	0.420555621385574	-0.452605932950974	-0.00107822963036597	-0.000303778273519129	-0.00148102606181055
0.359651386737823	0.386476933956146	-0.466230273246765	-0.003020697273314	0.000918046396691352	-0.00172648939769715
0.428815007209778	0.401951044797897	-0.394353777170181	-0.0014327970566228	0.00164537527598441	-0.00156586535740644
0.496016204357147	0.456804156303406	-0.467254191637039	-0.00242212763987482	0.00259679136797786	0.000162600466865115
0.514380991458893	0.410346031188965	-0.441274464130402	-0.0037607226986438	0.00381493102759123	2.52835216087988E-05
0.52594256401062	0.448486268520355	-0.4263935983181	-0.00307346880435944	0.00350176449865103	-0.000716842769179493
0.482540875673294	0.431709736585617	-0.46645724773407	-0.00334544805809855	0.00379362958483398	-0.000654922798275948
0.452518284320831	0.39733812212944	-0.487543910741806	-0.00297393486835063	0.00196229736320674	-0.00105209986213595
0.410518109798431	0.404612571001053	-0.452335625886917	-0.00184206990525126	0.00119024666491896	-0.00119448942132294
0.36142486333847	0.322776883840561	-0.48266389966011	-0.00166239158716053	0.00128809071611613	-0.00122204341460019
0.344303101301193	0.300037175416946	-0.4903744161129	-0.000652317015919834	0.000611383002251387	-0.00134358403738588
0.31756916642189	0.282947778701782	-0.455764621496201	-0.000300128769595176	0.000837726984173059	-0.00122962438035756
0.292331606149673	0.216278478503227	-0.54087096452713	0.000112788562546484	0.000276119768386707	0.000369702960597351
0.301037102937698	0.211239010095596	-0.463083326816559	0.000829991884529591	-0.000146058417158201	0.00105793075636029
0.308709442615509	0.189032331109047	-0.500917971134186	0.00124119687825441	0.000278830993920565	0.000770152546465397
0.314415842294693	0.138460457324982	-0.553741991519928	0.00151281792204827	8.73426979524083E-05	0.00153915770351887
0.325251430273056	0.176734387874603	-0.523214757442474	0.00143648509401828	0.000733683118596673	0.00140990212094039
0.377593159675598	0.217837408185005	-0.483974874019623	0.00112126988824457	0.00175283418502659	0.00154905929230154
0.367720574140549	0.176229953765869	-0.458344131708145	0.000417669449234381	0.00180876755621284	0.00155526888556778
0.427192568778992	0.284053027629852	-0.412826240062714	0.000571904703974724	0.00239111133851111	0.000608710921369493
0.360754758119583	0.316964626312256	-0.395646154880524	-0.000191780010936782	0.00221137679181993	-0.000445946876425296
0.373184621334076	0.379475831985474	-0.391991943120956	-0.00189681828487664	0.000872363278176636	-0.00118767900858074
0.332147806882858	0.384852588176727	-0.405023634433746	-0.00352338398806751	0.000663792015984654	-0.002423538826406
0.298574894666672	0.485147088766098	-0.431746035814285	-0.00395579170435667	-0.000548640673514456	-0.00316568207927048
0.246763631701469	0.495333939790726	-0.446963310241699	-0.00508620822802186	-0.000552757410332561	-0.00308942515403032
0.248207807540894	0.505578637123108	-0.500562787055969	-0.00509552238509059	-0.00192630349192768	-0.00244808290153742
0.280636250972748	0.522492349147797	-0.446587473154068	-0.00574260530993342	-0.00242289341986179	-0.00121005484834313
0.260982096195221	0.455474227666855	-0.493124753236771	-0.00441025989130139	-0.00149665819481015	-0.00104517058935016
0.289324462413788	0.44963538646698	-0.476352393627167	-0.0040303273126483	-0.000868045317474753	-0.000191533297766
0.306540846824646	0.412381082773209	-0.500075578689575	-0.00350449234247208	0.000103397251223214	-0.00080167077248916
0.303266018629074	0.360297977924347	-0.494517624378204	-0.00344186066649854	0.000185908051207662	-0.00119816302321851
0.325275897979736	0.304207175970078	-0.513603270053864	-0.00146440323442221	0.000332152674673125	-0.00116015947423875
0.319750875234604	0.279265403747559	-0.419583141803741	-0.00185441819485277	0.00107838294934481	-0.000362125691026449
0.317468822002411	0.25249856710434	-0.443726986646652	-0.000584108754992485	0.000705182377714664	-0.000693266279995441
0.323611468076706	0.26059153676033	-0.4129778444767	0.000158372029545717	-0.000238360793446191	-0.000534576363861561
0.306831896305084	0.227210462093353	-0.465213119983673	-0.000419421237893403	-0.000761914066970348	-0.000817423220723867
0.279233276844025	0.201262876391411	-0.379163086414337	2.1182877389947E-06	-0.00077218993101269	-0.000255677179666236
0.283699125051498	0.1960439234972	-0.427703529596329	0.000104082231700886	-0.000233596103498712	0.000280825654044747
0.267964035272598	0.171335652470589	-0.481153011322021	0.000335963297402486	0.000107990075775888	0.00107651005964726
0.299278914928436	0.151860237121582	-0.389187902212143	0.00103900581598282	-0.000106470288301352	0.00144045660272241
0.240858480334282	0.131573691964149	-0.414795905351639	0.00156946084462106	4.11785695177969E-05	0.00100872025359422
0.246525704860687	0.156580358743668	-0.419689804315567	0.00105080788489431	-0.000565792957786471	0.000939346675295383
0.230533018708229	0.16128696501255	-0.461946338415146	0.000741228519473225	-0.00116203259676695	-8.022939437069E-05
0.196985423564911	0.154882237315178	-0.410752356052399	-8.01625137683004E-05	-0.00178823003079742	-0.00028360853320919
0.221952393651009	0.270897209644318	-0.428729265928268	-0.000997942755930126	-0.00187472580000758	-0.000752306601498276
0.23382368683815	0.296233206987381	-0.449781209230423	-0.00129269959870726	-0.00075422809459269	-0.00120832643005997
0.263936698436737	0.276266753673553	-0.423530340194702	-0.00176127557642758	-0.000845685892272741	-0.00115877971984446
0.273638099431992	0.315345644950867	-0.445991516113281	-0.00245279935188591	0.000173887354321778	-0.00114562723319978
0.292876303195953	0.364792495965958	-0.378529697656631	-0.00329109909944236	3.19763421430252E-05	-0.000498021778184921
0.265489518642426	0.407029628753662	-0.432231962680817	-0.00357008120045066	-1.20811055239756E-05	-0.000273547571850941
0.261811584234238	0.353543967008591	-0.379047900438309	-0.00400058599188924	0.00012113058619434	-0.000801636721007526
0.267843991518021	0.361650079488754	-0.382197558879852	-0.00311158923432231	-2.41693624047912E-06	-0.000994959264062345
0.29613983631134	0.37930092215538	-0.365174889564514	-0.00319136888720095	-0.000726310419850051	-0.000702562276273966
0.303719371557236	0.326067358255386	-0.395289182662964	-0.00306727853603661	-0.000269826879957691	-0.000458680908195674
0.279019236564636	0.297601610422134	-0.332389026880264	-0.00209450488910079	-0.000804791343398392	-0.00119680014904588
0.286983907222748	0.294875591993332	-0.307278364896774	-0.00259484723210335	0.000258101063081995	-0.000766277778893709
0.298206627368927	0.315709948539734	-0.315647780895233	-0.00224025011993945	0.000145436628372408	-0.000767625635489821
0.310602962970734	0.323074758052826	-0.350669503211975	-0.00232364214025438	-0.000107972162368242	-0.000615723722148687
0.328996598720551	0.307585924863815	-0.413226455450058	-0.00339266611263156	-0.000167041420354508	4.25409007220878E-06
0.352488577365875	0.354976713657379	-0.308594763278961	-0.00333328335545957	0.000941856298595667	-5.87386493862141E-05
0.340492159128189	0.299072563648224	-0.318606525659561	-0.00246471120044589	0.000748405989725143	-0.00111461116466671
0.404190719127655	0.30506494641304	-0.325543075799942	-0.00128877849783748	0.00112773827277124	-0.000887812580913305
0.392999768257141	0.231196507811546	-0.277573794126511	-0.00110980297904462	0.00184230192098767	-0.000582498323637992
0.400419890880585	0.229255154728889	-0.281182795763016	-1.58598486450501E-05	0.00220092479139566	-0.00033535817055963
0.35985866189003	0.180338740348816	-0.251818627119064	0.000315154640702531	0.00280019990168512	0.000298517988994718
0.263700723648071	0.116053201258183	-0.362650603055954	-0.000445186335127801	0.00260675908066332	0.000470611033961177
0.277971148490906	0.161108642816544	-0.327187687158585	0.000141120282933116	0.000961490266490728	0.000209005054784939
0.265176087617874	0.13452585041523	-0.314346075057983	8.62694942043163E-05	-0.000444077188149095	0.000209698657272384
0.263992726802826	0.183113530278206	-0.29813352227211	-0.000273711018962786	0.000661992351524532	0.000490882492158562
0.246024534106255	0.213703334331512	-0.281333535909653	-0.000354708696249872	-0.000847407209221274	0.000359606900019571
0.227318957448006	0.237231895327568	-0.256460130214691	-0.000416179245803505	-0.00107276986818761	0.000680563796777278
0.259766399860382	0.227299854159355	-0.255323022603989	-0.00115192111115903	-0.00130548048764467	3.85009261663072E-05
0.194953486323357	0.248103782534599	-0.264529287815094	-0.00117347750347108	-0.00100951374042779	-0.000382338068448007
0.243174478411675	0.240937620401382	-0.279756516218185	-0.00119123421609402	-0.00143776962067932	-0.00109890883322805
0.248743742704391	0.230446547269821	-0.285606026649475	-0.0014036901993677	-7.60475813876837E-05	-0.000207970850169659
0.318341732025146	0.241015911102295	-0.227980718016624	-0.00198450847528875	0.000769488338846713	-0.000440001778770238
0.341719835996628	0.225915238261223	-0.253518521785736	-0.0011088652536273	0.00232907850295305	8.8756722107064E-05
0.431512445211411	0.227514520287514	-0.216054677963257	-0.00118496071081609	0.00261154980398715	-0.000544994021765888
0.402530491352081	0.262133061885834	-0.245050102472305	-0.00200369488447905	0.00369572732597589	0.000246079638600349
0.406567990779877	0.249029293656349	-0.273265033960342	-0.00187481183093041	0.00220957305282354	-0.000877117156051099
0.371758848428726	0.199869528412819	-0.308674156665802	-0.0020897937938571	0.00201524025760591	-0.00074779981514439
0.371834486722946	0.212132632732391	-0.273086965084076	-0.00125016015954316	0.000826813513413072	-0.000897278019692749
0.350220203399658	0.243269041180611	-0.258397996425629	-0.00161112798377872	0.00132757425308228	5.84816370974295E-05
0.374234884977341	0.248256176710129	-0.257485717535019	-0.00129021424800158	0.000417541654314846	-0.000130296684801579
0.367783427238464	0.275110960006714	-0.266944140195847	-0.00248507410287857	0.00105138879735023	-0.000462333875475451
0.367537677288055	0.282754004001617	-0.250581800937653	-0.00257714977487922	0.00114290870260447	1.26896802612464E-05
0.401080220937729	0.311937004327774	-0.244370266795158	-0.00201162020675838	0.000629775924608111	-0.000569138675928116
0.385119259357452	0.280102670192719	-0.301463484764099	-0.00223469687625766	0.00138098874595016	-0.000319983344525099
0.374859064817429	0.259067565202713	-0.284512668848038	-0.00217749457806349	0.0021488219499588	-1.78042671450385E-06
0.345169842243195	0.255621314048767	-0.280162334442139	-0.00242063240148127	0.00132344989106059	-0.000436434376752004
0.372370094060898	0.286372095346451	-0.27120304107666	-0.00151236727833748	0.00131243583746254	-2.14410902117379E-05
0.397305727005005	0.301054984331131	-0.305982351303101	-0.00215666671283543	0.00134551513474435	-0.000178218222572468
0.343381136655808	0.31119641661644	-0.245267570018768	-0.00176961370743811	0.000538679189048707	-0.000506017124280334
0.334946483373642	0.320166528224945	-0.255613505840302	-0.00344024249352515	-0.000182093805051409	-0.00061482354067266
0.345832765102386	0.306707948446274	-0.312261253595352	-0.0033190397080034	0.000512449361849576	-0.000276301871053874
0.379238992929459	0.357155501842499	-0.274284392595291	-0.00232382258400321	0.000837322906590998	-0.00141055684071034
0.389913082122803	0.327722936868668	-0.292307287454605	-0.0028649743180722	0.00178068107925355	-0.00103954900987446
0.422396242618561	0.351154327392578	-0.218253061175346	-0.00173249840736389	0.00198710639961064	-0.000350183458067477
0.454220533370972	0.309958755970001	-0.287574350833893	-0.00275118905119598	0.00276872934773564	-0.00044332756078802
0.402753889560699	0.305294364690781	-0.292827636003494	-0.00315292598679662	0.00217762240208685	-0.00065071665449068
0.386438518762589	0.340090095996857	-0.283190965652466	-0.00264222081750631	0.00172827392816544	-0.00125035119708627
0.393469154834747	0.368441462516785	-0.33248969912529	-0.00245488248765469	0.0012734312331304	-0.000462708645500243
0.383423388004303	0.318847686052322	-0.244251772761345	-0.00272341165691614	0.00137492723297328	-0.00113711121957749
0.379812449216843	0.291850179433823	-0.265951812267303	-0.00215095118619502	0.00208747060969472	-0.000732744112610817
0.377200901508331	0.281752377748489	-0.279981315135956	-0.00250276969745755	0.00160563352983445	-0.000383249222068116
0.376100897789001	0.299854636192322	-0.31855782866478	-0.00216967915184796	0.00124290829990059	-0.000634983589407057
0.30899053812027	0.301125049591064	-0.354885548353195	-0.00267699570395052	0.000677516800351441	-0.000722596421837807
0.281286299228668	0.277726709842682	-0.28575211763382	-0.00216851849108934	-0.000283592584310099	-0.000445293873781338
0.296599745750427	0.274831086397171	-0.29918771982193	-0.00225253123790026	-2.16503285628278E-05	-0.000102527163107879
0.270537376403809	0.264488041400909	-0.279488265514374	-0.000944936648011208	0.000238089560298249	-0.000872556585818529
0.261871367692947	0.227443650364876	-0.30985426902771	-0.000652075279504061	-0.000299256847938523	-0.000701233802828938
0.280517965555191	0.183231309056282	-0.31463161110878	-0.000948330853134394	0.000212346552871168	-0.000199144385987893
0.245987102389336	0.192966654896736	-0.319756597280502	-0.000351183902239427	-0.00011956845264649	0.000126097991596907
0.276533424854279	0.228349909186363	-0.337909162044525	-0.000928356952499598	-0.00089764193398878	0.000315861369017512
0.25227552652359	0.217695653438568	-0.281274914741516	-0.000941729289479554	-0.000518109824042767	9.63132551987655E-05
0.247495159506798	0.19732803106308	-0.324948340654373	-0.000810091616585851	-0.00132485234644264	0.000269569281954318
0.258017152547836	0.174830004572868	-0.340130835771561	-0.000735165842343122	0.000113746500574052	-0.00058530509704724
0.296064823865891	0.18139611184597	-0.370098114013672	-0.000259667169302702	0.000258364016190171	-0.000267414085101336
0.351513475179672	0.140329107642174	-0.320264935493469	0.000659930519759655	0.000642233528196812	-0.000153317538206466
0.30894535779953	0.149299994111061	-0.317551374435425	-0.000332995259668678	0.00140036607626826	-0.00015968804655131
0.336531937122345	0.145324230194092	-0.317026615142822	-0.00020831915026065	0.00170052493922412	-8.49222196848132E-05
0.293632507324219	0.181148543953896	-0.300120145082474	-0.000191292914678343	0.000986584927886724	-0.00043223294778727
0.325454354286194	0.187598958611488	-0.357514590024948	-0.000622877618297935	-0.000189565165783279	1.5493860701099E-05
0.30365914106369	0.166664734482765	-0.335432142019272	-0.000564726418815553	0.000493287632707506	-0.000200623500859365
0.319962501525879	0.169481202960014	-0.309709817171097	-0.000746406731195748	0.00125171581748873	9.13737167138606E-05
0.305586874485016	0.124220542609692	-0.335425525903702	-0.000509010336827487	0.00108124548569322	8.17183245089836E-05
0.281885951757431	0.172913208603859	-0.304192304611206	0.000295684265438467	-0.000256663653999567	-0.000487270910525694
0.253662467002869	0.128656312823296	-0.332754701375961	-0.000923871411941946	4.54728615295608E-05	0.000206960583454929
0.270350277423859	0.175941109657288	-0.3138567507267	-0.000655297422781587	-0.000339927937602624	-0.000565556052606553
0.312930375337601	0.178999364376068	-0.334752023220062	0.000211672013392672	-0.000310215342324227	-0.000204077790840529
0.327174186706543	0.182206124067307	-0.364367693662643	-2.71789213002194E-05	0.000494037580210716	-0.000594967161305249
0.329709649085999	0.136142700910568	-0.360201507806778	-0.000134420712129213	0.00115966843441129	-0.000264242466073483
0.295207560062408	0.145489439368248	-0.305396348237991	-0.000234799648751505	0.000754975364543498	0.000216388070839457
0.25997194647789	0.138069689273834	-0.318340837955475	-2.65202615992166E-05	-0.000489962636493146	-0.000104641934740357
0.19435541331768	0.167288333177567	-0.373254060745239	-0.000966432155109942	-0.000766011653468013	0.000134246598463506
0.201225399971008	0.222330212593079	-0.361407220363617	-0.00169724749866873	-0.001778150559403	0.000151631815242581
0.160483971238136	0.283478379249573	-0.33555668592453	-0.0025341862346977	-0.0022068815305829	-0.00083700189134106
0.10863895714283	0.312738090753555	-0.354670077562332	-0.00229699467308819	-0.00278173107653856	-0.000451783882454038
0.09763003885746	0.344174444675446	-0.382454186677933	-0.00340085662901402	-0.00281701609492302	-0.000341961334925145
0.0656524896621704	0.364882290363312	-0.379859179258347	-0.00404016487300396	-0.00361377373337746	-0.000164229160873219
0.055020060390234	0.364760100841522	-0.416887104511261	-0.00403149705380201	-0.00404369551688433	-0.001416458748281
0.0490980073809624	0.413364678621292	-0.392264008522034	-0.00412497809156775	-0.00447136489674449	-0.000990292057394981
0.032983485609293	0.423669844865799	-0.442264795303345	-0.00565177667886019	-0.00439980439841747	-0.000772591796703637
0.0104646282270551	0.529043436050415	-0.381794273853302	-0.00501343887299299	-0.00439512962475419	-0.000956165487878025
-0.0163356680423021	0.497088730335236	-0.392594516277313	-0.00697386683896184	-0.00525175221264362	-0.000948433647863567
-0.0942566990852356	0.53779125213623	-0.392929792404175	-0.00673109758645296	-0.00667107617482543	-0.00165833183564246
-0.0876207202672958	0.605451703071594	-0.414580255746841	-0.00715703703463078	-0.0064861262217164	-0.00216752756386995
-0.0966950282454491	0.597398519515991	-0.363861232995987	-0.00743475090712309	-0.00728322751820087	-0.00161951442714781
-0.117230296134949	0.561694383621216	-0.393802732229233	-0.00712930550798774	-0.00600397028028965	-0.00167304731439799
-0.0896743834018707	0.532163143157959	-0.336879134178162	-0.00704654911532998	-0.00636632274836302	-0.00147343403659761
-0.0701553225517273	0.528587877750397	-0.379508197307587	-0.00595956575125456	-0.00684184953570366	-0.00122043234296143
-0.135127320885658	0.501763164997101	-0.302239149808884	-0.00610727583989501	-0.00675769336521626	-0.00123353104572743
-0.166168168187141	0.464718520641327	-0.35005259513855	-0.0063026319257915	-0.00709996744990349	-0.00147031608503312
-0.201954707503319	0.528991639614105	-0.321320801973343	-0.00595740089192986	-0.00710492674261332	-0.00102442037314177
-0.212563753128052	0.51569402217865	-0.359564930200577	-0.00625564763322473	-0.00865332409739494	-0.00178212160244584
-0.22971223294735	0.47852286696434	-0.289667338132858	-0.00589747726917267	-0.00833290442824364	-0.00174585578497499
-0.228628024458885	0.439703822135925	-0.276053309440613	-0.00554302707314491	-0.00897478591650724	-0.00172161660157144
-0.199631094932556	0.352636098861694	-0.305361479520798	-0.00535999750718474	-0.0076926052570343	-0.00146828580182046
-0.0983555689454079	0.298810213804245	-0.32351365685463	-0.00360624236054718	-0.00760536454617977	-0.00131936895195395
-0.00127062923274934	0.197406366467476	-0.293971598148346	-0.0017628213390708	-0.00510737765580416	-0.000714905036147684
0.125643253326416	0.0734333172440529	-0.285116970539093	0.000356553238816559	-0.00274938903748989	-0.000161685718921944
0.299897968769073	-0.063727542757988	-0.224629476666451	0.00219245487824082	-0.000347847148077562	0.00104853697121143
0.441701292991638	-0.172046273946762	-0.262528747320175	0.00402432447299361	0.00322495796717703	0.00102291069924831
0.724812090396881	1.44117677211761	1.22952270507813	-0.256988972425461	-0.20846426486969	0.0209426451474428
-0.202506616711617	0.233664780855179	-1.03134560585022	0.00843916833400726	-0.0160958245396614	0.00067802204284817
0.260367035865784	-0.035658948123455	-0.390785396099091	0.00538756046444178	-0.00703195342794061	-0.0164987780153751
0.612932324409485	-0.167790621519089	-0.0445822738111019	0.00588979152962565	0.004648023750633	-0.00136589724570513
0.936741232872009	-0.426273226737976	-0.245373487472534	0.0119155719876289	0.0116135124117136	0.00441392930224538
1.07199442386627	-0.533015429973602	-0.22533056139946	0.0141667407006025	0.0123494677245617	0.00358401029370725
0.968898057937622	-0.581319451332092	-0.2260432690382	0.0140659408643842	0.0115646477788687	0.00313749816268682
0.765517950057983	-0.430070102214813	-0.189589276909828	0.0129310237243772	0.00661905016750097	0.00108122604433447
0.487957864999771	-0.290701419115067	-0.290416955947876	0.00841998402029276	0.00131033908110112	0.000375952658941969
0.332397639751434	-0.0902263000607491	-0.287414133548737	0.00535745359957218	-0.00291721569374204	-0.000759109621867538
0.181138843297958	0.0543713420629501	-0.287224739789963	0.00213689845986664	-0.00493078446015716	-0.00235094432719052
0.137322664260864	0.214506894350052	-0.277076661586761	-3.25694745697547E-05	-0.00541869085282087	-0.00307692750357091
0.107105165719986	0.387725591659546	-0.304465472698212	-0.00178165419492871	-0.0062860413454473	-0.00207069865427911
0.0302182249724865	0.354963928461075	-0.342808067798615	-0.00452863890677691	-0.00667098583653569	-0.00210370449349284
0.00966593902558088	0.485477209091187	-0.308306246995926	-0.00420067040249705	-0.00803579855710268	-0.00269284169189632
-0.0715678781270981	0.529386639595032	-0.403906613588333	-0.00601835548877716	-0.00919085927307606	-0.00232279975898564
-0.0663853213191032	0.486491560935974	-0.429895102977753	-0.00603635096922517	-0.0102396830916405	-0.002196847461164
-0.07611383497715	0.565412163734436	-0.379944741725922	-0.00452964846044779	-0.0109601002186537	-0.0031058844178915
-0.0825845301151276	0.451026558876038	-0.37149915099144	-0.00496722292155027	-0.00918620824813843	-0.00259019155055285
-0.0282990485429764	0.469240814447403	-0.351584583520889	-0.00411766581237316	-0.00823799334466457	-0.00304755428805947
0.0530572198331356	0.419103801250458	-0.323484688997269	-0.0029069094453007	-0.00808338075876236	-0.00252085365355015
0.0626937747001648	0.374536782503128	-0.354281485080719	-0.00327436299994588	-0.00689371675252914	-0.00213027931749821
0.0606745965778828	0.368308693170547	-0.429520577192307	-0.00123598705977201	-0.00689770793542266	-0.00273137376643717
0.0740820318460464	0.334095895290375	-0.352008402347565	-0.00160978024359792	-0.0069932509213686	-0.00223295344039798
0.0858740136027336	0.31930935382843	-0.408435583114624	-0.0016353604150936	-0.00704896124079823	-0.00211826339364052
0.131449177861214	0.300843179225922	-0.354336112737656	-0.00111592712346464	-0.00699875969439745	-0.00238052220083773
0.120889723300934	0.28207403421402	-0.327589780092239	-0.000761543225962669	-0.00606305524706841	-0.00250952108763158
0.125388890504837	0.225990891456604	-0.374957650899887	-0.000658916658721864	-0.0064145727083087	-0.00241604773327708
0.10503538697958	0.249409824609756	-0.360638916492462	0.000667754735331982	-0.00663376785814762	-0.00275917630642653
0.110490083694458	0.216896533966064	-0.348510712385178	0.000508130411617458	-0.00730146002024412	-0.0021817865781486
0.129747301340103	0.236455217003822	-0.383745133876801	0.000304919085465372	-0.00697821937501431	-0.00193248619325459
0.140300512313843	0.255713045597076	-0.392650574445724	-0.000520369503647089	-0.00646712444722652	-0.00219098851084709
0.159591481089592	0.229096099734306	-0.435865998268127	0.000407450221246108	-0.00620683701708913	-0.00154726079199463
0.119061939418316	0.261434465646744	-0.424183338880539	-0.000218226021388546	-0.00565862795338035	-0.00162431003991514
0.0964450314640999	0.213534653186798	-0.428149729967117	-0.000758312176913023	-0.0059759970754385	-0.0020994869992137
0.0740916132926941	0.215237870812416	-0.42535275220871	-0.000903804262634367	-0.00647666491568089	-0.00158516492228955
0.0903448984026909	0.231863290071487	-0.436031967401505	-0.00056543736718595	-0.0074554649181664	-0.00267907790839672
0.0869007259607315	0.228687688708305	-0.440746515989304	-0.000592191179748625	-0.00801072735339403	-0.0025468107778579
0.0740339457988739	0.225982740521431	-0.432038426399231	-0.000475542503409088	-0.00701253116130829	-0.00253988988697529
0.13091304898262	0.26396980881691	-0.461923211812973	8.45816757646389E-05	-0.00698645925149322	-0.00220661913044751
0.155415832996368	0.206064462661743	-0.462241262197495	-0.000159408606123179	-0.00445708027109504	-0.00149186071939766
0.205805778503418	0.185204610228539	-0.38019934296608	-0.000427586433943361	-0.00472250487655401	-0.000768378435168415
0.204670026898384	0.230366572737694	-0.445241987705231	0.00111986172851175	-0.00470515806227922	-0.000317699566949159
0.185187667608261	0.192243471741676	-0.43931582570076	0.000862524437252432	-0.00450415769591928	-0.00128160649910569
0.157093212008476	0.162845358252525	-0.427530229091644	0.000572086137253791	-0.00518329767510295	-0.000913633150048554
0.193139150738716	0.160899236798286	-0.391203492879868	0.000513779639732093	-0.00464889500290155	-0.00139496312476695
0.261891096830368	0.1811693161726	-0.467843115329742	0.000622745836153626	-0.00451545836403966	-0.00165952334646136
0.301377922296524	0.21682371199131	-0.396486073732376	0.000521311652846634	-0.00372993294149637	-8.81512387422845E-05
0.296007305383682	0.207558989524841	-0.505668461322784	0.000895236677024513	-0.00413122307509184	-0.00200952379964292
0.325180530548096	0.185572534799576	-0.407551050186157	0.000564479327294976	-0.00338457198813558	-0.00307787419296801
0.312510758638382	0.214489087462425	-0.4496029317379	0.000123481440823525	-0.00291392463259399	-0.00195105141028762
0.343277990818024	0.238062724471092	-0.449363082647324	-0.000321982719469815	-0.00349099934101105	-0.00216376525349915
0.339068531990051	0.268880575895309	-0.423974722623825	-0.000666041160002351	-0.00294856796972454	-0.00211194693110883
0.371985822916031	0.296859502792358	-0.426062732934952	-0.000515777210239321	-0.00263418350368738	-0.00306020281277597
0.387719929218292	0.355156868696213	-0.510235071182251	-0.00197263993322849	-0.00268850522115827	-0.00307725695893168
0.383139759302139	0.32193398475647	-0.472018718719482	-0.0019331038929522	-0.00241565378382802	-0.0024325274862349
0.368090152740479	0.310347080230713	-0.514445424079895	-0.00132592290174216	-0.003396384883672	-0.00284325983375311
0.307879000902176	0.318719923496246	-0.415490090847015	-0.00102637032978237	-0.00328615261241794	-0.00272808480076492
0.309450805187225	0.29753902554512	-0.445784062147141	-0.00144352472852916	-0.00339330080896616	-0.00290168425999582
0.323438256978989	0.293124943971634	-0.46943262219429	-0.000148865074152127	-0.00387155264616013	-0.00344861368648708
0.358588546514511	0.289634168148041	-0.478820115327835	0.000661217141896486	-0.00354083371348679	-0.00230819941498339
0.342380076646805	0.230879813432693	-0.425221890211105	0.000331633054884151	-0.00282751093618572	-0.00306436535902321
0.361351907253265	0.232145115733147	-0.38581594824791	0.000965731451287866	-0.00283027580007911	-0.00272722961381078
0.375026345252991	0.256015419960022	-0.361877709627151	0.000434695393778384	-0.00216593570075929	-0.00178018014412373
0.331119179725647	0.256974667310715	-0.376055210828781	-0.000269106385530904	-0.00235444284044206	-0.00194552016910166
0.32030862569809	0.267484813928604	-0.425313174724579	-0.000278076506219804	-0.00256834388710558	-0.00134317029733211
0.275463819503784	0.26288178563118	-0.403849869966507	-0.000605625449679792	-0.00332663115113974	-0.00180140824522823
0.208275139331818	0.224738359451294	-0.447239696979523	-0.000960172968916595	-0.00407674442976713	-0.00251601845957339
0.225470662117004	0.250925600528717	-0.415446430444717	-0.000289105402771384	-0.00496766297146678	-0.00293521746061742
0.285391092300415	0.214156940579414	-0.437475442886353	-0.000172839470906183	-0.00395972700789571	-0.00192287226673216
0.294525176286697	0.161889433860779	-0.423509210348129	0.000441972922999412	-0.00330174085684121	-0.00173714966513216
0.317989081144333	0.166382640600204	-0.374386161565781	0.0010416149161756	-0.00180746230762452	-0.00184652383904904
0.35056084394455	0.144938379526138	-0.313895732164383	0.00124767562374473	-0.00125024595763534	-0.001099708606489
0.277618795633316	0.144141912460327	-0.362357258796692	0.00118098978418857	-0.00255618151277304	0.000791284604929388
0.189604073762894	0.171613678336143	-0.427663803100586	0.00146803492680192	-0.00491109723225236	-0.000118192903755698
0.121860839426517	0.133128240704536	-0.442640453577042	0.000273380166618153	-0.00556764518842101	-0.000160307667101733
-0.00564930448308587	0.156420230865479	-0.454616725444794	0.000728342274669558	-0.00801387615501881	-0.00196283427067101
-0.0422209724783897	0.14289279282093	-0.567736506462097	0.0015835192753002	-0.00918371416628361	-0.00184508448000997
-0.0420197881758213	0.161878600716591	-0.478532403707504	0.00135113368742168	-0.0100276349112391	-0.000974040129221976
-0.0217789765447378	0.122450239956379	-0.616472125053406	0.00206119031645358	-0.0106203267350793	-0.000919758516829461
-0.0159017816185951	0.0148316575214267	-0.359965205192566	0.00293291034176946	-0.00824032537639141	-0.00210218364372849
0.113515637814999	0.0482139959931374	-0.366035670042038	0.00279524107463658	-0.00524859130382538	-8.24998005555244E-06
0.194726690649986	0.0654602497816086	-0.429035663604736	0.0024145629722625	-0.00384033680893481	-0.000625668792054057
0.237887278199196	0.0935900434851646	-0.432558387517929	0.00269839656539261	-0.00334766274318099	-0.000629940303042531
0.261988550424576	0.169373214244843	-0.254874736070633	0.00173548306338489	-0.0023914179764688	-0.00321799679659307
0.286401361227036	0.171711131930351	-0.486348778009415	0.00182843743823469	-0.00312979822047055	-0.00243916152976453
0.258812695741653	0.251725196838379	-0.413808703422546	0.000775900902226567	-0.00260194600559771	-0.00283146253786981
0.330271542072296	0.265081733465195	-0.439360320568085	-0.000639148871414363	-0.00226794881746173	-0.000858523708302528
0.344136327505112	0.212289348244667	-0.400286823511124	0.000960375356953591	6.32661158306291E-06	-0.00184868078213185
0.351706475019455	0.278950870037079	-0.320039600133896	2.5044277208508E-05	-0.000911437789909542	-0.00134998233988881
0.297372609376907	0.238124817609787	-0.456914365291595	0.000427697203122079	-0.00222359853796661	-0.00275572086684406
0.246170118451118	0.268964022397995	-0.477111667394638	0.000321838742820546	-0.00416295044124126	-0.00204517599195242
0.193742766976357	0.356793701648712	-0.605787217617035	-0.00124363019131124	-0.00604510307312012	-0.00245584989897907
0.129323869943619	0.346855163574219	-0.459814548492432	-0.00149106769822538	-0.00648296577855945	-0.00216472125612199
0.057155929505825	0.395050555467606	-0.431865781545639	-0.00209963810630143	-0.00698247365653515	-0.00206458033062518
0.0440636575222015	0.394229292869568	-0.527847588062286	-0.00218012509867549	-0.00785426422953606	-0.00209889025427401
0.0471734516322613	0.371813327074051	-0.504043817520142	-0.0018376752268523	-0.00734854442998767	-0.00287189171649516
0.105643399059772	0.314348965883255	-0.495444715023041	-0.0008319589542225	-0.00588073581457138	-0.00140784739051014
0.182733625173569	0.311618089675903	-0.465849548578262	0.000508676283061504	-0.00431643053889275	-0.00179917132481933
0.220804035663605	0.198755383491516	-0.482124358415604	3.85636885766871E-05	-0.00273514399304986	-0.00163853587582707
0.30098021030426	0.246226593852043	-0.524008333683014	0.00109081319533288	-0.00287124421447515	-0.00146105594467372
0.324603766202927	0.266117036342621	-0.501180469989777	0.0010403887135908	-0.00125142897013575	-0.00184532452840358
0.335604012012482	0.274767607450485	-0.505419671535492	0.000141355791129172	-0.00190355337690562	-0.00233056815341115
0.314216285943985	0.296602338552475	-0.483827978372574	-0.00040551953134127	-0.00182422285433859	-0.00282192463055253
0.313199818134308	0.333963066339493	-0.458049923181534	0.000533215585164726	-0.00179703847970814	-0.0023761629126966
0.318633675575256	0.34992179274559	-0.498882293701172	-0.000260342349065468	-0.00269855326041579	-0.0019364389590919
0.30265137553215	0.276291072368622	-0.515922963619232	-0.000425105565227568	-0.00332252751104534	-0.00204253778792918
0.236304745078087	0.225340321660042	-0.513476669788361	0.00134611793328077	-0.00325500476174057	-0.00284954160451889
0.260056674480438	0.229338303208351	-0.525733888149261	0.00228024134412408	-0.00329835107550025	-0.00260890042409301
0.313607841730118	0.248480647802353	-0.531018316745758	0.00256345188245177	-0.00300328969024122	-0.00153761135879904
0.360426366329193	0.230049476027489	-0.478860408067703	0.00330652156844735	-0.0024292750749737	-0.00293944170698524
0.359700500965118	0.228287681937218	-0.584269464015961	0.00223460886627436	-0.00197772122919559	-0.000529206416103989
0.323481172323227	0.199104204773903	-0.514566540718079	0.00232043233700097	-0.00272459420375526	-0.00314665492624044
0.263672769069672	0.171297714114189	-0.524155735969543	0.00223713088780642	-0.00372176617383957	-0.00319471186958253
0.251348674297333	0.181354731321335	-0.521431863307953	0.00342089170590043	-0.00239685480482876	-0.00415203580632806
0.322421967983246	0.144701778888702	-0.506114542484283	0.00407500751316547	-0.00269671552814543	-0.00189156737178564
0.334861099720001	0.0928457751870155	-0.463223099708557	0.00441089272499084	-0.00122945988550782	-0.000953195092733949
0.340664714574814	0.13729290664196	-0.611212015151978	0.00499085709452629	-0.0028412661049515	-0.000835037440992892
0.270963728427887	0.118558846414089	-0.678858697414398	0.00468402029946446	-0.00360643328167498	-0.000287999515421689
0.217416226863861	0.189154595136642	-0.792217493057251	0.0023058692459017	-0.00341857899911702	0.00021638376347255
0.232739523053169	0.294681191444397	-0.702901542186737	0.00191680737771094	-0.00396063923835754	0.000695251801516861
0.197743251919746	0.298232764005661	-0.611892223358154	0.000411066866945475	-0.00444413721561432	-0.00026961017283611
0.178833290934563	0.364438086748123	-0.59325647354126	-0.000788397970609367	-0.00593496998772025	-0.00212269369512796
0.143214032053947	0.426255643367767	-0.612778127193451	-0.00245155557058752	-0.00574247585609555	-0.00241817627102137
0.160572037100792	0.421803295612335	-0.685919225215912	-0.00281043048016727	-0.00542357238009572	-0.00280744046904147
0.230852708220482	0.457513570785522	-0.570658624172211	-0.00191029359120876	-0.00485433684661984	-0.00303509156219661
0.293684333562851	0.433137983083725	-0.591782331466675	-0.00272998935543001	-0.00299621094018221	-0.00295333843678236
0.396667897701263	0.361242115497589	-0.61336761713028	1.15152433863841E-05	-0.000783750787377357	-0.00256945029832423
0.46645125746727	0.289628177881241	-0.576318502426147	0.000459805218270049	0.00121849752031267	-0.00244690896943212
0.45877131819725	0.265907168388367	-0.582289159297943	0.00213735015131533	0.000810240337159485	-0.000723991717677563
0.431288152933121	0.232460349798203	-0.514936149120331	0.00245895446278155	0.00074705749284476	-0.00181463791523129
0.338849663734436	0.235771924257278	-0.658792912960052	0.00333783798851073	-0.000731088686734438	-0.00214308919385076
0.247640162706375	0.244400903582573	-0.61322158575058	0.00272223609499633	-0.00301073840819299	-0.00227168458513916
0.191324561834335	0.275824129581451	-0.602181553840637	0.00262497295625508	-0.004085264634341	-0.00198549730703235
0.155166521668434	0.291783273220062	-0.616405010223389	0.00106561183929443	-0.00407406967133284	-0.00253815925680101
0.146268382668495	0.358295112848282	-0.581406712532043	0.000759237678721547	-0.00492876023054123	-0.00326192867942154
0.168235644698143	0.414558947086334	-0.595389425754547	0.000116479066491593	-0.00493552116677165	-0.00314070144668221
0.191634684801102	0.415962368249893	-0.639616668224335	-0.00103109807241708	-0.0033289201091975	-0.00299435621127486
0.231440186500549	0.435330390930176	-0.617594242095947	-0.000195777553017251	-0.00318325124680996	-0.00244431081227958
0.229023784399033	0.35467204451561	-0.607134878635406	0.000291654607281089	-0.00365543179214001	-0.00281795114278793
0.221688881516457	0.320762127637863	-0.66657942533493	0.00116933602839708	-0.00280361925251782	-0.00300028664059937
0.254907488822937	0.299271523952484	-0.591217815876007	0.00282729603350163	-0.00262294872663915	-0.0025328379124403
0.224357888102531	0.261099129915237	-0.602290630340576	0.00212691863998771	-0.00308382394723594	-0.00173257174901664
0.230643585324287	0.278757512569427	-0.610524475574493	0.00225258897989988	-0.00328739825636148	-0.00195720931515098
0.248758122324944	0.321053743362427	-0.589913964271545	0.00171531189698726	-0.00372178200632334	-0.00167817797046155
0.209000051021576	0.2764513194561	-0.576975643634796	0.00146498915273696	-0.00308909732848406	-0.00186339428182691
0.272423326969147	0.305031508207321	-0.589704632759094	0.00189158995635808	-0.00339877349324524	-0.001385472365655
0.279643356800079	0.298452824354172	-0.586146056652069	0.00212030811235309	-0.00287222769111395	-0.000714911264367402
0.32099574804306	0.30549168586731	-0.6291823387146	0.00253289169631898	-0.00238087121397257	-0.000364383624400944
0.363143712282181	0.228663802146912	-0.596398532390594	0.00293337367475033	-0.00126172637101263	-0.000598637445364147
0.442434698343277	0.278081953525543	-0.61487203836441	0.00332236965186894	-0.00122511084191501	-0.00165735697373748
0.45320400595665	0.307431280612946	-0.597347259521484	0.00140054791700095	-0.00058436079416424	-0.00268392357975245
0.487938433885574	0.404093623161316	-0.560092031955719	0.00099417008459568	0.000865894777234644	-0.00426472444087267
0.569231390953064	0.46326145529747	-0.627521157264709	0.000143096316605806	0.00183644273784012	-0.00529979728162289
0.567070782184601	0.466735869646072	-0.593581974506378	-0.000732228741981089	0.00214811228215694	-0.00529846409335732
0.54408073425293	0.437365412712097	-0.617646038532257	-0.000478166359243914	0.00101710890885442	-0.00406588986515999
0.460785746574402	0.467990309000015	-0.594915747642517	0.000221613794565201	-0.00085587304783985	-0.00295350700616837
0.344405472278595	0.370863705873489	-0.588243722915649	0.000459461938589811	-0.00189525005407631	-0.00243240385316312
0.350058555603027	0.389852941036224	-0.571107864379883	0.00120121915824711	-0.00394642306491733	-0.00209392723627388
0.306585639715195	0.368323683738709	-0.662948131561279	0.00151790946256369	-0.00403566053137183	-0.00195459113456309
0.277561962604523	0.287665039300919	-0.667224884033203	0.0014391215518117	-0.00333073805086315	-0.00187230692245066
0.245601385831833	0.231505155563354	-0.662104308605194	0.00338131445460022	-0.00379149289801717	-0.00138148944824934
0.25500100851059	0.240322053432465	-0.734279155731201	0.00421359622851014	-0.00390797480940819	-0.00186412339098752
0.32752001285553	0.226040974259377	-0.683914005756378	0.004436987452209	-0.0022708922624588	-0.00227231252938509
0.41298919916153	0.22996324300766	-0.695324659347534	0.00313735636882484	-0.000889669347088784	-0.00293139298446476
0.433428674936295	0.268563032150269	-0.647919714450836	0.0029271247331053	0.000270883407210931	-0.00273079215548933
0.438235998153687	0.310371249914169	-0.693685412406921	0.0028597260825336	0.000788420205935836	-0.00165546662174165
0.385916471481323	0.296140044927597	-0.692501723766327	0.00155278004240245	-0.000126542901853099	-0.00107933941762894
0.359010994434357	0.350528836250305	-0.61369800567627	0.00122492003720254	-0.00139124202542007	-0.00212661223486066
0.432737529277802	0.395872831344604	-0.607755661010742	-0.000237307729548775	-0.000231236015679315	-0.000828024232760072
0.462554663419724	0.418165862560272	-0.571899116039276	-0.00027176717412658	0.000605205656029284	-0.00119952007662505
0.415117502212524	0.442029535770416	-0.687126100063324	-0.000314813456498086	0.00055481115123257	-0.00294363731518388
0.382782429456711	0.460035860538483	-0.627231121063232	0.000769332924392074	-0.00209774333052337	-0.00477623054757714
0.293042212724686	0.430907815694809	-0.696726500988007	-0.000245698727667332	-0.00284847198054194	-0.00372190214693546
0.237496763467789	0.421783804893494	-0.732884228229523	-0.00061324390117079	-0.00362309697084129	-0.00368737662211061
0.240052342414856	0.385532766580582	-0.714492321014404	-0.000443529454059899	-0.00406781584024429	-0.00397234223783016
0.223826944828033	0.409387648105621	-0.695243060588837	-2.5586725314497E-05	-0.00302938721142709	-0.00262499018572271
0.31709361076355	0.42803430557251	-0.658417344093323	0.000972543086390942	-0.00301057728938758	-0.0024476214312017
0.30540668964386	0.370746821165085	-0.69373607635498	0.0010579697554931	-0.00200774567201734	-0.00188744708430022
0.331406354904175	0.34903347492218	-0.688673198223114	0.000854414305649698	-0.00224025035277009	-0.00204174150712788
0.296494901180267	0.37720051407814	-0.596573650836945	0.00206676870584488	-0.00184827228076756	-0.00230453652329743
0.314131081104279	0.383651375770569	-0.640893757343292	0.00142568489536643	-0.00230427226051688	-0.00206444901414216
0.291069865226746	0.409634053707123	-0.616642951965332	0.0008931087795645	-0.00311653316020966	-0.00173216324765235
0.354246973991394	0.404703170061111	-0.627383828163147	0.000420140335336328	-0.00220325216650963	-0.00253573385998607
0.330402791500092	0.450031220912933	-0.597221672534943	0.000445010984549299	-0.00168256880715489	-0.0027835990767926
0.317180842161179	0.43157160282135	-0.573281168937683	0.000161607415066101	-0.00183865637518466	-0.00181438960134983
0.325425624847412	0.446721345186234	-0.502274572849274	0.000204691270482726	-0.00241850479505956	-0.00260190549306571
0.355140835046768	0.421629399061203	-0.685082674026489	0.000598634127527475	-0.00241529871709645	-0.00189830793533474
0.346718549728394	0.388370662927628	-0.658044219017029	0.00112983747385442	-0.00199634162709117	-0.00204023788683116
0.401800364255905	0.375503957271576	-0.6050905585289	0.00141251925379038	-0.000770210637710989	-0.00166778790298849
0.48956236243248	0.417480885982513	-0.531782686710358	0.00193521683104336	0.000420885742641985	-0.000390897446777672
0.485731810331345	0.439877331256866	-0.436231851577759	0.000506553333252668	0.00142030382994562	-0.00112759240437299
0.408408433198929	0.452868193387985	-0.504346430301666	-0.000458056281786412	-0.000729566672816873	-0.00330532784573734
0.356272667646408	0.533644616603851	-0.490527242422104	-0.00122913788072765	-0.00194070930592716	-0.00505518261343241
0.341221898794174	0.568834781646729	-0.50725519657135	-0.00105982588138431	-0.00252603995613754	-0.00567360129207373
0.374954164028168	0.567535400390625	-0.516169250011444	-0.0016716702375561	-0.00131860410328954	-0.00546296359971166
[truncated: 2,461 more rows]
