# Supplementary material for: Dynamic Monitoring Reveals Motor Task Characteristics in Prehistoric Technical Gestures
Source: PLoS One. 2015 Aug 18;10(8):e0134570. doi: 10.1371/journal.pone.0134570 (PMC4540478; doi:10.1371/journal.pone.0134570)
Supplement: S1 Dataset — The zip file contains csv documents of the measurement data generated during the experiments. For each experiment exist two files, one of the measurements of the force sensor and one of the position sensor. They are labeled by the abbreviation “exp” followed by a number and the postfix “-force” for the force sensor and “-position” for the position sensor. The first row shows the legend of the document which states the arrangement of the quantities below. The quantities are listed in chronological order. Sample times of both sensors were 0.01 s. (ZIP) [file pone.0134570.s002.zip › exp13-position.csv]

Position X	Position Y (m)	Position Z (m)	Orientation roll (rad)	Orientation pitch (rad)	Orientation yaw (rad)
0.53679332	0.04445632	0.05108032	-0.17594032	-0.19815932	-0.06520432
0.53726132	0.04457032	0.05104232	-0.17412832	-0.19713332	-0.06482432
0.53717932	0.04459832	0.05091632	-0.17524732	-0.19891232	-0.06520832
0.53723432	0.04470132	0.05084432	-0.17580332	-0.19767432	-0.06556132
0.53721432	0.04481432	0.05076432	-0.17646032	-0.19824132	-0.06548132
0.53717332	0.04495032	0.05070332	-0.17650132	-0.19871632	-0.06589132
0.53708432	0.04507532	0.05062832	-0.17651232	-0.19873532	-0.06635632
0.53695632	0.04518532	0.05051732	-0.17561032	-0.19871232	-0.06659132
0.53696732	0.04528432	0.05039632	-0.17559532	-0.19701932	-0.06701532
0.53694932	0.04539132	0.05025032	-0.17540732	-0.19584932	-0.06756432
0.53679732	0.04547932	0.05012932	-0.17504532	-0.19752932	-0.06802332
0.53664632	0.04559932	0.05009032	-0.17594532	-0.19810332	-0.06822832
0.53667032	0.04574932	0.05009032	-0.17526732	-0.19467932	-0.06833532
0.53649932	0.04587232	0.05007732	-0.17649232	-0.19518032	-0.06872432
0.53646732	0.04596932	0.05005132	-0.17608032	-0.19542232	-0.06875032
0.53641032	0.04601532	0.04999432	-0.17663132	-0.19568032	-0.06910232
0.53639132	0.04604732	0.04994532	-0.17712932	-0.19659332	-0.06936532
0.53645532	0.04609032	0.04993232	-0.17708932	-0.19540732	-0.06981732
0.53661332	0.04617832	0.04997632	-0.17613132	-0.19350832	-0.07005132
0.53648732	0.04623432	0.05005732	-0.17816632	-0.19714032	-0.06981232
0.53645632	0.04628732	0.05015232	-0.17845132	-0.19570432	-0.06989432
0.53658132	0.04632532	0.05026632	-0.17776932	-0.19509632	-0.06951432
0.53664832	0.04633732	0.05037032	-0.17767232	-0.19505632	-0.06887232
0.53667132	0.04632832	0.05049032	-0.17808132	-0.19595632	-0.06896432
0.53674532	0.04634132	0.05064332	-0.17837432	-0.19505132	-0.06844132
0.53674732	0.04635032	0.05080232	-0.17858432	-0.19454432	-0.06797232
0.53681132	0.04638432	0.05098032	-0.17791032	-0.19576332	-0.06742432
0.53672932	0.04638632	0.05113132	-0.17851432	-0.19673732	-0.06680332
0.53673132	0.04639232	0.05127532	-0.17946732	-0.19713432	-0.06651532
0.53689132	0.04639432	0.05142632	-0.17900432	-0.19580932	-0.06599032
0.53691232	0.04639732	0.05157832	-0.17927432	-0.19550832	-0.06541532
0.53679132	0.04640332	0.05173732	-0.18066532	-0.19623632	-0.06512632
0.53659332	0.04644932	0.05190832	-0.18224732	-0.19766232	-0.06455532
0.53653432	0.04649232	0.05207532	-0.18278032	-0.19538532	-0.06440432
0.53631932	0.04652832	0.05220132	-0.18292132	-0.19630632	-0.06411932
0.53620632	0.04657532	0.05230432	-0.18220532	-0.19413832	-0.06411532
0.53605232	0.04662832	0.05236432	-0.18081032	-0.19279332	-0.06452732
0.53582132	0.04669832	0.05238332	-0.17917532	-0.19122732	-0.06526332
0.53553332	0.04679532	0.05237832	-0.17833032	-0.19124932	-0.06614532
0.53540532	0.04691932	0.05237632	-0.17715632	-0.18976532	-0.06729632
0.53514532	0.04704032	0.05233532	-0.17596232	-0.19004932	-0.06850432
0.53492732	0.04717532	0.05229932	-0.17568532	-0.18823732	-0.07008832
0.53475432	0.04731332	0.05229632	-0.17484232	-0.18820632	-0.07150332
0.53466832	0.04748332	0.05234032	-0.17453732	-0.18805732	-0.07299832
0.53438032	0.04765632	0.05245032	-0.17588532	-0.18750232	-0.07397032
0.53412232	0.04787532	0.05261632	-0.17638432	-0.18727432	-0.07470932
0.53391332	0.04809932	0.05280632	-0.17533432	-0.18726732	-0.07484832
0.53361232	0.04832732	0.05302332	-0.17538232	-0.18639432	-0.07535932
0.53326032	0.04855532	0.05323432	-0.17568132	-0.18557432	-0.07591032
0.53301332	0.04880032	0.05345632	-0.17505932	-0.18473232	-0.07635832
0.53271732	0.04903232	0.05368732	-0.17481432	-0.18538932	-0.07691932
0.53248732	0.04927732	0.05393032	-0.17478032	-0.18515132	-0.07793232
0.53220232	0.04951332	0.05419332	-0.17557332	-0.18525732	-0.07898132
0.53188232	0.04972932	0.05448532	-0.17732032	-0.18468632	-0.08031232
0.53165632	0.04995032	0.05479932	-0.17632032	-0.18461332	-0.08102832
0.53119132	0.05016232	0.05514232	-0.17702332	-0.18510532	-0.08166032
0.53095932	0.05039932	0.05556932	-0.17565032	-0.18383232	-0.08211032
0.53059932	0.05063232	0.05604832	-0.17651532	-0.18182332	-0.08255232
0.53007832	0.05084032	0.05654932	-0.17679732	-0.18073632	-0.08268432
0.52966432	0.05104732	0.05707732	-0.17624232	-0.17914232	-0.08260032
0.52931032	0.05123132	0.05763332	-0.17636032	-0.17813932	-0.08242432
0.52894232	0.05138832	0.05815232	-0.17560132	-0.17597132	-0.08233232
0.52864932	0.05152932	0.05868132	-0.17566432	-0.17686532	-0.08250232
0.52845532	0.05168532	0.05924432	-0.17553632	-0.17572832	-0.08204032
0.52822832	0.05183332	0.05979932	-0.17577932	-0.17681832	-0.08186432
0.52798632	0.05199332	0.06036232	-0.17688332	-0.17597732	-0.08127332
0.52786232	0.05215832	0.06090132	-0.17709132	-0.17746432	-0.08039332
0.52767232	0.05233232	0.06140132	-0.17704032	-0.17594832	-0.07930632
0.52775832	0.05254832	0.06188232	-0.17633232	-0.17663332	-0.07808132
0.52763832	0.05276632	0.06227832	-0.17632132	-0.17682332	-0.07710432
0.52765532	0.05303532	0.06264232	-0.17645332	-0.17641932	-0.07605832
0.52767032	0.05332432	0.06292332	-0.17599532	-0.17779332	-0.07509632
0.52762832	0.05363632	0.06312832	-0.17580032	-0.17814232	-0.07415432
0.52749732	0.05397432	0.06323932	-0.17651632	-0.18044632	-0.07360532
0.52749032	0.05437032	0.06328132	-0.17642332	-0.18016732	-0.07272032
0.52726732	0.05479132	0.06325332	-0.17770232	-0.18211432	-0.07189732
0.52762232	0.05535532	0.06323532	-0.17667432	-0.17954232	-0.07134832
0.52739732	0.05589132	0.06309132	-0.17862632	-0.18202532	-0.07066432
0.52719032	0.05648732	0.06289132	-0.18113532	-0.18039332	-0.07079232
0.52712032	0.05715132	0.06262732	-0.18157232	-0.18026032	-0.07085132
0.52690832	0.05784832	0.06226432	-0.18139332	-0.17880232	-0.07145732
0.52651732	0.05856632	0.06180532	-0.18271032	-0.17720732	-0.07254232
0.52613132	0.05930432	0.06124732	-0.18169432	-0.17603232	-0.07412532
0.52585432	0.06006332	0.06063032	-0.18041832	-0.17570832	-0.07685532
0.52537232	0.06081332	0.05995632	-0.17922932	-0.17151332	-0.07980932
0.52489632	0.06156032	0.05929332	-0.17911932	-0.17115732	-0.08270832
0.52463632	0.06235532	0.05870332	-0.17788732	-0.17001132	-0.08514332
0.52437632	0.06316432	0.05820432	-0.17786332	-0.16854832	-0.08742232
0.52418232	0.06395932	0.05780632	-0.17803432	-0.16783232	-0.08912932
0.52391132	0.06473532	0.05750032	-0.18034332	-0.16706932	-0.09067432
0.52386632	0.06551732	0.05731932	-0.18113132	-0.16731032	-0.09195032
0.52375632	0.06627632	0.05722432	-0.18171832	-0.16526732	-0.09246032
0.52364232	0.06701732	0.05722732	-0.18306332	-0.16458632	-0.09274232
0.52361832	0.06775432	0.05735332	-0.18542732	-0.16302232	-0.09221832
0.52356632	0.06848832	0.05757832	-0.18891232	-0.16473132	-0.09142832
0.52351132	0.06922832	0.05789732	-0.19101532	-0.16365832	-0.08999832
0.52350632	0.06998432	0.05829332	-0.19338332	-0.16204532	-0.08833832
0.52359532	0.07076332	0.05872932	-0.19512732	-0.16057632	-0.08687732
0.52353032	0.07151032	0.05911432	-0.19710132	-0.16165832	-0.08537832
0.52327732	0.07222432	0.05942832	-0.19958332	-0.16137332	-0.08400132
0.52315932	0.07295632	0.05968332	-0.19972132	-0.15782532	-0.08423532
0.52314532	0.07369932	0.05989332	-0.19889132	-0.15577032	-0.08423632
0.52297832	0.07442432	0.06006132	-0.19863432	-0.15406832	-0.08427032
0.52283932	0.07518432	0.06025132	-0.20010332	-0.15296532	-0.08441732
0.52280732	0.07600332	0.06045632	-0.20153132	-0.14978132	-0.08377432
0.52286932	0.07686932	0.06064832	-0.20269732	-0.14974132	-0.08274332
0.52311032	0.07778432	0.06081732	-0.20379532	-0.14810232	-0.08169232
0.52339432	0.07872632	0.06090532	-0.20503532	-0.14592432	-0.08087832
0.52369532	0.07965832	0.06090432	-0.20812432	-0.14564832	-0.08012632
0.52405032	0.08060032	0.06078132	-0.21213132	-0.14602532	-0.08001932
0.52463932	0.08152832	0.06057632	-0.21462932	-0.14479632	-0.08017332
0.52519132	0.08244732	0.06030332	-0.21846532	-0.14479032	-0.08066832
0.52592132	0.08338332	0.06001332	-0.22097532	-0.14301232	-0.08118232
0.52663332	0.08432032	0.05970832	-0.22388132	-0.14143732	-0.08168032
0.52715032	0.08523332	0.05939832	-0.22831732	-0.13913332	-0.08181432
0.52797632	0.08618932	0.05913932	-0.23062232	-0.13920632	-0.08159732
0.52880932	0.08715832	0.05890632	-0.23234032	-0.13696332	-0.08129232
0.52964432	0.08814832	0.05870932	-0.23454732	-0.13457632	-0.08048932
0.53040332	0.08917232	0.05856232	-0.23680832	-0.13127832	-0.07916132
0.53114732	0.09022132	0.05846232	-0.23864232	-0.12831932	-0.07771932
0.53225532	0.09137632	0.05846132	-0.23982432	-0.12440832	-0.07596632
0.53332832	0.09258132	0.05850432	-0.24149132	-0.12291732	-0.07396132
0.53445132	0.09382932	0.05859232	-0.24486232	-0.11967432	-0.07128332
0.53577632	0.09519632	0.05874232	-0.24720332	-0.11587632	-0.06884832
0.53722732	0.09665632	0.05893632	-0.24969032	-0.11486132	-0.06605232
0.53877432	0.09825832	0.05916132	-0.25198832	-0.11181832	-0.06282332
0.54030332	0.09992732	0.05938932	-0.25576232	-0.10960532	-0.05976332
0.54206532	0.10170832	0.05963332	-0.25965832	-0.10842632	-0.05678832
0.54404832	0.10360532	0.05990432	-0.26482532	-0.10657332	-0.05442432
0.54626132	0.10560632	0.06020632	-0.27152732	-0.10574232	-0.05196432
0.54863032	0.10771632	0.06055532	-0.27941932	-0.10513032	-0.04958032
0.55143332	0.11002232	0.06098132	-0.28750732	-0.10525232	-0.04710832
0.55413532	0.11239732	0.06142832	-0.29788132	-0.10508332	-0.04436532
0.55699632	0.11494632	0.06192132	-0.30762632	-0.10288032	-0.04128432
0.56017532	0.11769632	0.06247132	-0.31621932	-0.10192432	-0.03781632
0.56356732	0.12059132	0.06305732	-0.32345032	-0.10351032	-0.03497732
0.56692232	0.12354432	0.06362832	-0.33138032	-0.10192532	-0.03144332
0.57052232	0.12661832	0.06425032	-0.33898032	-0.10068232	-0.02820632
0.57421532	0.12977032	0.06488832	-0.34561532	-0.10133032	-0.02521032
0.57785932	0.13303332	0.06552132	-0.35597832	-0.09686032	-0.02069132
0.58204032	0.13651832	0.06628032	-0.36417332	-0.09502132	-0.01729932
0.58641332	0.14012732	0.06710132	-0.37186432	-0.09616932	-0.01447432
0.59059132	0.14379032	0.06787432	-0.38389432	-0.09141832	-0.00922132
0.59488532	0.14757532	0.06867732	-0.39486532	-0.08861732	-0.00536732
0.59998732	0.15165132	0.06959232	-0.40180732	-0.08739332	-0.00209132
0.60434932	0.15560632	0.07043532	-0.41148032	-0.08395032	0.00284132
0.60938832	0.15980332	0.07137832	-0.41800832	-0.08104832	0.00686532
0.61445032	0.16412732	0.07236932	-0.42481732	-0.08053832	0.01078332
0.61951232	0.16853032	0.07339632	-0.43260232	-0.07872732	0.01608532
0.62445232	0.17299932	0.07443332	-0.44118532	-0.07481132	0.02200832
0.62957732	0.17758332	0.07547432	-0.45043132	-0.07305832	0.02736032
0.63495032	0.18223832	0.07651232	-0.45868332	-0.07308832	0.03275232
0.63986232	0.18676132	0.07744332	-0.46786232	-0.07104032	0.03814532
0.64507832	0.19132832	0.07835632	-0.47460632	-0.07021932	0.04258732
0.65055032	0.19598032	0.07924332	-0.47812532	-0.06846732	0.04686932
0.65571932	0.20059832	0.08005332	-0.47840632	-0.06723132	0.05113632
0.66113032	0.20537932	0.08086532	-0.47552032	-0.06443432	0.05498332
0.66602832	0.21001932	0.08154532	-0.47657132	-0.06269832	0.05880332
0.67138232	0.21478332	0.08219032	-0.48181832	-0.06501332	0.06221132
0.67740432	0.21971332	0.08280232	-0.48939032	-0.06736032	0.06469132
0.68343332	0.22468332	0.08331932	-0.49801732	-0.06951532	0.06658432
0.68963532	0.22976232	0.08378032	-0.50458632	-0.07370532	0.06824132
0.69561932	0.23482532	0.08418832	-0.50900932	-0.07611132	0.06916232
0.70123932	0.23987132	0.08453832	-0.50904232	-0.07623832	0.06929132
0.70693632	0.24511532	0.08494932	-0.50332432	-0.07547132	0.06985532
0.71217432	0.25039032	0.08537932	-0.49429332	-0.07204832	0.07055232
0.71705232	0.25567132	0.08584532	-0.48404732	-0.07130532	0.07321032
0.72165532	0.26098632	0.08636632	-0.47464632	-0.06679832	0.07609932
0.72694832	0.26665832	0.08702632	-0.46614232	-0.06265332	0.08031332
0.73084332	0.27188032	0.08756032	-0.46232132	-0.05823032	0.08553032
0.73586332	0.27754932	0.08823732	-0.46026032	-0.05681232	0.09125932
0.74009732	0.28292132	0.08879432	-0.46351432	-0.05550832	0.09789132
0.74509832	0.28862132	0.08939232	-0.46664232	-0.05464432	0.10377732
0.75026032	0.29441632	0.08993732	-0.46961432	-0.05438932	0.11008232
0.75437932	0.29982632	0.09023232	-0.47275032	-0.05160832	0.11587132
0.76026132	0.30606632	0.09060432	-0.46951532	-0.05204232	0.12127332
0.76502532	0.31202832	0.09068832	-0.46327232	-0.04901332	0.12577032
0.76975332	0.31809532	0.09060832	-0.45239232	-0.04974832	0.13031932
0.77489932	0.32438232	0.09041032	-0.43844132	-0.05291532	0.13409532
0.77818732	0.32996332	0.08981332	-0.42699932	-0.05284832	0.13669332
0.78207832	0.33567632	0.08913532	-0.41488532	-0.05628532	0.13836832
0.78593532	0.34132132	0.08834032	-0.40573832	-0.06003932	0.14029232
0.79066932	0.34725832	0.08755132	-0.39845132	-0.06468632	0.14180032
0.79573432	0.35325132	0.08673532	-0.39333232	-0.06860232	0.14288132
0.79938132	0.35859732	0.08573432	-0.39399032	-0.07154232	0.14419732
0.80465732	0.36466332	0.08488132	-0.39296732	-0.07497732	0.14509132
0.80999232	0.37084732	0.08399832	-0.39207132	-0.07881032	0.14674832
0.81494432	0.37694132	0.08303332	-0.39179632	-0.08084132	0.14811332
0.82014532	0.38309832	0.08202032	-0.39001232	-0.08547732	0.14902832
0.82400032	0.38863132	0.08079632	-0.38997432	-0.08837132	0.14975932
0.82885432	0.39462832	0.07960032	-0.38597932	-0.09388632	0.14991332
0.83306432	0.40029432	0.07828632	-0.38181132	-0.09882432	0.15016432
0.83688632	0.40582832	0.07685632	-0.37801032	-0.10203932	0.14991032
0.84014332	0.41095032	0.07535232	-0.37647832	-0.10796932	0.15047332
0.84397432	0.41614932	0.07388932	-0.37673932	-0.11291232	0.15037432
0.84735332	0.42097532	0.07239432	-0.38005732	-0.11553132	0.15012332
0.85193132	0.42633032	0.07101732	-0.38066232	-0.12009232	0.15050332
0.85536832	0.43117032	0.06955932	-0.38104032	-0.12170932	0.15011132
0.85998132	0.43668932	0.06819432	-0.37508532	-0.12599132	0.15112332
0.86228732	0.44113232	0.06663432	-0.37163732	-0.12813132	0.15197232
0.86549732	0.44593632	0.06513932	-0.36351032	-0.13380932	0.15299232
0.86748932	0.45012032	0.06353732	-0.35540532	-0.13614832	0.15384332
0.87041832	0.45473232	0.06202332	-0.34265432	-0.13912532	0.15455732
0.87335232	0.45937832	0.06054932	-0.32865332	-0.13946232	0.15522432
0.87486232	0.46327332	0.05901632	-0.31523232	-0.13958732	0.15630932
0.87673832	0.46739132	0.05757632	-0.29879932	-0.14021232	0.15769732
0.87844332	0.47145532	0.05614432	-0.28255232	-0.13752832	0.16000632
0.87998032	0.47538732	0.05471532	-0.26488132	-0.13679132	0.16281732
0.88091232	0.47898532	0.05322832	-0.24915832	-0.13645932	0.16577232
0.88267032	0.48297032	0.05175832	-0.23152232	-0.13743232	0.16791132
0.88461132	0.48697932	0.05023632	-0.21292232	-0.14249632	0.16959332
0.88646432	0.49085432	0.04868932	-0.19392932	-0.14612532	0.17150932
0.88731832	0.49413332	0.04706332	-0.18221832	-0.14820332	0.17325332
0.88905332	0.49785732	0.04544832	-0.16741332	-0.15237932	0.17480932
0.89057732	0.50136932	0.04375232	-0.15498032	-0.15708032	0.17615132
0.89264832	0.50505332	0.04207232	-0.14143132	-0.16199232	0.17719632
0.89392332	0.50816632	0.04034732	-0.13307632	-0.16671932	0.17744432
0.89695932	0.51217132	0.03874232	-0.12303432	-0.17481832	0.17730032
0.89845932	0.51528732	0.03715732	-0.12395732	-0.17740632	0.17736932
0.90137132	0.51918732	0.03569632	-0.12464132	-0.18315932	0.17822132
0.90388332	0.52284732	0.03424532	-0.13175032	-0.19067532	0.17856532
0.90688032	0.52674832	0.03276832	-0.13943532	-0.19870832	0.17981232
0.91063632	0.53101532	0.03124432	-0.14655432	-0.21137732	0.18112432
0.91287832	0.53429332	0.02956332	-0.16243132	-0.21820932	0.18206232
0.91584232	0.53785732	0.02775032	-0.17494632	-0.22919632	0.18224332
0.91856632	0.54107732	0.02578932	-0.19010032	-0.24260232	0.18137332
0.92087532	0.54383132	0.02361132	-0.20277432	-0.25104432	0.18019732
0.92292132	0.54616132	0.02121732	-0.21554232	-0.25946232	0.17689132
0.92661432	0.54927032	0.01865032	-0.22492332	-0.27411732	0.17091432
0.92942832	0.55167632	0.01586632	-0.23899132	-0.28748532	0.16392432
0.93276032	0.55424732	0.01287532	-0.25139732	-0.30331332	0.15709332
0.93587232	0.55657232	0.00971232	-0.26082132	-0.31763432	0.14915432
0.93802032	0.55821432	0.00642832	-0.26960832	-0.32559632	0.14163732
0.94056132	0.56005232	0.00301232	-0.27922732	-0.33944832	0.13215932
0.94327932	0.56203432	-0.00049432	-0.28558532	-0.35356132	0.12094932
0.94416932	0.56299132	-0.00402632	-0.29213332	-0.36112932	0.11281932
0.94384532	0.56334432	-0.00750732	-0.30006432	-0.36144532	0.10546132
0.94492332	0.56475032	-0.01076832	-0.30344632	-0.35947532	0.09716632
0.94785332	0.56757432	-0.01384632	-0.30376432	-0.36830932	0.09174532
0.94946532	0.56990632	-0.01671832	-0.30737132	-0.36776632	0.08947432
0.94869632	0.57104332	-0.01940332	-0.31790832	-0.37178732	0.08885232
0.95337332	0.57500332	-0.02213832	-0.31230432	-0.34981232	0.08889632
0.96565332	0.58320332	-0.02512632	-0.28073332	-0.32682032	0.08763132
0.98356932	0.59414232	-0.06664932	-0.21380832	-0.40047132	0.04141432
0.98034132	0.59187232	-0.06804232	-0.23092532	-0.42063432	0.03984732
0.97520632	0.58843932	-0.06919332	-0.26258332	-0.44167332	0.03824332
0.97013232	0.58499432	-0.07024532	-0.29032732	-0.45925432	0.03514932
0.96623932	0.58217132	-0.07122532	-0.31190132	-0.47281332	0.03268832
0.96640032	0.58167732	-0.07240932	-0.31535232	-0.47763232	0.03298832
0.97075432	0.58357732	-0.07381332	-0.30398332	-0.48108932	0.03196732
0.97073232	0.58301632	-0.07479832	-0.30537932	-0.49423832	0.03039832
0.97159732	0.58296132	-0.07579132	-0.30618832	-0.49184132	0.03099332
0.97270132	0.58302832	-0.07671332	-0.30682332	-0.48976532	0.03137832
0.97365332	0.58299032	-0.07757532	-0.30227632	-0.48511932	0.03217432
0.97416532	0.58267832	-0.07833032	-0.30040132	-0.48423732	0.03197532
0.97522532	0.58261532	-0.07909432	-0.30088132	-0.49135132	0.03066332
0.97641732	0.58259132	-0.07983832	-0.29967932	-0.49181632	0.03103032
0.97825732	0.58291432	-0.08056732	-0.29901432	-0.50380432	0.02784632
0.97963932	0.58294232	-0.08124432	-0.29876332	-0.50198532	0.02765132
0.98043332	0.58266332	-0.08176932	-0.30411732	-0.50456232	0.02586932
0.98165732	0.58264632	-0.08230032	-0.30599632	-0.50483432	0.02621032
0.98365532	0.58309232	-0.08284132	-0.30441932	-0.50514932	0.02424732
0.98517032	0.58328532	-0.08327832	-0.30259832	-0.50874232	0.02264032
0.98609232	0.58319232	-0.08364532	-0.29844332	-0.51113332	0.02319132
0.98631432	0.58270732	-0.08388132	-0.29761932	-0.50962632	0.02433132
0.98804732	0.58308532	-0.08417732	-0.29491532	-0.51362432	0.02274132
0.98820332	0.58256032	-0.08428832	-0.29755732	-0.51093532	0.02161932
0.98924332	0.58252932	-0.08444632	-0.29638432	-0.51493832	0.02028332
0.99105732	0.58294432	-0.08461432	-0.29228032	-0.52093632	0.01938232
0.99242032	0.58309632	-0.08466732	-0.29085232	-0.52484532	0.01878832
0.99318132	0.58285832	-0.08457732	-0.29216632	-0.51953732	0.02039732
0.99462432	0.58303632	-0.08448432	-0.28836632	-0.52642932	0.01950932
0.99550332	0.58281332	-0.08424232	-0.28813132	-0.52623132	0.01942532
0.99564332	0.58218132	-0.08381432	-0.28908432	-0.52343532	0.01983232
0.99590132	0.58163632	-0.08324132	-0.29322932	-0.52299632	0.02294332
0.99665732	0.58133132	-0.08261732	-0.29051032	-0.52488532	0.02486432
0.99836132	0.58155332	-0.08199932	-0.28697132	-0.53929132	0.02534832
0.99954232	0.58145632	-0.08130032	-0.28764832	-0.54810532	0.02651332
1.00087032	0.58140932	-0.08056232	-0.28580532	-0.55062432	0.02789632
1.00161032	0.58098032	-0.07978532	-0.28402632	-0.54113532	0.03002732
1.00304032	0.58091132	-0.07903132	-0.28267432	-0.54035332	0.03251832
1.00411032	0.58057732	-0.07816232	-0.28269732	-0.54769032	0.03284532
1.00444032	0.57989232	-0.07716932	-0.28418732	-0.55110932	0.03432932
1.00443032	0.57904732	-0.07608332	-0.28860632	-0.55680732	0.03668132
1.00515032	0.57870532	-0.07501632	-0.28936632	-0.55590332	0.03940332
1.00680032	0.57886432	-0.07401232	-0.28314532	-0.55460632	0.04220332
1.00792032	0.57868732	-0.07293832	-0.27876232	-0.55547032	0.04525832
1.00792032	0.57788532	-0.07176632	-0.27973032	-0.55794632	0.04799532
1.00844032	0.57741232	-0.07066932	-0.27486432	-0.55527532	0.05158332
1.00782032	0.57629232	-0.06945232	-0.27754932	-0.55670732	0.05380532
1.00719032	0.57520632	-0.06828232	-0.27732432	-0.55589132	0.05732132
1.00791032	0.57488132	-0.06722632	-0.27331732	-0.55978432	0.05902632
1.00974032	0.57517132	-0.06624932	-0.26368632	-0.56197032	0.06246432
1.01064032	0.57494032	-0.06525232	-0.25984732	-0.56416232	0.06436732
1.01053032	0.57415432	-0.06421932	-0.25934032	-0.56661832	0.06649832
1.01011032	0.57324432	-0.06320732	-0.26045732	-0.56335532	0.06982532
1.00927032	0.57212532	-0.06219332	-0.26175932	-0.56024932	0.07286132
1.00866032	0.57117532	-0.06120832	-0.26012232	-0.55880032	0.07610732
1.00876032	0.57063432	-0.06025032	-0.25617432	-0.56498932	0.07832032
1.01011032	0.57082832	-0.05941732	-0.24734332	-0.56493432	0.08208732
1.01087032	0.57075132	-0.05862432	-0.24013732	-0.55907332	0.08587132
1.01116032	0.57042132	-0.05784032	-0.23601132	-0.55641532	0.08816232
1.01127032	0.57000432	-0.05707332	-0.23388532	-0.55896732	0.09001532
1.01104032	0.56944232	-0.05630632	-0.23202432	-0.55759732	0.09331932
1.01078032	0.56891432	-0.05553332	-0.22846132	-0.55792832	0.09629232
1.01032032	0.56835332	-0.05475332	-0.22565932	-0.55600032	0.09871232
1.01010032	0.56795832	-0.05401532	-0.22245532	-0.55378832	0.10210732
1.00972032	0.56752132	-0.05329332	-0.22053332	-0.55345132	0.10459532
1.00902032	0.56691932	-0.05255932	-0.21877432	-0.55928832	0.10719232
1.00883032	0.56670232	-0.05188532	-0.21481932	-0.55422632	0.11019532
1.00880032	0.56662332	-0.05120932	-0.21174432	-0.55505632	0.11249532
1.00817032	0.56626532	-0.05052332	-0.20982632	-0.55073832	0.11624832
1.00800032	0.56620032	-0.04994332	-0.20298432	-0.55490032	0.11887632
1.00759032	0.56604832	-0.04942732	-0.19930132	-0.55333232	0.12223632
1.00703032	0.56583832	-0.04899832	-0.19316532	-0.54943232	0.12517532
1.00654032	0.56568032	-0.04866232	-0.19166632	-0.55356332	0.12721132
1.00702032	0.56614332	-0.04846632	-0.18353232	-0.55197932	0.12947332
1.00647032	0.56605132	-0.04835932	-0.17952532	-0.55008032	0.13114532
1.00594032	0.56598032	-0.04838232	-0.17738132	-0.55067932	0.13293332
1.00591032	0.56616632	-0.04861032	-0.17240632	-0.54336732	0.13462332
1.00606032	0.56645332	-0.04905132	-0.16523332	-0.54029732	0.13516732
1.00547032	0.56629632	-0.04968432	-0.16848432	-0.54328032	0.13456032
1.00567032	0.56657532	-0.05060032	-0.16488432	-0.54628532	0.13279232
1.00535032	0.56654732	-0.05170832	-0.17007832	-0.54882532	0.13144232
1.00576032	0.56694032	-0.05315432	-0.16801632	-0.54466732	0.12887232
1.00563032	0.56698832	-0.05484832	-0.17582032	-0.54045032	0.12638632
1.00608032	0.56733732	-0.05690432	-0.18171132	-0.54254232	0.12144932
1.00598032	0.56734132	-0.05927332	-0.18844232	-0.54805532	0.11422232
1.00580032	0.56726432	-0.06198432	-0.19949232	-0.54457632	0.10860232
1.00602032	0.56739132	-0.06498732	-0.20487532	-0.54469132	0.10074732
1.00574032	0.56723232	-0.06820332	-0.21710232	-0.53402832	0.09431632
1.00531032	0.56695932	-0.07169932	-0.23142832	-0.52853532	0.08687532
1.00466032	0.56655332	-0.07539532	-0.24899232	-0.53014232	0.07708032
1.00376032	0.56598732	-0.07941032	-0.27625532	-0.53341732	0.06540632
1.00401032	0.56600632	-0.08380332	-0.29029932	-0.52795232	0.05355132
1.00425032	0.56594232	-0.08850232	-0.30885132	-0.52605432	0.04064732
1.00482032	0.56602232	-0.09342132	-0.32521232	-0.52705032	0.02307532
1.00546032	0.56623732	-0.09836732	-0.31988132	-0.52398932	0.00770532
1.00730032	0.56867932	-0.09984332	-0.21763432	-0.53370032	0.01939032
1.00748032	0.56955832	-0.09998832	-0.23127132	-0.53122732	0.03004032
1.00872032	0.57043532	-0.10020732	-0.22589032	-0.54291132	0.03486732
1.00936032	0.57061832	-0.10027332	-0.22481732	-0.54408232	0.03527532
1.00904032	0.56986432	-0.10007932	-0.22774332	-0.54723732	0.03078332
1.00871032	0.56889832	-0.09947332	-0.23323632	-0.54587432	0.02372632
1.00885032	0.56844132	-0.09800532	-0.25199532	-0.53895132	0.02031632
1.00817032	0.56799832	-0.09515532	-0.29269932	-0.53177832	0.02434032
1.00718032	0.56782032	-0.09104532	-0.33004732	-0.53072032	0.03515532
1.00612032	0.56790132	-0.08606432	-0.35121932	-0.53633132	0.05093132
1.00518032	0.56824532	-0.08059932	-0.35230932	-0.53919432	0.06958132
1.00458032	0.56880132	-0.07496132	-0.34144232	-0.53800132	0.09021932
1.00393032	0.56921832	-0.06936832	-0.32280032	-0.53361032	0.11055932
1.00236032	0.56897032	-0.06394332	-0.30222932	-0.54275732	0.12494632
1.00095032	0.56861232	-0.05885032	-0.27794832	-0.54688232	0.13676032
1.00023032	0.56844432	-0.05417132	-0.25585932	-0.54216032	0.14954532
0.99879532	0.56769032	-0.04974732	-0.24417132	-0.54708132	0.15630932
0.99824832	0.56730032	-0.04562332	-0.22480832	-0.54387332	0.16381632
0.99817732	0.56710132	-0.04176232	-0.21343032	-0.54323832	0.17053732
0.99772332	0.56663832	-0.03814632	-0.20341832	-0.54269432	0.17679832
0.99764232	0.56629932	-0.03477432	-0.19740632	-0.54035432	0.18236332
0.99651032	0.56532832	-0.03164232	-0.19584532	-0.54401832	0.18620432
0.99608832	0.56470532	-0.02872132	-0.18789032	-0.54520932	0.19039032
0.99557232	0.56397332	-0.02607332	-0.18298132	-0.53745932	0.19292432
0.99507832	0.56319832	-0.02366432	-0.17947832	-0.54093032	0.19529332
0.99403432	0.56205132	-0.02142732	-0.17852032	-0.53761332	0.19762932
0.99374632	0.56131732	-0.01935932	-0.17272332	-0.53396032	0.20072232
0.99351832	0.56060632	-0.01737032	-0.16703532	-0.53200832	0.20290732
0.99279132	0.55959532	-0.01549532	-0.16199032	-0.51871832	0.20579632
0.99224732	0.55862432	-0.01375232	-0.15750832	-0.52010132	0.20748732
0.99140832	0.55748232	-0.01208932	-0.15588932	-0.51434632	0.20912332
0.99102032	0.55657532	-0.01051232	-0.15303332	-0.50860232	0.21100332
0.98991732	0.55524732	-0.00896132	-0.15254732	-0.51050432	0.21266832
0.98973532	0.55444732	-0.00744432	-0.14982732	-0.51047232	0.21508532
0.98914332	0.55343432	-0.00597832	-0.15195732	-0.51187032	0.21749332
0.98891232	0.55260932	-0.00457732	-0.15245932	-0.50834832	0.21935332
0.98850132	0.55164332	-0.00324532	-0.15004132	-0.50841832	0.22138932
0.98791332	0.55056532	-0.00196032	-0.15287132	-0.50267832	0.22290932
0.98701432	0.54931332	-0.00068332	-0.15407132	-0.50019532	0.22455532
0.98671032	0.54843032	0.00057832	-0.15312832	-0.49879932	0.22673232
0.98585532	0.54723132	0.00182632	-0.15298132	-0.49589832	0.22862932
0.98509632	0.54611432	0.00303232	-0.15098132	-0.49144232	0.23118232
0.98398232	0.54474032	0.00418932	-0.15206032	-0.49137932	0.23261732
0.98276532	0.54326132	0.00529232	-0.15349432	-0.49001932	0.23401232
0.98239832	0.54224232	0.00633032	-0.15189932	-0.48407232	0.23370632
0.98179332	0.54101032	0.00732832	-0.15277132	-0.48006132	0.23403532
0.98088732	0.53956532	0.00827332	-0.15695132	-0.47803332	0.23403432
0.98039632	0.53831432	0.00918732	-0.15862432	-0.47258132	0.23336832
0.97976332	0.53693232	0.01009632	-0.16152332	-0.47053032	0.23239332
0.97944732	0.53576832	0.01102232	-0.16459032	-0.46784032	0.23228932
0.97844032	0.53419632	0.01195132	-0.16920232	-0.46068532	0.23237032
0.97797532	0.53292332	0.01290432	-0.17295032	-0.46238432	0.23277132
0.97724332	0.53149432	0.01387332	-0.17698732	-0.46188632	0.23311232
0.97695432	0.53036132	0.01486932	-0.17857332	-0.45578532	0.23410132
0.97631532	0.52902932	0.01588132	-0.18013532	-0.45013232	0.23564832
0.97510432	0.52738132	0.01689432	-0.18552932	-0.44808432	0.23702732
0.97456732	0.52605132	0.01788432	-0.18770932	-0.44369732	0.23782032
0.97391532	0.52463032	0.01884532	-0.19071232	-0.43845632	0.23924632
0.97322332	0.52314032	0.01979232	-0.19337332	-0.43280632	0.23987332
0.97306532	0.52190132	0.02073032	-0.19443232	-0.43011132	0.24005832
0.97291832	0.52066032	0.02166632	-0.19484932	-0.42706632	0.24051832
0.97261232	0.51933832	0.02259232	-0.19693332	-0.42807232	0.24069232
0.97148932	0.51757932	0.02349932	-0.20130532	-0.42753332	0.24125532
0.97145532	0.51639132	0.02440932	-0.20251332	-0.42243632	0.24147032
0.97126832	0.51509432	0.02528832	-0.20258632	-0.41506432	0.24180632
0.97032832	0.51337332	0.02611032	-0.20545532	-0.41334532	0.24226532
0.96951332	0.51173832	0.02691732	-0.20543432	-0.41021832	0.24203532
0.96906632	0.51025032	0.02773032	-0.20423432	-0.40873432	0.24283432
0.96890032	0.50894032	0.02852932	-0.20404232	-0.40761332	0.24286932
0.96820432	0.50731832	0.02934432	-0.20666532	-0.40306732	0.24373132
0.96775132	0.50583332	0.03018732	-0.21076332	-0.40077732	0.24449232
0.96745832	0.50444932	0.03104332	-0.21506732	-0.40138932	0.24520732
0.96711432	0.50302132	0.03191632	-0.21894832	-0.40042532	0.24581732
0.96679932	0.50160532	0.03279532	-0.22495232	-0.40027132	0.24679932
0.96594232	0.49996032	0.03367732	-0.22878032	-0.40038232	0.24820932
0.96572632	0.49872032	0.03460532	-0.22991032	-0.40225432	0.25000432
0.96433632	0.49693432	0.03552732	-0.23187532	-0.40271932	0.25188432
0.96358132	0.49557532	0.03652432	-0.23187032	-0.40344832	0.25434532
0.96249032	0.49414032	0.03760232	-0.23287832	-0.40001932	0.25764232
0.96113632	0.49274332	0.03878332	-0.23242232	-0.39890132	0.26155732
0.95957732	0.49137832	0.04008332	-0.23199132	-0.39252432	0.26638532
0.95786632	0.49005132	0.04149932	-0.23038532	-0.38656232	0.27121632
0.95626032	0.48888432	0.04302932	-0.22607432	-0.37852332	0.27739332
0.95401032	0.48743832	0.04459732	-0.22254932	-0.37023932	0.28310732
0.95126932	0.48581432	0.04618032	-0.21792432	-0.36494632	0.28830932
0.94939032	0.48473132	0.04782332	-0.21127932	-0.35832432	0.29383732
0.94696932	0.48340532	0.04947932	-0.20517932	-0.35148832	0.29922032
0.94504332	0.48230732	0.05117032	-0.19991032	-0.34915132	0.30362832
0.94323732	0.48119332	0.05288832	-0.19532632	-0.34510732	0.30774232
0.94093832	0.47980732	0.05457232	-0.19476932	-0.34000632	0.31150832
0.93864032	0.47842432	0.05624032	-0.19452932	-0.33726132	0.31457232
0.93671032	0.47718932	0.05792732	-0.19478032	-0.33405532	0.31696832
0.93479632	0.47597532	0.05959632	-0.19493332	-0.33010032	0.31938732
0.93272332	0.47461232	0.06127732	-0.19721032	-0.33204632	0.32138932
0.93014132	0.47295932	0.06290832	-0.20037732	-0.32897632	0.32317132
0.92839832	0.47173332	0.06458132	-0.20203832	-0.32783932	0.32483332
0.92669232	0.47044732	0.06625732	-0.20709532	-0.32849232	0.32538732
0.92487632	0.46905032	0.06784932	-0.21157032	-0.32674932	0.32553032
0.92296532	0.46744132	0.06938532	-0.21560532	-0.32542932	0.32519332
0.92099732	0.46568032	0.07091432	-0.21657232	-0.32412032	0.32409032
0.91897632	0.46381632	0.07239332	-0.21741132	-0.32239232	0.32284032
0.91715732	0.46202032	0.07388332	-0.21514532	-0.31891532	0.32157532
0.91495232	0.45996632	0.07531732	-0.21251032	-0.31303532	0.32055232
0.91303532	0.45797332	0.07673532	-0.20833832	-0.31054732	0.31975432
0.91084932	0.45578532	0.07809432	-0.20536132	-0.30430332	0.31872732
0.90922332	0.45381132	0.07948132	-0.20167132	-0.29917332	0.31719232
0.90697732	0.45141832	0.08076932	-0.19688532	-0.29209832	0.31564332
0.90530432	0.44924132	0.08209732	-0.19134532	-0.28790032	0.31448832
0.90317132	0.44675232	0.08340632	-0.18620832	-0.28145032	0.31358032
0.90115732	0.44425632	0.08475832	-0.18121332	-0.27618932	0.31413332
0.90015232	0.44221432	0.08624032	-0.17693532	-0.27549032	0.31556932
0.89820332	0.43973532	0.08766432	-0.17535032	-0.27265032	0.31823532
0.89692032	0.43753032	0.08921632	-0.17546732	-0.27067432	0.32254632
0.89631232	0.43558132	0.09085132	-0.17597132	-0.27178532	0.32737732
0.89541032	0.43336932	0.09249232	-0.17936632	-0.26945532	0.33221332
0.89539632	0.43149632	0.09421332	-0.18357632	-0.26987732	0.33757532
0.89508132	0.42928132	0.09584332	-0.19030032	-0.26947832	0.34343632
0.89542932	0.42720732	0.09744632	-0.19773232	-0.26931732	0.34785432
0.89599732	0.42494932	0.09896332	-0.20456832	-0.27091732	0.35156932
0.89704032	0.42264132	0.10042032	-0.20994432	-0.26940432	0.35471032
0.89770732	0.41985532	0.10172032	-0.21289232	-0.26750632	0.35526932
0.89837632	0.41681632	0.10288532	-0.21369932	-0.26369032	0.35457732
0.89983232	0.41383032	0.10399932	-0.21281732	-0.26533732	0.35382432
0.90132632	0.41057232	0.10501432	-0.21298432	-0.26361332	0.35223732
0.90281832	0.40707032	0.10594732	-0.21147932	-0.26528632	0.34944432
0.90337332	0.40299932	0.10670932	-0.21053232	-0.26455532	0.34632632
0.90464732	0.39911132	0.10753532	-0.20902832	-0.26436932	0.34351732
0.90508032	0.39471532	0.10824832	-0.20897032	-0.25847032	0.34021832
0.90545332	0.39015832	0.10892232	-0.20820132	-0.25440132	0.33711632
0.90662832	0.38576532	0.10963032	-0.20476332	-0.24912332	0.33303532
0.90839732	0.38144032	0.11035932	-0.20133532	-0.24938132	0.33089532
0.90971032	0.37668532	0.11095732	-0.20014132	-0.24929332	0.32771132
0.91164532	0.37193932	0.11155232	-0.19842032	-0.25210432	0.32444132
0.91452632	0.36744832	0.11220432	-0.19538232	-0.25603532	0.32120632
0.91655432	0.36250832	0.11271232	-0.19617332	-0.26156932	0.32009232
0.91883832	0.35759132	0.11324032	-0.19817832	-0.26801032	0.32011432
0.92197532	0.35290332	0.11384332	-0.20078832	-0.26893332	0.31989032
0.92464132	0.34791132	0.11431632	-0.20784132	-0.27362932	0.31998932
0.92736532	0.34277832	0.11470332	-0.21678632	-0.27793232	0.32043432
0.93166932	0.33803632	0.11513232	-0.22275032	-0.28225832	0.32066832
0.93561532	0.33298332	0.11536832	-0.22693932	-0.28829932	0.32028232
0.94013232	0.32794232	0.11551532	-0.23021632	-0.28588332	0.31799032
0.94295732	0.32209332	0.11530232	-0.23626832	-0.29191032	0.31736432
0.94676332	0.31644432	0.11505132	-0.24207132	-0.28847232	0.31543032
0.95028332	0.31055532	0.11465332	-0.24460432	-0.29336232	0.31384332
0.95334632	0.30439332	0.11413032	-0.24724332	-0.29267132	0.31114732
0.95544032	0.29788732	0.11343032	-0.24839432	-0.29068332	0.30987932
0.95724632	0.29127132	0.11269632	-0.25004232	-0.29094032	0.30908132
0.95883432	0.28453432	0.11189032	-0.25052832	-0.29098332	0.30874432
0.96082832	0.27781932	0.11107932	-0.25159432	-0.28917232	0.30844832
0.96395632	0.27130932	0.11027432	-0.25063632	-0.28244232	0.30699732
0.96713132	0.26460432	0.10940832	-0.25142832	-0.27628232	0.30369332
0.96934832	0.25753532	0.10836332	-0.25304732	-0.27180332	0.30080632
0.97210532	0.25051332	0.10733932	-0.25292332	-0.26718232	0.29846132
0.97522732	0.24347132	0.10635932	-0.25514232	-0.26308932	0.29654332
0.97856632	0.23635232	0.10537732	-0.25391432	-0.25739732	0.29571232
0.98187432	0.22903232	0.10432632	-0.25114732	-0.25694732	0.29411832
0.98523432	0.22156432	0.10318432	-0.24305632	-0.25704832	0.29327932
0.98569232	0.21337332	0.10174132	-0.23608632	-0.25098732	0.29062132
0.98689932	0.20536432	0.10041332	-0.22336432	-0.24702732	0.29047932
0.98829232	0.19738632	0.09918232	-0.21089232	-0.24324232	0.29105132
0.98995332	0.18943932	0.09807732	-0.20245132	-0.23011032	0.29178732
0.99193232	0.18150232	0.09703132	-0.19806632	-0.23109132	0.29352832
0.99633332	0.17386132	0.09621832	-0.19371332	-0.22135232	0.29525432
0.99938832	0.16585132	0.09522432	-0.19627132	-0.22144132	0.29579132
1.00278032	0.15783932	0.09427032	-0.19940432	-0.22015032	0.29708332
1.00525032	0.14958932	0.09321432	-0.20628032	-0.22217232	0.29734032
1.00695032	0.14126532	0.09210432	-0.20934532	-0.22897932	0.30004032
1.00903032	0.13305132	0.09102432	-0.21337232	-0.23134832	0.30223032
1.01075032	0.12477232	0.08986432	-0.22212732	-0.23705532	0.30270332
1.01240032	0.11645332	0.08861132	-0.23247032	-0.24089332	0.30311932
1.01936032	0.10860632	0.08758432	-0.22932632	-0.22860632	0.30245632
1.01832032	0.09979832	0.08576332	-0.24846332	-0.23151732	0.29956232
1.02000032	0.09127632	0.08403232	-0.25731432	-0.23216032	0.29718432
1.02213032	0.08287232	0.08223432	-0.25638632	-0.22362732	0.29456532
1.01989032	0.07426732	0.08007632	-0.26293832	-0.21995632	0.29028032
1.02064032	0.06609632	0.07810132	-0.25970532	-0.20820332	0.28802532
1.01997032	0.05804432	0.07591332	-0.25480232	-0.19075332	0.28549632
1.01856032	0.05005032	0.07354632	-0.25590332	-0.18208532	0.28206732
1.01720032	0.04220532	0.07091332	-0.25614732	-0.17038632	0.27692232
1.01667032	0.03451232	0.06820832	-0.25435432	-0.15779832	0.27149032
1.01233032	0.02698632	0.06512832	-0.26293332	-0.15533932	0.26392532
1.01073032	0.01974632	0.06225232	-0.26315732	-0.14306532	0.25644532
1.00975032	0.01273632	0.05944132	-0.26214332	-0.13480832	0.25017132
1.00755032	0.00593532	0.05655532	-0.26295632	-0.12667832	0.24310032
1.00539032	-0.00062632	0.05369332	-0.26383832	-0.11763832	0.23605432
1.00365032	-0.00703632	0.05085932	-0.26145032	-0.11671432	0.22813832
1.00149032	-0.01321532	0.04806532	-0.25924032	-0.10380332	0.22100232
1.00048032	-0.01920432	0.04536232	-0.25452132	-0.10056132	0.21342732
0.99854732	-0.02502732	0.04268632	-0.25393032	-0.09572032	0.20719832
0.99736532	-0.03069232	0.04009232	-0.25259032	-0.08762532	0.20047532
0.99633132	-0.03625332	0.03753632	-0.25035532	-0.08351832	0.19387032
0.99443732	-0.04167432	0.03504532	-0.25466032	-0.08046732	0.18666432
0.99358932	-0.04701232	0.03268132	-0.25034932	-0.07706632	0.18093832
0.99150932	-0.05217932	0.03038432	-0.25287932	-0.07257732	0.17588732
0.99121332	-0.05741432	0.02821832	-0.24607432	-0.06743132	0.17174432
0.98924132	-0.06250132	0.02597832	-0.24478132	-0.07076132	0.16648732
0.98839232	-0.06765032	0.02377032	-0.23892032	-0.06277732	0.16216232
0.98741832	-0.07274132	0.02158432	-0.23379132	-0.05722732	0.15742632
0.98586332	-0.07776832	0.01941232	-0.23255732	-0.05896632	0.15198332
0.98478132	-0.08280332	0.01731232	-0.23260832	-0.06196232	0.14659532
0.98403032	-0.08784032	0.01527332	-0.23072232	-0.06039132	0.14197432
0.98348332	-0.09282632	0.01332132	-0.22783132	-0.05724732	0.13678732
0.98272432	-0.09772432	0.01150832	-0.22729332	-0.05998432	0.13154532
0.98155932	-0.10247432	0.00985232	-0.22700432	-0.06059632	0.12788632
0.98053932	-0.10712532	0.00842732	-0.22580932	-0.05923232	0.12441432
0.97906632	-0.11160432	0.00718532	-0.22616532	-0.05996932	0.12331132
0.97863732	-0.11610132	0.00604332	-0.21895632	-0.05356032	0.12118032
0.97755232	-0.12046732	0.00490832	-0.21534432	-0.05699732	0.11940732
0.97662032	-0.12487032	0.00371032	-0.21059732	-0.05950132	0.11668432
0.97468932	-0.12909332	0.00242432	-0.21154432	-0.05879632	0.11293132
0.97403232	-0.13344632	0.00107932	-0.20660732	-0.05683932	0.10885332
0.97374232	-0.13776232	-0.00033132	-0.20143932	-0.05405332	0.10517732
0.97245532	-0.14184532	-0.00181032	-0.20694232	-0.05675932	0.09996432
0.97214132	-0.14592632	-0.00338732	-0.20812432	-0.05317932	0.09565232
0.97265932	-0.15001332	-0.00508332	-0.20783732	-0.04762632	0.09021232
0.97172832	-0.15375032	-0.00686632	-0.21567532	-0.05096832	0.08315932
0.97081432	-0.15734832	-0.00870332	-0.22210332	-0.05196632	0.07497232
0.97053432	-0.16089732	-0.01058432	-0.21796532	-0.04835532	0.06958932
0.96943432	-0.16414632	-0.01249632	-0.21837532	-0.04587332	0.06269432
0.96918732	-0.16741432	-0.01450332	-0.21399432	-0.04380732	0.05600932
0.96814132	-0.17035832	-0.01660532	-0.21061132	-0.04259232	0.04873432
0.96807432	-0.17329532	-0.01883032	-0.20655932	-0.03647232	0.04100532
0.96602532	-0.17561932	-0.02110732	-0.21360332	-0.03946932	0.03074932
0.96532832	-0.17792432	-0.02345432	-0.21525132	-0.03029732	0.02226332
0.96423132	-0.17997032	-0.02582532	-0.21773532	-0.03025832	0.01354432
0.96323232	-0.18184732	-0.02821432	-0.21470832	-0.03182732	0.00548532
0.96232832	-0.18350932	-0.03063932	-0.21578832	-0.03063532	-0.00383932
0.96169632	-0.18503032	-0.03300732	-0.21301632	-0.02568232	-0.01094832
0.96065132	-0.18628632	-0.03542632	-0.21259432	-0.02609032	-0.01913432
0.95947132	-0.18729132	-0.03784132	-0.21419932	-0.02592932	-0.02845632
0.95907432	-0.18828132	-0.04029432	-0.21208132	-0.02193132	-0.03484832
0.95856432	-0.18904332	-0.04274132	-0.21281032	-0.02028732	-0.04280032
0.95746032	-0.18949932	-0.04514332	-0.21738632	-0.01897732	-0.05070132
0.95730932	-0.19004832	-0.04760832	-0.21576832	-0.01705032	-0.05738132
0.95648932	-0.19034132	-0.05008832	-0.21881832	-0.01631232	-0.06375332
0.95594132	-0.19059432	-0.05273532	-0.21882532	-0.01619432	-0.07113832
0.95626732	-0.19098532	-0.05566932	-0.21435932	-0.01066232	-0.07855932
0.95575232	-0.19114132	-0.05866932	-0.21216032	-0.00695932	-0.08706832
0.95436032	-0.19104532	-0.06164532	-0.21129032	-0.00673432	-0.09691832
0.95342832	-0.19094632	-0.06456132	-0.20867132	-0.00595832	-0.10538132
0.95338832	-0.19094432	-0.06747632	-0.20535332	-0.00205332	-0.11358832
0.95216032	-0.19061132	-0.07025232	-0.20915732	-0.00403432	-0.12286032
0.95193732	-0.19043232	-0.07306132	-0.20721632	-0.00557932	-0.13077732
0.95206332	-0.19023332	-0.07583732	-0.20226332	-0.00194732	-0.13760332
0.95211132	-0.18995932	-0.07853132	-0.19656132	-0.00112032	-0.14509932
0.95149532	-0.18946432	-0.08112732	-0.19901132	-0.00141832	-0.15371832
0.95129132	-0.18899332	-0.08366732	-0.19805532	-0.00279932	-0.16212932
0.95068432	-0.18837232	-0.08608932	-0.19561132	-0.00583532	-0.17000132
0.94977632	-0.18759332	-0.08835832	-0.19692932	-0.00794732	-0.17813432
0.94943332	-0.18686132	-0.09050032	-0.19524532	-0.00796432	-0.18364032
0.94891332	-0.18601432	-0.09239032	-0.18974432	-0.00892432	-0.18813932
0.94867032	-0.18518332	-0.09401932	-0.18974732	-0.01155632	-0.19129832
0.94806232	-0.18424632	-0.09533032	-0.18928432	-0.01400632	-0.19417832
0.94811032	-0.18342132	-0.09641532	-0.18866732	-0.01678132	-0.19605232
0.94742832	-0.18243732	-0.09722632	-0.19658332	-0.01900932	-0.19726532
0.94772132	-0.18163532	-0.09798332	-0.19812032	-0.02234632	-0.19828232
0.94777932	-0.18078132	-0.09873932	-0.19794232	-0.02237232	-0.19946432
0.94650532	-0.17964932	-0.09941632	-0.20264532	-0.02473432	-0.20241732
0.94600832	-0.17861632	-0.10022132	-0.19867432	-0.02319632	-0.20578232
0.94571032	-0.17756332	-0.10109632	-0.19141332	-0.01863532	-0.20817932
0.94441632	-0.17623632	-0.10183632	-0.18921532	-0.01826732	-0.21300632
0.94411832	-0.17499732	-0.10253732	-0.18333232	-0.01697332	-0.21633632
0.94375432	-0.17362432	-0.10312732	-0.18058832	-0.01800532	-0.21909532
0.94330032	-0.17213632	-0.10364632	-0.18519432	-0.02032032	-0.22331432
0.94353232	-0.17065932	-0.10425732	-0.18528532	-0.02119632	-0.22662432
0.94269932	-0.16888732	-0.10479032	-0.18643332	-0.02449332	-0.23010332
0.94285632	-0.16720332	-0.10542632	-0.18165932	-0.02368632	-0.23406732
0.94260532	-0.16533132	-0.10597132	-0.17523632	-0.01942532	-0.23667332
0.94185932	-0.16329032	-0.10639032	-0.17316232	-0.02186632	-0.23918032
0.94129832	-0.16117232	-0.10674032	-0.16916432	-0.02214932	-0.24140832
0.94172132	-0.15912532	-0.10715832	-0.16368732	-0.02391432	-0.24271632
0.94227932	-0.15698832	-0.10756732	-0.16103232	-0.02339932	-0.24388132
0.94266932	-0.15474032	-0.10795032	-0.16093432	-0.02397832	-0.24498732
0.94269232	-0.15235732	-0.10821432	-0.16573932	-0.02746332	-0.24628132
0.94323932	-0.15000832	-0.10854832	-0.16311132	-0.02726332	-0.24622932
0.94290732	-0.14743932	-0.10887832	-0.16182032	-0.03024732	-0.24787232
0.94284132	-0.14487532	-0.10928832	-0.15846932	-0.02625832	-0.24826432
0.94279832	-0.14223332	-0.10987932	-0.15740432	-0.02978732	-0.25175732
0.94281432	-0.13947032	-0.11052332	-0.14905732	-0.03082632	-0.25394532
0.94269032	-0.13657032	-0.11103332	-0.14844132	-0.03487432	-0.25518932
0.94269532	-0.13357632	-0.11153132	-0.14664832	-0.03800732	-0.25576432
0.94284332	-0.13054932	-0.11210532	-0.14030432	-0.04061432	-0.25467332
0.94312832	-0.12750332	-0.11278232	-0.14526532	-0.03976032	-0.25604732
0.94284532	-0.12436432	-0.11336232	-0.14455132	-0.04410632	-0.25630032
0.94274132	-0.12128532	-0.11378732	-0.14588532	-0.04454632	-0.25532932
0.94290432	-0.11826632	-0.11419532	-0.14005432	-0.04624432	-0.25551232
0.94253132	-0.11520632	-0.11460532	-0.14461532	-0.04909932	-0.25620832
0.94244432	-0.11216832	-0.11502832	-0.14476532	-0.05018832	-0.25679832
0.94267232	-0.10916332	-0.11551432	-0.14089732	-0.04872532	-0.25771732
0.94284032	-0.10611032	-0.11588032	-0.14649432	-0.05133232	-0.25890232
0.94269832	-0.10303032	-0.11609132	-0.14488832	-0.05392232	-0.25807532
0.94290232	-0.09997732	-0.11630032	-0.14467632	-0.05590832	-0.25713932
0.94275032	-0.09689432	-0.11647332	-0.15214532	-0.05856532	-0.25631832
0.94287932	-0.09382132	-0.11676432	-0.15388132	-0.06058732	-0.25530932
0.94268032	-0.09069932	-0.11708332	-0.14897932	-0.06129632	-0.25433432
0.94258832	-0.08753432	-0.11759032	-0.14223132	-0.05852632	-0.25391132
0.94185532	-0.08423632	-0.11818832	-0.13834832	-0.06136532	-0.25470432
0.94051032	-0.08088032	-0.11857932	-0.13839632	-0.06863232	-0.25552832
0.93954332	-0.07755732	-0.11891832	-0.13956632	-0.07146932	-0.25483032
0.93886832	-0.07425832	-0.11927632	-0.13872432	-0.07287932	-0.25525232
0.93771732	-0.07095432	-0.11956332	-0.13738132	-0.07502832	-0.25509432
0.93727332	-0.06773532	-0.11985132	-0.13997432	-0.07372732	-0.25452432
0.93692032	-0.06451732	-0.12012432	-0.13130032	-0.07475332	-0.25302932
0.93633432	-0.06126232	-0.12048732	-0.13443832	-0.08044232	-0.25384832
0.93613432	-0.05799332	-0.12101332	-0.13596832	-0.07807932	-0.25545632
0.93553632	-0.05465532	-0.12171932	-0.13550732	-0.07177432	-0.25774032
0.93528132	-0.05123632	-0.12268632	-0.12309932	-0.07090132	-0.26161232
0.93388532	-0.04769232	-0.12347832	-0.12188332	-0.07683532	-0.26689632
0.93207532	-0.04408732	-0.12405832	-0.12106832	-0.08472532	-0.27092432
0.93106632	-0.04048232	-0.12463932	-0.12480632	-0.08548232	-0.27394232
0.93015632	-0.03687832	-0.12518432	-0.11909032	-0.09290032	-0.27769832
0.92936832	-0.03320132	-0.12575032	-0.11571832	-0.09642532	-0.28102532
0.92922532	-0.02949032	-0.12638132	-0.12038532	-0.10028632	-0.28508532
0.92867832	-0.02571332	-0.12689332	-0.12539932	-0.10486632	-0.28935932
0.92808632	-0.02192532	-0.12725732	-0.11812732	-0.11129032	-0.29131932
0.92709432	-0.01821432	-0.12725632	-0.12449532	-0.11637832	-0.29245332
0.92688332	-0.01464032	-0.12721032	-0.12515232	-0.11008832	-0.29116432
0.92598532	-0.01119332	-0.12704032	-0.12259232	-0.11315232	-0.29194032
0.92543632	-0.00791732	-0.12686932	-0.12414632	-0.11026132	-0.29360832
0.92500532	-0.00471732	-0.12670832	-0.13014232	-0.10855032	-0.29539132
0.92444632	-0.00157632	-0.12667832	-0.11941932	-0.10644832	-0.29802232
0.92423732	0.00157232	-0.12690732	-0.11834532	-0.10185132	-0.30266632
0.92342632	0.00473332	-0.12722732	-0.11944732	-0.09828832	-0.30842432
0.92234232	0.00792532	-0.12750132	-0.11679632	-0.10274432	-0.31507432
0.92149832	0.01106232	-0.12763432	-0.11767732	-0.10395132	-0.31972432
0.92049432	0.01413332	-0.12753232	-0.12241432	-0.10480532	-0.32336332
0.92013632	0.01712732	-0.12743432	-0.12581632	-0.10205432	-0.32713832
0.91961732	0.02003132	-0.12727132	-0.13129532	-0.10247532	-0.33119832
0.91882032	0.02284532	-0.12707932	-0.12894332	-0.10585532	-0.33502532
0.91857132	0.02561032	-0.12702332	-0.13137032	-0.09972132	-0.33761532
0.91822732	0.02832532	-0.12703732	-0.13091132	-0.09595032	-0.34167532
0.91810932	0.03098032	-0.12716832	-0.12837832	-0.08381632	-0.34537632
0.91744032	0.03359732	-0.12731432	-0.12733932	-0.08531532	-0.35147132
0.91723532	0.03619632	-0.12745732	-0.13077332	-0.08123732	-0.35567532
0.91672632	0.03874932	-0.12754032	-0.14138632	-0.08103332	-0.36085932
0.91656632	0.04134832	-0.12777332	-0.13821432	-0.07843532	-0.36540132
0.91593832	0.04405032	-0.12780832	-0.15769832	0.08697632	-0.34483132
0.91585932	0.04658732	-0.12789232	-0.15837232	0.08323532	-0.34763932
0.91558832	0.04906332	-0.12789732	-0.15903432	0.08201832	-0.34933132
0.91504832	0.05145232	-0.12786632	-0.15697632	0.08228932	-0.35220532
0.91499732	0.05387032	-0.12800632	-0.15922532	0.07608732	-0.35624732
0.91435232	0.05625932	-0.12810232	-0.16753232	0.07595232	-0.35898532
0.91429532	0.05870232	-0.12829132	-0.16439432	0.06728032	-0.36283232
0.91379132	0.06100632	-0.12845132	-0.15967132	-0.08897132	-0.38937532
0.91322332	0.06356332	-0.12853632	-0.15543032	0.06952832	-0.36560632
0.91281932	0.06594132	-0.12862632	-0.15187432	0.06368232	-0.36822532
0.91255032	0.06825032	-0.12860732	-0.15299132	0.05754232	-0.36877032
0.91234332	0.07052632	-0.12859332	-0.15766032	0.05613732	-0.36844632
0.91206132	0.07278032	-0.12856532	-0.15781632	0.05655332	-0.36867832
0.91203532	0.07503632	-0.12864332	-0.15278132	0.04903432	-0.37157032
0.91151332	0.07728732	-0.12873432	-0.14629732	0.04809232	-0.37380132
0.91128532	0.07961032	-0.12887632	-0.15254832	0.04721432	-0.37574532
0.91110632	0.08194232	-0.12896932	-0.15366832	0.04104332	-0.37818632
0.91059132	0.08428032	-0.12895332	-0.15295432	0.04663732	-0.37803532
0.91001132	0.08660132	-0.12886532	-0.15136432	0.05835632	-0.37636632
0.90994532	0.08894232	-0.12885132	-0.15358632	0.05483732	-0.37701132
0.90962432	0.09133432	-0.12880232	-0.14823232	0.06197532	-0.37691032
0.90935932	0.09368332	-0.12865432	-0.15874532	0.05980632	-0.37729232
0.90936032	0.09611632	-0.12855732	-0.15309532	0.05216832	-0.37957132
0.90936532	0.09863832	-0.12857132	-0.15300732	0.05118432	-0.38068432
0.90892232	0.10121532	-0.12859732	-0.16366032	0.05681032	-0.38176232
0.90868132	0.10387532	-0.12858632	-0.16109332	0.06097632	-0.38121432
0.90825732	0.10652432	-0.12850832	-0.15666832	0.06379532	-0.38168132
0.90827432	0.10921632	-0.12842132	-0.16472632	0.06260732	-0.38187332
0.90815132	0.11189832	-0.12825532	-0.16570432	0.06457032	-0.38186132
0.90766632	0.11457932	-0.12810932	-0.16136232	0.06491432	-0.38301432
0.90791932	0.11742232	-0.12807032	-0.16668632	0.06286332	-0.38428532
0.90776532	0.12031132	-0.12816532	-0.16392032	0.06092432	-0.38754132
0.90736732	0.12323732	-0.12829032	-0.16360332	0.06209832	-0.39031932
0.90676432	0.12613432	-0.12821732	-0.16893232	0.06534432	-0.39070132
0.90667132	0.12905432	-0.12801132	-0.17299432	0.06590632	-0.39205732
0.90612532	0.13191232	-0.12771632	-0.16799232	0.06898132	-0.39301732
0.90582632	0.13486732	-0.12755832	-0.16702132	0.07070932	-0.39569932
0.90605332	0.13797432	-0.12744132	-0.17852732	0.06922532	-0.39742632
0.90607032	0.14112032	-0.12727132	-0.17574432	0.06987132	-0.39925232
0.90577032	0.14429632	-0.12711632	-0.17915832	0.07319632	-0.40162632
0.90602032	0.14761432	-0.12700432	-0.18281532	0.07223032	-0.40389032
0.90536832	0.15082432	-0.12675432	-0.18186732	0.07493632	-0.40662732
0.90495532	0.15407132	-0.12646732	-0.18193532	0.07875232	-0.40989532
0.90448932	0.15726932	-0.12609432	-0.17995532	0.07774432	-0.41397232
0.90418032	0.16032632	-0.12545132	-0.18161432	0.07857532	-0.41698332
0.90346432	0.16307832	-0.12439432	-0.18661332	0.08212332	-0.41769532
0.90373532	0.16582632	-0.12324332	-0.18425032	0.07915332	-0.42187332
0.90394432	0.16840732	-0.12179932	-0.18277932	0.07631632	-0.42493832
0.90549532	0.17094732	-0.11997132	-0.17544932	0.06864632	-0.42770132
0.90801132	0.17326632	-0.11757932	-0.17451332	0.05483032	-0.42984532
0.91160232	0.17532932	-0.11474632	-0.17545932	0.02497132	-0.43411132
0.91570832	0.17704332	-0.11145332	-0.18702732	-0.01006932	-0.43924832
0.92132932	0.17862932	-0.10770732	-0.22982232	-0.08310532	-0.44919432
0.92293232	0.17912632	-0.10277432	-0.30348732	-0.09658232	-0.44451032
0.92349332	0.17927032	-0.09706932	-0.34556732	-0.08729132	-0.43331032
0.92419432	0.17928432	-0.09091732	-0.37496632	-0.08777132	-0.42036032
0.92443932	0.17893232	-0.08422232	-0.40072432	-0.09317432	-0.40539732
0.92321932	0.17791432	-0.07693932	-0.42616532	-0.08856732	-0.38314532
0.92241132	0.17656732	-0.06945332	-0.44222832	-0.09008432	-0.36052732
0.92222432	0.17500232	-0.06197632	-0.44247532	-0.09409932	-0.33997032
0.92177032	0.17301832	-0.05437732	-0.44754432	-0.09641732	-0.31761732
0.92150232	0.17078632	-0.04690132	-0.44356232	-0.09223032	-0.29286632
0.92045432	0.16804632	-0.03936132	-0.45434332	-0.07875832	-0.26279732
0.92279032	0.16563332	-0.03235632	-0.43529232	-0.09174932	-0.24801732
0.92422832	0.16272532	-0.02534032	-0.42731532	-0.09172032	-0.22494732
0.92443532	0.15930432	-0.01837832	-0.42735132	-0.07537732	-0.19529132
0.92634632	0.15588932	-0.01174932	-0.40986132	-0.07217032	-0.17288532
0.92940132	0.15240132	-0.00546932	-0.38430032	-0.07860032	-0.15643132
0.92974932	0.14817832	0.00061932	-0.37564432	-0.05868532	-0.12923332
0.93292032	0.14409132	0.00618332	-0.34773132	-0.05527532	-0.11146332
0.93400432	0.13938032	0.01141032	-0.32863932	-0.03946432	-0.09084332
0.93668132	0.13468132	0.01634432	-0.30712632	-0.03393232	-0.07555332
0.93849132	0.12961532	0.02096132	-0.28587232	-0.02193832	-0.05915832
0.94062732	0.12435932	0.02533832	-0.26906532	-0.01515532	-0.04470332
0.94293632	0.11895432	0.02952232	-0.25160732	-0.01042032	-0.02923532
0.94578732	0.11345032	0.03355732	-0.23771532	-0.00867932	-0.01411232
0.94718032	0.10761532	0.03729632	-0.22326632	0.00233832	0.00056232
0.94930032	0.10171132	0.04078832	-0.21197932	0.00829032	0.01414332
0.95195532	0.09572932	0.04404432	-0.19864532	0.00553132	0.02891832
0.95380532	0.08954132	0.04697232	-0.18800132	0.00118132	0.04020632
0.95556532	0.08332732	0.04959432	-0.17937232	-0.00879332	0.05140432
0.95718532	0.07703632	0.05189732	-0.16800732	-0.01019432	0.06122332
0.95631732	0.07059032	0.05383532	-0.16631332	-0.00824332	0.07075032
0.95762332	0.06434032	0.05563532	-0.15485932	-0.00414032	0.07920132
0.95575032	0.05792332	0.05702832	-0.15477932	-0.00366032	0.08789032
0.95511232	0.05169032	0.05823632	-0.14769032	-0.01660732	0.09591832
0.95448532	0.04542232	0.05920332	-0.14351632	-0.01431232	0.10340632
0.95449532	0.03928432	0.05999232	-0.13664432	-0.01729732	0.10920532
0.95324932	0.03317732	0.06049832	-0.13902732	-0.00840832	0.11493032
0.95135832	0.02715232	0.06076732	-0.14544732	-0.03159132	0.12132832
0.95005532	0.02128432	0.06090632	-0.15176232	-0.02820232	0.12654932
0.94950832	0.01553932	0.06096332	-0.15374332	-0.02399732	0.13114432
0.94827232	0.00988932	0.06080132	-0.16001432	-0.03395032	0.13606032
0.94682532	0.00433032	0.06042832	-0.16643832	-0.03601832	0.14021432
0.94664132	-0.00112832	0.05991132	-0.16355132	-0.03479432	0.14302132
0.94466932	-0.00644532	0.05909932	-0.16900832	-0.03938732	0.14527032
0.94364532	-0.01168232	0.05813632	-0.17176332	-0.03982232	0.14807632
0.94314232	-0.01684832	0.05697232	-0.17420532	-0.03823832	0.14917732
0.94317532	-0.02198932	0.05560432	-0.17864632	-0.03569032	0.14900832
0.94211432	-0.02704332	0.05392032	-0.18634932	-0.03515332	0.14739032
0.94192032	-0.03205032	0.05207632	-0.18898832	-0.04102832	0.14508632
0.94100932	-0.03697232	0.05000832	-0.19687832	-0.04147032	0.14188032
0.94006032	-0.04177432	0.04772532	-0.20498632	-0.04342532	0.13837732
0.93910532	-0.04649532	0.04522532	-0.20964332	-0.04270032	0.13478732
0.93864632	-0.05114432	0.04251432	-0.21383132	-0.04313332	0.13034632
0.93813732	-0.05570332	0.03957032	-0.21626832	-0.03828932	0.12457032
0.93748432	-0.06019232	0.03643332	-0.22181932	-0.03965732	0.11795532
0.93704732	-0.06454232	0.03308132	-0.22670332	-0.03576032	0.11025732
0.93654032	-0.06878832	0.02953732	-0.23015732	-0.03131932	0.10263232
0.93594732	-0.07290432	0.02581832	-0.23643632	-0.02780032	0.09412832
0.93564532	-0.07686132	0.02199332	-0.23874032	-0.02362632	0.08629132
0.93489132	-0.08064132	0.01805132	-0.24080732	-0.02385932	0.07794132
0.93436332	-0.08427832	0.01400932	-0.24304732	-0.02361932	0.07021832
0.93481632	-0.08787432	0.00986632	-0.24355632	-0.02031232	0.06186632
0.93390532	-0.09115432	0.00567832	-0.24589532	-0.02448132	0.05218932
0.93394032	-0.09437132	0.00146832	-0.24259532	-0.02202332	0.04479632
0.93468532	-0.09747732	-0.00270132	-0.23735632	-0.01812832	0.03732332
0.93411332	-0.10025732	-0.00682532	-0.23701032	-0.02659932	0.02941132
0.93399532	-0.10284732	-0.01090632	-0.23601232	-0.02208032	0.02264932
0.93256132	-0.10513032	-0.01489432	-0.24041832	-0.02480432	0.01631232
0.93292232	-0.10738332	-0.01885032	-0.23570432	-0.02033632	0.00976532
0.93288532	-0.10937332	-0.02275232	-0.23386732	-0.02473432	0.00143632
0.93301432	-0.11123332	-0.02666632	-0.23348932	-0.02096832	-0.00540432
0.93280232	-0.11285332	-0.03059332	-0.23083132	-0.02005332	-0.01279532
0.93291732	-0.11433932	-0.03451232	-0.22950832	-0.01937332	-0.02089932
0.93205932	-0.11547032	-0.03837232	-0.23038832	-0.02192432	-0.02906132
0.93220432	-0.11652032	-0.04226632	-0.22970132	-0.01964632	-0.03687832
0.93265932	-0.11740532	-0.04616532	-0.22747732	-0.01250732	-0.04549232
0.93217132	-0.11801132	-0.04997932	-0.22771332	-0.01339432	-0.05549432
0.93087532	-0.11831032	-0.05372232	-0.23228932	-0.01645732	-0.06704932
0.93068832	-0.11858132	-0.05748732	-0.22968032	-0.01445532	-0.07725032
0.93027232	-0.11861432	-0.06116032	-0.22350932	-0.01038732	-0.08669032
0.92939132	-0.11838032	-0.06470332	-0.22113232	-0.00957032	-0.09668532
0.92864232	-0.11796232	-0.06821732	-0.21955032	-0.00886532	-0.10697832
0.92805032	-0.11739332	-0.07174432	-0.21830832	-0.00492832	-0.11748732
0.92814032	-0.11671432	-0.07532732	-0.21130132	0.00107232	-0.12777232
0.92753732	-0.11576832	-0.07884632	-0.21629032	0.00032132	-0.14133632
0.92805132	-0.11476832	-0.08248432	-0.21989732	0.00736532	-0.15427932
0.92826532	-0.11354332	-0.08616032	-0.22869932	0.00383032	-0.17002032
0.92840532	-0.11207432	-0.08984832	-0.23204932	0.00563432	-0.18399432
0.92802032	-0.11030732	-0.09334732	-0.22565632	0.00306332	-0.19704432
0.92689132	-0.10824532	-0.09636432	-0.21656332	-0.00333632	-0.20788932
0.92495332	-0.10594932	-0.09881332	-0.20778532	-0.01097532	-0.21601132
0.92391932	-0.10363532	-0.10087632	-0.19119832	-0.01227832	-0.21959832
0.92244632	-0.10119332	-0.10246332	-0.18068132	-0.02269432	-0.22345232
0.92193632	-0.09878732	-0.10382932	-0.17538832	-0.02823432	-0.22517932
0.92152832	-0.09635032	-0.10507332	-0.17586732	-0.02952232	-0.22727732
0.92169232	-0.09392332	-0.10640332	-0.17776732	-0.02735632	-0.23027832
0.92177532	-0.09144832	-0.10790632	-0.17780532	-0.02489032	-0.23382632
0.92192832	-0.08895632	-0.10955032	-0.17632632	-0.02044832	-0.23957232
0.92110032	-0.08634832	-0.11102832	-0.17526232	-0.02538432	-0.24662832
0.92037732	-0.08374732	-0.11217532	-0.17260332	-0.03029532	-0.25230832
0.92022832	-0.08120532	-0.11306632	-0.16716932	-0.03522532	-0.25573632
0.92001632	-0.07865232	-0.11363732	-0.16353432	-0.03971932	-0.25705032
0.91970132	-0.07606032	-0.11401032	-0.16576532	-0.04810232	-0.25812432
0.92021532	-0.07349432	-0.11446532	-0.15874732	-0.04861632	-0.25842132
0.92025432	-0.07077532	-0.11488832	-0.16245732	-0.05260232	-0.25964432
0.92067432	-0.06801432	-0.11547932	-0.16017232	-0.05285432	-0.26158632
0.92054932	-0.06507632	-0.11619132	-0.16138332	-0.05557632	-0.26491732
0.92069532	-0.06204432	-0.11710932	-0.15753032	-0.05424432	-0.26820232
0.92056632	-0.05886732	-0.11804832	-0.14992432	-0.05349632	-0.27136632
0.92080632	-0.05561532	-0.11901232	-0.14543832	-0.05248032	-0.27388132
0.92034232	-0.05226632	-0.11982332	-0.14765232	-0.06088932	-0.27746632
0.92047232	-0.04885232	-0.12060132	-0.14136032	-0.06330432	-0.27755932
0.92087532	-0.04543032	-0.12139632	-0.14889332	-0.06674032	-0.27987132
0.92105232	-0.04191832	-0.12222132	-0.13996032	-0.07277632	-0.28200932
0.92110632	-0.03833032	-0.12295932	-0.14859332	-0.07694232	-0.28485332
0.92094132	-0.03469632	-0.12361432	-0.14711632	-0.08478632	-0.28705632
0.92171932	-0.03101732	-0.12437532	-0.15219932	-0.08515432	-0.28897232
0.92195332	-0.02723232	-0.12510032	-0.14389132	-0.09156132	-0.29102632
0.92206532	-0.02339432	-0.12566532	-0.14424732	-0.09318432	-0.29255932
0.92110132	-0.01956632	-0.12590132	-0.14663232	-0.10530032	-0.29410432
0.92092532	-0.01582932	-0.12598532	-0.14234232	-0.10706732	-0.29305032
0.92104732	-0.01216632	-0.12604332	-0.15298732	-0.10594532	-0.29366832
0.92139932	-0.00858432	-0.12618932	-0.14966532	-0.10159032	-0.29342632
0.92185232	-0.00503432	-0.12635132	-0.15448232	-0.09906632	-0.29538032
0.92197132	-0.00144532	-0.12662632	-0.15119332	-0.10036532	-0.29778932
0.92198932	0.00211632	-0.12693032	-0.15562632	-0.09869732	-0.30144332
0.92152932	0.00571032	-0.12726332	-0.16182532	-0.09851632	-0.30447432
0.92039432	0.00927332	-0.12753032	-0.15386932	-0.10550332	-0.30813032
0.91913932	0.01278032	-0.12773432	-0.15804732	-0.10605832	-0.31123432
0.91786732	0.01618932	-0.12781932	-0.15518832	-0.11012532	-0.31389332
0.91641232	0.01945432	-0.12768332	-0.15395132	-0.11470032	-0.31661732
0.91559732	0.02262932	-0.12759732	-0.14955032	-0.11313932	-0.31839332
0.91505732	0.02573332	-0.12764332	-0.14755232	-0.10883232	-0.32142032
0.91399532	0.02877332	-0.12774632	-0.14124032	-0.11083832	-0.32500032
0.91342332	0.03178332	-0.12792432	-0.14483232	-0.10715432	-0.32965132
0.91319332	0.03475932	-0.12809832	-0.14444532	-0.10251432	-0.33315432
0.91220832	0.03765332	-0.12813632	-0.15298532	-0.10823232	-0.33806332
0.91140632	0.04050832	-0.12816132	-0.14285032	-0.11168432	-0.34171632
0.91082032	0.04338532	-0.12823332	-0.14499932	-0.10816032	-0.34527232
0.91027532	0.04621632	-0.12830232	-0.14541632	-0.11008932	-0.34945332
0.90939232	0.04896232	-0.12817232	-0.13430632	-0.11851632	-0.35234732
0.90905932	0.05167032	-0.12803332	-0.15292832	-0.11699432	-0.35546532
0.90893132	0.05436132	-0.12795432	-0.15167132	-0.11659832	-0.35787832
0.90861932	0.05702732	-0.12793332	-0.14448632	-0.11929332	-0.36088632
0.90831132	0.05974432	-0.12799332	-0.14907632	-0.11783332	-0.36460032
0.90810132	0.06249232	-0.12804132	-0.15347832	-0.11890132	-0.36858732
0.90808332	0.06526832	-0.12811432	-0.15409532	-0.12421832	-0.37194532
0.90771232	0.06821732	-0.12802032	-0.18810532	0.08531132	-0.33978732
0.90763732	0.07087732	-0.12819732	-0.14941332	-0.12245632	-0.37686832
0.90716732	0.07366332	-0.12824232	-0.14884432	-0.13023532	-0.38150032
0.90703932	0.07649732	-0.12828632	-0.14999932	-0.13394732	-0.38496432
0.90706832	0.07931832	-0.12835532	-0.15578832	-0.13094232	-0.38814432
0.90718932	0.08216832	-0.12843132	-0.15568832	-0.13623632	-0.39194332
0.90672632	0.08498832	-0.12841432	-0.15188232	-0.13632132	-0.39537032
0.90659532	0.08787632	-0.12845632	-0.15716532	-0.14888132	-0.40202332
0.90657632	0.09085932	-0.12854032	-0.15839132	-0.14557432	-0.40602932
0.90657032	0.09387432	-0.12863032	-0.16571032	-0.14483332	-0.41044432
0.90583132	0.09704832	-0.12857432	-0.19629132	0.06744832	-0.37750032
0.90587332	0.10019232	-0.12874932	-0.19395032	0.06358432	-0.38317732
0.90531932	0.10330532	-0.12878232	-0.18524132	0.06616032	-0.38731732
0.90490432	0.10636832	-0.12861732	-0.19408032	0.07052532	-0.38884032
0.90506132	0.10947232	-0.12846432	-0.19605832	0.06616632	-0.39298932
0.90509332	0.11262132	-0.12841832	-0.19410032	0.06678332	-0.39656632
0.90503132	0.11585932	-0.12852032	-0.20322632	0.06550532	-0.40179232
0.90488832	0.11919132	-0.12870432	-0.20506332	0.06975432	-0.40616732
0.90412832	0.12241132	-0.12861932	-0.20900132	0.07503232	-0.40717032
0.90393132	0.12565532	-0.12845832	-0.20655032	0.07164032	-0.41083732
0.90354832	0.12888732	-0.12835232	-0.20711132	0.07430332	-0.41315932
0.90347932	0.13219132	-0.12830232	-0.20455932	0.07243932	-0.41734832
0.90303532	0.13537332	-0.12808132	-0.20677932	0.07130032	-0.42020232
0.90239132	0.13855132	-0.12771532	-0.21465832	0.07646132	-0.42065732
0.90203632	0.14176032	-0.12729532	-0.21470832	0.07883332	-0.42200032
0.90218632	0.14507732	-0.12698832	-0.21010132	0.07557932	-0.42513632
0.90206132	0.14844532	-0.12673232	-0.21381132	0.07538432	-0.42756132
0.90198632	0.15191532	-0.12652232	-0.21603232	0.07665932	-0.43094932
0.90123632	0.15536332	-0.12605032	-0.21502032	0.08071532	-0.43454432
0.90044032	0.15879232	-0.12527932	-0.21803032	0.08934932	-0.43644932
0.89991632	0.16220432	-0.12430732	-0.22661932	0.09389132	-0.43829432
0.89957632	0.16561932	-0.12310132	-0.23047732	0.09684432	-0.44157432
0.89953032	0.16893632	-0.12155332	-0.23503332	0.09646332	-0.44323432
0.90088832	0.17224632	-0.11969032	-0.23254832	0.08922732	-0.44443732
0.90226932	0.17521832	-0.11731132	-0.23820032	0.08016332	-0.44143132
0.90445932	0.17805432	-0.11459532	-0.24309532	0.05997932	-0.43896332
0.90595332	0.18047332	-0.11143932	-0.24713832	0.04605532	-0.43349832
0.90768632	0.18260032	-0.10807432	-0.24659332	0.02446332	-0.42927332
0.90870832	0.18430932	-0.10445132	-0.25466232	0.01128832	-0.42407232
0.90731332	0.18555732	-0.10081532	-0.25466032	0.02051832	-0.41887632
0.90710032	0.18699532	-0.09757532	-0.26186832	0.02342332	-0.41775232
0.90803132	0.18855532	-0.09425832	-0.27739932	0.01382432	-0.41658232
0.90865832	0.18980732	-0.09047232	-0.30350532	0.00576032	-0.40897232
0.91033032	0.19092432	-0.08637532	-0.31943432	-0.01402732	-0.39978932
0.91138932	0.19151332	-0.08186132	-0.33344432	-0.03784332	-0.38822532
0.91129432	0.19140832	-0.07700732	-0.34610232	-0.04488632	-0.37138332
0.91108932	0.19084332	-0.07204832	-0.35800332	-0.05284932	-0.35486032
0.91068432	0.18971832	-0.06709532	-0.36589032	-0.05772732	-0.33872032
0.91050432	0.18811832	-0.06224332	-0.36862332	-0.05422632	-0.32269132
0.91173132	0.18626532	-0.05750632	-0.37253232	-0.05838732	-0.30810832
0.91329932	0.18392632	-0.05267132	-0.37978832	-0.06268932	-0.29120232
0.91582732	0.18128332	-0.04774232	-0.38334732	-0.07086032	-0.27382932
0.91841132	0.17824532	-0.04265932	-0.38089132	-0.06540832	-0.25112632
0.95700632	0.18171332	-0.03914432	-0.17715432	-0.11110432	-0.24648632
0.92288532	0.17085732	-0.03225432	-0.36876232	-0.06641832	-0.20676232
0.92552132	0.16666032	-0.02712732	-0.35254632	-0.06024232	-0.18455632
0.92890632	0.16224132	-0.02216732	-0.33906632	-0.05633832	-0.16439732
0.93155932	0.15736232	-0.01730132	-0.32732332	-0.04892932	-0.14605832
0.93452832	0.15226232	-0.01253332	-0.31605432	-0.04741732	-0.12874332
0.93870832	0.14715132	-0.00776932	-0.29956632	-0.04264332	-0.11030132
0.94135532	0.14162232	-0.00299532	-0.29049232	-0.03741532	-0.09206032
0.94497232	0.13596232	0.00169032	-0.27160432	-0.03021632	-0.07407132
0.94691832	0.12987232	0.00624832	-0.25871932	-0.02560332	-0.05668432
0.95163632	0.12391432	0.01068132	-0.23223432	-0.02389332	-0.04068932
0.95448032	0.11758032	0.01493432	-0.20558532	-0.02255532	-0.02495132
0.95650132	0.11092132	0.01899132	-0.18876432	-0.02781332	-0.01024332
0.96076232	0.10448932	0.02285332	-0.15177932	-0.01690132	0.00391532
0.96210732	0.09758832	0.02646032	-0.13148532	-0.01013832	0.01671332
0.96380732	0.09067132	0.02988232	-0.11063532	-0.00214632	0.02836332
0.96599232	0.08366932	0.03316632	-0.09082932	-0.01218732	0.04049632
0.96705732	0.07657632	0.03623832	-0.07839632	-0.01766532	0.05251132
0.96953632	0.06958832	0.03913732	-0.05353932	-0.02064432	0.06515332
0.97025132	0.06244032	0.04173332	-0.04127032	-0.05872032	0.07652632
0.97089932	0.05526532	0.04402932	-0.03047232	-0.09314432	0.08807632
0.96990832	0.04816432	0.04594332	-0.04698632	-0.08455932	0.09646332
0.96899532	0.04104432	0.04750832	-0.05997332	-0.10013032	0.10409832
0.96708432	0.03399932	0.04868332	-0.06919332	-0.11436832	0.11015332
0.96571132	0.02707132	0.04953332	-0.07443132	-0.11254332	0.11451932
0.96252732	0.02027432	0.04998832	-0.08832732	-0.12245132	0.11934632
0.96023432	0.01366232	0.05013032	-0.09900632	-0.11875432	0.12176732
0.95837532	0.00718332	0.04997032	-0.10597132	-0.11437232	0.12280432
0.95669732	0.00085332	0.04945932	-0.11123732	-0.10985332	0.12377632
0.95443232	-0.00528032	0.04861632	-0.12482732	-0.10602832	0.12241932
0.95190632	-0.01122832	0.04745532	-0.13900732	-0.10212332	0.12057032
0.95002132	-0.01700532	0.04609432	-0.14744232	-0.09889132	0.11727532
0.94813032	-0.02252532	0.04453932	-0.15917632	-0.08814132	0.11427032
0.94550932	-0.02776432	0.04279132	-0.17036432	-0.08942032	0.11167432
0.94341432	-0.03279432	0.04091832	-0.17835032	-0.08651532	0.10849432
0.94152832	-0.03753432	0.03887932	-0.18491332	-0.08463832	0.10545132
0.93956832	-0.04201732	0.03660732	-0.19347832	-0.08143832	0.10187332
0.93800032	-0.04632632	0.03408932	-0.20240432	-0.07733432	0.09725232
0.93713132	-0.05039932	0.03136732	-0.20931132	-0.06817232	0.09142332
0.93569832	-0.05416132	0.02843332	-0.21456032	-0.06852932	0.08539332
0.93468232	-0.05767232	0.02533632	-0.22229732	-0.06262832	0.07886932
0.93412332	-0.06089432	0.02211432	-0.22833232	-0.05897032	0.07319832
0.93303732	-0.06373932	0.01877732	-0.23628832	-0.05849932	0.06617832
0.93219532	-0.06628132	0.01532532	-0.24194132	-0.06036532	0.06028532
0.93235032	-0.06858832	0.01174432	-0.24588732	-0.05666432	0.05415032
0.93202632	-0.07054832	0.00801432	-0.25115632	-0.05685332	0.04680632
0.93245732	-0.07226532	0.00414132	-0.25292532	-0.05208232	0.04033432
0.93225532	-0.07362832	0.00020132	-0.25793632	-0.05315732	0.03213832
0.93274932	-0.07476032	-0.00381732	-0.25772832	-0.05150332	0.02512532
0.93305832	-0.07560532	-0.00791532	-0.26099032	-0.04954932	0.01846232
0.93316032	-0.07619732	-0.01213132	-0.26685732	-0.05014932	0.00916632
0.93405832	-0.07663232	-0.01647932	-0.27149832	-0.04604532	0.00174532
0.93402332	-0.07677332	-0.02098632	-0.27448932	-0.04796232	-0.00727832
0.93420832	-0.07674832	-0.02559732	-0.28171932	-0.04730832	-0.01596432
0.93406132	-0.07651632	-0.03031232	-0.29141932	-0.04004532	-0.02679532
0.93446732	-0.07621432	-0.03513232	-0.29148832	-0.04441732	-0.03848132
0.93381832	-0.07564732	-0.03991832	-0.29594732	-0.03902332	-0.04885232
0.93297732	-0.07489932	-0.04470232	-0.29669332	-0.03877132	-0.05989332
0.93244332	-0.07406832	-0.04954232	-0.29910632	-0.03131732	-0.07109932
0.93188132	-0.07311532	-0.05443632	-0.30031532	-0.02499932	-0.08258932
0.93100232	-0.07205932	-0.05941832	-0.30589732	-0.02077132	-0.09676132
0.93009532	-0.07093132	-0.06444832	-0.30540632	-0.01671432	-0.11019632
0.92887432	-0.06967332	-0.06938332	-0.30359632	-0.01623232	-0.12576532
0.92852332	-0.06836232	-0.07421632	-0.29824732	-0.00866432	-0.13873932
0.92716032	-0.06689632	-0.07883032	-0.29525232	-0.01329832	-0.15410432
0.92651532	-0.06539632	-0.08330132	-0.29368532	-0.01060432	-0.16736532
0.92591132	-0.06381132	-0.08761732	-0.28403632	-0.01736132	-0.18057032
0.92588932	-0.06213132	-0.09182832	-0.27871132	-0.01577432	-0.19171332
0.92490932	-0.06023632	-0.09577432	-0.27467932	-0.02203232	-0.20494932
0.92423232	-0.05820332	-0.09940032	-0.26074632	-0.03138632	-0.21618132
0.92357232	-0.05602132	-0.10257332	-0.24938732	-0.03449532	-0.22419632
0.92222132	-0.05371232	-0.10524232	-0.24494932	-0.04229232	-0.23224632
0.92105132	-0.05134532	-0.10752232	-0.24023232	-0.05430032	-0.23897432
0.91986432	-0.04893332	-0.10945432	-0.23819532	-0.05883632	-0.24399732
0.91912032	-0.04655632	-0.11107532	-0.23513432	-0.06302432	-0.24783932
0.91825932	-0.04418432	-0.11232332	-0.23392832	-0.07078732	-0.25142032
0.91769532	-0.04181132	-0.11330032	-0.23579432	-0.07530632	-0.25541232
0.91786032	-0.03947132	-0.11421532	-0.23601132	-0.07187632	-0.25773932
0.91801132	-0.03711832	-0.11510732	-0.24084332	-0.07141732	-0.26296232
0.91789132	-0.03474732	-0.11604432	-0.24574232	-0.07141532	-0.26945232
0.91798232	-0.03230932	-0.11706132	-0.24456232	-0.06714332	-0.27633032
0.91808632	-0.02982732	-0.11800232	-0.23934732	-0.06576132	-0.28402132
0.91842632	-0.02734332	-0.11878332	-0.23395432	-0.06343032	-0.29029632
0.91897132	-0.02483132	-0.11933432	-0.22861832	-0.05989832	-0.29657532
0.91867232	-0.02230332	-0.11956732	-0.23479232	-0.06623532	-0.30389332
0.91943932	-0.01974832	-0.11992732	-0.22759032	-0.06561532	-0.31061632
0.91989732	-0.01710032	-0.12025032	-0.22475632	-0.06020732	-0.31676132
0.91990732	-0.01439432	-0.12048132	-0.22159832	-0.05891432	-0.32410132
0.91971232	-0.01161632	-0.12072532	-0.21879232	-0.05940832	-0.33080832
0.91993232	-0.00873532	-0.12108232	-0.21337232	-0.05942832	-0.33738432
0.92057332	-0.00576632	-0.12154532	-0.20513332	-0.05333632	-0.34300532
0.92095232	-0.00274932	-0.12201732	-0.20109332	-0.05051832	-0.34884932
0.92095732	0.00032532	-0.12245832	-0.19729132	-0.05041732	-0.35545532
0.92076332	0.00345032	-0.12281032	-0.19638032	-0.05326032	-0.36233132
0.92104532	0.00657532	-0.12310632	-0.19603332	-0.05081832	-0.36777432
0.92170332	0.00968432	-0.12328032	-0.19387232	-0.04828432	-0.37062632
0.92202832	0.01277932	-0.12339032	-0.19673032	-0.05196532	-0.37486232
0.92227532	0.01592632	-0.12362032	-0.20180932	-0.04257532	-0.37815932
0.92231432	0.01916632	-0.12398432	-0.20769532	-0.04022132	-0.38251832
0.92199232	0.02247032	-0.12445132	-0.20923832	-0.03637632	-0.38657332
0.92190932	0.02587932	-0.12513432	-0.18810932	-0.03187732	-0.39068732
0.92077032	0.02934832	-0.12575132	-0.18106032	-0.03552032	-0.39578432
0.91911632	0.03280732	-0.12632632	-0.17570332	-0.03427732	-0.40005932
0.91718732	0.03619832	-0.12675232	-0.16703932	-0.04805132	-0.40643932
0.91569332	0.03945332	-0.12702532	-0.14655332	-0.06032332	-0.41135032
0.91429732	0.04254432	-0.12708232	-0.14909832	-0.06454632	-0.41520932
0.91354232	0.04563032	-0.12703632	-0.18447232	0.06892132	-0.39798232
0.91258632	0.04850732	-0.12704532	-0.18855532	0.07761132	-0.40057932
0.91182132	0.05131132	-0.12708132	-0.18797532	0.06678832	-0.40721432
0.91089332	0.05404432	-0.12710032	-0.18981132	0.07282832	-0.41128432
0.91016932	0.05673032	-0.12716632	-0.19128932	0.06528332	-0.41801232
0.90942632	0.05937632	-0.12722032	-0.18773132	0.07532632	-0.42202532
0.90849532	0.06192632	-0.12725832	-0.19099532	0.06870532	-0.42860432
0.90764832	0.06445032	-0.12737232	-0.18390332	0.07307332	-0.43426232
0.90663932	0.06688832	-0.12737132	-0.19068232	0.07787132	-0.43868132
0.90631832	0.06927032	-0.12742432	-0.18326532	0.07573032	-0.44452532
0.90589332	0.07157632	-0.12743232	-0.18675432	0.06784832	-0.45041132
0.90597132	0.07387432	-0.12751332	-0.18409832	0.06677232	-0.45540732
0.90581832	0.07612832	-0.12755732	-0.18581932	0.06606032	-0.45927732
0.90538132	0.07831132	-0.12752132	-0.19527832	0.06783232	-0.46248432
0.90543032	0.08053932	-0.12763032	-0.18887832	0.06069132	-0.46781532
0.90517932	0.08275132	-0.12779132	-0.18122232	0.06193732	-0.47164732
0.90490732	0.08499932	-0.12805032	-0.19094832	0.05472532	-0.47701132
0.90423432	0.08721032	-0.12820632	-0.19150832	0.05815132	-0.47984332
0.90382232	0.08943632	-0.12831032	-0.18325032	0.06070932	-0.48200432
0.90360832	0.09163732	-0.12833732	-0.18472032	0.06243832	-0.48351532
0.90287432	0.09379932	-0.12821732	-0.18966432	0.06933932	-0.48273532
0.90250732	0.09590232	-0.12805032	-0.19060832	0.07129032	-0.48248332
0.90329432	0.09814832	-0.12808632	-0.19496732	0.06397732	-0.48525732
0.90374832	0.10042232	-0.12818832	-0.20025832	0.05698832	-0.48783532
0.90399432	0.10272632	-0.12835832	-0.20087832	0.05009832	-0.49204732
0.90375532	0.10501432	-0.12846032	-0.20499732	0.05745532	-0.49300632
0.90391432	0.10734832	-0.12861032	-0.20504032	0.05537932	-0.49575532
0.90344732	0.10969332	-0.12868232	-0.20260632	0.06303532	-0.49636732
0.90300532	0.11196332	-0.12860332	-0.21528332	0.06076232	-0.49649632
0.90288032	0.11427432	-0.12844732	-0.21078932	0.06289832	-0.49422132
0.90298232	0.11662432	-0.12837332	-0.21032232	0.06250432	-0.49346232
0.90344732	0.11909432	-0.12848232	-0.21428432	0.05466032	-0.49518432
0.90288432	0.12142632	-0.12848032	-0.22133332	0.06222732	-0.49407032
0.90269932	0.12380632	-0.12847332	-0.22061432	0.06716932	-0.49208232
0.90266032	0.12618132	-0.12849632	-0.22650332	0.06021432	-0.49334232
0.90232432	0.12851332	-0.12848632	-0.22752932	0.06335032	-0.49236232
0.90248432	0.13091932	-0.12860732	-0.22726032	0.05730432	-0.49381132
0.90231732	0.13323432	-0.12867732	-0.23325032	0.05414132	-0.49408232
0.90179532	0.13543332	-0.12861732	-0.23216632	0.05484732	-0.49236432
0.90167832	0.13764632	-0.12861432	-0.22626132	0.05229832	-0.49238332
0.90130532	0.13980632	-0.12865732	-0.23010432	0.04971132	-0.49177932
0.90130732	0.14203532	-0.12891832	-0.22846632	0.04568732	-0.49364432
0.90088032	0.14421132	-0.12922032	-0.22351632	0.04519632	-0.49610832
0.90041432	0.14631632	-0.12943632	-0.23411932	0.04275932	-0.49692732
0.89948832	0.14824132	-0.12947032	-0.23558932	0.04952232	-0.49578932
0.89959932	0.15018832	-0.12959232	-0.22774532	0.04382232	-0.49802832
0.89915732	0.15190632	-0.12954032	-0.23533632	0.04700732	-0.49679332
0.89884332	0.15350932	-0.12943132	-0.23030632	0.04582832	-0.49553032
0.89828932	0.15499132	-0.12926432	-0.23319132	0.04194032	-0.49509532
0.89801332	0.15650632	-0.12918532	-0.23310332	0.04070132	-0.49389632
0.89766832	0.15795832	-0.12915132	-0.23313532	0.04231732	-0.49264032
0.89725932	0.15937032	-0.12913232	-0.23148532	0.03917232	-0.49164132
0.89724032	0.16079332	-0.12918732	-0.22733932	0.03333932	-0.49130632
0.89634832	0.16202932	-0.12911032	-0.22832332	0.03661632	-0.48910232
0.89573732	0.16324832	-0.12911632	-0.22404732	0.03860832	-0.48699232
0.89564532	0.16447532	-0.12916132	-0.22619632	0.03183632	-0.48667332
0.89525832	0.16554832	-0.12906132	-0.22852532	0.03517032	-0.48333232
0.89496132	0.16657832	-0.12897032	-0.23332432	0.03596532	-0.48143232
0.89522232	0.16765432	-0.12895832	-0.23824532	0.03021532	-0.48065332
0.89509532	0.16861832	-0.12889432	-0.23606632	0.02885332	-0.48028032
0.89501832	0.16956132	-0.12886432	-0.24477132	0.02390032	-0.48026432
0.89470532	0.17043632	-0.12874732	-0.23876332	0.02690432	-0.47894332
0.89468332	0.17134132	-0.12866332	-0.24256732	0.02716632	-0.47883432
0.89448832	0.17221632	-0.12859232	-0.24021632	0.02534332	-0.47930132
0.89418532	0.17309232	-0.12853632	-0.24369132	0.02533032	-0.48059632
0.89401632	0.17399332	-0.12852032	-0.23787632	0.02622232	-0.48190232
0.89390532	0.17485532	-0.12842332	-0.24050232	0.02340932	-0.48381032
0.89352532	0.17559632	-0.12822432	-0.23880832	0.02624232	-0.48495332
0.89342232	0.17637532	-0.12808332	-0.23761732	0.02588932	-0.48715332
0.89357232	0.17714532	-0.12791032	-0.23869532	0.02409232	-0.48939632
0.89323732	0.17779832	-0.12761932	-0.24291032	0.02637132	-0.48938732
0.89331132	0.17857132	-0.12746032	-0.24316632	0.02677132	-0.49139232
0.89307032	0.17930232	-0.12730432	-0.24076932	0.02891832	-0.49385532
0.89313832	0.18011832	-0.12718532	-0.23669232	0.02859432	-0.49576232
0.89285232	0.18087132	-0.12698632	-0.23087432	0.03003032	-0.49820232
0.89238732	0.18158732	-0.12672132	-0.22636932	0.03372832	-0.49945132
0.89183932	0.18231732	-0.12641432	-0.22730532	0.03661932	-0.49899532
0.89149032	0.18313332	-0.12618832	-0.22578032	0.03772332	-0.49999432
0.89130532	0.18401732	-0.12599632	-0.22248432	0.03731532	-0.50121732
0.89131332	0.18501732	-0.12589732	-0.22042032	0.03554832	-0.50284032
0.89113632	0.18601732	-0.12569332	-0.22411132	0.03906932	-0.50202032
0.89118332	0.18710332	-0.12547732	-0.22314632	0.03948332	-0.50243932
0.89130932	0.18828932	-0.12535032	-0.22261632	0.03790232	-0.50433332
0.89127932	0.18958532	-0.12522732	-0.22318232	0.03666532	-0.50642732
0.89114232	0.19092832	-0.12500632	-0.22196232	0.03871332	-0.50771932
0.89093332	0.19242332	-0.12477732	-0.22460732	0.04364332	-0.50792032
0.89052732	0.19401932	-0.12459232	-0.22431732	0.04696532	-0.51044532
0.89025932	0.19572132	-0.12427732	-0.22298032	0.05198632	-0.51073132
0.89073232	0.19748632	-0.12380932	-0.22561932	0.04908832	-0.51084332
0.89050432	0.19908432	-0.12313732	-0.22659532	0.05404432	-0.50984832
0.89105232	0.20091032	-0.12248432	-0.23290932	0.05432232	-0.50916532
0.89108932	0.20264732	-0.12171932	-0.23017232	0.05469032	-0.51006032
0.89114432	0.20458832	-0.12105232	-0.23813032	0.05837232	-0.51023132
0.89084032	0.20663432	-0.12035232	-0.23604032	0.06421232	-0.51097232
0.89098232	0.20893632	-0.11970032	-0.23001832	0.06460732	-0.51351032
0.89055332	0.21122932	-0.11886532	-0.22718732	0.07054432	-0.51494132
0.89054532	0.21370432	-0.11796632	-0.22843432	0.07342732	-0.51716732
0.89021432	0.21609132	-0.11677232	-0.22722032	0.07849332	-0.51868532
0.89062032	0.21856532	-0.11532432	-0.22519032	0.08055932	-0.51978232
0.89029032	0.22083932	-0.11350532	-0.22304932	0.08504232	-0.51961232
0.89045332	0.22328832	-0.11155632	-0.21776332	0.08762532	-0.51969932
0.89106332	0.22573132	-0.10927932	-0.21243832	0.08724432	-0.52026932
0.89239532	0.22821332	-0.10662332	-0.20906932	0.08549832	-0.51916832
0.89393932	0.23059932	-0.10358332	-0.20780232	0.08058632	-0.51827832
0.89544432	0.23287032	-0.10019232	-0.20245932	0.08025032	-0.51640632
0.89126932	0.23412432	-0.09633932	-0.20371432	0.11155732	-0.51259032
0.88870132	0.23664232	-0.09336632	-0.19741032	0.13331932	-0.51596232
0.88841532	0.23996832	-0.09046832	-0.19368432	0.14401032	-0.51821132
0.88978332	0.24357632	-0.08705832	-0.19514832	0.14263432	-0.51498832
0.89263832	0.24725032	-0.08305132	-0.19183332	0.13242132	-0.50724732
0.89469832	0.25044532	-0.07846532	-0.19587032	0.12203732	-0.49352732
0.89621932	0.25332732	-0.07364632	-0.20277332	0.10974432	-0.47854832
0.89650332	0.25583132	-0.06869732	-0.20277432	0.10355132	-0.46325732
0.89775032	0.25854232	-0.06383332	-0.21129032	0.09067132	-0.44790932
0.89846432	0.26097332	-0.05899732	-0.22415632	0.07841132	-0.43298932
0.89992232	0.26347032	-0.05426332	-0.23132832	0.06278032	-0.41960732
0.90153632	0.26590232	-0.04958232	-0.24370332	0.04866032	-0.40509732
0.90259632	0.26808332	-0.04489032	-0.26121632	0.03543032	-0.38942632
0.90377332	0.27024932	-0.04025032	-0.27808532	0.02507732	-0.37139832
0.90461532	0.27230332	-0.03569032	-0.29762732	0.01347332	-0.35410832
0.90478032	0.27412032	-0.03120732	-0.31738132	0.00262532	-0.33440032
0.90495032	0.27588332	-0.02686332	-0.33721032	-0.00529832	-0.31434432
0.90547132	0.27772432	-0.02268532	-0.35753832	-0.01643432	-0.29554732
0.90549432	0.27941232	-0.01874532	-0.37552132	-0.02584332	-0.27736832
0.90651932	0.28140032	-0.01510832	-0.39116932	-0.03882832	-0.26185232
0.90695632	0.28320232	-0.01172032	-0.40935332	-0.04922932	-0.24724132
0.90766932	0.28511032	-0.00852532	-0.42795132	-0.05753932	-0.23352932
0.90874332	0.28718932	-0.00547432	-0.44297032	-0.06774032	-0.22036532
0.90963932	0.28923432	-0.00251932	-0.45787132	-0.07833432	-0.20720832
0.91023932	0.29120032	0.00035432	-0.47136232	-0.08645532	-0.19349132
0.91054432	0.29307432	0.00317632	-0.48534032	-0.09437932	-0.17871732
0.91090132	0.29491332	0.00589632	-0.49968332	-0.10378832	-0.16507832
0.91081432	0.29663032	0.00849632	-0.51363432	-0.11035032	-0.15054332
0.91164832	0.29862332	0.01099232	-0.52612632	-0.11952432	-0.13745432
0.91169932	0.30034932	0.01334632	-0.54049932	-0.12626732	-0.12438132
0.91174132	0.30208432	0.01559832	-0.55376232	-0.13268732	-0.11193932
0.91155932	0.30375732	0.01775932	-0.56501832	-0.13933132	-0.09942432
0.91127132	0.30539932	0.01980632	-0.57441932	-0.14592232	-0.08834432
0.91136532	0.30710832	0.02175132	-0.58229032	-0.15747832	-0.07765932
0.91060732	0.30842932	0.02354432	-0.59198232	-0.16614232	-0.06762032
0.91017832	0.30984032	0.02524232	-0.60339532	-0.17297532	-0.05746932
0.91014632	0.31138032	0.02687632	-0.61620432	-0.18234932	-0.04870932
0.90936232	0.31265232	0.02845732	-0.63193632	-0.19042032	-0.03914832
0.90949232	0.31426432	0.03004032	-0.64776132	-0.20090932	-0.03029732
0.90992632	0.31599332	0.03164532	-0.66158232	-0.20870332	-0.02153432
0.91009632	0.31766832	0.03326532	-0.67337132	-0.21426432	-0.01121032
0.90869432	0.31880732	0.03477332	-0.68315032	-0.21553132	0.00018932
0.90718332	0.31986332	0.03623832	-0.68956532	-0.22066232	0.00950032
0.90635032	0.32111132	0.03763432	-0.69506732	-0.22979432	0.01655832
0.90591532	0.32244532	0.03893732	-0.69749832	-0.23340532	0.02483032
0.90558532	0.32373732	0.04019132	-0.69768732	-0.23894732	0.03275832
0.90464532	0.32484632	0.04134132	-0.69899432	-0.24400032	0.03839232
0.90361532	0.32590232	0.04245432	-0.69900232	-0.24831632	0.04485232
0.90232532	0.32690332	0.04350832	-0.69842932	-0.25171432	0.05178432
0.90158932	0.32809032	0.04454632	-0.69614132	-0.25398432	0.05734532
0.90050432	0.32915732	0.04552532	-0.69232532	-0.25643632	0.06319132
0.89971432	0.33033332	0.04643632	-0.68804132	-0.26065532	0.06833332
0.89797132	0.33111532	0.04721232	-0.68433132	-0.26376332	0.07303632
0.89713032	0.33226432	0.04795932	-0.67923532	-0.26779632	0.07776432
0.89636932	0.33343932	0.04862532	-0.67453532	-0.27067832	0.08079332
0.89499332	0.33440032	0.04919432	-0.67128732	-0.27101432	0.08433032
0.89404732	0.33552832	0.04971532	-0.66688332	-0.27321532	0.08693632
0.89279432	0.33659732	0.05019432	-0.66460532	-0.27417832	0.08939932
0.89184332	0.33779232	0.05064532	-0.66146732	-0.27525132	0.09059832
0.89053332	0.33881932	0.05108232	-0.65924232	-0.27650932	0.09328132
0.89016032	0.34019032	0.05155132	-0.65704832	-0.28137432	0.09443032
0.88874132	0.34111632	0.05198532	-0.65507232	-0.28369332	0.09621132
0.88781932	0.34221232	0.05246332	-0.65236632	-0.28732432	0.09796332
0.88647432	0.34309732	0.05293932	-0.64962232	-0.28677432	0.09971532
0.88558432	0.34410232	0.05343332	-0.64601432	-0.28929832	0.10143832
0.88496532	0.34514332	0.05394232	-0.64116232	-0.29095832	0.10328432
0.88414032	0.34606132	0.05446032	-0.63692632	-0.29759432	0.10359832
0.88252632	0.34667832	0.05497232	-0.63282132	-0.29977432	0.10530032
0.88183632	0.34761532	0.05559132	-0.62707032	-0.30182032	0.10690232
0.88127632	0.34858132	0.05625732	-0.62198632	-0.30422232	0.10758832
0.88088432	0.34958432	0.05695432	-0.61776432	-0.30663832	0.10961732
0.87980032	0.35026432	0.05762632	-0.61481132	-0.31006132	0.11093132
0.87879632	0.35093632	0.05830432	-0.61241632	-0.31275132	0.11264332
0.87872732	0.35195332	0.05902732	-0.60955132	-0.31318032	0.11470732
0.87789732	0.35266332	0.05970832	-0.60642132	-0.31484632	0.11617032
0.87730532	0.35348732	0.06039032	-0.60189532	-0.31593932	0.11920532
0.87632632	0.35415832	0.06101132	-0.59642532	-0.31582032	0.12279632
0.87595432	0.35507132	0.06164832	-0.59032332	-0.31632532	0.12590032
0.87600132	0.35620132	0.06228132	-0.58322032	-0.31446132	0.12977232
0.87593232	0.35730332	0.06287432	-0.57576832	-0.31428432	0.13323732
0.87556432	0.35829032	0.06339632	-0.56966232	-0.31189532	0.13778532
0.87537832	0.35929332	0.06388832	-0.56487232	-0.31159432	0.14074632
0.87548132	0.36031432	0.06430732	-0.56084932	-0.30788432	0.14405532
0.87590332	0.36133432	0.06467532	-0.55741432	-0.30508332	0.14664132
0.87646032	0.36227232	0.06500032	-0.55472132	-0.30309332	0.14871532
0.87685332	0.36306132	0.06526532	-0.55210832	-0.29923832	0.15075032
0.87711732	0.36368432	0.06549032	-0.54879032	-0.29563332	0.15302632
0.87782032	0.36441232	0.06568532	-0.54328632	-0.29263932	0.15543732
0.87882432	0.36519632	0.06584632	-0.53750232	-0.28860432	0.15815532
0.87930632	0.36570632	0.06591632	-0.53242932	-0.28485732	0.16065632
0.88015332	0.36632432	0.06593532	-0.52690932	-0.28173932	0.16342732
0.88112632	0.36695732	0.06587132	-0.52161232	-0.27844032	0.16676732
0.88247432	0.36765732	0.06572932	-0.51844032	-0.27606632	0.16954432
0.88348432	0.36811332	0.06546932	-0.51760032	-0.27351332	0.17277932
0.88534432	0.36880332	0.06514832	-0.51736532	-0.27314432	0.17542832
0.88675932	0.36919332	0.06469832	-0.51980332	-0.27190432	0.17722532
0.88833332	0.36953032	0.06415532	-0.52208532	-0.27001832	0.17939032
0.88979032	0.36971032	0.06352732	-0.52594932	-0.26804732	0.18034132
0.89113332	0.36978732	0.06281432	-0.52860532	-0.26607832	0.18208832
0.89303532	0.37004132	0.06208532	-0.52895032	-0.26347832	0.18268632
0.89423132	0.36999032	0.06128432	-0.52917732	-0.26096032	0.18357432
0.89551032	0.37002132	0.06046232	-0.52720432	-0.25907232	0.18519032
0.89683332	0.37008832	0.05962532	-0.52463432	-0.25623032	0.18769332
0.89787932	0.37005932	0.05874632	-0.52261732	-0.25510532	0.18998132
0.89931932	0.37019832	0.05785432	-0.52192432	-0.25471032	0.19167432
0.90078832	0.37031132	0.05691032	-0.52398732	-0.25413232	0.19370032
0.90229532	0.37039632	0.05594632	-0.52764132	-0.25537632	0.19531832
0.90325332	0.37020832	0.05491732	-0.53323932	-0.25609632	0.19647032
0.90475632	0.37025032	0.05389832	-0.53988832	-0.25794032	0.19764832
0.90604132	0.37020032	0.05284132	-0.54756832	-0.25817032	0.19879532
0.90727032	0.37013832	0.05175032	-0.55431432	-0.25845232	0.20060032
0.90805232	0.36991832	0.05060932	-0.56061732	-0.25787732	0.20098332
0.90874132	0.36968332	0.04944232	-0.56434632	-0.25691032	0.20173032
0.90960732	0.36955932	0.04825532	-0.56515332	-0.25658432	0.20266832
0.91040032	0.36944332	0.04701432	-0.56311132	-0.25421732	0.20231832
0.91083632	0.36919732	0.04575032	-0.56078332	-0.25355132	0.20208432
0.91092832	0.36881332	0.04445532	-0.55850232	-0.25264832	0.20126432
0.91180032	0.36876732	0.04321732	-0.55531932	-0.25310332	0.19998132
0.91147732	0.36822032	0.04197332	-0.55475732	-0.25332132	0.19732732
0.91209132	0.36808432	0.04082932	-0.55556932	-0.25479932	0.19399832
0.91248032	0.36790332	0.03978732	-0.55894232	-0.25828232	0.19031932
0.91301132	0.36783332	0.03886332	-0.56496932	-0.26196132	0.18674432
0.91270932	0.36751832	0.03803732	-0.57331832	-0.26532132	0.18371932
0.91337232	0.36768532	0.03736532	-0.58109432	-0.26960032	0.18137832
0.91359332	0.36772232	0.03679332	-0.58976132	-0.27417732	0.17839332
0.91362832	0.36772232	0.03628432	-0.59789532	-0.27765632	0.17581432
0.91327132	0.36762532	0.03584632	-0.60465432	-0.28096232	0.17308332
0.91315432	0.36767732	0.03548132	-0.60892532	-0.28396832	0.17096732
0.91289732	0.36777632	0.03516132	-0.61121432	-0.28533932	0.16989232
0.91236732	0.36782232	0.03484032	-0.61153932	-0.28641632	0.16797132
0.91170432	0.36785232	0.03453332	-0.61070832	-0.28727532	0.16646132
0.91119932	0.36797332	0.03420832	-0.60873232	-0.28792332	0.16429932
0.91006132	0.36783232	0.03387232	-0.60721632	-0.28643732	0.16183832
0.90920132	0.36780232	0.03354232	-0.60472832	-0.28443132	0.15936732
0.90809632	0.36767332	0.03321832	-0.60247832	-0.28309132	0.15625932
0.90721632	0.36761732	0.03292832	-0.59953532	-0.28059432	0.15371032
0.90566632	0.36729232	0.03265132	-0.59645132	-0.27866632	0.15105532
0.90478632	0.36724532	0.03246632	-0.59273032	-0.27701132	0.14870932
0.90391532	0.36718532	0.03233032	-0.58840432	-0.27461932	0.14650532
0.90262432	0.36697332	0.03226632	-0.58480032	-0.27431132	0.14483832
0.90210932	0.36708532	0.03230032	-0.57993632	-0.27423732	0.14381332
0.90078632	0.36690732	0.03234532	-0.57609732	-0.27354932	0.14310132
0.90049232	0.36714232	0.03246332	-0.57164032	-0.27595032	0.14281432
0.89976532	0.36720732	0.03261332	-0.56962632	-0.27745832	0.14258932
0.89887232	0.36722432	0.03277532	-0.56925332	-0.28080432	0.14266532
0.89813232	0.36728532	0.03292632	-0.56960532	-0.28552732	0.14225332
0.89775232	0.36751232	0.03308132	-0.57009732	-0.29117932	0.14170832
0.89744232	0.36778132	0.03321932	-0.57062232	-0.29835332	0.14006232
0.89685732	0.36795732	0.03331632	-0.57146532	-0.30331932	0.13887432
0.89634932	0.36820032	0.03339032	-0.57258832	-0.31205032	0.13664432
0.89540332	0.36828632	0.03342032	-0.57353032	-0.31676232	0.13484332
0.89441832	0.36837432	0.03347032	-0.57450432	-0.32472532	0.13213732
0.89355432	0.36854632	0.03354132	-0.57452732	-0.33046932	0.12976432
0.89261432	0.36871932	0.03361932	-0.57554032	-0.33684832	0.12744332
0.89142832	0.36883332	0.03369732	-0.57707832	-0.34210132	0.12576132
0.89056432	0.36911532	0.03380332	-0.57844932	-0.34655532	0.12463932
0.88977732	0.36941732	0.03390632	-0.57855132	-0.35166532	0.12306232
0.88883132	0.36968132	0.03401332	-0.57779732	-0.35558832	0.12215732
0.88760732	0.36984432	0.03411132	-0.57677532	-0.35899632	0.12114932
0.88657532	0.37010732	0.03422432	-0.57434932	-0.36371432	0.12056932
0.88543432	0.37034832	0.03432832	-0.57160832	-0.36465132	0.12060332
0.88394632	0.37045732	0.03440632	-0.56835832	-0.36753332	0.12060832
0.88273332	0.37064632	0.03445232	-0.56452432	-0.36841232	0.12070132
0.88127432	0.37070232	0.03442132	-0.56256232	-0.37066032	0.12014132
0.88018732	0.37085332	0.03429332	-0.55951832	-0.37162732	0.11931232
0.87921632	0.37095132	0.03410632	-0.55791232	-0.37566632	0.11747032
0.87805932	0.37094032	0.03385032	-0.55681632	-0.37866532	0.11594932
0.87705932	0.37095332	0.03357932	-0.55514832	-0.38171932	0.11444932
0.87623732	0.37105232	0.03332832	-0.55455132	-0.38585832	0.11329832
0.87554732	0.37120032	0.03308632	-0.55397832	-0.38990732	0.11153032
0.87481732	0.37132132	0.03283832	-0.55440932	-0.39455432	0.11036332
0.87404732	0.37138632	0.03259432	-0.55462232	-0.39923132	0.10874032
0.87283832	0.37122732	0.03231132	-0.55574432	-0.40059332	0.10752932
0.87241132	0.37136932	0.03206232	-0.55522832	-0.40451232	0.10574532
0.87161632	0.37131332	0.03181532	-0.55475632	-0.40748232	0.10372632
0.87074032	0.37119532	0.03160932	-0.55345932	-0.40955732	0.10232032
0.86963432	0.37098632	0.03147232	-0.55221332	-0.41156232	0.10105832
0.86893832	0.37094832	0.03142432	-0.55058832	-0.41447132	0.10059632
0.86843632	0.37099232	0.03145532	-0.54834732	-0.41597732	0.10026032
0.86753632	0.37086232	0.03154032	-0.54700032	-0.41855132	0.09995032
0.86714132	0.37092732	0.03169732	-0.54518732	-0.41942832	0.10067632
0.86613332	0.37071632	0.03185832	-0.54481132	-0.42186832	0.10140632
0.86530732	0.37052832	0.03203532	-0.54446932	-0.42427132	0.10196332
0.86439632	0.37027232	0.03222632	-0.54432832	-0.42864632	0.10235932
0.86384732	0.37015332	0.03244332	-0.54412932	-0.43031632	0.10309132
0.86326032	0.36998032	0.03265332	-0.54333632	-0.43125932	0.10454832
0.86226932	0.36962332	0.03286232	-0.54291732	-0.43313632	0.10550432
0.86194532	0.36949732	0.03308832	-0.54185732	-0.43425332	0.10599632
0.86114232	0.36916332	0.03328732	-0.54086432	-0.43518032	0.10724132
0.86029232	0.36880832	0.03346832	-0.54037132	-0.43693132	0.10790532
0.85966832	0.36849832	0.03362432	-0.53984732	-0.43743132	0.10891732
0.85889432	0.36813832	0.03375832	-0.53883532	-0.43950732	0.10946032
0.85801432	0.36768432	0.03386432	-0.53821832	-0.44009032	0.11057232
0.85734632	0.36736232	0.03399032	-0.53719932	-0.44012932	0.11180832
0.85684732	0.36709432	0.03411232	-0.53669632	-0.44026232	0.11247732
0.85592732	0.36670332	0.03423232	-0.53672932	-0.44112932	0.11345332
0.85548332	0.36649232	0.03433732	-0.53529432	-0.44067732	0.11513032
0.85474032	0.36617932	0.03439332	-0.53494732	-0.44155732	0.11598532
0.85416632	0.36590332	0.03440932	-0.53458032	-0.44221232	0.11683532
0.85315232	0.36539332	0.03440032	-0.53501832	-0.44311732	0.11733132
0.85266132	0.36520332	0.03441532	-0.53420432	-0.44349132	0.11807332
0.85213332	0.36497732	0.03436632	-0.53344732	-0.44331032	0.11908532
0.85136232	0.36466932	0.03428532	-0.53334132	-0.44351132	0.11985832
0.85069432	0.36446932	0.03412932	-0.53336632	-0.44386232	0.12033532
0.85018532	0.36429532	0.03395132	-0.53386832	-0.44514832	0.12082932
0.84948132	0.36404532	0.03373932	-0.53489332	-0.44580432	0.12082232
0.84913932	0.36388332	0.03349632	-0.53509532	-0.44535032	0.12103832
0.84853232	0.36360032	0.03325832	-0.53598932	-0.44517932	0.12110932
0.84794132	0.36332532	0.03299532	-0.53564932	-0.44523232	0.12084232
0.84737932	0.36311232	0.03272032	-0.53566732	-0.44509632	0.12004032
0.84697632	0.36297432	0.03242232	-0.53545232	-0.44515532	0.11965032
0.84614732	0.36267532	0.03208832	-0.53495732	-0.44455332	0.11972132
0.84577332	0.36255232	0.03178132	-0.53505032	-0.44282132	0.11900132
0.84535932	0.36240032	0.03147532	-0.53516632	-0.44389832	0.11885532
0.84481232	0.36222532	0.03117832	-0.53497932	-0.44388032	0.11905432
