# Supplementary material for: Dynamic Monitoring Reveals Motor Task Characteristics in Prehistoric Technical Gestures
Source: PLoS One. 2015 Aug 18;10(8):e0134570. doi: 10.1371/journal.pone.0134570 (PMC4540478; doi:10.1371/journal.pone.0134570)
Supplement: S1 Dataset — The zip file contains csv documents of the measurement data generated during the experiments. For each experiment exist two files, one of the measurements of the force sensor and one of the position sensor. They are labeled by the abbreviation “exp” followed by a number and the postfix “-force” for the force sensor and “-position” for the position sensor. The first row shows the legend of the document which states the arrangement of the quantities below. The quantities are listed in chronological order. Sample times of both sensors were 0.01 s. (ZIP) [file pone.0134570.s002.zip › exp13-force.csv]

Force X (N)	Force Y (N)	Force Z (N)	Torque X (N-m)	Torque Y (N-m)	Torque Z (N-m)	Frequency = 1000	Averaging Level = 10	F/T Serial Number = FT14761	Time Started = 05.02.2014 17:03:30
-0.0895120278000832	-0.0471075251698494	-0.027483282610774	0.00127629505004734	-0.00286316988058388	0.000596497789956629
-0.0997027307748795	-0.0602609887719154	-0.0229611024260521	0.000839621352497488	-0.00308611546643078	0.000239199507632293
-0.12846314907074	-0.0659262910485268	-0.0180375147610903	0.00114092929288745	-0.00169057806488127	-7.41914773243479E-05
-0.110016159713268	-0.106895744800568	-0.0304594952613115	0.00107608537655324	-0.00245865574106574	-0.000120843913464341
-0.0628735944628716	-0.044623851776123	0.00126168085262179	0.00207787053659558	-0.00168601900804788	-0.000125533464597538
-0.0803368389606476	-0.079582504928112	-0.0348196215927601	0.00141113705467433	-0.00249005667865276	0.000196424371097237
-0.111952386796474	-0.032404650002718	-0.0095092598348856	0.00164752779528499	-0.00236822036094964	0.000218229193706065
-0.0895398482680321	-0.0360770784318447	0.0239996984601021	0.00127721438184381	-0.00272587942890823	0.00092319241957739
-0.120112776756287	-0.0572871193289757	-0.0278565343469381	0.000505480275023729	-0.00314854900352657	0.000159461153089069
-0.144725903868675	-0.0605947487056255	-0.0321300998330116	0.00109423673711717	-0.00244193826802075	0.000242961570620537
-0.0997692868113518	-0.0320576317608356	-0.00181607704143971	0.000890991883352399	-0.00290466961450875	0.000459759176010266
-0.0965796783566475	-0.0134341865777969	-0.0226249117404222	0.00109458900988102	-0.00296495063230395	-2.42765622715524E-06
-0.118043653666973	-0.0445754043757916	0.048176433891058	0.0012925568735227	-0.00248937937431037	-0.000591499090660363
-0.099427729845047	-0.020362189039588	0.0640659853816032	0.00111249415203929	-0.00215055048465729	0.000206154640181921
-0.0417880825698376	0.0131653062999249	0.00320463115349412	0.000746835954487324	-0.0023418718483299	0.000385901919798926
-0.0738913044333458	-0.00457935221493244	-0.00126712664496154	0.000888644950464368	-0.00196027872152627	0.000332757219439372
-0.068556472659111	-0.0211600493639708	-0.0185912847518921	0.000366739084711298	-0.00184212042950094	0.00017399170610588
-0.0791161730885506	-0.0511942841112614	-0.00563829857856035	0.000500370399095118	-0.00165500456932932	0.000346144457580522
-0.0818378478288651	-0.0148587608709931	-0.00502178445458412	0.00129951967392117	-0.00211687479168177	0.000183019816176966
-0.0698177516460419	-0.0698032006621361	-0.0309535097330809	0.000518181244842708	-0.00222805771045387	7.99349654698744E-05
-0.0294712353497744	0.0119783747941256	-0.0101215932518244	0.000674128357786685	-0.00205842964351177	0.000640381709672511
-0.0188304129987955	0.0381090901792049	0.0696648210287094	0.000931842601858079	-0.00223644194193184	-9.0621251729317E-05
-0.0116685386747122	0.0533793866634369	0.0560790859162807	7.52041596570052E-05	-0.00203369394876063	-0.000217946668271907
-0.0246476344764233	0.0753970816731453	0.033482987433672	0.00069827469997108	-0.0014815143076703	0.000361707585398108
0.0241370871663094	0.0585442148149014	0.0474178567528725	0.000330984388710931	-0.0018289441941306	0.000212926504900679
0.029078172519803	0.0533364564180374	0.0400047264993191	0.000786804710514843	-0.00166232755873352	-0.000169354185345583
-0.0009514803532511	0.0107093285769224	0.0264252237975597	-0.000270947930403054	-0.000604788307100534	-0.00041525939013809
-0.0690925866365433	-0.0408248417079449	0.0562850050628185	0.000101747471489944	-0.000681453093420714	-0.000314950797474012
-0.0321731828153133	0.0103096729144454	0.0166441276669502	-0.00043055327842012	-0.00104695290792733	-0.000227605676627718
-0.0625616163015366	-0.00986930727958679	0.0913201197981834	0.000864398491103202	-0.00103950779885054	-0.000182251242222264
-0.104870468378067	-0.0587460324168205	0.125246480107307	0.000369066372513771	-0.00158365617971867	-0.000163004006026313
-0.0793323218822479	-0.0265852529555559	0.0613384209573269	0.00108871655538678	-0.00188380596227944	-0.000443522352725267
-0.055234931409359	-0.0361236892640591	0.038637787103653	0.000341024278895929	-0.00172786274924874	-1.68809056049213E-05
-0.0521518960595131	0.00874353665858507	0.0338758230209351	0.000439707306213677	-0.0019370368681848	5.56635204702616E-05
-0.0275564994663	-0.0281210225075483	0.0820756629109383	-0.000143123615998775	-0.00108601956162602	2.35625593631994E-05
-0.0632714182138443	-0.0875361487269402	0.0373835600912571	0.000256295141298324	-0.00070068909553811	0.000851628428790718
-0.0795404016971588	-0.0581714361906052	0.0383484847843647	0.000731989275664091	-0.000576048507355154	0.000284539215499535
-0.0393397249281406	-0.043234646320343	0.128813222050667	0.000153308690642007	-0.000836244900710881	0.000734035565983504
-0.0244098622351885	-0.0376067943871021	0.141342282295227	0.000425820355303586	-0.00139660504646599	-0.00111679791007191
-0.033282857388258	-0.0639114752411842	0.109343312680721	-0.000108491753053386	-0.00105890852864832	-0.000475346663733944
-0.0250215549021959	-0.0382406823337078	0.18388395011425	0.00103167758788913	-0.00142602692358196	-0.000316963210934773
-0.0570470206439495	-0.0346773825585842	0.235297948122025	9.2332056738087E-06	-0.000820686167571694	-0.000694273097906262
-0.0734016820788383	0.0107953893020749	0.200412750244141	-0.000306156784063205	-0.00172433746047318	-0.00122239650227129
-0.0764302685856819	0.00193673046305776	0.17017012834549	-0.000365762098226696	-0.00179418176412582	-0.00134496786631644
-0.104518540203571	-0.016456576064229	0.186701416969299	-0.00112694292329252	-0.00213857251219451	-0.00145663041621447
-0.103353254497051	0.0620582476258278	0.230311021208763	-0.000934694951865822	-0.00239660940133035	-0.00181374326348305
-0.11425069719553	0.0683703869581223	0.213169187307358	-0.00116741715464741	-0.00215565855614841	-0.00217990973033011
-0.155293807387352	0.0810735523700714	0.265086859464645	-0.00151474517770112	-0.00334165222011507	-0.00273357261903584
-0.149706289172173	0.126144975423813	0.275577872991562	-0.00108336878474802	-0.0031084013171494	-0.00129453802946955
-0.181506887078285	0.0948435664176941	0.319586396217346	-0.0020620571449399	-0.00293517904356122	-0.00220302492380142
-0.225163146853447	0.124884814023972	0.304932475090027	-0.00339606730267406	-0.00385570363141596	-0.00260784127749503
-0.260200142860413	0.121911786496639	0.257913023233414	-0.00191412796266377	-0.00452814716845751	-0.00265965471044183
-0.283179968595505	0.12120845913887	0.300866037607193	-0.00289643299765885	-0.00551673909649253	-0.00313903950154781
-0.382245361804962	0.114490188658237	0.374347805976868	-0.0022308558691293	-0.00601281877607107	-0.00350038264878094
-0.413700699806213	0.0898340493440628	0.469726383686066	-0.0015265493420884	-0.00706847105175257	-0.00324668665416539
-0.461580097675323	0.0352005623281002	0.493069231510162	-0.00193593732547015	-0.00699665769934654	-0.00215439964085817
-0.477275252342224	0.00782930664718151	0.490041464567184	-0.000773193431086838	-0.00639840168878436	7.54254069761373E-05
-0.469092488288879	-0.0198631174862385	0.471022069454193	-0.000419548392528668	-0.00630213227123022	0.00134268368128687
-0.543788015842438	-0.0762527137994766	0.51000314950943	-0.000721803575288504	-0.00496527180075645	0.00326957809738815
-0.467207849025726	-0.0422982312738895	0.610679686069489	-0.00018796740914695	-0.0058027021586895	0.00366787402890623
-0.488218873739243	-0.0251009035855532	0.585707902908325	0.000547674717381597	-0.00577782932668924	0.00315687875263393
-0.56659597158432	-0.0743908658623695	0.641397893428802	-0.000103530379419681	-0.00689257541671395	0.00271490425802767
-0.586255073547363	-0.0172000415623188	0.61652660369873	-5.75034864596091E-05	-0.00785139016807079	0.00156636408064514
-0.60118556022644	0.0442939251661301	0.66413140296936	-0.000470424740342423	-0.00804432202130556	0.00103396107442677
-0.57071578502655	0.0506938099861145	0.747301995754242	-0.00215291627682745	-0.00596623867750168	0.00261817686259747
-0.46138459444046	0.169428408145905	0.754245340824127	-0.00343682616949081	-0.00465425755828619	0.00345751270651817
-0.398607552051544	0.310560971498489	0.677791118621826	-0.00486336415633559	-0.00384410750120878	0.00407808227464557
-0.406857669353485	0.260098576545715	0.620108187198639	-0.00617318786680698	-0.00216322159394622	0.00432373117655516
-0.42545410990715	0.230973660945892	0.705058753490448	-0.00629959953948855	-0.00257348828017712	0.00293913064524531
-0.374624669551849	0.204294919967651	0.804017007350922	-0.00349386176094413	-0.00297147105447948	0.00312957796268165
-0.355920940637589	0.114847511053085	0.826788544654846	-0.0030605630017817	-0.00235356064513326	0.00343031180091202
-0.3668013215065	0.0845617204904556	0.900004088878632	-0.00348137668333948	-0.00124647316988558	0.00370868993923068
-0.321105629205704	0.179052114486694	0.988475799560547	-0.00276936870068312	-0.000641731719952077	0.00559765659272671
-0.31112340092659	0.171251878142357	1.00339663028717	-0.00377099658362567	-0.00145881611388177	0.00416818168014288
-0.279110640287399	0.137183383107185	0.917070508003235	-0.00295787467621267	-0.00249456847086549	0.00463081570342183
-0.235083878040314	-0.18709322810173	0.796734154224396	0.00538322143256664	0.000159891700604931	0.00313303619623184
-0.0174212735146284	-0.47368797659874	0.876952826976776	0.0103157870471478	0.00553181441500783	0.00358986901119351
0.144564986228943	-0.517912924289703	0.908148288726807	0.0121067781001329	0.00895997695624828	0.00366837973706424
0.424583286046982	-0.43315863609314	0.839389622211456	0.011118046939373	0.0119323469698429	0.00279764039441943
0.516461193561554	-0.320210695266724	0.874426066875458	0.00907572545111179	0.0143895242363214	-0.000223272058065049
0.603929400444031	-0.235183253884315	0.857359945774078	0.0056410594843328	0.0143468510359526	-0.00169851188547909
0.559147298336029	-0.154830038547516	0.875933587551117	0.00388287170790136	0.0130084678530693	-0.00175566808320582
0.576318681240082	-0.0444031953811646	0.803393185138702	0.00270155724138021	0.0118554309010506	-0.001181302475743
0.497936695814133	-0.0227521415799856	0.77358615398407	0.00286375661380589	0.0110516995191574	1.61024163389811E-05
0.489552974700928	-0.054447740316391	0.720328390598297	0.0036911943461746	0.00914399139583111	-0.00137497368268669
0.427590101957321	-0.0696709901094437	0.648344695568085	0.00391678093001246	0.00728665012866259	-0.00292214471846819
0.409755259752274	-0.0146233821287751	0.607025444507599	0.0035149366594851	0.00606954004615545	-0.00244943168945611
0.444093286991119	0.0654620155692101	0.631321907043457	0.00166083232033998	0.00648838188499212	-0.00244449824094772
0.522024750709534	0.182301878929138	0.588103711605072	0.000776531524024904	0.00701778475195169	-0.00282225641421974
0.550992131233215	0.295309901237488	0.593525767326355	-0.00141282717231661	0.00740496814250946	-0.00239470810629427
0.621148109436035	0.453664094209671	0.617190003395081	-0.00402540899813175	0.00847393274307251	-0.00242627016268671
0.703456103801727	0.581046402454376	0.611289024353027	-0.00601794291287661	0.00836615450680256	-0.00242873840034008
0.676630020141602	0.619361400604248	0.59065580368042	-0.00706108706071973	0.00901870895177126	-0.00393478153273463
0.682395398616791	0.667252421379089	0.603781044483185	-0.00711749354377389	0.0084152864292264	-0.00656035821884871
0.633259952068329	0.689999163150787	0.530946731567383	-0.00696916738525033	0.00908602774143219	-0.00759087689220905
0.704715371131897	0.761453747749329	0.5120769739151	-0.00708140712231398	0.00890518445521593	-0.00653793709352613
0.685323536396027	0.757443606853485	0.38259369134903	-0.00898485165089369	0.00972696859389544	-0.00576373049989343
0.659291565418243	0.897681593894959	0.403228849172592	-0.00831968430429697	0.00939458422362804	-0.00577430799603462
0.643330097198486	0.974893152713776	0.431891620159149	-0.0102442475035787	0.00835507269948721	-0.00402158871293068
0.587772607803345	0.952004909515381	0.492291152477264	-0.0123763969168067	0.00850227288901806	-0.00288854469545186
0.629301488399506	1.04579710960388	0.419690102338791	-0.0123533234000206	0.00902994070202112	-0.00127049640286714
0.606624007225037	1.11261796951294	0.324662357568741	-0.0116673763841391	0.00791490916162729	-0.00420549977570772
0.571069061756134	1.14563655853271	0.320335686206818	-0.0130373537540436	0.00673148827627301	-0.00546170445159078
0.560809791088104	1.15233421325684	0.313166409730911	-0.0137427095323801	0.00601802300661802	-0.00680645182728767
0.519152820110321	1.21179556846619	0.272563248872757	-0.0129521107301116	0.00459688203409314	-0.0063830385915935
0.508015275001526	1.18915927410126	0.168652310967445	-0.012762232683599	0.00427786353975534	-0.00653764698654413
0.557185471057892	1.24344432353973	0.254071056842804	-0.0126613639295101	0.00388942589052022	-0.00548738753423095
0.591328024864197	1.26286661624908	0.152688056230545	-0.011832264252007	0.00471980636939406	-0.00405190885066986
0.608124077320099	1.31467318534851	0.235219746828079	-0.0123668257147074	0.00509027251973748	-0.00434513343498111
0.552180469036102	1.27931034564972	0.281572967767715	-0.0128699103370309	0.00659704068675637	-0.00172074662987143
0.616708278656006	1.29259133338928	-0.0479910522699356	-0.0140840522944927	0.0064250617288053	-0.00460020219907165
0.708677053451538	1.31146538257599	-0.181235924363136	-0.01213922444731	0.00464008934795856	-0.00848378520458937
0.799917280673981	1.2704873085022	-0.19065497815609	-0.0119416145607829	0.00744559708982706	-0.00911197997629642
0.840396463871002	1.25548696517944	0.0357939563691616	-0.0124687431380153	0.00934243015944958	-0.00666392035782337
0.841799139976501	1.27829015254974	0.0603200905025005	-0.0117056099697948	0.00922459084540606	-0.00554855912923813
0.845131874084473	1.31304681301117	-0.0396652147173882	-0.012975824996829	0.00854050926864147	-0.0063645294867456
0.829357326030731	1.30864679813385	-0.0347677022218704	-0.0136551586911082	0.00820155628025532	-0.00480568688362837
0.867702126502991	1.37207043170929	-0.0550543330609798	-0.0136381052434444	0.00787932518869638	-0.00320495339110494
0.876618087291718	1.30327212810516	-0.0847784727811813	-0.0137505372986197	0.00980538595467806	-0.00310870027169585
0.942559897899628	1.28103852272034	-0.115254603326321	-0.012682749889791	0.00953046511858702	-0.00419113738462329
0.907889306545258	1.19517135620117	-0.156649932265282	-0.0113399839028716	0.0113787902519107	-0.00443996908143163
0.913807034492493	1.15283167362213	-0.130977496504784	-0.00971250049769878	0.0098384153097868	-0.00324803497642279
0.90024596452713	1.09748554229736	-0.230753868818283	-0.00981447752565145	0.0104729449376464	-0.00323913712054491
0.873831808567047	1.01813626289368	-0.204034671187401	-0.00844192318618298	0.0101321069523692	-0.00278540677390993
0.893367171287537	1.02593529224396	-0.268022149801254	-0.00990763213485479	0.0108198588714004	-0.00164697121363133
0.863815546035767	1.04903900623322	-0.257650822401047	-0.00890355836600065	0.00912915356457233	-0.00488226255401969
0.856207430362701	1.09595465660095	-0.315380394458771	-0.0102008255198598	0.00833539105951786	-0.0028815979603678
0.860294938087463	1.03109920024872	-0.244814991950989	-0.010596907697618	0.00858430378139019	-0.000914022733923048
0.925144076347351	1.03473520278931	-0.23724527657032	-0.00873838923871517	0.00994519609957933	-0.00105114141479135
0.944365382194519	1.00359666347504	-0.222903281450272	-0.00872882083058357	0.0104170357808471	-0.00138745887670666
0.897596955299377	0.919831871986389	-0.285527676343918	-0.00737741449847817	0.0104480162262917	-0.00214373017661273
0.856817901134491	0.924168646335602	-0.354919373989105	-0.0079090092331171	0.0103940274566412	-0.00290460209362209
0.832824945449829	0.959834635257721	-0.279696524143219	-0.00753437727689743	0.0092646274715662	-0.00389047316275537
0.734025716781616	0.953792452812195	-0.308741867542267	-0.00818567629903555	0.00722849695011973	-0.00364189874380827
0.671065807342529	1.04252207279205	-0.331294149160385	-0.0092178164049983	0.00601800577715039	-0.00246536545455456
0.558540105819702	1.07939088344574	-0.22485738992691	-0.0102643687278032	0.00518759246915579	-0.00304961460642517
0.528300523757935	1.08820152282715	-0.258308112621307	-0.0107585117220879	0.00399196799844503	-0.00441092485561967
0.431979089975357	1.03600323200226	-0.305367767810822	-0.0125884460285306	0.0033550662919879	-0.00642043445259333
0.405330270528793	1.18176877498627	-0.208434820175171	-0.0118056936189532	0.00258256518281996	-0.00771736679598689
0.344979971647263	1.22660422325134	-0.298585087060928	-0.0132596045732498	0.00123976299073547	-0.00758137693628669
0.298808962106705	1.24439799785614	-0.308718621730804	-0.0135101499035954	0.000290989846689627	-0.00750793516635895
0.264695793390274	1.21506083011627	-0.343460977077484	-0.0138887641951442	-0.000306666712276638	-0.00559279462322593
0.217049032449722	1.1585944890976	-0.266531854867935	-0.0130274370312691	-0.000513362814672291	-0.00229643727652729
0.206261575222015	1.06664371490479	-0.327827513217926	-0.0120791513472795	0.000217189168324694	-0.0012094754492864
0.194589376449585	0.902015507221222	-0.311427891254425	-0.00920311082154512	0.00097038788953796	-0.000859938794746995
0.279623031616211	0.812955379486084	-0.347861468791962	-0.00763009721413255	0.0019394044065848	-0.000248673226451501
0.326938390731812	0.759595155715942	-0.271332383155823	-0.0050078253261745	0.00287353387102485	0.000400846765842289
0.316410332918167	0.652351379394531	-0.271267116069794	-0.00519479671493173	0.00290208868682384	0.000689515843987465
0.29226890206337	0.700623452663422	-0.333523720502853	-0.00403132196515799	0.00208662287332118	-0.000832131423521787
0.261801511049271	0.738879919052124	-0.354851692914963	-0.00655317073687911	0.00174039404373616	-0.000455308269010857
0.219915062189102	0.752043545246124	-0.255197554826736	-0.0063100173138082	0.000450942781753838	0.00165474019013345
0.214793935418129	0.691742062568665	-0.288083642721176	-0.00728590786457062	0.00112092588096857	0.00277259177528322
0.23236121237278	0.667183995246887	-0.235699608922005	-0.00563311483711004	0.00164894585032016	0.00145500537473708
0.29528021812439	0.655846118927002	-0.391064286231995	-0.00509670376777649	0.00183347123675048	-0.000585727335419506
0.332722395658493	0.63993114233017	-0.305694222450256	-0.00517579028382897	0.00215108133852482	-0.00166708999313414
0.292387694120407	0.698723971843719	-0.318534553050995	-0.00547527382150292	0.00171224854420871	-0.00261017656885087
0.231701388955116	0.733084678649902	-0.407445847988129	-0.00726695731282234	0.000613194599281996	-0.00324668316170573
0.2484540194273	0.746277153491974	-0.435993909835815	-0.00716018490493298	-0.00033113660174422	-0.00417499989271164
0.267432570457459	0.743434071540833	-0.483719676733017	-0.00730277039110661	0.00134416599757969	-0.00400309497490525
0.344542622566223	0.752646505832672	-0.469485223293304	-0.00699477875605226	0.00241927802562714	-0.00374852283857763
0.3985615670681	0.762622892856598	-0.44820436835289	-0.00670145777985454	0.00332954665645957	-0.00284297065809369
0.436275005340576	0.80285257101059	-0.480431258678436	-0.00765539146959782	0.00448434567078948	-0.00212017167359591
0.430324047803879	0.778844952583313	-0.438491344451904	-0.00741851143538952	0.00535012595355511	-0.00106104649603367
0.458584785461426	0.723812460899353	-0.531679689884186	-0.00742440484464169	0.0044102524407208	-0.00192107749171555
0.438445061445236	0.734573841094971	-0.573896467685699	-0.00748536642640829	0.00471237814053893	-0.0028495688457042
0.440914481878281	0.762733042240143	-0.520703792572021	-0.00515921227633953	0.00458965077996254	-0.00236212648451328
0.441136419773102	0.820724904537201	-0.662855446338654	-0.00697489315643907	0.00443101534619927	-0.00192205898929387
0.378853172063828	0.937847197055817	-0.589997351169586	-0.00865655113011599	0.00252607138827443	-0.00579213071614504
0.389214307069778	1.05137002468109	-0.537988662719727	-0.0109981559216976	0.00222668959759176	-0.00499353837221861
0.385840564966202	1.25145196914673	-0.506432473659515	-0.0128529900684953	0.00229516578838229	-0.00750429835170507
0.477533549070358	1.37654328346252	-0.519328474998474	-0.0174409877508879	0.00274983700364828	-0.0048982878215611
0.536630928516388	1.39938843250275	-0.568804979324341	-0.0178154613822699	0.0046534389257431	-0.00363390217535198
0.61645895242691	1.27500486373901	-0.619755148887634	-0.0154340118169785	0.00666940212249756	-0.00398106360808015
0.658124268054962	1.06648552417755	-0.499371618032455	-0.011605435051024	0.00828585121780634	-0.00220226147212088
0.637247681617737	0.925025105476379	-0.486715406179428	-0.00733820255845785	0.00779088493436575	-0.00176233029924333
0.579968333244324	0.741617202758789	-0.595676422119141	-0.00536234397441149	0.00557420263066888	-0.00277175800874829
0.570732057094574	0.685384333133698	-0.725160241127014	-0.00381840136833489	0.00509968167170882	-0.00236106012016535
0.556583225727081	0.758504927158356	-0.762921988964081	-0.00560946576297283	0.00444381777197123	-0.0021707599516958
0.546041071414948	0.83610737323761	-0.755015432834625	-0.00577428750693798	0.0047174752689898	-0.0022804660256952
0.491784632205963	0.867437481880188	-0.669489204883575	-0.0074726939201355	0.00525509519502521	-0.000638431520201266
0.456342607736588	1.00018393993378	-0.617710292339325	-0.00844072550535202	0.00395645806565881	-0.00195557111874223
0.45039489865303	1.02082598209381	-0.657544553279877	-0.0098210833966732	0.00202031387016177	-0.00253808218985796
0.446700155735016	1.02388966083527	-0.738321781158447	-0.0100597878918052	0.00269306357949972	-0.00364798493683338
0.560001492500305	1.06328797340393	-0.718786895275116	-0.00986804440617561	0.00422887038439512	-0.00374187435954809
0.630064725875854	1.07859206199646	-0.702935755252838	-0.00987901445478201	0.00630980124697089	-0.00220727827399969
0.652389168739319	1.05104625225067	-0.725857794284821	-0.00978843681514263	0.0072141126729548	-0.00112814677413553
0.724431037902832	1.12834239006042	-0.686909377574921	-0.00964765250682831	0.00724440114572644	-0.000657097727525979
0.653433084487915	1.08240187168121	-0.618741095066071	-0.0100006200373173	0.00682531716302037	-0.000550354190636426
0.664324104785919	1.16744828224182	-0.595793902873993	-0.0103024607524276	0.00633208267390728	-0.00168759073130786
0.628630340099335	1.22918438911438	-0.596581637859344	-0.0108354268595576	0.00528043275699019	-0.00456293672323227
0.580509543418884	1.24915397167206	-0.556715607643127	-0.0114027988165617	0.00439120316877961	-0.00584174552932382
0.577539801597595	1.35341000556946	-0.528316915035248	-0.0119416508823633	0.00429781666025519	-0.00554681522771716
0.550313651561737	1.408247590065	-0.524617373943329	-0.0125432182103395	0.00409970805048943	-0.00602587312459946
0.511142790317535	1.38910365104675	-0.624853491783142	-0.0121808489784598	0.00322963460348547	-0.00838522706180811
0.604776561260223	1.44923484325409	-0.595378220081329	-0.0116738546639681	0.00306052970699966	-0.00704287644475698
0.579294919967651	1.38940811157227	-0.539456069469452	-0.013218424282968	0.00512828584760427	-0.00496966578066349
0.670728445053101	1.36710321903229	-0.558678030967712	-0.0128659177571535	0.00551222031936049	-0.00282547762617469
0.759563565254211	1.4544894695282	-0.560422301292419	-0.0110192578285933	0.00710466271266341	-0.00513814948499203
0.811348855495453	1.37308371067047	-0.575253903865814	-0.0119462450966239	0.00884874723851681	-0.00599368382245302
0.868262588977814	1.38307666778564	-0.487905353307724	-0.0101366508752108	0.0102427117526531	-0.00473559880629182
0.888705611228943	1.37296915054321	-0.467082113027573	-0.0106791909784079	0.0123704019933939	-0.00413995375856757
0.899321734905243	1.37421345710754	-0.440704584121704	-0.00963570363819599	0.0124241570010781	-0.00368168437853456
0.894524037837982	1.32637131214142	-0.521869242191315	-0.00995193142443895	0.012588513083756	-0.0044196997769177
0.855656921863556	1.27970433235168	-0.548806488513947	-0.00939975399523973	0.0117235835641623	-0.00388128659687936
0.807894945144653	1.29009485244751	-0.514573454856873	-0.008531603962183	0.0102514727041125	-0.00374259101226926
0.770051300525665	1.2695095539093	-0.519336521625519	-0.0085539324209094	0.00943401735275984	-0.0038360389880836
0.740864455699921	1.28404319286346	-0.416302740573883	-0.00772967748343945	0.00681314198300242	-0.00322782364673913
0.670964360237122	1.23495352268219	-0.487920224666595	-0.00865017715841532	0.00719117140397429	-0.00297250784933567
0.616467893123627	1.22874104976654	-0.518410682678223	-0.00713408645242453	0.00686356658115983	-0.00268820393830538
0.609392404556274	1.18679845333099	-0.543411254882813	-0.00817178934812546	0.0065183243714273	-0.00367511389777064
0.648638904094696	1.23943889141083	-0.582150876522064	-0.00718023907393217	0.00489779934287071	-0.00337996194139123
0.615519940853119	1.23133218288422	-0.610642313957214	-0.00787867233157158	0.00549694150686264	-0.00266496255062521
0.615358650684357	1.1533385515213	-0.583185136318207	-0.00847435183823109	0.00484791351482272	-0.00336800864897668
0.58800345659256	1.19534885883331	-0.552704751491547	-0.00771647598594427	0.00526757864281535	-0.00344612775370479
0.57714056968689	1.24034059047699	-0.604500114917755	-0.00867562368512154	0.00420517241582274	-0.00216967239975929
0.560417354106903	1.1408474445343	-0.568734169006348	-0.00860530324280262	0.00283926841802895	-0.00242997566238046
0.573269188404083	1.19536900520325	-0.619403123855591	-0.00766892312094569	0.00226727011613548	-0.00295114330947399
0.590688467025757	1.22880458831787	-0.576686263084412	-0.00798606127500534	0.00348788942210376	-0.00262012053281069
0.678489446640015	1.18997764587402	-0.508894264698029	-0.00840611383318901	0.00496898824349046	-0.00311759044416249
0.683156847953796	1.1959582567215	-0.540062785148621	-0.00705832475796342	0.00646310206502676	-0.00194325705524534
0.680852472782135	1.19404554367065	-0.414559721946716	-0.00653113750740886	0.00641523580998182	-0.00138423731550574
0.650835156440735	1.24530422687531	-0.459369748830795	-0.00682050595059991	0.00519722886383533	-0.00141290703322738
0.629251301288605	1.21495592594147	-0.493374407291412	-0.00782701652497053	0.0048265322111547	-0.00475031184032559
0.601121246814728	1.16946649551392	-0.472132116556168	-0.00739286653697491	0.00628770189359784	-0.00422021793201566
0.651068150997162	1.19774496555328	-0.456076920032501	-0.00821888074278831	0.00665661413222551	-0.00355804874561727
0.712785959243774	1.35306489467621	-0.467546254396439	-0.0085003599524498	0.00554304523393512	-0.00478311628103256
0.80050265789032	1.36561703681946	-0.602161049842834	-0.00946888700127602	0.00755708245560527	-0.00446748593822122
0.857370555400848	1.30883777141571	-0.540460407733917	-0.0096901198849082	0.00929007213562727	-0.00411447696387768
0.846310138702393	1.32914161682129	-0.515579104423523	-0.0100426776334643	0.0100005678832531	-0.00379671389237046
0.7989182472229	1.31454133987427	-0.358005672693253	-0.00823891349136829	0.00910892710089684	-0.0038972171023488
0.812300622463226	1.31581342220306	-0.434940427541733	-0.00889888219535351	0.00974544696509838	-0.00477875163778663
0.819933950901031	1.30735683441162	-0.422336786985397	-0.00868256855756044	0.00969116389751434	-0.00432659359648824
0.848739802837372	1.31707692146301	-0.316462129354477	-0.00863081589341164	0.00835818145424128	-0.00264601223170757
0.859964668750763	1.30456805229187	-0.37516313791275	-0.008150490000844	0.00710670463740826	-0.0034878549631685
0.83194887638092	1.29052603244781	-0.327517122030258	-0.00812277849763632	0.00697362096980214	-0.00358017603866756
0.773609220981598	1.23024713993073	-0.341429710388184	-0.00800982024520636	0.00785080157220364	-0.00325651955790818
0.740746319293976	1.23874020576477	-0.395677238702774	-0.00928256940096617	0.00696465047076344	-0.00317503535188735
0.744428753852844	1.21279048919678	-0.36297133564949	-0.00841541308909655	0.00688804732635617	-0.00381336640566587
0.791152954101563	1.1920952796936	-0.326004862785339	-0.00749332224950194	0.00808225572109222	-0.00392067153006792
0.743262410163879	1.31724464893341	-0.339396625757217	-0.00796731002628803	0.00636256067082286	-0.00512304436415434
0.679705023765564	1.16392982006073	-0.341402977705002	-0.00778274098411202	0.00814196467399597	-0.00603781500831246
0.653039574623108	1.17626786231995	-0.282498836517334	-0.00727275107055902	0.00723785627633333	-0.00275277113541961
0.642308115959167	1.20065128803253	-0.288155317306519	-0.00898026395589113	0.00439320877194405	-0.00329259969294071
0.691846966743469	1.26248121261597	-0.269071877002716	-0.00862204656004906	0.00560740055516362	-0.00144364277366549
0.668030798435211	1.22102320194244	-0.186481431126595	-0.00822848826646805	0.00634655402973294	-0.00121667247731239
0.792023897171021	1.17443907260895	-0.176478564739227	-0.00595695897936821	0.00916143413633108	-0.00391422025859356
0.823999226093292	1.05656409263611	-0.185874581336975	-0.00580946076661348	0.0132710710167885	-2.60897445514274E-06
0.798336982727051	1.07600963115692	-0.170808866620064	-0.00574931083247066	0.0108568938449025	-0.00154563295654953
0.882272005081177	1.04881644248962	-0.181012034416199	-0.00314383348450065	0.0136654796078801	-0.00536907184869051
0.940487504005432	1.05480718612671	-0.218040227890015	-0.00412043184041977	0.014951660297811	-0.00405002804473042
1.07562065124512	1.04246020317078	-0.0800259113311768	-0.00269968807697296	0.0183789189904928	-0.00822975020855665
1.132204413414	1.11187255382538	-0.0849409699440002	-0.00500901509076357	0.0186043120920658	-0.00418269075453281
1.17060387134552	1.28734064102173	-0.165308475494385	-0.00953294802457094	0.0186136569827795	-0.0034370836801827
1.08447873592377	1.30326759815216	-0.156704977154732	-0.0101508209481835	0.0161687862128019	-0.00472823297604918
1.01648640632629	1.30323112010956	-0.123485021293163	-0.0106323817744851	0.0144291622564197	-0.00253055430948734
1.03988766670227	1.35500860214233	-0.110380604863167	-0.0125321839004755	0.0156509652733803	-0.00346024008467793
0.956648111343384	1.36389315128326	-0.184558987617493	-0.0118632614612579	0.013123088516295	-0.00630209455266595
0.941251158714294	1.41481077671051	-0.161881774663925	-0.0114502562209964	0.0120567698031664	-0.00705650495365262
0.897486627101898	1.353236079216	-0.196214705705643	-0.00975420698523521	0.0122901191934943	-0.00655363034456968
0.876428961753845	1.32085239887238	-0.164835467934608	-0.0100088594481349	0.0113605055958033	-0.00494934432208538
0.765897631645203	1.22866010665894	-0.220947191119194	-0.0101577546447515	0.010111047886312	-0.00357140973210335
0.680901944637299	1.18547236919403	-0.288548737764359	-0.00855371914803982	0.00786717608571053	-0.00455718487501144
0.552410304546356	1.14692330360413	-0.298778831958771	-0.00782332848757505	0.00564707955345511	-0.00686201872304082
0.46459224820137	1.16042077541351	-0.308885216712952	-0.00839459709823132	0.00424441089853644	-0.00735874380916357
0.445299446582794	1.17653477191925	-0.294749081134796	-0.00879897084087133	0.0023705514613539	-0.00618310691788793
0.41360405087471	1.07262635231018	-0.342300713062286	-0.008719677105546	0.00296099483966827	-0.00371180661022663
0.427485018968582	0.948674142360687	-0.223940491676331	-0.00697320280596614	0.00465151201933622	-0.000198237321455963
0.516015648841858	0.911534249782562	-0.118394829332829	-0.00533524621278048	0.00489799957722425	0.000988388550467789
0.431609481573105	0.824811816215515	-0.201188966631889	-0.00444807065650821	0.00461430149152875	0.00114018167369068
0.35935389995575	0.792610049247742	-0.227651238441467	-0.00542758451774716	0.00340280891396105	-0.00207979907281697
0.419719249010086	0.908463716506958	-0.29175665974617	-0.00530565483495593	0.00271528912708163	-0.00733115989714861
0.556281864643097	1.01305758953094	-0.312738865613937	-0.00525551848113537	0.0048893871717155	-0.00914321187883615
0.698824763298035	0.982593059539795	-0.324753999710083	-0.00672454666346312	0.00879612471908331	-0.00636510597541928
0.791596472263336	0.980033040046692	-0.28227224946022	-0.00831391848623753	0.0116700520738959	-0.00322094559669495
0.687026798725128	0.94664204120636	-0.238965600728989	-0.00813585333526134	0.00996500998735428	-0.00162388884928077
0.508979022502899	0.931218683719635	-0.276835739612579	-0.00847616326063871	0.00558817107230425	-0.00199307547882199
0.362723261117935	0.874893009662628	-0.311523675918579	-0.007348348852247	0.000843808229546994	-0.00287673319689929
0.188816234469414	0.890189588069916	-0.255203127861023	-0.00727824494242668	-0.00159277382772416	-0.00224297284148633
0.115508489310741	0.853189945220947	-0.257897675037384	-0.00750945881009102	-0.00245428876951337	-0.00146886089351028
0.135458767414093	0.723906278610229	-0.376562297344208	-0.00671186065301299	-0.00176183762960136	-0.00187659822404385
0.258009493350983	0.65417343378067	-0.384730249643326	-0.00346361612901092	0.00118310807738453	-0.00122383970301598
0.4280786216259	0.503618896007538	-0.229454606771469	-0.00183334841858596	0.00559785775840282	-0.00184053124394268
0.635563373565674	0.390091419219971	-0.172637283802032	-0.000228365461225621	0.00893121957778931	-0.000854116748087108
0.673740446567535	0.293270319700241	-0.0284305047243834	0.00217891251668334	0.0110314264893532	-0.00144041341263801
0.750193178653717	0.268090307712555	-0.0469384156167507	0.00304845464415848	0.0119578763842583	-0.00419466197490692
0.871688544750214	0.345332473516464	-0.0806625336408615	0.00150650809518993	0.0138174248859286	-0.00464918185025454
0.983119010925293	0.390737920999527	-0.0371175110340118	0.00172385876066983	0.015128024853766	-0.00367364659905434
1.09677493572235	0.397722810506821	-0.0569384545087814	0.000777131295762956	0.0178463160991669	-0.00163856893777847
1.10305404663086	0.309362649917603	-0.0188521780073643	0.00085693848086521	0.0187634211033583	-0.000498002336826175
1.04563558101654	0.380392700433731	-0.0681988000869751	-6.18224148638546E-05	0.0182813163846731	-0.00104125775396824
1.0026603937149	0.445676982402802	-0.0923240557312965	-0.000957738258875906	0.0158434081822634	-0.00106900662649423
0.875552892684937	0.464538514614105	-0.0915534645318985	-0.00207118852995336	0.0142271807417274	-0.00107475696131587
0.743398547172546	0.512995719909668	-0.0859763324260712	-0.00318890763446689	0.0121219307184219	-0.00154914194718003
0.644479095935822	0.601171910762787	-0.110978677868843	-0.00323963281698525	0.00999638997018337	-0.0036362805403769
0.53535407781601	0.531239926815033	-0.0611109733581543	-0.00286067510023713	0.00780291436240077	-0.00536872120574117
0.449090868234634	0.48260834813118	-0.070438414812088	-0.000829994445666671	0.00636272691190243	-0.00468195555731654
0.374177873134613	0.3732990026474	-0.0656117796897888	-5.06015385326464E-05	0.00639350945129991	-0.00238588871434331
0.297005265951157	0.272906184196472	-0.0238146800547838	0.00083936209557578	0.00533820269629359	0.000994466710835695
0.229900345206261	0.259345918893814	-0.0214636772871017	0.000844076974317431	0.00464920653030276	0.00146728265099227
0.119664624333382	0.314024239778519	-0.0419370494782925	0.000258752552326769	0.00251347594894469	0.00141058547887951
0.112190417945385	0.384665369987488	-0.103239595890045	-0.00118618586566299	0.00192626263014972	0.000482163508422673
0.152758568525314	0.471082329750061	-0.0780490189790726	-0.00285181100480258	0.00230294931679964	0.000125019534607418
0.20570333302021	0.536574423313141	-0.0346841439604759	-0.00359432701952755	0.0024550708476454	-0.00233382196165621
0.202477991580963	0.555054545402527	-0.0546637177467346	-0.00318307732231915	0.0023145426530391	-0.00320357759483159
0.194439142942429	0.497139692306519	-0.122450202703476	-0.00343241263180971	0.00175573141314089	-0.00411636009812355
0.301417410373688	0.501420319080353	-0.107530012726784	-0.00364816258661449	0.00382310152053833	-0.0017866127891466
0.377958506345749	0.576246380805969	-0.113952048122883	-0.00421512359753251	0.00546838575974107	-0.000492617196869105
0.422306537628174	0.583040177822113	-0.121782019734383	-0.00544619280844927	0.00709865847602487	-0.00108645530417562
0.479364603757858	0.571335017681122	-0.148651361465454	-0.00513461604714394	0.00821272563189268	-0.00219141808338463
0.455487370491028	0.578104078769684	-0.078074999153614	-0.00495519069954753	0.00847368780523539	-0.00288636423647404
0.430216878652573	0.563864231109619	-0.179874017834663	-0.00518259638920426	0.0073868865147233	-0.00460520898923278
0.40612006187439	0.559511423110962	-0.0754001885652542	-0.00454335520043969	0.00533957639709115	-0.00469015864655375
0.33171346783638	0.500943183898926	-0.104582466185093	-0.00416981521993876	0.0041020973585546	-0.00332968099974096
0.316782683134079	0.52106761932373	-0.176437869668007	-0.00473591685295105	0.00437307311221957	-0.0025959201157093
0.28777152299881	0.52259773015976	-0.0738776177167892	-0.00406331848353148	0.00484212627634406	-0.00154960853978992
0.299874186515808	0.497384250164032	-0.0753689110279083	-0.00321268104016781	0.00413017207756639	-0.000135673020849936
0.280197978019714	0.523374617099762	-0.0479768589138985	-0.00402411539107561	0.00412220507860184	0.000789553218055516
0.225952312350273	0.483287125825882	-0.0160181429237127	-0.00410491600632668	0.00370237766765058	-0.000411629385780543
0.139128684997559	0.500406861305237	-0.086737759411335	-0.00430632336065173	0.00150076695717871	-0.000919537036679685
0.0236927811056376	0.457096964120865	-0.0768898501992226	-0.00402804836630821	-0.00113725103437901	-0.00243680225685239
-0.0410133227705956	0.484043836593628	-0.0707925111055374	-0.00397245120257139	-0.00315954140387475	-0.00655072741210461
-0.0883692800998688	0.394433468580246	-0.0815089121460915	-0.00191467104014009	-0.00497629959136248	-0.00690776109695435
-0.107726357877254	0.393132001161575	-0.163891494274139	-0.0014730041148141	-0.00472302176058292	-0.00462692929431796
-0.0162204299122095	0.392927914857864	-0.112525716423988	-0.0021538317669183	-0.00204448658041656	-0.00116830132901669
0.0846297070384026	0.440432846546173	-0.00217185798101127	-0.00207790429703891	0.00117141311056912	0.00123091239947826
0.169421881437302	0.413855135440826	-0.0178577341139317	-0.00276123220100999	0.00270910211838782	0.000988863641396165
0.199470371007919	0.344623118638992	-0.0380656495690346	-0.00057214341359213	0.00394414365291595	-0.000397529976908118
0.229255601763725	0.274398535490036	0.012468196451664	0.000788661069236696	0.0042807487770915	-0.00288402941077948
0.295556783676147	0.246849983930588	0.0285183191299438	0.000987626728601754	0.00442261062562466	-0.00364441727288067
0.270984053611755	0.245597496628761	0.0681687742471695	0.00149479077663273	0.00493612652644515	-0.00152395025361329
0.264346957206726	0.23482084274292	-0.0613144114613533	-0.000519393652211875	0.00554207852110267	-0.000667061365675181
0.33616828918457	0.352341592311859	-0.00350003852508962	-0.00105529953725636	0.00592123623937368	-0.00149862573016435
0.322978287935257	0.344626307487488	-0.0470633208751678	-0.00244233780540526	0.00662990659475327	0.000156750713358633
0.302904158830643	0.433725237846375	-0.0580832809209824	-0.00343361287377775	0.00701582338660955	0.000326140958350152
0.231909707188606	0.427298247814178	-0.000352097355062142	-0.00316503876820207	0.00351169891655445	-0.00104447396006435
0.115056194365025	0.406524121761322	-0.0502968430519104	-0.00322908745147288	0.00216915644705296	-0.00101049256045371
0.0325693376362324	0.368391066789627	-0.029451334849	-0.00226992275565863	-0.000162291893502697	-0.00312664569355547
-0.0448292344808578	0.334997087717056	0.00465398468077183	-0.00185105507262051	-0.00194088811986148	-0.00322859780862927
-0.0257583353668451	0.414473026990891	-0.0119128972291946	-0.00173646025359631	-0.00253292359411716	-0.00151506694965065
-0.0151533298194408	0.384334266185761	-0.0698172673583031	-0.00187465525232255	-0.00184159830678254	-0.00055187928956002
-0.0171714257448912	0.355739742517471	-0.0829409584403038	-0.00281942845322192	0.000511473044753075	-0.000711771077476442
0.0943966805934906	0.415664494037628	-0.0426739677786827	-0.00297919381409884	0.000875480473041534	-0.000626870431005955
0.129718288779259	0.478798151016235	0.0447186715900898	-0.00335598108358681	0.00182289641816169	-0.000963348487857729
0.118299521505833	0.456793040037155	-0.0127331828698516	-0.00245685828849673	0.0018384347204119	-0.00235521257854998
0.105179347097874	0.400493323802948	0.0175691116601229	-0.00312397629022598	0.00149827869608998	-0.00249013095162809
0.20165990293026	0.446541786193848	-0.00917972903698683	-0.00325511116534472	0.00220270967110991	-0.00147500296588987
0.142955169081688	0.402557134628296	0.0238875541836023	-0.00225570076145232	0.00280168280005455	-0.00269474764354527
0.183415308594704	0.360229879617691	-0.00474840449169278	-0.00278811878524721	0.00414519244804978	-0.00326206837780774
0.293222188949585	0.367911159992218	0.0859199836850166	-0.00164318014867604	0.00442054169252515	-0.00368758104741573
0.317807227373123	0.36837163567543	0.0929539576172829	-0.00190998986363411	0.00664678914472461	-0.00255871377885342
0.368420273065567	0.438106656074524	0.100397579371929	-0.00149295420851558	0.00611910037696362	-0.00157267681788653
0.355094820261002	0.407645702362061	0.0604579746723175	-0.00163854996208102	0.00706176832318306	-0.00112824141979218
0.280511617660522	0.325654715299606	-0.00989233329892159	-0.00154444016516209	0.00646638171747327	-0.000998240662738681
0.282433331012726	0.339438647031784	0.0993665158748627	-0.00158956157974899	0.00556563166901469	-0.0014302812051028
0.294996678829193	0.364885985851288	0.0550592914223671	-0.00175887963268906	0.00527692725881934	-0.00109067116864026
0.231558799743652	0.265490174293518	0.0377952978014946	-0.0018433335935697	0.00497413799166679	-0.00133564800489694
0.180466517806053	0.305487543344498	0.0859457328915596	-1.53894925460918E-05	0.00291930185630918	-0.00140021182596684
0.156473353505135	0.282408654689789	-0.0255482625216246	-0.00157059915363789	0.00248732324689627	-0.000805806659627706
0.0689863488078117	0.288004279136658	0.0319541729986668	-0.000466601049993187	0.000961536366958171	-0.00172489590477198
0.0582087524235249	0.378888875246048	0.0253721047192812	-0.00144523184280843	0.000127930819871835	-0.00159649737179279
0.0338440351188183	0.344902902841568	0.0296975057572126	-0.00285448622889817	-4.58978047390701E-06	-0.0023576554376632
0.0735459327697754	0.394851326942444	0.0464602708816528	-0.00325619406066835	0.000691692519467324	-0.00204408727586269
0.0458029806613922	0.383850604295731	0.0240196734666824	-0.00286019570194185	0.00232365308329463	-0.00157306913752109
0.0704055428504944	0.380602329969406	0.0278893318027258	-0.00294563290663064	0.00211042049340904	-0.00112673756666481
0.0381631255149841	0.350679457187653	0.000139101597596891	-0.00317478715442121	0.00108341104350984	-0.000567065551877022
-0.0208041779696941	0.315760761499405	0.0191487912088633	-0.00171036878600717	0.000696992385201156	-0.00111763516906649
-0.0130049018189311	0.300990551710129	0.0243272092193365	-0.00132432300597429	9.91658307611942E-05	-0.00126741721760482
-0.0226406566798687	0.292662084102631	0.0240646470338106	-0.00193419889546931	0.000658634642604738	-0.00144362135324627
0.0358485616743565	0.280028998851776	0.0350247882306576	-0.00150354043580592	0.000779277470428497	-0.00183523201849312
0.0997317656874657	0.30695253610611	0.0790956020355225	-0.00101477955467999	0.00216600298881531	-0.001357177272439
0.198079690337181	0.344530582427979	0.0833348110318184	-0.000789164274465293	0.00269242795184255	-0.000416497787227854
0.178352221846581	0.277066707611084	0.0806896835565567	-0.00110777094960213	0.00321162305772305	-0.00131936755497009
0.207444563508034	0.279857963323593	0.0348029918968678	-0.000444494391558692	0.00370151782408357	-0.00174385891295969
0.160439983010292	0.272631943225861	0.0867791399359703	0.000308239832520485	0.00329199782572687	-0.00169390952214599
0.15244959294796	0.234591588377953	0.0771139040589333	-0.000305266032228246	0.00279532046988606	-0.00140075059607625
0.153701215982437	0.242635786533356	0.0735678374767303	0.000236131512792781	0.00282950699329376	-0.00158779858611524
0.145339339971542	0.209681242704391	0.0550061613321304	0.000277618353720754	0.00353380688466132	-0.000812775746453553
0.184282094240189	0.193092823028564	0.0815922468900681	-2.38685315707698E-05	0.00387694640085101	-0.000767312885727733
0.167471632361412	0.219215661287308	0.137545138597488	-0.000269256997853518	0.0038492816966027	-0.000867717259097844
0.16216903924942	0.236998036503792	0.0715145096182823	-0.000636371492873877	0.00277082924731076	-0.000813774473499507
0.136028498411179	0.251675814390183	0.0607904903590679	-0.000694302143529058	0.00329159060493112	-3.22492523991968E-05
0.0748530626296997	0.240141585469246	0.0973932892084122	-0.000443840079242364	0.00276727182790637	-0.00143624516204
0.0778297632932663	0.230516150593758	0.0928697735071182	-0.000511880323756486	0.0019164684927091	-0.00135519774630666
0.0935648828744888	0.249657765030861	0.131918624043465	-0.000445638346718624	0.00194422027561814	-0.00122185668442398
0.106249071657658	0.271274536848068	0.12753301858902	-0.000428227620432153	0.0027722017839551	-0.00112605653703213
0.116982482373714	0.313891917467117	0.140254348516464	-0.00178208306897432	0.00321249780245125	-0.00170185544993728
0.121666759252548	0.341331422328949	0.126100316643715	-0.00221781362779439	0.00306705990806222	-0.00141722417902201
0.0783279836177826	0.372531205415726	0.130540534853935	-0.00263828341849148	0.00309442612342536	-0.00222749938257039
0.115397095680237	0.367524653673172	0.0468940921127796	-0.00300844665616751	0.00212093512527645	-0.00154382141772658
0.0666892975568771	0.334496140480042	0.0499704070389271	-0.00291861710138619	0.00166569917928427	-0.00113928632345051
0.0480728559195995	0.290612518787384	0.118399299681187	-0.00114710419438779	0.00178256211802363	-0.00194504752289504
0.0749473199248314	0.247122183442116	0.106088049709797	-0.00163533445447683	0.00169732223730534	-0.00212797499261796
0.0305131580680609	0.189211219549179	0.027211019769311	-0.000676352705340832	0.0014778837794438	-0.00146935239899904
-0.0270383600145578	0.189716041088104	0.10013535618782	-0.000360793899744749	0.00119083246681839	-0.0013388522202149
0.0281647928059101	0.186034679412842	-0.00438094465062022	-0.00112165114842355	-7.8472621680703E-05	-0.00117221020627767
-0.0212084613740444	0.164421111345291	0.0265241637825966	-0.000458639144198969	0.00108695973176509	-0.00138012249954045
0.0257445629686117	0.18591482937336	0.0430826805531979	-2.32684124057414E-05	0.00184496480505913	-0.000333239673636854
0.0318007208406925	0.21780164539814	0.0351796746253967	0.000269972399109975	0.00152465933933854	-0.000730257364921272
0.042370617389679	0.165226519107819	0.0175717510282993	0.000325341592542827	0.00134402140974998	-0.000246641837293282
0.0412794165313244	0.15430161356926	0.057591374963522	0.000738419941626489	0.00246609654277563	-0.000407978834118694
0.110751114785671	0.154913410544395	0.0687449052929878	0.000920351943932474	0.00214370619505644	-0.0010156239150092
0.138392016291618	0.137076079845428	0.0380270779132843	-0.000423710269387811	0.00358995981514454	-0.00109640904702246
0.152618914842606	0.130078941583633	0.025961359962821	-4.71691200800706E-05	0.00373201281763613	-0.00126008270308375
0.151542037725449	0.148658573627472	0.0442461147904396	0.00104600598569959	0.00383130623959005	-0.00129084743093699
0.112893015146255	0.178403109312057	0.0425720401108265	0.00115311541594565	0.00300178537145257	-0.000892053998541087
0.132838144898415	0.165241852402687	0.0189799759536982	-0.000175046108779497	0.00343410042114556	-0.00027806160505861
0.161925628781319	0.191151410341263	0.118972323834896	0.00103964086156338	0.00354551407508552	0.000482397532323375
0.175674751400948	0.151860043406487	0.0301010310649872	0.000933269446250051	0.00391137832775712	-0.000538932741619647
0.157214388251305	0.111629568040371	0.0389201864600182	0.00078793935244903	0.0034466995857656	-0.000686682702507824
0.103594452142715	0.211582884192467	0.0201613642275333	-6.82355821481906E-05	0.00328461825847626	-0.00136474601458758
0.0482580401003361	0.16201788187027	0.00117592455353588	-0.00126312824431807	0.00257687573321164	-0.00142358290031552
0.0568153485655785	0.282633811235428	0.00641624862328172	-0.0010497139301151	0.00203029136173427	-0.00233022449538112
0.0496974550187588	0.285588830709457	0.0365955382585526	-0.00206684228032827	0.00130159605760127	-0.00282473512925208
0.0433821454644203	0.301671981811523	-0.0128720607608557	-0.0017614058451727	0.00155434117186815	-0.00190868694335222
0.026847193017602	0.293061852455139	0.0954359695315361	-0.00149118306580931	0.000898491416592151	-0.00172207993455231
-0.0434764362871647	0.24496790766716	0.0302844159305096	-0.00191332178656012	0.000493201310746372	-0.00241721118800342
-0.028104679659009	0.254100143909454	-0.0271052606403828	-0.00212394259870052	0.000300022249575704	-0.00196654279716313
0.0435416474938393	0.23668572306633	0.0577186867594719	-0.00055535533465445	0.000874452583957464	-0.00159265927504748
0.123126611113548	0.250908821821213	0.0147313298657537	-0.00213538785465062	0.00258724833838642	-0.00185916002374142
0.104351244866848	0.248867750167847	0.0618315376341343	-0.00153992837294936	0.00425308663398027	-0.00123407226055861
0.133380517363548	0.275185734033585	0.0147704193368554	-0.000999396666884422	0.00425963336601853	-0.00123118120245636
0.154799655079842	0.220664173364639	0.102934807538986	-0.00143033859785646	0.00339624565094709	-0.0016904822550714
0.14620004594326	0.265713959932327	0.059112124145031	-0.000303234119201079	0.00313933496363461	-0.0012561222538352
0.122102648019791	0.221793487668037	0.00583905167877674	-0.000889702467247844	0.00402623880654573	-0.000913666328415275
0.1429792791605	0.196823701262474	0.033184926956892	-0.000564143876545131	0.00424343720078468	-0.00110235332977027
0.196315988898277	0.244956523180008	0.0165376272052526	-0.000415416056057438	0.0044239005073905	-0.00115007034037262
0.19438810646534	0.265107125043869	0.0866914093494415	0.000273230922175571	0.00478547345846891	-0.00121734442654997
0.195320352911949	0.252960324287415	0.0291824359446764	-0.000843601126689464	0.00480812555179	-0.00117196934297681
0.192880749702454	0.29645636677742	0.0825926139950752	-0.00047562169493176	0.00373472552746534	-0.00195370893925428
0.149224370718002	0.278432279825211	0.0203108005225658	-0.000825897965114564	0.00447941804304719	-0.00164079945534468
0.170622706413269	0.248898684978485	0.0421195551753044	-0.000267179158981889	0.00361897400580347	-0.00111417553853244
0.144933834671974	0.211112067103386	0.110545448958874	-0.000337553938152269	0.00400089891627431	-0.000571677344851196
0.144805133342743	0.200502306222916	0.0326808020472527	-0.000405649654567242	0.00373764918185771	-0.000784766918513924
0.1111980676651	0.20998215675354	0.103993564844131	0.000614628486800939	0.00307610677555203	-0.00161955191288143
0.131553441286087	0.216730788350105	0.0694352835416794	0.000877850921824574	0.00338539574295282	-0.0014319388428703
0.0915160775184631	0.191662207245827	0.0581935979425907	-0.000354292395059019	0.00336796045303345	-0.000928530527744442
0.107608303427696	0.203975737094879	0.0483143553137779	-0.000686212966684252	0.00235294294543564	-0.000428861909313127
0.0907105803489685	0.224537461996078	0.040957722812891	-6.0956157540204E-05	0.00293057085946202	-0.00105846312362701
0.148064762353897	0.235314518213272	-0.011228745803237	-0.000440613075625151	0.00438417540863156	-0.00066479342058301
0.166674628853798	0.20314072072506	-0.000822829781100154	-0.000848481024149805	0.00452828966081142	-0.00145141780376434
0.209970057010651	0.241202294826508	0.0287704113870859	0.000382813770556822	0.00457784300670028	-0.000162448224727996
0.12770739197731	0.193586871027946	0.0727749764919281	-0.000451353436801583	0.00484921503812075	-0.00138304580468684
0.140744313597679	0.200733706355095	0.0764741450548172	-0.000676558294799179	0.00484521174803376	-0.00105884461663663
0.119587786495686	0.256597727537155	0.0883596614003181	-0.0013417451409623	0.00440072966739535	-0.00125868490431458
0.10445187240839	0.281279474496841	0.0699620246887207	-0.00153165438678116	0.00307095912285149	-0.00115445198025554
0.0997250825166702	0.249353960156441	0.0139354299753904	-0.00133332924451679	0.00349446758627892	-0.00118618819396943
0.0827870666980743	0.2452532351017	-0.0379767194390297	-0.00109069747850299	0.00310779782012105	-0.0013685351004824
0.127257212996483	0.282917201519012	0.0020950036123395	-0.000330472801579162	0.00343647506088018	-0.0012425787281245
0.116038605570793	0.238040864467621	0.0435097515583038	-0.00106675224378705	0.00383557821623981	-0.000363289233064279
0.102533258497715	0.239151984453201	0.0451313070952892	-0.00112265546340495	0.00380418030545115	-0.00139699166174978
0.0629062429070473	0.280413061380386	0.0714682042598724	0.000241033645579591	0.00286368955858052	-0.00148056400939822
0.0117097524926066	0.276928454637527	0.050596296787262	-0.00133676396217197	0.00190132856369019	-0.000912705378141254
-0.0137331616133451	0.272959411144257	0.0988710150122643	-0.00164726725779474	0.00175350531935692	-0.00153658480849117
0.0226746648550034	0.300636976957321	0.0498525016009808	-0.00172838009893894	0.000597281788941473	-0.000800421519670635
0.00802935566753149	0.297390192747116	-0.0234678927809	-0.00188306625932455	0.00200748955830932	-0.00122722785454243
-0.0127587458118796	0.302118211984634	-0.0240376405417919	-0.00213849218562245	0.00141249480657279	-0.00130152818746865
-0.0204500611871481	0.306269556283951	-0.0151216881349683	-0.00176903104875237	0.00126260274555534	-0.00133775256108493
0.0129017746075988	0.346329987049103	0.0193821080029011	-0.00148590421304107	0.00121698260772973	-0.000930879963561893
-0.00284415413625538	0.271784752607346	0.0164599940180779	-0.00205746060237288	0.00232493272051215	-0.00170251354575157
-0.00594742642715573	0.312897801399231	-0.0443167723715305	-0.00136556313373148	0.001446787500754	-0.00168861087877303
-0.0201463010162115	0.285191655158997	-0.049312487244606	-0.00245638540945947	0.0015758021036163	-0.00187378353439271
0.00570124434307218	0.325759172439575	-0.0280368216335773	-0.00196754792705178	0.00145739619620144	-0.00134255981538445
0.0299454219639301	0.298913896083832	0.00773751130327582	-0.00234033726155758	0.00231228047050536	-0.00165329617448151
0.0409616120159626	0.282017856836319	0.0133546078577638	-0.00189306132961065	0.00280498061329126	-0.00189956312533468
0.0485365018248558	0.286898046731949	-0.0058288243599236	-0.00131876661907881	0.00267174374312162	-0.000610455113928765
0.0209784116595984	0.286736667156219	-0.0138060320168734	-0.000641470600385219	0.00170623511075974	-0.000977436429820955
0.0186871569603682	0.242696955800056	-0.0480853244662285	-0.000939361634664238	0.00153280678205192	-0.00121728738304228
0.00245127594098449	0.263589590787888	-0.0142362304031849	-0.00142938271164894	0.000959630822762847	-0.00124645547475666
0.00552973430603743	0.241082474589348	-0.0698848143219948	-0.001435452606529	0.00157961412332952	-0.00154309754725546
0.0648156777024269	0.266313493251801	-0.0220782794058323	-0.00137705553788692	0.00258641527034342	-0.00100854365155101
0.0739076137542725	0.277210652828217	-0.00332025508396328	-0.000396676099626347	0.00322990887798369	-0.00118414906319231
0.0910746306180954	0.243197500705719	-0.0116127608343959	-0.000206576136406511	0.00367178814485669	-0.000955959490966052
0.131720289587975	0.26680326461792	-0.0588625147938728	-0.000780934700742364	0.00334841944277287	-0.00130499957595021
0.133127376437187	0.216632053256035	0.00984586775302887	-0.000718927010893822	0.00341157964430749	-0.000556861283257604
0.136350616812706	0.238656312227249	0.0235983617603779	-0.000494187348522246	0.00352302496321499	-0.000895142904482782
0.0984713286161423	0.23602882027626	-0.0209361482411623	-0.00121906818822026	0.0032037750352174	-0.00104723160620779
0.12636011838913	0.251189678907394	-0.0276276301592588	-0.000199354457436129	0.00321760401129723	-0.00143053289502859
0.121546484529972	0.238017380237579	-0.0379567667841911	-0.000850231328513473	0.00332929496653378	-0.000849454605486244
0.126703828573227	0.246070697903633	0.0250961054116488	-9.37558579607867E-05	0.00371524761430919	-0.00161582743749022
0.146018236875534	0.231189146637917	-0.0364190489053726	-0.000533374841324985	0.00377240986563265	-0.00123100017663091
0.103898420929909	0.202935457229614	0.00514220260083675	-0.00116819574031979	0.00365117425099015	-0.000780431204475462
0.118872605264187	0.212307617068291	-0.0154428603127599	0.00034957510069944	0.00300925388000906	-0.000592522206716239
0.117058984935284	0.218221485614777	-0.0111860232427716	0.000113515881821513	0.00286001246422529	-0.000715577451046556
0.086948923766613	0.227888464927673	0.0143470382317901	-0.00065942615037784	0.00307894218713045	-0.00111542001832277
0.0873858407139778	0.238853916525841	-0.0206566266715527	-0.000787831493653357	0.00402510864660144	-0.00104879133868963
0.156342446804047	0.267973154783249	0.0679442062973976	-0.000418361887568608	0.00397858582437038	-0.0012505502672866
0.179049775004387	0.228315934538841	0.0340215638279915	-0.00129276141524315	0.00375551963225007	-0.00175976497121155
0.190773010253906	0.23901341855526	0.0164750907570124	1.97610643226653E-05	0.00359345995821059	-0.000975765637122095
0.171262636780739	0.199521958827972	-0.0265417378395796	-0.000525421812199056	0.00436658645048738	-0.00143845775164664
0.180480793118477	0.222255051136017	0.0334634892642498	0.000105703526060097	0.00411558197811246	-0.000699500611517578
0.16581466794014	0.227025300264359	0.0292441938072443	-2.78545303444844E-06	0.00438434071838856	-0.000964880920946598
0.130879834294319	0.199427545070648	-0.00167488656006753	-7.01623503118753E-05	0.00403525121510029	-0.000952980539295822
0.0889692455530167	0.198091372847557	0.00315586756914854	-0.00023042707471177	0.0036669778637588	-0.0017002890817821
0.131225109100342	0.202493458986282	0.00728298211470246	-0.000666939304210246	0.00358081748709083	-0.00143120554275811
0.08777766674757	0.21214160323143	0.0416299290955067	-2.2946708213567E-06	0.00393559643998742	-0.00129575130995363
0.087813176214695	0.191605165600777	0.0102098882198334	0.00026244530454278	0.00334589811973274	-0.000572076591197401
0.0804327577352524	0.211001962423325	-0.0198428854346275	0.000599830411374569	0.00269889808259904	-0.000812043552286923
0.0318098068237305	0.130832135677338	0.0141757801175117	2.9122042178642E-05	0.00317633245140314	-0.000724361394532025
0.0784074142575264	0.131325334310532	0.0376243367791176	0.000333552568918094	0.00276908371597528	-0.00108701293356717
0.0688982903957367	0.207361564040184	0.070795826613903	0.0010438229655847	0.00266855349764228	-0.000326540030073375
0.055083904415369	0.201315149664879	0.0180036891251802	-0.000103846032288857	0.00250794179737568	-0.000673455186188221
0.0404901094734669	0.236445516347885	0.0228353049606085	-0.000621385406702757	0.00258316448889673	-0.0014903323026374
0.0581592135131359	0.262058585882187	0.0747205391526222	-0.000923226994927973	0.00284992600791156	-0.00142689642962068
0.0919509679079056	0.237447559833527	0.0218187514692545	-0.00121822347864509	0.003092230996117	-0.000732600165065378
0.120679818093777	0.25144350528717	-0.00857457984238863	-0.00138454942498356	0.0033055879175663	-0.000623031752184033
0.0985305830836296	0.256651312112808	0.000963097729254514	-0.00107734638731927	0.00338007090613246	-0.00115026393905282
0.109297074377537	0.27424019575119	0.00673935282975435	-0.00101246521808207	0.00351713784039021	-0.00186227506492287
0.123647704720497	0.261007934808731	0.0758154019713402	-0.00144668866414577	0.00338084925897419	-0.00162699562497437
0.0883881151676178	0.275707125663757	0.0439528301358223	-0.00205291295424104	0.00379604566842318	-0.00153241015505046
0.0853628814220428	0.319523245096207	0.0176056046038866	-0.00258064433000982	0.00333664007484913	-0.00192114512901753
0.0918775945901871	0.345510631799698	0.0650998651981354	-0.00192300579510629	0.00359855522401631	-0.00146348599810153
0.0859450474381447	0.321204394102097	-0.00112505548167974	-0.00237007183022797	0.00362169742584229	-0.00107996573206037
0.0504750646650791	0.311577975749969	0.0991561412811279	-0.00190238433424383	0.00330191082321107	-0.00130553217604756
0.0485284887254238	0.329853296279907	0.0259530451148748	-0.0014293979620561	0.00277477293275297	-0.00159000977873802
0.0387955829501152	0.284835338592529	0.0250875186175108	-0.00229530036449432	0.00282505573704839	-0.00142684124875814
0.0328041240572929	0.309174686670303	0.00836490094661713	-0.00212648068554699	0.00279105803929269	-0.00187695759814233
0.0507470555603504	0.298453241586685	0.0306743308901787	-0.0019160961965099	0.00258100940845907	-0.00187442114111036
0.0892996788024902	0.225362926721573	-0.0257787834852934	-0.001984350848943	0.00342845730483532	-0.00118113460484892
0.104955352842808	0.220578342676163	0.0155503181740642	-0.000349579349858686	0.00381520646624267	-0.00135972374118865
0.110597163438797	0.191651076078415	-0.0240374449640512	0.000689732725732028	0.00400649104267359	-0.000393403694033623
0.0947049409151077	0.157386034727097	0.0155110536143184	0.000175897308508866	0.00386054161936045	-0.000867462251335382
0.0834558680653572	0.149943709373474	-0.0200665630400181	0.000322335137752816	0.00364319235086441	-0.000449575105449185
0.0650989860296249	0.164602994918823	0.0183626562356949	0.000270093645667657	0.00279364292509854	-0.00039369534351863
0.0452046953141689	0.198532372713089	-0.0175674296915531	-0.000197562505491078	0.00302593852393329	-0.000341305451001972
0.0789355039596558	0.201741710305214	0.0455919876694679	0.000398582720663399	0.00296233524568379	-0.00098307547159493
0.0850600302219391	0.185834139585495	0.0539309829473495	0.000291354139335454	0.0035751226823777	-0.000672462279908359
0.08399947732687	0.131303280591965	-0.0323346592485905	0.000269512296654284	0.0037523687351495	-0.000791628961451352
0.0971570760011673	0.194539323449135	0.0455526188015938	0.000427395629230887	0.00394658977165818	-0.000681133940815926
0.111386932432652	0.212446391582489	0.0538026914000511	-0.000548506679479033	0.00327847502194345	-0.000921570288483053
0.0948430970311165	0.245784804224968	0.0756212621927261	-0.000736841408070177	0.00407152762636542	-0.00132228899747133
0.0617647357285023	0.210099101066589	0.0364714823663235	-0.00113281793892384	0.00279592606239021	-0.00172552478034049
0.0791727975010872	0.260885417461395	0.0142364175990224	-0.000232445265282877	0.00277581484988332	-0.00109331170096993
0.050041139125824	0.210565626621246	0.0273799076676369	-0.00134210812393576	0.0028360306750983	-0.00172583165112883
0.0607526190578938	0.284457355737686	0.0298941619694233	-0.00166950328275561	0.00263026333414018	-0.00116833893116564
0.0596665628254414	0.285764276981354	0.0380429662764072	-0.00214452762156725	0.00292934849858284	-0.00110781658440828
0.110262736678123	0.292684733867645	0.00796033348888159	-0.00173189106862992	0.00286275427788496	-0.000657333002891392
0.0626876801252365	0.29677215218544	0.0255231186747551	-0.00199191155843437	0.00427240086719394	-0.00125336251221597
0.08608428388834	0.324003905057907	0.0662745386362076	-0.00185895385220647	0.0035044823307544	-0.00202084193006158
0.10439009219408	0.323894381523132	3.88447369914502E-05	-0.00151241093408316	0.00398773560300469	-0.00109770335257053
0.138377785682678	0.314465135335922	0.0574624799191952	-0.00190581055358052	0.00321652158163488	-0.00146608497016132
0.098356619477272	0.226002082228661	0.00599768059328198	-0.00162255624309182	0.00456506852060556	-0.00157107587438077
0.143751859664917	0.286069095134735	0.00721278414130211	-0.000365705665899441	0.0037761009298265	-0.00151413504499942
0.107923477888107	0.22567692399025	-0.029165567830205	-0.00121042795944959	0.00457619829103351	-0.00106944888830185
0.143451333045959	0.250726014375687	-0.0108464062213898	-0.000610540737397969	0.00392692536115646	-0.00110060954466462
0.129131361842155	0.243955239653587	-0.0499922521412373	-0.000317723053740337	0.00389467063359916	-0.00104936212301254
0.117038086056709	0.23750676214695	-0.0380181670188904	-0.000578945211600512	0.0041037448681891	-0.000672671711072326
0.112582489848137	0.248865708708763	-0.0339594818651676	-0.000917306286282837	0.00397551618516445	-0.000789303157944232
0.104933798313141	0.223446503281593	0.00540889240801334	-0.00123158516362309	0.00377595843747258	-0.00103637727443129
0.146200686693192	0.276335507631302	-0.00658826343715191	-0.00105402537155896	0.00363015057519078	-0.00138845981564373
0.100976087152958	0.239882782101631	0.0320577956736088	-0.000844027672428638	0.00356587767601013	-0.00127538677770644
0.107675679028034	0.270316749811172	0.0363522283732891	-0.000222648668568581	0.00336751574650407	-0.00103342963848263
0.116572499275208	0.279306530952454	-0.0035602287389338	-0.00153491809032857	0.00330429314635694	-0.0012280389200896
0.113367974758148	0.251279979944229	-0.0601371563971043	-0.00172486156225204	0.00371953239664435	-0.001161516061984
0.101165398955345	0.281700819730759	-0.0254895016551018	-0.00159044773317873	0.00435947300866246	-0.00124172132927924
0.163677498698235	0.300057291984558	0.0274800769984722	-0.00144094228744507	0.00344146532006562	-0.00115902500692755
0.152325287461281	0.287736535072327	-0.0191531274467707	-0.00151621305849403	0.00482779322192073	-0.00179736956488341
0.18215736746788	0.276190638542175	0.041478730738163	-0.00131228868849576	0.00503657758235931	-0.00122233270667493
0.175095543265343	0.267953604459763	0.0141713814809918	-0.00144485814962536	0.00569963175803423	-0.000615734490565956
0.171987652778625	0.26387619972229	0.0410994179546833	-0.00126796553377062	0.00411236099898815	-0.00109058560337871
0.120926328003407	0.2830930352211	0.0097014419734478	-0.00109176267869771	0.00426782295107841	-0.00104235822800547
0.112981535494328	0.27801051735878	0.018970737233758	-0.000647336011752486	0.00361997471190989	-0.00122103572357446
0.141616389155388	0.31061777472496	-0.00315471668727696	-0.00199465802870691	0.00363705563358963	-0.00157033186405897
0.114532485604286	0.283410549163818	0.0265394076704979	-0.00233161728829145	0.0043983100913465	-0.00141397025436163
0.138683691620827	0.314984232187271	0.00456725480034947	-0.0021767916623503	0.00419867830350995	-0.00114962190855294
0.148472592234612	0.290994554758072	0.00115840346552432	-0.00281308125704527	0.00366402533836663	-0.00179831171408296
0.09901512414217	0.317610949277878	0.044244822114706	-0.00148626451846212	0.00373900285921991	-0.00151307240594178
0.106791652739048	0.279108464717865	-0.0120404986664653	-0.00139910297002643	0.00394889758899808	-0.00132618239149451
0.114198848605156	0.258417785167694	-0.0296289771795273	-0.0011972498614341	0.00318453111685812	-0.000999415176920593
0.088570199906826	0.269341945648193	0.0395449548959732	-0.000929950678255409	0.00358537118881941	-0.00092312617925927
0.152665838599205	0.214450940489769	0.0295175351202488	-0.00105430244002491	0.00397499743849039	-0.00172269914764911
0.171553209424019	0.285962671041489	0.0981008559465408	-0.000910883070901036	0.003843316109851	-0.00129852828104049
0.164334654808044	0.181510552763939	0.0467005334794521	-0.00106993189547211	0.00433659134432673	-0.00132919545285404
0.156378522515297	0.215093970298767	0.0428411513566971	-0.000498678302392364	0.00370325311087072	-0.0015832600183785
0.105568014085293	0.195459693670273	0.0323344692587852	-0.000661855679936707	0.00413401704281569	-0.00104248349089175
0.115576274693012	0.214748919010162	0.0234270449727774	-0.000185751079698093	0.00353465205989778	-0.000728518003597856
0.174677163362503	0.226134806871414	-0.0185594838112593	-5.14565044795745E-06	0.00390221946872771	-0.000920747930649668
0.16382759809494	0.204080015420914	0.0468330159783363	-0.000844593392685056	0.00496861385181546	-0.00136199221014977
0.185411125421524	0.163690209388733	0.00719804735854268	-0.000564165588002652	0.00529131200164557	-0.000535529630724341
0.218394637107849	0.144963771104813	0.0644756332039833	-0.000811117934063077	0.00638102507218719	-0.000599859748035669
0.232129529118538	0.181499272584915	0.0716046467423439	0.000214710380532779	0.00576044945046306	-0.0016726361354813
0.201610222458839	0.121961034834385	-0.00496460916474462	0.000467326928628609	0.00528148049488664	-0.000146529375342652
0.156048119068146	0.173040091991425	-0.020584324374795	-0.000591697928030044	0.0046322294510901	3.40432711709582E-06
0.171536698937416	0.216026037931442	0.00775094516575336	-0.00055577588500455	0.00379947549663484	-0.00130258605349809
0.109512723982334	0.209275752305984	0.00171527441125363	-0.0014586525503546	0.00414918316528201	-0.00136685417965055
0.152935817837715	0.253049343824387	0.0148442322388291	-0.00127989402972162	0.00436122762039304	-0.00111554574687034
0.202530160546303	0.206965535879135	0.0372472442686558	-0.000748668680898845	0.00441048108041286	-0.000522880873177201
0.198500499129295	0.205232515931129	0.0517905838787556	0.000346425396855921	0.00468549318611622	-0.000798172724898905
0.175272390246391	0.210571125149727	0.0291740167886019	-0.000731322157662362	0.00393981114029884	-0.00115043530240655
0.146264627575874	0.2083670347929	0.00706357648596168	-3.86638976124232E-06	0.00385015015490353	-0.000854266283567995
0.0855986475944519	0.194335490465164	0.00569174205884337	-0.000546889728866518	0.00253639067523181	-0.000967205851338804
0.0993757173418999	0.164140939712524	-0.00432028342038393	-0.000618176651187241	0.00275836489163339	-6.98168514645658E-06
0.15785314142704	0.227977693080902	0.100623555481434	-0.000639051955658942	0.00325768766924739	-6.84514234308153E-05
0.154731348156929	0.191660836338997	-0.0192770231515169	-0.00121362623758614	0.00402799714356661	-0.00114840769674629
0.16026858985424	0.230396017432213	0.010425073094666	-0.00102069810964167	0.00421746959909797	-0.000780506350565702
0.0953551828861237	0.238809078931808	0.00483454903587699	-0.00182095146737993	0.00360237946733832	-0.00119368021842092
0.135128453373909	0.345504730939865	-0.0123243173584342	-0.00190116406884044	0.0027883080765605	-0.00154934357851744
0.102322585880756	0.320284843444824	0.012034771963954	-0.0031279802788049	0.0026415956672281	-0.00142411235719919
0.117797702550888	0.357760101556778	0.0395812541246414	-0.00265023880638182	0.00317008537240326	-0.00197429163381457
0.160572931170464	0.318172425031662	-0.0264516118913889	-0.00359308323822916	0.00358911999501288	-0.0013881167396903
0.135116875171661	0.34334060549736	0.00779235130175948	-0.00398211413994432	0.00444380473345518	-0.00159609597176313
0.140172511339188	0.377104133367538	0.025543350726366	-0.00292440876364708	0.00425970973446965	-0.00139058555942029
0.173018857836723	0.380366325378418	-0.00894119963049889	-0.0032998260576278	0.00386084197089076	-0.00147115753497928
0.173805966973305	0.346994936466217	0.00121606909669936	-0.00269564730115235	0.00351038039661944	-0.00181274476926774
0.15565986931324	0.306433498859406	0.00106247316580266	-0.00236196513287723	0.00374433165416121	-0.0015246084658429
0.114785902202129	0.298955738544464	-0.0512704253196716	-0.00235921307466924	0.00364791345782578	-0.00178822572343051
0.11926756054163	0.289957344532013	-0.0128790717571974	-0.00215120427310467	0.00337200798094273	-0.00122053909581155
0.13914643228054	0.320610463619232	0.0105691403150558	-0.00192476203665137	0.00316406926140189	-0.00200245948508382
0.169013440608978	0.280162930488586	-0.0172787476330996	-0.00288682035170496	0.0031847027130425	-0.0010587649885565
0.17719355225563	0.30315288901329	-0.0361355021595955	-0.00348855601623654	0.00392097141593695	-0.000556071696337312
0.168621495366096	0.276631295681	0.00423642387613654	-0.0022247675806284	0.0038500688970089	-0.00055459258146584
0.164578944444656	0.271728843450546	-0.00856547337025404	-0.00143592257518321	0.00313112768344581	-0.000351881521055475
0.110236190259457	0.243680149316788	0.0810393616557121	-0.000536778243258595	0.00268252799287438	-0.00173261109739542
0.104724228382111	0.230792328715324	0.0232721976935863	-0.00104218849446625	0.00361726176925004	-0.00124354276340455
0.114241369068623	0.251466006040573	0.0148875862360001	-0.000965439365245402	0.00302107562310994	-0.00142037833575159
0.115927748382092	0.261627048254013	0.00948313064873219	-0.00206978293135762	0.00280786072835326	-0.00144670903682709
0.103452689945698	0.281058609485626	0.0181317329406738	-0.00255982764065266	0.00294568715617061	-0.00186548859346658
0.0838680490851402	0.292403042316437	-0.0302733853459358	-0.00249178055673838	0.00291604455560446	-0.00175832002423704
0.0859398171305656	0.292872935533524	0.0427056550979614	-0.00235988106578588	0.00258374726399779	-0.00119515776168555
0.0850834846496582	0.248997047543526	0.0444761253893375	-0.00203050253912807	0.00269265379756689	-0.0017751376144588
0.070712722837925	0.252461194992065	0.0046823313459754	-0.001808479311876	0.00291365757584572	-0.00144440017174929
0.0784383863210678	0.29302704334259	0.0431384705007076	-0.00201578880660236	0.00251181307248771	-0.00133260921575129
0.0904096961021423	0.254814177751541	0.0307426992803812	-0.001991385826841	0.00315233739092946	-0.00133382936473936
0.078090064227581	0.26655724644661	0.0295484755188227	-0.00158154440578073	0.0026259864680469	-0.000691763241775334
0.0675712749361992	0.239407613873482	0.0307506918907166	-0.00121390749700367	0.00268642604351044	-0.00112041947431862
0.112387254834175	0.198060899972916	0.0359331779181957	-0.000923093233723193	0.0034286726731807	-0.000762556679546833
0.0636052489280701	0.188442677259445	0.0395772010087967	-0.00059713632799685	0.00434517534449697	-0.000573060417082161
0.136542588472366	0.211827859282494	0.00729664228856564	-0.000465974619146436	0.00280456431210041	-0.00138216454070061
0.0918054059147835	0.249620243906975	0.00886641908437014	-0.00175518146716058	0.00198166444897652	-0.00117778673302382
0.067124143242836	0.263939797878265	0.00858942978084087	-0.00235583819448948	0.0016650699544698	-0.0016463928623125
0.0204710196703672	0.257268905639648	0.0735102221369743	-0.00166927184909582	0.00113152211997658	-0.00158308923710138
0.0449324101209641	0.321814864873886	-0.0153445871546865	-0.00246354239061475	0.00130777561571449	-0.00102442852221429
0.0627197697758675	0.294563472270966	0.0471683666110039	-0.00201562163420022	0.0017152635846287	-0.00136513158213347
0.0906318947672844	0.27921724319458	0.0262138210237026	-0.00258209160529077	0.00270644878037274	-0.00167237804271281
0.0807778760790825	0.320162773132324	0.0520120412111282	-0.00230846460908651	0.00279673491604626	-0.00166382896713912
0.0913746431469917	0.305988818407059	0.0420620404183865	-0.0028907023370266	0.00242825550958514	-0.00113443902228028
0.0339005962014198	0.2871013879776	-0.00269895163364708	-0.00291047571226954	0.00248727155849338	-0.000894820143003017
0.111000657081604	0.293640971183777	0.0187490750104189	-0.00205598236061633	0.00264972564764321	-0.00195586448535323
0.100910790264606	0.305542290210724	0.00870220363140106	-0.00212571304291487	0.00206545297987759	-0.00145128753501922
0.0856522992253304	0.271409571170807	-0.0272306445986032	-0.00257522775791585	0.00260838307440281	-0.000999785959720612
0.0509383045136929	0.247582092881203	-0.0531230308115482	-0.001925038988702	0.00258932961151004	-0.000991986365988851
0.109315410256386	0.288707226514816	-0.0440777093172073	-0.00161946599837393	0.0028598946519196	-0.000663640501443297
0.0668596178293228	0.230590358376503	-0.0133007084950805	-0.00189442071132362	0.00272334949113429	-0.00111149065196514
0.0902053788304329	0.242511779069901	0.0275351405143738	-0.00179585895966738	0.00232074991799891	-0.00184539041947573
0.0937688648700714	0.259844660758972	0.0426032319664955	-0.00224053324200213	0.00239154393784702	-0.000862004293594509
0.0630056411027908	0.263364434242249	-0.0446196347475052	-0.00243224576115608	0.00255435216240585	-0.00110541319008917
0.0876084268093109	0.266144990921021	-0.0218658111989498	-0.00157651212066412	0.00180753378663212	-0.00105798756703734
0.130774617195129	0.279109686613083	-0.0228315107524395	-0.00229984894394875	0.00250330078415573	-0.000513067876454443
0.121439814567566	0.287600308656693	0.00808726437389851	-0.00210553104989231	0.00265842420049012	-0.000795335916336626
0.11594058573246	0.274435698986053	-0.00894543528556824	-0.00164482940454036	0.00285347830504179	-0.000735252688173205
0.121305346488953	0.259144514799118	-0.0119050666689873	-0.00249361782334745	0.00284802471287549	-0.00178111379500479
0.114142440259457	0.244693368673325	-0.0166819412261248	-0.00183999771252275	0.00367644359357655	-0.0011707489611581
0.142199829220772	0.249249890446663	-0.0474934056401253	-0.00200895289890468	0.00252894894219935	-0.000884020526427776
0.146229580044746	0.291760325431824	0.00985216721892357	-0.00116485077887774	0.00236067385412753	-0.00108550011646003
0.149662792682648	0.307448506355286	0.014286600984633	-0.00174096971750259	0.00292155961506069	-0.00142621377017349
0.16823373734951	0.338291347026825	-0.026239275932312	-0.00256140436977148	0.00267704157158732	-0.00107184750959277
0.15240803360939	0.326516658067703	-0.039146650582552	-0.00312574976123869	0.00315199536271393	-0.00148677465040237
0.151307046413422	0.314132928848267	-0.0527527220547199	-0.00369417550973594	0.00327715440653265	-0.00140924169681966
0.176361799240112	0.312662154436111	-0.00373284355737269	-0.00286638690158725	0.00277661951258779	-0.00143205968197435
0.143500968813896	0.336519032716751	-0.0261839479207993	-0.00374740432016551	0.0034679954405874	-0.00186325924005359
0.116479068994522	0.365471750497818	0.0300630852580071	-0.00253438320942223	0.00314121623523533	-0.0015251551521942
0.117537297308445	0.279662281274796	-0.039018876850605	-0.00311457808129489	0.00325203384272754	-0.00164460169617087
0.178596407175064	0.292536705732346	-0.0241947025060654	-0.00196309038437903	0.00320176314562559	-0.00152640766464174
0.177784726023674	0.231037765741348	-0.0280428230762482	-0.00196721730753779	0.00359311257489026	-0.00148607941810042
0.206248298287392	0.264056503772736	-0.0117551079019904	-0.00215009273961186	0.00374240078963339	-0.000866086571477354
0.198609754443169	0.297275096178055	-0.0156576652079821	-0.00164980127010494	0.0032305761706084	-0.00111979909706861
0.204787135124207	0.275464624166489	-0.0187940895557404	-0.00151440664194524	0.00309332995675504	-0.00155101250857115
0.152527913451195	0.259225785732269	0.00260642636567354	-0.0016456349985674	0.00386815750971437	-0.00179501599632204
0.160863071680069	0.280746161937714	0.0196998622268438	-0.000814777624327689	0.00266624428331852	-0.00132302707061172
0.118673399090767	0.235199645161629	-0.0835269615054131	-0.0019804248586297	0.00350982043892145	-0.000286426016828045
0.14951491355896	0.25330063700676	0.0283168386667967	-0.000528540113009512	0.00203374959528446	-0.00115297175943851
0.134232744574547	0.188493713736534	-0.0468941107392311	-0.00118519086390734	0.00330150010995567	-0.000532268022652715
0.150384351611137	0.238808214664459	0.0231980048120022	-0.000902674219105393	0.00342553458176553	-0.000758646288886666
0.132101610302925	0.207827836275101	-0.0205019265413284	-0.00119008054025471	0.00332784233614802	-0.000810055993497372
0.124910332262516	0.255288511514664	0.00517290085554123	-0.0020400492940098	0.00303070363588631	-0.0013239230029285
0.122981183230877	0.277674496173859	0.0472550503909588	-0.00238023395650089	0.00252527534030378	-0.000899329548701644
0.0949028506875038	0.260893970727921	-0.0478307902812958	-0.0024292659945786	0.0027409098111093	-0.00139503530226648
0.121681034564972	0.302320897579193	0.00424621114507318	-0.00200240965932608	0.00233129924163222	-0.00110583007335663
0.142134964466095	0.261745721101761	0.018656563013792	-0.00226351176388562	0.00241891224868596	-0.00158070831093937
0.168591871857643	0.31869050860405	0.0439969040453434	-0.00186916231177747	0.00275820074602962	-0.000988019746728241
0.130661457777023	0.250222206115723	-0.0546173751354218	-0.00185433065053076	0.00417502829805017	-0.00166161346714944
0.147414788603783	0.332697421312332	-0.00751687353476882	-0.00184258620720357	0.00327496556565166	-0.00156139500904828
0.11550260335207	0.319079160690308	-0.0222418718039989	-0.00264453492127359	0.00324500421993434	-0.00128866743762046
0.128479167819023	0.318882763385773	-0.000371948699466884	-0.00270971888676286	0.00319849466904998	-0.00127292645629495
0.138556972146034	0.340478360652924	0.0119926696643233	-0.0022886679507792	0.00314009911380708	-0.000711726199369878
0.146432235836983	0.279288977384567	0.0358311608433723	-0.00303322984836996	0.00359603017568588	-0.00181666505523026
0.165724918246269	0.289673298597336	0.0325866006314754	-0.0023294894490391	0.00375239085406065	-0.00192081637214869
0.176016584038734	0.301009118556976	-0.0154040604829788	-0.00259051541797817	0.00388481747359037	-0.00191107031423599
0.162448540329933	0.300776273012161	-0.0159875843673944	-0.00246260268613696	0.00422808574512601	-0.0016372591489926
0.181639105081558	0.2997787296772	-0.00706972880288959	-0.00314904330298305	0.00376414810307324	-0.00194334611296654
0.192785665392876	0.271490842103958	0.0021278946660459	-0.00292379455640912	0.00359243247658014	-0.00187296629883349
0.177223116159439	0.31000816822052	0.0184451043605804	-0.00171270442660898	0.00355654512532055	-0.00102531455922872
0.147179931402206	0.285084813833237	0.0267941132187843	-0.00203586765564978	0.00293218460865319	-0.00119976338464767
0.144520044326782	0.279672741889954	0.0127540938556194	-0.00235363049432635	0.00319568230770528	-0.000803617760539055
0.147130936384201	0.289078921079636	0.013507547788322	-0.00207870523445308	0.00280880695208907	-0.0011172805679962
0.144283249974251	0.275865137577057	0.044048897922039	-0.0020975957158953	0.00427222903817892	-0.00105605740100145
0.16665717959404	0.279589354991913	-0.0390479080379009	-0.00185912265442312	0.00389974541030824	-0.00050589581951499
0.122735783457756	0.234933689236641	-0.00714793894439936	-0.00217138300649822	0.00427275244146585	-0.00162234134040773
0.134807541966438	0.245030656456947	-0.0295107718557119	-0.00224122777581215	0.00328221428208053	-0.00131933111697435
0.137190744280815	0.238416656851768	-0.0169513951987028	-0.00160248868633062	0.0032655349932611	-0.000688895990606397
0.132257923483849	0.229820623993874	0.0527233369648457	-0.0023510220926255	0.00338882859796286	-0.00111764692701399
0.190267160534859	0.269896596670151	0.0417458340525627	-0.00108173652552068	0.00299553782679141	-0.00127412274014205
0.144776880741119	0.242693826556206	0.0316178947687149	-0.00163389695808291	0.00400450173765421	-0.0010081835789606
0.162065982818604	0.285049319267273	0.00107741786632687	-0.00188604567665607	0.00430986378341913	-0.00109842605888844
0.17909999191761	0.275334239006042	0.011267920024693	-0.00193742918781936	0.00410326896235347	-0.00173629750497639
0.140703126788139	0.244043365120888	-0.007565354462713	-0.00210398342460394	0.00464698672294617	-0.0012169333640486
0.133509486913681	0.226426854729652	0.0235132146626711	-0.00181520555634052	0.00353763089515269	-0.00147276069037616
0.106127552688122	0.241840466856956	0.00105072988662869	-0.00199713720940053	0.00406350335106254	-0.00146936275996268
0.135136023163795	0.249012395739555	0.0273924879729748	-0.00152865378186107	0.00262895761989057	-0.00122850888874382
0.122419394552708	0.230094864964485	0.0172717161476612	-0.00242590019479394	0.00291695003397763	-0.000917083933018148
0.164335340261459	0.251454770565033	-0.0207186490297318	-0.00253112195059657	0.002625577384606	-0.00131225446239114
0.154309675097466	0.244473651051521	0.0182892270386219	-0.00175704411230981	0.0039371233433485	-0.000839462736621499
0.162930995225906	0.286085426807404	0.0321802049875259	-0.00187660905066878	0.00389492977410555	-0.00147671136073768
0.185078233480453	0.257300734519959	0.00614118622615933	-0.0021311966702342	0.00434337090700865	-0.00125608814414591
0.147784188389778	0.255028367042542	0.039602492004633	-0.00169019296299666	0.00415607169270515	-0.000675130228046328
0.147619441151619	0.314302116632462	0.0269066113978624	-0.00197051675058901	0.00368422036990523	-0.00131646625231951
0.136330157518387	0.283215522766113	0.0184601526707411	-0.00287076714448631	0.00407850975170732	-0.00182906817644835
0.11434106528759	0.306937724351883	0.0396303348243237	-0.0021731520537287	0.00366834062151611	-0.00152092275675386
0.0939214527606964	0.259749084711075	0.0268526095896959	-0.00256978278048337	0.00366506259888411	-0.0018260320648551
0.133544936776161	0.283555448055267	0.0134833222255111	-0.00246437708847225	0.00302523234859109	-0.00138277246151119
0.11056063324213	0.277690261602402	0.0344822630286217	-0.00293024280108511	0.00310500897467136	-0.00139765196945518
0.148200049996376	0.322602957487106	-0.0259095337241888	-0.00226025516167283	0.00330538488924503	-0.00117206596769392
0.095421202480793	0.223872303962708	-0.000463779404526576	-0.00268123135901988	0.00462824292480946	-0.000972729176282883
0.0950383916497231	0.215502306818962	0.0393002443015575	-0.0024633351713419	0.00388922519050539	-0.00121615140233189
0.123174853622913	0.221178382635117	0.0018404396250844	-0.00164771068375558	0.00356312259100378	-0.00149492884520441
0.0976040810346603	0.227540642023087	0.0318817943334579	-0.00148139079101384	0.00308906519785523	-0.00149951630737633
0.0826534405350685	0.211487054824829	-0.0351057127118111	-0.0020850240252912	0.00355128943920136	-0.000879047845955938
0.111071079969406	0.213050022721291	0.014536147005856	-0.00178063823841512	0.00302751152776182	-0.00148156471550465
0.114489637315273	0.253330409526825	0.0233077928423882	-0.00163797778077424	0.00417747721076012	-0.00153997365850955
0.13685317337513	0.269377380609512	0.013562859967351	-0.00193847855553031	0.00411069951951504	-0.000997134367935359
0.131222277879715	0.267315655946732	0.000336866942234337	-0.00271018990315497	0.00427123345434666	-0.00131458870600909
0.14425553381443	0.254287987947464	0.00144541508052498	-0.00148476904723793	0.00355412159115076	-0.00116383645217866
0.183083295822144	0.305198192596436	0.0540388375520706	-0.0014672257238999	0.00269193761050701	-0.00131773296743631
0.124560795724392	0.246703714132309	-0.0287082847207785	-0.00188537733629346	0.00322956359013915	-0.00168100942391902
0.135282963514328	0.28463539481163	0.0264859031885862	-0.00218173139728606	0.00326322764158249	-0.00119430618360639
0.120731107890606	0.280819088220596	0.0219789259135723	-0.00180139974690974	0.0035281062591821	-0.00102058926131576
0.139648094773293	0.293742567300797	0.0136284315958619	-0.00177195621654391	0.00360595597885549	-0.00107179116457701
0.160145580768585	0.273281782865524	0.0186351090669632	-0.00210446817800403	0.00415549846366048	-0.00126821221783757
0.141137987375259	0.281142204999924	0.0134569713845849	-0.00275087123736739	0.00371417077258229	-0.00138488633092493
0.137989982962608	0.301298677921295	0.00432403432205319	-0.00275450316257775	0.00357885309495032	-0.00128580653108656
0.132372558116913	0.312737196683884	-0.0140549130737782	-0.00302436831407249	0.00465373601764441	-0.000927637272980064
0.131628125905991	0.311463415622711	0.0355830267071724	-0.00185750972013921	0.00420888233929873	-0.00135263567790389
0.17463730275631	0.328759402036667	0.0443249233067036	-0.00234680669382215	0.00222425349056721	-0.00142734486144036
0.129418045282364	0.297070413827896	-0.0254639070481062	-0.00223507918417454	0.00255842925980687	-0.00149939255788922
0.104489043354988	0.301472544670105	-0.0312180891633034	-0.00304466881789267	0.00339622236788273	-0.00134547310881317
0.134695842862129	0.280410438776016	-0.0349040515720844	-0.00228013517335057	0.00346381356939673	-0.000934897572733462
0.142553612589836	0.295302987098694	0.0216568540781736	-0.00245234370231628	0.00325819058343768	-0.00105353980325162
0.087744913995266	0.231982558965683	-0.0125522809103131	-0.00159527594223619	0.00356764299795032	-0.00112430669832975
0.124194078147411	0.236029341816902	0.00129071180708706	-0.00189300777856261	0.0034391398075968	-0.00139009382110089
0.138413369655609	0.209294155240059	-0.0016323656309396	-0.000893429503776133	0.00361499562859535	-0.00138840568251908
0.150068432092667	0.233624428510666	0.0238776560872793	-0.000726858386769891	0.00379611179232597	-0.000991829903796315
0.111278660595417	0.215161845088005	-0.0128683876246214	-0.00149545364547521	0.0042634978890419	-0.000560457119718194
0.156857088208199	0.239404931664467	0.0324916616082191	-0.000821900845039636	0.00416525080800056	-0.00093641213607043
0.141157135367393	0.243978723883629	0.0231789369136095	-0.00148690945934504	0.00411127367988229	-0.00110653066076338
0.120544701814651	0.231710091233253	0.00564770307391882	-0.00178423221223056	0.00428906036540866	-0.00130087416619062
0.142065808176994	0.220414891839027	-0.0207605846226215	-0.00192467169836164	0.00375906424596906	-0.000976022507529706
0.131122767925262	0.230577379465103	0.0659524947404861	-0.00207157898694277	0.00315109314396977	-0.00110821740236133
0.0965822115540504	0.260519742965698	0.00964305456727743	-0.00187615852337331	0.00331388786435127	-0.00157979223877192
0.134674876928329	0.264626264572144	-0.000283083383692428	-0.00232284516096115	0.00300860055722296	-0.000822980364318937
0.113136395812035	0.263380914926529	0.00549962325021625	-0.0020565593149513	0.00274437316693366	-0.00167453719768673
0.100025370717049	0.24299393594265	-0.0230468399822712	-0.0031054150313139	0.00369391543790698	-0.000836314342450351
0.109547518193722	0.287808060646057	0.0299842189997435	-0.00272447243332863	0.00328106270171702	-0.00126125407405198
0.137000396847725	0.295670658349991	-0.0094401529058814	-0.0033460387494415	0.0038301395252347	-0.0011580060236156
0.132146924734116	0.295224130153656	0.0178756657987833	-0.00272769946604967	0.00324679701589048	-0.00159260036889464
0.10889333486557	0.275072515010834	0.0262939259409904	-0.00253442046232522	0.00270083290524781	-0.00150201527867466
0.0953239947557449	0.292579054832459	0.0220197960734367	-0.00221287575550377	0.00284357648342848	-0.00158315163571388
0.105509400367737	0.259616702795029	0.0215094741433859	-0.00202440330758691	0.00325474119745195	-0.000936448632273823
0.120445840060711	0.249836802482605	0.00357914622873068	-0.00270732468925416	0.00293800327926874	-0.000819145701825619
0.162155255675316	0.273539543151855	0.0139662679284811	-0.00196820846758783	0.00356352468952537	-0.00104717060457915
0.175355464220047	0.243012845516205	0.0581666752696037	-0.00264625134877861	0.00466075818985701	-0.00143533514346927
0.142099305987358	0.245654359459877	0.0281127672642469	-0.0015389162581414	0.00455922726541758	-0.001418586820364
0.133637011051178	0.269479185342789	0.0349513664841652	-0.00194000778719783	0.00479737529531121	-0.000796627369709313
0.115509927272797	0.231916546821594	0.0395713783800602	-0.00151755032129586	0.00400049798190594	-0.000772758212406188
0.122849844396114	0.226664900779724	-0.0121659701690078	-0.00237092794850469	0.0036908988840878	-0.00135700416285545
0.117036297917366	0.26786670088768	0.00437073269858956	-0.00120636716019362	0.00321616791188717	-0.0005999177810736
0.0997995883226395	0.216016054153442	-0.0173828192055225	-0.00170116545632482	0.00413724686950445	-0.000692018889822066
0.133659973740578	0.248179361224175	0.0355063453316689	-0.00132853072136641	0.00416841264814138	-0.000729203573428094
0.153047814965248	0.238975957036018	0.0089198537170887	-0.00227908790111542	0.00414965767413378	-0.00070840324042365
0.120478868484497	0.262774139642715	0.00164208631031215	-0.00218887673690915	0.00384724047034979	-0.00186316308099777
0.121995992958546	0.287101477384567	0.0219157766550779	-0.00203235330991447	0.0037696270737797	-0.00110415148083121
0.135517477989197	0.237469762563705	0.0131160598248243	-0.00250421557575464	0.00373572111129761	-0.000921136350370944
0.108317479491234	0.246981233358383	-0.0350862331688404	-0.00272474111989141	0.00375816784799099	-0.00112519739195704
0.124286256730556	0.274160802364349	0.0313563458621502	-0.00177212548442185	0.00378970871679485	-0.00129136932082474
0.15481062233448	0.261773705482483	0.057110495865345	-0.00177853275090456	0.00419471599161625	-0.000746280653402209
0.150374412536621	0.269845634698868	0.0097941979765892	-0.00206491560675204	0.00368466996587813	-0.00127453496679664
0.11130752414465	0.296813935041428	-0.000701902317814529	-0.00252578593790531	0.00318593671545386	-0.00105925241950899
0.0588566921651363	0.271791815757751	-0.0411503091454506	-0.00354496436193585	0.00403335271403193	-0.001171721261926
0.124988213181496	0.296720862388611	0.0293249972164631	-0.00341577362269163	0.00379692669957876	-0.00111613934859633
0.179350465536118	0.342537939548492	0.012631150893867	-0.00348984450101852	0.00359775521792471	-0.00125249032862484
0.1909239590168	0.352488607168198	-0.00845863111317158	-0.00320700160227716	0.00347569258883595	-0.00140858720988035
0.172421410679817	0.329420864582062	0.0181244350969791	-0.00316120148636401	0.00421759858727455	-0.00166878674644977
0.176643699407578	0.337139785289764	0.0485862866044044	-0.00269631203263998	0.00403070449829102	-0.00146214128471911
0.133092850446701	0.299156606197357	0.0264057293534279	-0.00290487776510417	0.00427528703585267	-0.00153663964010775
0.130288764834404	0.297423124313354	-0.000192637860891409	-0.0025095313321799	0.00379583449102938	-0.00111270230263472
0.119002282619476	0.261506378650665	0.0337438434362412	-0.00297001353465021	0.00440252805128694	-0.000781777664087713
0.143760547041893	0.256108731031418	0.0137014798820019	-0.00271172169595957	0.00430419621989131	-0.00131582433823496
0.154882416129112	0.27186718583107	0.0047695804387331	-0.00246232585050166	0.00481010880321264	-0.00100411288440228
0.147487714886665	0.23537640273571	0.000507066142745316	-0.00237234658561647	0.00414402037858963	-0.000941755308303982
0.15221206843853	0.287076145410538	0.0102462060749531	-0.00104787130840123	0.00479310005903244	-0.00100764376111329
0.12103109061718	0.231639310717583	0.0662273094058037	-0.00124010746367276	0.00396482460200787	-0.000890867202542722
0.117565892636776	0.253134697675705	-0.0259279832243919	-0.00198969338089228	0.00386196211911738	-0.000945775303989649
0.145492807030678	0.257726699113846	0.0491361767053604	-0.00167198933195323	0.00260465475730598	-0.00124935142230242
0.125863268971443	0.283225238323212	0.0436174459755421	-0.00158052169717848	0.00279488041996956	-0.0008667879155837
0.10602867603302	0.232229337096214	-0.0292481761425734	-0.0014457207871601	0.00310621713288128	-0.00128358171787113
0.145914644002914	0.268875420093536	-0.00389281986281276	-0.00193662708625197	0.00470518274232745	-0.000837061670608819
0.189652100205421	0.227390855550766	0.0897013992071152	-0.00102629396133125	0.00426850374788046	-0.00103939604014158
0.156254157423973	0.18388819694519	-0.015366867184639	-0.00160832819528878	0.00546006904914975	-0.000967423082329333
0.15798257291317	0.22465306520462	-0.0550500638782978	-0.00195100379642099	0.00484089413657784	-0.00105762970633805
0.149801909923553	0.250296950340271	0.0081593245267868	-0.00234361295588315	0.00467353826388717	-0.000382342026568949
0.155524954199791	0.254203855991364	-0.0249386616051197	-0.00258092628791928	0.00347175146453083	-0.00144769332837313
0.0732693374156952	0.19070403277874	0.00569087220355868	-0.00235632876865566	0.00435440056025982	-0.00184858147986233
0.158853769302368	0.294901430606842	-0.0309803728014231	-0.00279202195815742	0.00375629682093859	-0.000786988239269704
0.184869885444641	0.305038392543793	0.0536631345748901	-0.00187850720249116	0.00391822634264827	-0.00122493249364197
0.132454499602318	0.240045800805092	0.0268040038645267	-0.00234460597857833	0.00450220378115773	-0.00118153961375356
0.149933040142059	0.246089026331902	0.0225681718438864	-0.00270914542488754	0.00405149720609188	-0.00131718150805682
0.148528397083282	0.286423444747925	0.0101276263594627	-0.00277337455190718	0.00395154766738415	-0.00188548455480486
0.130015075206757	0.25476536154747	-0.021637300029397	-0.00320887961424887	0.00435405038297176	-0.00138162914663553
0.170607879757881	0.296270698308945	0.0223519261926413	-0.00235952320508659	0.00417608534917235	-0.00106662756297737
0.19042794406414	0.329996734857559	0.0568668395280838	-0.00246665696613491	0.00459378631785512	-0.000926317705307156
0.152684524655342	0.28980815410614	-0.0311830062419176	-0.00344507861882448	0.00491198152303696	-0.000962749705649912
0.178374424576759	0.332719266414642	0.113238178193569	-0.00245706643909216	0.00402718177065253	-0.00100307015236467
0.162050694227219	0.344607681035995	-0.0125591708347201	-0.00237597548402846	0.00396226858720183	-0.00132978544570506
0.146551251411438	0.320670664310455	-0.000111871195258573	-0.00317040761001408	0.00294865155592561	-0.00149756239261478
0.0475304871797562	0.270004153251648	0.0687300488352776	-0.00335288932546973	0.00358929997310042	-0.00184086803346872
0.0711797773838043	0.292915970087051	0.0167575757950544	-0.00249896850436926	0.00317820347845554	-0.00143879745155573
0.092047207057476	0.279308766126633	0.042693916708231	-0.00299554667435586	0.00402132840827107	-0.00129219971131533
0.0918015688657761	0.260139614343643	0.0139779858291149	-0.0015353875933215	0.00404960056766868	-0.00139975151978433
0.146125942468643	0.258040189743042	0.0486655086278915	-0.00187542720232159	0.00371555029414594	-0.00102272140793502
0.148824244737625	0.24981389939785	0.0661307722330093	-0.00179395882878453	0.00353058683685958	-0.000969559070654213
0.187807261943817	0.254300713539124	0.0575360655784607	-0.0015391391934827	0.00445577874779701	-0.000496687018312514
0.21330338716507	0.283020555973053	0.0236034486442804	-0.00146292056888342	0.00486121792346239	-0.000789864861872047
0.224699378013611	0.232695505023003	0.0668506994843483	-0.00146115908864886	0.00522128771990538	-0.000295257137622684
0.180472984910011	0.237350925803185	0.0951891466975212	-0.00136329128872603	0.00540896039456129	-0.001881840871647
0.214091062545776	0.274415612220764	0.0332776308059692	-0.00144604570232332	0.00514090480282903	-0.00124186521861702
0.187449723482132	0.268621116876602	0.0494226850569248	-0.00192026048898697	0.00367776257917285	-0.00112013122998178
0.0887342914938927	0.196780517697334	0.0344577766954899	-0.00321152596734464	0.00495736766606569	-0.00122347206342965
0.109504163265228	0.26033690571785	0.0166879035532475	-0.00229439185932279	0.00363992364145815	-0.000757459143642336
0.076252207159996	0.223356500267982	0.0330445319414139	-0.00215459568426013	0.00369578367099166	-0.000261145731201395
0.177293136715889	0.277855902910233	0.0798664912581444	-0.00165585614740849	0.00371580733917654	-0.00113083561882377
0.148531526327133	0.24814410507679	0.000665258674416691	-0.00248863338492811	0.00451332097873092	-0.00111277308315039
0.173264980316162	0.177395522594452	0.0715626105666161	-0.00302463211119175	0.00477305287495255	-0.00151164806447923
0.169574931263924	0.224494710564613	0.0116768544539809	-0.00200819689780474	0.00513863237574697	-0.00177175190765411
0.225701153278351	0.261243462562561	0.0582200475037098	-0.00154010427650064	0.00505974376574159	-0.000507039774674922
0.213144272565842	0.246793955564499	0.0441324189305305	-0.00178893259726465	0.00439799856394529	-0.000158093593199737
0.16370515525341	0.221093744039536	-0.00263519282452762	-0.00115101714618504	0.00431149499490857	-0.000753694039303809
0.14280854165554	0.20294314622879	-0.00292752892710269	-0.00142236915417016	0.00420262338593602	-0.00084578018868342
0.149837821722031	0.227151468396187	-0.0131969721987844	-0.00181529042311013	0.00350414169952273	-0.000288466719212011
0.0886297449469566	0.2305958122015	-0.00767812738195062	-0.00167214160319418	0.0027764190454036	-0.00148082780651748
0.0914729088544846	0.231600567698479	0.061038825660944	-0.00167035579215735	0.00334629532881081	-0.000966866500675678
0.112352289259434	0.257334858179092	0.00897345878183842	-0.00148462981451303	0.00320341903716326	-0.000869533163495362
0.110766045749187	0.231632560491562	0.00292968424037099	-0.00222028908319771	0.0033705816604197	-0.000203489180421457
0.109631642699242	0.218426674604416	0.025952709838748	-0.00237206090241671	0.00341551657766104	-0.000914896314498037
0.0857662335038185	0.260860353708267	-0.0476854890584946	-0.00181069492828101	0.00391917955130339	-0.00117666379082948
0.0659190192818642	0.255170315504074	0.00934926141053438	-0.0019951774738729	0.0031548214610666	-0.00175120239146054
0.0487318746745586	0.246831014752388	0.0202250294387341	-0.0026907823048532	0.00315255881287158	-0.00105079461354762
0.0247741211205721	0.229560002684593	0.0026131016202271	-0.00357186398468912	0.00384698039852083	-0.00146671931724995
0.0929026082158089	0.381104469299316	0.0731374621391296	-0.00209887837991118	0.00253524095751345	-0.00142476276960224
0.0532937906682491	0.314229100942612	0.0290760956704617	-0.003258345881477	0.00294342963024974	-0.00170990265905857
0.0577150881290436	0.351509541273117	0.0395337752997875	-0.00384138431400061	0.00342908361926675	-0.000714918714947999
0.0849845334887505	0.365605056285858	0.0453406199812889	-0.00400206772610545	0.00283009908162057	-0.00143096526153386
0.0793947950005531	0.345743536949158	0.0238124039024115	-0.00358818913809955	0.00293999467976391	-0.00128845986910164
0.103750191628933	0.429934918880463	0.0724537149071693	-0.00292899599298835	0.00384292984381318	-0.0015194418374449
0.121638983488083	0.341145366430283	0.0975728780031204	-0.00333229475654662	0.00306674465537071	-0.000656387768685818
0.104928314685822	0.361725658178329	0.110062658786774	-0.0036810867022723	0.00356629048474133	-0.000754882057663053
0.127179011702538	0.38357749581337	0.0987989231944084	-0.00399166718125343	0.00378687493503094	-0.00175017432775348
0.130502298474312	0.418438881635666	0.0725656673312187	-0.00395650835707784	0.00439384393393993	-0.00175099237821996
0.112446360290051	0.418168842792511	0.112152770161629	-0.00389415724202991	0.00464879209175706	-0.00211744429543614
0.0803667008876801	0.413865000009537	0.0722859054803848	-0.00449112011119723	0.00362803949974477	-0.0023597558028996
0.0710572674870491	0.389711171388626	0.0553870052099228	-0.00452080927789211	0.00285412929952145	-0.00265933945775032
0.0731729343533516	0.339025646448135	0.0455089211463928	-0.0041882423684001	0.00240587186999619	-0.00162370968610048
0.0608753114938736	0.303049236536026	0.0685575902462006	-0.00285158795304596	0.00251954211853445	-0.00159983546473086
0.125991255044937	0.251010835170746	0.00403031427413225	-0.00248671462759376	0.00351830339059234	-0.000869934388902038
0.148598194122314	0.203751936554909	0.0308179818093777	-0.00149109365884215	0.00421038176864386	-0.000271979573881254
0.18897819519043	0.180124491453171	0.00605087401345372	-0.001420529326424	0.00477944361045957	-0.000421072560129687
0.204023435711861	0.172273352742195	0.00213054614141583	-9.08984875422902E-05	0.00533047132194042	0.000222249058424495
0.157503515481949	0.164579167962074	-0.0415175780653954	-0.000776714528910816	0.00593504030257463	-0.000385284831281751
0.222121968865395	0.177174910902977	0.0161224715411663	-0.000389048858778551	0.00508267385885119	-0.000307179434457794
0.182315245270729	0.110936723649502	-0.0088885510340333	4.33891655120533E-05	0.00495629105716944	-0.000732866232283413
0.189701661467552	0.133332252502441	-0.0188285540789366	-0.000358305376721546	0.00474941683933139	-0.000313681259285659
0.198679804801941	0.132679268717766	0.00772594893351197	-0.000765932258218527	0.00592782068997622	-0.0006073362310417
0.253936737775803	0.133185431361198	0.0380042158067226	-0.00129323685541749	0.00587672367691994	-0.000275869271717966
0.234179928898811	0.209484443068504	0.0169546455144882	-0.000638948695268482	0.00513450428843498	-0.000917614146601409
0.216124221682549	0.214015334844589	0.0754373297095299	-0.00227827928029001	0.00568745471537113	-0.000604241155087948
0.217075437307358	0.254649370908737	0.0324643477797508	-0.00227255444042385	0.00486513180658221	-0.00110978633165359
0.139010816812515	0.313998371362686	0.0572391487658024	-0.00266017159447074	0.00506963348016143	-0.00159580889157951
0.105960130691528	0.339734315872192	0.060473870486021	-0.0041557801887393	0.0036621899344027	-0.0022601296659559
0.0958858802914619	0.38978385925293	0.0283273328095675	-0.00417173746973276	0.00329753127880394	-0.00170292949769646
0.110185608267784	0.346456706523895	0.0251024905592203	-0.00452403770759702	0.00321839400567114	-0.00214647338725626
0.139559268951416	0.314801335334778	0.0523998886346817	-0.00348655972629786	0.00324979797005653	-0.00185527699068189
0.164094820618629	0.27602681517601	0.0177592691034079	-0.00243352423422039	0.00400644261389971	-0.000946064363233745
0.14647351205349	0.241769030690193	-0.00398614769801497	-0.0015722974203527	0.00493782153353095	-0.000455893052276224
0.100177727639675	0.256539940834045	0.0658650770783424	-0.00135567400138825	0.00362613517791033	-0.00108837464358658
0.0515165366232395	0.262159615755081	-0.0016882783966139	-0.00203730282373726	0.0027239250484854	-0.000706526217982173
-0.00170536083169281	0.292815357446671	0.0114342849701643	-0.00232898350805044	0.00249121664091945	-0.00155208283104002
-0.0222892351448536	0.310163617134094	0.00934172887355089	-0.00346832489594817	0.00214982102625072	-0.00128858222160488
0.0116580538451672	0.358107954263687	0.0391787216067314	-0.00333953369408846	0.00189674168359488	-0.000832163786981255
-0.00497974129393697	0.308089315891266	0.0270266979932785	-0.00436919694766402	0.00149330869317055	-0.00176440610084683
0.0293557457625866	0.294390112161636	0.00183665123768151	-0.00375251471996307	0.00297634489834309	-0.00146108330227435
0.0697744190692902	0.353229492902756	-0.0108160469681025	-0.00230146269313991	0.00333552248775959	-0.000832154124509543
0.136864349246025	0.25819256901741	0.0176574271172285	-0.00263543101027608	0.00381786469370127	-0.00117205060087144
0.146836891770363	0.2853983938694	-0.00590952252969146	-0.00160302431322634	0.00449525518342853	-0.00200945278629661
0.119927659630775	0.239749789237976	0.0222652498632669	-0.00235167145729065	0.00475438358262181	-0.00118145439773798
0.199248343706131	0.315699726343155	0.0264032296836376	-0.00249020312912762	0.00505838496610522	-0.000742377655114979
0.214834704995155	0.26336207985878	0.0664343908429146	-0.00249078311026096	0.00629417318850756	-0.000754257955122739
0.242882892489433	0.241384640336037	0.0503515638411045	-0.00241814670152962	0.00538277439773083	-0.00111261045094579
0.184677705168724	0.243727892637253	-0.0120519818738103	-0.00167461636010557	0.00599038461223245	-0.000432243075920269
0.216686174273491	0.200580716133118	0.0372162349522114	-0.0011283194180578	0.00517572509124875	-0.000484031246742234
0.188205853104591	0.210468843579292	0.0541077144443989	-0.0016257690731436	0.00472159078344703	-0.000804171548224986
0.179115936160088	0.197190374135971	0.0800219774246216	-0.00110413052607328	0.00465988041833043	-0.00047746003838256
0.118121586740017	0.187370106577873	0.0669372752308846	-0.000713844725396484	0.00446103932335973	-0.000795412342995405
0.143025070428848	0.209036871790886	0.0717468559741974	-0.00117149588186294	0.00450234580785036	-0.00114027259405702
0.144659161567688	0.21693716943264	0.0977031961083412	-0.000846100971102715	0.0037552744615823	-0.000978562980890274
0.113080732524395	0.206996500492096	0.0873237922787666	-0.00169174000620842	0.00368387554772198	-0.000743814278393984
0.0829486921429634	0.224538713693619	0.0888324379920959	-0.00290468754246831	0.00411275262013078	-0.000156606096425094
0.119730368256569	0.266508281230927	0.0731167271733284	-0.00238888710737228	0.0034143200609833	-0.000703574100043625
0.133200943470001	0.222421675920486	0.0986385941505432	-0.00166104198433459	0.00293501373380423	0.000268341595074162
0.0899376571178436	0.20043633878231	0.0718830972909927	-0.00189408357255161	0.00483513437211514	0.000334186741383746
0.171271726489067	0.232317700982094	0.148483768105507	-0.000740764779038727	0.00408079521730542	1.80753704626113E-05
0.130740463733673	0.197854235768318	0.106092266738415	-0.00125505775213242	0.00500201480463147	-0.000976588809862733
0.172681346535683	0.204013988375664	0.0887129232287407	-0.0016075053717941	0.00536935077980161	-0.000773214735090733
0.158237844705582	0.21342858672142	0.0665633380413055	-0.00127739924937487	0.0048112440854311	-0.000603004766162485
0.156585693359375	0.252771198749542	0.133988916873932	-0.000859948806464672	0.00484562106430531	-0.00178648880682886
0.234814554452896	0.273488581180573	0.0942541211843491	-0.0011755246669054	0.00368356192484498	-0.00105998874641955
0.174555554986	0.251493543386459	-0.0129038915038109	-0.00225166440941393	0.00495097693055868	-0.000457582878880203
0.189560160040855	0.301765590906143	0.0107811186462641	-0.00154842238407582	0.00466122152283788	-0.00127483473625034
0.221398040652275	0.300622820854187	0.0538482777774334	-0.00175371998921037	0.00489925686269999	-0.000838663196191192
0.269389867782593	0.300223171710968	0.115279510617256	-0.00187052739784122	0.00622294377535582	-0.000667199026793242
0.259136497974396	0.315704017877579	0.0446347445249558	-0.00252591050229967	0.00707666715607047	-0.000526728690601885
0.308834910392761	0.332394987344742	0.0726508498191834	-0.00210889452137053	0.00648974487558007	-0.00101145694497973
0.275477081537247	0.327188849449158	0.0278457142412663	-0.00257759261876345	0.00589059432968497	-0.000853485486004502
0.295583546161652	0.354459762573242	0.00324097601696849	-0.0031279877293855	0.0061269155703485	-0.00185245252214372
0.322958618402481	0.376570999622345	-0.036656815558672	-0.00317916390486062	0.0050734207034111	-0.00138122343923897
0.32016533613205	0.394966661930084	-0.0393532365560532	-0.00283486326225102	0.00612960336729884	-0.00214658258482814
0.325419843196869	0.34951913356781	-0.0301560647785664	-0.00272617000155151	0.00698255468159914	-0.00204209773801267
0.408714711666107	0.418832033872604	0.018847182393074	-0.00153067847713828	0.00635245535522699	-0.00167711428366601
0.331966161727905	0.406644403934479	-0.0204120278358459	-0.00317735504359007	0.00746275577694178	-0.000673073052894324
0.32244798541069	0.400184482336044	-0.0369076766073704	-0.00301531818695366	0.00657331431284547	-0.00118807179387659
0.325614273548126	0.464288115501404	-0.0705174878239632	-0.00380665110424161	0.00541524076834321	-0.00256195012480021
0.317662507295609	0.495024532079697	-0.10651370882988	-0.00422400282695889	0.00543901044875383	-0.00233572954311967
0.314949750900269	0.53041398525238	-0.137407153844833	-0.00549716036766768	0.00489085121080279	-0.00295033515430987
0.312004446983337	0.527965009212494	-0.183982759714127	-0.00536853866651654	0.00473648915067315	-0.00358402449637651
0.331524789333344	0.578717291355133	-0.134676977992058	-0.00438961246982217	0.00441992795094848	-0.00397560326382518
0.327408134937286	0.572081804275513	-0.125516936182976	-0.00470580859109759	0.00535458466038108	-0.00433057453483343
0.335419267416	0.596167325973511	-0.05528449639678	-0.00435815332457423	0.00536625925451517	-0.00221777660772204
0.331573992967606	0.518908679485321	-0.135011166334152	-0.00458019785583019	0.0048218872398138	0.00110141816549003
0.287505328655243	0.531857967376709	-0.109218344092369	-0.00437417440116405	0.00464418018236756	0.000877334328833967
0.314305007457733	0.601003646850586	-0.157895818352699	-0.00510259857401252	0.00496828090399504	-0.0014262804761529
0.36016634106636	0.649733304977417	-0.134133294224739	-0.00680052163079381	0.0048331948928535	-0.00317291729152203
0.409751087427139	0.734745740890503	-0.107657104730606	-0.00757143460214138	0.00526840100064874	-0.00368286110460758
0.459786266088486	0.785620868206024	-0.194953724741936	-0.00744926137849689	0.00591152673587203	-0.00551406946033239
0.546781599521637	0.83940452337265	-0.146224319934845	-0.00827507488429546	0.00797349400818348	-0.005727578420192
0.602639734745026	0.775591850280762	-0.174021229147911	-0.00811678450554609	0.0101900110021234	-0.00610202364623547
0.674689829349518	0.821052849292755	-0.136459767818451	-0.00717140827327967	0.010580638423562	-0.00430959044024348
0.684191346168518	0.749512493610382	-0.160786464810371	-0.00684781465679407	0.0108152311295271	-0.00231018313206732
0.603164315223694	0.712358772754669	-0.140609592199326	-0.00590478396043181	0.0115366531535983	-0.00153343460988253
0.610094130039215	0.677878856658936	-0.153439402580261	-0.00559252919629216	0.0094902440905571	-0.00139251234941185
0.518241107463837	0.649952292442322	-0.252492100000381	-0.00425925478339195	0.00866692513227463	0.000326897425111383
0.500034868717194	0.633108794689178	-0.226912811398506	-0.00445677153766155	0.00767708662897348	0.000349802314303815
0.406187474727631	0.581601023674011	-0.269034087657928	-0.00483503984287381	0.0072296392172575	-0.00122456043027341
0.344397962093353	0.643607258796692	-0.198618277907372	-0.00429751118645072	0.00604521576315165	-0.00236372696235776
0.294924348592758	0.643188416957855	-0.191992238163948	-0.00467878440394998	0.00495023792609572	-0.00196798634715378
0.260653018951416	0.64460700750351	-0.228407084941864	-0.00535067031159997	0.00468511041253805	-0.00410576676949859
0.240288913249969	0.621205508708954	-0.191878989338875	-0.00530533911660314	0.00362304272130132	-0.00516796950250864
0.213486269116402	0.702033638954163	-0.101092211902142	-0.00511246919631958	0.003734479425475	-0.00542500242590904
0.186331868171692	0.670303583145142	-0.225624352693558	-0.00611126096919179	0.00269998563453555	-0.00458274222910404
0.207254961133003	0.681190013885498	-0.132859170436859	-0.00694160256534815	0.00327815068885684	-0.00326385325752199
0.245357632637024	0.644357681274414	-0.293736666440964	-0.00634721806272864	0.00412890454754233	-0.00237608002498746
0.278851479291916	0.652649998664856	-0.32606515288353	-0.00662862695753574	0.00542394071817398	-0.00114231975749135
0.333507359027863	0.670707702636719	-0.284180015325546	-0.00601480342447758	0.00576013466343284	0.000464057229692116
0.373299777507782	0.641255021095276	-0.351727575063705	-0.00639055343344808	0.00624083308503032	-0.000265041860984638
0.383356899023056	0.632894396781921	-0.398429185152054	-0.00643371650949121	0.00673630740493536	-0.000726049998775125
0.415661931037903	0.63399338722229	-0.322418421506882	-0.00557741010561585	0.00742704654112458	-0.00109083403367549
0.429698944091797	0.586861729621887	-0.270153135061264	-0.0047957468777895	0.00781222665682435	-0.000371748901670799
0.367726802825928	0.6163130402565	-0.211960315704346	-0.00481665087863803	0.00723141711205244	-0.0020379985217005
0.345025032758713	0.624012112617493	-0.338874816894531	-0.00615170178934932	0.00547697022557259	-0.00261336145922542
0.308811604976654	0.650252997875214	-0.338450998067856	-0.0061212363652885	0.00524504063650966	-0.00330399046652019
0.359796851873398	0.62318480014801	-0.320183664560318	-0.00635054241865873	0.00533272139728069	-0.00327918725088239
0.37480565905571	0.686154544353485	-0.433612048625946	-0.00625549396499991	0.00569232134148479	-0.00316181895323098
0.374643951654434	0.67339301109314	-0.303482830524445	-0.00792373158037663	0.0073171928524971	-0.00366625492461026
0.428271174430847	0.703656136989594	-0.422952741384506	-0.00681630568578839	0.00632204581052065	-0.00170292577240616
0.427886843681335	0.651421308517456	-0.54844605922699	-0.00787860341370106	0.00670319003984332	6.18594931438565E-05
0.421435326337814	0.614543437957764	-0.507832884788513	-0.00702696572989225	0.00648885685950518	-0.000210486847208813
0.418851524591446	0.568338930606842	-0.504991471767426	-0.00615660659968853	0.00710275070741773	-0.00107167230453342
0.426605492830276	0.58111709356308	-0.352202028036118	-0.00521723227575421	0.00665560225024819	-0.00329536688514054
0.456452757120132	0.609525144100189	-0.390875160694122	-0.00486882589757442	0.00719561567530036	-0.00319132069125772
0.437992542982101	0.582530915737152	-0.284953594207764	-0.00512169441208243	0.00745003623887897	-0.00419239141047001
0.450402051210403	0.656850576400757	-0.447834074497223	-0.00667676981538534	0.00729101756587625	-0.00413004402071238
0.444485068321228	0.657718122005463	-0.423132121562958	-0.00696007488295436	0.0063478322699666	-0.00364510831423104
0.502976775169373	0.663278579711914	-0.444786608219147	-0.0075110774487257	0.00837348215281963	-0.00331740244291723
0.511744618415833	0.654019594192505	-0.488920629024506	-0.00763896200805902	0.00958257727324963	-0.00282503105700016
0.54732871055603	0.654774069786072	-0.383420825004578	-0.00576460780575871	0.00897664949297905	-0.00222518132068217
0.515093922615051	0.545029640197754	-0.512957990169525	-0.0065835677087307	0.00950693245977163	-0.00285514793358743
0.507723689079285	0.554511666297913	-0.394966423511505	-0.00480677839368582	0.00895982887595892	-0.00244578067213297
0.437328070402145	0.491634666919708	-0.372809529304504	-0.00327461259439588	0.00724049145355821	-0.00237367348745465
0.293506383895874	0.423894941806793	-0.429848790168762	-0.00423745764419436	0.00549207255244255	-0.00135973771102726
0.290114402770996	0.414707034826279	-0.337826877832413	-0.00334295816719532	0.00403835577890277	-0.00138226349372417
0.221406579017639	0.382953464984894	-0.356132179498672	-0.00352289713919163	0.00380220822989941	-0.00148331711534411
0.231016233563423	0.38539981842041	-0.367159426212311	-0.00344945653341711	0.00344931054860353	-0.00013616330397781
0.231267645955086	0.392360866069794	-0.285605728626251	-0.00355049944482744	0.00280360830947757	0.000308631540974602
0.153833895921707	0.282621145248413	-0.312432378530502	-0.00412262277677655	0.00441047223284841	0.000327461923006922
0.139219418168068	0.324466168880463	-0.375921130180359	-0.00328357401303947	0.00303214835003018	-0.000608695088885725
0.120684064924717	0.333200812339783	-0.415366500616074	-0.00336986058391631	0.00266470131464303	-0.000719277071766555
0.187132239341736	0.370529234409332	-0.41599628329277	-0.00426135351881385	0.00258825998753309	-0.000387131498428062
0.202433988451958	0.343775391578674	-0.414411932229996	-0.00486327894032002	0.00429100729525089	0.00117924914229661
0.225455194711685	0.334231436252594	-0.363710880279541	-0.0041744327172637	0.00475526507943869	0.00260259839706123
0.250448703765869	0.324492186307907	-0.279671311378479	-0.00326434522867203	0.00466923974454403	0.00255796010605991
0.236148238182068	0.309238463640213	-0.28267565369606	-0.00329761160537601	0.00430608866736293	0.00173500739037991
0.125343337655067	0.298543006181717	-0.269151955842972	-0.00389189692214131	0.00371477566659451	0.000161544914590195
0.063676081597805	0.300505042076111	-0.319366574287415	-0.00385313550941646	0.00137735379394144	0.000735274108592421
0.0115592479705811	0.33647146821022	-0.311138212680817	-0.00445605302229524	0.000685177743434906	-1.48712406371487E-05
0.0321134589612484	0.406756341457367	-0.377180635929108	-0.00603126687929034	0.000562349858228117	-0.000504827941767871
0.0533856377005577	0.418653249740601	-0.445693403482437	-0.00703288847580552	7.65332879382186E-05	-0.00145678129047155
0.0123378289863467	0.42547419667244	-0.457477122545242	-0.00719872070476413	0.000238596403505653	-0.00262235384434462
0.0350789092481136	0.52069890499115	-0.467747122049332	-0.00676130596548319	-0.0019020022591576	-0.00193619134370238
0.00623103091493249	0.493204712867737	-0.389783024787903	-0.00840549264103174	-0.00157653423957527	-0.00271190097555518
0.0647142305970192	0.564957320690155	-0.26373502612114	-0.00727869383990765	-0.0011521652340889	-0.00190417421981692
0.0747958347201347	0.574765980243683	-0.373099118471146	-0.00768423220142722	0.000541508838068694	-0.00159018987324089
0.11037465184927	0.5088991522789	-0.373019963502884	-0.00802259612828493	0.00104240968357772	-0.00346227129921317
0.205485820770264	0.579933285713196	-0.382503122091293	-0.00777899054810405	0.0017283835913986	-0.00232700700871646
0.254792481660843	0.554340362548828	-0.298814833164215	-0.00751379877328873	0.00369529216550291	-0.00207129609771073
0.313299268484116	0.5469691157341	-0.316884309053421	-0.00682759750634432	0.00509118847548962	-0.00303583359345794
0.462842434644699	0.593309223651886	-0.269985318183899	-0.00677678175270557	0.00551170017570257	-0.00365292560309172
0.524707913398743	0.582229912281036	-0.234179526567459	-0.0080100055783987	0.00867641251534224	-0.00164794735610485
0.636433660984039	0.486951649188995	-0.0891684964299202	-0.00759983249008656	0.0130415325984359	0.0018416449893266
0.780337750911713	0.407652586698532	0.00559005979448557	-0.00542326411232352	0.0161323118954897	0.000639586069155484
0.841383695602417	0.443924129009247	-0.136969745159149	-0.00436268979683518	0.0147423343732953	-0.00135716365184635
0.687055885791779	0.400127351284027	-0.210959613323212	-0.00612160470336676	0.0137344719842076	-0.00114199926611036
0.540154457092285	0.443061828613281	-0.191613331437111	-0.0060485852882266	0.00950196757912636	-0.00166046142112464
0.398057371377945	0.482564628124237	-0.226186260581017	-0.00591078167781234	0.00501596322283149	-0.00350158894434571
0.302173405885696	0.546875894069672	-0.351471334695816	-0.0071140369400382	0.0017785916570574	-0.00359498802572489
0.188098251819611	0.483973860740662	-0.395363092422485	-0.00635694433003664	-1.55054149217904E-05	-0.00387135939672589
0.17230036854744	0.497316151857376	-0.431496292352676	-0.00655669718980789	-0.00105846906080842	-0.00352015835233033
0.106428526341915	0.443294554948807	-0.345029830932617	-0.00592599483206868	-0.000813622085843235	-0.00328505947254598
0.172300532460213	0.426462054252625	-0.342982709407806	-0.00602585915476084	0.0010346625931561	-0.00128523609600961
0.264467835426331	0.316537111997604	-0.272388279438019	-0.00425765756517649	0.0041512711904943	0.000620567181613296
0.487449318170547	0.344611465930939	-0.210013523697853	-0.00328084384091198	0.00673964899033308	0.00240329327061772
0.533263087272644	0.230707108974457	-0.219851911067963	-0.00243494310416281	0.00921362172812223	0.00222716992720962
0.566471517086029	0.169908165931702	-0.248196005821228	-0.00158942560665309	0.00861852709203959	0.00208608526736498
0.456573903560638	0.108492538332939	-0.185353174805641	-0.00039145298069343	0.00878907926380634	0.000898363359738141
0.414136469364166	0.0443334989249706	-0.179285302758217	0.000122345954878256	0.00740580121055245	5.20532448717859E-05
0.408006757497787	0.112840220332146	-0.210801392793655	-0.00106626225169748	0.00714399572461843	-0.000357516633812338
0.444550842046738	0.179908037185669	-0.150824993848801	-0.00174295215401798	0.00663078995421529	-0.00256654666736722
0.419447362422943	0.277910560369492	-0.132880926132202	-0.00316979014314711	0.00578246498480439	-0.00199035345576704
0.395467460155487	0.373384147882462	-0.104735754430294	-0.00391787337139249	0.00484185246750712	-0.00187022390309721
0.324247062206268	0.302991092205048	-0.147872239351273	-0.00499623315408826	0.00580538669601083	-0.000515999097842723
0.411226689815521	0.393127232789993	-0.1127899736166	-0.00462280446663499	0.00540515361353755	-0.000137742681545205
0.341867923736572	0.30184730887413	-0.184707075357437	-0.00528548797592521	0.00526688015088439	0.000581112515646964
0.395390719175339	0.319505780935287	-0.183072403073311	-0.00389954005368054	0.00489811785519123	0.000781718175858259
0.379067867994308	0.291811585426331	-0.0985222831368446	-0.00332920276559889	0.00521631026640534	1.93210489669582E-05
0.316906720399857	0.159731343388557	-0.0829533413052559	-0.00327636557631195	0.00584126729518175	-0.00122194376308471
0.390900403261185	0.190336167812347	-0.0695952177047729	-0.00365558150224388	0.00595758389681578	-0.00102910702116787
0.417235523462296	0.299333840608597	-0.0739199593663216	-0.00351602700538933	0.00685051269829273	-0.00119196635205299
0.427329480648041	0.261882543563843	-0.135468304157257	-0.00466125132516027	0.00745792826637626	-0.00108317309059203
0.453761249780655	0.363297134637833	-0.131474122405052	-0.00465035857632756	0.00640869140625	-0.00119260221254081
0.399179190397263	0.296657592058182	-0.0936536118388176	-0.00410665571689606	0.0061507779173553	-0.000424162019044161
0.381867259740829	0.303545266389847	-0.0682192146778107	-0.00379681563936174	0.00603179587051272	-0.000121527984447312
0.308577388525009	0.287332594394684	-0.136047855019569	-0.00464024534448981	0.0045498963445425	0.000166358149726875
0.273855805397034	0.302088230848312	-0.0999211668968201	-0.00351855135522783	0.00335725350305438	-0.000469764258014038
0.247906923294067	0.274442136287689	-0.0881870239973068	-0.0048233256675303	0.00377827463671565	-0.000496594759169966
0.287964314222336	0.314224272966385	-0.078117772936821	-0.00315300421789289	0.00442270701751113	-0.000182299016159959
0.336453884840012	0.324818134307861	-0.0656812787055969	-0.00423175934702158	0.00520544592291117	5.88635957683437E-05
0.392798334360123	0.36222031712532	-0.0520385578274727	-0.00408658571541309	0.00606679264456034	0.000209186357096769
0.387661039829254	0.296261042356491	-0.0749524235725403	-0.00458504259586334	0.00668568629771471	-0.00143926171585917
0.386940866708755	0.325625360012054	-0.0776471570134163	-0.00341647327877581	0.00537923164665699	-0.00197751144878566
0.38247486948967	0.282255262136459	-0.0392232835292816	-0.00398998707532883	0.00713265826925635	-0.00160639232490212
0.384354799985886	0.279092222452164	-0.0585776306688786	-0.00477726431563497	0.0074073513969779	-0.000891012139618397
0.396619200706482	0.30003747344017	-0.0590330585837364	-0.00477280933409929	0.00634039053693414	-0.000696838076692075
0.336090594530106	0.32455787062645	-0.104321777820587	-0.00532497279345989	0.00619191164150834	-0.000687345687765628
0.329670786857605	0.330968588590622	-0.0863975957036018	-0.00452973134815693	0.00471404241397977	-0.000762806972488761
0.322653740644455	0.302053689956665	-0.0728882998228073	-0.00376395112834871	0.00549536477774382	-0.000510817160829902
0.338403344154358	0.284830421209335	-0.0741480141878128	-0.0035404188092798	0.0055038402788341	0.000507788208778948
0.367104172706604	0.253021150827408	-0.0944966301321983	-0.0042166905477643	0.00598635245114565	-0.00012600673653651
0.345240265130997	0.277090340852737	-0.153602108359337	-0.00322674284689128	0.00473441276699305	-0.000980644137598574
0.380380570888519	0.2517069876194	-0.117011420428753	-0.00255094631575048	0.00538893230259418	-0.0011276964796707
0.384496986865997	0.189774319529533	-0.121155992150307	-0.0029680198058486	0.00648904405534267	-0.00104003539308906
0.423000067472458	0.211187750101089	-0.0796343237161636	-0.00227169995196164	0.00656855339184403	0.000619530153926462
0.377025932073593	0.19633549451828	-0.06637804210186	-0.00294000096619129	0.00614204304292798	-0.000211652528378181
0.355519115924835	0.242777958512306	-0.0850501880049706	-0.0030542011372745	0.00474247802048922	-8.97681602509692E-05
0.307562559843063	0.255305707454681	-0.0868916809558868	-0.00423177983611822	0.00558067578822374	-0.000138240444357507
0.294516801834106	0.305298179388046	-0.122950717806816	-0.00479577947407961	0.00515281828120351	-0.0001189535469166
0.315586477518082	0.308700501918793	-0.143468201160431	-0.00448450120165944	0.0040939562022686	-0.000508034776430577
0.297581672668457	0.28684189915657	-0.103503964841366	-0.0050461539067328	0.0049580242484808	-0.00124501460231841
0.383354365825653	0.334230750799179	-0.0728127285838127	-0.00461848266422749	0.00582741340622306	-0.000543640286196023
0.392500072717667	0.303093522787094	-0.0895392298698425	-0.00461360113695264	0.00702660018578172	-0.000588661234360188
0.388589709997177	0.311264306306839	-0.0794761478900909	-0.00413902616128325	0.00697413505986333	-0.00116783985868096
0.393343865871429	0.30760532617569	-0.0806945115327835	-0.00472008297219872	0.00669339066371322	-0.000756462104618549
0.387318074703217	0.349802196025848	-0.0770794972777367	-0.00471585616469383	0.00584673741832376	-0.00067189009860158
0.363521546125412	0.353459864854813	-0.0718400180339813	-0.00469424808397889	0.00584876630455256	-0.00138041295576841
0.342330396175385	0.354814022779465	-0.108092196285725	-0.00511452136561275	0.00533394236117601	-0.00103413639590144
0.32289269566536	0.327013075351715	-0.112334318459034	-0.00503618316724896	0.00537480460479856	-0.00109787844121456
0.300497740507126	0.317245155572891	-0.100499451160431	-0.00573659874498844	0.00565459253266454	-0.000939974270295352
0.292712330818176	0.324805974960327	-0.09086012840271	-0.00520547013729811	0.00426738103851676	-0.00138035137206316
0.252768397331238	0.353237271308899	-0.0791558846831322	-0.00476176058873534	0.00381934503093362	-0.000975743867456913
0.244885325431824	0.30467826128006	-0.134835779666901	-0.00515770260244608	0.00388580514118075	-0.00146193674299866
0.24361264705658	0.284066498279572	-0.118850082159042	-0.005239297170192	0.00409707194194198	-0.000646035245154053
0.270596981048584	0.355244606733322	-0.0955895110964775	-0.00445992639288306	0.00385682564228773	-0.00118199782446027
0.246870592236519	0.328942030668259	-0.100507840514183	-0.00547504238784313	0.00417673634365201	-0.00145448185503483
0.264644175767899	0.315991163253784	-0.130518510937691	-0.00534601602703333	0.00457869749516249	-0.00136537454091012
0.286809831857681	0.301325708627701	-0.121388539671898	-0.00481785740703344	0.00445967679843307	-0.0010671786731109
0.290244251489639	0.308837622404099	-0.121291533112526	-0.00483227474614978	0.00481018703430891	-0.00110867479816079
0.265953928232193	0.330849915742874	-0.105539321899414	-0.00511600682511926	0.00408590771257877	-0.000745218014344573
0.26262179017067	0.371347308158875	-0.0958344340324402	-0.00470073940232396	0.0028050746768713	-0.00138757727108896
0.16193126142025	0.338633120059967	-0.103284098207951	-0.00566714396700263	0.00316849956288934	-0.000958175223786384
0.174701318144798	0.369966357946396	-0.059166569262743	-0.00482946261763573	0.00256132823415101	-0.000955862051341683
0.202466383576393	0.303963869810104	-0.0359711721539497	-0.004778609611094	0.00337270158343017	-0.00108852598350495
0.271141797304153	0.328428119421005	-0.112195514142513	-0.00395105453208089	0.00375563022680581	-0.00122483761515468
0.301930993795395	0.313772141933441	-0.0779688432812691	-0.00404101517051458	0.00494372239336371	-0.000538448512088507
0.271763533353806	0.297501295804977	-0.103822603821754	-0.00484998244792223	0.00415271054953337	-0.00131889199838042
0.269026249647141	0.323073118925095	-0.139756545424461	-0.00509616592898965	0.00351863959804177	-0.00100897077936679
0.249663546681404	0.304819762706757	-0.0998604819178581	-0.00419539446011186	0.00327955698594451	-0.0010823211632669
0.24084584414959	0.314251005649567	-0.118624769151211	-0.00393750984221697	0.0028905738145113	-0.000366773107089102
0.234384417533875	0.255655765533447	-0.129890590906143	-0.00439471425488591	0.00377345411106944	-0.00127474730834365
0.284045875072479	0.313915073871613	-0.13407364487648	-0.0041829003021121	0.00373892462812364	-0.00107597082387656
0.224883437156677	0.34192755818367	-0.139828473329544	-0.00484680663794279	0.00358747551217675	-0.00134392781183124
0.193374842405319	0.36413186788559	-0.123673930764198	-0.00485810451209545	0.00167479610536247	-0.00120505306404084
0.167351961135864	0.408935338258743	-0.120993882417679	-0.00532655604183674	0.00208478211425245	-0.00097141251899302
0.154943063855171	0.327967256307602	-0.190097242593765	-0.00567363994196057	0.00192029552999884	-0.00113015051465482
0.134035423398018	0.369295686483383	-0.112248785793781	-0.00499332277104259	0.0016005290672183	-0.000984124257229269
0.0893377810716629	0.343845665454865	-0.178264871239662	-0.00566695304587483	0.00176988518796861	-0.00117212987970561
0.0751672685146332	0.404266327619553	-0.162763625383377	-0.00541437044739723	7.33588251478068E-07	-0.00056300061987713
0.0265674274414778	0.421460568904877	-0.0892577990889549	-0.0054581449367106	-0.000218975605093874	-0.000916145741939545
-0.000123032630654052	0.447096765041351	-0.138941422104836	-0.00661007966846228	-0.00105818593874574	-0.000912556250113994
0.00141322065610439	0.501876890659332	-0.151398584246635	-0.00719293905422091	-0.00129654700867832	-0.00178031693212688
-0.0376526489853859	0.467035114765167	-0.14435002207756	-0.00725168595090508	-0.00173620705027133	-0.00114856450818479
-0.020823810249567	0.488981902599335	-0.152735814452171	-0.0079840486869216	-0.00114473805297166	-0.00158985413145274
-0.0172099452465773	0.519563555717468	-0.0978093221783638	-0.00758065469563007	-0.00143545947503299	-0.000662674952764064
-0.0574072524905205	0.563816905021667	-0.119437985122204	-0.00859570410102606	-0.00118085718713701	-0.00179693114478141
-0.0465983487665653	0.606334149837494	-0.0799445584416389	-0.00919324439018965	-0.00135736318770796	-0.00240365043282509
-0.0306384433060884	0.665379226207733	-0.0933702141046524	-0.00974658410996199	-0.0011979544069618	-0.00259637203998864
-0.0165792126208544	0.593968033790588	-0.158218190073967	-0.00981453899294138	-0.00183152384124696	-0.00239495909772813
-0.00927212275564671	0.56255829334259	-0.153024047613144	-0.00878314487636089	-0.00107056205160916	-0.00207130843773484
-0.028544319793582	0.56845635175705	-0.0883071422576904	-0.0079994248226285	-0.000799167552031577	-0.00160490663256496
-0.0217276848852634	0.491364508867264	-0.10090209543705	-0.00838397536426783	-0.0011293786810711	-0.001625269302167
-0.0627162009477615	0.463982731103897	-0.15246045589447	-0.00768844597041607	-0.00123433070257306	-0.00186809001024812
-0.0941189303994179	0.488746017217636	-0.0928399115800858	-0.00822717696428299	-0.00107644696254283	-0.00186591071542352
-0.122277319431305	0.504331052303314	-0.0378208123147488	-0.00890031270682812	-0.00189479801338166	-0.00178124255035073
-0.157463997602463	0.535101354122162	-0.109247758984566	-0.00960585195571184	-0.00209767185151577	-0.0016170646995306
-0.115811139345169	0.484446257352829	-0.0387686900794506	-0.00863009970635176	-0.00268986984156072	-0.00103149295318872
-0.0361735746264458	0.355268448591232	-0.0253532845526934	-0.00628697825595737	7.9216857557185E-05	-0.000871614087373018
0.148035436868668	0.183914601802826	-0.00985263753682375	-0.00184801442082971	0.00184958975296468	0.000321370433084667
-4.69695663452148	8.39237022399902	0.114488147199154	-0.194789156317711	-0.182361751794815	-0.0479710772633553
-1.67640435695648	1.14451563358307	-1.22244691848755	-0.0722442790865898	-0.062475647777319	-0.00907173752784729
-2.03741693496704	2.02063226699829	-0.445976912975311	-0.0635961070656776	-0.0912006124854088	-0.0506307557225227
-1.37900233268738	1.55021846294403	-0.490348428487778	-0.0478587038815022	-0.0799367651343346	-0.044926829636097
-0.249722272157669	0.794404685497284	-0.424510419368744	-0.0195384379476309	-0.0149978334084153	-0.0176271218806505
0.939270973205566	-0.034021183848381	-0.269807785749435	-0.00071787228807807	0.0161752346903086	-0.0019788290373981
1.52128255367279	-0.544476389884949	-0.0579239912331104	0.0130377104505897	0.0297344867140055	0.00484322523698211
1.55855011940002	-0.795385658740997	-0.0826516598463058	0.0184533335268497	0.0321229286491871	0.00616260012611747
1.27150237560272	-0.792791187763214	-0.119560055434704	0.0193910002708435	0.0258239563554525	0.00234670867212117
0.900754332542419	-0.524428844451904	-0.196777150034904	0.0122979274019599	0.018165685236454	-0.00228331121616066
0.612982273101807	-0.119534023106098	-0.184741318225861	0.00475335260853171	0.011081331409514	-0.00353920506313443
0.333023905754089	0.239895716309547	-0.236911863088608	-0.00198705098591745	0.00564618175849319	-0.00454397406429052
0.148755490779877	0.515106081962585	-0.246854424476624	-0.00780217628926039	0.00186137692071497	-0.00535679003223777
-0.0448481626808643	0.591875374317169	-0.289374589920044	-0.0104255713522434	-0.000380375771783292	-0.00480997515842319
-0.185856431722641	0.630933701992035	-0.351943969726563	-0.00967279728502035	-0.00103609391953796	-0.00506387837231159
-0.164532944560051	0.678566813468933	-0.345686495304108	-0.00929023325443268	-0.00235732039436698	-0.00367397582158446
-0.120249383151531	0.64937686920166	-0.309070646762848	-0.00740255089476705	-0.00226344028487802	-0.00316452002152801
-0.142521381378174	0.560385942459106	-0.360611766576767	-0.00697625800967216	0.00019936720491387	-0.00291907717473805
-0.0353569388389587	0.598961174488068	-0.320488512516022	-0.00639146799221635	0.000709412153810263	-0.00231626792810857
-0.0155536159873009	0.623698115348816	-0.318474173545837	-0.00675185956060886	0.000578346429392695	-0.00352138048037887
-0.0124321868643165	0.610828995704651	-0.334427177906036	-0.00655174814164639	0.00145466020330787	-0.00405020778998733
-0.0469569861888886	0.539479553699493	-0.350885808467865	-0.0071819550357759	0.00182712730020285	-0.00482185743749142
0.061403576284647	0.592702031135559	-0.281964004039764	-0.0062077553011477	0.00159181968774647	-0.00559111870825291
0.0660271793603897	0.578802883625031	-0.359670221805573	-0.00718857627362013	0.00116972578689456	-0.00629291404038668
0.0807464122772217	0.578919351100922	-0.356022477149963	-0.00656580599024892	0.0022658072412014	-0.00540075078606606
0.152474030852318	0.503251194953918	-0.419294774532318	-0.00614788988605142	0.00258746137842536	-0.00518777500838041
0.209931671619415	0.493783205747604	-0.325853198766708	-0.00418810127303004	0.0030594237614423	-0.00475481664761901
0.145925268530846	0.447426736354828	-0.366343855857849	-0.00426170928403735	0.00298821134492755	-0.00443770457059145
0.110927313566208	0.410131543874741	-0.43230539560318	-0.00446534669026732	0.00234182132408023	-0.00432631792500615
0.117216758430004	0.449158102273941	-0.367495328187943	-0.00310543878003955	0.00133390771225095	-0.00362402037717402
0.133327454328537	0.378214955329895	-0.35778683423996	-0.00391879538074136	0.00222323182970285	-0.00402730656787753
0.153154611587524	0.374841272830963	-0.348039865493774	-0.00275896675884724	0.00286752660758793	-0.00377558870241046
0.224652886390686	0.394457429647446	-0.399901330471039	-0.00280001782812178	0.00298720365390182	-0.00338249700143933
0.159389808773994	0.364962369203568	-0.444746404886246	-0.00317163462750614	0.00260091596283019	-0.00332291680388153
0.140278652310371	0.372612565755844	-0.401260673999786	-0.00415757019072771	0.00270253466442227	-0.00402601854875684
0.166477173566818	0.390730351209641	-0.386729687452316	-0.00346615957096219	0.00252689118497074	-0.0043365047313273
0.206087276339531	0.380681335926056	-0.442814856767654	-0.00461138738319278	0.00339258858002722	-0.00466739293187857
0.304970234632492	0.466184020042419	-0.411490589380264	-0.00405187997967005	0.00418541068211198	-0.00430618552491069
0.278664529323578	0.389676183462143	-0.437648087739944	-0.00410056626424193	0.00520035298541188	-0.00410695653408766
0.32558485865593	0.42193940281868	-0.423499286174774	-0.00385684310458601	0.00488631054759026	-0.00431765522807837
0.286119937896729	0.473962157964706	-0.463891983032227	-0.00407129339873791	0.00517995655536652	-0.00434257742017508
0.292480111122131	0.517238616943359	-0.434215366840363	-0.00344085483811796	0.00338430819101632	-0.00388299231417477
0.270105451345444	0.511125206947327	-0.495941579341888	-0.00418103393167257	0.0033652123529464	-0.00396923907101154
0.215732112526894	0.486861974000931	-0.450044125318527	-0.00540981395170093	0.00378587795421481	-0.00390712497755885
0.224880710244179	0.507244527339935	-0.454819917678833	-0.00478839036077261	0.0040195481851697	-0.00336573040112853
0.193462878465652	0.477797716856003	-0.515515565872192	-0.00485935434699059	0.00454783113673329	-0.00361219840124249
0.1817327439785	0.463723391294479	-0.502439081668854	-0.0044120610691607	0.00413050642237067	-0.00347607117146254
0.22735658288002	0.438282370567322	-0.526906371116638	-0.0029100296087563	0.00404280843213201	-0.00305904354900122
0.232166916131973	0.333999991416931	-0.395380824804306	-0.00265514175407588	0.00472608534619212	-0.00293447985313833
0.243619352579117	0.373762100934982	-0.481110483407974	-0.0016141451196745	0.00435943063348532	-0.00318292924202979
0.249060481786728	0.357493370771408	-0.506667196750641	-0.00267899315804243	0.00480514299124479	-0.00384010397829115
0.26397579908371	0.328031182289124	-0.501842021942139	-0.00259517459198833	0.00551411928609014	-0.00373064959421754
0.295479893684387	0.384540289640427	-0.535907924175262	-0.00239605782553554	0.00601326301693916	-0.00396210560575128
0.298310905694962	0.399718254804611	-0.528075397014618	-0.00243324413895607	0.00641515292227268	-0.00353720830753446
0.265531599521637	0.412815392017365	-0.521451592445374	-0.00360846566036344	0.00533286528661847	-0.00344323366880417
0.238921791315079	0.443697035312653	-0.531309545040131	-0.00334680313244462	0.00499560218304396	-0.00310447788797319
0.229904904961586	0.419507592916489	-0.465646594762802	-0.00331047736108303	0.0044381832703948	-0.00333057949319482
0.198184311389923	0.371319383382797	-0.524998664855957	-0.00254126824438572	0.00446356786414981	-0.00382775138132274
0.205718219280243	0.356359452009201	-0.48247829079628	-0.00299322721548378	0.00387571565806866	-0.00343271857127547
0.248554334044456	0.450248062610626	-0.515121042728424	-0.00156573764979839	0.00381411123089492	-0.00392804807052016
0.313227832317352	0.435785830020905	-0.50339937210083	-0.00363775575533509	0.00472179148346186	-0.00351700116880238
0.335055440664291	0.419684678316116	-0.564088046550751	-0.00380280474200845	0.00550274411216378	-0.00336562655866146
0.311489462852478	0.444035798311234	-0.494304895401001	-0.00316590210422874	0.00539863714948297	-0.00351039506494999
0.294289767742157	0.454572141170502	-0.555058240890503	-0.00406033033505082	0.00485352799296379	-0.00426146294921637
0.261207520961761	0.459174543619156	-0.493738859891891	-0.00342244771309197	0.00488858763128519	-0.00451603252440691
0.269119501113892	0.463253706693649	-0.541389226913452	-0.00318246218375862	0.00503420503810048	-0.00442736456170678
0.294587254524231	0.466366142034531	-0.52503103017807	-0.00350484414957464	0.00407723570242524	-0.00386938825249672
0.303474813699722	0.470051795244217	-0.497971326112747	-0.00257614953443408	0.00488609448075294	-0.00381581927649677
0.289396524429321	0.434733986854553	-0.459962964057922	-0.00193873909302056	0.00485334545373917	-0.00286014541052282
0.278312891721725	0.390222668647766	-0.539480626583099	-0.00273037073202431	0.00576929422095418	-0.00240817503072321
0.266448974609375	0.397550135850906	-0.574381828308105	-0.00227399938739836	0.00518997572362423	-0.00229929876513779
0.299468219280243	0.405778050422668	-0.533429443836212	-0.00164722127374262	0.00471816770732403	-0.00273016700521111
0.300534963607788	0.423628866672516	-0.536771714687347	-0.00158472347538918	0.00550037529319525	-0.00326665490865707
0.314881265163422	0.408239603042603	-0.531401395797729	-0.0024317370261997	0.00609439564868808	-0.00399273307994008
0.394176423549652	0.454621434211731	-0.508378326892853	-0.00296743726357818	0.00708822021260858	-0.00437003280967474
0.445885479450226	0.499090522527695	-0.512180924415588	-0.00373826432041824	0.00740437163040042	-0.00475732795894146
0.495289742946625	0.563179492950439	-0.529266536235809	-0.00402900530025363	0.00935326982289553	-0.0047893924638629
0.529624044895172	0.541975319385529	-0.476643919944763	-0.00402192119508982	0.00960678700357676	-0.00459035160019994
0.617820799350739	0.51821380853653	-0.511322855949402	-0.00448687048628926	0.0116583490744233	-0.00381107977591455
0.629739165306091	0.514089226722717	-0.483778357505798	-0.00408766278997064	0.0125657804310322	-0.00420961249619722
0.687588453292847	0.543802618980408	-0.47968864440918	-0.00386915635317564	0.0110192177817225	-0.00366215989924967
0.5833740234375	0.532578527927399	-0.589181065559387	-0.00378163950517774	0.0105309663340449	-0.00413740798830986
0.511597156524658	0.473240315914154	-0.540149331092834	-0.00297728506848216	0.00870143994688988	-0.00488752452656627
0.460873812437058	0.480837255716324	-0.523821830749512	-0.00226809224113822	0.00765982642769814	-0.00453809276223183
0.377245008945465	0.455911695957184	-0.503728926181793	-0.00200277473777533	0.00679465522989631	-0.00423595122992992
0.362253338098526	0.47205251455307	-0.486469864845276	-0.00142011640127748	0.00637239823117852	-0.0041193226352334
0.292077094316483	0.430475920438766	-0.603062510490417	-0.00202723080292344	0.00518280453979969	-0.00303930789232254
0.222639054059982	0.416008561849594	-0.72171539068222	-0.0022287298925221	0.00378906796686351	-0.00312477978877723
0.293011009693146	0.507939338684082	-0.565524816513062	-0.00274834642186761	0.00397825380787253	-0.00297908647917211
0.261016130447388	0.450670808553696	-0.626114964485168	-0.0028033631388098	0.00437492970377207	-0.00315547757782042
0.26583468914032	0.500606775283813	-0.618015646934509	-0.003628752194345	0.0053961225785315	-0.00337433675304055
0.235829025506973	0.467946112155914	-0.656257927417755	-0.00262257293798029	0.0045945979654789	-0.00352573115378618
0.256614536046982	0.440824091434479	-0.651773989200592	-0.00314114848151803	0.00514008151367307	-0.00349840940907598
0.209659978747368	0.44373819231987	-0.746511399745941	-0.0023769810795784	0.0042571360245347	-0.00411713309586048
0.300611436367035	0.48261970281601	-0.591319978237152	-0.00249906349927187	0.00564406625926495	-0.00271487492136657
0.270277351140976	0.536226868629456	-0.710606634616852	-0.00414585554972291	0.00474925292655826	-0.00310712889768183
0.261764883995056	0.599384963512421	-0.71701991558075	-0.00503323459997773	0.00537403905764222	-0.00277843931689858
0.232473269104958	0.617888331413269	-0.78454327583313	-0.00496967090293765	0.00586224999278784	-0.00417591771110892
0.24036605656147	0.563434958457947	-0.832253575325012	-0.00476454757153988	0.00403642142191529	-0.00625608023256063
0.275664955377579	0.555595278739929	-0.810690879821777	-0.00384081644006073	0.00568892899900675	-0.00523147359490395
0.304045975208282	0.521145701408386	-0.789244592189789	-0.00351691525429487	0.00638800207525492	-0.00443976931273937
0.268442988395691	0.518812775611877	-0.710546135902405	-0.00299817696213722	0.00590368965640664	-0.00477043865248561
0.210110440850258	0.487047016620636	-0.804521024227142	-0.00325126224197447	0.0057931998744607	-0.00385607313364744
0.249070197343826	0.495596170425415	-0.778618335723877	-0.00359444622881711	0.00503320712596178	-0.00365325645543635
0.23010028898716	0.519158720970154	-0.734146356582642	-0.00254352227784693	0.00489177042618394	-0.00396545697003603
0.203978061676025	0.478990226984024	-0.790081322193146	-0.00241206353530288	0.00422280468046665	-0.00430866330862045
0.182562619447708	0.4223992228508	-0.850940763950348	-0.00156675919424742	0.00491792103275657	-0.0037779847625643
0.186065971851349	0.395836472511292	-0.756894826889038	0.000120047217933461	0.00452044839039445	-0.00428178254514933
0.169558763504028	0.316221535205841	-0.840985119342804	0.000180810297024436	0.00438619824126363	-0.00323417759500444
0.186884164810181	0.25857812166214	-0.783990979194641	0.000964025617577136	0.00519813736900687	-0.00261160708032548
0.178300693631172	0.255028605461121	-0.808035612106323	0.00154063454829156	0.00521568767726421	-0.00114604167174548
0.186412751674652	0.262476652860641	-0.733483612537384	0.00084506900748238	0.00669917231425643	-0.00170321366749704
0.193394973874092	0.347473531961441	-0.859560966491699	0.00142665370367467	0.00452111195772886	-0.00189630244858563
0.184447154402733	0.281969040632248	-0.804326176643372	-0.000268543080892414	0.00514395860955119	-0.00177741842344403
0.143296256661415	0.408928334712982	-0.83297199010849	-0.00128783064428717	0.00436988053843379	-0.00194677500985563
0.15216913819313	0.456954479217529	-0.767404913902283	-0.00205853185616434	0.00309847481548786	-0.00274639041163027
0.0770680233836174	0.499369412660599	-0.845195651054382	-0.00436011096462607	0.0028511886484921	-0.00272103887982666
0.0928155928850174	0.582028448581696	-0.857477903366089	-0.00515824230387807	0.00252489023841918	-0.00379638862796128
0.107498094439507	0.671120882034302	-0.9221431016922	-0.00584333762526512	0.00232525658793747	-0.00473484164103866
0.108706519007683	0.665591597557068	-0.98495090007782	-0.006345568690449	0.0016821346944198	-0.00628301035612822
0.0581164658069611	0.634271681308746	-0.898977279663086	-0.00569756934419274	0.000839723914396018	-0.00580848101526499
0.0506284385919571	0.582942128181458	-0.921002328395844	-0.00454274890944362	0.000455250818049535	-0.00492894370108843
0.0199667643755674	0.565736770629883	-0.882119715213776	-0.00344104017131031	-0.000322097883326933	-0.00450132833793759
0.0467580854892731	0.518880665302277	-0.912149608135223	-0.00339981820434332	0.00124104577116668	-0.00412542000412941
0.174848452210426	0.525757789611816	-0.899416983127594	-0.00286253914237022	0.00298613565973938	-0.00475984066724777
0.201832935214043	0.541723966598511	-0.868817210197449	-0.00315132667310536	0.0043770088814199	-0.00472939573228359
0.272832006216049	0.560439705848694	-0.890687882900238	-0.0031326119787991	0.00495898956432939	-0.00403959769755602
0.270792722702026	0.596819996833801	-0.877260267734528	-0.00308832456357777	0.00511365011334419	-0.00440802564844489
0.200209140777588	0.520474255084991	-0.891169488430023	-0.00247755041345954	0.0039645223878324	-0.00400384748354554
0.142411783337593	0.477891206741333	-0.862184584140778	-0.00246035284362733	0.00282984203658998	-0.00362209742888808
0.0883299559354782	0.450443357229233	-0.876366078853607	-0.00130494323093444	0.00171022012364119	-0.00287879467941821
0.0370874181389809	0.396615505218506	-0.889536798000336	-0.0012124894419685	0.00142487557604909	-0.00300257699564099
0.0768472030758858	0.405613154172897	-0.791128933429718	0.000181814204552211	0.00111972005106509	-0.0034856756683439
0.0985176488757133	0.339635163545609	-0.761493027210236	-0.000191225379239768	0.00362937222234905	-0.00256542209535837
0.186460465192795	0.36971116065979	-0.794090151786804	0.000613619107753038	0.00434020347893238	-0.00262043299153447
0.164455458521843	0.381281584501266	-0.797106027603149	-0.00105113419704139	0.00437910063192248	-0.00208273041062057
0.175053879618645	0.436886101961136	-0.797388553619385	-0.000531128782313317	0.00457651074975729	-0.00182691076770425
0.121251501142979	0.543695330619812	-0.804600179195404	-0.00341380969621241	0.0031839213334024	-0.00281880423426628
0.127213999629021	0.576514363288879	-0.842539429664612	-0.00427919300273061	0.00240532821044326	-0.00403978629037738
0.12287987023592	0.645946443080902	-0.838813424110413	-0.00566284311935306	0.00292002642527223	-0.00473335804417729
0.187108427286148	0.729571938514709	-0.80766636133194	-0.00561126694083214	0.00358288013376296	-0.00485074333846569
0.18606424331665	0.742434084415436	-0.783162295818329	-0.00622057775035501	0.00384925887919962	-0.00435677403584123
0.192963108420372	0.743802487850189	-0.738883197307587	-0.00613802997395396	0.00327018578536808	-0.00472590140998363
0.232145220041275	0.713716745376587	-0.763889133930206	-0.00590791739523411	0.00372145255096257	-0.00465514278039336
0.272169888019562	0.703731894493103	-0.730276167392731	-0.0052510192617774	0.00525375874713063	-0.00552195124328136
0.318884998559952	0.694487452507019	-0.70824408531189	-0.0046770297922194	0.00546294497326016	-0.00490179425105453
0.368436098098755	0.720484912395477	-0.729653358459473	-0.00515967747196555	0.00718777300789952	-0.00487250275909901
0.411195993423462	0.733932018280029	-0.725619852542877	-0.00567070487886667	0.00759733421728015	-0.00459690019488335
0.353126257658005	0.710229873657227	-0.687385618686676	-0.00600185990333557	0.00651413016021252	-0.00477640703320503
0.306892812252045	0.755839228630066	-0.75432300567627	-0.00626807799562812	0.00561087485402822	-0.00468822615221143
0.286002039909363	0.743486166000366	-0.716308534145355	-0.00603171857073903	0.00340618751943111	-0.00424546003341675
0.272082805633545	0.704704642295837	-0.763314127922058	-0.00519536947831512	0.00380941480398178	-0.00418939162045717
0.383823245763779	0.680113852024078	-0.774295091629028	-0.00502855563536286	0.00549013121053576	-0.00395071972161531
0.38220751285553	0.630541801452637	-0.680551290512085	-0.00308724259957671	0.00635765260085464	-0.00402359897270799
0.314020365476608	0.547864258289337	-0.794932246208191	-0.00382246938534081	0.00538134574890137	-0.0039687785319984
0.216624051332474	0.590946435928345	-0.741538822650909	-0.00239605084061623	0.00373316439799964	-0.00513590406626463
0.23577892780304	0.603697538375854	-0.743717730045319	-0.00386937870644033	0.00289879716001451	-0.00696984631940722
0.30115869641304	0.573562324047089	-0.763915121555328	-0.00383081031031907	0.00411631446331739	-0.00694918911904097
0.392177790403366	0.532498836517334	-0.74370938539505	-0.00332087185233831	0.00821573752909899	-0.00456729996949434
0.503382861614227	0.546877205371857	-0.678178787231445	-0.0031094322912395	0.00931134074926376	-0.00359445950016379
0.473098546266556	0.520187199115753	-0.684328377246857	-0.00249301688745618	0.00844067335128784	-0.0025279619731009
0.341032773256302	0.477131962776184	-0.699613213539124	-0.000867684604600072	0.00550825893878937	-0.00172444467898458
0.19728547334671	0.422571182250977	-0.689811408519745	-0.000772473402321339	0.00327683775685728	-0.00115292030386627
0.115902528166771	0.395667791366577	-0.728814780712128	-0.000715473550371826	0.00135163206141442	-0.00194359931629151
0.150429666042328	0.433449000120163	-0.669422268867493	-1.29682075566961E-05	0.00245127477683127	-0.00292980019003153
0.220875948667526	0.413780063390732	-0.691677153110504	0.000110571418190375	0.00256052729673684	-0.00417265854775906
0.286473840475082	0.435312718153	-0.618740320205688	-0.000613824347965419	0.00439360830932856	-0.00338416220620275
0.315843880176544	0.44605740904808	-0.622946679592133	-0.00265164393931627	0.00621429784223437	-0.00413554953411222
0.345889538526535	0.580237209796906	-0.486963450908661	-0.00353477941825986	0.0057550803758204	-0.00327405030839145
0.291557878255844	0.715934872627258	-0.556488335132599	-0.00657075876370072	0.00433020666241646	-0.00370925338938832
0.276725053787231	0.899260878562927	-0.55897068977356	-0.00822755601257086	0.0027802069671452	-0.00430989451706409
0.24000658094883	0.899681150913239	-0.589725375175476	-0.0089924456551671	0.00356946489773691	-0.00481205666437745
0.33300718665123	0.91402143239975	-0.498890817165375	-0.00931391213089228	0.00520288199186325	-0.00615867041051388
0.474246650934219	0.913432836532593	-0.429304778575897	-0.00820285361260176	0.0075625884346664	-0.00649019330739975
0.555419504642487	0.851866960525513	-0.388512521982193	-0.00823277607560158	0.0103164734318852	-0.00617448287084699
0.598475515842438	0.879239559173584	-0.34743258357048	-0.00643769931048155	0.0108971167355776	-0.0060254568234086
0.540945649147034	0.843370854854584	-0.338950365781784	-0.00684880232438445	0.00897399056702852	-0.00660082371905446
0.400996565818787	0.869144022464752	-0.304752916097641	-0.00745213637128472	0.00626047467812896	-0.00584600865840912
0.289446532726288	0.85732513666153	-0.317084312438965	-0.00815279502421618	0.00414943182840943	-0.00535411573946476
0.237340331077576	0.788107931613922	-0.258252650499344	-0.0070166583172977	0.0026804159861058	-0.00394114293158054
0.271744430065155	0.677596807479858	-0.255642026662827	-0.00402982905507088	0.0043718796223402	-0.00290552014485002
0.397760450839996	0.602276086807251	-0.263669490814209	-0.00267606065608561	0.0056798099540174	-0.00331383128650486
0.400482892990112	0.556679010391235	-0.239421904087067	-0.00166543712839484	0.00617799907922745	-0.00388708687387407
0.447216778993607	0.537435531616211	-0.237785071134567	-0.00211011036299169	0.00695541268214583	-0.00441197957843542
0.438433825969696	0.59195864200592	-0.216985270380974	-0.00332566583529115	0.00733289401978254	-0.00482979835942388
0.499586015939713	0.654768466949463	-0.21737989783287	-0.00363073055632412	0.00755156250670552	-0.00448559457436204
0.520115494728088	0.608480513095856	-0.234108030796051	-0.0029021454975009	0.00841733533889055	-0.00401273742318153
0.496988952159882	0.528404474258423	-0.265035927295685	-0.00188253016676754	0.00784015376120806	-0.00310903368517756
0.456191211938858	0.518156051635742	-0.238538235425949	-0.00107589364051819	0.00700977724045515	-0.00331335514783859
0.389097571372986	0.449211299419403	-0.287140756845474	-0.000547932693734765	0.00616437057033181	-0.00298130000010133
0.401517182588577	0.467909336090088	-0.361124664545059	-0.000621206010691822	0.00553807057440281	-0.00299156340770423
0.409285664558411	0.49859943985939	-0.37308195233345	-0.000604171422310174	0.0066076572984457	-0.00357413711026311
0.484154582023621	0.491991579532623	-0.354517877101898	7.37469817977399E-05	0.00715592131018639	-0.00310442666523159
0.528075516223907	0.48950007557869	-0.32806584239006	-0.0011572171933949	0.00858473125845194	-0.00340155581943691
0.451270461082459	0.423840224742889	-0.39581099152565	-0.000663207902107388	0.00726490654051304	-0.00461970595642924
0.378303706645966	0.481357604265213	-0.380634993314743	-0.000454792287200689	0.00541052129119635	-0.00439701834693551
0.289265781641006	0.540293872356415	-0.362640529870987	-0.00100762804504484	0.00363049260340631	-0.00388135062530637
0.317529797554016	0.46432638168335	-0.336752951145172	-0.000214037470868789	0.00352928880602121	-0.00275946967303753
0.341740250587463	0.384455323219299	-0.311864137649536	0.00139656011015177	0.00336681795306504	-0.00305658113211393
0.288126885890961	0.426781326532364	-0.380924224853516	0.000336163764586672	0.00239288317970932	-0.00227823946624994
0.301439523696899	0.401692479848862	-0.38879868388176	0.000794171472080052	0.00274103134870529	-0.00222647143527865
0.307054042816162	0.300170719623566	-0.3960320353508	0.00197057356126606	0.00434855557978153	-0.00178904901258647
0.348869770765305	0.326936453580856	-0.310817241668701	0.00238936906680465	0.00452993856742978	-0.00271129561588168
0.407972365617752	0.287314534187317	-0.325949221849442	0.00195356109179556	0.00586939696222544	-0.00331833562813699
0.510735630989075	0.298209249973297	-0.285086780786514	0.00283680879510939	0.00775978807359934	-0.00278685824014246
0.55893087387085	0.275425046682358	-0.315446078777313	0.00174245529342443	0.00881218910217285	-0.00274596619419754
0.490264326334	0.359142273664474	-0.259236425161362	0.0016654699575156	0.00830379314720631	-0.00369017710909247
0.388964295387268	0.433770418167114	-0.266925573348999	-2.18590466829482E-05	0.00487767020240426	-0.00424818461760879
0.237194165587425	0.431706696748734	-0.280049353837967	-0.000812454672995955	0.00305291451513767	-0.00377852167002857
0.210454642772675	0.495393514633179	-0.303291350603104	-0.00108609767630696	0.00186192104592919	-0.0037344943266362
0.204166516661644	0.52257764339447	-0.261056184768677	-0.00111590279266238	0.00262716040015221	-0.00322131160646677
0.194109976291656	0.52019202709198	-0.226743027567863	-0.00100143533200026	0.00311501789838076	-0.00296420138329268
0.181221395730972	0.516763806343079	-0.198186546564102	-0.000633722054772079	0.00205512042157352	-0.00194193643983454
0.13676555454731	0.500866830348969	-0.15205591917038	-0.00132427795324475	0.00079986616037786	-0.00179077649954706
0.136395856738091	0.489552915096283	-0.129224494099617	-0.00105211138725281	0.000840623339172453	-0.00219033774919808
0.159516111016273	0.525001227855682	-0.166757747530937	-0.00154084607493132	0.00229561282321811	-0.00315447291359305
0.256570279598236	0.574518799781799	-0.0370016843080521	-0.00127945677377284	0.00404540216550231	-0.00422318791970611
0.394066035747528	0.555915892124176	-0.068646177649498	-0.00112380541395396	0.00550260487943888	-0.00437072059139609
0.38962322473526	0.512485206127167	-0.0513400286436081	-0.00162801798433065	0.00597211671993136	-0.00437950529158115
0.328186571598053	0.575776696205139	-0.0840624421834946	-0.00192182953469455	0.0048581724986434	-0.00424005649983883
0.253429442644119	0.597154796123505	0.00365510117262602	-0.00286260503344238	0.00379807781428099	-0.00364537280984223
0.262834250926971	0.664682030677795	0.107152096927166	-0.00261373608373106	0.00340566970407963	-0.00332565605640411
0.225057870149612	0.613164901733398	0.0655707791447639	-0.00381528050638735	0.0043887603096664	-0.00264680478721857
0.315354228019714	0.584571003913879	0.0910409763455391	-0.00271299737505615	0.00613790331408381	-0.00301807071082294
0.327344864606857	0.56140273809433	0.0969652533531189	-0.00182813324499875	0.00575393717736006	-0.00322835799306631
0.287942945957184	0.44936466217041	0.0857580900192261	-0.00149854540359229	0.0054824878461659	-0.00390080758370459
0.365008652210236	0.523575186729431	0.0560508444905281	-0.000476226967293769	0.00550632830709219	-0.0034189485013485
0.3116295337677	0.478626161813736	0.0852187424898148	-0.000671765941660851	0.00669237645342946	-0.00304263643920422
0.316471606492996	0.520489752292633	0.127834990620613	-0.000940641097258776	0.00651851715520024	-0.00287924124859273
0.269052147865295	0.514724373817444	0.109250135719776	-0.00100550428032875	0.00626876810565591	-0.00269914022646844
0.244308859109879	0.425656348466873	0.102276846766472	-0.000446057762019336	0.00586405862122774	-0.00317804352380335
0.269638448953629	0.45084810256958	0.141221940517426	0.0007621492841281	0.00557998614385724	-0.00238058343529701
0.206847190856934	0.409532248973846	0.0924704000353813	0.00113516265992075	0.00434475159272552	-0.00216229748912156
0.165155783295631	0.404062271118164	0.0497521758079529	0.00150101177860051	0.00454383296892047	-0.00273862201720476
0.143685758113861	0.377316117286682	0.00161602813750505	0.000622472958639264	0.00426317378878593	-0.00309761636890471
0.126328691840172	0.486270904541016	0.00762006593868136	-0.00147423392627388	0.00348547589965165	-0.00342354201711714
0.0861138328909874	0.624713599681854	0.0446156151592731	-0.00365081778727472	0.00247067352756858	-0.00445872778072953
0.133302330970764	0.626684725284576	0.0372087247669697	-0.00477455090731382	0.00383081124164164	-0.00519384350627661
0.250250935554504	0.557806074619293	0.0400397032499313	-0.00201897299848497	0.00595320900902152	-0.00379403517581522
0.247207447886467	0.38615083694458	0.0434032455086708	-0.000523375114426017	0.00536838546395302	-0.00176484999246895
0.158158496022224	0.318465650081635	0.0559934712946415	0.00144810578785837	0.00497457012534142	-0.00107289024163038
0.179724812507629	0.30634081363678	0.0702782869338989	0.00165074272081256	0.00333286565728486	-0.00148458033800125
0.148814246058464	0.290737569332123	-0.00733604002743959	0.00161244114860892	0.00489214668050408	-0.00196561822667718
0.219425722956657	0.331632494926453	0.0905549973249435	0.0012458236888051	0.00599505752325058	-0.00282205850817263
0.282775461673737	0.380035847425461	0.0991998091340065	0.00173767644446343	0.00623454758897424	-0.00217604567296803
0.225391924381256	0.357943296432495	0.140565305948257	0.000449592189397663	0.00547969294711947	-0.00215701782144606
0.201640635728836	0.366598278284073	0.154251798987389	0.00105324841570109	0.0056503564119339	-0.00245531857945025
0.296639710664749	0.373244345188141	0.189237534999847	0.00010690661292756	0.00652123475447297	-0.00212638708762825
0.3326236307621	0.374241352081299	0.167728334665298	0.000339492398779839	0.00795916840434074	-0.00171288917772472
0.324137449264526	0.378169298171997	0.18693770468235	0.000577328086365014	0.00698804389685392	-0.00273267622105777
0.201977044343948	0.404441028833389	0.321074098348618	-0.0096779502928257	-0.00202154065482318	-0.00463571958243847
-0.0164876189082861	0.647714376449585	0.530127286911011	-0.0251468941569328	-0.0170972403138876	-0.0073111280798912
-0.221883296966553	0.879498660564423	0.758510410785675	-0.0430362485349178	-0.0308593474328518	-0.00963247381150723
-0.394102364778519	1.11746764183044	0.876543045043945	-0.0579546727240086	-0.0405775904655457	-0.0113908909261227
-0.526566803455353	1.42840147018433	1.07432353496552	-0.0729324668645859	-0.05118727684021	-0.0116751212626696
-0.720742464065552	1.65286314487457	1.32167375087738	-0.0892970412969589	-0.0615145675837994	-0.0113914245739579
-0.899464666843414	1.89227151870728	1.42271304130554	-0.101656511425972	-0.0684236958622932	-0.0119826355949044
-0.907139122486115	2.19692826271057	1.41364991664886	-0.108495786786079	-0.0695927366614342	-0.0121073294430971
-0.964556038379669	2.39737629890442	1.58920764923096	-0.122171722352505	-0.0759526938199997	-0.0123267257586122
-1.05433857440948	2.66097211837769	1.71755123138428	-0.133662059903145	-0.0811523273587227	-0.00998117029666901
-1.18333411216736	2.86461639404297	1.87054884433746	-0.147031038999557	-0.0872120335698128	-0.00793023873120546
-1.35202634334564	3.00140166282654	2.05293822288513	-0.164218693971634	-0.0987891033291817	-0.00527425715699792
-1.52363038063049	3.12166309356689	2.35322284698486	-0.18000628054142	-0.10885001718998	-0.00204817159101367
-1.59124982357025	3.40736126899719	2.39631628990173	-0.187444075942039	-0.11174002289772	-0.000698672200087458
-1.60740196704865	3.6121199131012	2.46505427360535	-0.196620419621468	-0.112136952579021	-0.00128988514188677
-1.64389848709106	3.85884761810303	2.53852486610413	-0.210297718644142	-0.118518449366093	-0.00275357952341437
-1.68804585933685	4.04146432876587	2.63122224807739	-0.216680645942688	-0.122650094330311	-0.00354305515065789
-1.7596447467804	4.1943793296814	2.71242690086365	-0.225866869091988	-0.128285393118858	-0.0020890801679343
-1.80541360378265	4.27506828308105	2.70578980445862	-0.228742778301239	-0.12953245639801	-0.000838020583614707
-1.87628352642059	4.28826856613159	2.86653184890747	-0.23647466301918	-0.135097667574883	0.00133138766977936
-1.9582827091217	4.40379238128662	2.92543292045593	-0.243700131773949	-0.141427993774414	0.00176179292611778
-2.0532398223877	4.43294382095337	3.00776481628418	-0.248335421085358	-0.141841098666191	0.00323448469862342
-2.06244826316834	4.59111833572388	3.14623856544495	-0.257155478000641	-0.146919280290604	0.00271955947391689
-2.1573224067688	4.66126298904419	3.4919261932373	-0.271305620670319	-0.155862182378769	-0.000270331744104624
-2.24907660484314	4.85125732421875	3.83647894859314	-0.289077311754227	-0.169144317507744	-0.00292731914669275
-2.41788578033447	5.00215578079224	3.99932241439819	-0.297591507434845	-0.178642302751541	-0.00643889931961894
-2.52490186691284	5.17273712158203	4.0834641456604	-0.30443674325943	-0.187831342220306	-0.00838039163500071
-2.58852338790894	5.31645345687866	4.19744729995728	-0.309659719467163	-0.193779200315475	-0.00846025720238686
-2.66232013702393	5.32759428024292	3.73218822479248	-0.297765284776688	-0.181904330849648	-0.00719223404303193
-2.69165802001953	5.39650630950928	3.98402643203735	-0.311734169721603	-0.190854132175446	-0.00576541945338249
-2.89757180213928	5.59599781036377	4.06756019592285	-0.324454665184021	-0.201018586754799	-0.00674171838909388
-3.11275339126587	5.85630893707275	4.31838417053223	-0.342796921730042	-0.215558111667633	-0.00760412728413939
-3.28682994842529	6.2215633392334	4.43369007110596	-0.357965558767319	-0.226444482803345	-0.00871838349848986
-3.41869282722473	6.51058578491211	4.67583656311035	-0.381257474422455	-0.241012811660767	-0.0090728523209691
-3.50095629692078	6.74369478225708	5.00409984588623	-0.40422734618187	-0.253047615289688	-0.00792568828910589
-3.64132833480835	6.95145130157471	5.47280836105347	-0.431637138128281	-0.26667794585228	-0.0055352202616632
-3.68779420852661	7.17380619049072	5.17075443267822	-0.418934792280197	-0.258056849241257	-0.00374855240806937
-3.67793393135071	7.30771398544312	5.30598545074463	-0.43280628323555	-0.262160122394562	-0.00467234663665295
-3.81537222862244	7.4443244934082	5.2006516456604	-0.433753073215485	-0.26676344871521	-0.00449638953432441
-3.9649772644043	7.45727396011353	5.23330783843994	-0.436219125986099	-0.270988553762436	-0.0063005774281919
-4.02369737625122	7.50559759140015	5.64189481735229	-0.457806318998337	-0.286813586950302	-0.00705315126106143
-4.15234375	7.68628787994385	6.03113412857056	-0.473749041557312	-0.298178642988205	-0.00729198940098286
-4.23686075210571	7.90988397598267	6.23143577575684	-0.483825236558914	-0.304422646760941	-0.00769592449069023
-4.27162504196167	8.07435321807861	6.62040424346924	-0.503133773803711	-0.31323105096817	-0.00834749918431044
-4.26980209350586	8.29468250274658	6.64638710021973	-0.50764012336731	-0.316650152206421	-0.00944335013628006
-4.34356641769409	8.45434856414795	6.8809175491333	-0.523638129234314	-0.324504494667053	-0.00751104578375816
-4.39024972915649	8.60816955566406	6.49379968643188	-0.509115874767303	-0.313242584466934	-0.00534255709499121
-4.32089948654175	8.8857250213623	6.91837024688721	-0.542887806892395	-0.324504107236862	0.000692542875185609
-4.34201765060425	9.23033428192139	7.65959882736206	-0.58584588766098	-0.338829159736633	0.0105530964210629
-4.40004730224609	9.6239767074585	7.8448281288147	-0.604761004447937	-0.345076978206635	0.015640938654542
-4.46336793899536	9.93421077728271	8.1804780960083	-0.628131330013275	-0.349310278892517	0.0222713127732277
-4.39226961135864	10.1448955535889	8.41413497924805	-0.643594861030579	-0.347414672374725	0.0290029924362898
-4.27713966369629	10.2768993377686	8.89838695526123	-0.66574239730835	-0.34750708937645	0.0362619943916798
-4.16480445861816	10.4951448440552	8.88547706604004	-0.671529352664948	-0.343318969011307	0.0382596515119076
-4.20728015899658	10.7509689331055	8.9642333984375	-0.677860260009766	-0.344178140163422	0.0355099737644196
-4.30599737167358	11.0000371932983	8.81014823913574	-0.681944131851196	-0.349547833204269	0.0344000793993473
-4.37594604492188	11.1749849319458	8.37428951263428	-0.673974871635437	-0.346831291913986	0.0329504124820232
-4.4983549118042	11.272403717041	7.81891441345215	-0.655819892883301	-0.342148542404175	0.0353670567274094
-4.62772750854492	11.3375844955444	7.88051891326904	-0.679861783981323	-0.350149482488632	0.0420612879097462
-4.66154479980469	11.5356321334839	7.8241868019104	-0.686651408672333	-0.346220731735229	0.046931728720665
-4.60551261901855	11.719801902771	7.87818479537964	-0.695484936237335	-0.341715395450592	0.0508437901735306
-4.53291177749634	11.8643159866333	7.69646072387695	-0.686355471611023	-0.336795002222061	0.0505212284624577
-4.57356548309326	11.9554510116577	7.50231122970581	-0.683461904525757	-0.335388541221619	0.0504282042384148
-4.74130439758301	11.9987678527832	7.31713008880615	-0.685107350349426	-0.340537220239639	0.0488988421857357
-4.93416118621826	12.2071084976196	7.4895806312561	-0.696025252342224	-0.356523811817169	0.0451366268098354
-5.24102258682251	12.4260416030884	7.84681797027588	-0.723518908023834	-0.380742281675339	0.0396853089332581
-5.49129915237427	12.7870035171509	8.86805248260498	-0.772424757480621	-0.415190428495407	0.0374848507344723
-5.71974325180054	13.0354328155518	9.19242382049561	-0.787090420722961	-0.428158193826675	0.0339991264045238
-5.70089673995972	13.0972862243652	9.32830238342285	-0.794206976890564	-0.431329160928726	0.0342296771705151
-5.64302778244019	13.1188220977783	9.35612297058105	-0.795243263244629	-0.428695976734161	0.0380643010139465
-5.6194634437561	13.0373382568359	9.33053112030029	-0.786000549793243	-0.425519704818726	0.0408617593348026
-5.63466930389404	12.914496421814	8.8411750793457	-0.762516260147095	-0.413730204105377	0.0386398993432522
-5.621009349823	12.9730796813965	8.4112434387207	-0.74931800365448	-0.407725751399994	0.0404792055487633
-5.56793117523193	13.1030149459839	8.1295337677002	-0.745726883411407	-0.401348620653152	0.0444009192287922
-5.534264087677	13.2928142547607	8.10629081726074	-0.756655335426331	-0.40345373749733	0.0507488511502743
-5.60443544387817	13.4289779663086	8.15061664581299	-0.772151291370392	-0.405414253473282	0.0575433149933815
-5.55572652816772	13.6555528640747	8.56056594848633	-0.796462416648865	-0.409299612045288	0.0649632886052132
-5.48847532272339	13.8258180618286	8.51427841186523	-0.796781659126282	-0.402600556612015	0.0665532574057579
-5.40251350402832	13.9612350463867	8.76310157775879	-0.812229752540588	-0.409565418958664	0.0674106702208519
-5.46271800994873	14.1158046722412	8.78921794891357	-0.816313087940216	-0.412207156419754	0.0662363618612289
-5.54298877716064	14.2297430038452	8.92068481445313	-0.82342129945755	-0.41812464594841	0.0674985647201538
-5.60269498825073	14.4161520004272	8.86051940917969	-0.823841392993927	-0.418953388929367	0.0677515789866447
-5.63366270065308	14.5128679275513	8.60415554046631	-0.821931540966034	-0.413697779178619	0.0681973472237587
-5.61149120330811	14.6054134368896	8.4460973739624	-0.822414040565491	-0.411020696163177	0.0710610300302505
-5.58299016952515	14.6900720596313	8.35441207885742	-0.82794862985611	-0.410681813955307	0.0754165500402451
-5.62574338912964	14.7599353790283	8.16231346130371	-0.818855166435242	-0.403574883937836	0.0777425989508629
-5.67844295501709	14.8216505050659	7.98128986358643	-0.815471112728119	-0.398874819278717	0.0780824422836304
-5.73637914657593	14.9798574447632	8.20635509490967	-0.833542704582214	-0.408492118120193	0.0794446170330048
-5.83642721176147	15.297513961792	8.5761251449585	-0.859052658081055	-0.423124134540558	0.0796562880277634
-6.02620697021484	15.524097442627	8.98384189605713	-0.878355324268341	-0.440771043300629	0.0759772211313248
-6.18464469909668	15.666467666626	9.00553798675537	-0.885658621788025	-0.446901798248291	0.0721651539206505
-6.29489469528198	15.8247337341309	8.76710605621338	-0.877679109573364	-0.445123076438904	0.0694049373269081
-6.30400800704956	15.8298950195313	8.57162952423096	-0.876118957996368	-0.441618293523788	0.0702002942562103
-6.27055406570435	15.8830146789551	8.60306167602539	-0.879010379314423	-0.43797442317009	0.0731905922293663
-6.28178453445435	16.0789031982422	8.58010673522949	-0.886856377124786	-0.437623530626297	0.0782860144972801
-6.33189630508423	16.2765789031982	8.58513450622559	-0.896968901157379	-0.44059094786644	0.0806552767753601
-6.3914794921875	16.4399738311768	8.89465999603271	-0.915872514247894	-0.448932945728302	0.0853255540132523
-6.40994071960449	16.5233917236328	9.10864353179932	-0.924814939498901	-0.453962206840515	0.0865049958229065
-6.43788862228394	16.4621601104736	9.11645030975342	-0.919053614139557	-0.453273355960846	0.0829005464911461
-6.47228765487671	16.401876449585	9.32194423675537	-0.927658021450043	-0.461108356714249	0.0821591466665268
-6.44825983047485	16.4915390014648	9.31421089172363	-0.921063780784607	-0.459107726812363	0.0801590532064438
-6.39482355117798	16.4458885192871	9.18720054626465	-0.919970273971558	-0.454233348369598	0.0822265967726707
-6.34364318847656	16.4885177612305	9.10464859008789	-0.918405711650848	-0.448971092700958	0.0835783630609512
-6.2644214630127	16.3840675354004	9.05635452270508	-0.918193995952606	-0.447386831045151	0.0852759480476379
-6.18146800994873	16.2218894958496	9.08365345001221	-0.911364734172821	-0.441523045301437	0.0852578803896904
-6.17242336273193	16.1372890472412	9.26209545135498	-0.910553216934204	-0.444987565279007	0.0834909006953239
-6.21245431900024	15.9947299957275	9.21827507019043	-0.899243950843811	-0.442453563213348	0.0780650079250336
-6.1357479095459	15.9107036590576	9.3936185836792	-0.905869960784912	-0.447288691997528	0.0771532580256462
-6.04926347732544	15.8977823257446	9.55401992797852	-0.908437788486481	-0.448693215847015	0.0792454406619072
-5.97660446166992	15.8557939529419	9.56288242340088	-0.900518953800201	-0.441552191972733	0.079739160835743
-5.89826440811157	15.7681226730347	9.27748870849609	-0.889242589473724	-0.431088417768478	0.0816383212804794
-5.80887413024902	15.6684970855713	9.20269966125488	-0.886854469776154	-0.424993991851807	0.0849907249212265
-5.83611249923706	15.5721702575684	9.29178047180176	-0.890946090221405	-0.429815918207169	0.0863958448171616
-5.87587213516235	15.5149383544922	9.43564510345459	-0.891954243183136	-0.433222681283951	0.0830327868461609
-5.92972755432129	15.4306163787842	9.59150695800781	-0.895369648933411	-0.440997391939163	0.0787598937749863
-5.92055559158325	15.2482490539551	9.47114658355713	-0.881313979625702	-0.436326295137405	0.0722178369760513
-5.85394668579102	15.1759414672852	9.57062339782715	-0.878443539142609	-0.43805855512619	0.0701046213507652
-5.78588771820068	15.1484279632568	9.56418704986572	-0.876312255859375	-0.433389961719513	0.0710060298442841
-5.72112989425659	15.0512380599976	9.18005275726318	-0.854358971118927	-0.419444650411606	0.0706529915332794
-5.60275650024414	14.9743967056274	9.32098293304443	-0.869006216526031	-0.419338673353195	0.0779182836413383
-5.50941181182861	14.9452247619629	9.55401992797852	-0.877783715724945	-0.418213129043579	0.0825952142477036
-5.54184865951538	14.8889436721802	9.72092342376709	-0.87629896402359	-0.420017749071121	0.0799352303147316
-5.61919260025024	14.6759910583496	9.56803226470947	-0.858349859714508	-0.415423005819321	0.0734526515007019
-5.60437440872192	14.3668098449707	9.08559036254883	-0.830682337284088	-0.407081931829453	0.0658649280667305
-5.63786363601685	14.1421070098877	9.11709117889404	-0.825354099273682	-0.410715579986572	0.0614523813128471
-5.74925136566162	13.9587697982788	8.92289924621582	-0.810190379619598	-0.40971252322197	0.0540658384561539
-5.69095039367676	13.8434019088745	9.04754638671875	-0.810233056545258	-0.41140016913414	0.0511286370456219
-5.61694669723511	13.7521934509277	9.1286039352417	-0.808531224727631	-0.415381044149399	0.0490040667355061
-5.4779953956604	13.5048561096191	8.85901927947998	-0.79325395822525	-0.400668889284134	0.050659216940403
-5.14489603042603	13.0261640548706	8.46769142150879	-0.762386441230774	-0.377587616443634	0.0541495494544506
-4.81505346298218	12.3301858901978	8.10762405395508	-0.729308545589447	-0.355286717414856	0.0545748621225357
-4.36129426956177	11.6625270843506	8.23189926147461	-0.713258147239685	-0.342367172241211	0.0577272549271584
-3.81689357757568	10.6991014480591	7.96517992019653	-0.669616937637329	-0.317035764455795	0.0540724620223045
-3.1753556728363	9.39048671722412	7.21671724319458	-0.590568482875824	-0.274011939764023	0.045489639043808
-2.3355917930603	7.86432933807373	6.6496696472168	-0.515406727790833	-0.231638237833977	0.0431430824100971
-1.50738441944122	6.23979663848877	6.24424123764038	-0.445560812950134	-0.187771931290627	0.0475654862821102
-0.816545009613037	4.67285871505737	5.60835075378418	-0.360687494277954	-0.140256106853485	0.048788771033287
-0.239180132746696	3.33386898040771	4.72560596466064	-0.280064254999161	-0.0970915481448174	0.0449561774730682
0.365068584680557	2.21880984306335	3.91673469543457	-0.207170203328133	-0.0576302483677864	0.0409284345805645
0.895099699497223	1.32838129997253	3.16650676727295	-0.152999922633171	-0.0275846179574728	0.0381317622959614
1.18767309188843	0.774978458881378	2.01067399978638	-0.0898019522428513	0.000964975566603243	0.0295629687607288
1.01933431625366	0.345436304807663	0.29343581199646	-0.0113105764612556	0.0210390854626894	6.71643938403577E-05
0.854817986488342	0.0378447659313679	-0.0159379672259092	0.00235775136388838	0.0179036650806665	-0.00239013251848519
0.609214961528778	-0.16251377761364	-0.100640997290611	0.00430455943569541	0.0127576561644673	-0.00195003568660468
0.343397796154022	-0.0483285374939442	-0.122630931437016	0.00306173879653215	0.00811059959232807	-0.00107129872776568
0.238674685359001	0.0858172476291656	-0.184781774878502	-0.000631341245025396	0.00633854931220412	-0.00160663144197315
0.263597637414932	0.267634630203247	-0.205374717712402	-0.00358995003625751	0.00554034626111388	-0.00204151053912938
0.210527509450912	0.328533321619034	-0.252977609634399	-0.00589636201038957	0.00548188341781497	-0.00175718602258712
0.173899129033089	0.489746958017349	-0.292710572481155	-0.00550514226779342	0.00282846158370376	-0.00251842010766268
0.121607519686222	0.524237513542175	-0.329799354076386	-0.00770539185032249	0.00291724177077413	-0.00301696709357202
0.16692316532135	0.588535189628601	-0.362914502620697	-0.00758082326501608	0.00282637914642692	-0.00374308205209672
0.170713692903519	0.514452636241913	-0.476401478052139	-0.00828946940600872	0.00320694129914045	-0.00344076356850564
0.166390970349312	0.621473550796509	-0.467364400625229	-0.00872481986880302	0.00332390237599611	-0.00438627554103732
0.106065019965172	0.747713327407837	-0.457936108112335	-0.00976529065519571	0.00219543720595539	-0.00419572181999683
-0.00062063435325399	0.770188093185425	-0.432580471038818	-0.0120938178151846	0.000196134220459498	-0.00384824746288359
-0.11169495433569	0.873827457427979	-0.443210959434509	-0.0126831512898207	-0.00261542177759111	-0.00480880262330174
-0.0490389429032803	0.907447218894959	-0.429832130670547	-0.0126315513625741	-0.00167554710060358	-0.00448156893253326
0.0201710481196642	0.846480309963226	-0.412002086639404	-0.0130149070173502	0.000128761850646697	-0.00385702634230256
0.0725939720869064	0.788428068161011	-0.462967544794083	-0.0124878603965044	0.00084337021689862	-0.00343327643349767
0.0469403378665447	0.787889957427979	-0.42373314499855	-0.0116062387824059	0.00189500255510211	-0.00322220101952553
0.0632161200046539	0.711557030677795	-0.41248232126236	-0.00977128185331821	0.00191230629570782	-0.00316721084527671
0.0957391113042831	0.668175995349884	-0.470712631940842	-0.00804283935576677	0.00285151298157871	-0.003157441271469
0.038248497992754	0.631980776786804	-0.3994500041008	-0.00943438243120909	0.00118859484791756	-0.00289164436981082
0.0109546687453985	0.723978102207184	-0.370514780282974	-0.00999534595757723	0.000640073150862008	-0.00309300050139427
-0.0272222999483347	0.715669929981232	-0.400798141956329	-0.01102374214679	0.00131128926295787	-0.00395902758464217
0.0322132892906666	0.824888348579407	-0.361760377883911	-0.0112883970141411	0.000823645212221891	-0.00404080422595143
0.0403075665235519	0.856828153133392	-0.349118381738663	-0.0127835730090737	0.00189719581976533	-0.00457770144566894
0.0698167160153389	0.879337668418884	-0.304122567176819	-0.012060871347785	0.00203490490093827	-0.00485964119434357
0.110437378287315	0.867060661315918	-0.245845541357994	-0.0117758242413402	0.00245338748209178	-0.00519945891574025
0.110620930790901	0.836766600608826	-0.253094345331192	-0.0104618426412344	0.0027665039524436	-0.00515855336561799
0.124503783881664	0.767273306846619	-0.30124643445015	-0.0105884289368987	0.00284027401357889	-0.00457866955548525
0.0727163106203079	0.676660656929016	-0.288564771413803	-0.0105421999469399	0.00316667906008661	-0.00438993284478784
0.0552342645823956	0.720105171203613	-0.25799560546875	-0.00929440464824438	0.00190802686847746	-0.00429298495873809
0.0209454353898764	0.677774369716644	-0.316787213087082	-0.00933539215475321	0.00154707964975387	-0.00323063740506768
-0.00187016103882343	0.682332098484039	-0.198278307914734	-0.00807401444762945	0.00147650390863419	-0.00344626535661519
0.0327588953077793	0.633538663387299	-0.237282752990723	-0.00784168113023043	0.0019512576982379	-0.00281155342236161
0.074613131582737	0.589270532131195	-0.218367040157318	-0.00742991548031569	0.00296156201511621	-0.00276183593086898
0.113653659820557	0.584879219532013	-0.238935261964798	-0.00764118041843176	0.00363139645196497	-0.00306939776055515
0.110099725425243	0.612641096115112	-0.190244361758232	-0.00779201835393906	0.00371482176706195	-0.00377109600231051
0.0704090520739555	0.668518722057343	-0.252019375562668	-0.00853187125176191	0.00210900837555528	-0.00438942294567823
0.0659137517213821	0.70983099937439	-0.308507978916168	-0.00756192952394485	0.00231470610015094	-0.00415097549557686
0.0661974921822548	0.584223389625549	-0.377978622913361	-0.00882599502801895	0.00340541172772646	-0.0041565396822989
0.0748874098062515	0.663282811641693	-0.332287460565567	-0.00932757463306189	0.00342909782193601	-0.00355302379466593
0.046319130808115	0.735818386077881	-0.286238163709641	-0.00975086819380522	0.00247152196243405	-0.00348221184685826
0.0472244545817375	0.747891247272491	-0.240185990929604	-0.0101677821949124	0.000291989621473476	-0.0029219863936305
-0.0449280850589275	0.693749070167542	-0.291630923748016	-0.00980918109416962	0.000780800939537585	-0.00370490504428744
0.0116746528074145	0.604165613651276	-0.313210606575012	-0.00714372517541051	0.000709347776137292	-0.00385360908694565
0.0425837188959122	0.616353929042816	-0.33766570687294	-0.00620934786275029	0.00222615036182106	-0.00394143862649798
0.0918582007288933	0.658252954483032	-0.305417388677597	-0.0082539701834321	0.00306359864771366	-0.00328227505087852
0.141430452466011	0.727138459682465	-0.278762638568878	-0.00906989723443985	0.00188198417890817	-0.00393577618524432
0.125618904829025	0.763324022293091	-0.23643097281456	-0.00958880688995123	0.00321265868842602	-0.0038138278760016
0.133658096194267	0.770524978637695	-0.21390725672245	-0.00973906647413969	0.002955092350021	-0.00428669201210141
0.0812272280454636	0.701344192028046	-0.228555083274841	-0.00975924078375101	0.0034168076235801	-0.00356199708767235
0.071261964738369	0.661691248416901	-0.174377173185349	-0.00872142799198627	0.00236018211580813	-0.00409545423462987
0.0472985953092575	0.679418921470642	-0.193076565861702	-0.00786040630191565	0.00282355793751776	-0.00324265449307859
0.0392033457756042	0.572894930839539	-0.195363879203796	-0.006929034832865	0.00324484123848379	-0.0034271648619324
0.139434918761253	0.537401139736176	-0.224227845668793	-0.00650416361168027	0.00355487992055714	-0.00293733063153923
0.172076568007469	0.541088461875916	-0.186995074152946	-0.00569478562101722	0.00436194241046906	-0.00351640209555626
0.0974189266562462	0.486269176006317	-0.165171220898628	-0.00575340073555708	0.00465734070166945	-0.00400684121996164
0.0928422510623932	0.486023396253586	-0.178453668951988	-0.0049366788007319	0.00369712337851524	-0.00357414549216628
0.0912276208400726	0.430012047290802	-0.213212162256241	-0.00490723131224513	0.00351472175680101	-0.0033301217481494
0.128291487693787	0.465330064296722	-0.104776203632355	-0.00403809221461415	0.00398869626224041	-0.00255371583625674
0.212037339806557	0.379986256361008	-0.135863900184631	-0.00318368943408132	0.00690741091966629	-0.00274365115910769
0.284748077392578	0.405581504106522	-0.0973438620567322	-0.00346492137759924	0.00777880428358912	-0.00194528477732092
0.303292125463486	0.453806012868881	-0.0814176872372627	-0.00533556705340743	0.00775631424039602	-0.00214576371945441
0.3378024995327	0.455739349126816	-0.0533612594008446	-0.00440271757543087	0.00863159075379372	-0.00237472937442362
0.35283088684082	0.422967910766602	-0.0270353574305773	-0.00558267580345273	0.00826842244714499	-0.00281608919613063
0.281664133071899	0.405200123786926	-0.0615508630871773	-0.00442626466974616	0.00722570158541203	-0.00302907638251781
0.199469387531281	0.387749582529068	-0.026218056678772	-0.00395711231976748	0.00684770289808512	-0.00379967433400452
0.198189973831177	0.417063146829605	0.0278336387127638	-0.00398304685950279	0.00609650788828731	-0.00268362346105278
0.226811721920967	0.483919680118561	-0.0206907410174608	-0.00468614837154746	0.00587711157277226	-0.00272300979122519
0.24110047519207	0.448265761137009	0.0662899762392044	-0.00506085995584726	0.00717843323945999	-0.00253775296732783
0.262086093425751	0.473421782255173	0.114449836313725	-0.00529036391526461	0.0079569136723876	-0.00270816078409553
0.297155022621155	0.543131172657013	0.0863804817199707	-0.00625686580315232	0.00712076527997851	-0.00218023057095706
0.318619221448898	0.54340922832489	0.0980647653341293	-0.00622465834021568	0.00837126467376947	-0.00349520682357252
0.319324225187302	0.506700217723846	0.118974350392818	-0.00483297323808074	0.00852075219154358	-0.00216573593206704
0.265509068965912	0.472312420606613	0.137455657124519	-0.00508473534137011	0.00747981015592813	-0.00328045641072094
0.278513729572296	0.365330070257187	0.0755873471498489	-0.0026963003911078	0.00794934201985598	-0.00323237339034677
0.328059047460556	0.361942857503891	0.146496325731277	-0.00296657928265631	0.00893077533692122	-0.00355052994564176
0.272853225469589	0.354848802089691	0.143816843628883	-0.00298546906560659	0.00845065619796515	-0.00262905098497868
0.199295684695244	0.418746471405029	0.173102214932442	-0.00362309068441391	0.00548870489001274	-0.00350623577833176
0.144449040293694	0.492640405893326	0.247159525752068	-0.00474713277071714	0.00554879615083337	-0.00266550178639591
0.0931697636842728	0.448833376169205	0.212106809020042	-0.00550663191825151	0.00531309144571424	-0.000840592198073864
0.0305063035339117	0.482335269451141	0.219855934381485	-0.00476209679618478	0.00395152997225523	-0.00079177861334756
0.0144656440243125	0.45928567647934	0.244013920426369	-0.00484471162781119	0.00310414982959628	-0.00222774036228657
0.0842667371034622	0.5008225440979	0.284309208393097	-0.00534969149157405	0.00412373384460807	-0.00258978502824903
0.271891057491302	0.489876419305801	0.256474018096924	-0.00454127416014671	0.00844813138246536	-0.00385145773179829
0.367820352315903	0.552651405334473	0.47798290848732	-0.0178229883313179	0.0019454404246062	-0.00546702882274985
0.064313180744648	0.795745670795441	0.737845122814178	-0.0441443622112274	-0.0182039234787226	-0.00689318170771003
-0.343407958745956	1.21450698375702	0.950742185115814	-0.0700110644102097	-0.0381305739283562	-0.00801507476717234
-0.752323508262634	1.69200813770294	1.16375946998596	-0.0974288284778595	-0.0589258559048176	-0.00797960814088583
-1.14744734764099	2.21533274650574	1.45629155635834	-0.126376003026962	-0.0794175416231155	-0.00945195090025663
-1.43887293338776	2.73467397689819	1.7265750169754	-0.150511547923088	-0.0966470390558243	-0.0117467874661088
-1.82499015331268	3.30061268806458	1.98291671276093	-0.177487939596176	-0.114221386611462	-0.0137578891590238
-2.10118985176086	3.93780446052551	2.19409537315369	-0.202885836362839	-0.131099849939346	-0.0156885869801044
-2.41822361946106	4.4862847328186	2.30413174629211	-0.227666616439819	-0.145678952336311	-0.0165076907724142
-2.76915454864502	4.95035600662231	2.64264178276062	-0.260623753070831	-0.169708058238029	-0.0161651931703091
-3.162034034729	5.2701563835144	2.93553829193115	-0.293467253446579	-0.19343201816082	-0.0166384279727936
-3.3777928352356	5.63030052185059	3.2055344581604	-0.321074932813644	-0.213362395763397	-0.0192064326256514
-3.65916967391968	5.94400024414063	3.57494401931763	-0.344189077615738	-0.23028501868248	-0.0217669736593962
-3.86862850189209	6.23857545852661	3.9105818271637	-0.361499190330505	-0.244229048490524	-0.0257173497229815
-4.0543417930603	6.48593664169312	4.22726345062256	-0.373233795166016	-0.255771398544312	-0.0301354061812162
-4.14849328994751	6.76475954055786	4.46773052215576	-0.384358108043671	-0.266592562198639	-0.0346003361046314
-4.2874174118042	7.02969264984131	4.80659914016724	-0.402154237031937	-0.280619829893112	-0.0350558310747147
-4.48345565795898	7.36090421676636	4.81701183319092	-0.411570370197296	-0.284569323062897	-0.0326227881014347
-4.58087491989136	7.74545621871948	4.92041110992432	-0.428839236497879	-0.29126039147377	-0.0274883415549994
-4.73151063919067	8.06035900115967	4.94385004043579	-0.449926674365997	-0.294804334640503	-0.0209585279226303
-4.82553100585938	8.46249103546143	5.17942094802856	-0.472551494836807	-0.302926927804947	-0.0148840174078941
-4.96866893768311	8.8505916595459	5.30435705184937	-0.498878687620163	-0.31427600979805	-0.0101984832435846
-5.07774448394775	9.24057865142822	5.46489334106445	-0.521465063095093	-0.319803684949875	-0.00809890031814575
-5.1895899772644	9.65456676483154	5.69983911514282	-0.54445207118988	-0.33057576417923	-0.0069368090480566
-5.41022634506226	10.023717880249	5.68438482284546	-0.553299725055695	-0.339474111795425	-0.00974275730550289
-5.59593725204468	10.2272434234619	5.71883392333984	-0.565206944942474	-0.349170953035355	-0.0117786237969995
-5.77478742599487	10.4849967956543	5.85493516921997	-0.581259787082672	-0.361385494470596	-0.0124383745715022
-5.96821975708008	10.7249479293823	5.96383428573608	-0.595147728919983	-0.371986985206604	-0.0137101821601391
-6.12671089172363	11.0888729095459	5.79981565475464	-0.599362432956696	-0.37495031952858	-0.0151759199798107
-6.24211120605469	11.4417953491211	5.84958505630493	-0.615968227386475	-0.386508911848068	-0.0162684675306082
-6.46183824539185	11.7837934494019	6.23047828674316	-0.647441029548645	-0.406337767839432	-0.0125278364866972
-6.72328615188599	12.0704259872437	7.02605295181274	-0.688660144805908	-0.434537947177887	-0.010491656139493
-7.02970600128174	12.3055324554443	7.49271297454834	-0.71040266752243	-0.45543447136879	-0.0133416764438152
-7.19867038726807	12.4831085205078	7.72757148742676	-0.717014133930206	-0.468174338340759	-0.0175588987767696
-7.23943138122559	12.5343008041382	7.86472606658936	-0.721337735652924	-0.472668379545212	-0.0172144956886768
-7.19221115112305	12.5585336685181	7.7835750579834	-0.715764045715332	-0.464662909507751	-0.0143989678472281
-7.11146926879883	12.7237462997437	7.84402847290039	-0.723680317401886	-0.462115496397018	-0.0109673012048006
-7.11251974105835	12.9713096618652	8.13641166687012	-0.743732392787933	-0.467043727636337	-0.00898162927478552
-7.13134431838989	13.3202629089355	8.22775936126709	-0.758945047855377	-0.470022976398468	-0.00690010748803616
-7.17786598205566	13.6862001419067	8.3205509185791	-0.780590236186981	-0.47649884223938	-0.00233371579088271
-7.26294565200806	13.9768333435059	8.51447105407715	-0.79969847202301	-0.482840150594711	0.00523574277758598
-7.37608861923218	14.1554574966431	8.84675979614258	-0.824618518352509	-0.494171768426895	0.0102820321917534
-7.41583108901978	14.3077869415283	9.06247520446777	-0.832635223865509	-0.499555468559265	0.0127790328115225
-7.43307781219482	14.3424139022827	8.9075345993042	-0.822497129440308	-0.493059575557709	0.0123694082722068
-7.38157749176025	14.3681440353394	8.57766628265381	-0.81099408864975	-0.486748218536377	0.01152060367167
-7.35846042633057	14.4707164764404	8.29530048370361	-0.811456084251404	-0.482402175664902	0.0135039668530226
-7.29931640625	14.6418876647949	8.29624843597412	-0.816405832767487	-0.480406403541565	0.0197516363114119
-7.24609899520874	14.7569904327393	8.07706928253174	-0.818389415740967	-0.474801361560822	0.0247099753469229
-7.18356657028198	14.7580842971802	8.11889743804932	-0.824665129184723	-0.471624910831451	0.0279371440410614
-7.05643796920776	14.8362989425659	8.13423824310303	-0.819107294082642	-0.465298384428024	0.0306726079434156
-6.99141788482666	14.8755559921265	8.11326694488525	-0.819872856140137	-0.457677245140076	0.0354549549520016
-6.84067869186401	14.9271984100342	8.42483520507813	-0.838256239891052	-0.457260072231293	0.0423346683382988
-6.8000693321228	15.0438108444214	8.65177249908447	-0.846538424491882	-0.462190836668015	0.0442880243062973
-6.84429168701172	15.1321210861206	8.84055328369141	-0.854869723320007	-0.465894311666489	0.0427727065980434
-6.82822132110596	15.195520401001	8.90390968322754	-0.85825252532959	-0.467241108417511	0.0441939346492291
-6.72994613647461	15.2919921875	8.6894063949585	-0.849373281002045	-0.457526445388794	0.0457819700241089
-6.73513412475586	15.391752243042	8.6488790512085	-0.856815814971924	-0.456813246011734	0.0493751503527164
-6.79189586639404	15.6293811798096	8.88552284240723	-0.874644756317139	-0.462349057197571	0.0538756251335144
-6.8025689125061	15.7938814163208	8.94806861877441	-0.884253263473511	-0.466349095106125	0.0540766045451164
-6.87078475952148	15.9744520187378	9.01023197174072	-0.892262160778046	-0.46919646859169	0.0547385513782501
-6.95081901550293	16.1418800354004	9.04553318023682	-0.896772623062134	-0.472553640604019	0.0551386587321758
-6.97186613082886	16.2919998168945	9.04971218109131	-0.904837548732758	-0.473850637674332	0.0572444722056389
-6.92608451843262	16.3828887939453	9.16776371002197	-0.912590086460114	-0.473725140094757	0.0600549392402172
-6.93373107910156	16.4915218353271	9.30784606933594	-0.921204805374146	-0.474784910678864	0.0616211481392384
-6.94764089584351	16.6112537384033	9.39242553710938	-0.931454181671143	-0.475765109062195	0.0617217868566513
-7.01270532608032	16.7983531951904	9.4407787322998	-0.935518085956573	-0.477572619915009	0.0601387582719326
-7.09342670440674	16.8380279541016	9.30590534210205	-0.932842969894409	-0.477802306413651	0.0582257024943829
-7.12293195724487	16.8042125701904	9.16557025909424	-0.927818894386292	-0.479458212852478	0.0564725287258625
-7.15317344665527	16.7539710998535	8.93703746795654	-0.917995929718018	-0.476303219795227	0.0558134913444519
-7.12866258621216	16.7379112243652	8.85401058197021	-0.912574589252472	-0.475920796394348	0.056722279638052
-7.14564609527588	16.6951198577881	8.64565372467041	-0.904970109462738	-0.472066015005112	0.0559321865439415
-7.18413257598877	16.7173271179199	8.71040725708008	-0.914950549602509	-0.473739713430405	0.0576704889535904
-7.16131496429443	16.8275489807129	9.23793029785156	-0.939482867717743	-0.484094709157944	0.0601081810891628
-7.18103504180908	16.7437019348145	9.16170883178711	-0.923619091510773	-0.478135675191879	0.0557916536927223
-7.22016477584839	16.5954627990723	8.91499805450439	-0.906877100467682	-0.474533826112747	0.0500479899346828
-7.31521415710449	16.4276790618896	8.6272087097168	-0.892445147037506	-0.476620644330978	0.0434151627123356
-7.30439138412476	16.2011127471924	8.56138038635254	-0.887177169322968	-0.476076781749725	0.0405633449554443
-7.3401665687561	16.1745834350586	9.10184192657471	-0.915362417697906	-0.492641568183899	0.0409621521830559
-7.41818284988403	16.2607727050781	9.30570030212402	-0.914766788482666	-0.496006548404694	0.035486962646246
-7.46237087249756	16.2820796966553	9.27902603149414	-0.908519208431244	-0.497445344924927	0.0312828049063683
-7.43535947799683	15.9757709503174	9.22475910186768	-0.900359570980072	-0.494319051504135	0.0313622988760471
-7.30880069732666	15.6846618652344	9.21564865112305	-0.893926799297333	-0.489600956439972	0.0329727381467819
-7.01732158660889	15.2050428390503	8.9958610534668	-0.862503230571747	-0.468525916337967	0.0328246355056763
-6.71768999099731	14.7749834060669	9.10745620727539	-0.84954434633255	-0.457102000713348	0.0362540632486343
-6.49159908294678	14.4087753295898	8.90571689605713	-0.821867883205414	-0.439683765172958	0.034847330302
-6.22878074645996	14.1218156814575	8.64014434814453	-0.80075877904892	-0.424427956342697	0.0339382439851761
-5.89237976074219	13.6956605911255	8.4553050994873	-0.775880336761475	-0.405277997255325	0.0351697690784931
-5.5146164894104	13.3689222335815	8.53837490081787	-0.771141052246094	-0.393718332052231	0.0430925078690052
-5.0566234588623	12.9117336273193	8.64729022979736	-0.763653159141541	-0.377162277698517	0.0518538132309914
-4.55569505691528	12.1796245574951	8.30052375793457	-0.718712389469147	-0.349897414445877	0.0530968047678471
-3.96098399162292	11.1869077682495	7.91386127471924	-0.6738361120224	-0.31952840089798	0.0546990074217319
-3.33381986618042	10.0035591125488	7.87361907958984	-0.6366947889328	-0.29275107383728	0.0565380193293095
-2.62977766990662	8.68707847595215	7.8193826675415	-0.588211119174957	-0.264040917158127	0.0542998574674129
-1.90460979938507	7.07355403900146	7.36824893951416	-0.510327756404877	-0.223133325576782	0.0463364720344543
-1.17128717899323	5.39806795120239	6.83405923843384	-0.426456212997437	-0.183853283524513	0.0395217426121235
-0.641097724437714	4.05974769592285	5.93310976028442	-0.339340776205063	-0.140620693564415	0.034235417842865
-0.189939111471176	3.1458625793457	5.08319330215454	-0.273067355155945	-0.106923349201679	0.0322151482105255
0.173396602272987	2.5874297618866	3.57090592384338	-0.18822355568409	-0.0646227225661278	0.026562487706542
0.257508844137192	1.87847435474396	0.722803890705109	-0.0581940300762653	-0.00423396704718471	0.00107863289304078
0.548638343811035	1.02681052684784	0.319251954555511	-0.02497923001647	0.0102578792721033	0.00146867032162845
0.648176074028015	0.238765478134155	0.0212618261575699	-0.00223622401244938	0.0137086659669876	-0.00444793840870261
0.606533288955688	-0.104016341269016	-0.15361613035202	0.00507127027958632	0.0128288213163614	-0.00377726554870605
0.477602452039719	-0.159851148724556	-0.215066865086555	0.00627982104197145	0.010066032409668	-0.00397234596312046
0.400419175624847	0.0104656610637903	-0.270907670259476	0.00173016067128628	0.00828641187399626	-0.00356645742431283
0.314325004816055	0.20913477241993	-0.167517587542534	-0.00223396089859307	0.00619417708367109	-0.00222856248728931
0.230120956897736	0.398283004760742	-0.258031219244003	-0.00596870109438896	0.00454898085445166	-0.00162314542103559
0.0976156964898109	0.40198141336441	-0.392770975828171	-0.00705138081684709	0.0026152590289712	-0.00121743581257761
0.0745472982525826	0.295779854059219	-0.488777250051498	-0.00419026985764503	0.00130856840405613	-0.00173244532197714
0.158658534288406	0.185465201735497	-0.520944952964783	-0.00108576903585345	0.00301217497326434	-0.00251678819768131
0.302251398563385	0.135111719369888	-0.495851427316666	0.0002998034178745	0.0056187529116869	-0.00188957608770579
0.326200902462006	0.152134343981743	-0.517182767391205	0.000568331219255924	0.00652804784476757	-0.00177566218189895
0.297771841287613	0.160048499703407	-0.469914257526398	-0.00110920774750412	0.00677878456190228	-0.00259745749644935
0.222951963543892	0.23591560125351	-0.405449628829956	-0.00132211938034743	0.00338118174113333	-0.00357441115193069
0.115593530237675	0.373895525932312	-0.347055196762085	-0.00451971869915724	0.00210287165828049	-0.00323431543074548
0.106161363422871	0.599286198616028	-0.36452504992485	-0.00949621759355068	0.000870320713147521	-0.00222970265895128
0.166497424244881	0.696275591850281	-0.399307101964951	-0.0112787997350097	0.00180479942355305	-0.00295789819210768
0.279779642820358	0.668125033378601	-0.425838500261307	-0.00988572090864182	0.00412870477885008	-0.00302826729603112
0.349128186702728	0.582956373691559	-0.412595093250275	-0.00779726915061474	0.00649297004565597	-0.00323451193980873
0.331485956907272	0.572228729724884	-0.388962209224701	-0.00580807775259018	0.00578694650903344	-0.00342344725504518
0.214838325977325	0.56039571762085	-0.396915942430496	-0.00609698705375195	0.00429010344669223	-0.0027518339920789
0.14297890663147	0.568280041217804	-0.379344195127487	-0.0076536787673831	0.0025271731428802	-0.00444186106324196
0.171677723526955	0.611364185810089	-0.36667400598526	-0.00831382162868977	0.00209931354038417	-0.00453429529443383
0.173137441277504	0.676885545253754	-0.395030051469803	-0.0100050587207079	0.00298260804265738	-0.00439753895625472
0.213117673993111	0.810138821601868	-0.351436048746109	-0.0111404918134212	0.00284752366133034	-0.00529826432466507
0.191538631916046	0.804475247859955	-0.304937481880188	-0.0119520509615541	0.00304600782692432	-0.00514953350648284
0.168167769908905	0.816391885280609	-0.357562899589539	-0.011125797405839	0.00283600250259042	-0.00478328345343471
0.149965032935143	0.737146854400635	-0.261468231678009	-0.00947970524430275	0.00203554355539382	-0.00404604524374008
0.096420593559742	0.670363366603851	-0.362723171710968	-0.00934118125587702	0.00257539702579379	-0.00344572961330414
0.0898086875677109	0.641971826553345	-0.336483210325241	-0.00809524953365326	0.00273737986572087	-0.0028251379262656
0.0918732732534409	0.649301648139954	-0.365114122629166	-0.00817089807242155	0.00214100047014654	-0.00388622749596834
0.0566405765712261	0.735847949981689	-0.227746412158012	-0.00830029137432575	0.000382375321350992	-0.00385768222622573
-0.00113601691555232	0.760918915271759	-0.221990570425987	-0.0113263232633471	0.000966738269198686	-0.00440164376050234
0.0318506211042404	0.810765087604523	-0.178914144635201	-0.0121439173817635	0.0012179589830339	-0.00450752303004265
0.0160689223557711	0.811215102672577	-0.229577109217644	-0.0118604376912117	0.0013186193536967	-0.00532187055796385
0.0471922494471073	0.879656076431274	-0.252927601337433	-0.0131739703938365	0.00195431197062135	-0.00510442815721035
0.0353431440889835	0.883388638496399	-0.235611364245415	-0.0138387074694037	0.0026191039942205	-0.0054806680418551
0.0729474201798439	0.862605750560761	-0.11157301068306	-0.0127862533554435	0.00355933955870569	-0.00568788265809417
0.0766424983739853	0.927825927734375	-0.101546123623848	-0.0111679304391146	0.00211567454971373	-0.00596912065520883
0.0745287835597992	0.899261116981506	-0.0902016386389732	-0.0117870969697833	0.00212278007529676	-0.0052452627569437
0.0130872670561075	0.85043865442276	-0.105844154953957	-0.0125720202922821	0.00203810026869178	-0.00458060298115015
-0.0078150425106287	0.840269029140472	-0.119522802531719	-0.0116926813498139	0.00168376555666327	-0.00397040927782655
0.0340166389942169	0.854981362819672	-0.10187004506588	-0.0106830522418022	0.00160635123029351	-0.00329478271305561
0.015302955172956	0.731085419654846	-0.121232338249683	-0.00953026302158833	0.00138985062949359	-0.00359623623080552
0.000196899229194969	0.614426374435425	-0.12159114331007	-0.00748798344284296	0.00296779256314039	-0.00421085767447948
0.0595531314611435	0.553573429584503	-0.110170140862465	-0.00552945677191019	0.00318564171902835	-0.003846007399261
0.0801708400249481	0.528590261936188	-0.0785174295306206	-0.00575214205309749	0.00398315396159887	-0.00425040302798152
0.0989758595824242	0.544031918048859	-0.0873515531420708	-0.00639872718602419	0.00282504269853234	-0.00446850806474686
0.034804929047823	0.574660181999207	-0.08294977247715	-0.00782093591988087	0.00259185116738081	-0.00362430373206735
0.016935933381319	0.673819661140442	-0.0763482600450516	-0.0085401451215148	0.00144150934647769	-0.00356868701055646
0.027588801458478	0.689215123653412	-0.0122071364894509	-0.00885074865072966	0.00187991932034492	-0.00309148360975087
0.0594635792076588	0.640825867652893	-0.00520702870562673	-0.00812154449522495	0.00233554863370955	-0.00359902228228748
0.0298238713294268	0.571066558361053	0.0077980668283999	-0.00682290643453598	0.00301102362573147	-0.00283330329693854
-0.000149402971146628	0.471537321805954	-0.0126887317746878	-0.00599429989233613	0.00325650884769857	-0.00288267293944955
0.0605050697922707	0.431866884231567	0.0168997514992952	-0.0040239910595119	0.0033104489557445	-0.00302942772395909
0.0854911729693413	0.479177743196487	0.0821023806929588	-0.00437717279419303	0.00440350314602256	-0.00312277511693537
0.0410666316747665	0.517411112785339	0.0967390313744545	-0.00689660804346204	0.0045709372498095	-0.00347933103330433
0.122639805078506	0.620304226875305	0.0713356584310532	-0.00663881376385689	0.00441073393449187	-0.00346041121520102
0.126559689640999	0.585967063903809	0.114718064665794	-0.0074894237332046	0.00532471900805831	-0.00357368378899992
0.177249923348427	0.554509580135345	0.0852550566196442	-0.00712665030732751	0.00610734522342682	-0.00324334343895316
0.201738849282265	0.505493342876434	0.0953615233302116	-0.00579455867409706	0.00657561095431447	-0.0028483709320426
0.216581910848618	0.554921388626099	0.0825777873396873	-0.00545150320976973	0.00574732711538672	-0.00296777905896306
0.168466165661812	0.535695135593414	0.0817275121808052	-0.00595255382359028	0.00471445545554161	-0.00318095181137323
0.129982322454453	0.593314826488495	0.0715335533022881	-0.00633843755349517	0.0044717313721776	-0.00321614556014538
0.116909496486187	0.621117949485779	0.0439053066074848	-0.00821896363049746	0.00556350266560912	-0.00350692914798856
0.18889120221138	0.682243287563324	0.0652966350317001	-0.00818730425089598	0.00624560983851552	-0.00288257701322436
0.244248494505882	0.649051010608673	0.062906913459301	-0.00851807277649641	0.00625409185886383	-0.00342495320364833
0.233439534902573	0.613572597503662	0.0508438907563686	-0.00759083079174161	0.00618776585906744	-0.00342672318220139
0.281271904706955	0.543026566505432	-0.0506009235978127	-0.0059706773608923	0.00704315071925521	-0.00334498682059348
0.286168068647385	0.467693686485291	0.0440778583288193	-0.00522673362866044	0.00797662418335676	-0.00432754913344979
0.263189315795898	0.484134525060654	-0.0365556702017784	-0.00548072019591928	0.00726921577006578	-0.00351319252513349
0.248984158039093	0.528509855270386	0.00609585782513022	-0.00683964462950826	0.00648623146116734	-0.00413845852017403
0.133233249187469	0.55352509021759	0.0786349400877953	-0.0065895076841116	0.00525446515530348	-0.00455303443595767
0.0851017087697983	0.516786336898804	0.00641805585473776	-0.00701113091781735	0.00499117188155651	-0.00362375820986927
0.201018944382668	0.449980944395065	0.0319755673408508	-0.00382659956812859	0.00629787845537066	-0.00261366227641702
0.252510100603104	0.266890585422516	0.00352537957951427	-0.00284275715239346	0.00800077058374882	-0.00172847392968833
0.214125916361809	0.205086335539818	0.0611260421574116	-0.000736316258553416	0.00721823144704103	-0.00137464178260416
0.185140952467918	0.176064804196358	0.115188658237457	-0.000184021002496593	0.00580369122326374	-0.00233786436729133
0.225620806217194	0.198405742645264	0.107011444866657	0.000540370179805905	0.00709688197821379	-0.00190491590183228
0.317700266838074	0.272715657949448	0.152735441923141	-0.000342663784977049	0.00842753984034061	-0.00296614249236882
0.37340047955513	0.372615069150925	0.141130954027176	-0.00233129458501935	0.00977520644664764	-0.00226241396740079
0.295525521039963	0.563410758972168	0.384581416845322	-0.0156572181731462	0.00232144631445408	-0.00396269559860229
0.0757870376110077	0.890681147575378	0.701748967170715	-0.0424384884536266	-0.0173873603343964	-0.00797382462769747
-0.284406274557114	1.37702095508575	0.928016543388367	-0.0720424428582191	-0.0381467267870903	-0.00872192531824112
-0.686003267765045	1.91338241100311	1.15615367889404	-0.103462293744087	-0.0581378266215324	-0.00961576402187347
-1.04818725585938	2.58514189720154	1.30092549324036	-0.135268330574036	-0.0752557367086411	-0.00805278867483139
-1.33877658843994	3.23903489112854	1.53942728042603	-0.168694004416466	-0.091791644692421	-0.00547169055789709
-1.51635801792145	3.8299605846405	1.74979937076569	-0.198705151677132	-0.104651369154453	-0.000846564187668264
-1.7305269241333	4.29340791702271	2.00507640838623	-0.225713059306145	-0.114834234118462	0.00259950035251677
-1.91686999797821	4.78478097915649	2.16112732887268	-0.24815471470356	-0.123859584331512	0.00575894163921475
-2.176677942276	5.27680730819702	2.38186168670654	-0.272559404373169	-0.137067154049873	0.00727791897952557
-2.39295744895935	5.78979110717773	2.59122395515442	-0.295183777809143	-0.149301528930664	0.00680812308564782
-2.63033199310303	6.21169805526733	2.66811299324036	-0.310556501150131	-0.15889610350132	0.00676866387948394
-2.91381144523621	6.53361654281616	2.76686406135559	-0.329392403364182	-0.174234732985497	0.00462670065462589
-3.20647406578064	6.82034158706665	3.05880808830261	-0.352213323116302	-0.193455263972282	0.00166347797494382
-3.47001528739929	7.04558038711548	3.29751992225647	-0.374618858098984	-0.210681959986687	0.000169416933204047
-3.6362361907959	7.28840160369873	3.65222096443176	-0.390614807605743	-0.226848274469376	-0.003516806056723
-3.81210064888	7.45246028900146	3.83852791786194	-0.397701948881149	-0.237329572439194	-0.00977751519531012
-3.85880708694458	7.50288105010986	3.83760666847229	-0.394096583127975	-0.236787766218185	-0.0128130028024316
-3.88564348220825	7.55277156829834	3.85431408882141	-0.397209227085114	-0.238722890615463	-0.0146022066473961
-4.01749038696289	7.61893081665039	3.95867443084717	-0.404092520475388	-0.244887158274651	-0.0152863841503859
-4.05928707122803	7.7189474105835	3.93133234977722	-0.406897127628326	-0.246447533369064	-0.0146305821835995
-4.23669147491455	7.84732151031494	4.12943983078003	-0.417743444442749	-0.253441482782364	-0.0146961705759168
-4.42127227783203	8.06080436706543	4.35314416885376	-0.433209806680679	-0.266572028398514	-0.015313939191401
-4.59243011474609	8.29105567932129	4.39877986907959	-0.443127423524857	-0.275948524475098	-0.0176727492362261
-4.69396305084229	8.54477787017822	4.36948680877686	-0.452376306056976	-0.283375442028046	-0.018492391332984
-4.82328176498413	8.78446483612061	4.39340925216675	-0.465491682291031	-0.291420221328735	-0.0173465516418219
-4.95758056640625	9.01829528808594	4.51606750488281	-0.480176687240601	-0.301480412483215	-0.0164479147642851
-5.08387470245361	9.24172496795654	4.67579555511475	-0.494161188602448	-0.311557739973068	-0.0163072273135185
-5.23037719726563	9.49286365509033	4.69677257537842	-0.500903367996216	-0.313830971717834	-0.0149394199252129
-5.31967735290527	9.72448635101318	4.73935413360596	-0.509046256542206	-0.319777011871338	-0.0161427538841963
-5.48008108139038	10.0506916046143	4.84868621826172	-0.523721158504486	-0.327017068862915	-0.0155908707529306
-5.61258411407471	10.4711990356445	4.89352416992188	-0.540650248527527	-0.33582004904747	-0.0145020727068186
-5.71925497055054	10.9112272262573	4.8054633140564	-0.557784736156464	-0.342457979917526	-0.011900132521987
-5.95051956176758	11.5541400909424	4.96600246429443	-0.588052213191986	-0.356486409902573	-0.00480680260807276
-6.16232776641846	12.3623895645142	5.14518737792969	-0.631392359733582	-0.371415168046951	0.00615127803757787
-6.34653568267822	13.1146097183228	5.53554916381836	-0.682038426399231	-0.383789241313934	0.019843639805913
-6.46350765228271	13.7785139083862	5.92674827575684	-0.726036310195923	-0.397186458110809	0.0303566865622997
-6.56936311721802	14.3668775558472	6.22643756866455	-0.754367768764496	-0.406411021947861	0.035452950745821
-6.65615177154541	14.6187963485718	6.32540702819824	-0.76634418964386	-0.412715792655945	0.0370012372732162
-6.65617179870605	14.6539516448975	6.27782392501831	-0.764996290206909	-0.410644114017487	0.037503432482481
-6.6746940612793	14.6047410964966	6.36887311935425	-0.763045966625214	-0.409000933170319	0.0364362001419067
-6.69901323318481	14.6318740844727	6.41714382171631	-0.765279412269592	-0.41174453496933	0.0345556885004044
-6.68761587142944	14.7447271347046	6.57112789154053	-0.774173259735107	-0.414386779069901	0.0332379452884197
-6.63150453567505	14.8796100616455	6.55113792419434	-0.778693437576294	-0.412609755992889	0.0347219370305538
-6.56800174713135	15.0193471908569	6.33667421340942	-0.77683287858963	-0.405957937240601	0.0390957556664944
-6.52406740188599	15.1086654663086	6.2733736038208	-0.780808091163635	-0.396718353033066	0.0460140258073807
-6.3653302192688	15.2713441848755	6.26226139068604	-0.788164675235748	-0.391091555356979	0.0517344661056995
-6.25963115692139	15.3839254379272	6.27484083175659	-0.793402194976807	-0.386187672615051	0.0571577474474907
-6.13598203659058	15.4864330291748	6.42743015289307	-0.803036510944366	-0.38482141494751	0.0599124431610107
-6.09588479995728	15.5351142883301	6.36957597732544	-0.801460981369019	-0.380766957998276	0.0571293272078037
-6.07965660095215	15.4573612213135	6.26341867446899	-0.797743201255798	-0.378255754709244	0.0559552684426308
-6.09888219833374	15.4404649734497	6.27643060684204	-0.79766047000885	-0.378250330686569	0.0559153705835342
-6.15048027038574	15.5196981430054	6.184006690979	-0.79192715883255	-0.37470281124115	0.0540505573153496
-6.08857870101929	15.736403465271	6.06487512588501	-0.796636044979095	-0.374227523803711	0.0545578710734844
-6.0217342376709	15.7688093185425	5.7964506149292	-0.790760278701782	-0.365935653448105	0.0555198006331921
-5.93967199325562	15.8110504150391	5.61204385757446	-0.795018970966339	-0.360888212919235	0.0599349774420261
-5.86140298843384	15.8393259048462	5.59343194961548	-0.794714391231537	-0.353704780340195	0.0617910176515579
-5.8451132774353	15.8701124191284	5.65441036224365	-0.799276649951935	-0.348128587007523	0.0645013749599457
-5.70554637908936	16.1118564605713	5.86769676208496	-0.812485456466675	-0.350301474332809	0.0695101842284203
-5.80398511886597	16.245491027832	6.16983461380005	-0.82827764749527	-0.359632313251495	0.0724005848169327
-5.96868944168091	16.3077945709229	6.23623704910278	-0.83053731918335	-0.366621255874634	0.0683623775839806
-6.17621946334839	16.3528327941895	6.16279363632202	-0.828854382038116	-0.374458223581314	0.0639627277851105
-6.33357334136963	16.3874130249023	6.05307292938232	-0.827478408813477	-0.381917178630829	0.0584187433123589
-6.42723989486694	16.2864284515381	5.80369234085083	-0.818421304225922	-0.385039120912552	0.0538107603788376
-6.45921802520752	16.0870170593262	5.52561616897583	-0.799278140068054	-0.379117012023926	0.0502219274640083
-6.43971109390259	15.9800081253052	5.47182607650757	-0.795632123947144	-0.380101084709167	0.0488546825945377
-6.39507913589478	16.0347118377686	5.98896551132202	-0.816099107265472	-0.391469329595566	0.049950934946537
-6.47247791290283	16.0526275634766	6.51884078979492	-0.831958830356598	-0.401467472314835	0.0502822138369083
-6.59200048446655	16.2305107116699	6.80858373641968	-0.838981866836548	-0.407187461853027	0.0499829165637493
-6.66699743270874	16.3304557800293	6.61442279815674	-0.837219953536987	-0.409871846437454	0.0487126410007477
-6.74135398864746	16.3621196746826	6.65894651412964	-0.844744324684143	-0.414556890726089	0.0502880476415157
-6.7903733253479	16.4494380950928	6.64407253265381	-0.849911987781525	-0.417432069778442	0.0499896854162216
-6.90696811676025	16.5998020172119	6.72192144393921	-0.855321884155273	-0.423051357269287	0.0500406734645367
-7.02055740356445	16.7458057403564	6.89417266845703	-0.867126941680908	-0.432469516992569	0.0497330613434315
-7.17576837539673	16.7856960296631	6.92532253265381	-0.868427515029907	-0.435245305299759	0.0468871295452118
-7.21853494644165	16.9105396270752	7.14318180084229	-0.887543261051178	-0.447628110647202	0.0470553599298
-7.17809534072876	16.9334774017334	7.41781854629517	-0.892631828784943	-0.450993269681931	0.0465289764106274
-7.20337200164795	17.0061302185059	7.55578947067261	-0.894860804080963	-0.450386017560959	0.0478383935987949
-7.27320003509521	17.1728343963623	7.54696798324585	-0.897303581237793	-0.449692010879517	0.0499663986265659
-7.30639886856079	17.304126739502	7.20875644683838	-0.891555786132813	-0.445581674575806	0.049313236027956
-7.42592000961304	17.5199108123779	6.98958539962769	-0.901896834373474	-0.449537098407745	0.0497577600181103
-7.56916856765747	17.7399520874023	7.06840085983276	-0.917432427406311	-0.458514541387558	0.0504838787019253
-7.66982364654541	17.8969993591309	7.1623797416687	-0.92942750453949	-0.467287003993988	0.0502003058791161
-7.75517892837524	17.9079933166504	7.24692630767822	-0.929734110832214	-0.472909808158875	0.047798678278923
-7.80237436294556	17.6806411743164	7.50017499923706	-0.932973027229309	-0.479245245456696	0.0458545349538326
-7.69095706939697	17.2587814331055	7.65198469161987	-0.919690251350403	-0.476674318313599	0.0394919700920582
-7.57711505889893	16.9736289978027	7.71466827392578	-0.898171126842499	-0.471849024295807	0.0355602130293846
-7.53721952438354	16.8435077667236	7.67830657958984	-0.891533136367798	-0.468599528074265	0.0385700315237045
-7.42987537384033	16.8771209716797	7.67081308364868	-0.893292486667633	-0.465238243341446	0.0427791774272919
-7.30487108230591	16.9906158447266	7.79422044754028	-0.901351809501648	-0.461151301860809	0.0481136702001095
-7.25800132751465	17.1095542907715	7.90880632400513	-0.911912500858307	-0.460308372974396	0.0536553263664246
-7.22947454452515	17.3017024993896	8.06867694854736	-0.919124722480774	-0.458690166473389	0.0570738725364208
-7.16547298431396	17.2878475189209	8.03640556335449	-0.92529284954071	-0.454838991165161	0.060581162571907
-7.04021167755127	17.3685131072998	8.11152267456055	-0.930229485034943	-0.451860755681992	0.0631294846534729
-7.04181575775146	17.4683780670166	8.33052539825439	-0.942124545574188	-0.456492513418198	0.0672623440623283
-7.02712106704712	17.6376266479492	8.5149450302124	-0.948601126670837	-0.459204763174057	0.0692402198910713
-6.93646764755249	17.7807312011719	8.81678199768066	-0.965763568878174	-0.466137766838074	0.0734831318259239
-7.0101637840271	17.9710063934326	8.99788856506348	-0.978088140487671	-0.470607101917267	0.0756447091698647
-7.01070785522461	18.1140689849854	9.26237678527832	-0.990783095359802	-0.478114575147629	0.0779210180044174
-7.06402063369751	18.1729259490967	9.51519203186035	-1.00413572788239	-0.486654728651047	0.0789779052138329
-7.04835748672485	18.2314014434814	9.71302890777588	-1.00852394104004	-0.489384114742279	0.0799922645092011
-7.02764415740967	18.2724475860596	9.96349048614502	-1.01851367950439	-0.49407634139061	0.0826678052544594
-6.98768186569214	18.3727188110352	10.0775852203369	-1.02355885505676	-0.491850107908249	0.0843061506748199
-6.95396327972412	18.4624500274658	10.2900133132935	-1.03736364841461	-0.491488218307495	0.0893802493810654
-6.88907670974731	18.5700664520264	10.6250581741333	-1.05649888515472	-0.495978593826294	0.0935699418187141
-6.80660438537598	18.5734310150146	10.848560333252	-1.05886971950531	-0.495072364807129	0.0945923402905464
-6.75342702865601	18.4607200622559	10.9047222137451	-1.05739188194275	-0.492516994476318	0.094374030828476
-6.69387865066528	18.3312225341797	11.1847658157349	-1.06303119659424	-0.497112482786179	0.0938319936394691
-6.71856451034546	18.1463184356689	11.4707269668579	-1.06310760974884	-0.500744462013245	0.0900750234723091
-6.76070308685303	18.2126865386963	11.7597351074219	-1.0670839548111	-0.5088050365448	0.0857692062854767
-6.7791109085083	18.1782779693604	11.9057779312134	-1.07611191272736	-0.516545593738556	0.0840867459774017
-6.65604782104492	18.103199005127	12.1315832138062	-1.07968211174011	-0.517940700054169	0.0838812440633774
-6.56751918792725	17.9246768951416	12.2715730667114	-1.07680773735046	-0.514610469341278	0.0867345929145813
-6.34500741958618	17.7494735717773	12.3634662628174	-1.07100367546082	-0.506407618522644	0.0903912410140038
-6.1414794921875	17.5852241516113	12.4496698379517	-1.06084799766541	-0.495513200759888	0.0945312678813934
-5.99499225616455	17.4923095703125	12.331018447876	-1.05259156227112	-0.487019747495651	0.0993197038769722
-5.88891363143921	17.3367900848389	12.4192056655884	-1.05087995529175	-0.48310199379921	0.103828951716423
-5.82683038711548	17.3657264709473	12.5120983123779	-1.05300939083099	-0.48144206404686	0.104799814522266
-5.71859645843506	17.3708648681641	12.7436046600342	-1.06347036361694	-0.486933439970016	0.106680653989315
-5.71083879470825	17.2978248596191	12.7926015853882	-1.06111097335815	-0.484584003686905	0.105448625981808
-5.69593811035156	17.1905555725098	12.6388692855835	-1.0474636554718	-0.474837332963943	0.102640770375729
-5.63429355621338	17.0380668640137	12.6728496551514	-1.04736864566803	-0.476983904838562	0.101947173476219
-5.58800983428955	16.9753761291504	12.7125806808472	-1.04130482673645	-0.475738763809204	0.0984264463186264
-5.67903661727905	16.8879623413086	12.6941347122192	-1.03633320331573	-0.47849702835083	0.0961820483207703
-5.69671869277954	16.6459827423096	12.5072689056396	-1.01583862304688	-0.475155591964722	0.0934852808713913
-5.72737836837769	16.3542861938477	12.8194742202759	-1.02879405021667	-0.485985070466995	0.092600904405117
-5.78977108001709	16.0671558380127	13.0194540023804	-1.02319633960724	-0.487772315740585	0.0867117792367935
-5.55226230621338	15.6325969696045	12.9759521484375	-0.996411621570587	-0.473717421293259	0.0794778913259506
-5.43652248382568	15.1153392791748	13.143871307373	-0.984852731227875	-0.473641037940979	0.075625367462635
-5.32708263397217	14.5690460205078	12.8319187164307	-0.94829386472702	-0.456520915031433	0.0675078183412552
-5.08986902236938	14.0665197372437	12.825704574585	-0.924698054790497	-0.444500297307968	0.062212061136961
-4.86397314071655	13.7040462493896	12.8002414703369	-0.909649431705475	-0.432033389806747	0.0599441938102245
-4.64146947860718	13.3908805847168	12.7652378082275	-0.900055825710297	-0.420781642198563	0.0620947927236557
-4.27438735961914	12.9843196868896	12.5476160049438	-0.877615630626678	-0.402203768491745	0.0658743679523468
-3.88629603385925	12.3796949386597	12.3121185302734	-0.850694835186005	-0.381641507148743	0.0687295496463776
-3.47596788406372	11.5972137451172	12.0478744506836	-0.817833483219147	-0.358233064413071	0.0701883137226105
-2.96993541717529	10.7524452209473	11.9896936416626	-0.785859405994415	-0.342138200998306	0.071009673178196
-2.44052743911743	9.69257164001465	11.2303419113159	-0.707072734832764	-0.297839254140854	0.0660022497177124
-1.86278367042542	8.50694942474365	10.6936645507813	-0.64702445268631	-0.258566737174988	0.0659506618976593
-1.28404831886292	7.42840099334717	10.2946929931641	-0.601094543933868	-0.23060154914856	0.0677902773022652
-0.780042886734009	6.46590948104858	9.69281673431396	-0.542027711868286	-0.199095740914345	0.0696756318211555
-0.284830808639526	5.49516868591309	8.88180732727051	-0.476748943328857	-0.166095688939095	0.0679190009832382
0.0836073756217957	4.51611471176147	7.15680932998657	-0.377459764480591	-0.122337110340595	0.0597235038876534
-0.058001697063446	3.08983850479126	1.87635958194733	-0.0996632799506187	-0.0164287481456995	-0.00172050727996975
0.061475895345211	1.34931290149689	0.657566428184509	-0.0282095279544592	0.00443559233099222	-0.00615720869973302
0.285855412483215	0.0987874865531921	0.4888074696064	0.00114128564018756	0.0118856411427259	-0.00217444077134132
0.276712507009506	-0.352633357048035	0.229229018092155	0.00933515373617411	0.0134558603167534	0.00338109047152102
0.257635205984116	-0.183468967676163	0.240619629621506	0.00597569532692432	0.0111526763066649	0.00380800385028124
0.106632106006145	0.172154903411865	0.277147620916367	-0.00173064216505736	0.00774855632334948	0.000393399561289698
-0.00913227815181017	0.443820744752884	0.325752407312393	-0.00695414328947663	0.0047202929854393	-0.00285311602056026
-0.0557524710893631	0.520415365695953	0.3269422352314	-0.00839460734277964	0.00343197677284479	-0.00275177974253893
-0.119635403156281	0.531850576400757	0.271217703819275	-0.00870780181139708	0.00227082427591085	-0.00171934894751757
-0.156924143433571	0.517813086509705	0.159070372581482	-0.00812342949211597	0.0015996415168047	-0.00223231501877308
-0.0607071854174137	0.498966813087463	0.131538137793541	-0.00778055749833584	0.00305726355873048	-0.00254419096745551
0.0479837879538536	0.5084228515625	0.022951764985919	-0.00800914969295263	0.00480363564565778	-0.00163673283532262
0.123612597584724	0.627867817878723	0.058398824185133	-0.00942157953977585	0.00684700394049287	-0.00243407720699906
0.197102054953575	0.698394060134888	-0.00975052453577518	-0.00944887474179268	0.00725886737927794	-0.00283480691723526
0.176231414079666	0.678205132484436	0.0341734848916531	-0.0095264557749033	0.00661764480173588	-0.00325239729136229
0.128968194127083	0.646497786045074	-0.0909057930111885	-0.00947719626128674	0.00600659707561135	-0.00409590732306242
0.128587260842323	0.71187162399292	-0.0192538239061832	-0.00946243200451136	0.00497749447822571	-0.00325422990135849
0.0849189534783363	0.748346865177155	0.0131446346640587	-0.0114458622410893	0.00398519076406956	-0.00360160903073847
0.0226416364312172	0.848681330680847	-0.0549205392599106	-0.0127952704206109	0.00235154223628342	-0.0039023500867188
0.0686064660549164	0.905306398868561	-0.0826253667473793	-0.0138118220493197	0.00332503323443234	-0.00565724121406674
0.200479388237	0.949494779109955	-0.0245216228067875	-0.0136518497020006	0.00560646504163742	-0.00526779191568494
0.306970328092575	0.931690633296967	-0.169512435793877	-0.0130841061472893	0.00858559273183346	-0.00524339359253645
0.333399295806885	0.867663145065308	-0.118905313313007	-0.0124627118930221	0.00965678133070469	-0.00581135461106896
0.357208341360092	0.854748427867889	-0.154887825250626	-0.0106022283434868	0.00823663827031851	-0.00638603419065475
0.359902083873749	0.797546565532684	-0.108258605003357	-0.0103129558265209	0.00886315014213324	-0.00526059605181217
0.332624137401581	0.846840143203735	-0.181888058781624	-0.0111101372167468	0.00824447069317102	-0.00399775430560112
0.308672785758972	0.84389740228653	-0.215420961380005	-0.0116786705330014	0.0084861284121871	-0.00514603406190872
0.345405429601669	0.926322460174561	-0.181980341672897	-0.012691798619926	0.00806441903114319	-0.00500660575926304
0.365514069795609	0.940252184867859	-0.204660341143608	-0.0137599520385265	0.00862948596477509	-0.00487407762557268
0.416559904813766	0.995181143283844	-0.19377227127552	-0.0134220495820045	0.00808747950941324	-0.0057075647637248
0.367727875709534	0.907590270042419	-0.173421561717987	-0.0114794513210654	0.00834933202713728	-0.00635441904887557
0.336416035890579	0.863280475139618	-0.221424505114555	-0.0104926889762282	0.0070157228037715	-0.00593237951397896
0.304604113101959	0.779469728469849	-0.260797291994095	-0.0095699755474925	0.00595938041806221	-0.00530515005812049
0.279014587402344	0.776865124702454	-0.296409457921982	-0.0102175986394286	0.00658718682825565	-0.0053665884770453
0.308068007230759	0.852131605148315	-0.302229255437851	-0.00983684323728085	0.00732541223987937	-0.00442766258493066
0.391538023948669	0.897029519081116	-0.276707619428635	-0.0109414551407099	0.00862292107194662	-0.0040273517370224
0.502161860466003	0.989648342132568	-0.267999887466431	-0.0116351405158639	0.0105316499248147	-0.00366983702406287
0.573568642139435	1.01626908779144	-0.358313888311386	-0.0139515353366733	0.0126291364431381	-0.0046817921102047
0.617230951786041	1.08271849155426	-0.290341287851334	-0.0131215434521437	0.0129766641184688	-0.00564239220693707
0.601866722106934	1.01587820053101	-0.29785692691803	-0.0117665836587548	0.0118078896775842	-0.00784074608236551
0.514946639537811	0.98087602853775	-0.355784058570862	-0.0121861370280385	0.0105780763551593	-0.00801267847418785
0.460867822170258	0.984127461910248	-0.300640076398849	-0.0114428456872702	0.00944043789058924	-0.0074942372739315
0.408944875001907	0.991873502731323	-0.342859208583832	-0.0121850557625294	0.00869066640734673	-0.00676872162148356
0.403950452804565	1.01694047451019	-0.386115819215775	-0.0117403427138925	0.00790387112647295	-0.00688270572572947
0.389039278030396	1.04090106487274	-0.456522107124329	-0.0126139568164945	0.00829795747995377	-0.00709203071892262
0.466120362281799	1.07010018825531	-0.38671413064003	-0.0123158032074571	0.00897851400077343	-0.00645362166687846
0.501456618309021	1.10203683376312	-0.355075359344482	-0.0127598186954856	0.0105638252571225	-0.00704602943733335
0.548614978790283	1.1051436662674	-0.352195650339127	-0.0125930774956942	0.0105686504393816	-0.00574794225394726
0.52350252866745	1.08146548271179	-0.389709264039993	-0.0129585452377796	0.0106022143736482	-0.00691752042621374
0.50566428899765	1.11606073379517	-0.346462815999985	-0.0123198824003339	0.0105830440297723	-0.00680931052193046
0.503816068172455	1.10716378688812	-0.37396115064621	-0.0123246433213353	0.009228290989995	-0.00611212989315391
0.423794239759445	1.04669535160065	-0.4088074862957	-0.0120793925598264	0.00959210377186537	-0.00638906564563513
0.459094405174255	1.08057940006256	-0.39268833398819	-0.0112289562821388	0.00833221338689327	-0.00519435340538621
0.458447962999344	1.05660474300385	-0.387691229581833	-0.0116599332541227	0.00964722223579884	-0.0055666733533144
0.470255136489868	1.00540912151337	-0.427393615245819	-0.0119375362992287	0.0101575506851077	-0.00500858062878251
0.490877509117126	1.06445097923279	-0.391669601202011	-0.0118650803342462	0.0100831454619765	-0.00557502172887325
0.502228319644928	1.03101110458374	-0.399589747190475	-0.0116714742034674	0.0103176841512322	-0.0056152562610805
0.530284345149994	1.0255925655365	-0.39493316411972	-0.0110774990171194	0.0105737363919616	-0.00518236728385091
0.546341359615326	0.973565876483917	-0.434084087610245	-0.0108747854828835	0.0111771281808615	-0.00463341642171144
0.556488335132599	0.994609713554382	-0.475748062133789	-0.0094815269112587	0.0100330142304301	-0.00499477284029126
[truncated: 751 more rows]
