# Supplementary material for: Dynamic Monitoring Reveals Motor Task Characteristics in Prehistoric Technical Gestures
Source: PLoS One. 2015 Aug 18;10(8):e0134570. doi: 10.1371/journal.pone.0134570 (PMC4540478; doi:10.1371/journal.pone.0134570)
Supplement: S1 Dataset — The zip file contains csv documents of the measurement data generated during the experiments. For each experiment exist two files, one of the measurements of the force sensor and one of the position sensor. They are labeled by the abbreviation “exp” followed by a number and the postfix “-force” for the force sensor and “-position” for the position sensor. The first row shows the legend of the document which states the arrangement of the quantities below. The quantities are listed in chronological order. Sample times of both sensors were 0.01 s. (ZIP) [file pone.0134570.s002.zip › exp12-position.csv]

Position X	Position Y (m)	Position Z (m)	Orientation roll (rad)	Orientation pitch (rad)	Orientation yaw (rad)
0.44240632	0.03240232	0.01701732	-0.13288532	-0.18602932	-0.05743732
0.44238832	0.03252432	0.01699532	-0.13439632	-0.18618432	-0.05749132
0.44244932	0.03267232	0.01697532	-0.13344132	-0.18707732	-0.05722932
0.44243332	0.03281132	0.01695632	-0.13426632	-0.18659132	-0.05706532
0.44244232	0.03293832	0.01693632	-0.13475932	-0.18715532	-0.05688332
0.44249332	0.03306732	0.01693232	-0.13405832	-0.18626532	-0.05673232
0.44248232	0.03317032	0.01691432	-0.13455632	-0.18692832	-0.05695832
0.44250932	0.03327032	0.01689432	-0.13446232	-0.18757532	-0.05694032
0.44250032	0.03336132	0.01684232	-0.13498432	-0.18845032	-0.05696432
0.44254032	0.03346032	0.01676032	-0.13397732	-0.18852432	-0.05720032
0.44260132	0.03356932	0.01667432	-0.13341632	-0.18715432	-0.05727832
0.44259732	0.03367032	0.01659632	-0.13277032	-0.18668632	-0.05774132
0.44259032	0.03375732	0.01656732	-0.13353032	-0.18493932	-0.05784632
0.44248432	0.03383932	0.01656932	-0.13467932	-0.18604632	-0.05797132
0.44243932	0.03390432	0.01657932	-0.13514032	-0.18648232	-0.05791632
0.44243132	0.03397432	0.01659032	-0.13415532	-0.18597332	-0.05789432
0.44236432	0.03403232	0.01659732	-0.13384332	-0.18602832	-0.05787132
0.44222332	0.03408432	0.01661032	-0.13452632	-0.18674432	-0.05770032
0.44204232	0.03413932	0.01665832	-0.13572832	-0.18742532	-0.05755132
0.44202132	0.03419932	0.01675032	-0.13511632	-0.18627732	-0.05723632
0.44186332	0.03425532	0.01684632	-0.13626532	-0.18599832	-0.05696632
0.44174332	0.03428932	0.01696632	-0.13602832	-0.18612532	-0.05683132
0.44160532	0.03433232	0.01707432	-0.13657932	-0.18548332	-0.05661432
0.44149432	0.03436132	0.01718832	-0.13610132	-0.18502332	-0.05615832
0.44139032	0.03440332	0.01732432	-0.13624632	-0.18307532	-0.05609732
0.44117132	0.03442132	0.01746132	-0.13713332	-0.18327432	-0.05599832
0.44095232	0.03444232	0.01764132	-0.13732032	-0.18260232	-0.05576532
0.44073432	0.03446432	0.01781732	-0.13654532	-0.18258432	-0.05542332
0.44043932	0.03449532	0.01800532	-0.13744132	-0.18061632	-0.05483332
0.44020332	0.03452632	0.01820432	-0.13715432	-0.18022032	-0.05453932
0.44001632	0.03457532	0.01841332	-0.13673132	-0.17862532	-0.05414032
0.43974432	0.03460832	0.01862432	-0.13735932	-0.17836532	-0.05383832
0.43953432	0.03465632	0.01885032	-0.13686632	-0.17660832	-0.05332132
0.43933832	0.03471532	0.01907432	-0.13671232	-0.17485932	-0.05288932
0.43911432	0.03477132	0.01930532	-0.13703432	-0.17534832	-0.05234932
0.43894632	0.03484132	0.01951532	-0.13530832	-0.17546632	-0.05200432
0.43879032	0.03491732	0.01970732	-0.13407832	-0.17419632	-0.05135632
0.43860432	0.03499332	0.01987532	-0.13252732	-0.17408732	-0.05115532
0.43847032	0.03508532	0.02003732	-0.13196032	-0.17322732	-0.05086532
0.43837832	0.03518332	0.02020132	-0.13004032	-0.17175932	-0.05051132
0.43816132	0.03526932	0.02035332	-0.12977632	-0.17296532	-0.05055532
0.43807832	0.03537032	0.02050632	-0.12885932	-0.17226132	-0.05002932
0.43800932	0.03546532	0.02065132	-0.12803532	-0.17375432	-0.04985532
0.43789432	0.03555232	0.02080832	-0.12769132	-0.17488032	-0.04944132
0.43778532	0.03565032	0.02098832	-0.12653132	-0.17528532	-0.04894032
0.43758432	0.03575732	0.02118732	-0.12655132	-0.17653332	-0.04840332
0.43738132	0.03588632	0.02143232	-0.12687832	-0.17671932	-0.04775432
0.43724032	0.03606432	0.02172632	-0.12698432	-0.17627532	-0.04687232
0.43699632	0.03626332	0.02206732	-0.12851132	-0.17797032	-0.04587032
0.43682932	0.03651532	0.02245332	-0.13034832	-0.17669832	-0.04454332
0.43648632	0.03677532	0.02285932	-0.13279732	-0.17627232	-0.04331732
0.43615032	0.03703432	0.02328332	-0.13479032	-0.17566432	-0.04188732
0.43584432	0.03728532	0.02372932	-0.13604732	-0.17623832	-0.04051732
0.43571232	0.03754732	0.02420332	-0.13593932	-0.17581732	-0.03884032
0.43552432	0.03780832	0.02468932	-0.13837832	-0.17365232	-0.03747132
0.43537832	0.03805132	0.02518532	-0.13818032	-0.17407632	-0.03639032
0.43521732	0.03830132	0.02567732	-0.13916032	-0.17643032	-0.03544432
0.43505532	0.03855432	0.02617932	-0.14142432	-0.17492532	-0.03450832
0.43506632	0.03882832	0.02669632	-0.14154632	-0.17650432	-0.03351432
0.43511532	0.03912832	0.02723032	-0.14139132	-0.17633832	-0.03267932
0.43515232	0.03946032	0.02780432	-0.14342932	-0.17700532	-0.03139932
0.43526032	0.03983732	0.02839832	-0.14493332	-0.17817832	-0.03014732
0.43550232	0.04029632	0.02900832	-0.14458132	-0.17610032	-0.02871632
0.43558832	0.04075832	0.02958032	-0.14502632	-0.17869832	-0.02723132
0.43560632	0.04123232	0.03010432	-0.14749332	-0.17996232	-0.02657632
0.43571632	0.04173332	0.03059732	-0.14670932	-0.17862232	-0.02594332
0.43585332	0.04226232	0.03107432	-0.14600032	-0.17848432	-0.02575632
0.43593832	0.04281932	0.03154732	-0.14657632	-0.17880232	-0.02560832
0.43591032	0.04341632	0.03204132	-0.14725232	-0.17776632	-0.02581332
0.43592832	0.04406032	0.03252032	-0.14560532	-0.17791432	-0.02553932
0.43582232	0.04471132	0.03299032	-0.14440132	-0.17854632	-0.02534632
0.43550832	0.04539032	0.03344132	-0.14392732	-0.17754032	-0.02533932
0.43545932	0.04612332	0.03390732	-0.14055432	-0.17614632	-0.02550132
0.43528132	0.04687932	0.03434932	-0.13939632	-0.17528232	-0.02554532
0.43499232	0.04766032	0.03476432	-0.13753132	-0.17184232	-0.02559232
0.43482332	0.04848332	0.03514632	-0.13402832	-0.16991432	-0.02591632
0.43450432	0.04930432	0.03548532	-0.13288332	-0.16855732	-0.02642932
0.43424632	0.05014832	0.03580332	-0.13300632	-0.16728032	-0.02719632
0.43411832	0.05101432	0.03612432	-0.13106132	-0.16626132	-0.02812532
0.43388032	0.05187732	0.03645132	-0.13248132	-0.16689232	-0.02924932
0.43373932	0.05276232	0.03682632	-0.13330632	-0.16675132	-0.03037432
0.43349532	0.05364232	0.03727532	-0.13610232	-0.16539332	-0.03089132
0.43332232	0.05456732	0.03784032	-0.13862532	-0.16428832	-0.03093732
0.43320232	0.05552332	0.03850432	-0.14165532	-0.16594832	-0.03052632
0.43280232	0.05647032	0.03922332	-0.14512532	-0.16508132	-0.02985032
0.43236332	0.05743032	0.03998132	-0.14736632	-0.16534532	-0.02930732
0.43187732	0.05838732	0.04076432	-0.14923332	-0.16489332	-0.02870632
0.43130832	0.05931932	0.04154832	-0.15015932	-0.16204632	-0.02818832
0.43060532	0.06020732	0.04233832	-0.15092632	-0.16085632	-0.02761832
0.42986932	0.06108732	0.04314832	-0.15107432	-0.15645232	-0.02722632
0.42909532	0.06197232	0.04399232	-0.15035932	-0.15573332	-0.02635732
0.42840832	0.06288032	0.04489132	-0.15212332	-0.15239732	-0.02565032
0.42775732	0.06381932	0.04582332	-0.15386732	-0.15264032	-0.02501932
0.42716832	0.06479132	0.04679432	-0.15610432	-0.15010332	-0.02385432
0.42642932	0.06571632	0.04773032	-0.15799532	-0.14783232	-0.02301132
0.42564732	0.06660732	0.04860932	-0.15905832	-0.14531532	-0.02238532
0.42489032	0.06746732	0.04941132	-0.15617732	-0.14305432	-0.02145232
0.42394132	0.06827132	0.05011932	-0.15269932	-0.14107232	-0.02099332
0.42290232	0.06907132	0.05078332	-0.14902932	-0.13654332	-0.02073632
0.42209732	0.06993932	0.05145032	-0.14226232	-0.13311732	-0.01973932
0.42112732	0.07083232	0.05209432	-0.13828932	-0.12998032	-0.01839532
0.42049232	0.07182532	0.05278532	-0.13535632	-0.12614032	-0.01715432
0.41983732	0.07284432	0.05344832	-0.13579432	-0.12315132	-0.01551532
0.41925132	0.07388732	0.05405332	-0.13720432	-0.11888832	-0.01410432
0.41887232	0.07497632	0.05461432	-0.13806732	-0.11578732	-0.01292232
0.41851232	0.07603732	0.05511832	-0.14082332	-0.11792932	-0.01204832
0.41819632	0.07705632	0.05555532	-0.14613332	-0.11570932	-0.01142132
0.41789832	0.07801232	0.05593432	-0.15123432	-0.11125932	-0.01071532
0.41771532	0.07892732	0.05632432	-0.15657332	-0.10793232	-0.00987732
0.41767632	0.07981532	0.05677932	-0.16021332	-0.10803432	-0.00916032
0.41786132	0.08072832	0.05734432	-0.16611232	-0.10760732	-0.00804232
0.41812732	0.08167632	0.05802532	-0.17261432	-0.10734132	-0.00575332
0.41835032	0.08261732	0.05881932	-0.18114932	-0.10503532	-0.00252732
0.41880132	0.08357032	0.05971932	-0.18935432	-0.10581932	0.00024332
0.41928832	0.08453232	0.06068632	-0.19664432	-0.10598832	0.00339932
0.41991232	0.08549932	0.06168232	-0.20585632	-0.10747232	0.00632232
0.42066632	0.08642332	0.06271732	-0.21680532	-0.10771532	0.00822632
0.42132032	0.08730032	0.06379032	-0.22616632	-0.10803932	0.01036032
0.42200732	0.08821932	0.06493732	-0.23415632	-0.10875032	0.01192832
0.42258032	0.08916232	0.06619032	-0.24175732	-0.10808332	0.01387132
0.42317132	0.09015632	0.06756832	-0.24865532	-0.10874632	0.01660932
0.42370032	0.09118132	0.06906132	-0.25491732	-0.10893732	0.01984732
0.42434432	0.09226332	0.07066732	-0.26196732	-0.10853132	0.02337132
0.42474832	0.09333932	0.07233032	-0.27018732	-0.10678132	0.02742032
0.42532132	0.09450632	0.07409032	-0.27667132	-0.10679032	0.03180932
0.42588132	0.09571932	0.07589832	-0.28312232	-0.10741232	0.03637032
0.42645432	0.09699932	0.07774232	-0.28830632	-0.10688832	0.04086932
0.42701532	0.09829932	0.07960432	-0.29273632	-0.10631432	0.04510232
0.42734132	0.09954632	0.08140132	-0.29688732	-0.10373032	0.04922432
0.42784832	0.10084732	0.08319232	-0.30039632	-0.10186332	0.05332532
0.42818232	0.10214432	0.08488932	-0.30283732	-0.09924532	0.05706032
0.42859132	0.10349332	0.08648632	-0.30405232	-0.09616832	0.06094532
0.42936032	0.10492132	0.08802832	-0.30569432	-0.09591332	0.06433532
0.43001732	0.10630832	0.08937432	-0.30900732	-0.09447932	0.06729032
0.43093132	0.10774832	0.09058232	-0.31249132	-0.09520432	0.06949932
0.43195532	0.10922532	0.09163832	-0.31469432	-0.09642632	0.07111332
0.43278432	0.11072532	0.09252132	-0.31525732	-0.09779832	0.07255732
0.43366132	0.11232432	0.09331932	-0.31285632	-0.09889932	0.07384032
0.43437932	0.11400132	0.09401232	-0.30821032	-0.09790732	0.07476632
0.43483932	0.11572832	0.09459132	-0.30085232	-0.09761232	0.07639832
0.43528132	0.11754932	0.09509532	-0.29180332	-0.09475532	0.07747332
0.43531732	0.11932932	0.09543032	-0.28205332	-0.09111632	0.07873932
0.43539232	0.12119132	0.09570332	-0.26943632	-0.08606232	0.07915832
0.43508432	0.12298032	0.09582132	-0.25753432	-0.07785232	0.07925132
0.43493432	0.12481332	0.09590732	-0.24680232	-0.06966532	0.07877132
0.43467232	0.12660732	0.09588532	-0.24079532	-0.06133832	0.07794332
0.43472932	0.12846332	0.09585032	-0.23702932	-0.05511832	0.07744832
0.43508332	0.13039032	0.09582532	-0.23254432	-0.04958932	0.07712732
0.43548832	0.13232832	0.09577032	-0.22808632	-0.04425932	0.07623132
0.43587932	0.13430832	0.09569732	-0.22369132	-0.03948832	0.07609632
0.43615932	0.13633932	0.09560732	-0.21823132	-0.03297632	0.07646032
0.40944332	0.13211832	0.08966232	-0.32321632	-0.09344332	0.09208032
0.43661032	0.14065832	0.09535332	-0.20480432	-0.01662332	0.07615832
0.43654932	0.14276732	0.09504532	-0.19863032	-0.00755432	0.07550932
0.41182432	0.13427032	0.08963132	-0.30252932	-0.06767332	0.09056932
0.43677432	0.14684632	0.09403832	-0.19199032	0.00759132	0.07210532
0.43723432	0.14889232	0.09337732	-0.19017732	0.01354032	0.06931232
0.43777932	0.15097532	0.09263332	-0.18550332	0.02033532	0.06639232
0.43829932	0.15308432	0.09176332	-0.17970932	0.02533832	0.06332832
0.43882232	0.15512832	0.09079632	-0.17593132	0.03113632	0.06081132
0.43973032	0.15731332	0.08980732	-0.17162132	0.03502732	0.05870632
0.44046932	0.15948932	0.08867032	-0.16666232	0.04033632	0.05562132
0.44101432	0.16162132	0.08733032	-0.15807632	0.04383232	0.05193832
0.44171832	0.16370332	0.08588832	-0.14949032	0.04788732	0.04696032
0.44228132	0.16571632	0.08434932	-0.14092632	0.05393632	0.04105532
0.44285032	0.16777832	0.08279632	-0.13041832	0.05943332	0.03508432
0.44330032	0.16985932	0.08124532	-0.12035932	0.06697532	0.03017632
0.44376532	0.17199832	0.07974732	-0.11123332	0.07522332	0.02647532
0.44420932	0.17419632	0.07828932	-0.10408132	0.08375332	0.02381632
0.44465332	0.17639832	0.07687832	-0.09790632	0.09178732	0.02194332
0.44518332	0.17860632	0.07552632	-0.09222532	0.09979832	0.02045432
0.44562532	0.18080432	0.07416132	-0.08459432	0.10606532	0.01889332
0.44620432	0.18299632	0.07280532	-0.07446832	0.11052132	0.01773132
0.44682832	0.18511632	0.07148832	-0.06690432	0.11555932	0.01679232
0.44772632	0.18721832	0.07024732	-0.05765132	0.11872932	0.01604832
0.44870332	0.18920332	0.06910632	-0.05188532	0.12182332	0.01575032
0.44972032	0.19117332	0.06801432	-0.04600032	0.12596532	0.01617832
0.45066132	0.19309932	0.06696432	-0.04049032	0.13043432	0.01704032
0.45193932	0.19511032	0.06605932	-0.03690632	0.13408232	0.01838032
0.45330232	0.19716432	0.06525432	-0.03451632	0.13905832	0.01951932
0.45476032	0.19928732	0.06453632	-0.03388632	0.14463132	0.02142832
0.45626932	0.20150332	0.06388332	-0.03180632	0.15060832	0.02342332
0.45779932	0.20391332	0.06324532	-0.02816432	0.15699032	0.02656032
0.45934932	0.20657132	0.06257832	-0.02057832	0.16450132	0.03013432
0.46093232	0.20940132	0.06187132	-0.01038632	0.17047832	0.03486932
0.46253432	0.21224332	0.06113832	0.00140732	0.17609932	0.03973032
0.46416832	0.21496432	0.06042232	0.01290232	0.18087232	0.04492132
0.46590632	0.21759132	0.05979232	0.02363332	0.18716532	0.04964732
0.46787132	0.22030632	0.05927132	0.03321732	0.19400832	0.05498832
0.47017232	0.22330732	0.05887432	0.04096732	0.20114832	0.06149432
0.47261932	0.22651832	0.05855132	0.04740332	0.20698332	0.06935232
0.47542232	0.22994432	0.05831632	0.05270732	0.21072832	0.07882932
0.47855132	0.23350232	0.05817832	0.05605832	0.21305732	0.08851632
0.48202332	0.23715732	0.05814432	0.05647132	0.21432132	0.09824632
0.48570732	0.24086632	0.05814832	0.05504432	0.21501632	0.10767732
0.48964232	0.24467832	0.05816432	0.05277732	0.21625232	0.11651132
0.49383032	0.24859732	0.05819232	0.05102232	0.21832932	0.12431532
0.49819832	0.25259832	0.05824732	0.04676632	0.22082332	0.13214732
0.50288432	0.25676432	0.05828832	0.04320332	0.22400232	0.13968432
0.50764732	0.26096832	0.05823532	0.03954932	0.22620632	0.14685032
0.51262132	0.26520932	0.05811132	0.03528132	0.22706132	0.15329532
0.51806832	0.26945732	0.05800432	0.02805732	0.22488332	0.15815132
0.52394832	0.27358332	0.05795732	0.01596132	0.22210232	0.16088032
0.53044832	0.27759732	0.05799632	-0.00210632	0.21902832	0.16141732
0.53734532	0.28147332	0.05807932	-0.02590732	0.21643032	0.16022132
0.54449732	0.28531832	0.05813032	-0.05344132	0.21456032	0.15860832
0.55178432	0.28922932	0.05807932	-0.08246532	0.21314232	0.15655932
0.55904732	0.29320232	0.05787232	-0.10998132	0.21212332	0.15429532
0.56632832	0.29728932	0.05752232	-0.13410932	0.21229432	0.15160232
0.57355932	0.30147032	0.05703632	-0.15598032	0.21382032	0.14918132
0.58040232	0.30557532	0.05640832	-0.17499732	0.21705132	0.14757832
0.58700932	0.30971432	0.05561832	-0.18817732	0.22143332	0.14573832
0.59352232	0.31394932	0.05469132	-0.19614532	0.22566632	0.14343232
0.59960432	0.31805332	0.05362432	-0.20046632	0.23096132	0.14075532
0.60601332	0.32235932	0.05248632	-0.20225532	0.23568532	0.13804232
0.61222432	0.32655232	0.05126232	-0.20464532	0.24026732	0.13461632
0.61836732	0.33064232	0.04999832	-0.20741032	0.24444332	0.12990832
0.62457232	0.33470932	0.04869432	-0.20995132	0.24669332	0.12533032
0.63089532	0.33874132	0.04735132	-0.21069632	0.24737132	0.12138232
0.63734732	0.34270132	0.04599432	-0.21043732	0.24683532	0.11647432
0.64357632	0.34645732	0.04463432	-0.21161232	0.24630832	0.11149132
0.64957232	0.35012132	0.04338032	-0.21487532	0.24662832	0.10676832
0.65540032	0.35386432	0.04231732	-0.22076032	0.24805932	0.10327632
0.66185532	0.35819332	0.04155132	-0.22672932	0.25012832	0.10188932
0.66812432	0.36280032	0.04094132	-0.23224232	0.25514032	0.10175032
0.67324332	0.36709732	0.04031632	-0.23824932	0.26080832	0.10261232
0.67906032	0.37191432	0.03971032	-0.23871332	0.26400132	0.10366832
0.68444032	0.37647632	0.03901632	-0.23859732	0.27142632	0.10286032
0.68962332	0.38075432	0.03823632	-0.23903732	0.27308732	0.10121132
0.69523732	0.38513432	0.03735032	-0.23684032	0.27399632	0.09833232
0.70102632	0.38939532	0.03634032	-0.23225732	0.27483832	0.09363932
0.70659932	0.39334832	0.03515332	-0.22805332	0.27397932	0.08697032
0.71170732	0.39694832	0.03375632	-0.22350432	0.27171632	0.07839632
0.71713532	0.40079032	0.03226632	-0.21836132	0.26991632	0.06863332
0.72208032	0.40458432	0.03060832	-0.21065032	0.27081532	0.05815832
0.72693432	0.40859332	0.02888532	-0.19783932	0.27373232	0.04753732
0.73133032	0.41251532	0.02714832	-0.18406432	0.27714232	0.03674532
0.73463432	0.41593832	0.02540632	-0.17482432	0.28234932	0.02645332
0.73907532	0.42015532	0.02379432	-0.16126232	0.28626332	0.01710232
0.74310632	0.42403832	0.02221432	-0.15090032	0.28746232	0.00817132
0.74669832	0.42756932	0.02068932	-0.14527432	0.28981732	0.00068632
0.75080632	0.43126232	0.01924032	-0.13424532	0.28870932	-0.00742132
0.75563132	0.43522632	0.01796132	-0.12564132	0.28505232	-0.01506232
0.75919332	0.43840732	0.01675132	-0.12441832	0.28227532	-0.02125532
0.76355832	0.44206932	0.01565332	-0.12215632	0.27872732	-0.02726232
0.76801532	0.44584232	0.01462432	-0.11582032	0.27464432	-0.03425532
0.77197632	0.44936732	0.01360532	-0.11375732	0.27122232	-0.03831932
0.77569932	0.45278032	0.01258232	-0.10888332	0.26746932	-0.04503332
0.77947132	0.45615532	0.01155832	-0.10333132	0.26327432	-0.05185132
0.78307732	0.45938732	0.01055432	-0.09957932	0.25815332	-0.05772532
0.78681532	0.46271332	0.00959032	-0.09544532	0.25262832	-0.06346632
0.79036932	0.46577632	0.00859532	-0.09232632	0.24579532	-0.06839032
0.79461632	0.46905732	0.00756132	-0.08671432	0.23751432	-0.07493632
0.79815232	0.47184332	0.00657132	-0.08481232	0.22913332	-0.08009532
0.80133432	0.47436032	0.00561432	-0.08289132	0.22079632	-0.08508332
0.80501332	0.47704932	0.00471332	-0.08196032	0.21079532	-0.08951432
0.80887232	0.47980032	0.00386732	-0.08037932	0.19993732	-0.09497732
0.81249132	0.48238132	0.00309832	-0.07658932	0.18972632	-0.09967232
0.81615632	0.48496032	0.00244332	-0.07510332	0.17825632	-0.10368832
0.81968232	0.48741932	0.00190632	-0.07179632	0.16712332	-0.10713832
0.82303132	0.48976132	0.00147832	-0.06762532	0.15693132	-0.11020532
0.82664532	0.49227232	0.00116632	-0.06737832	0.14555132	-0.11199732
0.82974032	0.49447332	0.00094032	-0.06426632	0.13517732	-0.11436032
0.83329132	0.49695932	0.00079832	-0.06184832	0.12279932	-0.11508232
0.83653232	0.49923332	0.00076032	-0.06033732	0.11111432	-0.11606932
0.83985032	0.50156432	0.00082032	-0.05941532	0.09825032	-0.11650132
0.84342432	0.50408432	0.00104232	-0.05873432	0.08464432	-0.11722832
0.84713132	0.50679232	0.00146632	-0.06102032	0.07116032	-0.11687432
0.85048232	0.50925332	0.00202132	-0.06499332	0.05740232	-0.11569732
0.85391532	0.51176532	0.00269232	-0.06905732	0.04272832	-0.11441032
0.85707032	0.51416632	0.00349632	-0.07463632	0.02974332	-0.11303732
0.86074932	0.51690232	0.00441832	-0.07804832	0.01611932	-0.11112832
0.86403532	0.51939532	0.00536432	-0.07872132	0.00429132	-0.10816932
0.86734932	0.52192732	0.00630232	-0.07929432	-0.00674332	-0.10424332
0.87077932	0.52454732	0.00722832	-0.07935332	-0.01712332	-0.09979732
0.87396832	0.52695232	0.00807732	-0.08091232	-0.02859532	-0.09489232
0.87734532	0.52946032	0.00884832	-0.07930032	-0.04025232	-0.09023032
0.88066732	0.53187732	0.00949732	-0.07631532	-0.05132232	-0.08583132
0.88432032	0.53447032	0.01006632	-0.06757332	-0.06090632	-0.08232732
0.88817932	0.53719832	0.01055432	-0.05889932	-0.06746632	-0.07821132
0.96936732	0.58675832	-0.01076032	-0.03545632	-0.20055332	-0.01308232
0.97246432	0.58789532	-0.01192432	-0.05650232	-0.25675932	-0.00878332
0.97229232	0.58679032	-0.01295832	-0.12207832	-0.29134432	-0.00313732
0.97318532	0.58600732	-0.01400732	-0.16527332	-0.29348932	0.00475232
0.97825132	0.58757132	-0.01513232	-0.16224732	-0.29849432	0.00887332
0.98201132	0.58830432	-0.01619932	-0.17007232	-0.31513632	0.01440632
0.98335232	0.58757232	-0.01716932	-0.19051032	-0.31816832	0.02241232
0.98905632	0.58951732	-0.01819532	-0.18413132	-0.32542332	0.02832232
0.99289632	0.59043232	-0.01913432	-0.18452932	-0.33093132	0.03616532
0.99368632	0.58952632	-0.01996532	-0.20197532	-0.33526832	0.04447232
0.99745232	0.59032332	-0.02092632	-0.20182532	-0.34087332	0.05140432
1.00083032	0.59096632	-0.02193932	-0.20207932	-0.34170932	0.05769932
1.00292032	0.59094332	-0.02301532	-0.20855232	-0.34220532	0.06368332
1.00611032	0.59152032	-0.02414232	-0.20562932	-0.34180932	0.06787432
1.00916032	0.59202132	-0.02526632	-0.20215432	-0.34379132	0.07164132
1.01035032	0.59152132	-0.02630532	-0.21021532	-0.33891332	0.07534732
1.01203032	0.59144632	-0.02732132	-0.21522532	-0.34368732	0.07895732
1.01387032	0.59158232	-0.02829432	-0.21857432	-0.33702532	0.08366832
1.01639032	0.59218732	-0.02925732	-0.21806832	-0.32825032	0.08849432
1.01954032	0.59331832	-0.03023132	-0.21557832	-0.32699632	0.09347632
1.02218032	0.59426932	-0.03123132	-0.21505932	-0.32715732	0.09749332
1.02375032	0.59466332	-0.03230832	-0.21983932	-0.32231332	0.10103832
1.02541032	0.59518232	-0.03351132	-0.22294832	-0.31686732	0.10386532
1.02737032	0.59592132	-0.03486832	-0.22206232	-0.31405332	0.10553532
1.02815032	0.59601932	-0.03626932	-0.22362932	-0.30517332	0.10732532
1.02974032	0.59667332	-0.03780432	-0.21902232	-0.29826832	0.10818032
1.03055032	0.59697532	-0.03929432	-0.21440532	-0.28531932	0.10952532
1.03149032	0.59734632	-0.04080832	-0.20716932	-0.27389132	0.11014032
1.03379032	0.59841532	-0.04237332	-0.19925732	-0.26602732	0.10932532
1.03556032	0.59909532	-0.04391932	-0.19234232	-0.25937532	0.10854932
1.03663032	0.59925232	-0.04538932	-0.19140232	-0.25042532	0.10935632
1.03825032	0.59964132	-0.04684932	-0.18835432	-0.24363332	0.10958532
1.03867032	0.59930232	-0.04810332	-0.19279632	-0.23762332	0.11053432
1.04068032	0.59984032	-0.04933632	-0.19407632	-0.23665432	0.11127732
1.04251032	0.60028532	-0.05049432	-0.19685832	-0.23866032	0.11146832
1.04380032	0.60042232	-0.05152032	-0.20286732	-0.23653132	0.11209332
1.04552032	0.60079832	-0.05249532	-0.20802332	-0.23582132	0.11296732
1.04783032	0.60147132	-0.05348932	-0.20908832	-0.23442832	0.11261232
1.04996032	0.60206332	-0.05448132	-0.21333532	-0.23665332	0.11309132
1.05088032	0.60202132	-0.05542332	-0.21988232	-0.23655232	0.11273732
1.05192032	0.60215832	-0.05633732	-0.22276932	-0.23484432	0.11265932
1.05423032	0.60310732	-0.05735332	-0.22041332	-0.23904232	0.11199432
1.05441032	0.60290732	-0.05830032	-0.22360032	-0.23694132	0.11143932
1.05535032	0.60321432	-0.05928232	-0.22680432	-0.23607232	0.11095032
1.05638032	0.60361032	-0.06033732	-0.22799732	-0.23617932	0.10976932
1.05679032	0.60368032	-0.06142332	-0.23129332	-0.23647932	0.10794332
1.05797032	0.60422332	-0.06266932	-0.23612232	-0.23739032	0.10587832
1.05761032	0.60393132	-0.06392132	-0.24113132	-0.23440632	0.10480332
1.05785032	0.60401532	-0.06524332	-0.24356932	-0.23305732	0.10231832
1.05805032	0.60414232	-0.06658932	-0.24609632	-0.23098232	0.10013532
1.05780032	0.60406532	-0.06790832	-0.24592332	-0.22683232	0.09912032
1.05745032	0.60400732	-0.06917932	-0.24574332	-0.22411932	0.09750332
1.05730032	0.60412132	-0.07038432	-0.24160232	-0.22148832	0.09519432
1.05726032	0.60430832	-0.07146632	-0.24047032	-0.21967032	0.09389232
1.05635032	0.60397432	-0.07235432	-0.23802232	-0.21632932	0.09315032
1.05673032	0.60430732	-0.07312632	-0.23649432	-0.21574432	0.09212932
1.05687032	0.60442432	-0.07367432	-0.23540532	-0.21598032	0.09150632
1.05688032	0.60441832	-0.07402832	-0.23666232	-0.21514332	0.09088432
1.05693032	0.60438532	-0.07421432	-0.23710132	-0.21679632	0.09011032
1.05622032	0.60393132	-0.07409732	-0.23798532	-0.21432832	0.09069432
1.05674032	0.60421132	-0.07378432	-0.23331832	-0.21507432	0.09175432
1.05681032	0.60433432	-0.07311832	-0.23311032	-0.21607832	0.09384532
1.05632032	0.60423032	-0.07215832	-0.23014032	-0.21413332	0.09720632
1.05598032	0.60422632	-0.07099132	-0.22727032	-0.21280132	0.10002532
1.05550032	0.60418032	-0.06961732	-0.22381632	-0.20996232	0.10322332
1.05491032	0.60409532	-0.06813232	-0.22094232	-0.20779532	0.10775532
1.05436032	0.60397932	-0.06650932	-0.21700132	-0.20578132	0.11030132
1.05402032	0.60399032	-0.06482632	-0.21290032	-0.20383432	0.11399232
1.05304032	0.60361932	-0.06304232	-0.21139832	-0.20071332	0.11846132
1.05239032	0.60342732	-0.06124632	-0.20789832	-0.19875432	0.12224232
1.05140032	0.60299932	-0.05944732	-0.20756432	-0.19632132	0.12660732
1.05051032	0.60263532	-0.05765132	-0.20577032	-0.19298732	0.13046832
1.04934032	0.60211032	-0.05587432	-0.20334232	-0.19070332	0.13466832
1.04800032	0.60153232	-0.05411732	-0.20087032	-0.18706332	0.13873432
1.04640032	0.60080732	-0.05242532	-0.19590132	-0.18365232	0.14301032
1.04443032	0.59989432	-0.05080732	-0.19378732	-0.17733632	0.14794332
1.04305032	0.59926832	-0.04936932	-0.18718332	-0.17419332	0.15317532
1.04236032	0.59899032	-0.04812132	-0.18188132	-0.17093632	0.15676032
1.04103032	0.59830832	-0.04702232	-0.17901232	-0.16657132	0.15988732
1.04023032	0.59785232	-0.04615032	-0.17535832	-0.16333732	0.16267932
1.03911032	0.59716932	-0.04546532	-0.17453232	-0.15929032	0.16562932
1.03871032	0.59683932	-0.04505232	-0.16992632	-0.15592232	0.16656032
1.03768032	0.59606132	-0.04480932	-0.17042832	-0.15167032	0.16936632
1.03683032	0.59533032	-0.04483732	-0.17038832	-0.14985932	0.17045032
1.03690032	0.59511032	-0.04516532	-0.16897532	-0.14920132	0.17126132
1.03600032	0.59435032	-0.04570532	-0.16732632	-0.14589132	0.17220432
1.03589032	0.59405032	-0.04651732	-0.16489332	-0.14499932	0.17305732
1.03569032	0.59365632	-0.04759332	-0.16312032	-0.14393932	0.17380132
1.03550032	0.59318432	-0.04892932	-0.16622132	-0.14392332	0.17487632
1.03632032	0.59319232	-0.05063032	-0.16694332	-0.14596932	0.17279532
1.03795032	0.59354532	-0.05272732	-0.17002232	-0.14967232	0.16993532
1.03881032	0.59339732	-0.05512832	-0.17809732	-0.15700332	0.16656132
1.04033032	0.59359832	-0.05797332	-0.18350832	-0.16438032	0.16024332
1.04190032	0.59383032	-0.06121132	-0.18649532	-0.16949832	0.15380932
1.04487032	0.59486732	-0.06499932	-0.19232432	-0.17830532	0.14497732
1.04728032	0.59559032	-0.06916432	-0.19590632	-0.18366832	0.13526132
1.05046032	0.59674532	-0.07384532	-0.20441732	-0.19025232	0.12338032
1.05497032	0.59870532	-0.07912732	-0.20490932	-0.19832632	0.10798932
1.05745032	0.59959532	-0.08463632	-0.20353332	-0.20053532	0.09078732
1.05737032	0.59913432	-0.09015432	-0.20369832	-0.19550732	0.07376832
1.05690032	0.59870332	-0.09560032	-0.19625532	-0.18766332	0.05660032
1.05242032	0.59625632	-0.10031932	-0.18296432	-0.16988132	0.04011932
1.03120032	0.58518432	-0.10167032	-0.16768432	-0.10782032	0.04040432
1.03202032	0.58705732	-0.10185132	-0.16323132	-0.11191632	0.05153132
1.03181032	0.58719932	-0.10233732	-0.16788732	-0.11078332	0.05489832
1.03125032	0.58714532	-0.10265032	-0.15725132	-0.11178332	0.05474732
1.03115032	0.58703032	-0.10249232	-0.15406932	-0.11176732	0.05207832
1.03152032	0.58698032	-0.10203632	-0.14677332	-0.11297532	0.04837332
1.03255032	0.58737932	-0.10097632	-0.14163632	-0.11878532	0.04474832
1.03612032	0.58942932	-0.09923232	-0.14294832	-0.12669632	0.04717632
1.04198032	0.59292232	-0.09670032	-0.14244832	-0.14097032	0.05299832
1.04774032	0.59642832	-0.09328732	-0.14807532	-0.15610632	0.06457332
1.05162032	0.59889332	-0.08910432	-0.14809632	-0.17011632	0.07792632
1.05451032	0.60077632	-0.08451232	-0.14702032	-0.18158032	0.09222532
1.05377032	0.60054032	-0.07955932	-0.14949532	-0.18448932	0.10853632
1.05108032	0.59910532	-0.07457832	-0.15593432	-0.18271932	0.12484032
1.04737032	0.59695132	-0.06981432	-0.15504232	-0.17760032	0.13678332
1.04439032	0.59505232	-0.06549332	-0.15062432	-0.17156032	0.14564132
1.04209032	0.59337632	-0.06155132	-0.14306332	-0.16752232	0.15210832
1.04045032	0.59198332	-0.05804032	-0.14186432	-0.16293032	0.15860132
1.03835032	0.59029932	-0.05475532	-0.14129532	-0.15560932	0.16294332
1.03680032	0.58888532	-0.05174432	-0.14095132	-0.15011732	0.16739232
1.03581032	0.58778832	-0.04898832	-0.14134732	-0.14691432	0.17188432
1.03528032	0.58693132	-0.04648432	-0.14429232	-0.14748432	0.17405532
1.03448032	0.58590332	-0.04419832	-0.14843532	-0.14678932	0.17715932
1.03414032	0.58512832	-0.04217132	-0.15317432	-0.14627332	0.17920832
1.03370032	0.58429432	-0.04037932	-0.15715832	-0.14717032	0.18090632
1.03360032	0.58370332	-0.03883732	-0.15731032	-0.14644032	0.18202432
1.03268032	0.58270332	-0.03746232	-0.15936132	-0.14363632	0.18328132
1.03208032	0.58199332	-0.03624332	-0.15974732	-0.14049832	0.18456632
1.03119032	0.58117632	-0.03516632	-0.15775532	-0.13589632	0.18436332
1.03010032	0.58030732	-0.03419932	-0.15780432	-0.13097132	0.18588732
1.02925032	0.57964332	-0.03334132	-0.15543432	-0.12709132	0.18624532
1.02870032	0.57921832	-0.03256932	-0.15501532	-0.12417632	0.18806432
1.02738032	0.57835432	-0.03185232	-0.15698232	-0.11820532	0.18901832
1.02685032	0.57790632	-0.03126932	-0.15582532	-0.11649732	0.18921432
1.02644032	0.57746032	-0.03076432	-0.15710332	-0.11432232	0.18947532
1.02558032	0.57674632	-0.03034132	-0.15855432	-0.11070032	0.18887832
1.02477032	0.57599532	-0.03000232	-0.16356632	-0.10924932	0.18818232
1.02452032	0.57551332	-0.02972632	-0.16682132	-0.10848832	0.18731932
1.02467032	0.57525332	-0.02952732	-0.16871732	-0.10835632	0.18576432
1.02523032	0.57524932	-0.02941232	-0.16848732	-0.10991132	0.18412232
1.02493032	0.57478132	-0.02927632	-0.17130632	-0.10984232	0.18287632
1.02491032	0.57450532	-0.02913232	-0.17266932	-0.11093932	0.18134932
1.02552032	0.57458532	-0.02898932	-0.17391432	-0.11250932	0.17991432
1.02465032	0.57387932	-0.02878432	-0.17923532	-0.11207332	0.17939032
1.02503032	0.57387732	-0.02860632	-0.18186732	-0.11578132	0.17834632
1.02471032	0.57351532	-0.02834532	-0.18743932	-0.11474432	0.17737532
1.02407032	0.57299032	-0.02804832	-0.19376732	-0.11378732	0.17672532
1.02399032	0.57278232	-0.02773732	-0.20080232	-0.11479632	0.17572932
1.02403032	0.57260532	-0.02744432	-0.20815932	-0.11775632	0.17544632
1.02401032	0.57233632	-0.02717932	-0.21721632	-0.11895232	0.17371232
1.02301032	0.57141432	-0.02691032	-0.22763332	-0.11860332	0.17323332
1.02294032	0.57095832	-0.02668632	-0.23760132	-0.12137432	0.17162932
1.02236032	0.57018032	-0.02642332	-0.24879632	-0.12117232	0.17050632
1.02293032	0.57003532	-0.02618432	-0.25996232	-0.12432132	0.16918932
1.02236032	0.56919332	-0.02592632	-0.27361832	-0.12590332	0.16820932
1.02272032	0.56881832	-0.02575532	-0.28573332	-0.12991432	0.16647132
1.02307032	0.56841632	-0.02559932	-0.29748332	-0.13426032	0.16489632
1.02286032	0.56773732	-0.02543532	-0.30895732	-0.13993732	0.16356132
1.02298032	0.56726032	-0.02527332	-0.31885132	-0.14543632	0.16230732
1.02181032	0.56607532	-0.02507532	-0.33152832	-0.14461832	0.16089132
1.02210032	0.56575032	-0.02489932	-0.33885832	-0.14682032	0.16030232
1.02069032	0.56452232	-0.02466632	-0.34911032	-0.14340332	0.15973432
1.02040032	0.56394132	-0.02445532	-0.35606032	-0.14596332	0.15928032
1.01928032	0.56289832	-0.02425332	-0.36437132	-0.14705632	0.15911232
1.01790032	0.56171332	-0.02405932	-0.37138432	-0.14454732	0.15843632
1.01785032	0.56128932	-0.02389532	-0.37368032	-0.14344932	0.15760632
1.01723032	0.56062132	-0.02364432	-0.37548932	-0.14176832	0.15754232
1.01552032	0.55942732	-0.02332132	-0.37763432	-0.13921932	0.15785332
1.01395032	0.55839332	-0.02294832	-0.37821332	-0.13446632	0.15817532
1.01263032	0.55755632	-0.02250632	-0.37856832	-0.13137132	0.15900732
1.01105032	0.55660832	-0.02199732	-0.37781332	-0.12772632	0.15969632
1.00976032	0.55583832	-0.02138232	-0.37561732	-0.12525132	0.16070232
1.00828032	0.55499932	-0.02060832	-0.37551432	-0.12265932	0.16282532
1.00690032	0.55421232	-0.01967032	-0.37514332	-0.12106632	0.16540532
1.00519032	0.55328432	-0.01859332	-0.37482932	-0.12041632	0.16893432
1.00317032	0.55216332	-0.01738732	-0.37596032	-0.11985032	0.17423032
1.00206032	0.55155232	-0.01608632	-0.37451232	-0.12128832	0.17739132
1.00075032	0.55081432	-0.01471332	-0.37301632	-0.12227232	0.18096532
0.99799032	0.54925932	-0.01324232	-0.37386832	-0.12074332	0.18517132
0.99699832	0.54867132	-0.01172032	-0.37132332	-0.12432832	0.18828332
0.99448932	0.54721732	-0.01011832	-0.37206632	-0.12440132	0.19224332
0.99274732	0.54619932	-0.00848732	-0.37088832	-0.12563432	0.19566232
0.99081432	0.54506032	-0.00681132	-0.37169832	-0.12762332	0.19898632
0.98855432	0.54376432	-0.00514132	-0.37199432	-0.12777932	0.20237032
0.98686632	0.54278332	-0.00355932	-0.37078032	-0.12944632	0.20500732
0.98479732	0.54160132	-0.00203232	-0.37040932	-0.12928132	0.20728732
0.98207032	0.54005232	-0.00060532	-0.37131432	-0.12862832	0.20896832
0.97960632	0.53864932	0.00069532	-0.37114532	-0.12836332	0.20957932
0.97722032	0.53734832	0.00190932	-0.37110532	-0.12723232	0.21127732
0.97476932	0.53609932	0.00308032	-0.36658032	-0.12634532	0.21161532
0.97158032	0.53455832	0.00421132	-0.36350832	-0.12465632	0.21376132
0.96945932	0.53369732	0.00532732	-0.35710032	-0.12387232	0.21509532
0.96661432	0.53244932	0.00638532	-0.35292732	-0.12340832	0.21725832
0.96337132	0.53097332	0.00737032	-0.35026132	-0.12320432	0.21992432
0.96044932	0.52963732	0.00826732	-0.34767632	-0.12359532	0.22149232
0.95777732	0.52838132	0.00904632	-0.34561532	-0.12379132	0.22127732
0.95496332	0.52697732	0.00970832	-0.34428932	-0.12456832	0.22078532
0.95150532	0.52516032	0.01026332	-0.34392532	-0.12418132	0.21939432
0.94873532	0.52363632	0.01076532	-0.34328832	-0.12563332	0.21734832
0.94634632	0.52228732	0.01122132	-0.34364532	-0.12811432	0.21436932
0.94376232	0.52080932	0.01165932	-0.34439432	-0.13037632	0.21224032
0.94045532	0.51892332	0.01210232	-0.34714232	-0.13111332	0.21020032
0.93728132	0.51715532	0.01255732	-0.35030832	-0.13161032	0.20845632
0.93405432	0.51538932	0.01304432	-0.35301032	-0.13214932	0.20815132
0.93106932	0.51382632	0.01354332	-0.35550332	-0.13158732	0.20760532
0.92778932	0.51208132	0.01402832	-0.35797132	-0.13118932	0.20873532
0.92414432	0.51011832	0.01446732	-0.36112032	-0.12890732	0.20873632
0.92036332	0.50803932	0.01483132	-0.36241932	-0.12579632	0.20865132
0.91711532	0.50620232	0.01516232	-0.36225732	-0.12542132	0.20855432
0.91345432	0.50413432	0.01544432	-0.36216132	-0.12306732	0.20858332
0.91008932	0.50219932	0.01573732	-0.36108632	-0.12204432	0.20851732
0.90684332	0.50036032	0.01608132	-0.35937732	-0.12280932	0.20903332
0.90341732	0.49849032	0.01648732	-0.35778932	-0.12250132	0.21056032
0.89991232	0.49662032	0.01696532	-0.35686332	-0.12247132	0.21212332
0.89692732	0.49505032	0.01751332	-0.35665532	-0.12418432	0.21401032
0.89366232	0.49331932	0.01810232	-0.35673532	-0.12489932	0.21659032
0.89061432	0.49171732	0.01874432	-0.35762232	-0.12625832	0.21881032
0.88742632	0.49002432	0.01942732	-0.35952532	-0.12774532	0.22091232
0.88445332	0.48842832	0.02016032	-0.36202932	-0.12990032	0.22372232
0.88076232	0.48643032	0.02089732	-0.36542432	-0.13047732	0.22613832
0.87754632	0.48471832	0.02164532	-0.36763332	-0.13254032	0.22840732
0.87440232	0.48304432	0.02240232	-0.36908132	-0.13489832	0.23099232
0.87066432	0.48107832	0.02313332	-0.37107032	-0.13477132	0.23344932
0.86731832	0.47939132	0.02385232	-0.37086132	-0.13464532	0.23545532
0.86338532	0.47743332	0.02450832	-0.37027732	-0.13461832	0.23809732
0.85951032	0.47558732	0.02507132	-0.36913632	-0.13217332	0.24071832
0.85523832	0.47347732	0.02553432	-0.36812032	-0.12948732	0.24223832
0.85141832	0.47150332	0.02589632	-0.36571432	-0.12629432	0.24312632
0.84700732	0.46913332	0.02617932	-0.36342632	-0.12057432	0.24258532
0.84358232	0.46727132	0.02644932	-0.35887932	-0.11671932	0.24154132
0.83939832	0.46503232	0.02673532	-0.35687232	-0.11177432	0.24127832
0.83563132	0.46305632	0.02708532	-0.35423432	-0.10850232	0.24123332
0.83187232	0.46111632	0.02752532	-0.35137532	-0.10501432	0.24138332
0.82836532	0.45931932	0.02805832	-0.34817932	-0.10239332	0.24163532
0.82493932	0.45751532	0.02869732	-0.34568932	-0.10060732	0.24137832
0.82146832	0.45564832	0.02941332	-0.34457732	-0.09713232	0.24135632
0.81882432	0.45420832	0.03022132	-0.34122232	-0.09526432	0.24070032
0.81502832	0.45209632	0.03105732	-0.33972432	-0.09141132	0.24071632
0.81168832	0.45023632	0.03198232	-0.33749432	-0.08779332	0.24210032
0.80875732	0.44857332	0.03299132	-0.33404032	-0.08480332	0.24315332
0.80559432	0.44669532	0.03401532	-0.33029632	-0.08192432	0.24559032
0.80277432	0.44489632	0.03505632	-0.32759732	-0.07882032	0.24770532
0.80051432	0.44325332	0.03608732	-0.32381432	-0.07756032	0.25002932
0.79799632	0.44130132	0.03705132	-0.32142732	-0.07536532	0.25109132
0.79594732	0.43940632	0.03796332	-0.31821932	-0.07316232	0.25225132
0.79336632	0.43694932	0.03881532	-0.31854032	-0.07049132	0.25239832
0.79183032	0.43489332	0.03969332	-0.31737432	-0.06982232	0.25295732
0.79073732	0.43294132	0.04058032	-0.31553732	-0.06922632	0.25335732
0.78979432	0.43096632	0.04144632	-0.31299232	-0.06727632	0.25371732
0.78828032	0.42853432	0.04226332	-0.31220232	-0.06471732	0.25426132
0.78790332	0.42651432	0.04312732	-0.30958032	-0.06376932	0.25575332
0.78722832	0.42414532	0.04394732	-0.30947632	-0.06048332	0.25640132
0.78732432	0.42197332	0.04478032	-0.30905432	-0.05929532	0.25751132
0.78783132	0.41980232	0.04561832	-0.31053632	-0.05911632	0.25882932
0.78886432	0.41771732	0.04644932	-0.31090732	-0.05961432	0.26045232
0.78938532	0.41515932	0.04723132	-0.31265432	-0.05945432	0.26230032
0.79063032	0.41276832	0.04804932	-0.31421932	-0.06198032	0.26488132
0.79210932	0.41029132	0.04886832	-0.31540732	-0.06555332	0.26712732
0.79381532	0.40769732	0.04968132	-0.31757732	-0.06921232	0.26837732
0.79556232	0.40494732	0.05047932	-0.32043132	-0.07417632	0.27017232
0.79762832	0.40218732	0.05129432	-0.32220132	-0.07885632	0.27227932
0.80013732	0.39952832	0.05212932	-0.32307332	-0.08341932	0.27420232
0.80306132	0.39684732	0.05296732	-0.32296032	-0.08851932	0.27614332
0.80584732	0.39393832	0.05371132	-0.32200432	-0.09283932	0.27855832
0.80853032	0.39079132	0.05441232	-0.32099232	-0.09594132	0.28026332
0.81184732	0.38774032	0.05511232	-0.31703332	-0.10095332	0.28225032
0.81446632	0.38416132	0.05572732	-0.31556932	-0.10207332	0.28349832
0.81805032	0.38079932	0.05643832	-0.31317032	-0.10685032	0.28505432
0.82156232	0.37722032	0.05713532	-0.31218932	-0.10973732	0.28687132
0.82558032	0.37365032	0.05787932	-0.31126532	-0.11242332	0.28786332
0.82961932	0.36988732	0.05859732	-0.31081032	-0.12072032	0.29036532
0.83307332	0.36561832	0.05925332	-0.31158532	-0.12394432	0.29125532
0.83670332	0.36123832	0.05987632	-0.31091332	-0.12830632	0.29310632
0.84065132	0.35685332	0.06048032	-0.30798732	-0.13349632	0.29526132
0.84461632	0.35227432	0.06108632	-0.30513832	-0.13864332	0.29744832
0.84879132	0.34763832	0.06171332	-0.30119232	-0.14308732	0.30043232
0.85293232	0.34282432	0.06233932	-0.29679832	-0.14873132	0.30395532
0.85847832	0.33842832	0.06307332	-0.28940932	-0.15600532	0.30796032
0.86353432	0.33366932	0.06375832	-0.28281432	-0.16174832	0.31263632
0.86798432	0.32853832	0.06436332	-0.27839332	-0.16391632	0.31614732
0.87249832	0.32319532	0.06493432	-0.27329432	-0.16758532	0.31992732
0.87830832	0.31816232	0.06555932	-0.26586932	-0.17443032	0.32378732
0.88471932	0.31313732	0.06619332	-0.25832832	-0.18157532	0.32709832
0.89017332	0.30763832	0.06675132	-0.25488132	-0.18471532	0.32908132
0.89426232	0.30156432	0.06725532	-0.25476932	-0.19125432	0.33169532
0.89934732	0.29574132	0.06781932	-0.25222232	-0.19492532	0.33355032
0.90421332	0.28975632	0.06839032	-0.24841932	-0.20861032	0.33730632
0.90927032	0.28369432	0.06897332	-0.24330532	-0.21081932	0.33905332
0.91376232	0.27743532	0.06954132	-0.23735132	-0.21771332	0.34270532
0.91764132	0.27096732	0.07010332	-0.23564332	-0.22861232	0.34648032
0.92023132	0.26406932	0.07062132	-0.23366632	-0.23267432	0.35028932
0.92460532	0.25765832	0.07130032	-0.22495832	-0.23553132	0.35366232
0.92817832	0.25106532	0.07190232	-0.21860432	-0.24022732	0.35808032
0.93079532	0.24416232	0.07241132	-0.21366932	-0.23674032	0.36078132
0.93481232	0.23761232	0.07295432	-0.20592632	-0.24191332	0.36406932
0.93837832	0.23090132	0.07335132	-0.20345732	-0.24616932	0.36708832
0.94251332	0.22421832	0.07372432	-0.19846832	-0.25246932	0.36929632
0.94612632	0.21735532	0.07396032	-0.19645032	-0.25168032	0.36949732
0.95024132	0.21055632	0.07417132	-0.19647132	-0.24835432	0.37033132
0.95382032	0.20359832	0.07429632	-0.19526232	-0.25729232	0.37127032
0.95573032	0.19627432	0.07423432	-0.20308032	-0.26522732	0.37199732
0.95891432	0.18917132	0.07425832	-0.20253332	-0.26623332	0.37207132
0.96241532	0.18209332	0.07425632	-0.20410432	-0.27000332	0.37116832
0.96647332	0.17508132	0.07427232	-0.20229432	-0.26945032	0.37007932
0.97047532	0.16799332	0.07424732	-0.19635732	-0.26714032	0.36982432
0.97379232	0.16072332	0.07413932	-0.18758632	-0.26428532	0.36875632
0.97615832	0.15326732	0.07390032	-0.18185232	-0.26280032	0.36783132
0.97800332	0.14569232	0.07359232	-0.17582232	-0.25680032	0.36633032
0.97827032	0.13795832	0.07310432	-0.17413132	-0.25255432	0.36508732
0.98096132	0.13061432	0.07267432	-0.16427832	-0.24354032	0.36323132
0.98214732	0.12305332	0.07203732	-0.16527432	-0.23772132	0.36214332
0.98262432	0.11551832	0.07121332	-0.16782132	-0.23123632	0.35840232
0.98286232	0.10803532	0.07026432	-0.17169532	-0.22608832	0.35440732
0.98488332	0.10093832	0.06930732	-0.17168032	-0.21408232	0.34873932
0.98334232	0.09357932	0.06800532	-0.18212832	-0.20773532	0.34542932
0.98246132	0.08650132	0.06664632	-0.19449932	-0.20758432	0.34061732
0.98201932	0.07971732	0.06519532	-0.20223432	-0.20281832	0.33616332
0.97992732	0.07303632	0.06349432	-0.21507232	-0.19927032	0.33132032
0.98008332	0.06674932	0.06181832	-0.21706732	-0.19475932	0.32674432
0.98009332	0.06062032	0.06002532	-0.22052732	-0.18854532	0.32140232
0.97878132	0.05458532	0.05805932	-0.22768932	-0.17675732	0.31614432
0.97687232	0.04876332	0.05598032	-0.23520232	-0.17054232	0.30956932
0.97562632	0.04308832	0.05386732	-0.24028132	-0.16862432	0.30354132
0.97485832	0.03756932	0.05168532	-0.24167332	-0.16051632	0.29949132
0.97529532	0.03213832	0.04941832	-0.24236632	-0.14592532	0.29363532
0.97468032	0.02671032	0.04693932	-0.24354032	-0.13990932	0.28737332
0.97364632	0.02134232	0.04432832	-0.24301032	-0.13384532	0.28049732
0.97232532	0.01601232	0.04165332	-0.24532032	-0.13395332	0.27321732
0.97307632	0.01072632	0.03897632	-0.23679432	-0.12838432	0.26657232
0.97195032	0.00552432	0.03620632	-0.23845332	-0.12654532	0.25789332
0.97172032	0.00041832	0.03346132	-0.23730832	-0.12486432	0.25089732
0.97129732	-0.00456932	0.03071432	-0.24097032	-0.12732432	0.24282432
0.97211432	-0.00947532	0.02797432	-0.24086332	-0.12235832	0.23509932
0.97107432	-0.01427832	0.02518632	-0.24458032	-0.12842432	0.22585332
0.97047832	-0.01896632	0.02242032	-0.24429732	-0.12657132	0.21709532
0.96961132	-0.02353632	0.01967932	-0.24232632	-0.12765332	0.20809032
0.96875132	-0.02798032	0.01697232	-0.23908232	-0.12499032	0.20073432
0.96830232	-0.03232032	0.01430732	-0.23186232	-0.12318732	0.19241132
0.96730332	-0.03652432	0.01172132	-0.22630832	-0.12251332	0.18342832
0.96588832	-0.04056832	0.00925432	-0.22381132	-0.11996632	0.17623232
0.96520732	-0.04447032	0.00687132	-0.22043232	-0.11807932	0.16935332
0.96426432	-0.04826132	0.00457432	-0.22130632	-0.11556032	0.16198432
0.96294232	-0.05190832	0.00233332	-0.22088132	-0.11473632	0.15446932
0.96187532	-0.05539832	0.00014732	-0.21766932	-0.11224932	0.14888632
0.96111632	-0.05877632	-0.00198032	-0.21468232	-0.10944032	0.14377732
0.95922232	-0.06194632	-0.00403532	-0.21615832	-0.11203032	0.13816632
0.95876232	-0.06513032	-0.00609932	-0.21021232	-0.10583532	0.13387432
0.95714832	-0.06818332	-0.00814432	-0.21071432	-0.10655632	0.12696932
0.95652532	-0.07126232	-0.01021632	-0.20299932	-0.10260732	0.12176832
0.95486332	-0.07423232	-0.01219732	-0.20264732	-0.10492732	0.11428132
0.95559932	-0.07732932	-0.01416932	-0.19044832	-0.09688732	0.10974732
0.95410432	-0.08018632	-0.01600932	-0.18887632	-0.09814732	0.10376732
0.95327132	-0.08305132	-0.01773332	-0.18819932	-0.10033932	0.09817532
0.95227932	-0.08581532	-0.01940332	-0.18649632	-0.09773432	0.09346832
0.95153832	-0.08855432	-0.02095532	-0.18373332	-0.09903732	0.08885732
0.95134132	-0.09125532	-0.02240832	-0.17922932	-0.09698032	0.08532732
0.95058832	-0.09380832	-0.02374632	-0.18058132	-0.09929232	0.08142632
0.95050132	-0.09636232	-0.02497232	-0.18081332	-0.10064532	0.07883432
0.95129232	-0.09891232	-0.02615132	-0.17808032	-0.10349232	0.07685632
0.95126632	-0.10130932	-0.02722332	-0.18409832	-0.10753632	0.07385332
0.95217532	-0.10374732	-0.02833532	-0.18605932	-0.10724132	0.07198932
0.95258232	-0.10606732	-0.02949632	-0.18618032	-0.11084532	0.06994532
0.95278232	-0.10836332	-0.03073032	-0.18798632	-0.11030232	0.06692732
0.95340732	-0.11067532	-0.03209432	-0.18283132	-0.10805732	0.06277932
0.95312132	-0.11282632	-0.03344832	-0.18080232	-0.10967832	0.05842432
0.95279932	-0.11492432	-0.03480632	-0.18209232	-0.11363532	0.05422432
0.95242932	-0.11701032	-0.03614932	-0.17988232	-0.11354432	0.04950632
0.95272232	-0.11917032	-0.03759332	-0.17254532	-0.10984932	0.04577432
0.95240432	-0.12123432	-0.03907132	-0.16944832	-0.11118432	0.03993332
0.95235932	-0.12332132	-0.04062832	-0.16624332	-0.11012432	0.03374032
0.95169532	-0.12528332	-0.04213732	-0.16401932	-0.11074032	0.02677532
0.95175032	-0.12729732	-0.04358232	-0.16141032	-0.10994432	0.02051832
0.95162932	-0.12923832	-0.04490932	-0.15631732	-0.11228632	0.01579332
0.95167932	-0.13111532	-0.04612432	-0.15412132	-0.11357332	0.01105532
0.95143032	-0.13292632	-0.04723032	-0.15532032	-0.11887032	0.00578332
0.95146132	-0.13471932	-0.04831032	-0.15601532	-0.12488332	0.00127132
0.95120932	-0.13641932	-0.04932832	-0.15632732	-0.12918632	-0.00147332
0.95203732	-0.13821132	-0.05036232	-0.15713132	-0.13089432	-0.00441932
0.95213732	-0.13985832	-0.05128832	-0.15714632	-0.13482532	-0.00667232
0.95342832	-0.14161432	-0.05223332	-0.16015132	-0.13613032	-0.00931332
0.95377432	-0.14321432	-0.05319032	-0.15864932	-0.14214132	-0.01143532
0.95529932	-0.14493232	-0.05429332	-0.16097532	-0.14041432	-0.01524932
0.95555232	-0.14642832	-0.05545832	-0.16744732	-0.14356632	-0.01978332
0.95651832	-0.14797632	-0.05673032	-0.16663232	-0.14488932	-0.02222832
0.95747232	-0.14943332	-0.05817232	-0.16596532	-0.14451032	-0.02647532
0.95750632	-0.15069932	-0.05971532	-0.16759132	-0.14444932	-0.03082932
0.95742932	-0.15189032	-0.06136832	-0.16737332	-0.14469732	-0.03626332
0.95748432	-0.15299932	-0.06308332	-0.16754832	-0.14360332	-0.04220632
0.95755932	-0.15397632	-0.06487932	-0.17097232	-0.14313132	-0.04803232
0.95773832	-0.15481932	-0.06675232	-0.16895432	-0.14012132	-0.05252332
0.95745632	-0.15545532	-0.06860232	-0.17135132	-0.13975432	-0.05695532
0.95714232	-0.15590432	-0.07042832	-0.17031332	-0.14016932	-0.06106232
0.95673432	-0.15620232	-0.07223032	-0.16988332	-0.13835632	-0.06496532
0.95643032	-0.15634532	-0.07401732	-0.17179232	-0.13796232	-0.06888532
0.95634132	-0.15640332	-0.07586632	-0.16871632	-0.13879132	-0.07185532
0.95626532	-0.15634632	-0.07776532	-0.17181832	-0.13914632	-0.07568832
0.95621232	-0.15615432	-0.07975432	-0.17220532	-0.13963732	-0.08060132
0.95585332	-0.15578932	-0.08178832	-0.17324332	-0.14063232	-0.08509232
0.95556132	-0.15529832	-0.08378932	-0.17372832	-0.14147232	-0.08908932
0.95563732	-0.15473732	-0.08575732	-0.17092432	-0.14155632	-0.09099532
0.95513532	-0.15397032	-0.08761332	-0.17390632	-0.14354132	-0.09402632
0.95507232	-0.15321932	-0.08950632	-0.17401632	-0.14383632	-0.09756732
0.95538732	-0.15242732	-0.09147932	-0.17348732	-0.14395932	-0.10053432
0.95514532	-0.15148632	-0.09349432	-0.17656032	-0.14372032	-0.10480732
0.95474932	-0.15044532	-0.09550032	-0.18043032	-0.14531732	-0.10934532
0.95456632	-0.14940532	-0.09746032	-0.18078332	-0.14454232	-0.11280532
0.95386932	-0.14825832	-0.09925332	-0.18132732	-0.14539432	-0.11648532
0.95337632	-0.14715232	-0.10087332	-0.18093232	-0.14509232	-0.11870232
0.95287732	-0.14606832	-0.10229732	-0.17929332	-0.14555332	-0.12019432
0.95185132	-0.14490732	-0.10345332	-0.18095032	-0.14805832	-0.12208732
0.95128832	-0.14387132	-0.10455832	-0.17975532	-0.14908532	-0.12356832
0.95092232	-0.14292832	-0.10562832	-0.17681232	-0.14688332	-0.12553432
0.95063232	-0.14205032	-0.10671332	-0.17274432	-0.14767632	-0.12692132
0.95016532	-0.14115332	-0.10776832	-0.17419332	-0.14554132	-0.13056432
0.94958932	-0.14024632	-0.10885632	-0.17173232	-0.14517232	-0.13455532
0.94894632	-0.13936232	-0.10996232	-0.17158232	-0.14438532	-0.13937232
0.94877632	-0.13856832	-0.11114832	-0.17105432	-0.14145332	-0.14533232
0.94787232	-0.13767632	-0.11225932	-0.17094932	-0.14107832	-0.15205032
0.94692832	-0.13678632	-0.11323232	-0.16873432	-0.14185332	-0.15844832
0.94633132	-0.13590432	-0.11406232	-0.16359532	-0.14191732	-0.16262632
0.94538332	-0.13493732	-0.11458532	-0.16161832	-0.14148632	-0.16628332
0.94456532	-0.13393932	-0.11489632	-0.15908632	-0.14198532	-0.16822232
0.94399032	-0.13295432	-0.11511632	-0.15808032	-0.14114432	-0.17007232
0.94371332	-0.13195032	-0.11537832	-0.15482232	-0.13931132	-0.17108232
0.94312932	-0.13084732	-0.11569632	-0.15101732	-0.13720632	-0.17382832
0.94247132	-0.12967132	-0.11607632	-0.14512232	-0.13697032	-0.17702132
0.94207632	-0.12847932	-0.11650832	-0.14205932	-0.13389832	-0.18011932
0.94165132	-0.12720232	-0.11691732	-0.14068732	-0.13356532	-0.18373432
0.94088832	-0.12583032	-0.11725632	-0.14137632	-0.13382132	-0.18815132
0.94081332	-0.12453032	-0.11757432	-0.13985932	-0.13097832	-0.19183332
0.94035232	-0.12314932	-0.11770032	-0.14078732	-0.12914932	-0.19478832
0.94018832	-0.12180732	-0.11771232	-0.13584332	-0.12969632	-0.19643532
0.93984132	-0.12039932	-0.11763832	-0.13852232	-0.12845432	-0.19852732
0.93963532	-0.11898032	-0.11761632	-0.13472932	-0.12768332	-0.20071032
0.93970132	-0.11749932	-0.11769732	-0.13136132	-0.12706232	-0.20363532
0.93940032	-0.11588232	-0.11782732	-0.13126532	-0.12704032	-0.20637432
0.93914732	-0.11419632	-0.11796332	-0.12779232	-0.12626932	-0.20819732
0.93941832	-0.11251032	-0.11813632	-0.12650032	-0.12494332	-0.21005332
0.93922732	-0.11071832	-0.11822632	-0.12484132	-0.12617432	-0.21247932
0.93920432	-0.10889632	-0.11828832	-0.12731532	-0.12759432	-0.21366032
0.93962532	-0.10709432	-0.11837732	-0.12912632	-0.12748232	-0.21475632
0.93967432	-0.10521632	-0.11844732	-0.13231332	-0.12944932	-0.21640432
0.93955132	-0.10326732	-0.11856332	-0.13754932	-0.13168832	-0.21946532
0.93934332	-0.10124332	-0.11873732	-0.13505032	-0.13242532	-0.22061732
0.93978632	-0.09928232	-0.11892032	-0.13639432	-0.13018932	-0.22103332
0.93920832	-0.09718832	-0.11900132	-0.13768432	-0.13156832	-0.22112832
0.93908532	-0.09514832	-0.11913832	-0.13697632	-0.13251832	-0.22237432
0.93871732	-0.09307132	-0.11925132	-0.13045532	-0.13226332	-0.22214632
0.93879032	-0.09108532	-0.11941632	-0.13317232	-0.13159332	-0.22418032
0.93866232	-0.08908232	-0.11954932	-0.13330332	-0.13154032	-0.22562532
0.93860632	-0.08708932	-0.11958432	-0.13627932	-0.13179932	-0.22635932
0.93864032	-0.08508732	-0.11960532	-0.14007832	-0.13104532	-0.22732732
0.93840232	-0.08306332	-0.11972132	-0.14836032	-0.13422432	-0.23104832
0.93873532	-0.08105132	-0.12007232	-0.14136532	-0.13273432	-0.23267332
0.93848732	-0.07894832	-0.12037432	-0.14914932	-0.13275332	-0.23566532
0.93817732	-0.07683532	-0.12051232	-0.15061832	-0.13652932	-0.23734332
0.93820232	-0.07476932	-0.12048832	-0.15217232	-0.13759532	-0.23752432
0.93808932	-0.07274132	-0.12040832	-0.15500132	-0.13801032	-0.23775832
0.93792632	-0.07075832	-0.12032232	-0.15639432	-0.13709632	-0.23719632
0.93737132	-0.06875932	-0.12021032	-0.15537332	-0.13638832	-0.23713532
0.93670232	-0.06673532	-0.12031732	-0.15366332	-0.13316732	-0.23894032
0.93642932	-0.06470732	-0.12069932	-0.15321132	-0.12928532	-0.24134532
0.93601032	-0.06263132	-0.12094932	-0.14528532	-0.12741232	-0.24282532
0.93491532	-0.06048332	-0.12098432	-0.15172432	-0.13258232	-0.24542132
0.93501632	-0.05839332	-0.12107032	-0.14969432	-0.13075632	-0.24604132
0.93475932	-0.05626832	-0.12113632	-0.15487132	-0.13118332	-0.24806132
0.93445932	-0.05410032	-0.12111432	-0.15389832	-0.13063232	-0.24736832
0.93393032	-0.05190932	-0.12099832	-0.15433232	-0.13348832	-0.24759532
0.93389932	-0.04967732	-0.12107632	-0.15436632	-0.12915932	-0.24745732
0.93343132	-0.04740132	-0.12125832	-0.15147832	-0.12910032	-0.24863732
0.93293732	-0.04509232	-0.12148032	-0.15475532	-0.12970932	-0.25007432
0.93250132	-0.04280232	-0.12163932	-0.15609232	-0.13106932	-0.25114232
0.93254932	-0.04058432	-0.12161632	-0.15598332	-0.12977632	-0.25042832
0.93269132	-0.03839432	-0.12145832	-0.16349132	-0.13080232	-0.24960832
0.93297232	-0.03622232	-0.12148632	-0.16509132	-0.13098332	-0.24969232
0.93289032	-0.03399532	-0.12170132	-0.16692332	-0.13061032	-0.25195432
0.93289632	-0.03172232	-0.12222332	-0.16994232	-0.12760632	-0.25495532
0.93275432	-0.02937632	-0.12290232	-0.17360932	-0.12611532	-0.25903532
0.93181232	-0.02696332	-0.12340432	-0.17235032	-0.13002032	-0.26299332
0.93158732	-0.02456332	-0.12383832	-0.17061332	-0.12899932	-0.26447032
0.93142032	-0.02216932	-0.12404432	-0.17420932	-0.12987732	-0.26477032
0.93100932	-0.01980032	-0.12404232	-0.17933032	-0.13207232	-0.26500332
0.93135732	-0.01742932	-0.12434732	-0.18256832	-0.12977532	-0.26555532
0.93209032	-0.01497932	-0.12511632	-0.17870632	-0.12449332	-0.26808132
0.93218232	-0.01240132	-0.12610632	-0.18323332	-0.12173032	-0.27310332
0.93227232	-0.00968232	-0.12728932	-0.18362732	-0.12076132	-0.27840932
0.93165732	-0.00685732	-0.12834232	-0.18473532	-0.12481532	-0.28381532
0.93073432	-0.00400932	-0.12902632	-0.18154632	-0.13136532	-0.28639132
0.92999132	-0.00122932	-0.12930232	-0.18270532	-0.13555132	-0.28603232
0.93039832	0.00146532	-0.12950432	-0.18062432	-0.13203032	-0.28403732
0.93044632	0.00404232	-0.12954832	-0.18335832	-0.13169332	-0.28327432
0.92991032	0.00652132	-0.12942232	-0.18751132	-0.13180232	-0.28187032
0.92953232	0.00890432	-0.12934332	-0.19464132	-0.13022232	-0.28122432
0.92981032	0.01121432	-0.12941032	-0.18576532	-0.12191432	-0.27987032
0.92889032	0.01342132	-0.12928832	-0.18551332	-0.12037432	-0.27994332
0.92784632	0.01553632	-0.12911532	-0.18444132	-0.12037132	-0.27994232
0.92692132	0.01760132	-0.12894632	-0.17730132	-0.12152732	-0.28061332
0.92594932	0.01961032	-0.12876332	-0.17334332	-0.11867232	-0.28117032
0.92528032	0.02162932	-0.12870332	-0.16979432	-0.11858732	-0.28364632
0.92457232	0.02366732	-0.12864632	-0.16636532	-0.11838732	-0.28533532
0.92384332	0.02573532	-0.12861632	-0.17075032	-0.11649232	-0.28744232
0.92319532	0.02789132	-0.12871532	-0.16101232	-0.11879632	-0.28962032
0.92263532	0.03009132	-0.12874832	-0.15966632	-0.12180932	-0.29154332
0.92229632	0.03233732	-0.12874832	-0.15852932	-0.11864532	-0.29234732
0.92200032	0.03467132	-0.12878732	-0.15271932	-0.12024232	-0.29380532
0.92137032	0.03702632	-0.12868732	-0.15899132	-0.12594532	-0.29549732
0.92062932	0.03947732	-0.12853232	-0.15923932	-0.13478132	-0.29708332
0.92054432	0.04203532	-0.12855432	-0.15944532	-0.13528432	-0.29667332
0.92023832	0.04470032	-0.12859632	-0.15180732	-0.14045132	-0.29676632
0.91987032	0.04737332	-0.12860432	-0.15777632	-0.14213732	-0.29635532
0.92007432	0.05011932	-0.12865532	-0.16215832	-0.14368632	-0.29650332
0.91963432	0.05285332	-0.12871232	-0.15912832	-0.14860632	-0.29729732
0.92005332	0.05569132	-0.12883932	-0.16537232	-0.14509032	-0.29756532
0.91992832	0.05844932	-0.12858732	-0.16782332	-0.14824732	-0.29610632
0.92026032	0.06118232	-0.12839432	-0.17092032	-0.15136032	-0.29451532
0.92029632	0.06392432	-0.12841032	-0.17544232	-0.14538532	-0.29343332
0.91960932	0.06663532	-0.12850732	-0.17141432	-0.14986032	-0.29492932
0.91920532	0.06940732	-0.12870832	-0.17259832	-0.15015732	-0.29643432
0.91846832	0.07220132	-0.12888432	-0.16864332	-0.15145632	-0.29788832
0.91769332	0.07499332	-0.12902632	-0.15916232	-0.15137632	-0.29886332
0.91726232	0.07781232	-0.12923232	-0.15691532	-0.15927332	-0.30169732
0.91689532	0.08058832	-0.12927132	-0.16717432	-0.15866332	-0.30277032
0.91639232	0.08328432	-0.12906432	-0.16253332	-0.16468832	-0.30242132
0.91643932	0.08598532	-0.12884832	-0.16172032	-0.16396432	-0.30112332
0.91611632	0.08861932	-0.12868032	-0.16480032	-0.16808132	-0.30012632
0.91616532	0.09133132	-0.12876632	-0.16715932	-0.16329032	-0.30023932
0.91544432	0.09396932	-0.12892332	-0.16546332	-0.16511432	-0.30207332
0.91497032	0.09667832	-0.12916432	-0.16911032	-0.16229032	-0.30327932
0.91380632	0.09928532	-0.12928932	-0.16407832	-0.17071332	-0.30564932
0.91289132	0.10192432	-0.12934632	-0.16910232	-0.17582532	-0.30698932
0.91256332	0.10460432	-0.12952232	-0.16987932	-0.17628532	-0.30784132
0.91180732	0.10720432	-0.12956932	-0.17035532	-0.18299532	-0.30842832
0.91149632	0.10981132	-0.12962232	-0.16451432	-0.18201832	-0.30776532
0.91116632	0.11240732	-0.12976532	-0.16803532	-0.18126632	-0.30710332
0.91077432	0.11499232	-0.13001232	-0.16907732	-0.17978632	-0.30825632
0.91000832	0.11751132	-0.13026432	-0.17191832	-0.18877732	-0.31290232
0.90958332	0.12002032	-0.13043632	-0.17303332	-0.18874632	-0.31383232
0.90919432	0.12248432	-0.13054732	-0.17324832	-0.19396232	-0.31762232
0.90895632	0.12499332	-0.13064132	-0.17609232	-0.19549032	-0.32035632
0.90848532	0.12764432	-0.13051332	-0.20413632	0.01740632	-0.28173832
0.90750732	0.13007032	-0.13039432	-0.20837032	0.01863232	-0.28216532
0.90651032	0.13255532	-0.13033232	-0.20577332	0.02288432	-0.28249232
0.90590532	0.13512032	-0.13038332	-0.20014032	0.01953532	-0.28463332
0.90517232	0.13744832	-0.13040432	-0.17707332	-0.22295932	-0.33003632
0.90447432	0.14019432	-0.13023532	-0.20633532	0.01864332	-0.28377732
0.90418132	0.14261932	-0.13036032	-0.17778732	-0.23141232	-0.33100332
0.90374332	0.14547632	-0.13033132	-0.19650932	0.01603232	-0.28426232
0.90313532	0.14813732	-0.13028432	-0.19995932	0.01695532	-0.28364832
0.90221032	0.15080432	-0.13018332	-0.20908532	0.02169632	-0.28273232
0.90163832	0.15356132	-0.13011532	-0.21177832	0.02292032	-0.28312432
0.90092532	0.15628232	-0.12995132	-0.21152432	0.01600332	-0.28403032
0.90046532	0.15910532	-0.12984032	-0.21158232	0.01799532	-0.28391932
0.89975932	0.16192832	-0.12968032	-0.21491432	0.01813532	-0.28350732
0.89937232	0.16486832	-0.12946132	-0.21691932	0.01875132	-0.28238432
0.89876932	0.16782932	-0.12914532	-0.22037732	0.02027132	-0.28005032
0.89830532	0.17086832	-0.12887332	-0.22147932	0.02052932	-0.27876732
0.89766832	0.17397232	-0.12865732	-0.22291332	0.02026032	-0.27932332
0.89695232	0.17717832	-0.12845532	-0.22685432	0.02556532	-0.27796732
0.89653932	0.18053632	-0.12821232	-0.22494432	0.02542932	-0.27808932
0.89607032	0.18395832	-0.12790832	-0.22138032	0.02549132	-0.27696432
0.89552132	0.18741232	-0.12759132	-0.22845832	0.02612132	-0.27485432
0.89500232	0.19093832	-0.12728232	-0.23319732	0.02411532	-0.27362932
0.89405132	0.19443032	-0.12683132	-0.23514932	0.02568132	-0.27054532
0.89378732	0.19813732	-0.12629732	-0.23694432	0.02713532	-0.26645332
0.89369532	0.20184232	-0.12563232	-0.23759732	0.02220332	-0.26349332
0.89391132	0.20555532	-0.12503932	-0.23992432	0.01429532	-0.26310232
0.89340732	0.20913232	-0.12444832	-0.24185232	0.01399532	-0.26356932
0.89342532	0.21275332	-0.12375532	-0.25245132	0.00732432	-0.26331632
0.89406332	0.21634432	-0.12276432	-0.24892432	-0.00436532	-0.26376432
0.89428232	0.21963432	-0.12140732	-0.25633332	-0.01563332	-0.26276032
0.89456432	0.22272332	-0.11973932	-0.25773732	-0.02737532	-0.26230732
0.89515832	0.22571132	-0.11776732	-0.25118032	-0.03397132	-0.26120532
0.89582732	0.22856032	-0.11538032	-0.24861432	-0.04546032	-0.25855232
0.89782232	0.23154832	-0.11266532	-0.24974832	-0.06875732	-0.25573032
0.89986232	0.23432232	-0.10936232	-0.25098732	-0.08887532	-0.25059032
0.90122632	0.23670832	-0.10563532	-0.25249032	-0.11539932	-0.24880732
0.90092232	0.23839932	-0.10157232	-0.26862332	-0.12362632	-0.24326632
0.90132132	0.23997532	-0.09735532	-0.29212432	-0.14051332	-0.23915232
0.90145832	0.24112532	-0.09279132	-0.31903632	-0.15705832	-0.23311132
0.90044032	0.24156732	-0.08777132	-0.35233432	-0.16903632	-0.22268732
0.89981632	0.24164832	-0.08244632	-0.37919132	-0.17302832	-0.20943432
0.89852732	0.24108432	-0.07676532	-0.40309732	-0.17351532	-0.19339332
0.89834432	0.24033232	-0.07094032	-0.40931532	-0.17561532	-0.17679632
0.89865832	0.23919432	-0.06494832	-0.41335232	-0.17567932	-0.15766132
0.89932532	0.23754332	-0.05894832	-0.41077232	-0.16930432	-0.13771232
0.90132932	0.23562532	-0.05303532	-0.40080232	-0.16886632	-0.11886732
0.90441432	0.23332932	-0.04718432	-0.38694532	-0.16495832	-0.10025632
0.91515032	0.23238832	-0.04166932	-0.35910332	-0.19736632	-0.08894732
0.91243732	0.22755932	-0.03546832	-0.36189332	-0.15741632	-0.06120932
0.91645232	0.22397432	-0.02957532	-0.34766932	-0.15174532	-0.03971632
0.95844632	0.22910032	-0.02493332	0.03566132	-0.25123032	-0.03515232
0.95972432	0.22383232	-0.01873332	0.07961932	-0.29613232	-0.01091732
0.93134132	0.21145132	-0.01241232	0.25743332	-0.32268332	0.02138232
0.93963132	0.20727732	-0.00664032	0.23881232	-0.32367132	0.04563432
0.94299532	0.20177532	-0.00096532	0.23491932	-0.31024332	0.06784032
0.94883232	0.19637732	0.00449732	0.21704732	-0.30138932	0.08959532
0.95512732	0.19086032	0.00976332	0.18592632	-0.29046132	0.11064132
0.95897632	0.18462032	0.01478232	0.16192932	-0.28373332	0.13094732
0.96405832	0.17833532	0.01957832	0.12108032	-0.27825632	0.15000932
0.96754132	0.17158132	0.02406232	0.08419632	-0.27715132	0.16957732
0.96955732	0.16435932	0.02817432	0.06253332	-0.28366632	0.18676132
0.97146032	0.15699532	0.03189132	0.04219532	-0.28651132	0.20297132
0.97402432	0.14955032	0.03529432	0.02842332	-0.28905932	0.21710732
0.97422932	0.14164332	0.03821232	0.01136332	-0.29830132	0.23031432
0.97439532	0.13370132	0.04078232	-0.00084432	-0.30278532	0.24308932
0.97403032	0.12556632	0.04295932	-0.00029932	-0.31154732	0.25376532
0.97364332	0.11747532	0.04483132	-0.00546832	-0.31526332	0.26345232
0.97232332	0.10931232	0.04632632	-0.01422332	-0.31624632	0.27136132
0.97184032	0.10113232	0.04753232	-0.01684832	-0.31272832	0.27916732
0.97155932	0.09303232	0.04842332	-0.03054432	-0.31091932	0.28479832
0.97251332	0.08500032	0.04905932	-0.03141732	-0.29757132	0.28768132
0.97375732	0.07706432	0.04939432	-0.04213132	-0.29775932	0.29135732
0.97646332	0.06926232	0.04949932	-0.03602032	-0.28658432	0.29194232
0.97628832	0.06134032	0.04920432	-0.05259332	-0.28069732	0.29192132
0.97723432	0.05359332	0.04876032	-0.05594132	-0.26766432	0.29072132
0.97744332	0.04593032	0.04807632	-0.06226432	-0.26009432	0.29098432
0.97712532	0.03842732	0.04721832	-0.07222432	-0.25451932	0.28946032
0.97697832	0.03106132	0.04617032	-0.08649132	-0.23993232	0.28700432
0.97862632	0.02388532	0.04499132	-0.08335332	-0.22953332	0.28443832
0.97671432	0.01685332	0.04339532	-0.10136732	-0.22431932	0.28098732
0.97821232	0.00998332	0.04178532	-0.10528932	-0.21642232	0.27763632
0.97881132	0.00326732	0.03998832	-0.11522932	-0.20278032	0.27246332
0.97893832	-0.00322132	0.03803432	-0.12632532	-0.19800132	0.26761532
0.97961532	-0.00953932	0.03596932	-0.13868532	-0.18819132	0.26204332
0.97991832	-0.01561632	0.03376732	-0.15607832	-0.18184232	0.25547632
0.98176532	-0.02160432	0.03139932	-0.16236932	-0.17394932	0.24889732
0.98227732	-0.02745332	0.02876632	-0.17416432	-0.16931132	0.24033632
0.98293832	-0.03314032	0.02588232	-0.17907432	-0.16104232	0.23128032
0.98203932	-0.03853232	0.02282632	-0.19066332	-0.15016532	0.22090132
0.98090532	-0.04368032	0.01958232	-0.20406132	-0.13696932	0.20968132
0.98107332	-0.04867832	0.01619932	-0.20722432	-0.12946232	0.19964232
0.98069832	-0.05345432	0.01263132	-0.21804832	-0.12218832	0.18773432
0.98111132	-0.05809532	0.00887132	-0.22528332	-0.11222132	0.17641232
0.98135232	-0.06256432	0.00492432	-0.23418132	-0.10771032	0.16331232
0.98040932	-0.06676832	0.00085232	-0.24361432	-0.10942932	0.14909732
0.97995832	-0.07074932	-0.00328732	-0.25002432	-0.10535732	0.13619332
0.97945832	-0.07453232	-0.00743132	-0.25423732	-0.10165232	0.12262132
0.97879832	-0.07811832	-0.01159632	-0.25705632	-0.09717232	0.10942832
0.97813532	-0.08152532	-0.01580732	-0.26102132	-0.09644432	0.09560332
0.97782732	-0.08481232	-0.02004032	-0.26398832	-0.09215532	0.08235832
0.97648432	-0.08784132	-0.02420232	-0.26606032	-0.09200232	0.06846032
0.97523532	-0.09069732	-0.02831232	-0.26380132	-0.09256532	0.05503032
0.97378932	-0.09334432	-0.03220832	-0.26324532	-0.09549732	0.04289732
0.97308732	-0.09589832	-0.03597932	-0.25689432	-0.09134532	0.03262532
0.97159132	-0.09819932	-0.03956432	-0.25685332	-0.09320732	0.02151932
0.97035232	-0.10043332	-0.04304632	-0.25371032	-0.09422932	0.01034932
0.96924632	-0.10258132	-0.04644032	-0.25515232	-0.09551332	-0.00080132
0.96843132	-0.10463832	-0.04971132	-0.25018932	-0.09448532	-0.01019232
0.96804632	-0.10666332	-0.05299332	-0.24578532	-0.09065032	-0.01948132
0.96633432	-0.10844232	-0.05616632	-0.24778832	-0.09301032	-0.03071032
0.96669832	-0.11036432	-0.05953232	-0.24148032	-0.08035332	-0.04017932
0.96520432	-0.11199232	-0.06290632	-0.24302732	-0.07638832	-0.05255932
0.96502032	-0.11359732	-0.06652032	-0.24141532	-0.07166332	-0.06629832
0.96517532	-0.11508932	-0.07033232	-0.24776032	-0.06697932	-0.08141432
0.96460232	-0.11633432	-0.07428732	-0.25285932	-0.05987032	-0.09808032
0.96429932	-0.11738032	-0.07837832	-0.25917432	-0.05374932	-0.11579932
0.96476732	-0.11828032	-0.08279032	-0.26522132	-0.04382832	-0.13414532
0.96538532	-0.11896632	-0.08751732	-0.26834132	-0.02929732	-0.15334232
0.96516332	-0.11927732	-0.09249132	-0.27484432	-0.01960632	-0.17568332
0.96457132	-0.11923032	-0.09766432	-0.27564432	-0.00701632	-0.19721632
0.96209732	-0.11862632	-0.10252432	-0.26717532	-0.00828732	-0.21952732
0.95807432	-0.11750932	-0.10659332	-0.24444932	-0.01847832	-0.23853032
0.95318032	-0.11605032	-0.10953732	-0.22328032	-0.03589232	-0.25023432
0.94989532	-0.11464432	-0.11149132	-0.21542232	-0.05323432	-0.25589932
0.94849832	-0.11337232	-0.11271332	-0.21490832	-0.06667932	-0.25624632
0.94878432	-0.11221432	-0.11350032	-0.21726632	-0.07381832	-0.25224132
0.94868232	-0.11090932	-0.11402032	-0.21708132	-0.08086532	-0.24818632
0.94845832	-0.10944432	-0.11468632	-0.21893532	-0.08486332	-0.24603832
0.94774032	-0.10776332	-0.11562132	-0.21120932	-0.08392132	-0.24543432
0.94708432	-0.10589632	-0.11690032	-0.20489232	-0.07945932	-0.24785432
0.94565532	-0.10371632	-0.11833432	-0.19548632	-0.07820632	-0.25270832
0.94355432	-0.10127832	-0.11951432	-0.19000232	-0.08461232	-0.25891732
0.94176032	-0.09872732	-0.12029532	-0.18695332	-0.08939532	-0.26231932
0.94081232	-0.09621432	-0.12064932	-0.18616132	-0.09558632	-0.26405232
0.94029132	-0.09371232	-0.12074132	-0.19441632	-0.09865132	-0.26464232
0.94068232	-0.09130532	-0.12090132	-0.19327632	-0.09990932	-0.26544932
0.94021332	-0.08879932	-0.12096332	-0.19380632	-0.09894432	-0.26816132
0.93975132	-0.08631032	-0.12107632	-0.19035832	-0.09661432	-0.27091832
0.93918032	-0.08378532	-0.12130832	-0.18217732	-0.09410132	-0.27541432
0.93830632	-0.08118732	-0.12157932	-0.17313332	-0.09171432	-0.28053932
0.93741032	-0.07854632	-0.12173732	-0.16678032	-0.09075032	-0.28507532
0.93682732	-0.07589532	-0.12171932	-0.15591332	-0.09041432	-0.28708032
0.93595132	-0.07320932	-0.12149632	-0.15515132	-0.09079732	-0.28962132
0.93568732	-0.07052132	-0.12143032	-0.14827532	-0.09009732	-0.29131732
0.93540632	-0.06774332	-0.12146332	-0.15675532	-0.09340132	-0.29467532
0.93548532	-0.06490332	-0.12158632	-0.15369532	-0.09358632	-0.29749632
0.93561332	-0.06201332	-0.12171432	-0.15571832	-0.09443132	-0.29963832
0.93517632	-0.05898432	-0.12188332	-0.15840232	-0.09634032	-0.30190432
0.93476832	-0.05590632	-0.12227832	-0.15034832	-0.09286532	-0.30504432
0.93387932	-0.05269032	-0.12286332	-0.14764832	-0.08907632	-0.30899132
0.93228232	-0.04936332	-0.12335932	-0.14626332	-0.09011532	-0.31314932
0.92997032	-0.04599932	-0.12344832	-0.13831532	-0.10114232	-0.31437332
0.92891032	-0.04277832	-0.12323632	-0.13966132	-0.10655832	-0.31249032
0.92869832	-0.03968032	-0.12308332	-0.13848532	-0.10764032	-0.30964332
0.92873632	-0.03658532	-0.12326232	-0.14617432	-0.10565432	-0.31034632
0.92928332	-0.03340032	-0.12395332	-0.14758532	-0.10140932	-0.31322932
0.92991132	-0.03009132	-0.12495932	-0.14913732	-0.09747432	-0.31797332
0.92931032	-0.02663532	-0.12578732	-0.15090332	-0.10187732	-0.32189632
0.92773432	-0.02315532	-0.12617132	-0.15574632	-0.11173732	-0.32474632
0.92814332	-0.01974332	-0.12676232	-0.15412332	-0.10619032	-0.32453732
0.92795232	-0.01628832	-0.12752632	-0.15961832	-0.10099932	-0.32746232
0.92719432	-0.01281932	-0.12823032	-0.15322032	-0.10354832	-0.33100432
0.92665932	-0.00938832	-0.12882132	-0.15494932	-0.10940632	-0.33409432
0.92611832	-0.00598632	-0.12920032	-0.15942232	-0.11603932	-0.33749832
0.92652232	-0.00260432	-0.12951232	-0.16375832	-0.11828532	-0.33880232
0.92670332	0.00074232	-0.12972632	-0.17312132	-0.11404832	-0.33812532
0.92706032	0.00404232	-0.12989932	-0.17259932	-0.11510132	-0.33738932
0.92688832	0.00729032	-0.12987632	-0.17834632	-0.11681132	-0.33764832
0.92688432	0.01039932	-0.12961232	-0.18481932	-0.11567032	-0.33420532
0.92695932	0.01336532	-0.12918132	-0.18628432	-0.11275332	-0.33020732
0.92692132	0.01617532	-0.12876632	-0.19003132	-0.10664732	-0.32574332
0.92727432	0.01890832	-0.12865032	-0.19635632	-0.09842032	-0.32360732
0.92691632	0.02154932	-0.12864532	-0.20049732	-0.09637232	-0.32356232
0.92608432	0.02407732	-0.12856332	-0.20988032	-0.09280432	-0.32326732
0.92640932	0.02652632	-0.12862132	-0.20416932	-0.08658932	-0.32203232
0.92557932	0.02879632	-0.12850532	-0.21837532	-0.08841432	-0.32221032
0.92570132	0.03101332	-0.12867432	-0.21493732	-0.08142732	-0.32187832
0.92429432	0.03309232	-0.12868732	-0.22809132	-0.08799932	-0.32495932
0.92426632	0.03514332	-0.12889832	-0.22453732	-0.07744432	-0.32380632
0.92320332	0.03709132	-0.12887132	-0.23072432	-0.07442932	-0.32549332
0.92265932	0.03895632	-0.12889932	-0.23185632	-0.07596032	-0.32493432
0.92202232	0.04075232	-0.12897932	-0.22926832	-0.07846832	-0.32626832
0.92152332	0.04246932	-0.12895532	-0.23151032	-0.06909932	-0.32447132
0.92084532	0.04404532	-0.12885632	-0.23097332	-0.07147932	-0.32497532
0.92030432	0.04557832	-0.12874732	-0.22792132	-0.07162132	-0.32417232
0.91916132	0.04695132	-0.12844032	-0.23958432	-0.07627232	-0.32443332
0.91876732	0.04835232	-0.12829732	-0.23972932	-0.07247932	-0.32216832
0.91805732	0.04977232	-0.12834632	-0.23886532	-0.07204232	-0.32239632
0.91785232	0.05122732	-0.12854932	-0.22893432	-0.07155932	-0.32260832
0.91714932	0.05266032	-0.12855032	-0.23056632	-0.06952332	-0.32171032
0.91694132	0.05408432	-0.12857032	-0.22695932	-0.07040032	-0.32020132
0.91643832	0.05549932	-0.12850732	-0.23103932	-0.07093332	-0.31939932
0.91609132	0.05691932	-0.12844332	-0.22536232	-0.07002732	-0.31783332
0.91635332	0.05842732	-0.12843232	-0.22045232	-0.07269832	-0.31622032
0.91592232	0.05993632	-0.12837032	-0.21587732	-0.07134632	-0.31253432
0.91537632	0.06151432	-0.12842332	-0.21327132	-0.07808432	-0.31237132
0.91520632	0.06324032	-0.12863032	-0.21030532	-0.07416232	-0.31095732
0.91504632	0.06498932	-0.12877532	-0.20833332	-0.06974332	-0.31002632
0.91518032	0.06677932	-0.12890832	-0.21061932	-0.07939432	-0.31121032
0.91546032	0.06861332	-0.12897532	-0.21567932	-0.07023632	-0.30933632
0.91548032	0.07044532	-0.12899632	-0.22293632	-0.07050532	-0.30991132
0.91628632	0.07241332	-0.12917532	-0.21831932	-0.06573032	-0.30981332
0.91649632	0.07443132	-0.12926032	-0.23148132	-0.06359532	-0.30985132
0.91677532	0.07647632	-0.12936832	-0.23418332	-0.07059532	-0.31211532
0.91706832	0.07858232	-0.12947432	-0.24068832	-0.06510232	-0.31203832
0.91714032	0.08069532	-0.12951732	-0.24520532	-0.06669232	-0.31325632
0.91715232	0.08278832	-0.12947932	-0.24674032	-0.07136932	-0.31503732
0.91751332	0.08485232	-0.12936432	-0.25768632	-0.05713332	-0.31333932
0.91715932	0.08678432	-0.12919132	-0.26459632	-0.05316632	-0.31469332
0.91742732	0.08874632	-0.12906532	-0.26953632	-0.05895732	-0.31756132
0.91725132	0.09066732	-0.12894332	-0.27007932	-0.05491332	-0.31978732
0.91720532	0.09263132	-0.12895932	-0.27644832	-0.04835532	-0.32182732
0.91689232	0.09460332	-0.12900232	-0.27852532	-0.04388532	-0.32480832
0.91648632	0.09656332	-0.12900332	-0.27955632	-0.04787032	-0.32863232
0.91636932	0.09852932	-0.12903132	-0.27964932	-0.03337032	-0.32832532
0.91607132	0.10044432	-0.12909832	-0.28056532	-0.04068732	-0.33340732
0.91605132	0.10242032	-0.12918032	-0.28021232	-0.03900032	-0.33622732
0.91566532	0.10431032	-0.12923232	-0.28615132	-0.03931132	-0.33972032
0.91573932	0.10622532	-0.12931132	-0.28706432	-0.03756432	-0.34217832
0.91585432	0.10811432	-0.12932132	-0.28857532	-0.03480332	-0.34459532
0.91547232	0.10987532	-0.12936232	-0.29773332	-0.04429532	-0.34987732
0.91491732	0.11163732	-0.12946532	-0.29490832	-0.03311632	-0.35215032
0.91457532	0.11335932	-0.12952532	-0.29617732	-0.03423332	-0.35627232
0.91418832	0.11503232	-0.12955032	-0.29775932	-0.03166132	-0.36002832
0.91401432	0.11675732	-0.12969132	-0.29422732	-0.03143732	-0.36547632
0.91366032	0.11848232	-0.12984932	-0.29708332	-0.02400032	-0.36895132
0.91328532	0.12017132	-0.12993832	-0.29724632	-0.02066532	-0.37313232
0.91260632	0.12178532	-0.12986532	-0.30177232	-0.01302332	-0.37461032
0.91265332	0.12339632	-0.12981832	-0.30655132	-0.01712032	-0.37860432
0.91247332	0.12497132	-0.12975932	-0.30931232	-0.01182732	-0.38129732
0.91210832	0.12656232	-0.12981432	-0.31546032	-0.01180232	-0.38604832
0.91163832	0.12816632	-0.12986532	-0.31256432	-0.00853532	-0.39030932
0.91079732	0.12967732	-0.12988732	-0.31361232	-0.01275732	-0.39619732
0.91014432	0.13119932	-0.12990132	-0.30583432	-0.00577232	-0.39869632
0.90933332	0.13260632	-0.12981132	-0.30442032	-0.00386832	-0.40148932
0.90852732	0.13393132	-0.12969632	-0.30321732	-0.00610632	-0.40477732
0.90874232	0.13534532	-0.12966032	-0.30091432	-0.00600032	-0.40818332
0.90769132	0.13660932	-0.12947732	-0.30987832	0.00547732	-0.40842732
0.90733032	0.13798132	-0.12946132	-0.31062432	0.00555432	-0.41124132
0.90695232	0.13934632	-0.12947632	-0.31056032	0.00827432	-0.41393732
0.90722832	0.14083232	-0.12965332	-0.30703732	0.00286632	-0.41912532
0.90676232	0.14224032	-0.12973532	-0.31027032	0.00389132	-0.42212632
0.90596632	0.14355132	-0.12972732	-0.31114732	0.01016132	-0.42333832
0.90531532	0.14488932	-0.12968532	-0.31006732	0.01159632	-0.42548132
0.90434132	0.14621832	-0.12954532	-0.30681932	0.02089732	-0.42466132
0.90425932	0.14769832	-0.12946032	-0.29932832	0.01994532	-0.42640432
0.90341932	0.14907032	-0.12925532	-0.29657832	0.02307632	-0.42635032
0.90347132	0.15059432	-0.12920832	-0.29198332	0.02319232	-0.42723232
0.90318632	0.15211132	-0.12918132	-0.29399532	0.02573932	-0.42770732
0.90289932	0.15365732	-0.12922332	-0.29428732	0.02486732	-0.43014132
0.90255632	0.15527232	-0.12928432	-0.28860532	0.02625732	-0.43280532
0.90166132	0.15683732	-0.12927532	-0.28999232	0.02953432	-0.43516432
0.90146332	0.15855132	-0.12933932	-0.29182132	0.03426032	-0.43603732
0.90093832	0.16023332	-0.12930232	-0.28916632	0.03823332	-0.43731432
0.90044332	0.16194732	-0.12925432	-0.28963132	0.04186032	-0.43850332
0.90028732	0.16372932	-0.12926932	-0.28501832	0.03795032	-0.44160832
0.89993032	0.16544732	-0.12922032	-0.28608732	0.03831532	-0.44367432
0.89944332	0.16711732	-0.12913232	-0.28850832	0.04239032	-0.44498632
0.89866832	0.16869332	-0.12893932	-0.29281132	0.04704432	-0.44549432
0.89866532	0.17045732	-0.12887932	-0.29014332	0.04482232	-0.44814932
0.89870532	0.17232032	-0.12896732	-0.28699732	0.04449432	-0.45157232
0.89823532	0.17417432	-0.12905732	-0.28348132	0.04730332	-0.45482932
0.89815432	0.17619432	-0.12927432	-0.28179832	0.04894932	-0.45816332
0.89740632	0.17817732	-0.12948132	-0.28628332	0.05114932	-0.46095032
0.89750132	0.18035932	-0.12974832	-0.28227732	0.05006832	-0.46447032
0.89740232	0.18245332	-0.12981532	-0.28490832	0.05001632	-0.46622432
0.89737332	0.18454032	-0.12973432	-0.28038332	0.05143132	-0.46647032
0.89683632	0.18654132	-0.12947132	-0.28623132	0.05449032	-0.46594232
0.89684032	0.18875932	-0.12936532	-0.29029432	0.05574632	-0.46576532
0.89678632	0.19107332	-0.12932732	-0.29226432	0.05370032	-0.46749132
0.89668432	0.19348732	-0.12934732	-0.28973632	0.05301532	-0.46847332
0.89679632	0.19602332	-0.12941632	-0.28339432	0.05097132	-0.47026232
0.89581632	0.19837132	-0.12930232	-0.29131132	0.05572032	-0.47003632
0.89560032	0.20082932	-0.12908532	-0.29077432	0.05520432	-0.46987632
0.89545732	0.20330732	-0.12876732	-0.28584432	0.05602632	-0.47053832
0.89560132	0.20593532	-0.12842632	-0.28925332	0.05593832	-0.47181932
0.89566532	0.20863832	-0.12803632	-0.28551532	0.05753332	-0.47212032
0.89529832	0.21135332	-0.12756932	-0.28692732	0.05711432	-0.47206132
0.89526632	0.21425532	-0.12713032	-0.28681732	0.05957632	-0.47088332
0.89528032	0.21727332	-0.12673532	-0.28555632	0.05594632	-0.47174232
0.89477032	0.22013532	-0.12616732	-0.28414432	0.05632332	-0.47165932
0.89459332	0.22316132	-0.12550432	-0.28246532	0.05996032	-0.47301532
0.89413432	0.22610832	-0.12460932	-0.28492632	0.06220432	-0.47490432
0.89369732	0.22898432	-0.12335332	-0.28191232	0.06473832	-0.47637232
0.89379832	0.23177632	-0.12171732	-0.28357832	0.06314632	-0.47681632
0.89441732	0.23449832	-0.11967832	-0.27453132	0.05941532	-0.47704432
0.89547432	0.23708232	-0.11729232	-0.27771132	0.05181132	-0.47440232
0.89687732	0.23953732	-0.11445732	-0.27606932	0.04314332	-0.47014332
0.89963932	0.24213432	-0.11136432	-0.26270632	0.02852532	-0.46504332
0.90225032	0.24442132	-0.10786532	-0.26291632	0.00721132	-0.45888932
0.90517132	0.24649732	-0.10414732	-0.26188932	-0.02018732	-0.45439732
0.90575832	0.24779932	-0.10001032	-0.25964532	-0.02823932	-0.44633732
0.90428832	0.24862732	-0.09590032	-0.26068632	-0.02280232	-0.43905832
0.90460132	0.24997332	-0.09211432	-0.26140932	-0.02607232	-0.43457832
0.90767632	0.25188432	-0.08824832	-0.26791032	-0.05059132	-0.43170732
0.91100132	0.25343732	-0.08380732	-0.29922732	-0.09030332	-0.42579932
0.91278332	0.25413332	-0.07867232	-0.33046432	-0.12314532	-0.41422732
0.91304732	0.25393132	-0.07308232	-0.35218632	-0.14780432	-0.39860432
0.91085832	0.25258732	-0.06718832	-0.37597932	-0.14477832	-0.37443032
0.90983632	0.25104132	-0.06144232	-0.38272832	-0.15366032	-0.35464032
0.90883432	0.24902132	-0.05574732	-0.38607232	-0.15014732	-0.33238232
0.90790832	0.24654232	-0.05016832	-0.38628932	-0.14603432	-0.30982232
0.90917632	0.24420532	-0.04473432	-0.37786732	-0.15618732	-0.29344432
0.90983932	0.24122432	-0.03917832	-0.37901832	-0.15407532	-0.26704532
0.91133332	0.23806332	-0.03363132	-0.37468632	-0.16074632	-0.24512932
0.91219732	0.23439732	-0.02802132	-0.36665732	-0.14888732	-0.21553132
0.94786432	0.23920932	-0.02375432	-0.08604332	-0.22827832	-0.21108932
0.91598932	0.22652132	-0.01750432	-0.33587432	-0.13014432	-0.16929732
0.91819032	0.22195532	-0.01297332	0.22328732	-0.35354832	-0.15850632
0.95507632	0.22559932	-0.00812932	-0.05957732	-0.22771532	-0.14816032
0.94617732	0.21784732	-0.00319232	-0.03447832	-0.22560032	-0.12710732
0.95743832	0.21448032	0.00152132	0.00212032	-0.23346332	-0.10649732
0.92974032	0.20215732	0.00571332	0.22407332	-0.34235932	-0.07036532
0.93365932	0.19670332	0.01001932	0.21107332	-0.34567932	-0.05081732
0.93612032	0.19074432	0.01411032	0.19901832	-0.33942732	-0.03073032
0.93877332	0.18465232	0.01798832	0.18562432	-0.33137532	-0.01288532
0.94020732	0.17810632	0.02159632	0.17694932	-0.33448332	0.00448132
0.94206932	0.17176132	0.02520432	-0.10867132	-0.03182732	0.01171532
0.94309732	0.16486532	0.02821732	-0.09407732	-0.01608032	0.02420932
0.94400932	0.15775332	0.03093232	-0.07546132	0.00339232	0.03593132
0.94673632	0.15082332	0.03336132	-0.04157532	0.01711432	0.04623432
0.94744232	0.14345032	0.03541632	-0.02899732	0.02283832	0.05520732
0.94777632	0.13597632	0.03711432	-0.00713732	0.03988132	0.06370532
0.94771232	0.12846032	0.03849332	0.01368332	0.05805032	0.07096332
0.94663332	0.12077332	0.03958032	0.02083632	0.07243232	0.07768932
0.94629832	0.11326832	0.04045732	0.03846232	0.08600432	0.08485932
0.94531632	0.10573432	0.04107832	0.04379432	0.09745232	0.09137632
0.94474932	0.09828632	0.04146432	0.04975232	0.10908732	0.09752632
0.94514332	0.09059132	0.04172032	0.04515632	-0.29504732	0.12510932
0.94614532	0.08334732	0.04170732	0.03605332	-0.28349432	0.12890332
0.94753832	0.07619932	0.04148032	0.02625832	-0.26700932	0.12986832
0.94941632	0.06909532	0.04103232	0.02423332	-0.25389532	0.13083032
0.95154532	0.06208432	0.04038632	0.00808332	-0.23277432	0.13082832
0.95289532	0.05510132	0.03954432	-0.00160732	-0.21149732	0.13041332
0.95425332	0.04826032	0.03854132	-0.02223732	-0.18440232	0.12892932
0.95420532	0.04144132	0.03730332	-0.03937932	-0.17558932	0.12840832
0.95328232	0.03474532	0.03577432	-0.05752232	-0.18188432	0.12672932
0.95307232	0.02813932	0.03400932	-0.06188932	-0.17139832	0.12494232
0.95299632	0.02167732	0.03196632	-0.06083832	-0.16742532	0.12121432
0.95082832	0.01533632	0.02966832	-0.07643232	-0.16660932	0.11595832
0.95055632	0.00924232	0.02724632	-0.08280732	-0.15422232	0.11055232
0.95021832	0.00333132	0.02470432	-0.09208632	-0.13577432	0.10413132
0.94995232	-0.00240932	0.02205632	-0.10491132	-0.13100832	0.09746032
0.94980032	-0.00794632	0.01930132	-0.11558232	-0.12924832	0.09181432
0.94948732	-0.01327532	0.01641832	-0.13155332	-0.12695332	0.08550632
0.95041832	-0.01848832	0.01342232	-0.14632032	-0.12381932	0.07722632
0.95111232	-0.02346032	0.01027232	-0.16414632	-0.11927432	0.06963232
0.95227132	-0.02828332	0.00696732	-0.17732932	-0.11104932	0.06093232
0.95240332	-0.03287732	0.00352132	-0.19066232	-0.11236132	0.05255032
0.95262632	-0.03722532	0.00002632	-0.19869032	-0.10831432	0.04301032
0.95222932	-0.04132232	-0.00355632	-0.20840632	-0.10958732	0.03405032
0.95254232	-0.04528432	-0.00724232	-0.21126532	-0.10473032	0.02572132
0.95305532	-0.04905932	-0.01109432	-0.20984032	-0.10093932	0.01686232
0.95311532	-0.05263632	-0.01499932	-0.21764032	-0.09665332	0.00629532
0.95311632	-0.05603332	-0.01899732	-0.21946632	-0.09269232	-0.00449732
0.95249232	-0.05916432	-0.02294132	-0.22391632	-0.09524232	-0.01597932
0.95256832	-0.06215332	-0.02685332	-0.22456732	-0.09437932	-0.02774232
0.95213232	-0.06490332	-0.03064132	-0.22689432	-0.09265232	-0.03845632
0.95168932	-0.06747332	-0.03427532	-0.22943232	-0.09277532	-0.04900132
0.95077032	-0.06983432	-0.03774632	-0.23380132	-0.09443132	-0.06014132
0.95011432	-0.07206232	-0.04111332	-0.23700832	-0.09171132	-0.06950532
0.94932332	-0.07414732	-0.04432532	-0.23787232	-0.09156832	-0.07872632
0.94779132	-0.07601832	-0.04732732	-0.24015632	-0.09512932	-0.08763732
0.94616032	-0.07768632	-0.05014532	-0.24141032	-0.09847432	-0.09548232
0.94528632	-0.07926732	-0.05285032	-0.24570532	-0.09478932	-0.10247432
0.94400832	-0.08068932	-0.05545832	-0.25276532	-0.09260432	-0.11013532
0.94267432	-0.08197032	-0.05800832	-0.25998432	-0.09069132	-0.11787732
0.94183232	-0.08315932	-0.06051432	-0.26474532	-0.09091332	-0.12369232
0.94145132	-0.08427332	-0.06303032	-0.26796132	-0.08824132	-0.13002632
0.94026632	-0.08517632	-0.06543832	-0.27543232	-0.08827532	-0.13610632
0.93937932	-0.08598832	-0.06787832	-0.27858632	-0.08883932	-0.14260332
0.93853732	-0.08666532	-0.07040832	-0.28150932	-0.08664932	-0.14926232
0.93774932	-0.08720332	-0.07304632	-0.28321532	-0.08053932	-0.15642832
0.93665832	-0.08756232	-0.07582432	-0.28746432	-0.07816232	-0.16571932
0.93618632	-0.08780132	-0.07883732	-0.29125332	-0.07324232	-0.17541532
0.93611432	-0.08790032	-0.08211332	-0.29984932	-0.06615432	-0.18765832
0.93582332	-0.08779932	-0.08564732	-0.31093332	-0.06247532	-0.20206032
0.93576232	-0.08752332	-0.08955732	-0.32681632	-0.05802232	-0.21934232
0.93540432	-0.08703032	-0.09357732	-0.32630132	-0.05379732	-0.23536732
0.93407932	-0.08621432	-0.09728132	-0.31700932	-0.05424932	-0.24897632
0.93125932	-0.08508232	-0.10026032	-0.30511732	-0.06086732	-0.25972632
0.92869132	-0.08386132	-0.10260332	-0.29464532	-0.06852632	-0.26678332
0.92762532	-0.08273832	-0.10443832	-0.28848232	-0.07052132	-0.26891232
0.92697732	-0.08161632	-0.10575932	-0.28867532	-0.07667432	-0.27006132
0.92672832	-0.08051232	-0.10667332	-0.29600932	-0.08168332	-0.27001932
0.92786132	-0.07952132	-0.10753932	-0.30078332	-0.08276232	-0.26779232
0.92774932	-0.07840232	-0.10819532	-0.31134732	-0.08878132	-0.26735532
0.92828932	-0.07729132	-0.10899532	-0.31566132	-0.08963932	-0.26658732
0.92820732	-0.07608832	-0.10987932	-0.31733232	-0.09096832	-0.26676232
0.92767832	-0.07478932	-0.11080232	-0.31629532	-0.09130032	-0.26795732
0.92671832	-0.07341032	-0.11175732	-0.31366832	-0.09089932	-0.27047532
0.92562032	-0.07197332	-0.11264532	-0.31256832	-0.09257132	-0.27223732
0.92520432	-0.07055132	-0.11350432	-0.31175032	-0.09194232	-0.27327932
0.92462132	-0.06907732	-0.11423732	-0.31170832	-0.09149732	-0.27474832
0.92457332	-0.06759532	-0.11496732	-0.31189132	-0.08763732	-0.27500532
0.92444232	-0.06608932	-0.11567132	-0.31183732	-0.08696032	-0.27688032
0.92346632	-0.06448432	-0.11620932	-0.31475232	-0.09316032	-0.27981532
0.92367332	-0.06298632	-0.11676032	-0.31552632	-0.08868032	-0.28135032
0.92359432	-0.06150732	-0.11714232	-0.31498932	-0.09037532	-0.28317432
0.92349132	-0.06002432	-0.11738732	-0.31597732	-0.08820932	-0.28428432
0.92372132	-0.05857932	-0.11760032	-0.31430032	-0.08822932	-0.28581232
0.92364032	-0.05713832	-0.11765032	-0.31798932	-0.08878932	-0.28754932
0.92334632	-0.05568532	-0.11762032	-0.32253932	-0.08596332	-0.28922032
0.92361232	-0.05426032	-0.11767332	-0.32516632	-0.08525032	-0.29131732
0.92361432	-0.05278732	-0.11771332	-0.32792132	-0.08654832	-0.29462632
0.92357832	-0.05128332	-0.11781032	-0.33031632	-0.08447232	-0.29808932
0.92364032	-0.04973332	-0.11798232	-0.32954632	-0.08048932	-0.30084032
0.92346832	-0.04813832	-0.11815432	-0.32748732	-0.07896932	-0.30492132
0.92287532	-0.04650432	-0.11827032	-0.32696732	-0.07754132	-0.30878932
0.92287532	-0.04489232	-0.11838232	-0.32274032	-0.07507632	-0.31186132
0.92303332	-0.04327432	-0.11840732	-0.32125832	-0.07009332	-0.31270132
0.92322432	-0.04168832	-0.11839432	-0.32191632	-0.06786032	-0.31470132
0.92301932	-0.04010932	-0.11838032	-0.32397532	-0.06901932	-0.31735832
0.92305532	-0.03852432	-0.11851832	-0.32628932	-0.06474632	-0.32013332
0.92298532	-0.03694332	-0.11871532	-0.32510932	-0.05953032	-0.32233632
0.92225432	-0.03532532	-0.11900332	-0.32339432	-0.05760532	-0.32740932
0.92126232	-0.03362632	-0.11947032	-0.31771532	-0.05193632	-0.33247232
0.92045932	-0.03190332	-0.12005132	-0.30875632	-0.04599032	-0.33887332
0.91942632	-0.03016032	-0.12050632	-0.30303132	-0.04597332	-0.34422332
0.91881432	-0.02843432	-0.12080432	-0.29743632	-0.04688732	-0.34867732
0.91835132	-0.02672332	-0.12094532	-0.29540632	-0.04545032	-0.35025932
0.91862032	-0.02507432	-0.12107832	-0.29695332	-0.04449132	-0.35163232
0.91853032	-0.02335632	-0.12124532	-0.29589632	-0.04366932	-0.35325032
0.91792932	-0.02156032	-0.12146732	-0.30254532	-0.04664832	-0.35734532
0.91783732	-0.01969032	-0.12187932	-0.29920532	-0.04362132	-0.36090532
0.91775232	-0.01770032	-0.12235832	-0.29632032	-0.03905332	-0.36426732
0.91714632	-0.01563932	-0.12275832	-0.29087232	-0.03824032	-0.36778032
0.91650532	-0.01350632	-0.12306232	-0.28521232	-0.03593332	-0.37000232
0.91608532	-0.01137332	-0.12320132	-0.28283332	-0.03841332	-0.37062532
0.91580732	-0.00922432	-0.12327732	-0.28305332	-0.03973532	-0.37183232
0.91623032	-0.00698332	-0.12343132	-0.28168832	-0.03613632	-0.37051632
0.91596832	-0.00463732	-0.12360332	-0.28405732	-0.03644832	-0.37139732
0.91615632	-0.00213532	-0.12406832	-0.28152932	-0.03661632	-0.37320632
0.91695832	0.00049132	-0.12463832	-0.27276432	-0.03293632	-0.37393032
0.91702932	0.00316732	-0.12492332	-0.27230632	-0.03395232	-0.37461432
0.91670732	0.00582432	-0.12496932	-0.27221332	-0.03915332	-0.37379432
0.91724832	0.00852032	-0.12506932	-0.27352432	-0.03719532	-0.37209532
0.91765832	0.01123532	-0.12509032	-0.27783032	-0.03717032	-0.37084532
0.91810532	0.01399032	-0.12508732	-0.28540432	-0.04201532	-0.36988032
0.91858232	0.01678032	-0.12510732	-0.29516432	-0.04245332	-0.36922232
0.91934632	0.01963632	-0.12528032	-0.30171832	-0.04359832	-0.36807332
0.91947732	0.02252832	-0.12559332	-0.30547232	-0.03971032	-0.36864232
0.91861332	0.02540232	-0.12590832	-0.30602832	-0.03952532	-0.37076632
0.91817332	0.02822332	-0.12612732	-0.30195432	-0.03482432	-0.37076032
0.91778232	0.03093432	-0.12609232	-0.29802532	-0.03679932	-0.37057132
0.91746732	0.03355332	-0.12599732	-0.29922532	-0.03662532	-0.37027232
0.91764732	0.03621632	-0.12602232	-0.30173732	-0.03493632	-0.37106532
0.91740632	0.03881732	-0.12599632	-0.30830332	-0.03766332	-0.37236332
0.91812132	0.04147932	-0.12606732	-0.31030632	-0.03564832	-0.37223732
0.91816032	0.04408332	-0.12600432	-0.31357032	-0.02848332	-0.36994032
0.91799332	0.04662332	-0.12597332	-0.31722532	-0.03383332	-0.37109832
0.91761232	0.04912532	-0.12595232	-0.31883732	-0.03559332	-0.37123632
0.91706232	0.05160132	-0.12603732	-0.31294732	-0.03750132	-0.37205832
0.91646432	0.05410732	-0.12613932	-0.31125432	-0.03343632	-0.37146132
0.91594932	0.05661732	-0.12626532	-0.30936432	-0.02913032	-0.37138732
0.91567132	0.05916132	-0.12647132	-0.31121432	-0.02540432	-0.37186432
0.91567432	0.06176632	-0.12676232	-0.31173232	-0.02021132	-0.37139732
0.91595832	0.06442332	-0.12707232	-0.31182532	-0.02537532	-0.37251932
0.91528232	0.06693232	-0.12714232	-0.31592032	-0.02040832	-0.36969232
0.91556932	0.06946832	-0.12724232	-0.31481632	-0.02311932	-0.36955632
0.91583232	0.07195632	-0.12729832	-0.31298932	-0.02878832	-0.36931132
0.91481632	0.07431132	-0.12716032	-0.32023832	-0.02345732	-0.36662132
0.91394532	0.07661632	-0.12704832	-0.32262732	-0.02858532	-0.36633832
0.91354632	0.07893032	-0.12702132	-0.32232032	-0.02853332	-0.36584132
0.91298032	0.08119432	-0.12701532	-0.32194332	-0.02767332	-0.36551532
0.91238132	0.08336532	-0.12705632	-0.31923632	-0.03230932	-0.36732232
0.91171132	0.08547732	-0.12710732	-0.31914032	-0.03047832	-0.36795932
0.91170432	0.08756432	-0.12721732	-0.31874232	-0.03180532	-0.36878532
0.91109632	0.08956632	-0.12711632	-0.32210332	-0.03204732	-0.36822932
0.91048732	0.09151832	-0.12694332	-0.32342432	-0.02906432	-0.36628232
0.91013132	0.09347332	-0.12686532	-0.31953432	-0.02918932	-0.36634032
0.90926332	0.09538332	-0.12679232	-0.31791732	-0.02892832	-0.36727932
0.90858132	0.09732332	-0.12692532	-0.31614832	-0.03348832	-0.36980932
0.90747232	0.09920132	-0.12703232	-0.31502332	-0.02812232	-0.37167432
0.90702132	0.10109432	-0.12711432	-0.30980832	-0.02790332	-0.37294532
0.90621632	0.10290032	-0.12701432	-0.31436232	-0.02051732	-0.37139732
0.90606732	0.10475132	-0.12697232	-0.31150732	-0.02532632	-0.37278332
0.90611332	0.10660632	-0.12686032	-0.30784332	-0.03380732	-0.37544932
0.90566732	0.10836232	-0.12665232	-0.30820732	-0.02806032	-0.37396432
0.90534332	0.11013232	-0.12659532	-0.30640532	-0.03372532	-0.37555132
0.90474932	0.11182732	-0.12659332	-0.30881832	-0.03625732	-0.37789832
0.90419232	0.11352032	-0.12671132	-0.30638132	-0.02487432	-0.37765932
0.90420532	0.11525632	-0.12689632	-0.30491432	-0.02282832	-0.37927832
0.90375832	0.11687232	-0.12695132	-0.30860532	-0.02715232	-0.38252832
0.90335832	0.11850532	-0.12700332	-0.30830732	-0.02334132	-0.38260832
0.90351432	0.12021832	-0.12710432	-0.30540432	-0.02379432	-0.38331732
0.90345232	0.12191632	-0.12715232	-0.30632132	-0.02604532	-0.38529932
0.90320932	0.12365332	-0.12731432	-0.30671832	-0.02232132	-0.38562232
0.90328432	0.12546632	-0.12762032	-0.30767332	-0.02465732	-0.38902732
0.90239732	0.12716932	-0.12782332	-0.30987632	-0.02091032	-0.39215332
0.90216932	0.12892932	-0.12795132	-0.30485032	-0.01937032	-0.39369132
0.90128732	0.13050532	-0.12779232	-0.30995032	-0.01259832	-0.39309132
0.90230032	0.13230632	-0.12778232	-0.30795032	-0.01544532	-0.39469332
0.90192532	0.13385032	-0.12749032	-0.31502832	-0.01474732	-0.39451032
0.90171532	0.13541532	-0.12718932	-0.32033532	-0.00922332	-0.39225132
0.90204732	0.13706832	-0.12700232	-0.32684732	-0.01625632	-0.39396732
0.90160432	0.13869332	-0.12683832	-0.33150832	-0.00585132	-0.39176732
0.90195332	0.14047932	-0.12696032	-0.33032432	-0.01479132	-0.39497832
0.90171132	0.14222532	-0.12704932	-0.32866932	-0.01268832	-0.39601732
0.90156332	0.14400632	-0.12709932	-0.32475332	-0.01341332	-0.39692232
0.90117432	0.14574532	-0.12715232	-0.32352632	-0.01325932	-0.39823232
0.90084532	0.14754932	-0.12728432	-0.31968032	-0.00556232	-0.39792132
0.90055932	0.14937932	-0.12739132	-0.32444932	-0.00919832	-0.40041532
0.90061832	0.15123832	-0.12736532	-0.32332232	-0.00340132	-0.39963032
0.90070132	0.15304332	-0.12719232	-0.32991132	-0.00746632	-0.39958632
0.90078532	0.15484832	-0.12702832	-0.33030532	-0.00847432	-0.40031932
0.90009432	0.15652132	-0.12682732	-0.33305032	-0.00350732	-0.39988732
0.89963732	0.15826532	-0.12669732	-0.33135432	-0.00245332	-0.40074832
0.89893732	0.16006232	-0.12659332	-0.32929132	-0.00067032	-0.40210632
0.89875732	0.16205232	-0.12660732	-0.32701732	0.00260432	-0.40320932
0.89846832	0.16404832	-0.12664732	-0.32660232	0.00208432	-0.40422232
0.89821432	0.16606932	-0.12663932	-0.32917132	0.00313932	-0.40510232
0.89831532	0.16812232	-0.12661132	-0.33188032	0.00185432	-0.40676732
0.89777032	0.17005732	-0.12642132	-0.33848932	0.00508732	-0.40644932
0.89833032	0.17221132	-0.12632832	-0.33544332	0.00017432	-0.40785232
0.89788132	0.17422632	-0.12615532	-0.33395432	0.00210732	-0.40953132
0.89714532	0.17629732	-0.12597932	-0.33326032	0.00898632	-0.41015632
0.89633832	0.17847132	-0.12585232	-0.33147832	0.01525232	-0.41169032
0.89593732	0.18093732	-0.12590232	-0.32380432	0.01696532	-0.41702532
0.89565932	0.18362632	-0.12607632	-0.31840832	0.02119232	-0.42250432
0.89494132	0.18629032	-0.12606932	-0.31748732	0.02962132	-0.42436732
0.89458032	0.18907632	-0.12595732	-0.31812932	0.03623932	-0.42570132
0.89493032	0.19205732	-0.12585532	-0.31792632	0.03447632	-0.42839132
0.89451532	0.19503332	-0.12566632	-0.31938932	0.03743332	-0.43090532
0.89403732	0.19817932	-0.12554532	-0.32657232	0.04446632	-0.43130632
0.89398132	0.20145032	-0.12531632	-0.32225732	0.04513532	-0.43418132
0.89272932	0.20441532	-0.12469332	-0.32808432	0.05337632	-0.43381832
0.89250732	0.20755732	-0.12399032	-0.32859032	0.05606332	-0.43583032
0.89244332	0.21061932	-0.12308032	-0.32433632	0.05817132	-0.43873232
0.89237832	0.21352032	-0.12184532	-0.31845532	0.05449332	-0.44318032
0.89192332	0.21608832	-0.12019432	-0.32009132	0.05740532	-0.44544832
0.89222632	0.21859032	-0.11824132	-0.31384632	0.05742132	-0.44711732
0.89284532	0.22086932	-0.11574532	-0.30894032	0.05413732	-0.44693532
0.89434132	0.22317032	-0.11291732	-0.29584232	0.04863132	-0.44529632
0.89519832	0.22509632	-0.10960532	-0.27715332	0.04256832	-0.44298132
0.89664632	0.22692732	-0.10613032	-0.26756932	0.03252032	-0.44275832
0.89826532	0.22847432	-0.10250532	-0.26509732	0.01912832	-0.44426932
0.90327232	0.23054432	-0.09885232	-0.27430832	-0.01012832	-0.44636232
0.90703232	0.23203132	-0.09441532	-0.29830132	-0.03421932	-0.44282832
0.91070832	0.23327232	-0.08940532	-0.33422732	-0.06451332	-0.43719432
0.91290432	0.23371932	-0.08359332	-0.36711532	-0.08687032	-0.42371732
0.91323132	0.23324232	-0.07711332	-0.40329932	-0.09670032	-0.40314432
0.91257632	0.23210532	-0.07019232	-0.42523632	-0.10011332	-0.37972032
0.91331032	0.23092632	-0.06313432	-0.43343432	-0.11882732	-0.36087132
0.91285632	0.22906832	-0.05579232	-0.43961332	-0.12936832	-0.33729032
0.91189932	0.22672332	-0.04830632	-0.44756332	-0.12467032	-0.30692532
0.91029632	0.22390732	-0.04076432	-0.45674432	-0.11156832	-0.27373532
0.90913432	0.22087232	-0.03336832	-0.46029732	-0.10138332	-0.24196632
0.91140332	0.21833132	-0.02641832	-0.43911832	-0.11221232	-0.22402432
0.91045232	0.21465732	-0.01930732	-0.44309932	-0.10207532	-0.18804532
0.91267432	0.21139432	-0.01237032	-0.42676532	-0.10809432	-0.16192032
0.91284932	0.20735632	-0.00533032	-0.42305732	-0.09923732	-0.12574532
0.91497432	0.20349632	0.00152332	-0.40393832	-0.10291332	-0.09830432
0.91677332	0.19935232	0.00835032	-0.38802032	-0.09383832	-0.06624532
0.92025432	0.19517732	0.01508732	-0.37177332	-0.09118032	-0.03626532
0.98848832	0.20418832	0.02276732	0.04144332	-0.20578532	-0.02872132
0.92710532	0.18612732	0.02785132	-0.33786732	-0.08070232	0.01944532
0.99004632	0.19282632	0.03568732	0.03901132	-0.18064132	0.02788032
0.98946932	0.18654832	0.04146532	0.05438132	-0.17284532	0.05264732
0.93678332	0.17064932	0.04461432	-0.26380332	-0.07298532	0.08908732
0.93870632	0.16494832	0.04943532	-0.23567932	-0.07272632	0.11040732
0.94046132	0.15905532	0.05390932	-0.20360832	-0.07079632	0.12925732
0.94271532	0.15307532	0.05800332	-0.17154632	-0.06415932	0.14725632
0.94545732	0.14693432	0.06165532	-0.14077032	-0.06255332	0.16254332
0.94732332	0.14046332	0.06471632	-0.11790632	-0.05537332	0.17443632
0.94929832	0.13372832	0.06724132	-0.10199832	-0.06445532	0.18340232
0.95063432	0.12667832	0.06915632	-0.09506732	-0.06599332	0.19004432
0.95264832	0.11958132	0.07063432	-0.09340932	-0.06464132	0.19399832
0.95360532	0.11226532	0.07164132	-0.09983532	-0.07613932	0.19738132
0.95155432	0.10468632	0.07210132	-0.12165632	-0.09067532	0.20315132
0.95097132	0.09740832	0.07233832	-0.12982732	-0.09130632	0.20669032
0.94989532	0.09017332	0.07218532	-0.13965732	-0.09815932	0.21137832
0.95019932	0.08313632	0.07174832	-0.14088032	-0.09666432	0.21469432
0.94836632	0.07591032	0.07073932	-0.15216632	-0.10564532	0.21704232
0.94796132	0.06881832	0.06942932	-0.16048832	-0.11060132	0.21708732
0.94660232	0.06170432	0.06765432	-0.17466832	-0.10541732	0.21485832
0.94583832	0.05470832	0.06560332	-0.18681832	-0.10589432	0.21165932
0.94379132	0.04778632	0.06323332	-0.20180632	-0.11060832	0.20812132
0.94277132	0.04111432	0.06078432	-0.20832832	-0.10428532	0.20575432
0.94127932	0.03460032	0.05813632	-0.21858532	-0.10347432	0.20327732
0.94028032	0.02822832	0.05536732	-0.22483132	-0.10594532	0.19939732
0.93814932	0.02196832	0.05229232	-0.23324932	-0.10413532	0.19647032
0.93690932	0.01588432	0.04906632	-0.24112032	-0.10243532	0.19069632
0.93694732	0.00985132	0.04565332	-0.23987832	-0.09707832	0.18463232
0.93578132	0.00390332	0.04204732	-0.24250532	-0.09256632	0.17646732
0.93493832	-0.00187732	0.03835732	-0.24757132	-0.08756432	0.16796932
0.93459732	-0.00753132	0.03473432	-0.24932632	-0.08560932	0.16028532
0.93357132	-0.01296832	0.03112232	-0.25801232	-0.08964032	0.15287532
0.93298232	-0.01828232	0.02749832	-0.26743632	-0.08788532	0.14626232
0.93226132	-0.02348232	0.02379532	-0.26878732	-0.08969232	0.13732032
0.93091132	-0.02851232	0.02001532	-0.27062032	-0.08846432	0.12779432
0.92951932	-0.03337832	0.01627332	-0.26745432	-0.08466632	0.11809432
0.92765132	-0.03806132	0.01261832	-0.26174832	-0.08402532	0.10727432
0.92668132	-0.04257932	0.00913032	-0.25390232	-0.07681732	0.09767332
0.92487132	-0.04687932	0.00576832	-0.25501732	-0.08171332	0.08764632
0.92460832	-0.05109132	0.00253532	-0.25552732	-0.07826332	0.07807432
0.92384532	-0.05511132	-0.00068232	-0.26205532	-0.07680232	0.06851932
0.92374232	-0.05904232	-0.00391032	-0.26529832	-0.07333932	0.05900232
0.92215932	-0.06268232	-0.00701532	-0.27171632	-0.07864932	0.04885232
0.92099132	-0.06608532	-0.01001632	-0.27737832	-0.07870432	0.03897732
0.91982632	-0.06925032	-0.01289332	-0.28137232	-0.07650532	0.03140832
0.91952632	-0.07228732	-0.01579832	-0.28500432	-0.07205832	0.02371032
0.91851432	-0.07508632	-0.01880732	-0.28873032	-0.07249132	0.01456432
0.91801432	-0.07770432	-0.02207832	-0.29275732	-0.06748032	0.00438032
0.91729932	-0.08012432	-0.02565732	-0.29907632	-0.06398132	-0.00916132
0.91725132	-0.08238132	-0.02948332	-0.30212832	-0.05580932	-0.02315632
0.91566032	-0.08419032	-0.03333232	-0.30343032	-0.05446832	-0.03749632
0.91449632	-0.08568332	-0.03715532	-0.30144032	-0.05303432	-0.05089732
0.91329132	-0.08683332	-0.04090332	-0.30025332	-0.04750932	-0.06271432
0.91375032	-0.08785132	-0.04477432	-0.29647232	-0.04188432	-0.07295132
0.91293832	-0.08850832	-0.04867832	-0.30103132	-0.04191732	-0.08639432
0.91305332	-0.08899032	-0.05274732	-0.30603932	-0.04049132	-0.10013932
0.91263332	-0.08918732	-0.05691932	-0.31293332	-0.03784532	-0.11512132
0.91248932	-0.08914432	-0.06113132	-0.31422732	-0.03376332	-0.13116132
0.91208332	-0.08880732	-0.06526032	-0.31179832	-0.02810132	-0.14542632
0.91112532	-0.08813232	-0.06925132	-0.31098532	-0.02491432	-0.15917032
0.91070732	-0.08724832	-0.07319632	-0.31192532	-0.01724432	-0.17229632
0.91024732	-0.08612232	-0.07720532	-0.31265032	-0.01131232	-0.18476532
0.90954732	-0.08474932	-0.08135532	-0.31343532	-0.00261932	-0.19751232
0.90884832	-0.08316132	-0.08559132	-0.31236232	0.00432532	-0.21197232
0.90805032	-0.08130732	-0.08971132	-0.30003532	0.00823032	-0.22649332
0.90636632	-0.07916432	-0.09315032	-0.27266332	0.00436432	-0.23593032
0.90442532	-0.07690232	-0.09573532	-0.25420732	-0.00499632	-0.24136532
0.90316132	-0.07472032	-0.09750832	-0.24735332	-0.01588432	-0.24244332
0.90357832	-0.07268232	-0.09877832	-0.24946132	-0.01855532	-0.23882532
0.90377232	-0.07067032	-0.09953732	-0.26405432	-0.02548232	-0.23579832
0.90479832	-0.06873832	-0.10007632	-0.27820432	-0.03222732	-0.23259132
0.90587632	-0.06678832	-0.10052332	-0.28941932	-0.03820032	-0.23118132
0.90710832	-0.06482132	-0.10101532	-0.29136732	-0.03711532	-0.22929432
0.90713932	-0.06273932	-0.10149732	-0.29459632	-0.03898432	-0.22879832
0.90652932	-0.06059632	-0.10209932	-0.29467732	-0.04066232	-0.23028132
0.90655432	-0.05842232	-0.10297932	-0.28518532	-0.03816232	-0.23068932
0.90561132	-0.05612832	-0.10385132	-0.28503732	-0.03482532	-0.23308732
0.90548632	-0.05385332	-0.10485732	-0.28203632	-0.03257432	-0.23608032
0.90625232	-0.05157832	-0.10583432	-0.27636132	-0.03329732	-0.23845832
0.90682132	-0.04923232	-0.10667932	-0.27783032	-0.03355432	-0.24142832
0.90739232	-0.04683732	-0.10753232	-0.28227032	-0.03603132	-0.24500132
0.90774232	-0.04435532	-0.10846832	-0.28181432	-0.03383332	-0.24756132
0.90750632	-0.04178432	-0.10949132	-0.27865332	-0.03111732	-0.25220432
0.90746632	-0.03917832	-0.11068532	-0.26794432	-0.02972132	-0.25692332
0.90715332	-0.03648032	-0.11190332	-0.25562932	-0.02749132	-0.26241832
0.90657132	-0.03373432	-0.11306032	-0.24951932	-0.02792532	-0.26878732
0.90654732	-0.03099732	-0.11402332	-0.24236232	-0.02997732	-0.27324332
0.90684332	-0.02830332	-0.11468332	-0.24388632	-0.02926932	-0.27514132
0.90764432	-0.02567232	-0.11528532	-0.24719432	-0.03104832	-0.27800632
0.90832032	-0.02308632	-0.11596432	-0.25191032	-0.02921332	-0.28089332
0.90873732	-0.02048132	-0.11669032	-0.25497832	-0.03010532	-0.28433132
0.90904032	-0.01789132	-0.11732032	-0.25750032	-0.02640732	-0.28825732
0.90900732	-0.01533632	-0.11782832	-0.25997832	-0.02987032	-0.29127032
0.90849732	-0.01281132	-0.11828832	-0.26663732	-0.02946132	-0.29490632
0.90890032	-0.01033232	-0.11897332	-0.26710132	-0.02583532	-0.29849232
0.90895932	-0.00784732	-0.11962932	-0.26726032	-0.03113132	-0.30417932
0.90884032	-0.00537632	-0.12022532	-0.26661632	-0.03210532	-0.30837632
0.90862032	-0.00291832	-0.12079332	-0.26772032	-0.03143532	-0.31212632
0.90864432	-0.00043732	-0.12144132	-0.26285732	-0.02680032	-0.31477732
0.90778632	0.00206832	-0.12192832	-0.26355332	-0.03344332	-0.31855632
0.90746032	0.00451932	-0.12230032	-0.26001732	-0.02907632	-0.31877432
0.90667132	0.00686432	-0.12235432	-0.26698232	-0.03264732	-0.31973332
0.90699232	0.00912532	-0.12258132	-0.26535832	-0.03590232	-0.32085332
0.90669132	0.01134232	-0.12279232	-0.26800332	-0.03288832	-0.32233832
0.90610932	0.01350232	-0.12302332	-0.26784732	-0.03388432	-0.32575932
0.90553732	0.01559032	-0.12322832	-0.26679632	-0.02577832	-0.32653432
0.90547832	0.01764032	-0.12343932	-0.26396332	-0.02671732	-0.32860332
0.90516132	0.01962232	-0.12348132	-0.26790332	-0.02941732	-0.33102232
0.90499732	0.02152832	-0.12348332	-0.26824332	-0.02589632	-0.33120232
0.90449132	0.02338332	-0.12332532	-0.28011732	-0.03062732	-0.33217032
0.90395432	0.02519932	-0.12320532	-0.28438032	-0.03071232	-0.33202132
0.90351732	0.02701532	-0.12316132	-0.29102232	-0.02942632	-0.33188332
0.90285732	0.02881732	-0.12317732	-0.29224832	-0.02657532	-0.33196532
0.90219832	0.03059732	-0.12327532	-0.29226932	-0.02655332	-0.33203332
0.90143932	0.03233832	-0.12333232	-0.29295232	-0.02440832	-0.33210632
0.90015432	0.03398632	-0.12325732	-0.29814832	-0.02346432	-0.33143132
0.89943332	0.03562832	-0.12332432	-0.29153032	-0.02343732	-0.33195532
0.89830232	0.03720432	-0.12324032	-0.29810032	-0.02616932	-0.33181532
0.89727132	0.03875632	-0.12313532	-0.29964632	-0.02485032	-0.33092032
0.89664532	0.04027232	-0.12308432	-0.30033032	-0.01982232	-0.32930332
0.89602832	0.04175232	-0.12302032	-0.29893732	-0.02360732	-0.32906932
0.89493432	0.04318232	-0.12296832	-0.29945832	-0.02166032	-0.32758732
0.89386732	0.04460532	-0.12300532	-0.29753832	-0.02131832	-0.32788832
0.89321232	0.04600532	-0.12309432	-0.29492032	-0.01975932	-0.32749832
0.89245232	0.04735632	-0.12311832	-0.29021632	-0.01927532	-0.32710732
0.89139832	0.04869732	-0.12304132	-0.29209232	-0.01807632	-0.32657832
0.89036232	0.05005332	-0.12298032	-0.29158932	-0.01830032	-0.32670232
0.89026032	0.05146032	-0.12302432	-0.28231632	-0.02191232	-0.32755632
0.88921632	0.05280232	-0.12290132	-0.28530932	-0.02026032	-0.32660932
0.88847632	0.05415332	-0.12293532	-0.28331532	-0.02125832	-0.32720732
0.88797232	0.05551932	-0.12298632	-0.28291232	-0.01886732	-0.32769032
0.88727332	0.05684732	-0.12298432	-0.28448632	-0.01335932	-0.32737932
0.88708232	0.05817732	-0.12301332	-0.28036532	-0.01737232	-0.32887132
0.88674632	0.05949532	-0.12300132	-0.27834932	-0.01282832	-0.32853132
0.88642432	0.06082032	-0.12292432	-0.27701332	-0.01195232	-0.32893232
0.88592932	0.06219932	-0.12285432	-0.27436032	-0.00423332	-0.32888232
0.88587332	0.06370232	-0.12288732	-0.27566532	-0.00408232	-0.33029932
0.88502832	0.06524532	-0.12287832	-0.27357932	-0.01216832	-0.33310432
0.88485432	0.06692832	-0.12293032	-0.27307432	0.00313832	-0.33090932
0.88459232	0.06866532	-0.12301632	-0.26726032	-0.00558232	-0.33367132
0.88471032	0.07048232	-0.12312832	-0.27049732	-0.00537432	-0.33400132
0.88426832	0.07228232	-0.12311232	-0.27171832	0.00030932	-0.33297832
0.88403832	0.07409732	-0.12303032	-0.26939632	-0.00105432	-0.33209232
0.88391932	0.07591032	-0.12294132	-0.27099132	-0.00052732	-0.33083832
0.88334132	0.07768932	-0.12281632	-0.27816532	-0.00018332	-0.33075132
0.88326732	0.07949932	-0.12282832	-0.27534132	-0.00256932	-0.33090432
0.88251332	0.08123032	-0.12277032	-0.28174232	0.00365432	-0.32945532
0.88219432	0.08295332	-0.12276932	-0.28072032	0.00429232	-0.32991332
0.88193932	0.08459332	-0.12270332	-0.27748032	0.00188032	-0.33062532
0.88127132	0.08609532	-0.12248732	-0.27651932	0.00064332	-0.33038232
0.88123032	0.08760432	-0.12234032	-0.27993632	-0.00309832	-0.33025332
0.88038432	0.08900232	-0.12210232	-0.27941832	-0.00324032	-0.32987332
0.88011932	0.09045132	-0.12203832	-0.27942732	-0.00163032	-0.32870832
0.87976932	0.09192832	-0.12214332	-0.27374632	-0.00624332	-0.33039332
0.87963132	0.09344732	-0.12238732	-0.27186832	-0.01033832	-0.33231532
0.87851132	0.09489332	-0.12255032	-0.26927032	-0.00051932	-0.33158132
0.87794432	0.09635132	-0.12266932	-0.26409632	-0.00409732	-0.33335432
0.87706232	0.09772532	-0.12263432	-0.26350132	0.00181132	-0.33273832
0.87653832	0.09913532	-0.12257732	-0.26339532	0.00425832	-0.33245132
0.87622932	0.10053432	-0.12249532	-0.25593632	-0.00073132	-0.33392232
0.87579632	0.10186832	-0.12233332	-0.25835432	0.00142632	-0.33366032
0.87589232	0.10324032	-0.12226832	-0.25615332	0.00195732	-0.33310132
0.87593632	0.10453932	-0.12220232	-0.25822932	-0.00398732	-0.33540532
0.87565732	0.10576932	-0.12213032	-0.26511032	0.00099832	-0.33500432
0.87523232	0.10693032	-0.12208932	-0.26989432	0.00283532	-0.33731632
0.87490732	0.10812632	-0.12210232	-0.27078532	0.00228632	-0.33997432
0.87438632	0.10931432	-0.12207732	-0.27084932	0.00601432	-0.34126632
0.87460232	0.11058332	-0.12214332	-0.26056932	-0.00239132	-0.34539332
0.87378432	0.11173432	-0.12207532	-0.26589332	0.00410132	-0.34642232
0.87373432	0.11299932	-0.12224532	-0.25481432	0.00453332	-0.34945432
0.87350732	0.11421732	-0.12236732	-0.25442932	0.00525232	-0.35297832
0.87322432	0.11540032	-0.12240832	-0.25394832	0.00899032	-0.35525132
0.87342432	0.11665832	-0.12251732	-0.25015332	0.00334832	-0.35988532
0.87301232	0.11785432	-0.12246332	-0.25590232	0.00996032	-0.36088632
0.87273232	0.11912932	-0.12237132	-0.25723132	0.01143632	-0.36318832
0.87262132	0.12051632	-0.12235232	-0.24996232	0.01423932	-0.36552732
0.87266232	0.12199332	-0.12241232	-0.24559132	0.01328232	-0.36905032
0.87192732	0.12338032	-0.12231432	-0.24645632	0.02511932	-0.36844432
0.87170032	0.12484532	-0.12225532	-0.23938432	0.02357532	-0.37020132
0.87161732	0.12631132	-0.12216932	-0.23813532	0.02721432	-0.37155032
0.87159432	0.12775732	-0.12209632	-0.23837932	0.02531632	-0.37352832
0.87123132	0.12917132	-0.12198032	-0.24748732	0.02734932	-0.37457532
0.87147432	0.13067632	-0.12195232	-0.24794932	0.02933732	-0.37558232
0.87179932	0.13222932	-0.12194532	-0.24997832	0.02725832	-0.37747532
0.87190732	0.13379832	-0.12187832	-0.24925732	0.02331732	-0.37977932
0.87195632	0.13547432	-0.12186132	-0.24521432	0.02616232	-0.38005732
0.87171432	0.13711532	-0.12185232	-0.25264632	0.02631732	-0.38004332
0.87160432	0.13884132	-0.12197832	-0.24795732	0.02441732	-0.38240132
0.87138232	0.14057832	-0.12211932	-0.24811932	0.02579932	-0.38316532
0.87129032	0.14233232	-0.12230532	-0.24826232	0.02410932	-0.38432732
0.87173032	0.14413432	-0.12249032	-0.24989632	0.01667632	-0.38665732
0.87145032	0.14579932	-0.12248432	-0.25929732	0.02262432	-0.38513332
0.87144632	0.14747232	-0.12246032	-0.26497732	0.02254432	-0.38426332
0.87154132	0.14918932	-0.12239132	-0.26764632	0.01947732	-0.38448332
0.87124132	0.15085632	-0.12233432	-0.27085032	0.01968532	-0.38475932
0.87102132	0.15259632	-0.12249332	-0.27237732	0.01976032	-0.38544832
0.87055232	0.15437032	-0.12271432	-0.27188132	0.02336932	-0.38740232
0.86992932	0.15614632	-0.12287132	-0.26853032	0.02809832	-0.38762232
0.86998532	0.15797232	-0.12310132	-0.26797232	0.02524532	-0.39022432
0.86964632	0.15973032	-0.12318532	-0.27245732	0.02780232	-0.39150732
0.86966732	0.16148732	-0.12319132	-0.27424332	0.02897132	-0.39270032
0.86994332	0.16327032	-0.12309532	-0.27303032	0.02660232	-0.39522832
0.86954232	0.16496032	-0.12287332	-0.27624532	0.03330932	-0.39447632
0.86962132	0.16671532	-0.12264732	-0.27630832	0.03131432	-0.39485632
0.86946032	0.16839232	-0.12238032	-0.27579232	0.03235532	-0.39450032
0.86933832	0.17007332	-0.12230732	-0.27903532	0.03182632	-0.39564532
0.86949132	0.17184432	-0.12235832	-0.27821332	0.03182832	-0.39734732
0.86917532	0.17355732	-0.12234732	-0.28148132	0.03351832	-0.39931932
0.86937432	0.17535632	-0.12232432	-0.27567832	0.03052932	-0.40191332
0.86899232	0.17696332	-0.12208832	-0.27994632	0.03147232	-0.40205232
0.86878132	0.17854332	-0.12187732	-0.28080532	0.03112632	-0.40249632
0.86845132	0.18009232	-0.12164632	-0.28669732	0.03159932	-0.40234432
0.86839032	0.18172932	-0.12146432	-0.28666832	0.03297132	-0.40219332
0.86801432	0.18330532	-0.12128232	-0.28907832	0.03185632	-0.40301732
0.86784332	0.18502532	-0.12121232	-0.28598332	0.03108532	-0.40424832
0.86707932	0.18673332	-0.12110032	-0.28994832	0.03555232	-0.40458632
0.86704832	0.18869932	-0.12104532	-0.28656232	0.03407132	-0.40612532
0.86665332	0.19064832	-0.12080732	-0.28429132	0.03803832	-0.40523732
0.86602332	0.19253132	-0.12039532	-0.28363032	0.04105632	-0.40382432
0.86568932	0.19455632	-0.12001632	-0.29089832	0.04174532	-0.40192332
0.86563232	0.19667632	-0.11970232	-0.28873932	0.03919432	-0.40180732
0.86531732	0.19884532	-0.11938332	-0.29348232	0.03716732	-0.40176632
0.86466732	0.20101432	-0.11903832	-0.29280432	0.03814732	-0.40182532
0.86511032	0.20352832	-0.11888732	-0.28970032	0.03705632	-0.40479832
0.86430632	0.20590632	-0.11856332	-0.29092132	0.04222532	-0.40622332
0.86380732	0.20837632	-0.11800132	-0.28913432	0.04667232	-0.40701632
0.86351032	0.21085432	-0.11726532	-0.28774832	0.04896432	-0.40778832
0.86366732	0.21348832	-0.11645132	-0.28590732	0.04964232	-0.40848632
0.86369632	0.21610932	-0.11543232	-0.28937732	0.05115332	-0.40866432
0.86407332	0.21870632	-0.11407532	-0.29023132	0.05182532	-0.40643232
0.86554932	0.22134332	-0.11240932	-0.28995132	0.04270232	-0.40521332
0.86605032	0.22358132	-0.11029032	-0.29875732	0.04043832	-0.40121732
0.86744732	0.22587032	-0.10794732	-0.30094832	0.03414632	-0.39817432
0.86993732	0.22826732	-0.10527532	-0.29643032	0.01992932	-0.39513832
0.87253632	0.23050832	-0.10210632	-0.29715432	0.00770732	-0.38852532
0.87404132	0.23231532	-0.09844732	-0.29577732	0.00151932	-0.38113532
0.87479332	0.23394632	-0.09456932	-0.28458932	-0.00021932	-0.37550932
0.87517332	0.23555232	-0.09064632	-0.28492132	0.00040232	-0.36972632
0.87576432	0.23734332	-0.08648232	-0.28873332	0.00682532	-0.36352432
0.87665832	0.23937832	-0.08218432	-0.28826432	0.00808932	-0.35787732
0.87899532	0.24172932	-0.07759232	-0.30069132	-0.00333532	-0.35036432
0.88260132	0.24426532	-0.07252832	-0.32319932	-0.02745732	-0.34019032
0.88413332	0.24596132	-0.06679132	-0.34248032	-0.04496632	-0.32465432
0.88464232	0.24711632	-0.06061732	-0.36692432	-0.06215232	-0.30847432
0.88383632	0.24761332	-0.05413532	-0.37954132	-0.07220132	-0.28855132
0.88192232	0.24745732	-0.04750432	-0.38988032	-0.07871432	-0.26730932
0.88077432	0.24714832	-0.04101532	-0.38936332	-0.08723832	-0.24999932
0.87798532	0.24595532	-0.03451832	-0.39477532	-0.08473332	-0.22629932
0.87622732	0.24465632	-0.02822432	-0.39471632	-0.08517232	-0.20528932
0.87490632	0.24306332	-0.02212332	-0.39282832	-0.08524432	-0.18451632
0.87434232	0.24130532	-0.01625632	-0.38262132	-0.08233632	-0.16327832
0.87351332	0.23912932	-0.01056432	-0.37243332	-0.07726432	-0.14082932
0.87351532	0.23679932	-0.00506032	-0.35910932	-0.07458832	-0.11990132
0.87255132	0.23387832	0.00023432	-0.34501032	-0.06317132	-0.09784032
0.87279432	0.23092132	0.00522532	-0.33044332	-0.05748332	-0.07906432
0.87345432	0.22770732	0.00992332	-0.31588932	-0.04862132	-0.06058232
0.87308532	0.22394832	0.01426332	-0.30441032	-0.03639332	-0.04284232
0.87323832	0.22007232	0.01825932	-0.29179932	-0.02670932	-0.02843832
0.87484032	0.21632232	0.02191932	-0.27464632	-0.02279332	-0.01689232
0.87547932	0.21210332	0.02520732	-0.26076032	-0.01350732	-0.00490132
0.87699832	0.20792332	0.02823632	-0.24557432	-0.00603932	0.00497732
0.87812932	0.20349532	0.03098932	-0.22933532	-0.00020932	0.01424332
0.87839932	0.19874332	0.03347832	-0.21771432	0.01198432	0.02311632
0.87839132	0.19375332	0.03567732	-0.20727032	0.02825532	0.03234132
0.88019232	0.18902732	0.03766232	-0.18823232	0.02722732	0.04029332
0.88041032	0.18366232	0.03930732	-0.17781832	0.04738332	0.04709032
0.88234832	0.17850732	0.04076632	-0.16515432	0.05518632	0.05259832
0.88337832	0.17302032	0.04193532	-0.15741432	0.06660032	0.05842432
0.88525832	0.16749932	0.04294332	-0.15011832	0.07186432	0.06384232
0.88728732	0.16191532	0.04373532	-0.14242932	0.07704632	0.06903132
0.88987432	0.15627832	0.04431132	-0.13271632	0.08387532	0.07299232
0.89239332	0.15052032	0.04462532	-0.11836132	0.08664732	0.07667232
0.89425532	0.14457932	0.04466432	-0.10554532	0.09033932	0.08000832
0.89504232	0.13842432	0.04447932	-0.10057932	0.09287632	0.08314232
0.89537132	0.13225532	0.04412132	-0.09703432	0.10479432	0.08702032
0.89730132	0.12628032	0.04366832	-0.08519932	0.10201132	0.09056432
0.89957432	0.12034332	0.04305832	-0.07639632	0.11322432	0.09181032
0.90228832	0.11428932	0.04227232	-0.07367132	0.11334832	0.09286432
0.90523632	0.10819232	0.04129832	-0.07474132	0.11723232	0.09254732
0.90835632	0.10201432	0.04012432	-0.07598032	0.11751232	0.09020832
0.91196532	0.09584432	0.03879632	-0.07321732	0.11186532	0.08867832
0.91324532	0.08943732	0.03727932	-0.07835732	0.11502932	0.08694332
0.91589932	0.08322932	0.03572332	-0.06790932	0.10812932	0.08531732
0.91640932	0.07694532	0.03400832	-0.06470832	0.11734232	0.08412032
0.91714332	0.07075232	0.03220532	-0.06471232	0.11973332	0.08364532
0.91882032	0.06465832	0.03027032	-0.05139832	0.11602932	0.08178832
0.91983532	0.05851332	0.02811232	-0.04676532	0.11558432	0.07954032
0.92079032	0.05244832	0.02576032	-0.04781532	0.13022132	0.07422532
0.92284732	0.04638532	0.02334032	-0.05036732	0.13012832	0.06791632
0.92411232	0.04032932	0.02079332	-0.04542132	0.14500632	0.06168032
0.92576132	0.03431932	0.01825632	-0.04214332	0.14582032	0.05606432
0.92777932	0.02838732	0.01575232	-0.03011132	0.14342332	0.05031032
0.92892932	0.02250632	0.01326532	-0.01309532	0.14893832	0.04502032
0.92945932	0.01672232	0.01084632	-0.01492132	0.15685032	0.04125432
0.93036532	0.01082432	0.00846932	-0.00304632	-0.17842732	0.03732432
0.93043632	0.00530632	0.00609932	-0.00627032	-0.17817732	0.03237332
0.93130132	-0.00003132	0.00378132	-0.02070132	-0.16864032	0.02586032
0.93172932	-0.00524432	0.00152632	-0.02467232	-0.15756332	0.02089932
0.93255832	-0.01043132	-0.00074432	-0.03381532	-0.16306532	0.01511732
0.93383832	-0.01552032	-0.00302132	-0.02707232	-0.15690532	0.00948232
0.93569432	-0.02048932	-0.00527632	-0.04245032	-0.14280132	0.00324732
0.93660532	-0.02530832	-0.00756332	-0.04740832	-0.14072132	-0.00105132
0.93878232	-0.03002432	-0.00986232	-0.05368332	-0.12094832	-0.00546932
0.93967332	-0.03455532	-0.01214332	-0.06402832	-0.12329832	-0.01075332
0.94213132	-0.03889432	-0.01446532	-0.06599032	-0.10851732	-0.01373032
0.94336832	-0.04307432	-0.01682132	-0.07280032	-0.10313832	-0.01851232
0.94511932	-0.04705232	-0.01925632	-0.08001532	-0.09708232	-0.02267832
0.94711532	-0.05087832	-0.02178132	-0.08436232	-0.09152632	-0.02729932
0.94963132	-0.05455932	-0.02443932	-0.09520232	-0.08339732	-0.03402132
0.95199632	-0.05799232	-0.02730532	-0.10838932	-0.06814932	-0.04098132
0.95356332	-0.06122032	-0.03031732	-0.11711432	-0.06329832	-0.04919832
0.95496432	-0.06416232	-0.03347132	-0.12595132	-0.05842932	-0.05683032
0.95656132	-0.06690032	-0.03675932	-0.12794232	-0.04981632	-0.06597832
0.95827832	-0.06944732	-0.04016932	-0.14435632	-0.04187832	-0.07587332
0.96068232	-0.07183532	-0.04382632	-0.14125932	-0.02882032	-0.08537032
0.96177032	-0.07395032	-0.04758932	-0.15709832	-0.02839532	-0.09886332
0.96286132	-0.07589832	-0.05158932	-0.15735232	-0.02840432	-0.11417332
0.96410732	-0.07764532	-0.05567632	-0.16383532	-0.01829432	-0.12696232
0.96500632	-0.07913532	-0.05974232	-0.15537832	-0.01661832	-0.14118032
0.96442432	-0.08024632	-0.06362832	-0.15990632	-0.01897632	-0.15569032
0.96515132	-0.08122332	-0.06748232	-0.15526532	-0.00966832	-0.16707832
0.96568232	-0.08197332	-0.07128432	-0.15386632	0.00009432	-0.17928332
0.96607032	-0.08251032	-0.07514932	-0.16210432	0.00553632	-0.19227232
0.96636532	-0.08283932	-0.07921132	-0.17345032	0.01379632	-0.20851432
0.96740832	-0.08301632	-0.08359832	-0.18066832	0.02439132	-0.22488932
0.96769132	-0.08287032	-0.08811232	-0.19183032	0.04590432	-0.24243432
0.96688632	-0.08232732	-0.09256332	-0.19975232	0.05371532	-0.26136932
0.96624332	-0.08149932	-0.09700932	-0.20472832	0.06233032	-0.27982432
0.96540632	-0.08039532	-0.10130932	-0.19957532	0.07181132	-0.29650832
0.96485932	-0.07912032	-0.10534732	-0.17848232	0.06860032	-0.31210132
0.96406532	-0.07766532	-0.10891432	-0.15086932	0.05336032	-0.32562732
0.96230232	-0.07603732	-0.11172832	-0.12227132	0.03283332	-0.33547732
0.96079432	-0.07438332	-0.11378132	-0.11320532	0.01154532	-0.33974232
0.96003832	-0.07272232	-0.11520932	-0.11351932	-0.01034032	-0.33941232
0.95967432	-0.07105732	-0.11625132	-0.12349132	-0.02587932	-0.33712632
0.96012432	-0.06933732	-0.11725932	-0.13478432	-0.02884032	-0.33419732
0.96135232	-0.06754632	-0.11844932	-0.13123132	-0.02980332	-0.32981632
0.96127932	-0.06553932	-0.11953732	-0.13728832	-0.03758232	-0.32905032
0.96142332	-0.06342032	-0.12058332	-0.13422232	-0.04087532	-0.32661432
0.96098832	-0.06124532	-0.12135432	-0.14085832	-0.04663932	-0.32501132
0.96119032	-0.05909232	-0.12190632	-0.14192432	-0.04914732	-0.32211032
0.96176532	-0.05695032	-0.12228732	-0.14189332	-0.04902432	-0.31774232
0.96205132	-0.05477132	-0.12253732	-0.14865432	-0.05444632	-0.31522932
0.96322232	-0.05261132	-0.12297532	-0.15046232	-0.04967532	-0.31386032
0.96356232	-0.05035432	-0.12343632	-0.15185832	-0.04833032	-0.31479332
0.96344832	-0.04807232	-0.12385732	-0.15878432	-0.05126332	-0.31708832
0.96391732	-0.04578232	-0.12433332	-0.15832432	-0.04689932	-0.31799032
0.96373832	-0.04352032	-0.12461932	-0.15638232	-0.04910632	-0.31938432
0.96389932	-0.04131532	-0.12486732	-0.15368132	-0.04722732	-0.32001532
0.96415732	-0.03911432	-0.12511132	-0.15671432	-0.04762632	-0.32185232
0.96463432	-0.03689332	-0.12541632	-0.14961032	-0.04389832	-0.32165932
0.96419932	-0.03461932	-0.12562332	-0.14875632	-0.04533932	-0.32346732
0.96386932	-0.03231332	-0.12586932	-0.15126832	-0.04287432	-0.32605632
0.96341532	-0.03001332	-0.12613932	-0.14567832	-0.03751932	-0.32815532
0.96292432	-0.02773532	-0.12646232	-0.14667632	-0.03989132	-0.33169432
0.96267832	-0.02548032	-0.12688032	-0.14816232	-0.03629732	-0.33583032
0.96188432	-0.02327332	-0.12721732	-0.15515932	-0.03887232	-0.34052932
0.96137232	-0.02107632	-0.12758832	-0.14164332	-0.03697532	-0.34339232
0.96088632	-0.01891932	-0.12779132	-0.14367532	-0.03476332	-0.34681132
0.96084532	-0.01675632	-0.12822032	-0.14321132	-0.03049032	-0.35144932
0.96031432	-0.01451832	-0.12868532	-0.14049932	-0.03183032	-0.35714532
0.96002232	-0.01223332	-0.12913532	-0.13275132	-0.02938932	-0.36280532
0.95986932	-0.00995832	-0.12962132	-0.12484232	-0.02124332	-0.36651232
0.95915232	-0.00767732	-0.12996732	-0.13760132	-0.02661832	-0.37311332
0.95858732	-0.00545432	-0.13026732	-0.13603032	-0.02165532	-0.37714032
0.95806432	-0.00331432	-0.13045032	-0.13781132	-0.02855932	-0.38168332
0.95757132	-0.00124532	-0.13049032	-0.13438632	-0.02832832	-0.38433132
0.95640332	0.00073332	-0.13024732	-0.12746432	-0.03952432	-0.38579432
0.95637232	0.00260832	-0.12998032	-0.13328932	-0.03681132	-0.38521732
0.95614132	0.00440032	-0.12973332	-0.13120332	-0.02986432	-0.38399232
0.95592432	0.00616932	-0.12966132	-0.12931332	-0.02684632	-0.38494532
0.95571332	0.00789332	-0.12971132	-0.13185432	-0.01898432	-0.38654832
0.95526832	0.00962432	-0.12969832	-0.16304732	0.08901132	-0.37364732
0.95447432	0.01113032	-0.12963632	-0.16844432	0.07990132	-0.37561532
0.95365132	0.01249832	-0.12947432	-0.16684632	0.08671732	-0.37495232
0.95286832	0.01367732	-0.12934032	-0.14788932	-0.01844732	-0.39062832
0.95251732	0.01492532	-0.12916032	-0.16635732	0.07052332	-0.37824632
0.95167132	0.01600632	-0.12907232	-0.13444832	-0.02121732	-0.39172032
0.95092232	0.01710032	-0.12902532	-0.13354232	-0.02570432	-0.39365832
0.95055932	0.01821932	-0.12908632	-0.15215832	0.03024932	-0.38866732
0.94946532	0.01923532	-0.12921732	-0.13496832	-0.01804832	-0.39770632
0.94884932	0.02027832	-0.12929032	-0.15136832	-0.00581132	-0.39863732
0.94818132	0.02126832	-0.12923132	-0.15021732	-0.00870032	-0.40018232
0.94776832	0.02227432	-0.12920532	-0.14575232	-0.01335632	-0.40187132
0.94730332	0.02337932	-0.12918432	-0.16921532	0.05545232	-0.39344032
0.94699632	0.02448832	-0.12931732	-0.14573932	-0.00791632	-0.40416232
0.94660432	0.02563732	-0.12933932	-0.14450832	-0.01010932	-0.40544332
0.94617432	0.02678532	-0.12930232	-0.15423432	-0.01508332	-0.40644432
0.94571532	0.02793632	-0.12921032	-0.14970932	-0.02478732	-0.40763532
0.94549432	0.02921632	-0.12906432	-0.15842432	0.07622132	-0.39248932
0.94560032	0.03043232	-0.12892532	-0.16493732	0.06800132	-0.39194632
0.94533832	0.03169632	-0.12875732	-0.16757932	0.07971932	-0.38788032
0.94568832	0.03302432	-0.12867632	-0.17032232	0.08022332	-0.38547832
0.94528432	0.03437732	-0.12854432	-0.16841232	0.08514532	-0.38250032
0.94497032	0.03578132	-0.12847432	-0.16347232	0.08736132	-0.38062932
0.94557832	0.03718532	-0.12868732	-0.13828032	-0.04427332	-0.39768232
0.94553232	0.03868132	-0.12871332	-0.14921832	-0.04832332	-0.39696132
0.94526732	0.04013632	-0.12862632	-0.13609832	-0.05239032	-0.39530732
0.94510832	0.04159032	-0.12847232	-0.14053332	-0.05779432	-0.39370732
0.94516232	0.04312532	-0.12829932	-0.16884632	0.07116632	-0.37203032
0.94492832	0.04462832	-0.12823632	-0.17890032	0.07097532	-0.37024732
0.94548132	0.04616032	-0.12843832	-0.15524032	-0.05461032	-0.38955832
0.94507132	0.04782432	-0.12836132	-0.17491432	0.06833632	-0.36904132
0.94474432	0.04940232	-0.12832232	-0.17358332	0.07267932	-0.36598832
0.94478032	0.05101832	-0.12840432	-0.17470432	0.07040632	-0.36457632
0.94445732	0.05258432	-0.12835332	-0.17599932	0.06938932	-0.36280232
0.94471532	0.05408732	-0.12824932	-0.17838932	0.05570532	-0.36270532
0.94501932	0.05556332	-0.12805832	-0.17466132	0.05450732	-0.36052132
0.94509532	0.05698932	-0.12783132	-0.17483032	0.05096032	-0.35916032
0.94499132	0.05838132	-0.12771132	-0.17751932	0.03976432	-0.35865132
0.94488432	0.05983232	-0.12775132	-0.18361432	0.02942532	-0.35976032
0.94432232	0.06124532	-0.12791432	-0.15943432	-0.06061032	-0.37369032
0.94389732	0.06278532	-0.12801432	-0.18234132	0.03122432	-0.35919032
0.94315132	0.06427132	-0.12814132	-0.18458232	0.04392632	-0.35810132
0.94297232	0.06583732	-0.12836832	-0.18177632	0.04631932	-0.35834232
0.94257632	0.06738232	-0.12854732	-0.17631332	0.04110132	-0.36152332
0.94213732	0.06896232	-0.12857632	-0.18227332	0.04724932	-0.36052432
0.94183232	0.07056432	-0.12851432	-0.17624232	0.05696532	-0.35845432
0.94156732	0.07215632	-0.12840332	-0.17397132	0.05098632	-0.35868132
0.94131632	0.07373232	-0.12827732	-0.17596432	0.05314032	-0.35703532
0.94112532	0.07530532	-0.12823032	-0.18051832	0.05406332	-0.35589832
0.94132732	0.07690932	-0.12830632	-0.18599932	0.04301032	-0.35773532
0.94149732	0.07853632	-0.12839632	-0.18602732	0.03978432	-0.35842432
0.94131432	0.08012232	-0.12840232	-0.18479932	0.03993032	-0.35882432
0.94071532	0.08165732	-0.12828932	-0.17783632	0.04579432	-0.35757432
0.94034832	0.08314932	-0.12815632	-0.18376132	0.04032832	-0.35798632
0.94024932	0.08469132	-0.12808932	-0.18316932	0.04722832	-0.35673932
0.94049832	0.08626332	-0.12819832	-0.18711832	0.03589932	-0.35916532
0.94035432	0.08788832	-0.12844632	-0.18506032	0.03275332	-0.36079432
0.93972632	0.08951232	-0.12877432	-0.18806932	0.02938832	-0.36425132
0.93913632	0.09118732	-0.12908232	-0.18613932	0.02767132	-0.36700032
0.93841632	0.09281332	-0.12922732	-0.19343732	0.02892732	-0.36745832
0.93781732	0.09445132	-0.12935332	-0.17895132	0.03377332	-0.36774332
0.93713332	0.09612532	-0.12949132	-0.18293532	0.04376132	-0.36699532
0.93620032	0.09775932	-0.12955132	-0.19351132	0.04807632	-0.36671632
0.93606032	0.09953532	-0.12972032	-0.18234832	0.04927632	-0.36734132
0.93586932	0.10125732	-0.12976432	-0.18268232	0.04769332	-0.36704232
0.93550132	0.10289632	-0.12970232	-0.18771232	0.04840032	-0.36552332
0.93534732	0.10454132	-0.12963532	-0.18090432	0.04378332	-0.36512232
0.93507032	0.10615132	-0.12956032	-0.18632332	0.04319532	-0.36418032
0.93473632	0.10777232	-0.12954732	-0.19485232	0.03868432	-0.36406232
0.93456732	0.10939232	-0.12962232	-0.17821932	0.03891132	-0.36506732
0.93366332	0.11091232	-0.12960332	-0.18166032	0.04427232	-0.36256432
0.93308832	0.11244632	-0.12971432	-0.18282632	0.04379532	-0.36310232
0.93344932	0.11410932	-0.13002932	-0.18040732	0.03117632	-0.36526432
0.93249932	0.11560832	-0.13013032	-0.18627832	0.03446832	-0.36414232
0.93219432	0.11718532	-0.13030332	-0.17935432	0.03296032	-0.36435732
0.93188632	0.11877532	-0.13045532	-0.17958232	0.03057032	-0.36454732
0.93111932	0.12029832	-0.13049532	-0.18350232	0.03547432	-0.36408732
0.93108532	0.12189132	-0.13051632	-0.18535932	0.03600332	-0.36345732
0.93083032	0.12342432	-0.13049232	-0.18795932	0.03579832	-0.36234932
0.93078332	0.12497732	-0.13054832	-0.18534032	0.02714132	-0.36357032
0.93067432	0.12656432	-0.13070632	-0.18207732	0.02670332	-0.36402732
0.93021932	0.12810332	-0.13079932	-0.18485232	0.03053832	-0.36256932
0.93010632	0.12967332	-0.13094432	-0.18239932	0.02776132	-0.36358532
0.93011232	0.13122932	-0.13106032	-0.19595032	0.02403132	-0.36398932
0.93048932	0.13283432	-0.13123532	-0.18783232	0.01715132	-0.36679832
0.93008032	0.13430132	-0.13127932	-0.18794132	0.02099532	-0.36702732
0.93012432	0.13577332	-0.13133332	-0.19395732	0.01348032	-0.36809332
0.92977132	0.13712932	-0.13123532	-0.20062632	0.01999632	-0.36637032
0.93020532	0.13853632	-0.13122432	-0.20081132	0.01594432	-0.36658732
0.93032132	0.13985732	-0.13123332	-0.20265332	0.01318932	-0.36795432
0.93084432	0.14124032	-0.13138632	-0.20577232	0.00496832	-0.37034832
0.93039332	0.14248632	-0.13146232	-0.19592232	0.00853132	-0.37254532
0.93036732	0.14377132	-0.13158232	-0.20067532	0.00025432	-0.37573432
0.93017932	0.14507232	-0.13172832	-0.20509132	0.00464432	-0.37773532
0.93007732	0.14639432	-0.13186932	-0.19867732	0.00373132	-0.38106632
0.93032232	0.14776732	-0.13201532	-0.20719332	-0.00058132	-0.38301832
0.92986132	0.14904832	-0.13201532	-0.19629832	0.00058432	-0.38467832
0.92947432	0.15033032	-0.13204832	-0.20413732	0.00592232	-0.38505832
0.92940632	0.15166532	-0.13212732	-0.20224132	0.00490532	-0.38708232
0.92880832	0.15289032	-0.13206932	-0.21095132	0.01056632	-0.38786732
0.92880532	0.15419732	-0.13210532	-0.21120332	0.00845132	-0.39076932
0.92868232	0.15547432	-0.13209332	-0.21572532	0.00986532	-0.39309732
0.92863332	0.15675332	-0.13199732	-0.21108832	0.01079432	-0.39574032
0.92850532	0.15797232	-0.13184632	-0.21520632	0.00496432	-0.39840532
0.92815332	0.15910932	-0.13161932	-0.21187632	0.01070832	-0.39868332
0.92818532	0.16026032	-0.13147632	-0.20760932	0.00315732	-0.40202532
0.92764532	0.16133932	-0.13130432	-0.21201632	0.01091232	-0.40235332
0.92740532	0.16249732	-0.13125532	-0.21915832	0.00632932	-0.40533332
0.92753632	0.16377132	-0.13133332	-0.21314732	0.00580132	-0.40858932
0.92707132	0.16498032	-0.13133332	-0.21360132	0.00793532	-0.41154632
0.92714132	0.16631232	-0.13141032	-0.21266332	0.00419732	-0.41529432
0.92635632	0.16756232	-0.13136332	-0.21516332	0.01085032	-0.41675832
0.92580032	0.16896732	-0.13134632	-0.21681632	0.01519732	-0.41869632
0.92555032	0.17050532	-0.13136332	-0.21170132	0.01657632	-0.42041232
0.92520632	0.17203232	-0.13126232	-0.21499632	0.01924832	-0.42083732
0.92530332	0.17361932	-0.13116632	-0.21404932	0.01760932	-0.42273832
0.92510532	0.17521632	-0.13106432	-0.21348932	0.01703732	-0.42398032
0.92507332	0.17687032	-0.13088832	-0.22716132	0.01977932	-0.42363732
0.92525732	0.17862432	-0.13073932	-0.22241532	0.02301032	-0.42489932
0.92512732	0.18035232	-0.13055032	-0.22147732	0.01952132	-0.42613532
0.92464532	0.18211032	-0.13042432	-0.22647232	0.02269232	-0.42629032
0.92477632	0.18410832	-0.13052032	-0.22287432	0.02321932	-0.42826032
0.92490832	0.18614132	-0.13065332	-0.21672032	0.01955532	-0.43160732
0.92471732	0.18812932	-0.13072732	-0.22003632	0.02118332	-0.43289532
0.92412532	0.19004532	-0.13059932	-0.22545032	0.02577232	-0.43230232
0.92435532	0.19203532	-0.13042932	-0.23281632	0.02312332	-0.43296832
0.92417332	0.19391732	-0.13015032	-0.22575332	0.02186132	-0.43375732
0.92390532	0.19585432	-0.12988032	-0.22490532	0.02523232	-0.43377732
0.92412332	0.19800932	-0.12984432	-0.22504332	0.02292432	-0.43606132
0.92375932	0.20012332	-0.12981732	-0.23212532	0.02304732	-0.43782332
0.92368132	0.20233232	-0.12978532	-0.23134232	0.02435032	-0.44068532
0.92365532	0.20453232	-0.12966632	-0.23336032	0.02171032	-0.44409632
0.92317732	0.20664932	-0.12935132	-0.23591532	0.02213832	-0.44640532
0.92307732	0.20884332	-0.12894832	-0.23727332	0.02473532	-0.44907232
0.92305232	0.21098732	-0.12838032	-0.23619532	0.02288332	-0.45221432
0.92282632	0.21299832	-0.12747232	-0.23584832	0.02740332	-0.45302132
0.92255632	0.21488032	-0.12634932	-0.23581332	0.02587832	-0.45426432
0.92301632	0.21693232	-0.12512232	-0.23809632	0.02788532	-0.45456332
0.92332432	0.21888932	-0.12362432	-0.23278632	0.02556832	-0.45650632
0.92385632	0.22086032	-0.12189132	-0.23238532	0.02316032	-0.45780732
0.92408632	0.22268432	-0.11979832	-0.23688032	0.02274232	-0.45775232
0.92569132	0.22469532	-0.11744632	-0.24186932	0.01234632	-0.45892732
0.92789332	0.22675332	-0.11463732	-0.24359532	0.00193332	-0.45802332
0.93073332	0.22881832	-0.11134832	-0.25191732	-0.01815132	-0.45653332
0.93242032	0.23055032	-0.10733232	-0.26373432	-0.02780432	-0.45116832
0.93242332	0.23204432	-0.10293232	-0.24756132	-0.01532132	-0.44150632
0.93364432	0.23402632	-0.09851232	-0.24754932	-0.02110832	-0.43261632
0.93823532	0.23669232	-0.09405532	-0.16079932	-0.31877332	-0.47989632
0.94135332	0.23911732	-0.08860132	-0.12003732	-0.31450532	-0.45392332
0.94273132	0.24110532	-0.08221032	-0.30490232	-0.10933332	-0.38879832
0.94255732	0.24257232	-0.07569032	-0.31598032	-0.11427032	-0.36484332
0.94076232	0.24374432	-0.06908332	-0.32337532	-0.11112832	-0.34031532
0.93841132	0.24488432	-0.06258032	-0.32874732	-0.09840032	-0.31422032
0.93591332	0.24610032	-0.05629632	-0.32994732	-0.09184132	-0.29202532
0.93331932	0.24738232	-0.05027632	-0.32891332	-0.09014532	-0.27350932
0.93090832	0.24876532	-0.04445332	-0.32586532	-0.08661232	-0.25427332
0.92932332	0.25039332	-0.03887232	-0.31834732	-0.08901532	-0.23747332
0.92665432	0.25174732	-0.03345432	-0.31466632	-0.08605432	-0.21971832
0.92478932	0.25325532	-0.02829332	-0.30556032	-0.08897832	-0.20389332
0.92202332	0.25442432	-0.02333632	-0.30213632	-0.09139732	-0.18760932
0.91989132	0.25567432	-0.01859232	-0.29955432	-0.09843932	-0.17225232
0.91728932	0.25674932	-0.01400732	-0.29764532	-0.09464132	-0.15615032
0.91536932	0.25796032	-0.00960532	-0.29765932	-0.10065832	-0.14167732
0.91415632	0.25935832	-0.00533832	-0.29617632	-0.10540332	-0.12709032
0.91284532	0.26075432	-0.00121732	-0.29724632	-0.11090332	-0.11403732
0.91200932	0.26227232	0.00276132	-0.29718332	-0.11722232	-0.09974832
0.91055632	0.26363732	0.00656432	-0.30034132	-0.12105432	-0.08597032
0.90937532	0.26508732	0.01022032	-0.30598132	-0.12435932	-0.07271632
0.90824732	0.26661932	0.01371332	-0.30917232	-0.13138632	-0.05978232
0.90661432	0.26804632	0.01706432	-0.31542332	-0.13919132	-0.04676332
0.90500832	0.26957232	0.02024132	-0.31957732	-0.14280032	-0.03294932
0.90440532	0.27144832	0.02318532	-0.31912832	-0.14982732	-0.02198332
0.90396632	0.27334832	0.02590432	-0.31977032	-0.15300032	-0.01074332
0.90285832	0.27505832	0.02830432	-0.31766332	-0.15921232	-0.00141032
0.90180032	0.27675932	0.03042032	-0.31973032	-0.16381132	0.00710332
0.90113832	0.27856232	0.03229932	-0.31754032	-0.17212032	0.01359532
0.89971132	0.28013232	0.03397332	-0.31832632	-0.17515232	0.02021032
0.89856332	0.28183332	0.03550232	-0.31464332	-0.17857332	0.02643932
0.89834732	0.28391332	0.03692932	-0.31009832	-0.18440932	0.03329032
0.89744632	0.28585732	0.03825932	-0.30555532	-0.18973332	0.03979132
0.89595132	0.28766932	0.03947632	-0.30317032	-0.19277932	0.04664932
0.89523132	0.28980032	0.04060732	-0.29733232	-0.19649532	0.05337332
0.89440032	0.29190532	0.04159732	-0.29436932	-0.20568432	0.05917632
0.89393032	0.29409332	0.04248932	-0.29044232	-0.21289432	0.06375032
0.89291732	0.29608932	0.04323232	-0.28919232	-0.21630332	0.06834732
0.89138332	0.29789632	0.04385232	-0.29000432	-0.21813132	0.07236632
0.89081032	0.30001832	0.04442932	-0.28974232	-0.22278732	0.07682832
0.89054432	0.30223632	0.04492432	-0.28861632	-0.23288732	0.08054532
0.88952932	0.30415932	0.04528232	-0.29101332	-0.23662232	0.08335732
0.88898332	0.30622632	0.04556332	-0.28999632	-0.24027532	0.08614032
0.88805432	0.30815332	0.04573832	-0.28998532	-0.24490432	0.08855032
0.88760632	0.31021632	0.04586732	-0.28742332	-0.25012032	0.09081532
0.88664532	0.31208732	0.04591532	-0.28551332	-0.25481232	0.09232332
0.88608732	0.31410832	0.04598632	-0.28187632	-0.25691632	0.09426432
0.88512732	0.31602032	0.04603532	-0.27767832	-0.25961032	0.09640432
0.88390032	0.31788732	0.04610232	-0.27574832	-0.26287232	0.09906332
0.88327532	0.32006532	0.04621432	-0.27001332	-0.26037132	0.10198232
0.88249332	0.32221032	0.04631632	-0.26551532	-0.26107832	0.10488932
0.88135032	0.32422532	0.04637132	-0.26236632	-0.26319932	0.10725632
0.88044432	0.32628632	0.04642532	-0.25819432	-0.26411132	0.11003232
0.87869232	0.32795832	0.04639632	-0.25844132	-0.26208932	0.11186832
0.87794332	0.32999432	0.04639632	-0.25558032	-0.26494532	0.11380432
0.87733132	0.33201232	0.04639532	-0.25385932	-0.26654232	0.11511732
0.87630732	0.33386232	0.04636632	-0.25349932	-0.26515532	0.11664032
0.87509332	0.33560532	0.04631732	-0.25584732	-0.26436732	0.11843632
0.87406032	0.33737932	0.04626932	-0.25749632	-0.26143032	0.12011132
0.87282432	0.33904032	0.04617632	-0.25998432	-0.25692932	0.12096132
0.87199932	0.34079632	0.04605832	-0.26029832	-0.25509532	0.12209232
0.87138132	0.34254832	0.04589032	-0.25941832	-0.25285732	0.12268932
0.87029032	0.34400032	0.04566732	-0.26145632	-0.25116932	0.12308032
0.86915132	0.34529432	0.04538532	-0.26431932	-0.24956932	0.12326632
0.86826632	0.34656832	0.04507032	-0.26689632	-0.24942032	0.12360132
0.86748632	0.34778632	0.04472332	-0.26861632	-0.24766732	0.12428932
0.86722832	0.34913232	0.04440432	-0.26876932	-0.24748932	0.12565332
0.86624932	0.35010432	0.04404632	-0.27216232	-0.24437232	0.12697832
0.86574232	0.35123532	0.04370032	-0.27373732	-0.24430132	0.12933132
0.86457732	0.35203132	0.04332932	-0.27792232	-0.23972932	0.13133032
0.86425432	0.35311432	0.04298532	-0.28002332	-0.23924932	0.13406232
0.86381332	0.35410032	0.04264332	-0.28268832	-0.23799632	0.13744732
0.86402332	0.35532432	0.04231732	-0.28392432	-0.23848832	0.14058032
0.86290332	0.35595432	0.04192932	-0.28875032	-0.23767832	0.14423332
0.86232732	0.35677532	0.04157232	-0.29178432	-0.23327032	0.14866332
0.86177232	0.35758532	0.04123932	-0.29493932	-0.23367932	0.15377932
0.86181932	0.35863532	0.04094532	-0.29742732	-0.23379132	0.15917932
0.86090732	0.35931532	0.04064032	-0.30385532	-0.23279432	0.16559432
0.86145532	0.36068032	0.04040932	-0.30647832	-0.23315832	0.17312032
0.86051932	0.36148832	0.04009232	-0.31396432	-0.23113132	0.18089732
0.86048132	0.36271532	0.03975032	-0.31921032	-0.23254632	0.18883632
0.85984232	0.36373732	0.03929232	-0.32626132	-0.23135532	0.19675432
0.85981632	0.36504432	0.03873032	-0.33130332	-0.23220532	0.20451532
0.85980132	0.36639832	0.03803832	-0.33568032	-0.23458832	0.21206432
0.85922832	0.36756932	0.03717432	-0.34010432	-0.23564132	0.21875932
0.85880332	0.36882832	0.03618532	-0.34389332	-0.23667232	0.22559132
0.85847632	0.37017632	0.03507232	-0.34879732	-0.24030432	0.23145432
0.85857032	0.37172232	0.03385032	-0.35320132	-0.24396432	0.23662932
0.85827632	0.37311532	0.03251232	-0.36002632	-0.24674132	0.24141232
0.85831232	0.37465232	0.03104832	-0.36745232	-0.25096032	0.24574132
0.85789332	0.37598532	0.02947332	-0.37691532	-0.25382932	0.24907232
0.85786132	0.37751432	0.02779032	-0.38596532	-0.25730632	0.25163332
0.85796132	0.37912132	0.02600032	-0.39346532	-0.26241832	0.25317932
0.85772032	0.38061432	0.02410632	-0.40000532	-0.26437332	0.25529932
0.85724732	0.38202032	0.02211932	-0.40670032	-0.26462832	0.25531932
0.85648132	0.38328432	0.02008332	-0.41218032	-0.26485832	0.25508332
0.85672832	0.38499732	0.01803532	-0.41472532	-0.26983732	0.25364032
0.85623432	0.38642432	0.01599232	-0.41905232	-0.26997032	0.25232432
0.85578132	0.38793032	0.01398232	-0.42270932	-0.27091132	0.25201032
0.85579832	0.38970232	0.01201632	-0.42606732	-0.27138232	0.25159232
0.85522532	0.39125732	0.01009132	-0.43142632	-0.27092032	0.25137632
0.85452032	0.39274132	0.00818732	-0.43841132	-0.27122732	0.25183032
[truncated: 112 more rows]
