# Supplementary material for: Dynamic Monitoring Reveals Motor Task Characteristics in Prehistoric Technical Gestures
Source: PLoS One. 2015 Aug 18;10(8):e0134570. doi: 10.1371/journal.pone.0134570 (PMC4540478; doi:10.1371/journal.pone.0134570)
Supplement: S1 Dataset — The zip file contains csv documents of the measurement data generated during the experiments. For each experiment exist two files, one of the measurements of the force sensor and one of the position sensor. They are labeled by the abbreviation “exp” followed by a number and the postfix “-force” for the force sensor and “-position” for the position sensor. The first row shows the legend of the document which states the arrangement of the quantities below. The quantities are listed in chronological order. Sample times of both sensors were 0.01 s. (ZIP) [file pone.0134570.s002.zip › exp12-force.csv]

Force X (N)	Force Y (N)	Force Z (N)	Torque X (N-m)	Torque Y (N-m)	Torque Z (N-m)	Frequency = 1000	Averaging Level = 10	F/T Serial Number = FT14761	Time Started = 05.02.2014 17:06:04
0.0332884602248669	0.0556537322700024	-0.0385330468416214	0.0010148735018447	-0.00033955616527237	0.000206058408366516
0.0189373027533293	0.0601386986672878	-0.00821716524660587	0.00145014666486531	-0.000397806579712778	0.000326920067891479
0.0332171581685543	0.113078571856022	-0.0524465441703796	0.00167475163470954	-0.00105854857247323	0.000681602046824992
0.047882579267025	0.0269188191741705	-0.0954274833202362	0.00089057203149423	-0.000915373617317528	0.000583257875405252
0.0463052429258823	0.0627413243055344	-0.0301792193204165	0.000859591236803681	-0.000384529383154586	0.00039756009937264
0.0197884887456894	0.0402718968689442	-0.0381698906421661	0.00125162466429174	0.000119358279334847	0.000104909398942254
0.0344877131283283	0.0206595789641142	-0.082607202231884	0.00104681204538792	-0.000945962674450129	0.000683825288433582
0.0435700416564941	0.0721908137202263	-0.065993919968605	0.000574400241021067	-0.000406357838073745	0.000739971874281764
0.0476246923208237	0.0688645988702774	0.00118332484271377	0.00145488441921771	-0.000800779613200575	0.000150390391354449
0.00954315066337585	0.119156546890736	-0.0427481681108475	0.00171444355510175	-0.000725659949239343	-6.74060138408095E-05
0.0612598992884159	0.0573871210217476	-0.0738156735897064	0.000828538788482547	-0.000579951389227062	0.000620770093519241
0.00481877475976944	0.0382698029279709	-0.0263573992997408	0.000331431074300781	0.000102829471870791	0.000179058071807958
0.0283734165132046	0.0604035891592503	-0.0820856764912605	0.000701986893545836	-0.000763606047257781	-3.69318536286301E-06
0.041366558521986	0.0560740940272808	-0.0601633675396442	0.00122578965965658	-0.00118343147914857	0.000272940640570596
-0.00215191394090652	0.0338469780981541	0.00913529377430677	0.00126237142831087	-0.000176326953805983	0.000197526082047261
0.0316759794950485	0.0750208497047424	-0.0299378763884306	0.000802539812866598	-0.000277529994491488	5.08583252667449E-05
0.063307523727417	0.0994396954774857	-0.0255030542612076	0.000774954736698419	-0.000529121665749699	0.000152482782141306
0.0350844711065292	0.0909179002046585	-0.0599029026925564	0.000847158720716834	-0.000506218930240721	-0.000237803338677622
0.0536338277161121	0.0862255096435547	-0.0160687398165464	0.000960723264142871	-0.000301721942378208	-0.000165564779308625
0.00905388034880161	0.0739321261644363	-0.0171356722712517	0.000374552299035713	0.000377625168766826	-0.00019645800057333
0.0470539964735508	0.111700624227524	-0.0211848150938749	0.000990205560810864	-0.000327135989209637	7.77222812757827E-05
0.0633595660328865	0.104049682617188	0.00553401187062263	0.000945429725106806	-0.000936751195695251	-0.000134640737087466
0.0536403767764568	0.074383333325386	-0.0341798812150955	0.000736839312594384	-0.000886147550772876	0.000130896150949411
0.0362967848777771	0.0161080844700336	-0.0919792503118515	0.000533016864210367	-0.000506818701978773	0.000859076157212257
0.0362795554101467	0.0464915186166763	-0.0552630983293056	0.00109518936369568	-0.000450349907623604	-4.47342463303357E-05
0.0509995855391026	0.0602144189178944	-0.06437948346138	0.00119064445607364	-0.000960895209573209	0.000268468778813258
0.059308759868145	0.0831735581159592	-0.0162453465163708	0.00100906251464039	-0.000466220633825287	1.06647057691589E-05
0.0193933472037315	0.090084969997406	-0.031149584800005	0.000618798367213458	-0.00018364645075053	0.00043092601117678
0.0393257439136505	0.0884396806359291	-0.0393447279930115	0.000409888190915808	-0.00110996945295483	0.000193076353752986
0.0405203588306904	0.0720565021038055	-0.0993635803461075	0.00078912521712482	-0.000185827462701127	7.26218204363249E-05
0.0103884190320969	0.0990708544850349	0.0173665210604668	0.000816874497104436	-0.000193506115465425	2.9288130463101E-05
0.0382951013743877	0.0770512744784355	-0.0204550474882126	0.000892955518793315	-3.38553400069941E-05	-0.000260680739302188
0.0600592195987701	0.0557589940726757	-0.116437911987305	0.000548311043530703	-0.000910147151444107	-2.907471753133E-06
0.0665335953235626	0.0832458734512329	-0.06320720911026	0.00150043948087841	-0.000318448699545115	-0.000133100169477984
0.0590258091688156	0.0350589565932751	-0.0430715940892696	0.000675606541335583	-0.000734839821234345	0.000454182358225808
0.0492376796901226	0.060811273753643	-0.0598346814513206	0.000993331545032561	0.000496742024552077	0.000137430281029083
0.0636975318193436	0.0718939751386642	-0.0696185976266861	0.000997395953163505	-0.000135959780891426	0.000766978831961751
0.0387762598693371	0.0975187495350838	-0.0472638458013535	0.00130324473138899	-0.000278988649370149	0.000223055089008994
0.0416406653821468	0.0821020528674126	-0.0865924432873726	0.000582073349505663	6.04873566771857E-05	9.38924422371201E-05
0.0292981527745724	0.0872139483690262	-0.0595681741833687	0.000821919646114111	-0.000467833568109199	-0.000464297918369994
0.0029437888879329	0.0726065114140511	-0.0910224914550781	0.000845793168991804	0.000120059587061405	-4.21334952989127E-05
0.0294580031186342	0.101095981895924	-0.0160453710705042	0.00153561076149344	0.000245035014813766	-0.000154673791257665
0.055779118090868	0.0946902483701706	-0.047100480645895	0.0010170484893024	-0.000151610016473569	0.00017306451627519
0.0506510399281979	0.0658667832612991	-0.0557534918189049	0.0006788918399252	-0.00103737972676754	1.66150275617838E-05
0.0564784817397594	0.103145979344845	0.0495892576873302	0.000666706939227879	-5.80143132538069E-05	-0.000588844297453761
0.0617629215121269	0.0456548109650612	-0.0735689327120781	0.000134628775413148	0.00027797871734947	0.000257840409176424
0.0396601222455502	0.0928090810775757	-0.021722037345171	0.00044310005614534	-0.000282689521554857	0.000119263662782032
0.063447579741478	0.0970389097929001	-0.0434535481035709	1.19107983209688E-06	-0.000244018679950386	9.98447139863856E-05
0.0268776100128889	0.0927979275584221	-0.0774439498782158	0.00120156840421259	8.62874585436657E-05	-2.91734486381756E-05
0.0690580159425735	0.0893939584493637	-0.0429385639727116	0.000776715518441051	-0.000782378541771322	0.000263301655650139
-0.00177005107980222	0.0296252183616161	-0.0740523636341095	-0.000277292216196656	-2.71578519459581E-05	-0.000221405163756572
0.0253582354635	0.109258711338043	-0.0382109098136425	0.00103468936868012	-0.0011290394468233	-0.000337768520694226
0.00981300603598356	0.0740130916237831	-0.0572945326566696	-4.46181620645802E-05	-0.000622630992438644	9.24738196772523E-05
0.0387434400618076	0.0899752601981163	-0.0427948944270611	0.00070183805655688	-0.000694364309310913	-0.000131168650113977
0.031269084662199	0.0941556245088577	-0.0697005018591881	0.000175562599906698	-0.000147747225128114	-7.03177875038818E-06
0.0691191107034683	0.119500905275345	-0.0636457428336143	0.001059036469087	-0.000568455667234957	-0.000281344604445621
0.043659295886755	0.102789111435413	-0.0871278196573257	0.000172186482814141	0.000303416803944856	0.000113729096483439
0.0567138493061066	0.118346445262432	0.000449561601271853	0.000351515278453007	-0.000223536830162629	-0.000118686664791312
0.0469862632453442	0.0917067974805832	-0.032658651471138	0.00120831828098744	3.23025305988267E-05	-0.000540875480510294
0.0485267750918865	0.0957084447145462	-0.09489506483078	0.00115939485840499	-0.000520310422871262	0.000131924753077328
0.0589870065450668	0.112892732024193	-0.0920846089720726	0.000104691302112769	-0.000129440944874659	0.000475314795039594
0.0213265419006348	0.0946824550628662	-0.0520037896931171	0.00100044184364378	-0.000240917332121171	0.000137232098495588
0.0548012219369411	0.1022859364748	-0.0344076082110405	0.000583554268814623	-0.000758439593482763	6.25971588306129E-05
0.0400806032121181	0.0938878804445267	-0.0439060181379318	0.000241726404055953	-0.000576686463318765	0.000239336848608218
0.0268703028559685	0.0586620420217514	-0.034520085901022	0.000412112131016329	-0.000581388943828642	-2.56334919868095E-06
0.0408957339823246	0.123281665146351	-0.0472362264990807	0.000998558476567268	-0.000654626346658915	-7.01673998264596E-05
0.0247113555669785	0.0500724725425243	-0.064885675907135	0.00076725211692974	-0.000161590549396351	0.000184535121661611
0.0312176626175642	0.0323278717696667	0.0142743559554219	0.000925994943827391	-0.000204345677047968	-7.88253237260506E-05
0.0257443245500326	0.0819279849529266	-0.0162453297525644	0.00153934629634023	0.000263254420133308	1.33316807477968E-05
0.0226575266569853	0.0674643740057945	-0.0261278469115496	0.00122252630535513	-0.00100047048181295	0.00045537858386524
0.0271834135055542	0.0471632406115532	-0.00767014408484101	0.00109180889558047	-0.000957080454099923	-4.14897185692098E-05
0.0386795178055763	0.0589106343686581	-0.024524936452508	0.00138768507167697	-0.000499147339724004	-0.000103233724075835
0.0556864328682423	0.0846833437681198	-0.0067055462859571	0.00129757588729262	-0.000522754911798984	-0.000344773783581331
0.0580457895994186	0.0739509016275406	-0.0256094317883253	0.00108130660373718	0.000364056963007897	0.000491186219733208
0.0500421896576881	0.0764187052845955	-0.0339968949556351	0.000890787167008966	0.000130295913550071	0.00012940596207045
0.0299277249723673	0.0765230357646942	0.0357559397816658	0.000744709803257138	-0.00013202392437961	-0.000249557546339929
0.0147929424419999	0.0482262559235096	-0.0390942990779877	0.000266672839643434	-0.000460413721157238	-7.95111009210814E-06
0.0375789515674114	0.104433208703995	-0.030140807852149	0.000934640818741173	-0.000677650910802186	0.000114752772788052
0.0131369009613991	0.0886044874787331	-0.035194031894207	0.000675200950354338	-0.000843363755848259	0.000202675277250819
0.0378037802875042	0.105771422386169	-0.012364755384624	0.000396671879570931	-0.000594237411860377	-0.000358800025423989
0.0216432418674231	0.0701782703399658	-0.0129227582365274	0.000280752661637962	-0.000743078766390681	-0.000105814448033925
0.0596590861678123	0.139236703515053	0.00850829388946295	0.000352731090970337	-0.000563392706681043	0.000130539134261198
0.0726397186517715	0.128994554281235	-0.0168354138731956	0.000295057194307446	7.97264583525248E-05	-8.71672382345423E-05
0.104032576084137	0.119961507618427	0.00162292423192412	0.000388909917091951	0.000187794343219139	-0.000272358010988683
0.127886027097702	0.122833527624607	-0.040825080126524	0.000702242599800229	0.00092264189152047	-0.000415100046666339
0.100650295615196	0.0860468000173569	-0.0412168316543102	0.000370373454643413	0.00122191233094782	-0.000428221130277961
0.142856910824776	0.0845741182565689	-0.01339459605515	0.000934702635277063	0.000927728950046003	-0.000700159987900406
0.11131676286459	0.0510296784341335	-0.0329830832779408	0.000475024367915466	0.00117597135249525	0.000136361632030457
0.0813964456319809	0.056297242641449	-0.0365950465202332	0.00105427869129926	0.00130308850202709	-0.000267972558503971
0.130189672112465	0.0404315702617168	-0.0366573818027973	0.00048178544966504	0.000831636250950396	-1.76132252818206E-05
0.13431017100811	0.0511221587657928	0.0292166080325842	0.000559691106900573	0.00131124956533313	-0.000316014251438901
0.13043899834156	0.0902362912893295	-0.0328822582960129	0.000546879426110536	0.0019254864891991	0.000155700909090228
0.160886585712433	0.0764902010560036	-0.0227060951292515	0.00026698611327447	0.00174728536512703	-0.000441817537648603
0.175317615270615	0.0970384851098061	0.0286738537251949	0.000474045751616359	0.00154004001524299	0.000110587621747982
0.146160542964935	0.0614541843533516	0.0425388067960739	0.000773162057157606	0.00123429845552891	-0.000303760083625093
0.19265753030777	0.0879238694906235	0.121089346706867	0.000421876786276698	0.00142675742972642	-0.000316410005325451
0.186435863375664	0.0781365409493446	0.0644559636712074	0.00028755547828041	0.00224231369793415	-0.000282078923191875
0.217808306217194	0.0749768167734146	0.0568370595574379	0.000971054309047759	0.00210159784182906	-0.000222891409066506
0.208073437213898	0.0423132479190826	0.112889960408211	0.000329167058225721	0.00274269003421068	-0.000184580756467767
0.219481229782104	0.0191116500645876	0.0527183040976524	0.00045672181295231	0.00297359563410282	-0.000263660447672009
0.220555752515793	0.0325241610407829	0.0135622676461935	0.00144286418799311	0.00309004820883274	0.000193903964827769
0.215941369533539	0.0194806195795536	0.106043741106987	0.0026599713601172	0.00275716395117342	0.000162040247232653
0.170166090130806	-0.016905790194869	0.109942853450775	0.00232045608572662	0.00203105853870511	-6.37641278444789E-05
0.119746617972851	-0.0124251004308462	0.0340420864522457	0.0014261290198192	0.000849879754241556	-3.0835308280075E-06
0.0679260268807411	0.0371644273400307	0.062480740249157	0.000564194284379482	0.000703350349795073	-8.76985141076148E-05
0.0011248147347942	0.0757279172539711	0.104976817965508	0.000379690492991358	-0.000457107176771387	-0.00053224217845127
0.045573502779007	0.188335597515106	0.0745081305503845	0.000547327741514891	-0.000931345042772591	-0.000584660738240927
0.0131521066650748	0.134404674172401	-0.0154459616169333	-0.0012880302965641	0.000213405000977218	0.000145968268043362
0.0815938040614128	0.263338714838028	0.114673919975758	0.000118121184641495	-0.000652197224553674	-0.00136099359951913
0.00959411263465881	0.2020453363657	0.0240973364561796	-0.00137570418883115	2.40068657149095E-05	-0.000489047670271248
0.00141081353649497	0.164466306567192	-0.0507129654288292	-0.00143347424454987	-0.000232986029004678	5.36562256456818E-05
0.0194178801029921	0.256648153066635	0.0327775813639164	-0.000660945428535342	-0.00171279872301966	-0.000405286031309515
-0.00465230504050851	0.236715272068977	0.042512085288763	-4.40230505773798E-05	-0.00151180964894593	-0.000774146697949618
-0.0100995413959026	0.177453145384789	0.0636030063033104	-0.000524367322213948	-0.00145323004107922	-0.000427907769335434
-0.0191855970770121	0.183082476258278	0.0462987087666988	6.24825333943591E-05	-0.000977140269242227	-0.000264413713011891
0.0171162933111191	0.131641834974289	0.0203187894076109	-0.00123448728118092	-0.000761218834668398	-0.000367473665392026
0.0354220420122147	0.172773212194443	0.00463957991451025	-0.000110309549199883	-0.000463976321043447	-0.00073785544373095
0.0661448836326599	0.161008507013321	0.0306176785379648	-0.000111674649815541	-0.000308095914078876	-0.000327620655298233
0.048188541084528	0.128129437565804	0.0806609243154526	0.000150467298226431	-0.00015133288979996	-0.00139159488026053
0.080743171274662	0.123880855739117	0.014548521488905	0.00013159800437279	0.000354203279130161	-0.000562274421099573
0.116428926587105	0.175717383623123	0.0984540656208992	0.000981668592430651	-0.000895110191777349	-0.000833231664728373
0.114534772932529	0.0869065895676613	-0.0471688732504845	-0.000246709329076111	0.00116813799832016	0.00025057906168513
0.213585719466209	0.10708525031805	0.0111195454373956	0.000212634622585028	0.00131576112471521	0.00036347730201669
0.170205816626549	0.0244303103536367	-0.0625264719128609	-0.000156171634444036	0.00202709762379527	7.3868315666914E-05
0.184074684977531	0.0422187894582748	0.0260229520499706	0.000661761965602636	0.00112257560249418	-0.000391503679566085
0.155111864209175	0.0744270905852318	-0.0049777259118855	0.00086740090046078	0.000756958441343158	-0.000431668915553018
0.142005905508995	0.0641255080699921	-0.0508477911353111	0.0004333212855272	0.000139569776365533	0.000528743956238031
0.121803425252438	0.0948720723390579	-0.019224563613534	0.000576150603592396	0.000998078961856663	-0.000321782368700951
0.121725253760815	0.0906527936458588	-0.00965142901986837	0.000758666486945003	0.00103815097827464	-0.000681529578287154
0.117410600185394	0.0449663139879704	-0.0102063305675983	9.84269863693044E-05	0.00117370567750186	-0.000523968716152012
0.146778032183647	0.0814065039157867	-0.04484598711133	0.00111510662827641	0.000937365752179176	-1.03729407783248E-05
0.0675143748521805	-0.00583459017798305	-0.0721764639019966	0.000275293044978753	0.000585730711463839	-0.000101876154076308
0.11680494248867	0.0928101912140846	-0.0671075358986855	0.00145260384306312	0.000488775898702443	7.63162606745027E-05
0.0834601670503616	0.0419171489775181	-0.111176729202271	0.00033410606556572	0.000240709181525744	-0.000243689704802819
0.0568080171942711	0.0551661066710949	-0.0900584980845451	0.000683516613207757	-0.000141245065606199	-7.24684650776908E-05
0.0427809581160545	0.0933558940887451	-0.0773450434207916	0.000524333154316992	-0.000272555800620466	-0.000295887177344412
-0.0176274385303259	0.13381016254425	-0.108229950070381	0.000292829150566831	-0.00128209986723959	-0.000989155843853951
0.0281511694192886	0.160770401358604	-0.0833016633987427	-0.000888142210897058	-0.00158541963901371	-0.000673976610414684
0.0376254953444004	0.142301246523857	-0.100522138178349	-0.000387747335480526	-0.000382403726689518	-0.000264289497863501
0.0667844638228416	0.142100766301155	-0.103866539895535	-0.00167597155086696	-0.000299643317703158	-0.00116619386244565
0.130971595644951	0.171616300940514	-0.0186839774250984	-0.000201797956833616	-0.000644702988211066	-0.00138465431518853
0.107857473194599	0.0765894129872322	-0.0982066541910172	-0.00065354589605704	0.00132493476849049	-0.000565622583962977
0.149844765663147	0.0867989137768745	-0.0571381337940693	5.90013623877894E-05	0.000667298794724047	-0.000953956157900393
0.110323123633862	0.108044616878033	-0.0584318451583385	0.000388997286790982	0.00132584711536765	-0.000522251706570387
0.157593488693237	0.0778036341071129	-0.00884505547583103	0.000482364528579637	0.000657055818010122	-0.000880794017575681
0.146859273314476	0.0655942335724831	-0.0453950650990009	0.000314154895022511	-5.9863490605494E-05	-9.92596105788834E-05
0.145249083638191	0.0547735281288624	-0.0673190057277679	0.000514074403326958	2.65537200903054E-05	0.000141994445584714
0.154585480690002	0.0568130165338516	-0.0406876727938652	5.43331225344446E-05	0.00033659121254459	-0.000282897235592827
0.133502140641212	0.0780735313892365	-0.105930134654045	0.000537153682671487	0.000359582045348361	-0.000325215485645458
0.116460673511028	0.0754915773868561	-0.0588857494294643	0.000163703341968358	0.000526932592038065	-0.000227206692215987
0.0929674729704857	0.151485994458199	-0.0587572939693928	0.00025865068892017	-0.00101099174935371	-0.000928950728848577
0.0546135231852531	0.137365117669106	-0.113051220774651	-0.00123496446758509	-0.000258331245277077	-0.000772183993831277
0.0992609933018684	0.219897419214249	-0.112080007791519	-0.000994680682197213	-0.00140401418320835	-0.001226088963449
0.105783566832542	0.188459485769272	-0.134566158056259	-0.00196167430840433	0.000227423501200974	-0.000990192755125463
0.0893400311470032	0.195024311542511	-0.182639375329018	-0.00185194553341717	0.0010402089683339	-0.000935394025873393
0.143239200115204	0.233740046620369	-0.108638793230057	-0.00184645876288414	0.000112543915747665	-0.000722061842679977
0.105824127793312	0.213576644659042	-0.174482524394989	-0.00268802675418556	-0.000386236613849178	-0.00108604261185974
0.0896202698349953	0.238895192742348	-0.157214194536209	-0.00121626723557711	0.000194669904885814	-0.000524385017342865
0.100168608129025	0.196372553706169	-0.174135282635689	-0.00218639918603003	1.71781430253759E-05	-0.000968898122664541
0.101077571511269	0.191892802715302	-0.177097469568253	-0.00152278481982648	-0.000571500859223306	-0.00139167357701808
0.138471782207489	0.18286344408989	-0.185604929924011	-0.000401221215724945	-0.000383852340746671	-0.000531674886588007
0.0963227078318596	0.131325989961624	-0.169552326202393	-0.0010518915951252	-2.39466244238429E-05	-0.000258634623605758
0.132369473576546	0.191637873649597	-0.060784138739109	-0.000424266298068687	-0.000275967264315113	4.40860094386153E-05
0.0940628200769424	0.124325029551983	-0.191057443618774	-0.00123751966748387	-0.0006750991451554	-0.000504905707202852
0.143651470541954	0.169056624174118	-0.17609603703022	-0.000694029440637678	-0.000136849615955725	-0.000984799233265221
0.122922360897064	0.115354031324387	-0.163792729377747	-0.0012108659138903	-1.15773600555258E-05	-0.000771934457588941
0.171307563781738	0.144555896520615	-0.162118375301361	-0.000570827163755894	-9.21347600524314E-05	-0.0010486061219126
0.136377528309822	0.104241885244846	-0.18819260597229	-0.000583125103730708	0.000131246910314076	-0.00117993645835668
0.17654100060463	0.101765319705009	-0.156818151473999	-0.000374999712221324	-0.000188619131222367	-0.00121666712220758
0.162344247102737	0.0532913245260715	-0.18375851213932	0.000174953922396526	-0.000731344160158187	-0.000418094336055219
0.153375566005707	0.0435031875967979	-0.186834886670113	0.000319211831083521	-0.000633968040347099	-0.0010614973725751
0.185854196548462	0.0595733895897865	-0.152109414339066	0.000713421090040356	-0.0009315176284872	-0.000627902336418629
0.224146008491516	0.0428545027971268	-0.243618950247765	0.000823678739834577	-0.000104570790426806	2.81139909930062E-05
0.230832308530807	0.00164769170805812	-0.21203875541687	0.000826965144369751	0.000412120571127161	-0.000295208679744974
0.21286740899086	0.00715742772445083	-0.199209988117218	0.000717715825885534	4.68214930151589E-05	-0.000451181316748261
0.228397071361542	0.0103031098842621	-0.24461966753006	0.000872408214490861	0.000348925561411306	0.000814927334431559
0.165189906954765	0.0239002238959074	-0.249041244387627	0.00059870642144233	0.000589328235946596	7.90613776189275E-05
0.19418740272522	0.0891799554228783	-0.217696487903595	0.000853094854392111	0.000128223953652196	-0.000355814234353602
0.1603973954916	0.114796131849289	-0.228575095534325	-0.000714740308467299	8.77471975400113E-05	-0.000400424876715988
0.169121444225311	0.152527332305908	-0.218210622668266	-0.000718339986633509	-4.11686523875687E-05	-0.00140788720455021
0.180170059204102	0.21360120177269	-0.229238972067833	-0.0018936856649816	-0.0011228498769924	-0.000993807101622224
0.1468196362257	0.234936848282814	-0.22563174366951	-0.00265655829571188	-0.000672891095746309	-0.00135892489925027
0.140426799654961	0.304341316223145	-0.212402895092964	-0.00287106190808117	-0.00084526400314644	-0.0019682755228132
0.119677223265171	0.304262787103653	-0.283544689416885	-0.00405303249135613	-0.00041941786184907	-0.00187236652709544
0.166811257600784	0.320141553878784	-0.216201558709145	-0.00364325172267854	-0.00123100297059864	-0.00250156433321536
0.195665940642357	0.322224766016006	-0.233717799186707	-0.00389104499481618	-0.000526030315086246	-0.00225323950871825
0.231272533535957	0.283523797988892	-0.295213848352432	-0.003388287499547	-0.000344845524523407	-0.00113667326513678
0.246361285448074	0.306633979082108	-0.255718529224396	-0.00308384606614709	0.000555328268092126	-0.00109583546873182
0.217407360672951	0.267852276563644	-0.190700963139534	-0.00295138359069824	0.000503594579640776	-0.0010110845323652
0.189606443047523	0.268968433141708	-0.273043245077133	-0.00301766861230135	0.000727132486645132	-0.00143628870137036
0.250373244285584	0.260075688362122	-0.263481080532074	-0.00209136982448399	-3.12719093926717E-05	-0.000881069689057767
0.273400068283081	0.208426952362061	-0.249477997422218	-0.00297841266728938	0.000281867774901912	-0.00135685689747334
0.261033624410629	0.226618081331253	-0.270855098962784	-0.00285308226011693	0.00119779375381768	-0.00163359567523003
0.217188820242882	0.217035204172134	-0.282912105321884	-0.00343735050410032	0.00096710049547255	-0.000492554565425962
0.207928970456123	0.256441205739975	-0.261167526245117	-0.00324267125688493	0.000349767622537911	-0.000712870678398758
0.193386271595955	0.240557923913002	-0.301763445138931	-0.00322775729000568	0.000193503248738125	1.43995430335053E-05
0.230222329497337	0.27524146437645	-0.299959868192673	-0.00268943072296679	0.000691089546307921	-0.000479863840155303
0.213514626026154	0.253461450338364	-0.299896538257599	-0.00311775482259691	0.0010462193749845	-0.000755967106670141
0.251285076141357	0.281133770942688	-0.300583213567734	-0.00387872848659754	0.00153776106890291	-0.000513781735207886
0.280451774597168	0.315788090229034	-0.305105060338974	-0.00404258631169796	0.00200850307010114	-0.000365927058737725
0.262973546981812	0.265638262033463	-0.378625422716141	-0.00328772328794003	0.00218097260221839	-0.000112814668682404
0.283681720495224	0.294157177209854	-0.288307666778564	-0.00364341633394361	0.00231060804799199	0.000304903369396925
0.297738313674927	0.267793118953705	-0.377750128507614	-0.00387270492501557	0.002061378210783	-0.000568173592910171
0.284425914287567	0.288421809673309	-0.326115548610687	-0.00422261003404856	0.00204754993319511	-0.000676486815791577
0.303543627262115	0.304587334394455	-0.392409652471542	-0.004592374432832	0.00129352393560112	-0.000226419520913623
0.302591651678085	0.333409786224365	-0.351667582988739	-0.00390442460775375	0.00193490053061396	-0.000858695129863918
0.285913497209549	0.303848505020142	-0.405984878540039	-0.00487702060490847	0.00290127750486135	-0.00014121041749604
0.290774554014206	0.342341035604477	-0.440136313438416	-0.0044046975672245	0.0015978489536792	-0.000466471654362977
0.271381467580795	0.359018713235855	-0.3743856549263	-0.00395205756649375	0.00212068716064096	-0.000756968569476157
0.277566283941269	0.369292914867401	-0.392887234687805	-0.00416310224682093	0.0012552416883409	-0.000310231844196096
0.304978907108307	0.38233146071434	-0.36036342382431	-0.00418980978429317	0.000905395834706724	-0.00127727445214987
0.270756483078003	0.376009553670883	-0.470850199460983	-0.00528265489265323	0.00116970750968903	-0.00112692033872008
0.254312932491302	0.40820124745369	-0.384535044431686	-0.00493911188095808	0.000981569988653064	-0.000931802904233336
0.280884712934494	0.412854939699173	-0.416574776172638	-0.00504320813342929	0.00120853492990136	0.00012072260142304
0.293784856796265	0.432980209589005	-0.403593003749847	-0.00565471034497023	0.00199554255232215	-7.66278899391182E-05
0.329582005739212	0.442401021718979	-0.451450169086456	-0.00605484750121832	0.00244407262653112	5.91053212701809E-05
0.394578665494919	0.491825342178345	-0.4533471763134	-0.00602076761424541	0.00229528336785734	-0.000882616499438882
0.379061788320541	0.530654311180115	-0.428615987300873	-0.00666192919015884	0.00279715750366449	-0.000771115417592227
0.386151283979416	0.495440512895584	-0.419519484043121	-0.006898058578372	0.00265095732174814	-0.000878897670190781
0.365871429443359	0.484367936849594	-0.454278588294983	-0.00725541682913899	0.00237006251700222	-0.0012221469078213
0.367473483085632	0.542285799980164	-0.439603090286255	-0.00698569975793362	0.00263033248484135	-0.0022126454859972
0.393130123615265	0.549113273620605	-0.406059682369232	-0.00673359539359808	0.0022544723469764	-0.00123836030252278
0.419883996248245	0.517077445983887	-0.419099748134613	-0.00728271855041385	0.00316662574186921	-0.00105214829090983
0.43299663066864	0.549385488033295	-0.455093711614609	-0.00614166352897882	0.00369757972657681	-0.00217140675522387
0.440076917409897	0.559657692909241	-0.397323459386826	-0.00677471794188023	0.00457389652729034	-0.000747043814044446
0.465387493371964	0.600098431110382	-0.344666033983231	-0.00655847089365125	0.00380172650329769	-0.000906662084162235
0.455071717500687	0.547030031681061	-0.408342212438583	-0.00698254350572824	0.00346820242702961	-0.00180905021261424
0.467979490756989	0.561791479587555	-0.414326816797256	-0.00674812495708466	0.00404646480455995	-0.000725722988136113
0.467875182628632	0.561436355113983	-0.349060863256454	-0.00661446433514357	0.00430420460179448	-0.000669156026560813
0.505596339702606	0.567508637905121	-0.296086072921753	-0.00648724660277367	0.00417347392067313	-0.000723388977348804
0.48994243144989	0.637576401233673	-0.375598967075348	-0.00711710005998611	0.00455013569444418	-0.000818959204480052
0.479844570159912	0.65458756685257	-0.267682462930679	-0.00928177963942289	0.00361246499232948	-0.00171192374546081
0.479731470346451	0.654218077659607	-0.271485298871994	-0.00975983310490847	0.00414820481091738	-0.00220816489309072
0.439410895109177	0.707934617996216	-0.282462507486343	-0.00935479812324047	0.00367029896005988	-0.00144186429679394
0.396949380636215	0.678462088108063	-0.355882614850998	-0.0104887112975121	0.00300054857507348	-0.000227035285206512
0.399752795696259	0.737104892730713	-0.305615901947021	-0.00904653780162334	0.00181208993308246	-0.00115392683073878
0.359846413135529	0.708116769790649	-0.309834450483322	-0.00918976310640574	0.00187155941966921	-0.00152448751032352
0.387150049209595	0.724430322647095	-0.289881229400635	-0.00850267801433802	0.00201673223637044	-0.00237626279704273
0.38513919711113	0.65321683883667	-0.142428308725357	-0.00800772104412317	0.00226386147551239	-0.00393414869904518
0.456911951303482	0.609001755714417	-0.401131182909012	-0.00832453276962042	0.00380766647867858	-0.00427494989708066
0.452994376420975	0.642616510391235	-0.558586180210114	-0.00906019378453493	0.00308444141410291	-0.00437874672934413
0.426192879676819	0.641651451587677	-0.445912182331085	-0.00938628800213337	0.00280002760700881	-0.00226720562204719
0.465855151414871	0.619947969913483	-0.381915330886841	-0.0086755221709609	0.00367402122355998	-0.00306905643083155
0.476976841688156	0.622475504875183	-0.315084099769592	-0.00741176214069128	0.00310941482894123	-0.00325480359606445
0.458191603422165	0.560250461101532	-0.311237752437592	-0.00771017652004957	0.00305084208957851	-0.00301432609558105
0.467815846204758	0.56067943572998	-0.356045573949814	-0.00750471837818623	0.00302069145254791	-0.00210991967469454
0.447047799825668	0.512164533138275	-0.40380647778511	-0.00612592650577426	0.00284973299130797	-0.00143154175020754
0.470461159944534	0.490254163742065	-0.356523513793945	-0.00599661935120821	0.00309756514616311	-0.000736974703613669
0.502962648868561	0.464038729667664	-0.424381792545319	-0.00560060190036893	0.00325966160744429	-0.00101867457851768
0.542184412479401	0.464743673801422	-0.356305927038193	-0.00558851985260844	0.00481452140957117	0.000248182099312544
0.56884777545929	0.350840359926224	-0.349436312913895	-0.00414356356486678	0.00490796053782105	0.000408437306759879
0.564308941364288	0.348064482212067	-0.442871659994125	-0.00297594559378922	0.00620114943012595	-0.000150300038512796
0.601598799228668	0.357870936393738	-0.489954233169556	-0.00435818964615464	0.00623232219368219	0.00140612968243659
0.543363392353058	0.395460456609726	-0.421508967876434	-0.00379174831323326	0.00538726383820176	0.00151295040268451
0.499699532985687	0.429026693105698	-0.359278321266174	-0.0050165168941021	0.00451599154621363	-0.000452306936495006
0.502954721450806	0.490246027708054	-0.39540222287178	-0.006323067471385	0.00373120256699622	-0.000691020162776113
0.510407567024231	0.48907932639122	-0.395238161087036	-0.00715198647230864	0.00343055906705558	-0.00113479502033442
0.516507267951965	0.501381278038025	-0.428927391767502	-0.00691653322428465	0.00470736855641007	-0.00152747519314289
0.516799926757813	0.517851114273071	-0.376580268144608	-0.00618693791329861	0.00459588831290603	-0.0013422432821244
0.50407749414444	0.486155420541763	-0.384706914424896	-0.00674617383629084	0.00512338569387794	-0.00185982778202742
0.509785056114197	0.490819752216339	-0.377482175827026	-0.00631159171462059	0.00451106298714876	-0.000860157597344369
0.517563462257385	0.418948829174042	-0.350493043661118	-0.00610927445814013	0.00418147630989552	-0.000849696516525
0.533390164375305	0.3923679292202	-0.309301286935806	-0.00462358491495252	0.00480574835091829	-0.000907259061932564
0.526057720184326	0.377139151096344	-0.284495949745178	-0.0046716807410121	0.00448479410260916	-0.000257456878898665
0.57494330406189	0.32768052816391	-0.243474751710892	-0.0037422610912472	0.00536398263648152	-6.57669515931048E-05
0.574024081230164	0.283424407243729	-0.278873085975647	-0.00390529539436102	0.00716394791379571	0.000501815637107939
0.605892837047577	0.332035005092621	-0.263597249984741	-0.00224452861584723	0.00658902665600181	0.000153906978084706
0.550936758518219	0.3358274102211	-0.304946929216385	-0.0040346453897655	0.00746718794107437	-1.5940668163239E-05
0.539966225624084	0.435345619916916	-0.262612044811249	-0.00405984418466687	0.0054470207542181	-0.000119853124488145
0.428781092166901	0.489589095115662	-0.298895180225372	-0.00477117579430342	0.00471633905544877	-0.0010078598279506
0.377858459949493	0.467369735240936	-0.34561812877655	-0.00647382158786058	0.0039877132512629	-0.00052170647541061
0.326536178588867	0.550358831882477	-0.345864474773407	-0.00641303882002831	0.00227622012607753	-0.00134267099201679
0.297577679157257	0.579947173595428	-0.290483355522156	-0.00739899883046746	0.00196408783085644	-0.00165112584363669
0.257088035345078	0.648817658424377	-0.360440522432327	-0.00784021802246571	0.000573727767914534	-0.00245300005190074
0.212064266204834	0.675675451755524	-0.371257394552231	-0.00961019564419985	0.000240634341025725	-0.00276044174097478
0.216380998492241	0.728477001190186	-0.381017863750458	-0.00925686676055193	-0.000675200368277729	-0.00228128931485116
0.196324288845062	0.679762125015259	-0.37263810634613	-0.00980366952717304	-1.71812298503937E-05	-0.00229585450142622
0.193946599960327	0.66180419921875	-0.341176778078079	-0.0091665918007493	-4.63017167930957E-05	-0.00247048423625529
0.169072493910789	0.592608392238617	-0.350530952215195	-0.00834496505558491	0.00104782613925636	-0.00153914513066411
0.196835890412331	0.581209003925323	-0.423098534345627	-0.00764752505347133	0.000547446485143155	-0.00163385039195418
0.214334294199944	0.548472285270691	-0.414039582014084	-0.00690273800864816	8.21165813249536E-05	-0.00116865418385714
0.178424656391144	0.543781042098999	-0.406577855348587	-0.0073685678653419	3.8542762013094E-06	-0.0010536148911342
0.166120409965515	0.534998118877411	-0.413391798734665	-0.00646063778549433	-0.000330509967170656	-0.00170874979812652
0.127269327640533	0.522421002388	-0.398004680871964	-0.00712415901944041	-0.000471711653517559	-0.00127098977100104
0.166943445801735	0.573411107063293	-0.409781754016876	-0.00599749712273479	-0.000607321795541793	-0.00127531553152949
0.177916660904884	0.508532762527466	-0.427958101034164	-0.00678458996117115	-0.000671412446536124	-0.000834675563964993
0.176672250032425	0.490810424089432	-0.416218370199203	-0.00684515945613384	-0.000294811936328188	-6.64660401525907E-05
0.197414770722389	0.535726547241211	-0.428246319293976	-0.0063197216950357	-0.00104343693237752	-0.000420330325141549
0.147621557116508	0.494874715805054	-0.432981491088867	-0.00647897878661752	0.00019545666873455	-0.000481662777019665
0.166011676192284	0.461790233850479	-0.426938027143478	-0.00565956346690655	-0.000485237163957208	-0.000700170814525336
0.152719885110855	0.446982175111771	-0.477365225553513	-0.00526951905339956	0.000458182010333985	-0.00143962237052619
0.185765445232391	0.450213879346848	-0.416661351919174	-0.00441443035379052	0.000403044308768585	-0.000637182150967419
0.187653616070747	0.406819850206375	-0.413206666707993	-0.0051264688372612	0.000951412017457187	-0.000250265584327281
0.180320665240288	0.379032492637634	-0.476475208997726	-0.00413751881569624	0.00085496820975095	-0.000748169084545225
0.173938170075417	0.364082962274551	-0.432691782712936	-0.00403772806748748	0.000114939881314058	-0.000898150552529842
0.164304345846176	0.400288254022598	-0.442325443029404	-0.00400406029075384	0.00065159349469468	-0.00060573685914278
0.165101364254951	0.415000706911087	-0.425198078155518	-0.00473129749298096	-5.4878664741409E-06	-0.000929592177271843
0.155521035194397	0.425946563482285	-0.439044207334518	-0.00480328546836972	-0.000430055137258023	-0.000701599230524153
0.173704519867897	0.423052668571472	-0.464606314897537	-0.00529266986995935	-0.000439170078607276	-0.0010440384503454
0.105654589831829	0.422016590833664	-0.50559139251709	-0.00567517569288611	0.00089971290435642	-0.000780917820520699
0.132431626319885	0.426684021949768	-0.460469216108322	-0.00507599022239447	0.000553493737243116	-0.00116280128713697
0.133765339851379	0.449425339698792	-0.422146826982498	-0.00533922342583537	0.00031287653837353	-0.00097095052478835
0.166118919849396	0.45274356007576	-0.459923982620239	-0.00481416843831539	0.000204401410883293	-0.00115898449439555
0.161649495363235	0.440529882907867	-0.464861810207367	-0.00531291402876377	0.000891129311639816	-0.00102911842986941
0.164317667484283	0.402814239263535	-0.494473934173584	-0.0046693617478013	0.00138778716791421	-0.00091492896899581
0.200838387012482	0.395759344100952	-0.46779015660286	-0.00504395505413413	0.00150401284918189	-0.00104089244268835
0.192623868584633	0.374077022075653	-0.441889137029648	-0.005335149820894	0.00130869541317225	-0.00107097078580409
0.219871923327446	0.406302690505981	-0.454858094453812	-0.00510362628847361	0.00137747800908983	-0.000891530944500118
0.23080025613308	0.42834597826004	-0.477271527051926	-0.00550099276006222	0.00163831014651805	-0.000713036744855344
0.241394549608231	0.408062100410461	-0.459174185991287	-0.00508385570719838	0.00114458287134767	-0.000721081916708499
0.264148712158203	0.410596460103989	-0.501682817935944	-0.00456726038828492	0.00201092823408544	-0.000731065636500716
0.243430465459824	0.369883090257645	-0.432797878980637	-0.00492690643295646	0.00260383426211774	-0.000505698029883206
0.223572924733162	0.386607110500336	-0.457675158977509	-0.00439911568537354	0.00274410471320152	-0.00115052342880517
0.215842425823212	0.425619572401047	-0.488896369934082	-0.00414225598797202	0.00173796049784869	-0.00092149997362867
0.202498182654381	0.414511293172836	-0.536037683486938	-0.00394558347761631	0.000662774429656565	-0.00133050663862377
0.20932237803936	0.424747467041016	-0.440808087587357	-0.00456620799377561	0.000468744488898665	-0.00141043297480792
0.202558398246765	0.368527919054031	-0.488954782485962	-0.00481287762522697	0.00155917403753847	-0.00108488346450031
0.232807144522667	0.351260155439377	-0.435736685991287	-0.00388784753158689	0.000479972921311855	-0.000891371222678572
0.242970615625381	0.307620167732239	-0.475618541240692	-0.00383805809542537	0.00199597934260964	-6.23829255346209E-05
0.322068810462952	0.292220860719681	-0.504423677921295	-0.0028013102710247	0.00283364416100085	0.000440629402874038
0.381858557462692	0.260859459638596	-0.505409419536591	-0.00333941634744406	0.00401394767686725	0.0014855598565191
0.421025425195694	0.230781733989716	-0.450584888458252	-0.00207096384838223	0.00484616262838244	0.00125013757497072
0.454831063747406	0.252498984336853	-0.44892430305481	-0.00162253144662827	0.00560736283659935	0.000838549807667732
0.466728240251541	0.191410735249519	-0.479310184717178	-0.00182767200749367	0.00578304985538125	0.00112544116564095
0.458106398582459	0.198126032948494	-0.481430858373642	-0.00149541860446334	0.00600738264620304	-6.36072491033701E-06
0.412168800830841	0.215531185269356	-0.47923555970192	-0.00250632525421679	0.00592648796737194	0.000132564426166937
0.433601051568985	0.258631199598312	-0.443075209856033	-0.00137430150061846	0.00522012729197741	-9.76162846200168E-05
0.391493707895279	0.283929347991943	-0.465480357408524	-0.00225127255544066	0.00498595787212253	-0.000703270954545587
0.393266439437866	0.30206510424614	-0.496897667646408	-0.00336944730952382	0.00440003583207726	-0.0008368692942895
0.406744480133057	0.362921565771103	-0.445329278707504	-0.00336351944133639	0.00533054815605283	-0.000615704571828246
0.409226179122925	0.365199863910675	-0.444218397140503	-0.00361111457459629	0.00655084475874901	-0.0012474205577746
0.409213215112686	0.418182492256165	-0.380260974168777	-0.00353598804213107	0.00584149640053511	-0.000831685203593224
0.385689437389374	0.389107793569565	-0.421153426170349	-0.00368390325456858	0.00611439114436507	-1.90203481906792E-05
0.358796685934067	0.451157808303833	-0.44002041220665	-0.00451498758047819	0.00599751668050885	-0.000192886669537984
0.334025382995605	0.478266656398773	-0.383152723312378	-0.00543866492807865	0.00552906934171915	-0.00122908665798604
0.354779988527298	0.533783376216888	-0.382882654666901	-0.00560227269306779	0.0044161481782794	-0.00159804499708116
0.31183198094368	0.491075247526169	-0.403371036052704	-0.00562935415655375	0.00353755196556449	-0.00253587495535612
0.271862328052521	0.464519560337067	-0.403690934181213	-0.0058263479731977	0.00405384181067348	-0.00267470348626375
0.23596079647541	0.398189425468445	-0.402534812688828	-0.00429635960608721	0.00340868649072945	-0.00259487167932093
0.227398112416267	0.419251501560211	-0.425471127033234	-0.00340788788162172	0.00318713998422027	-0.00170298444572836
0.222566410899162	0.399217277765274	-0.388160169124603	-0.00466220825910568	0.00173463253304362	-0.00138839555438608
0.233829095959663	0.366295903921127	-0.344646960496902	-0.00330396532081068	0.00210279482416809	-0.000447464466560632
0.237743943929672	0.386786997318268	-0.3790482878685	-0.0033664524089545	0.00154172233305871	-0.000779856985900551
0.239979118108749	0.328083604574203	-0.353483438491821	-0.00349217979237437	0.00299213221296668	-0.000168691738508642
0.263680279254913	0.28327339887619	-0.351283818483353	-0.00185284076724201	0.00305251451209188	-9.82762139756233E-05
0.28512379527092	0.241066217422485	-0.296192228794098	-0.000742296047974378	0.00338389887474477	-0.000694675021804869
0.261044323444366	0.168012991547585	-0.318805366754532	-0.000153307162690908	0.00459305522963405	0.000269903714070097
0.238014325499535	0.182468175888062	-0.315776497125626	-7.51992993173189E-05	0.00335914525203407	0.000656705698929727
0.202404662966728	0.166779965162277	-0.304221034049988	-0.000685923907440156	0.00348155479878187	0.000904724060092121
0.194650143384933	0.16989079117775	-0.306489020586014	3.16174046020024E-05	0.00320325791835785	3.70430061593652E-05
0.252300977706909	0.2319325953722	-0.346872746944427	-0.00104462471790612	0.00158391171135008	0.000315995945129544
0.173320010304451	0.195097163319588	-0.352709859609604	-0.00112618505954742	0.00265857693739235	0.000584537454415113
0.181694582104683	0.260250180959702	-0.340553641319275	-0.00144033948890865	0.00225896877236664	0.000646938686259091
0.173033565282822	0.306534796953201	-0.341206282377243	-0.00209248391911387	0.00233969790861011	0.000376891170162708
0.173061534762383	0.319305509328842	-0.35821059346199	-0.00200449605472386	0.00151617196388543	9.97042079688981E-05
0.149134561419487	0.365544527769089	-0.380627751350403	-0.00273197959177196	0.00116377242375165	-0.000363344617653638
0.177589267492294	0.405632078647614	-0.362470477819443	-0.00313211884349585	0.000322580221109092	-0.000954323157202452
0.176186546683311	0.404425472021103	-0.405700027942657	-0.00347889005206525	0.00110939494334161	-0.00121719809249043
0.221098393201828	0.400347054004669	-0.295057356357574	-0.00327344588004053	0.00175633246544749	-0.00168549979571253
0.308368682861328	0.363980382680893	-0.329031735658646	-0.00347885047085583	0.00318891229107976	-0.00114373152609915
0.296254098415375	0.345399856567383	-0.328605979681015	-0.00229899655096233	0.00462759891524911	-0.000720261712558568
0.372792184352875	0.342988073825836	-0.287309139966965	-0.00110831914935261	0.00421835388988256	-0.000595330609939992
0.38016152381897	0.285919487476349	-0.287960737943649	-0.0017047943547368	0.00451532565057278	-0.000180419723619707
0.378428339958191	0.250977069139481	-0.297153890132904	-0.00222007604315877	0.00509009277448058	1.8526945495978E-05
0.392713636159897	0.301904052495956	-0.267118573188782	-0.00242098513990641	0.00460379291325808	-7.9539095168002E-06
0.415160894393921	0.330362498760223	-0.302781641483307	-0.00185010337736458	0.00506730983033776	-0.00148734205868095
0.436959236860275	0.342151671648026	-0.255320161581039	-0.00183358194772154	0.00521640805527568	-0.00112722429912537
0.444850325584412	0.357755064964294	-0.289252430200577	-0.00199126615189016	0.00549165857955813	-0.00164615863468498
0.437189131975174	0.354442685842514	-0.339447438716888	-0.00285445083864033	0.00537502020597458	-0.000862567918375134
0.418551921844482	0.407864660024643	-0.300821512937546	-0.00326033937744796	0.00392411695793271	-0.00131435261573642
0.397099912166595	0.454842686653137	-0.384517908096313	-0.00343079632148147	0.00437212456017733	-0.00120927637908608
0.439725041389465	0.502391695976257	-0.347803622484207	-0.00413906620815396	0.00348412618041039	-0.000147321145050228
0.468744516372681	0.472442597150803	-0.383884906768799	-0.00396556966006756	0.00462084310129285	-0.00121608981862664
0.464163213968277	0.486665427684784	-0.374082773923874	-0.00338181224651635	0.00494751147925854	-0.00161192065570503
0.446515589952469	0.464685648679733	-0.375109165906906	-0.00443422142416239	0.00617747474461794	-0.00156432879157364
0.469513267278671	0.501463413238525	-0.37944969534874	-0.00397336250171065	0.00433916971087456	-0.00141632661689073
0.439430087804794	0.50166779756546	-0.342754334211349	-0.00369794899597764	0.00422155717387795	-0.00259833480231464
0.46420493721962	0.447370290756226	-0.323249220848084	-0.00349506270140409	0.00509843090549111	-0.00308929267339408
0.490808397531509	0.445683419704437	-0.315385073423386	-0.00281424913555384	0.00557492300868034	-0.00201749545522034
0.531095266342163	0.448936134576797	-0.324441611766815	-0.00291540613397956	0.00587190827354789	-0.0014944669092074
0.489069491624832	0.460537493228912	-0.254872888326645	-0.00299396133050323	0.00502477306872606	-0.00203729933127761
0.472905337810516	0.487055093050003	-0.292744606733322	-0.00400709453970194	0.00411610910668969	-0.00121268082875758
0.369838654994965	0.486574977636337	-0.286410480737686	-0.00482090096920729	0.00364362145774066	-0.00133502879180014
0.331317245960236	0.541029095649719	-0.299754858016968	-0.00463508302345872	0.00179469643626362	0.000522869464475662
0.277403116226196	0.504010856151581	-0.351873844861984	-0.005181142129004	0.0016527846455574	-0.000111914851004258
0.224469229578972	0.472813785076141	-0.329999417066574	-0.0033562402240932	0.000939700054004788	0.000332826661178842
0.20651938021183	0.372531652450562	-0.315985321998596	-0.00308452313765883	-0.000214682149817236	0.000185065975529142
0.135670274496078	0.357907861471176	-0.24385105073452	-0.00219548330642283	-0.000413869565818459	0.000979655655100942
0.0235527120530605	0.311945527791977	-0.339015394449234	-0.00165807874873281	-0.00234738970175385	3.78174554498401E-05
0.0223372429609299	0.320206433534622	-0.314565032720566	-0.000832997087854892	-0.00328550720587373	-0.00112154718954116
0.0112656941637397	0.342462062835693	-0.266258209943771	-0.000821643916424364	-0.00352277816273272	-0.00159991381224245
0.0341252014040947	0.284806460142136	-0.310677886009216	-0.0015524571062997	-0.00267978897318244	-0.000913370226044208
0.0269598010927439	0.327878892421722	-0.277369141578674	-0.0014080178225413	-0.00243928330019116	-0.000306781003018841
0.0536409877240658	0.273386687040329	-0.24688495695591	-0.00135666457936168	-0.00157089286949486	0.00025583230308257
0.119970366358757	0.340945333242416	-0.250638723373413	-0.00065999326761812	-0.00147087045479566	0.000583904271479696
0.0911851301789284	0.262164235115051	-0.287092298269272	-0.00176500040106475	-0.000479947280837223	0.00110600050538778
0.13211315870285	0.293238490819931	-0.212361961603165	-0.000917355064302683	-0.000701892015058547	0.00130516081117094
0.0580771826207638	0.192436099052429	-0.206310272216797	-0.00100543210282922	-0.000765258620958775	0.000132394576212391
0.0623323321342468	0.195501461625099	-0.229613035917282	0.000474298314657062	-0.00191587023437023	-0.000677886360790581
0.0705924481153488	0.117550708353519	-0.174107044935226	0.00168218358885497	-0.00138407887425274	-0.00138817576225847
0.127020806074142	0.0349604673683643	-0.107792750000954	0.0014896874781698	-0.000442866265075281	-0.00109418598003685
0.174738705158234	-0.0659430250525475	-0.0919752717018127	0.00317499530501664	0.00140867009758949	-0.000705250131431967
0.23393888771534	-0.000445474433945492	-0.0425699055194855	0.00348976883105934	0.00202486291527748	0.00121759192552418
0.257079273462296	0.0104993116110563	-0.153658732771873	0.0026018675416708	0.00251567573286593	0.00226064608432353
0.341109871864319	0.0440898314118385	-0.0862184688448906	0.0022970384452492	0.00228601903654635	0.00386009807698429
0.376184046268463	-0.00973273534327745	-0.126925274729729	0.00354637508280575	0.00427855318412185	0.0037004160694778
0.485677003860474	-0.0207776855677366	-0.0739940106868744	0.00430651102215052	0.00726481527090073	0.00259176664985716
0.497111409902573	-0.106764428317547	-0.0469601303339005	0.00543450145050883	0.00821074191480875	-0.001459353370592
0.460700124502182	-0.0492986068129539	0.0129038710147142	0.00460770446807146	0.00739195151254535	0.000343372521456331
0.425141870975494	-0.0126048037782311	-0.0257504563778639	0.00388262025080621	0.00542015628889203	-0.00090378086315468
0.378684639930725	0.0042545273900032	-0.080284595489502	0.00488790543749928	0.00553445098921657	-0.00197993242181838
0.345068037509918	0.111551366746426	-0.0556648001074791	0.00357651547528803	0.00454737711697817	-0.000391840934753418
0.304225653409958	0.081688717007637	-0.0700012743473053	0.00187967868987471	0.00453804153949022	0.00156239478383213
0.289255559444427	0.167087569832802	-0.0329564064741135	0.000585734902415425	0.003324726363644	0.00141634349711239
0.261869460344315	0.184515297412872	-0.0291432496160269	0.000484783784486353	0.00323584396392107	0.00130940065719187
0.209964856505394	0.136899217963219	0.00989283714443445	0.000824928167276084	0.00333686312660575	0.00127879122737795
0.157256677746773	0.183850899338722	-0.00231577130034566	0.00119553087279201	0.00161653128452599	0.000189212441910058
0.0845238864421844	0.140901640057564	-0.0688605606555939	0.000384763610782102	0.000489180092699826	-4.18181152781472E-05
0.0271006040275097	0.23146291077137	-0.0520654320716858	0.000191095197806135	-0.000753672211430967	0.00147453881800175
0.0193635914474726	0.241796776652336	-0.0998009219765663	-0.00217172573320568	-0.00139756395947188	0.00243012327700853
0.0108419423922896	0.34331750869751	0.0101516079157591	-0.00147778145037591	-0.00169414049014449	0.00151270313654095
-0.0383474305272102	0.329713374376297	-0.026399364694953	-0.00317969569005072	-0.00214322027750313	0.00119759968947619
-0.0103701893240213	0.402989774942398	0.0283524058759212	-0.00292688026092947	-0.00156115158461034	-0.000118198520794977
-0.0114203048869967	0.391005277633667	-0.0260837860405445	-0.0030646591912955	-0.00227193115279078	-0.00130549701862037
0.00663619115948677	0.380529195070267	-0.0780583545565605	-0.00305568845942616	-0.0015435564564541	-0.00114294572267681
0.0626617148518562	0.396237105131149	-0.0243376363068819	-0.00209435564465821	-0.00117991911247373	-0.0010286932811141
0.0652967393398285	0.382548689842224	0.00759054813534021	-0.00231066276319325	0.000614420045167208	-0.00173685944173485
0.0568992272019386	0.372396647930145	0.0316381938755512	-0.00264538102783263	9.0659741545096E-05	-0.00320850359275937
0.0880394503474236	0.359197050333023	-0.00542832026258111	-0.0018185805529356	-0.00051258085295558	-0.00359247601591051
0.0456866584718227	0.364890545606613	-0.0325614660978317	-0.00221665063872933	-0.00170263706240803	-0.0037236085627228
0.0122967790812254	0.325656205415726	-0.0537271946668625	-0.00203787698410451	-0.000946057436522096	-0.00167927739676088
0.00912308506667614	0.307223111391068	0.00311443232931197	-0.00133998459205031	-0.000593432283494622	-0.00142482004594058
0.0785334333777428	0.346190810203552	0.0284449476748705	-0.000987846753560007	-0.0016763461753726	-0.000450809893663973
0.0450360663235188	0.303496807813644	0.0588402822613716	-0.000605239649303257	-0.00112532323691994	-0.000313201831886545
0.0623760931193829	0.270315587520599	0.0163722522556782	0.00021064437169116	-0.00172213965561241	-0.000167805861565284
-0.00347631424665451	0.244679003953934	-0.0628162622451782	8.82190670381533E-06	-0.00128282222431153	-0.000231334954150952
-0.0125666353851557	0.29035958647728	-0.0773984119296074	0.000443660508608446	-0.00194275029934943	0.000468062673462555
-0.00666134897619486	0.288303315639496	-0.0942413583397865	-4.82576142530888E-05	-0.0031854216940701	-8.47364572109655E-05
-0.0660886913537979	0.232210233807564	-0.0485821515321732	-0.000467604055302218	-0.00261840922757983	0.000622497405856848
-0.0909115672111511	0.257971316576004	-0.0014249156229198	-0.000994462869130075	-0.00300419819541276	0.000340713129844517
-0.0420214608311653	0.274379014968872	-0.014156618155539	-0.000793554703705013	-0.00321745732799172	0.000637018354609609
-0.0506660677492619	0.315493553876877	-0.0517735183238983	-0.000503275077790022	-0.00265238643623888	-0.000274740625172853
-0.00772097334265709	0.292869210243225	-0.0889608114957809	-0.000833925791084766	-0.00259908335283399	-0.000971988425590098
0.0438678897917271	0.307887345552444	-0.107928074896336	-0.000924047315493226	-0.001426205271855	0.000314645672915503
0.0958934649825096	0.329758137464523	-0.0836067646741867	-0.000805469928309321	-0.000501546543091536	-0.000577273312956095
0.109676815569401	0.337914079427719	-0.0181662794202566	-0.00149701873306185	0.000776822795160115	-0.000872124219313264
0.0764971524477005	0.349733173847198	-0.0312750041484833	-0.00163643225096166	0.00014493684284389	-0.00131181185133755
0.0763585716485977	0.372258991003037	-0.0450576618313789	-0.00107412680517882	0.000402295059757307	-0.000727201288100332
0.0734184831380844	0.309838205575943	-0.0314678624272347	-0.00184309552423656	2.61511613643961E-05	-0.00115620729047805
0.107458673417568	0.308009803295136	-0.0837071686983109	-0.0013604894047603	0.000151593572809361	-0.000546169874724001
0.106701619923115	0.319375991821289	-0.0659875646233559	-0.00107641634531319	-0.000125199789181352	-0.000660740537568927
0.145500004291534	0.327600389719009	-0.0751478001475334	-0.00148773496039212	0.000308209826471284	-0.000265118113020435
0.124302856624126	0.338223069906235	0.00838622730225325	-0.00121511286124587	-6.5087791881524E-05	-0.000901060935575515
0.105873785912991	0.308590143918991	-0.0336968079209328	-0.00199089688248932	4.97744294989388E-05	0.000280309875961393
0.0860599428415298	0.336499840021133	-0.0435955300927162	-0.00126571673899889	3.54241055902094E-05	0.000969016167800874
0.0516699030995369	0.288342505693436	-0.0634423270821571	-0.00104546023067087	8.45464019221254E-05	-2.68108287855284E-05
0.0254217572510242	0.28853052854538	-0.0665236786007881	-0.00111947243567556	-0.00167459202930331	-0.00110161758493632
-0.0490442700684071	0.313765794038773	-0.121180213987827	-0.000305761495837942	-0.00288120866753161	-0.000251599587500095
-0.0831311047077179	0.267563283443451	-0.127058193087578	-0.000783563416916877	-0.0037340777926147	0.00018381531117484
-0.0557116195559502	0.267343670129776	-0.10293597728014	-0.000208363999263383	-0.00277018640190363	-0.0004955964977853
-0.024702213704586	0.289968252182007	-0.0538315512239933	0.000790279707871377	-0.00206395843997598	-0.000462503841845319
-0.0340035669505596	0.260970771312714	-0.114105388522148	-0.000502278679050505	-0.00144321518018842	-0.00133332470431924
0.0420892462134361	0.291443258523941	-0.0621333979070187	-0.000133455672767013	-0.00220186449587345	-0.000526357966009527
-0.0152017893269658	0.258279860019684	-0.0152357490733266	0.00057447497965768	-0.00139411934651434	-1.4013183147199E-07
-0.0257823672145605	0.217529192566872	-0.0235405340790749	0.00132338143885136	-0.00187557353638113	0.000227611235459335
-0.056163351982832	0.164651721715927	-0.00121329142712057	0.00116032478399575	-0.00164184987079352	-0.000185900265933014
-0.021271500736475	0.184083893895149	0.00303891045041382	0.00164933910127729	-0.00142259011045098	0.000354917254298925
0.00866870302706957	0.190875336527824	-0.0279652867466211	0.00170707341749221	-0.000476746150525287	0.000996798276901245
0.0285194013267756	0.166106030344963	-0.0930942669510841	0.000656072399578989	-0.000264190341113135	0.000745035125873983
0.0581857077777386	0.22169204056263	-0.0360900387167931	0.000706341699697077	0.00026108673773706	0.000553284189663827
0.105019859969616	0.276921451091766	0.00587256997823715	0.000844549795147032	0.000701526121702045	-0.00070243317168206
0.0989100113511086	0.293420553207397	0.0542287267744541	0.000475695036584511	0.000550871773157269	-0.00131752935703844
0.0640352964401245	0.300773680210114	-0.0355339087545872	-0.00060176954139024	0.000128392173792236	-0.000728619867004454
-0.00673266686499119	0.280884057283401	0.00809862930327654	-0.000627852568868548	-3.97606672777329E-05	-0.00140043918509036
0.000912316900212318	0.254264414310455	-0.044627346098423	-0.00122218357864767	-0.000606602698098868	-0.00123472814448178
0.00133728666696697	0.311971843242645	-0.028313210234046	-0.00124750449322164	-0.000746405625250191	-0.000949358334764838
-0.000891751376911998	0.296087831258774	0.0105057777836919	-0.000880585459526628	-0.00110273924656212	-0.000567274517379701
0.033691294491291	0.299684375524521	0.0808819681406021	-0.00131886394228786	-0.000384583050617948	-0.000871716241817921
0.0362364612519741	0.322686761617661	0.0588960237801075	5.52163419342833E-06	-0.00043657814967446	-0.000169964041560888
0.056158434599638	0.280420213937759	0.0586711391806602	-0.000480509508633986	0.000521296402439475	0.000157777350977995
0.0628588572144508	0.286233931779861	0.0468480214476585	0.000254989165114239	-2.20108959183563E-05	-0.000132813773234375
0.0349519290030003	0.251272708177567	0.0598314106464386	0.000141242184326984	-0.000335004064254463	-0.000269924028543755
0.0388793423771858	0.212815210223198	0.0626687034964561	-0.000474071595817804	-0.00066476478241384	0.000437092909123749
-0.021368307992816	0.228232145309448	0.0586776882410049	0.000572651100810617	-0.000568500836379826	0.000135673340992071
0.00864502228796482	0.20648530125618	0.035227045416832	0.000524142989888787	0.000319497106829658	-0.000866649788804352
0.0546092614531517	0.196994841098785	0.0656596422195435	-4.08418145525502E-06	0.000700434204190969	-0.000630544498562813
0.0746909603476524	0.248042285442352	0.0712595731019974	0.000154321838635951	0.000786681892350316	-0.00127714616246521
0.075226329267025	0.225500851869583	0.0920308083295822	0.000406011095037684	0.000943276332691312	-0.000509201956447214
0.0713789910078049	0.227991431951523	0.0811171308159828	-0.000485543278045952	0.000684075290337205	0.000177800538949668
0.0424662381410599	0.238417565822601	0.133311241865158	0.000463940581539646	3.14021053782199E-05	0.000277110026217997
-0.0337608158588409	0.128406584262848	0.0762420296669006	0.000231114463531412	-6.7389672040008E-05	0.00026656748377718
-0.00618303939700127	0.135291323065758	0.114803463220596	0.00144918949808925	-0.000621934770606458	0.00136669317726046
-0.0386513583362103	0.105941422283649	0.104828827083111	0.00221757800318301	-0.000661297759506851	-6.78193537169136E-05
-0.0139530934393406	0.0818911790847778	0.146196365356445	0.00200584041886032	-0.000965397339314222	-0.00105103629175574
0.00382506102323532	0.0922483131289482	0.0712012872099876	0.00187598064076155	0.000102557853097096	-0.000348556641256437
0.0347953215241432	0.143193900585175	0.123017080128193	0.00147618714254349	3.93881964555476E-05	-0.000314431585138664
0.0596779212355614	0.094373993575573	0.10805270075798	0.000252296769758686	0.00170331599656492	0.000682113575749099
0.0930169448256493	0.142273485660553	0.091740608215332	0.00135431170929223	0.00152775889728218	0.000719587202183902
0.0727871805429459	0.135109633207321	0.122844330966473	0.00123121938668191	0.00113293703179806	0.000118739517347421
0.10669768601656	0.194167047739029	0.184713006019592	0.00117065070662647	0.000969381653703749	-0.000426929444074631
0.0464060045778751	0.125790998339653	0.200513243675232	0.000327838351950049	0.00132551253773272	-0.000202102106413804
0.0766265466809273	0.162216380238533	0.126611635088921	-0.000713185872882605	0.00157263316214085	-0.000601331004872918
0.0789116770029068	0.20412740111351	0.125655964016914	-0.00057003868278116	0.00132797099649906	-0.000210616795811802
0.0249356366693974	0.237845540046692	0.183799430727959	0.000263951544184238	0.000445638142991811	-0.00139039859641343
0.0245681367814541	0.202678397297859	0.166043192148209	9.05211491044611E-05	0.000472728424938396	-0.00111315911635756
0.0106034008786082	0.144613057374954	0.0976954698562622	-0.001154292258434	4.5501106797019E-05	7.47006924939342E-05
-0.00589049747213721	0.177915275096893	0.128487184643745	0.000507634889800102	-0.000853028730489314	0.000338106212439016
-0.0487654767930508	0.149365618824959	0.144125193357468	9.76071078184759E-06	-0.000973145186435431	0.000763138406910002
-0.0873368158936501	0.147974729537964	0.12859733402729	0.00123042438644916	-0.0022778520360589	-6.77899006404914E-05
-0.102482080459595	0.0994812771677971	0.130731418728828	0.00138747005257756	-0.00231926189735532	-0.00105024280492216
-0.0969685763120651	0.0459559559822083	0.156678944826126	0.00191690505016595	-0.00150921219028533	-0.000353780895238742
-0.0461079105734825	0.109793350100517	0.213090568780899	0.00195618579164147	-0.00199458585120738	-0.000137883514980786
-0.0431347526609898	0.116892896592617	0.134707942605019	0.00187453965190798	-0.000537620682734996	-2.58208165178075E-05
0.0191681012511253	0.149712383747101	0.0854968801140785	0.000947113614529371	-0.000757983245421201	0.000669034081511199
0.029549254104495	0.171461224555969	0.0901002660393715	0.000279327476164326	4.28856856160564E-06	0.00024059675342869
0.0437340326607227	0.141044229269028	0.123142533004284	-0.000249281496508047	0.00059468689141795	-0.00111067050602287
0.0389477536082268	0.194360673427582	0.125136077404022	0.00105907709803432	0.000489689642563462	0.000499881396535784
0.0712642073631287	0.124172300100327	0.0959642678499222	0.00128978851716965	0.0013840434839949	0.000628980807960033
0.100811555981636	0.0925681069493294	0.0893330127000809	0.00240211747586727	0.00111896789167076	0.000481018447317183
0.0822690948843956	0.12557578086853	0.0871704146265984	0.00212711910717189	0.00138932268600911	0.00119433214422315
0.0680379718542099	0.112946234643459	0.100707739591599	0.00135044124908745	0.000989154446870089	0.000444853882072493
0.0297072250396013	0.125016525387764	0.0620645619928837	0.00107728748116642	0.000141034397529438	-0.000421170057961717
-0.0412645116448402	0.116901136934757	0.10535866767168	0.00167944387067109	0.00022752805671189	-0.000641168793663383
-0.037361990660429	0.121896222233772	0.12640680372715	0.00143284210935235	-0.000619077472947538	-0.000432928674854338
-0.0202442891895771	0.150312751531601	0.101842127740383	3.79984303435776E-05	-0.000272014673100784	0.000440323638031259
0.0528791137039661	0.197528705000877	0.103115901350975	0.000672888709232211	0.000473389081889763	0.00057319097686559
0.0501345507800579	0.157776638865471	0.134182825684547	0.000608376925811172	0.000190477221622132	0.000347647641319782
0.0935852900147438	0.18584144115448	0.0842102319002151	0.0010447280947119	0.00248839473351836	-0.000203861607587896
0.138110712170601	0.15361675620079	0.0798231065273285	0.000634319731034338	0.00220439420081675	0.000165058037964627
0.102963037788868	0.174191668629646	0.108159258961678	-7.98150813352549E-06	0.00217707431875169	0.000546895549632609
0.0657561793923378	0.211534067988396	0.0825819745659828	0.00023604030138813	0.00170515745412558	-0.000161295494763181
0.0552677996456623	0.221741452813148	0.0918269753456116	2.75773709290661E-05	0.000709886371623725	-0.000770122103858739
0.0087469695135951	0.231070458889008	0.164816707372665	-0.000552058278117329	0.000844525289721787	-0.00103268644306809
0.0420707240700722	0.237508520483971	0.143170595169067	-0.000427779363235459	7.44445787859149E-05	-0.000788798555731773
0.0475240387022495	0.252700656652451	0.0544224642217159	-0.00190695433411747	0.000981759279966354	-0.000523087568581104
0.0853313729166985	0.254239112138748	0.0891698449850082	-0.00140368822030723	0.000764719676226377	7.69536418374628E-05
0.0925187841057777	0.27055948972702	0.0287174731492996	-0.000939594698138535	0.00141364661976695	0.000113702124508563
0.0772132351994514	0.268108159303665	0.038225382566452	-0.000202939205337316	0.00106572150252759	-0.000110258399217855
0.099860355257988	0.236596673727036	0.132357254624367	0.000153901652083732	0.000903532782103866	-0.00110436847899109
0.0284232068806887	0.220881283283234	0.0697116106748581	-0.000264588452409953	0.000729318067897111	-0.000957326614297926
0.0184447560459375	0.228246137499809	0.0172419752925634	-0.000836204970255494	0.000670986075419933	-0.00121353543363512
0.0255388077348471	0.230346605181694	0.0150676863268018	-0.000835262937471271	-0.000117526222311426	-3.67916582035832E-05
0.0526388771831989	0.211262851953506	0.0148573014885187	-0.000817277585156262	0.000676124298479408	0.000479737529531121
0.103514902293682	0.257730901241302	0.0854616537690163	6.63322771288222E-06	0.00154595682397485	0.000635427830275148
0.0936957225203514	0.236378714442253	0.0775837600231171	-0.00102858617901802	0.0020570233464241	-0.000276005768682808
0.112301602959633	0.318941920995712	0.0202490407973528	-0.00156260514631867	0.000881146814208478	-0.000398616713937372
0.0594818964600563	0.318499028682709	-0.0155593566596508	-0.00234367907978594	0.00170040037482977	-0.00067298294743523
0.133466050028801	0.371054083108902	0.0211297273635864	-0.0022905096411705	0.00124896876513958	-0.00126315408851951
0.113634429872036	0.332135409116745	-0.0189037751406431	-0.00242991093546152	0.00161451892927289	-0.000821402645669878
0.135175824165344	0.379403412342072	-0.00599071849137545	-0.0016181058017537	0.00210522185079753	-0.00034258040250279
0.0943700224161148	0.365734398365021	0.0472535081207752	-0.00186181243043393	0.00115226849447936	-0.00141552241984755
0.0431142225861549	0.323074668645859	-0.0108647728338838	-0.00327998353168368	0.000908492598682642	-0.00154939910862595
0.041979193687439	0.336194843053818	0.0111809968948364	-0.00291722035035491	9.91325359791517E-05	-0.00165852869395167
-0.0234090406447649	0.355552554130554	-0.0651150047779083	-0.00330291199497879	2.01620841835393E-05	-0.0012740190140903
0.00979297887533903	0.348949372768402	-0.0255211684852839	-0.00244592945091426	-0.0015716184861958	-0.000857285980600864
-0.0382493212819099	0.277604043483734	-0.0818309634923935	-0.00185109267476946	-0.00209981389343739	-0.000815100676845759
-0.0386076346039772	0.274766236543655	-0.0653061717748642	-0.00132577214390039	-0.00151666882447898	-4.08811210945714E-05
-0.0930358469486237	0.201878577470779	-0.0694002732634544	-0.000609334791079164	-0.00248863850720227	-4.12862391385715E-05
-0.0302154868841171	0.203621625900269	-0.077752910554409	-0.000158350638230331	-0.00210300134494901	0.000599949446041137
-0.00998999271541834	0.182426691055298	-0.0934962034225464	-0.000283083820249885	-0.00159772776532918	-2.66123515757499E-05
0.0284839421510696	0.215829268097878	-0.0878031477332115	0.000449860031949356	-0.00115205708425492	-0.000159211893333122
0.0318035632371902	0.163130804896355	-0.0911960527300835	0.000375734729459509	0.000204116659006104	-0.000341171369655058
0.13900400698185	0.175064399838448	-0.0636316537857056	0.000920715101528913	0.00119548139628023	0.000139014984597452
0.131847783923149	0.124986968934536	-0.105961702764034	0.00106825947295874	0.00224847695790231	-0.000165542631293647
0.194300383329391	0.144369795918465	-0.0874877795577049	0.00184911314863712	0.00252302805893123	0.000146374120959081
0.152844190597534	0.135141417384148	-0.142236188054085	0.0014778763288632	0.00131890317425132	0.000929750909563154
0.13343445956707	0.157931849360466	-0.141873016953468	0.00121708924416453	0.00146348413545638	0.000323997053783387
0.129670098423958	0.18339067697525	-0.0926854386925697	0.00118950591422617	0.00105135550256819	-0.000606194837018847
0.113761849701405	0.146766349673271	-0.0507429614663124	0.000307098176563159	0.00210505467839539	-0.000125509584904648
0.103416346013546	0.191795364022255	-0.0480091571807861	0.000391841604141518	0.00116725650150329	0.000414255657233298
0.0786691382527351	0.148061990737915	-0.123568214476109	-0.000815782055724412	0.00151965743862092	0.000701955752447248
0.106229938566685	0.212092071771622	-0.0990716591477394	5.9404454077594E-05	0.00102292140945792	-0.00042841286631301
0.078073687851429	0.193782404065132	-0.0595288164913654	0.000199524060008116	0.000969472283031791	-0.000759669987019151
0.105580575764179	0.20247882604599	-0.0740204527974129	-1.39875855893479E-05	0.00102876033633947	0.000132260713144206
0.0617445930838585	0.178835034370422	-0.0610787831246853	1.34203692141455E-05	0.00120340450666845	-8.39900021674111E-05
0.0771553069353104	0.229577705264091	-0.0307701118290424	0.000840117689222097	-0.000405574712203816	0.000193649102584459
0.0385412387549877	0.198662862181664	-0.102845035493374	-0.000767662248108536	0.00124802626669407	0.000638551486190408
0.0765727758407593	0.276511907577515	-0.0442609824240208	-0.000763513147830963	-0.000135741531266831	-0.000575465732254088
0.0739521756768227	0.283025175333023	-0.0405670143663883	-0.00154722004663199	0.000216979111428373	-0.000645944732241333
0.0670037791132927	0.313775658607483	-0.0276730768382549	-0.00127118674572557	0.00065209373133257	-0.000613451877143234
0.0762148648500443	0.262465804815292	-0.044607151299715	-0.00140618847217411	0.00159498886205256	-0.00053526577539742
0.115309774875641	0.278918325901031	-0.016113230958581	-3.02802309306571E-05	0.00108154700137675	-0.000894058495759964
0.117708571255207	0.149881392717361	-0.0502416454255581	-0.00035363927599974	0.00207791337743402	-0.000703433412127197
0.146507650613785	0.156852513551712	-0.0556434951722622	0.00107135251164436	0.00204590847715735	0.000805165502242744
0.128291890025139	0.104328237473965	-0.0463324636220932	0.00153463613241911	0.00256444839760661	0.000818485452327877
0.10334999114275	0.112069457769394	-0.0410266183316708	0.00240598781965673	0.00183323188684881	0.00041975753265433
0.0579667985439301	0.0959698110818863	-0.00349065195769072	0.00130433239974082	0.00116078741848469	0.000341535895131528
0.0650532096624374	0.134739384055138	-0.0300316624343395	0.00115784478839487	0.00112431694287807	0.000391371606383473
0.0611784011125565	0.145394712686539	-0.0166610945016146	0.00143515260424465	0.000538149382919073	0.000229020224651322
0.0291287004947662	0.123387664556503	0.0312078427523375	0.0010689984774217	0.00179172540083528	-9.13563053472899E-05
0.0622697211802006	0.155221328139305	-0.0517030172049999	0.00115950754843652	0.000736277783289552	0.000207765609957278
0.0572813414037228	0.15180392563343	-0.0031151061411947	0.00113737059291452	0.000693003938067704	-0.000246675219386816
0.0410462096333504	0.144399374723434	-0.0515958517789841	0.000461105460999534	0.00100359355565161	-0.000325948290992528
0.0338152535259724	0.164125084877014	-0.0390808470547199	0.00065363961039111	-0.000544775801245123	-0.000205612363060936
-0.00625880714505911	0.191814258694649	-0.0309811532497406	7.36636939109303E-05	0.00127620343118906	-0.000565043941605836
0.0715300589799881	0.179545119404793	-0.0137922363355756	-0.000122272744192742	0.000565178866963834	0.000185758181032725
0.0891179665923119	0.181677266955376	0.00400572502985597	0.000176114845089614	0.00077540468191728	0.000282377033727244
0.0830173566937447	0.181202933192253	-0.0041377660818398	0.000862764369230717	0.00139378686435521	0.00031069474061951
0.0842202678322792	0.15325191617012	-0.0299672000110149	-7.95231462689117E-05	0.00174081942532212	-0.000128901025163941
0.0550048537552357	0.175953924655914	-0.0123752616345882	0.000954192946664989	0.000429599138442427	-0.000187397847184911
0.0135043961927295	0.14311571419239	-0.0489230789244175	8.62453453009948E-05	0.000414242822444066	0.00010103150998475
-0.0255765821784735	0.165829613804817	-0.0575629249215126	0.000567214854527265	-0.000831743411254138	-0.000241268018726259
-0.016241455450654	0.18018738925457	-0.0656244456768036	0.000126039798487909	-6.76724448567256E-05	-0.000735067122150213
0.0226285625249147	0.185129165649414	-0.0347613841295242	0.000518475368153304	-0.000374606082914397	-0.00045175408013165
0.00818834267556667	0.149551674723625	-0.0353935696184635	6.26844121143222E-05	0.000579115643631667	-0.000242266862187535
0.0608338415622711	0.158773824572563	-0.0396547503769398	7.86482487455942E-05	0.000998634030111134	0.000192129940842278
0.0705596506595612	0.160297900438309	-0.0206177942454815	0.00154343573376536	0.000642755534499884	9.51756737777032E-05
0.043135691434145	0.148748755455017	-0.0342006273567677	0.000694759539328516	0.000209092235309072	-0.00026403006631881
0.0391335636377335	0.166648969054222	-0.031891044229269	0.0017633578972891	8.32806326798163E-05	0.00123283010907471
0.0534909889101982	0.16276977956295	-0.0461088009178638	0.000498320732731372	-0.000266760791419074	0.00136691133957356
0.0639468505978584	0.150140807032585	-0.000114206843136344	0.0007755410624668	0.000359331432264298	0.00034740474075079
0.0703125894069672	0.153241381049156	-0.0512471236288548	0.000878497201483697	0.00117386330384761	-6.51509471936151E-05
0.0308435074985027	0.194214195013046	-0.0393534675240517	0.000725503428839147	0.00171806698199362	-5.23217968293466E-05
0.088049553334713	0.197521030902863	-0.0175178796052933	-0.00074249116005376	0.00123990152496845	-0.000346630084095523
0.0354124307632446	0.24012216925621	-0.0659796968102455	-0.00013206439325586	0.00058762653497979	-0.000436276168329641
0.0543414652347565	0.299159377813339	-0.0501282513141632	-0.00145028787665069	-5.20045323355589E-05	-0.000409091648180038
0.0010672768112272	0.331137537956238	-0.0987746492028236	-0.0013927286490798	-8.49123898660764E-05	-0.000590444717090577
0.0139534706249833	0.290891945362091	-0.0836294814944267	-0.00123832072131336	-0.000192963314475492	-0.0013390724780038
0.0243393238633871	0.209104716777802	-0.057554516941309	-0.000559382373467088	-0.000543482252396643	-0.000529321609064937
0.0688837319612503	0.224929958581924	-0.065132275223732	5.45908696949482E-05	-0.00014917783846613	-0.000461143936263397
0.0195542220026255	0.203606992959976	-0.0316651612520218	0.000362575316103175	0.000234959123190492	6.55511321383528E-05
0.0107580600306392	0.173715502023697	-0.0761979818344116	-0.000124231475638226	0.000444141653133556	0.0004658920224756
0.00632751174271107	0.190166592597961	-0.123741060495377	-0.000424510566517711	-0.000433619599789381	-9.91048818832496E-06
0.0314026325941086	0.186964750289917	-0.0876737087965012	0.000393893336877227	-0.000441717565990984	-4.67989484604914E-05
0.0569086968898773	0.214002683758736	-0.0835450738668442	0.000312479853164405	-0.000277447630651295	0.000149409504956566
0.0381040722131729	0.159352079033852	-0.0839546322822571	6.91413733875379E-05	0.000574652105569839	0.000388838088838384
0.0778473392128944	0.215592727065086	-0.0742165818810463	-4.45695604867069E-06	0.00110449898056686	-7.40934046916664E-05
0.0888142064213753	0.205724567174911	-0.0951664745807648	-0.000271181488642469	-1.26380818983307E-05	-0.000551495817489922
0.0916825234889984	0.210723325610161	-0.0730745866894722	-9.38793527893722E-05	0.00112791883293539	-0.000579300452955067
0.0703546330332756	0.152812108397484	-0.0904320478439331	0.00018852879293263	0.000672275957185775	-0.000406931212637573
0.110747382044792	0.156292602419853	-0.133115828037262	0.000233639802900143	0.000549066695384681	-0.000459343136753887
0.0807344019412994	0.168862223625183	-0.0594069138169289	0.00140272767748684	0.000445159763330594	-0.000116356990474742
0.0797707810997963	0.135423421859741	-0.146742507815361	0.00124433764722198	0.000879777770023793	0.000188606354640797
0.0424930639564991	0.134122252464294	-0.10331068187952	0.000736901944037527	0.000114077804028057	-0.000428684550570324
0.0649621486663818	0.187319487333298	-0.0797543972730637	0.00033585776691325	-0.000137042021378875	0.000672716530971229
0.0509949773550034	0.151290416717529	-0.144283205270767	-0.00066084903664887	0.00104926736094058	-7.51868792576715E-05
0.0740928053855896	0.165573671460152	-0.12550362944603	1.30217574678682E-06	0.000481677037896588	-0.000382152531528845
0.094647653400898	0.188654273748398	-0.104302033782005	0.000230961246415973	0.000392995745642111	9.63717247941531E-05
0.0838060453534126	0.156193256378174	-0.135602235794067	-0.000409995001973584	0.000864661240484566	0.000328061782056466
0.0835517197847366	0.212820529937744	-0.0685738921165466	0.000328477472066879	0.000525644689332694	-0.000575362122617662
0.0834230706095696	0.209360957145691	-0.0651436224579811	0.000158897819346748	-0.000381090882001445	-0.00020770842093043
0.0972952768206596	0.242826417088509	-0.122394613921642	-0.000226599600864574	6.53468014206737E-05	-8.72259533934994E-06
0.0706298723816872	0.243168815970421	-0.132463306188583	-0.000723599921911955	-3.64742409146857E-05	0.00022698359680362
0.081340990960598	0.195188730955124	-0.083560474216938	-0.00152157328557223	0.000410467851907015	-0.000392359419493005
0.0539214834570885	0.221424892544746	-0.0407891497015953	-0.000946475309319794	0.000455450470326468	-0.00010507046681596
0.0336171686649323	0.267687559127808	-0.101711139082909	-0.0011186262127012	-0.000176469126017764	-0.000612174102570862
0.00264766928739846	0.274732261896133	-0.12014301866293	-0.00129265419673175	0.000330809911247343	-0.00042881490662694
0.0160347409546375	0.252884715795517	-0.071154810488224	-0.00129718671087176	-0.000839862623251975	-0.000901664199773222
0.0632119253277779	0.266640067100525	-0.15791480243206	-0.000905259803403169	-0.000351112597854808	-0.000406568258767948
0.0221718922257423	0.225984811782837	-0.115724511444569	-0.00106835144106299	0.000504778465256095	7.08938750904053E-05
0.0888037458062172	0.25133216381073	-0.130481749773026	-0.000236096602748148	8.47959818202071E-05	-0.000459411443443969
0.0841981619596481	0.240559279918671	-0.0916915461421013	-0.000588781724218279	0.000366289867088199	-0.000425822072429582
0.0741219520568848	0.233703002333641	-0.075180247426033	-0.00119092001114041	0.00175849022343755	-0.000224968665861525
0.112046219408512	0.27419450879097	-0.0918423980474472	-0.000484496005810797	0.00117671117186546	-0.000143040175316855
0.101332031190395	0.226986229419708	-0.11818054318428	-0.00108486751560122	0.00172360928263515	-0.00014532488421537
0.144860118627548	0.240355983376503	-0.0971063077449799	-0.00118818576447666	0.0017181319417432	0.000502798764500767
0.113524705171585	0.244690388441086	-0.0749572142958641	-0.000962412101216614	0.00173513637855649	8.19444685475901E-05
0.156184986233711	0.21263125538826	-0.0830315351486206	-0.000887964793946594	0.00125633424613625	0.000305623660096899
0.0800841674208641	0.245136901736259	-0.0748457238078117	-0.00104093097615987	0.00134963204618543	-0.000355635100277141
0.0620258785784245	0.251196205615997	-0.0361419357359409	-0.000532500213012099	0.000370274268789217	-0.000132890112581663
0.0545789524912834	0.241864189505577	-0.136105477809906	-0.00107605813536793	0.000362350954674184	-0.000446386402472854
0.023490296676755	0.218445539474487	-0.0943370535969734	-0.00139937421772629	-0.000329542119288817	9.0978413936682E-05
0.0208403505384922	0.216343626379967	-0.088446244597435	-0.000580151856411248	1.68533988471609E-05	-0.000325000932207331
0.0238120071589947	0.187447488307953	-0.0885293185710907	-8.9799563284032E-05	0.000231885816901922	0.000142676624818705
0.0226413775235415	0.179461017251015	-0.106283865869045	0.000608154223300517	2.84544839814771E-05	0.000700125878211111
0.0147260660305619	0.162551745772362	-0.0627484321594238	0.000349473353708163	-0.000577561382669955	0.000508757191710174
-0.00276888604275882	0.156926274299622	-0.106662511825562	0.000578638166189194	-0.000298214872600511	0.000739274371881038
0.0154040707275271	0.178846776485443	-0.0816948562860489	-0.000646305619738996	-0.000410803448176011	0.000789846293628216
0.0302339680492878	0.234504774212837	-0.0785811617970467	0.000308408925775439	-0.000495545275043696	-0.000544660026207566
0.048442680388689	0.21723946928978	-0.14999720454216	-0.000771911232732236	2.28051030717324E-05	0.000200791444513015
0.0840348154306412	0.300468653440475	-0.0880336910486221	0.000155028814333491	-0.0011330182896927	-6.77979842294008E-05
0.0722248926758766	0.189916610717773	-0.0409836806356907	-0.000468536338303238	0.000810083176475018	0.00058097334112972
0.0776771530508995	0.224206283688545	-0.0645316913723946	0.00026433018501848	0.000407419807743281	-0.000559596461243927
0.0829847604036331	0.229132443666458	-0.0794706791639328	-0.000534247898031026	0.000868467788677663	0.000118976218800526
0.03724629804492	0.244378209114075	-0.0788564458489418	-0.00106136524118483	0.000821947352960706	-0.000975967850536108
0.0342051945626736	0.261849761009216	-0.10257301479578	-0.000819428416434675	0.000189826881978661	5.68456380278803E-05
0.0607216358184814	0.274943590164185	-0.160188272595406	-0.00203071860596538	-0.000203266812604852	0.000204067473532632
0.0180965922772884	0.294696092605591	-0.0725481510162354	-0.00238993717357516	0.000155770103447139	-0.000812954385764897
0.0783184245228767	0.358533263206482	-0.0458286479115486	-0.00227210996672511	-0.000111595698399469	-0.000855947437230498
0.0840496644377708	0.333443403244019	-0.0815847218036652	-0.00313082267530262	0.000659628072753549	-0.000536067120265216
0.0982094407081604	0.318657696247101	-0.103930905461311	-0.00309029617346823	0.00137779267970473	5.90895142522641E-05
0.0869380831718445	0.338356047868729	-0.04754538834095	-0.00255024433135986	0.0015559287276119	0.000211810969631188
0.0807452350854874	0.32929065823555	-0.0250034630298615	-0.00240886746905744	-9.50164467212744E-05	-0.000268892908934504
0.0885775983333588	0.336188703775406	-0.0356502868235111	-0.00165666802786291	-0.000152149514178745	-0.00114848488010466
0.0864304080605507	0.29246723651886	-0.0797998681664467	-0.00161420064978302	0.000375822797650471	-0.0005428371950984
0.120963409543037	0.272878021001816	-0.0334456413984299	-0.00202027661725879	0.000548186129890382	0.000473629508633167
0.105800852179527	0.264222294092178	-0.0764623284339905	-0.00207782280631363	0.00155161577276886	0.000160623138071969
0.138223722577095	0.274275630712509	-0.0554723031818867	-0.00101455207914114	0.0011615885887295	-0.00101849820930511
0.14843213558197	0.202264234423637	-0.00363368494436145	-0.000267560535576195	0.00230674399062991	4.42724667664152E-05
0.128212347626686	0.18148185312748	-0.0304116513580084	0.000402244186261669	0.00194133014883846	0.000637450022622943
0.0907418057322502	0.156567022204399	-0.0383657217025757	0.00111473992001265	0.00165387836750597	0.000344287196639925
0.056354358792305	0.106680370867252	-0.0187544617801905	0.000607668771408498	0.00105392280966043	0.00111727393232286
0.0529458373785019	0.141116693615913	-0.0138828922063112	0.000909311056602746	-0.000435243418905884	0.000694714486598969
0.0268591661006212	0.169888779520988	-0.0361757837235928	0.00116245378740132	-0.0002845038252417	0.000747505167964846
0.00858588330447674	0.124179743230343	-0.000765689590480179	0.000504622876178473	0.000364719075150788	0.000171713065356016
0.0256993006914854	0.127181872725487	0.0160874594002962	0.000117588140710723	0.00107523496262729	0.000458626687759534
0.073026604950428	0.145378038287163	0.0141206691041589	0.00164628156926483	0.00041804852662608	0.000249500677455217
0.0368620790541172	0.121059596538544	-0.00411217007786036	0.00118832476437092	0.000824305228888988	0.00027997640427202
0.0616970472037792	0.165905252099037	0.02068823389709	0.00053331715753302	0.000675114977639169	0.00065383716719225
0.00389164523221552	0.111906804144382	0.046552449464798	0.000138650604640134	6.98211733833887E-05	0.000258784188190475
-0.0191179811954498	0.155156090855598	-0.00645592575892806	0.000354919960955158	0.000613865326158702	0.000428930070484057
-0.0223043821752071	0.156027734279633	0.0278903171420097	-0.000265546404989436	-0.000554991303943098	0.000247383286477998
-0.00668707303702831	0.1627047508955	0.0152655383571982	-0.000209868638194166	-0.000168494356330484	0.000187790719792247
-0.0212600976228714	0.198440417647362	0.0453196801245213	-0.000247248535742983	0.000531207188032568	0.000110765569843352
0.0268509574234486	0.195412844419479	0.0426676832139492	0.000310509378323331	0.000603511231020093	-5.71722412132658E-05
0.0573243275284767	0.133755162358284	0.0783940628170967	-0.000229985278565437	0.00127648981288075	-0.000212426602956839
0.0795391723513603	0.15187081694603	0.022263178601861	0.000319937214953825	0.00178057770244777	4.00443786929827E-06
0.0659037455916405	0.160769671201706	0.0260706935077906	0.000508486176840961	0.00146825658157468	0.000198658424778841
0.0451810993254185	0.149869114160538	0.00692648813128471	-0.000684129889123142	0.00103041250258684	0.000381143385311589
0.0682120472192764	0.21451236307621	0.0564322397112846	-0.000294359080726281	0.000694721878971905	-0.000445494952145964
0.0834283903241158	0.229298040270805	0.0772966369986534	-0.000333165196934715	2.11307360586943E-05	3.38907375407871E-05
0.0560616701841354	0.164984688162804	0.0566948726773262	0.000121541241242085	0.00137777207419276	-0.000213630642974749
0.0972912609577179	0.153784945607185	0.0618761442601681	0.00123328960034996	0.00153867551125586	0.000338672020006925
0.112791918218136	0.119173370301723	0.0624852925539017	0.000596263271290809	0.00215787044726312	4.33055611210875E-05
0.115547366440296	0.139037147164345	0.0778724998235703	0.000374143244698644	0.00136809016112238	0.000891924253664911
0.0604347698390484	0.181638866662979	0.0377484522759914	-0.000390207773307338	0.00139511749148369	0.000331287679728121
0.02342245914042	0.194711029529572	-0.0203028731048107	-0.000738237577024847	8.45414033392444E-05	0.000492214516270906
6.74085458740592E-05	0.216049045324326	0.0194950513541698	-0.000118906908028293	-0.000357653625542298	9.22847320907749E-05
-0.000758153619244695	0.182259798049927	0.0320964604616165	-0.000764628755860031	-0.000115922230179422	0.000178315574885346
0.0048775807954371	0.157643288373947	0.0599616691470146	-0.000369057583156973	0.000578685780055821	-0.000368288077879697
0.0335246883332729	0.164176151156425	0.0943885073065758	-0.000521432724781334	0.00117111997678876	2.01584371097852E-05
0.0470111444592476	0.189398497343063	0.0452633462846279	-0.000968973618000746	0.00104099872987717	0.000494571053422987
0.0717707201838493	0.198845818638802	0.0556110851466656	-0.000611017225310206	0.00078828603727743	-4.71083185402676E-05
0.0337196849286556	0.182348176836967	0.0640139654278755	8.56904516695067E-05	0.00146189623046666	0.00022299999545794
0.0385574884712696	0.190250650048256	0.0159781090915203	-0.00033834096393548	0.00163103162776679	0.000143971570651047
0.0816280096769333	0.204786971211433	0.0736544877290726	5.51805969735142E-05	0.000929993519093841	4.99730685987743E-06
0.0458832271397114	0.168492496013641	0.0111449714750051	-0.000764369091484696	0.000745151424780488	0.000309934926917776
0.0512132868170738	0.15612430870533	0.0374732352793217	4.94046398671344E-05	0.0018208835972473	0.000761072325985879
0.0859292447566986	0.177034333348274	0.0300583243370056	0.000210461832466535	0.000675778253935277	0.000303546083159745
0.0666604936122894	0.194435730576515	0.0692603588104248	-8.81544838193804E-05	0.00156628747936338	-9.08688671188429E-05
0.0828666388988495	0.206857651472092	0.0648371800780296	-0.000200892522116192	0.00248967157676816	4.36334958067164E-05
0.116032458841801	0.172017559409142	0.0340935625135899	-0.000909382768440992	0.00203280476853251	0.000305247987853363
0.113221570849419	0.176066011190414	0.0879774317145348	-0.000529951183125377	0.0021831626072526	-0.000463236821815372
0.133169338107109	0.201149582862854	0.108591742813587	-0.000291952543193474	0.00160507205873728	0.000289383606286719
0.0882136449217796	0.17537647485733	0.00350954779423773	-0.000966164167039096	0.00177029008045793	6.57088094158098E-05
0.121912457048893	0.253388941287994	0.0202349405735731	-0.000702396500855684	0.000910573813598603	0.000441678916104138
0.0824453085660934	0.221130475401878	0.0390474237501621	-0.000652117596473545	0.00175122846849263	-0.000458976661320776
0.0526617579162121	0.242728814482689	0.00730195408686996	-0.00107118487358093	0.00213091005571187	-0.000318626553053036
0.0929021388292313	0.213901355862617	0.0286800041794777	-0.00125790608581156	0.00151108379941434	0.000256628642091528
0.0863172113895416	0.221384629607201	0.0980368852615356	-0.00107521121390164	0.00165330315940082	0.000370198424207047
0.0831881165504456	0.198120027780533	0.0451342314481735	-0.00199451786465943	0.00128718581981957	0.000365616142516956
0.0699989199638367	0.226972639560699	0.102135106921196	-0.00152669718954712	0.00123396294657141	7.49949249438941E-05
0.067511297762394	0.252225995063782	-0.00244270986877382	-0.001147999195382	0.000875556492246687	0.000221591835725121
0.0468601286411285	0.237990126013756	0.123571619391441	-0.00180544250179082	0.0014451117021963	-0.000156368972966447
0.0782184302806854	0.271287739276886	0.0330107472836971	-0.00176457909401506	0.00134931853972375	-0.000407605839427561
0.075945757329464	0.282894760370255	0.0404656864702702	-0.00210783956572413	0.000795191444922239	-2.23314418690279E-05
0.0973350927233696	0.266530454158783	-0.0163409523665905	-0.00228054192848504	0.000672275258693844	0.000315998651785776
0.0835073292255402	0.23310312628746	-0.00297759030945599	-0.00264962622895837	0.000756274617742747	-3.50012464878091E-06
0.0835316479206085	0.265059351921082	0.0224218815565109	-0.00140621711034328	0.000898386584594846	0.000840478111058474
0.0781258642673492	0.215177729725838	0.045945480465889	-0.000776009459514171	0.00132873840630054	0.000408261839766055
0.0845489576458931	0.207638934254646	0.00301192421466112	-0.000820555724203587	0.00119098485447466	0.00018074426043313
0.0535493306815624	0.197911113500595	0.0331987515091896	-0.000832098943646997	0.00136705802287906	7.68491008784622E-05
0.0800299048423767	0.244367390871048	0.0203025881201029	-0.000985513208433986	0.000827804615255445	-8.80335064721294E-05
0.0865272805094719	0.18229566514492	0.0112329656258225	-0.00079097191337496	0.000962133170105517	0.000576274702325463
0.107788421213627	0.19643996655941	0.0111087579280138	-0.000686143699567765	0.0013150293380022	0.00084802252240479
0.109698042273521	0.211861044168472	0.0387978851795197	-0.000638376397546381	0.00168111792299896	-2.37406038650079E-05
0.0995713770389557	0.195106700062752	0.0232539065182209	-0.00104726874269545	0.00149889045860618	0.00109280319884419
0.0838933065533638	0.205370366573334	-0.00167485710699111	-0.000767410674598068	0.00197879294864833	0.000444332079496235
0.0733152106404305	0.221935883164406	0.0251663494855165	-0.000862483750097454	0.0011954604415223	-0.000236464577028528
0.0806732103228569	0.203533455729485	0.0113860741257668	-0.00133213074877858	0.00150694116018713	0.000103056721854955
0.076526440680027	0.202965438365936	0.0288816224783659	-0.00168012105859816	0.0017444045515731	-0.000147072991239838
0.108591876924038	0.221148952841759	0.0244359970092773	-0.00127266009803861	0.000701954355463386	0.000254157988820225
0.0911166444420815	0.200773060321808	0.0370890162885189	-0.00100766180548817	0.00131341093219817	0.000569035590160638
0.0646774247288704	0.168414086103439	0.0459201969206333	-0.000756175024434924	0.00177470350172371	0.00055825716117397
0.0855203121900558	0.221015021204948	0.0243904870003462	-0.000389103195630014	0.000987190753221512	0.000521132547874004
0.0640154629945755	0.185481384396553	0.0023025453556329	-0.00125842820852995	0.00132615235634148	0.000268296484136954
0.0575156658887863	0.236133396625519	0.0622812919318676	-0.00105982227250934	0.00132045778445899	0.000541825138498098
0.0765867829322815	0.242893025279045	0.037409346550703	-0.0015468371566385	0.00143199961166829	-0.000201193979592063
0.0991469994187355	0.219252049922943	0.0328085795044899	-0.00129085010848939	0.000934017007239163	0.000354413146851584
0.10451252758503	0.203461706638336	-0.0404298901557922	-0.00118350773118436	0.00108453503344208	0.000181245704879984
0.0689127966761589	0.187450855970383	-0.0316488966345787	-0.000892879965249449	0.0014929132303223	4.99104462505784E-05
0.0940365046262741	0.178721889853477	0.0466710813343525	-0.000875465106219053	0.00194423890206963	0.000330028211465105
0.0832796916365623	0.223547384142876	0.0037271399050951	-0.000363376340828836	0.00157704926095903	-4.03802878281567E-05
0.0837822929024696	0.24709814786911	0.0070856548845768	-0.000553503341507167	0.00104882987216115	0.000256128754699603
0.104384861886501	0.230692282319069	0.0804281458258629	-0.00162452750373632	0.00132222555112094	0.000317743048071861
0.0692880526185036	0.224695041775703	0.0152342403307557	-0.000921401253435761	0.00118402123916894	0.000348127650795504
0.0895580276846886	0.234924957156181	0.0473904646933079	-0.000832037010695785	0.00187416945118457	-0.000350766465999186
0.106136970221996	0.209532380104065	0.0417658425867558	-0.00141985923983157	0.00166626693680882	0.000307453767163679
0.10089123249054	0.205791443586349	0.0512876845896244	-0.00144256418570876	0.00161884969566017	-0.00018266768893227
0.136596724390984	0.190823256969452	0.0179188940674067	-0.000422531476942822	0.00168633926659822	-2.70132768491749E-05
0.0845397785305977	0.112625166773796	0.00923311710357666	-0.000838221458252519	0.00185089511796832	-0.000339470512699336
0.101967252790928	0.215842694044113	0.0509140677750111	-0.000485747877974063	0.000749409315176308	0.000400966295273975
0.0747498869895935	0.214452892541885	0.0459023229777813	-0.00133101479150355	0.00159966782666743	0.000144762903801166
0.0955120623111725	0.256020575761795	0.0244936738163233	-0.000969595275819302	0.000931757502257824	9.92886125459336E-05
0.0925033092498779	0.22362807393074	0.0585977956652641	-0.00119775859639049	0.000862703309394419	0.000473168300231919
0.0855617374181747	0.219008937478065	0.0712030082941055	-0.00233217724598944	0.00140696263406426	0.000136989736347459
0.100342430174351	0.257497161626816	0.0449560545384884	-0.00151475018355995	0.00131635658908635	0.000577491708099842
0.0809207931160927	0.20470604300499	0.00652919569984078	-0.00208155578002334	0.00179462565574795	1.92949628399219E-05
0.0999517738819122	0.220541998744011	-0.0184382107108831	-0.00134170008823276	0.00129143835511059	-0.000144753110362217
0.116330325603485	0.230425462126732	0.0298463068902493	-0.000717284856364131	0.00135267747100443	2.67251871264307E-05
0.0883082300424576	0.202163368463516	-0.014797504991293	-0.00168076658155769	0.00182078871876001	7.96945096226409E-05
0.128101319074631	0.214654639363289	-0.00507783610373735	-0.000750671373680234	0.0017130154883489	0.000295352743705735
0.104170359671116	0.227788642048836	0.0556419901549816	-0.00197542412206531	0.00243125017732382	-0.00047454415471293
0.0896987095475197	0.238858312368393	0.0193714611232281	-0.00246364600025117	0.00212122336961329	-0.000123069228720851
0.0741922706365585	0.214906632900238	-0.0114346472546458	-0.00146893807686865	0.00151410046964884	0.000503231131006032
0.114081524312496	0.248989596962929	0.0674938932061195	-0.00163151870947331	0.00150772754568607	0.00027032065554522
0.0864508971571922	0.236819416284561	0.0254718475043774	-0.000889365503098816	0.00185247580520809	-0.000321846600854769
0.0839706361293793	0.227692767977715	0.0238390024751425	-0.00137990084476769	0.000134569563670084	0.000225724783376791
0.0972842127084732	0.205213695764542	0.00590028380975127	-0.00118546211160719	0.00106241134926677	0.000907312380149961
0.073245070874691	0.24538779258728	-0.00308261159807444	-0.0018129488453269	0.00145263457670808	0.000358143093762919
0.0419812239706516	0.261460661888123	-0.00837497878819704	-0.00185831531416625	0.00134834286291152	0.000469209509901702
0.0911381468176842	0.256357342004776	0.0592824928462505	-0.00186104013118893	0.00150399247650057	-0.000353603885741904
0.095526859164238	0.239061117172241	0.0112469438463449	-0.00170322810299695	0.00129431416280568	-5.13987070007715E-05
0.0756668969988823	0.200696751475334	0.0717956870794296	-0.00156413274817169	0.00159155577421188	0.000206403012271039
0.0599039755761623	0.193254396319389	0.0301194377243519	-0.000647355627734214	0.00135951745323837	-0.000433118140790612
0.109128907322884	0.195728778839111	-0.00621428666636348	-0.000963682075962424	0.00146778672933578	0.000699046300724149
0.0661376491189003	0.213452935218811	0.0721429735422134	-0.000793636136222631	0.000920092454180121	0.00021011070930399
0.0636368989944458	0.169720187783241	0.0282971449196339	-0.00123183231335133	0.000830809061881155	0.000371584115782753
0.0728510394692421	0.248202577233315	0.0325873643159866	-0.000898092519491911	0.00100644701160491	0.000289637508103624
0.0707885175943375	0.248756736516953	0.037221398204565	-0.00102974846959114	0.0013515119208023	6.96853021509014E-05
0.0861643701791763	0.229593202471733	-0.00195723003707826	-0.00177113665267825	0.00160176726058125	-2.12421218748204E-05
0.0816314145922661	0.211967274546623	0.012158646248281	-0.00133966410066932	0.000883458007592708	-0.000387186359148473
0.0878294259309769	0.233823463320732	0.0118449395522475	-0.000708400388248265	0.00122138927690685	6.95230046403594E-05
0.0597482733428478	0.183966010808945	0.0283679142594337	-0.000996671384200454	0.0013592274626717	0.000379192264517769
0.0822545289993286	0.183984190225601	0.0465895682573318	-0.000982937752269208	0.00153352506458759	0.000159805873408914
0.0875065252184868	0.195332601666451	-0.0110160186886787	-0.00166575086768717	0.000793027924373746	0.000352296221535653
0.0646502450108528	0.192235171794891	-0.00672345981001854	-0.00203893915750086	0.000910813396330923	5.59780937692267E-06
0.0854556038975716	0.246741428971291	0.0147763499990106	-0.00165802019182593	0.00194766814820468	0.000321906176395714
0.0682200044393539	0.259880036115646	0.0719514042139053	-0.00164298829622567	0.00129659799858928	-0.000287917850073427
0.0725903585553169	0.252957701683044	0.0365041084587574	-0.00210211984813213	0.00183688208926469	-4.95969215990044E-05
0.133587405085564	0.286111682653427	0.0530500113964081	-0.000529994431417435	0.00055470789084211	-0.000824267801363021
0.0755875781178474	0.209721311926842	0.0298280194401741	-0.00128531910013407	0.00162862846627831	-0.000508877157699317
0.0532444566488266	0.251766562461853	0.011270365677774	-0.00121928355656564	0.00159515207633376	-0.00025971353170462
0.0442957803606987	0.219370245933533	0.055693294852972	-0.00116585893556476	0.00123630894813687	-0.00069329293910414
0.0559678226709366	0.253031432628632	-0.0246329456567764	-0.00142383098136634	0.00078887736890465	0.000210832571610808
0.0603032633662224	0.242052584886551	-0.0163069106638432	-0.00177555833943188	0.000425502890720963	0.000305131892673671
0.0837194472551346	0.251638770103455	0.0145508702844381	-0.0013561905361712	0.000476185523439199	0.000460854585980996
0.0658374950289726	0.22739365696907	-0.0322476141154766	-0.00144942407496274	0.00128422037232667	-0.000137184513732791
0.129156410694122	0.217017710208893	-0.00107294821646065	-0.00101298873778433	0.00104725570417941	0.000305774679873139
0.123005636036396	0.171671465039253	-0.00100950500927866	-0.00118454243056476	0.00206182501278818	0.000410294393077493
0.123543500900269	0.175221055746078	-0.0126275131478906	-0.0010111533338204	0.00279859965667129	-0.00023646886984352
0.143777057528496	0.234320238232613	0.013106188736856	-0.000538418942596763	0.00132416188716888	1.07880896393908E-06
0.11913938075304	0.180599898099899	0.0069133429788053	-0.00112962780985981	0.00226011290214956	0.000786981428973377
0.126484155654907	0.231892168521881	-0.0317180417478085	-0.00111774611286819	0.0013569452567026	0.000290993659291416
0.118489809334278	0.255251407623291	-0.0314880460500717	-0.000615118653513491	0.00179384939838201	0.00025812818785198
0.119768746197224	0.218500941991806	0.0026284446939826	-0.00169470091350377	0.00194051279686391	0.000276734470389783
0.104176603257656	0.227255895733833	-0.00570728490129113	-0.00156927376519889	0.00201007630676031	-3.73721377400216E-05
0.114844538271427	0.206911072134972	0.0210468228906393	-0.0011497683590278	0.00267294980585575	5.03585106343962E-05
0.141308099031448	0.207268163561821	0.0438916869461536	-0.000653725990559906	0.00154040078632534	-0.000125026257592253
0.10544116050005	0.193654119968414	0.0125618698075414	-0.000559462059754878	0.00132814911194146	0.000121221288281959
0.129769399762154	0.192506790161133	0.00359406904317439	-0.000559176143724471	0.00148702959995717	0.00051014986820519
0.095899410545826	0.180630475282669	0.034639734774828	-0.00106334337033331	0.00106172333471477	-0.000355117750586942
0.068148136138916	0.181271284818649	0.0241735633462667	-0.00142388988751918	0.000968235020991415	0.000150739142554812
0.0934783667325974	0.231374800205231	0.0460339933633804	-0.0012761929538101	0.0015995311550796	0.000194803214981221
0.0716701149940491	0.207925945520401	-0.0375644750893116	-0.0016528369160369	0.0020203678868711	0.000476786139188334
0.0902171209454536	0.232472613453865	-0.013750683516264	-0.00112403684761375	0.00144719332456589	-0.000357858370989561
0.102489076554775	0.237488985061646	0.0294508058577776	-0.000470099388621747	0.00157682609278709	0.000214165513170883
0.0767747685313225	0.223949551582336	-0.0418947115540504	-0.000789401063229889	0.000793817860540003	0.000790058460552245
0.0564680472016335	0.201851963996887	0.00568033009767532	-0.00170457572676241	0.00147027976345271	0.000428893632488325
0.0923211574554443	0.226884320378304	0.00279053067788482	-0.00110105250496417	0.00064964487683028	0.000106758147012442
0.0437210574746132	0.172239735722542	-0.00315522449091077	-0.00239281239919364	0.00150448770727962	0.000187158773769625
0.12985035777092	0.253177434206009	0.00402060663327575	-0.00144739472307265	0.00113954674452543	-0.000472047016955912
0.123730279505253	0.235161483287811	0.0414852909743786	-0.00178882118780166	0.00180207216180861	0.000324779306538403
0.13280126452446	0.264697819948196	0.0636445134878159	-0.00151302386075258	0.00179493392352015	0.000178270725882612
0.0977404341101646	0.242026180028915	-0.00147201330401003	-0.00147194287274033	0.00189693900756538	-6.63906394038349E-05
0.126573711633682	0.225107252597809	0.0378135852515697	-0.00226499256677926	0.00144603929948062	-0.000223114344407804
0.0800784677267075	0.254565387964249	0.0325883962213993	-0.00167384545784444	0.00170148268807679	-1.56311907630879E-05
0.0701663196086884	0.267956227064133	0.0105716651305556	-0.0015908747445792	0.000370105350157246	-6.52279995847493E-05
0.0588363371789455	0.216992989182472	-0.00196737400256097	-0.00132195267360657	0.000301517720799893	-6.90818997099996E-05
0.0722884386777878	0.238660618662834	-0.0209505036473274	-0.00117674714419991	0.000876873324159533	0.000918135105166584
0.0578904114663601	0.192560210824013	-0.0417642146348953	-0.0014203458558768	0.00140767940320075	0.000419413961935788
0.114059247076511	0.222502768039703	0.032694973051548	-0.00119364762213081	0.00145054759923369	0.000620178412646055
0.0815974920988083	0.195132195949554	0.00223023002035916	-0.00104865967296064	0.00145515345502645	0.000537075975444168
0.0642253533005714	0.201764121651649	0.00704864040017128	-0.00114373629912734	0.00166180322412401	5.57509083591867E-05
0.0858332961797714	0.193810880184174	-0.0134811792522669	-0.000974738621152937	0.00195661908946931	-0.000252428610110655
0.095767967402935	0.166504502296448	0.0602614097297192	-0.000546884199138731	0.000689817010425031	0.000194539345102385
0.0702391117811203	0.185958474874496	-0.0320340692996979	-0.000630418013315648	0.00148363877087831	0.000406537699745968
0.119327425956726	0.181158527731895	0.00428662868216634	-0.000841665721964091	0.00167801743373275	-3.3691045246087E-05
0.0958254039287567	0.161724492907524	-0.0342508815228939	-0.000497453613206744	0.00170374277513474	-0.000305916066281497
0.0749350637197495	0.186922639608383	-0.0361140891909599	-0.000894483353476971	0.00161526096053421	0.000178778966073878
0.0803800821304321	0.204385280609131	0.0201886985450983	-0.000641775550320745	0.000685018312651664	0.000329981499817222
0.0569311045110226	0.211704716086388	-0.00195389217697084	-0.00156149372924119	0.00142708187922835	-0.000116607698146254
0.0729687362909317	0.242653951048851	0.00983359105885029	-0.00238437950611115	0.000712377834133804	0.000106245999631938
0.0730523839592934	0.238490328192711	-0.00701660104095936	-0.00234000361524522	0.000747998594306409	-0.000139555893838406
0.077101819217205	0.243595838546753	0.00122109951917082	-0.00258104968816042	0.000888862414285541	9.39979145186953E-06
0.0813105627894402	0.244119301438332	0.0241105016320944	-0.0013330428628251	0.00102650839835405	5.54003054276109E-05
0.119080640375614	0.258689224720001	0.0675491914153099	-0.00135958928149194	0.000609966169577092	0.000319019105518237
0.111330978572369	0.225186005234718	-0.013969105668366	-0.00109731697011739	0.00191611889749765	3.45720109180547E-05
0.127855703234673	0.250531762838364	-0.0264682825654745	-0.00111996696796268	0.00193238188512623	-0.00023577272077091
0.123509205877781	0.241646587848663	0.0417071096599102	-0.00167415628675371	0.00192986195906997	0.000237326719798148
0.11864747852087	0.206022515892982	-0.097934789955616	-0.00239863339811563	0.00188792287372053	0.000277526356512681
0.109605677425861	0.254611313343048	0.00794053822755814	-0.00117064837832004	0.00210852036252618	-0.000239218526985496
0.0971565395593643	0.222732290625572	-0.0106889391317964	-0.00215607276186347	0.00197486625984311	-3.37711098836735E-05
0.0874234139919281	0.25121346116066	0.007293367292732	-0.00121008383575827	0.000777005276177078	-0.000184778080438264
0.0568779334425926	0.23959544301033	-0.0316856876015663	-0.000749451108276844	0.000732057844288647	-0.000269084936007857
0.0720472484827042	0.239855006337166	-0.0201688855886459	-0.00157566065900028	0.000877830025274307	0.00029136729426682
0.087708055973053	0.265734523534775	-0.00112510751932859	-0.000558458035811782	0.00110977189615369	-5.6110555306077E-05
0.0773019567131996	0.246989384293556	0.0156327951699495	-0.0011051946785301	0.0017559074331075	4.63730066257995E-05
0.127026796340942	0.231075212359428	-0.0222835578024387	-0.00166613981127739	0.0020133585203439	-0.000328977330354974
0.138320207595825	0.26814404129982	-0.0102452393621206	-0.00148534576874226	0.00158185849431902	0.000202191004063934
0.126162678003311	0.225624457001686	0.0338832102715969	-0.00150270981248468	0.00173697387799621	-5.68781470065005E-05
0.129743471741676	0.217565953731537	-0.0058957957662642	-0.00121495488565415	0.00207538530230522	0.000528806645888835
0.113651007413864	0.209712371230125	-0.0397766940295696	-0.000991138396784663	0.00275608291849494	8.56857222970575E-05
0.134055241942406	0.21631646156311	0.0170346386730671	-0.000599880528170615	0.00109684921335429	0.000177592228283174
0.113950200378895	0.205761820077896	-0.0563548244535923	-0.000947029213421047	0.00155151262879372	-0.000383570208214223
0.0974337160587311	0.23076020181179	0.0390352644026279	-0.00112965400330722	0.00189811969175935	-0.000586775131523609
0.0987776443362236	0.232288613915443	0.0102702993899584	-0.00133908074349165	0.00250864634290338	0.00079414201900363
0.11832457780838	0.241585403680801	-0.00893127080053091	-0.00104659586213529	0.00208013760857284	-0.000314873497700319
0.126979365944862	0.224830895662308	3.43385945598129E-05	-0.000333629606757313	0.00168342574033886	3.00834126392147E-05
0.0905592665076256	0.201053991913795	-0.032118234783411	-0.000930420821532607	0.00209104269742966	0.000458286784123629
0.114280492067337	0.27126944065094	0.0070191752165556	-0.000994104309938848	0.00146502163261175	0.000267927185632288
0.137268841266632	0.235783606767654	-0.0178618654608727	-0.00121921976096928	0.00153157697059214	-0.000104411672509741
0.138010114431381	0.215222835540771	-0.00948570854961872	-0.00149936520028859	0.00143691862467676	2.77666440524627E-05
0.115876004099846	0.218299299478531	0.0021566622890532	-0.00163285247981548	0.00159682054072618	0.000504101859405637
0.144219905138016	0.222186982631683	0.00933803990483284	-0.00116405414883047	0.00222252076491714	-0.000502829963807017
0.153574824333191	0.234756663441658	-0.00859785918146372	-0.000667388027068228	0.00158286408986896	2.4474360543536E-05
0.137051925063133	0.214753314852715	0.000323662330629304	-0.00108439079485834	0.00136057054623961	-0.000377106101950631
0.107791945338249	0.253084361553192	-0.0358953513205051	-0.000358834746293724	0.00203231652267277	0.00034294804208912
0.113886870443821	0.218016251921654	-0.0232213027775288	-0.00114982656668872	0.00148200162220746	0.000338719197316095
0.0908277109265327	0.213510721921921	-0.00972015783190727	-0.000775075459387153	0.00139488221611828	7.93592625996098E-05
0.0719310864806175	0.183130875229836	0.0156456045806408	-0.000926554319448769	0.00139522005338222	0.000361097598215565
0.0939857661724091	0.218099340796471	-0.0236137825995684	-0.000952479313127697	0.00174555345438421	0.000478619709610939
0.0897625684738159	0.211257919669151	-0.00470599438995123	-0.000444986537331715	0.000864475034177303	-0.00014763287617825
0.0742249637842178	0.199927851557732	0.0196487717330456	-0.00136163411661983	0.00171750865411013	0.000291598465992138
0.10316751152277	0.2265365421772	-0.0105865299701691	-0.000894931377843022	0.000696167291607708	0.000494750740472227
0.0935885086655617	0.279635667800903	-0.0149464132264256	-0.00122219230979681	0.000702089688275009	-4.40933581558056E-06
0.061683040112257	0.201984435319901	-0.0413430370390415	-0.00203782273456454	0.0016320530558005	-0.000109675405838061
0.0808419659733772	0.226813033223152	0.0151245649904013	-0.0013844957575202	0.000980407930910587	0.000261822337051854
0.0509810000658035	0.207988724112511	-0.0322282537817955	-0.00103930861223489	0.000884615175891668	-1.52092434291262E-05
0.0706545487046242	0.21490666270256	0.0146982027217746	-0.00133487104903907	0.0010472503490746	0.000482138566439971
0.0550178922712803	0.216473191976547	-0.0310448277741671	-0.000353371520759538	0.00122984824702144	-0.000292196113150567
0.0807231813669205	0.195823445916176	-0.0234248712658882	-0.000835700426250696	0.00108563748653978	0.000376333715394139
0.100510209798813	0.204009130597115	-0.0180148500949144	-0.000833502504974604	0.00140393001493067	-2.89042818621965E-05
0.159919247031212	0.214170083403587	-0.0776860490441322	-0.000798570516053587	0.00217948271892965	-0.000101061843452044
0.169536575675011	0.236535504460335	-0.0228462051600218	-0.00161591148935258	0.00221477448940277	0.000381785561330616
0.155749306082726	0.236582294106483	0.0557632967829704	-0.00113993254490197	0.00244599534198642	0.00031517690513283
0.149759650230408	0.220478743314743	0.00327298906631768	-0.00139109685551375	0.00197855359874666	0.000353081763023511
0.179010197520256	0.213779374957085	0.0155636519193649	-0.00122258404735476	0.00288893026299775	0.00120415526907891
0.174924775958061	0.215145260095596	0.00810857489705086	-0.000795022235251963	0.00274992338381708	0.000695500348228961
0.152217581868172	0.188637137413025	-0.0215045642107725	-0.00118597818072885	0.0021900194697082	-6.04183260293212E-05
0.0924812033772469	0.154880598187447	-0.0487370789051056	-0.00137736811302602	0.00197196821682155	5.20640933245886E-05
0.119023092091084	0.180543556809425	0.00756431929767132	-0.00099212012719363	0.00102160382084548	0.000425837992224842
0.109816424548626	0.18554350733757	-0.00590050686150789	-0.000483887299196795	0.000715332571417093	0.000776594912167639
0.0834934040904045	0.217683553695679	-0.0492092743515968	-6.56291813356802E-05	0.000699797819834203	0.000493624422233552
0.0334830246865749	0.176561713218689	-0.0769547075033188	-0.00167825655080378	0.00115421379450709	0.000344019528711215
0.0430751368403435	0.195345282554626	-0.0668656602501869	-0.000784653355367482	0.000392688525607809	-1.04935497802217E-05
0.0738696604967117	0.17340449988842	-0.0448942296206951	-0.000785148702561855	0.000336274591973051	0.000252939906204119
0.0758178234100342	0.184799194335938	-0.0880244970321655	-0.00111298775300384	0.000980959623120725	-9.22575054573826E-05
0.115782372653484	0.187796503305435	-0.0276328139007092	-0.000464657292468473	0.00100163090974092	0.000845877453684807
0.0791435986757278	0.142124250531197	-0.0667471885681152	-0.000788360834121704	0.00123273278586566	0.000567977491300553
0.125832542777061	0.215895354747772	0.0696198120713234	0.000561341003049165	0.000789864454418421	0.000438322051195428
0.0932918637990952	0.226107090711594	0.00705508422106504	-0.00069237983552739	0.00146895775105804	0.000418947049183771
0.0507122129201889	0.225493878126144	-0.0420854203402996	-0.00174844043795019	0.00171970424707979	0.000224321847781539
0.0370125472545624	0.276766985654831	0.0150192594155669	-0.00167901371605694	0.000688493717461824	-0.000494116393383592
0.0407394357025623	0.271152228116989	-0.0160248670727015	-0.00199308502487838	0.000821607944089919	-0.000251788675086573
0.0954258739948273	0.25351557135582	0.0152911841869354	-0.00167532998602837	0.00126087933313102	5.35059843969066E-05
0.143241077661514	0.250079900026321	0.00216749333776534	-0.00202416814863682	0.00129497272428125	0.000387884210795164
0.132714048027992	0.259136557579041	0.000335405900841579	-0.000642387894913554	0.00240022107027471	-0.000350923102814704
0.118891015648842	0.244182646274567	-0.00553242210298777	-0.00192752561997622	0.0020378481131047	-0.000251534045673907
0.141227006912231	0.265996724367142	0.012826637364924	-0.00176472053863108	0.00197460269555449	-0.000591957883443683
0.144022271037102	0.251845210790634	0.0169241148978472	-0.00241124094463885	0.00203258357942104	-0.000681114906910807
0.131116718053818	0.273427844047546	-0.0150226168334484	-0.00255105411633849	0.00229466892778873	-0.000143627083161846
0.130490034818649	0.264488756656647	-0.0548449158668518	-0.00206898711621761	0.00130000559147447	0.000443139841081575
0.100515305995941	0.299511760473251	-0.00639376183971763	-0.00128673913422972	0.00219080387614667	0.000103823171230033
0.0661844834685326	0.263366371393204	0.0153085961937904	-0.00134433247148991	0.00122170255053788	-0.000113728310680017
0.0933479517698288	0.294793695211411	-0.0239586755633354	-0.00118988333269954	0.000420366937760264	8.96777200978249E-05
0.0427054651081562	0.228274822235107	-0.0460185445845127	-0.00132339890114963	-0.000288296781945974	-2.35987022279005E-06
0.0192148629575968	0.200956434011459	-0.0772486552596092	-0.00186282978393137	0.000893014017492533	0.000144468984217383
0.131425470113754	0.219770818948746	0.0115257743746042	-0.000312145304633304	0.000292221608106047	0.000853463308885694
0.113513946533203	0.222651258111	-0.0123788481578231	-0.000623492000158876	0.00177370605524629	-0.000562572095077485
0.20981752872467	0.180968195199966	-0.0993626862764359	-0.000455018656793982	0.00263927737250924	0.000689498847350478
0.252280205488205	0.212997913360596	-0.0421158410608768	5.86310852668248E-05	0.00318883405998349	0.000830790144391358
0.220147877931595	0.191438794136047	-0.0254937298595905	0.000101686862763017	0.00386210298165679	0.00111197354272008
0.23088064789772	0.218308225274086	-0.050193052738905	-0.00045961095020175	0.00267785065807402	-1.62649994308595E-05
0.222672805190086	0.237783014774323	-0.0806395262479782	-0.00183923740405589	0.00265609589405358	-0.000866476621013135
0.196306675672531	0.240964218974113	-0.0647706612944603	-0.00176997110247612	0.0023098427336663	-0.000295802863547578
0.171363368630409	0.284173101186752	-0.091068409383297	-0.00162199744954705	0.00225108163431287	-0.000551392964553088
0.189833104610443	0.253695577383041	-0.100211933255196	-0.00244364771060646	0.00231489003635943	-0.000396542105590925
0.214551627635956	0.265277564525604	-0.0677740350365639	-0.000767070800065994	0.0013645188882947	-0.000526722869835794
0.229258373379707	0.30725622177124	-0.0305637046694756	-0.000763121235650033	0.00128788000438362	0.000439335912233219
0.166683077812195	0.210768684744835	-0.0835742503404617	-0.00124337652232498	0.00130675884429365	0.000531359342858195
0.130623534321785	0.241759344935417	-0.0106816561892629	-0.000778230372816324	0.0017492234474048	0.000853751378599554
0.158293381333351	0.211608916521072	-0.0531893894076347	-0.000758624402806163	0.00231977133080363	0.000779978465288877
0.0901761800050735	0.253369003534317	-0.144634306430817	-0.00132335058879107	0.00131394597701728	-0.000321964354952797
0.0682933554053307	0.294438719749451	-0.172888249158859	-0.00216257921420038	0.00123558915220201	2.16842436202569E-05
0.0554343648254871	0.278309166431427	-0.148643165826797	-0.00281100370921195	0.00148317508865148	-0.00167620147112757
0.0913190618157387	0.317443400621414	-0.148092612624168	-0.00232239696197212	0.000876564648933709	-0.00162087881471962
0.122395746409893	0.296138852834702	-0.0901663824915886	-0.00148777652066201	0.000987072824500501	-0.00156375055667013
0.118060901761055	0.245608299970627	-0.100716210901737	-0.0012290223967284	0.00070878048427403	-0.000253465899731964
0.10220754891634	0.225201994180679	-0.0259229950606823	-0.000341689999913797	0.000614296703133732	-0.000343529711244628
0.034955307841301	0.200935438275337	0.0125997504219413	-0.00145635148510337	0.00129393103998154	0.00130058533977717
0.025372851639986	0.191020160913467	-0.0262982901185751	-0.00145852367859334	0.000483820418594405	0.00108211336191744
0.00710342125967145	0.248684793710709	-0.057219285517931	-0.00142038241028786	-0.000812878250144422	0.000835028942674398
-0.0194235984236002	0.280044168233871	-0.0526788532733917	-0.00149020575918257	-0.00102683436125517	0.000285595626337454
0.0141186891123652	0.256102740764618	-0.0863178297877312	-0.000739609997253865	-0.000823802605737001	0.000484100863104686
-0.00413132598623633	0.251635640859604	-0.183978900313377	-0.00195325678214431	-0.000668122782371938	0.00082457106327638
0.0180951654911041	0.290014058351517	-0.186222836375237	-0.000915597949642688	-0.0012649780837819	0.000194241918507032
0.0562666691839695	0.239767089486122	-0.12299644947052	0.000417900533648208	-0.00063892116304487	0.000223041788558476
0.103194609284401	0.156280919909477	-0.121976964175701	0.000147904676850885	-1.26461436593672E-05	0.000417248695157468
0.16092224419117	0.119056306779385	-0.133652344346046	0.00102520419750363	0.000803004193585366	0.00088488293113187
0.159052968025208	0.111997708678246	-0.119351722300053	0.00284015177749097	0.00168037845287472	0.00118151062633842
0.135157659649849	0.0827123522758484	-0.147871389985085	0.00145077845081687	0.00220610806718469	0.00175143231172115
0.138950854539871	0.105509534478188	-0.130089357495308	0.000305157998809591	0.0021496107801795	0.000894187774974853
0.183594107627869	0.188394248485565	-0.142779067158699	0.000407048326451331	0.00100307120010257	0.000702062097843736
0.117537602782249	0.235063925385475	-0.06389569491148	-0.000357440527295694	0.000221968643018045	0.00143702037166804
0.11724316328764	0.253241658210754	-0.129484802484512	-0.00160738651175052	-2.52723148150835E-05	0.000911868177354336
0.228760123252869	0.256489127874374	-0.197803929448128	-0.00129538530018181	0.00136562902480364	-0.000830570177640766
0.285638153553009	0.234771609306335	-0.0953340977430344	-0.000993944122456014	0.00286896363832057	-0.00128232187125832
0.329235404729843	0.220449000597	-0.157140001654625	-0.000803976319730282	0.00312874582596123	-0.000191637154784985
0.363650739192963	0.214504599571228	-0.118274964392185	-0.000900187355000526	0.00425406266003847	0.000323089101584628
0.339163839817047	0.224936366081238	-0.108889184892178	-0.000148528852150775	0.00385203445330262	2.16020671359729E-05
0.326823353767395	0.262311667203903	-0.122761242091656	-0.000178341069840826	0.00345786684192717	0.000133903333335184
0.290469497442245	0.248112216591835	-0.136335432529449	-0.000499665329698473	0.00283790868707001	-4.99829584441613E-05
0.305049151182175	0.270099431276321	-0.0939515382051468	-0.00158689415547997	0.00333089823834598	5.9798447182402E-05
0.275301188230515	0.284406632184982	-0.108116962015629	-0.00198944751173258	0.00267756613902748	7.67848468967713E-05
0.282650023698807	0.307213544845581	-0.155445694923401	-0.00209989002905786	0.00295825046487153	-0.000268143776338547
0.260664403438568	0.344101041555405	-0.119854830205441	-0.00226523540914059	0.0025532788131386	-0.0011929381871596
0.255085170269012	0.394024878740311	-0.151603162288666	-0.00248567899689078	0.00153734942432493	-0.000949911249335855
0.206159025430679	0.361143559217453	-0.210562124848366	-0.00267467135563493	0.00115902291145176	-5.38758067705203E-05
0.161019667983055	0.365810453891754	-0.142944887280464	-0.00292530958540738	-0.000251366087468341	-0.00200336007401347
0.12131654471159	0.374618113040924	-0.25133427977562	-0.00331261637620628	0.000268051837338135	-0.000398603093344718
0.0325578711926937	0.368272721767426	-0.149740606546402	-0.00265851221047342	-0.000952494447119534	0.000532463425770402
0.0385282710194588	0.404830068349838	-0.219157263636589	-0.00316192558966577	-0.00218648044392467	6.34102752883337E-06
0.0375539101660252	0.397964775562286	-0.166409477591515	-0.00341504742391407	-0.00279500940814614	-0.000443783967057243
0.0285496786236763	0.456173151731491	-0.162230983376503	-0.00384393683634698	-0.00212901551276445	-0.000886230496689677
0.142387986183167	0.463779330253601	-0.170977517962456	-0.00413226336240768	-0.0016912326682359	-0.00228911312296987
0.204425111413002	0.461419880390167	-0.121018022298813	-0.00369566679000854	0.000272395001957193	-0.00250725913792849
0.236422464251518	0.49894991517067	-0.168517246842384	-0.00376403564587235	0.00125411071348935	-0.00253595830872655
0.263219803571701	0.479959487915039	-0.137135669589043	-0.00401288224384189	0.00238284980878234	-0.00275762029923499
0.289452344179153	0.547115921974182	-0.0758576765656471	-0.00590701214969158	0.00199494208209217	-0.00168095564004034
0.303878456354141	0.606469392776489	-0.162252187728882	-0.00548880454152822	0.00223575532436371	-0.00190854514949024
0.295618951320648	0.608090877532959	-0.172194421291351	-0.00713519286364317	0.00262463069520891	-0.00211608968675137
0.265120089054108	0.58831912279129	-0.173894315958023	-0.00701870303601027	0.00233664666302502	-0.00135132018476725
0.229520440101624	0.508695244789124	-0.209821283817291	-0.00490889698266983	0.000774107407778502	0.000264075642917305
0.14321967959404	0.394233793020248	-0.276486307382584	-0.00277813454158604	0.00070306786801666	0.00184145558159798
0.0943881124258041	0.340356975793839	-0.215129718184471	-0.00172557099722326	-0.000662314472720027	0.00181794515810907
0.112421348690987	0.293332755565643	-0.207918733358383	-0.00126805738545954	-0.00110045343171805	0.000869971816428006
0.0946720913052559	0.264417052268982	-0.218976959586143	-0.0005652722902596	-0.000621712883003056	0.000153861896251328
0.185059860348701	0.304508209228516	-0.203870877623558	-0.00133736873976886	0.00148659257683903	-0.000555929320398718
0.250299125909805	0.331692188978195	-0.167153105139732	-0.00207458296790719	0.00244767032563686	-0.00142508908174932
0.275992035865784	0.382421493530273	-0.17760157585144	-0.00241668289527297	0.00212549068965018	-0.000675623712595552
0.234489783644676	0.410657972097397	-0.187937781214714	-0.00417293375357986	0.00176766677759588	-0.00120968208648264
0.151258125901222	0.397900134325027	-0.25286528468132	-0.00514340773224831	0.000194312800886109	-0.000321478553814813
0.0302534531801939	0.427682191133499	-0.185979887843132	-0.00411885511130095	-0.0021943892352283	0.000207158911507577
-0.0545337237417698	0.407032698392868	-0.231948271393776	-0.00328072858974338	-0.00380087457597256	0.00117105303797871
-0.0427498146891594	0.360153347253799	-0.224908024072647	-0.00281919166445732	-0.00196596793830395	0.000401515513658524
0.0499867387115955	0.394740015268326	-0.159730434417725	-0.00176569179166108	-0.00131711142603308	-0.000654125411529094
0.0293308366090059	0.298354417085648	-0.205090388655663	-0.00255225645378232	-0.00138900813180953	-0.00210739206522703
0.0282453298568726	0.300728648900986	-0.215365290641785	-0.00168122572358698	-0.00133088522125036	0.00149746634997427
0.00290622096508741	0.301120340824127	-0.191645264625549	-0.00112451484892517	-0.000492820458021015	0.000522160902619362
0.0218650940805674	0.341322630643845	-0.129696145653725	-0.00255815824493766	-0.00179853406734765	-0.000869699637405574
0.00220373994670808	0.388596713542938	-0.0771840661764145	-0.00297467154450715	-0.00358147080987692	-0.00412162579596043
-0.00609442312270403	0.399661034345627	-0.252871513366699	-0.00419508060440421	-0.00220688222907484	0.000865629757754505
0.0570419356226921	0.336867272853851	-0.238041833043098	-0.00290919258259237	-0.00053536135237664	-0.000801777758169919
0.183940798044205	0.322937667369843	-0.131627649068832	-0.00246316147968173	0.000689594366122037	-0.000366726831998676
0.213189229369164	0.27392789721489	-0.226196691393852	-0.00167294032871723	0.00259578390978277	7.19107483746484E-05
0.199106842279434	0.245683342218399	-0.169687569141388	-0.000155857036588714	0.00289733847603202	0.000854637706652284
0.169533461332321	0.181536272168159	-0.196930691599846	-0.000336574885295704	0.00307498942129314	0.00142984197009355
0.0920573994517326	0.162354990839958	-0.1436667740345	0.000535348954144865	0.00200465717352927	0.000577380997128785
0.131167203187943	0.155215233564377	-0.1741032153368	0.000633584626484662	-9.23224215512164E-05	0.000894805823918432
0.0173385627567768	0.0962002202868462	-0.120159633457661	0.000746543111745268	-5.95964229432866E-05	-0.000779652968049049
-0.032709039747715	0.114409446716309	-0.181858018040657	0.00249318452551961	-0.00136075599584728	-0.000100493343779817
-0.0539615713059902	0.0765097439289093	-0.22840091586113	0.00220979913137853	-0.000817210471723229	0.00142592494376004
-0.0424521565437317	0.0491738617420197	-0.193101570010185	0.0012042912421748	-0.00123518402688205	0.000859783438500017
0.00436121178790927	0.0483501143753529	-0.224326550960541	0.00210609519854188	-0.000781452399678528	0.00220269639976323
0.0443653464317322	0.0675774440169334	-0.186795145273209	0.00220226007513702	-1.99215628526872E-05	0.00109965645242482
0.000405351776862517	0.0638512969017029	-0.194262936711311	0.00196460890583694	0.000736644782591611	-2.37405711231986E-05
0.0349181480705738	0.036732766777277	-0.130067870020866	0.00141443777829409	0.00145152641925961	0.00308860116638243
0.002701933728531	0.0766216441988945	-0.0807352289557457	0.00161504000425339	0.00173942174296826	0.00190369633492082
0.0187178570777178	0.0643216744065285	-0.110795401036739	0.00147081247996539	0.00141094101127237	0.001818394404836
0.00619449280202389	0.0372149683535099	-0.0598720349371433	0.0026714582927525	0.00115953257773072	0.000744412944186479
-0.0193990562111139	0.0154144931584597	-0.00827333237975836	0.00356436334550381	0.000876783160492778	-0.000994925620034337
-0.0806749388575554	0.00381061108782887	0.0138825187459588	0.00415160367265344	0.00122023047879338	-0.00142216519452631
-0.114140570163727	0.0146293919533491	0.0714870095252991	0.0029512201435864	0.00015115606947802	-0.000693848473019898
-0.15142223238945	-0.0279370862990618	-0.103567518293858	0.00291588623076677	-0.00119849655311555	-0.000323170854244381
-0.140020295977592	-0.00645115273073316	-0.302634477615356	0.00160876021254808	-0.00166450662072748	0.000842059205751866
-0.144903436303139	-0.015543770045042	-0.31238117814064	0.00291264546103776	-0.00130342261400074	0.00207681185565889
-0.130875796079636	-0.0837650820612907	-0.146997556090355	0.00320576154626906	-0.000126391809317283	0.00266183074563742
-0.199619606137276	-0.084047757089138	0.0424702353775501	0.00477027893066406	0.00107953266706318	0.00152077572420239
-0.176332622766495	-0.0911043286323547	0.0863058269023895	0.00513977697119117	-0.000236052597756498	0.00167964957654476
-0.267086327075958	-0.0645588263869286	0.0357094444334507	0.00547325424849987	-0.00161629845388234	0.00227638357318938
-0.301726043224335	-0.0768446549773216	-0.0329467132687569	0.00356794404797256	-0.00287025771103799	0.00283851940184832
-0.342797011137009	-0.0667552053928375	-0.0083936145529151	0.00354339880868793	-0.0024491345975548	0.00324641866609454
-0.319383084774017	-0.026872830465436	-0.0552290305495262	0.00287187611684203	-0.0022743979934603	0.00241861864924431
-0.313153952360153	0.000923521525692195	-0.0580309554934502	0.00265970989130437	-0.00313483038917184	0.00135214230976999
-0.2969850897789	0.023669958114624	-0.0933150574564934	0.00185929227154702	-0.00266489153727889	0.00129636400379241
-0.2308000177145	0.0535782165825367	-0.146661266684532	0.00201740371994674	-0.0015108505031094	0.00255356961861253
-0.289200872182846	0.00981906242668629	-0.149916797876358	0.00259529682807624	-0.00182494369801134	0.00189827114809304
-0.336318403482437	0.0167558565735817	-0.131355151534081	0.00242040399461985	-0.0037623536773026	0.000586404232308269
-0.380497425794601	0.0701377168297768	-0.107146002352238	0.000693414884153754	-0.00466341990977526	1.39287149067968E-05
-0.418932974338531	0.0657701268792152	-0.148227512836456	0.000264837057329714	-0.00542453909292817	0.00280585163272917
-0.408109188079834	0.121136792004108	-0.256520718336105	-0.00074979878263548	-0.00622964976355433	0.00421174895018339
-0.338446736335754	0.155293896794319	-0.356868416070938	-0.00117404025513679	-0.00564307859167457	0.00471295649185777
-0.273323059082031	0.173913612961769	-0.443869888782501	-0.00128979852888733	-0.00403907196596265	0.00530013721436262
-0.233312845230103	0.124699018895626	-0.368140906095505	-0.000742519681807607	-0.00128341896925122	0.00303622824139893
-0.139563605189323	0.143235757946968	-0.26773339509964	-0.000414519541664049	-0.0006027827039361	0.00146712246350944
-0.105281144380569	0.184225082397461	-0.181283578276634	-2.99416406051023E-05	-0.000116957053251099	-0.000256198458373547
-0.0293627195060253	0.20612545311451	-0.249815687537193	-0.000800263020209968	0.00124870042782277	-0.0005046462174505
-0.0142890969291329	0.199799343943596	-0.379222005605698	-0.000756089808419347	0.00198701047338545	-0.000816612096969038
0.0271578188985586	0.199428483843803	-0.290826410055161	-0.00059921556385234	0.00212064268998802	-0.00111785088665783
0.0469597466289997	0.264488309621811	-0.370049387216568	-5.58849460503552E-05	0.00153847213368863	-0.00283206580206752
0.0208817534148693	0.226148471236229	-0.461573094129562	-0.000739544455427676	0.000948466593399644	-0.00314901652745903
0.0692266225814819	0.267921030521393	-0.293615490198135	-0.00162113981787115	0.000283603585558012	-0.00251597422175109
0.0448238924145699	0.26192444562912	-0.280254811048508	-0.00245025474578142	0.001161681371741	-0.000902467931155115
0.0494648292660713	0.269711792469025	-0.280523180961609	-0.00157527334522456	0.000390051340218633	-0.000366175838280469
0.0214604157954454	0.18767985701561	-0.325661718845367	-0.00105588510632515	0.000712713284883648	0.000938256445806473
0.0390537604689598	0.186850368976593	-0.284139573574066	-0.000355538475560024	0.000344082160154358	0.000143282668432221
0.0506633035838604	0.19459380209446	-0.429030239582062	0.000753062951844186	-0.000461267598439008	-0.000862841785419732
0.0415707975625992	0.172993734478951	-0.517208099365234	0.000253263249760494	-0.00070673314621672	-0.00044930909643881
0.0801919996738434	0.174295589327812	-0.387571841478348	0.000614262709859759	0.000654133036732674	0.00059760978911072
0.230328559875488	0.150700286030769	-0.210759401321411	0.000163347256602719	0.00511335907503963	0.00294417818076909
0.428404092788696	0.154840633273125	-0.170223593711853	0.00127168139442801	0.00835104286670685	0.00242965831421316
0.566446185112	0.145627990365028	-0.202478736639023	5.05481366417371E-05	0.011418885551393	0.001988026779145
0.612808048725128	0.182910457253456	-0.176671102643013	0.000417101866332814	0.0116443950682878	0.000248219294007868
0.445592492818832	0.296625286340714	-0.257673621177673	-0.000881899148225784	0.00901385769248009	-0.00118978030513972
0.323900550603867	0.371020644903183	-0.28705433011055	-0.00223665102384984	0.00469497498124838	-0.00185324077028781
0.182439580559731	0.348163276910782	-0.349673807621002	-0.00372516852803528	0.00237202900461853	-0.000666464271489531
0.0754946917295456	0.296060144901276	-0.408263593912125	-0.00345039460808039	0.000780740578193218	-0.000264448492089286
0.00754389213398099	0.287821590900421	-0.361298620700836	-0.00237758224830031	-0.00117487879469991	1.37044762595906E-05
-0.0855530947446823	0.24991637468338	-0.409497290849686	-0.00198850501328707	-0.00219773035496473	-0.000342875806381926
-0.0916920229792595	0.310220539569855	-0.356590747833252	-0.00212704902514815	-0.00286609097383916	-0.00119496893603355
-0.010134126059711	0.368179380893707	-0.311143755912781	-0.0043203360401094	-0.000759811897296458	-0.000389079184969887
0.069035641849041	0.453021854162216	-0.245080098509789	-0.00528172869235277	0.00108348811045289	-0.000875063531566411
0.235709339380264	0.430317342281342	-0.254593759775162	-0.00589080853387713	0.00460787862539291	-0.00119157240260392
0.327051043510437	0.398448884487152	-0.194268718361855	-0.00432909140363336	0.00689003663137555	-0.00131546950433403
0.336643069982529	0.325180262327194	-0.192559286952019	-0.00254519423469901	0.00840004533529282	-0.000813701364677399
0.287529021501541	0.213395625352859	-0.158794462680817	-0.00141902372706681	0.00614395923912525	0.00022797824931331
0.279464811086655	0.172587439417839	0.00437794579192996	-0.0001358153676847	0.00773797137662768	0.00218401174061
0.215415328741074	0.075299896299839	-0.31349304318428	0.00132910744287074	0.00408830679953098	0.000473797816084698
0.174718379974365	0.21075901389122	-0.284802705049515	0.000277828512480482	0.00436068046838045	0.00221876497380435
0.148544266819954	0.0729392170906067	-0.32866844534874	0.00126910163089633	0.00207907543517649	0.000852363125886768
0.169535592198372	0.0839388519525528	-0.243590906262398	0.00182181329000741	0.00347990193404257	0.00236842990852892
0.189664363861084	0.0265568997710943	-0.173027098178864	0.00158185814507306	0.00464481208473444	0.00224654097110033
0.242472350597382	0.0651135444641113	-0.141306817531586	0.000776433967985213	0.00561527302488685	0.00152318342588842
0.30325448513031	0.141613021492958	-0.259204655885696	-0.000802331604063511	0.0068157184869051	0.00128924706950784
0.288932830095291	0.238371804356575	-0.28242164850235	-0.00214817281812429	0.00617072777822614	0.000778973917476833
0.230011224746704	0.213167399168015	-0.160922214388847	-0.00145872647408396	0.00506287487223744	0.00074988609412685
0.127336695790291	0.151690095663071	-0.140822902321815	-0.0012457255506888	0.00369629147462547	0.000988608808256686
0.0461876913905144	0.11174339056015	-0.143112331628799	-0.00108602177351713	0.00264015444554389	0.00166792899835855
0.144721686840057	0.140234753489494	0.114453658461571	-0.000302994478261098	0.00414615869522095	0.00236847950145602
0.0945244356989861	0.0927878245711327	-0.257666796445847	0.000842621724586934	0.00230772071518004	-0.000717750401236117
0.0266156438738108	0.115507990121841	-0.304431647062302	-0.00182544416747987	0.00081538682570681	0.00122963730245829
0.109716661274433	0.107137970626354	-0.149702101945877	-0.000462765892734751	0.00239643733948469	0.00144364987500012
0.133961588144302	0.11607800424099	-0.0239078402519226	-0.000190968581591733	0.00303398072719574	0.0019576377235353
0.0871014595031738	0.0621205680072308	-0.08561672270298	3.67901266145054E-05	0.00279460428282619	0.00232953205704689
0.100381061434746	0.0335866324603558	-0.0710196197032928	6.43659732304513E-05	0.00355634791776538	0.00181553373113275
0.183793321251869	0.0460199490189552	-0.0039975494146347	0.00114943645894527	0.00298575637862086	0.00206493097357452
0.206200271844864	-0.00291555584408343	-0.0553034506738186	0.000285872403765097	0.00453334813937545	0.00171011360362172
0.20749568939209	-0.0168926939368248	-0.0627013221383095	0.000817883177660406	0.00472176168113947	0.00136682414449751
0.196420297026634	0.0237771905958653	-0.0198467168956995	0.00129304639995098	0.00502994004637003	0.00165955163538456
0.180837497115135	-0.0189772509038448	-0.0433914959430695	0.000162304029799998	0.00569810532033443	0.00217112596146762
0.197959244251251	0.030058242380619	0.0445969626307487	0.000368143402738497	0.00503231212496758	0.00160011113621294
0.187440037727356	0.0591976307332516	0.0573607794940472	0.000696551986038685	0.00437737163156271	0.00163436774164438
0.165129110217094	0.0310738161206245	0.0533462464809418	0.000771697144955397	0.00394248077645898	0.00139158719684929
0.164652734994888	0.0322437286376953	0.0326339639723301	-0.000408811814850196	0.00374203035607934	0.00256997649557889
0.199034467339516	0.0129684032872319	0.11591313034296	0.000301509455312043	0.00507354130968452	0.00305730453692377
0.245154514908791	-0.00494725676253438	0.291502982378006	0.000275086611509323	0.00695450231432915	0.00277378270402551
0.285838276147842	-0.00201608287170529	0.019255094230175	5.05193529534154E-05	0.00514285452663898	0.00202143122442067
0.175493955612183	0.0718225911259651	-0.0561082996428013	-0.00103418028447777	0.00412671221420169	0.00315762008540332
0.209564462304115	0.0287120100110769	0.173153802752495	0.000346718035871163	0.0049724830314517	0.00270883622579277
0.170167818665504	0.0383616611361504	0.180003896355629	-9.312618203694E-05	0.00554467737674713	0.00310550001449883
0.147246867418289	0.0731148421764374	-0.0505110807716846	-0.000684381404425949	0.00428222538903356	0.00239885877817869
0.0811641812324524	0.111485719680786	-0.0356961973011494	-0.00112630368676037	0.00302553991787136	0.000346765504218638
0.0765006989240646	0.11723604798317	0.0303798504173756	8.28847842058167E-05	0.00344055099412799	0.000439403898781165
0.0151663450524211	0.11035094410181	-0.0485567674040794	-0.00173973757773638	0.00109681556932628	0.00155170646030456
-0.0334288738667965	0.186297014355659	-0.0184874795377254	-0.00220511783845723	0.000564927700906992	0.000666472362354398
-0.00962197035551071	0.234608620405197	0.00749035598710179	-0.00241806264966726	0.000175047345692292	0.000585252419114113
0.0143485087901354	0.224783658981323	0.0230700969696045	-0.00324207358062267	0.000710235326550901	0.00145464204251766
0.0476242676377296	0.265861660242081	0.0620556995272636	-0.00349682802334428	0.00198683748021722	0.00159952894318849
0.101718783378601	0.285958528518677	-0.00206911074928939	-0.00422126473858953	0.00247281743213534	0.00109169085044414
0.0897287428379059	0.331564635038376	-0.0689393877983093	-0.00392284104600549	0.00232097273692489	0.00179079244844615
0.0113954348489642	0.268847167491913	0.0487521439790726	-0.00431511737406254	0.00199189153499901	0.000981614459306002
-0.00556644657626748	0.249906435608864	0.0911856219172478	-0.00363875762559474	0.000707031693309546	0.00173047289717942
0.00213150097988546	0.278021723031998	-0.0590778030455112	-0.0037066419608891	-0.00125890504568815	0.000484568328829482
-0.0398625284433365	0.260546863079071	-0.190400451421738	-0.0043914788402617	-0.000990668893791735	0.000332672061631456
0.00448277220129967	0.27013573050499	-0.172201156616211	-0.00499063963070512	-0.000717386952601373	-1.51285830725101E-05
0.0849626511335373	0.295594692230225	-0.183325618505478	-0.00456277886405587	0.00107914570253342	-9.33399933273904E-05
0.0927988290786743	0.341769933700562	-0.0738313347101212	-0.00376111385412514	0.00151265494059771	-0.000246853713179007
0.0724570006132126	0.352338314056396	-0.167679816484451	-0.00460211932659149	0.00152562255971134	0.000466513505671173
0.104471437633038	0.351932018995285	-0.10786484926939	-0.00494759809225798	0.000610383343882859	0.0011043744161725
0.101337961852551	0.292397379875183	-0.0235262271016836	-0.00410914467647672	0.00144262937828898	0.000896586338058114
0.140485614538193	0.315497875213623	-0.253375798463821	-0.00468197278678417	0.000855133810546249	0.000518162851221859
0.182392597198486	0.271585702896118	-0.218257263302803	-0.00424881791695952	0.00161479890812188	-0.00113879458513111
0.234330698847771	0.250306010246277	-0.107985652983189	-0.00374743156135082	0.00270138471387327	-0.00108477019239217
0.225927293300629	0.227771669626236	-0.208332136273384	-0.00362766510806978	0.00306682847440243	-0.000784498464781791
0.17900238931179	0.22374315559864	-0.198697730898857	-0.0035566242877394	0.00339998793788254	0.000687821593601257
0.180111765861511	0.211785182356834	-0.243520602583885	-0.00296288193203509	0.00181436794809997	0.00167458702344447
0.152795195579529	0.186293095350266	-0.19652496278286	-0.00143847335129976	0.00154901761561632	0.00272897025570273
0.135171681642532	0.165951296687126	-0.187662601470947	-0.00165222748182714	0.00145824521314353	0.00246012886054814
0.0666421502828598	0.125575721263885	-0.213971942663193	-0.000584016845095903	0.000430888030678034	0.00260034226812422
0.0327127128839493	0.141097351908684	-0.174891740083694	0.000122447570902295	-0.00068180268863216	0.00251692975871265
-0.0122168175876141	0.118500530719757	-0.146159380674362	7.42674747016281E-05	-0.00152615609113127	0.00304470537230372
-0.0212888345122337	0.0776238664984703	-0.144365668296814	0.00021434438531287	-0.00173017184715718	0.00224718195386231
0.0180999729782343	0.101174540817738	-0.138314694166183	0.000196659966604784	-0.00104801415000111	0.00161931023467332
0.0791976004838943	0.0936626121401787	-0.180696323513985	-0.000164228345965967	-0.00020648492500186	0.00150933559052646
0.140672698616982	0.178746119141579	-0.172007620334625	-0.00178125430829823	0.00114128622226417	0.00330013036727905
0.189115852117538	0.203598439693451	-0.215711399912834	-0.00221131090074778	0.00109602429438382	0.00353850494138896
0.233519569039345	0.197658076882362	-0.194685280323029	-0.00173033168539405	0.00172994786407799	0.00230371812358499
0.220187976956367	0.163674354553223	-0.309844702482224	-0.00263576256111264	0.00178826006595045	0.000696596573106945
0.247118845582008	0.194383323192596	-0.207819387316704	-0.00178737018723041	0.00216134707443416	0.000154104665853083
0.290010094642639	0.225990355014801	-0.160225942730904	-0.00155594875104725	0.00303804571740329	0.000697423063684255
0.37753427028656	0.234078139066696	-0.21098268032074	-0.00214054505340755	0.00415372755378485	0.000493304163683206
0.351483881473541	0.234866470098495	-0.189961060881615	-0.00317948148585856	0.00438140612095594	0.00013033690629527
0.33478057384491	0.283898562192917	-0.215540274977684	-0.00411032186821103	0.00435583805665374	0.00134256505407393
0.251973539590836	0.315915018320084	-0.158449724316597	-0.00509076099842787	0.00342778582125902	-0.000435476744314656
0.289562791585922	0.377985298633575	-0.172802627086639	-0.00583149306476116	0.00207643373869359	-0.00013055007730145
0.253761470317841	0.361810714006424	-0.17639185488224	-0.00540353544056416	0.0012449111090973	-0.000634917058050632
0.285142749547958	0.359823286533356	-0.232723847031593	-0.00615238025784492	0.00303878705017269	-0.000692867382895201
0.317999422550201	0.349220037460327	-0.137138605117798	-0.00463566137477756	0.00352086871862412	0.000482426927192137
0.352331042289734	0.361511498689651	-0.199428126215935	-0.00502367084845901	0.00447632186114788	0.00137675832957029
0.336810618638992	0.285176575183868	-0.15010142326355	-0.00376083189621568	0.00348459393717349	0.00135372066870332
0.40377402305603	0.367218941450119	-0.122174218297005	-0.00343808787874877	0.00379519094713032	0.000774747284594923
0.431904494762421	0.339008659124374	-0.176789090037346	-0.00332613801583648	0.00572227407246828	0.000324285530950874
0.438151657581329	0.36640265583992	-0.127194076776505	-0.00425552716478705	0.00495830504223704	0.00112815841566771
0.354111313819885	0.414889365434647	-0.215607568621635	-0.00554241193458438	0.00452307751402259	0.000230982739594765
0.290533572435379	0.446599662303925	-0.201101362705231	-0.00619649840518832	0.00308844563551247	0.000623116677161306
0.19005885720253	0.42904058098793	-0.128271833062172	-0.00664203800261021	0.00173155742231756	4.547082062345E-05
0.227727815508842	0.475688844919205	-0.210669651627541	-0.00726721994578838	0.00139279349241406	-0.000270908058155328
0.295533537864685	0.491572022438049	-0.211366936564445	-0.00587208848446608	0.00207569380290806	-0.000942835526075214
0.295744597911835	0.404873162508011	-0.218487486243248	-0.005969506688416	0.00347908795811236	-0.00133356591686606
0.28279846906662	0.402995705604553	-0.161395519971848	-0.00385967479087412	0.0025446240324527	-0.000763486896175891
0.295161426067352	0.312582403421402	-0.163559198379517	-0.00345669290982187	0.00254749436862767	0.00114944402594119
0.221953377127647	0.27180740237236	-0.268805980682373	-0.00294664292596281	0.000551418634131551	0.00127518048975617
0.0940367206931114	0.176751464605331	-0.274236112833023	-0.00269160489551723	-0.000162107317009941	0.00120129692368209
0.102925673127174	0.191047087311745	-0.26628965139389	-0.00150170386768878	-0.00178423582110554	0.00210804538801312
0.150767534971237	0.162145778536797	-0.251668661832809	-0.000980420154519379	-0.000149562751175836	0.00220534158870578
0.255590975284576	0.115650698542595	-0.256880015134811	-0.000476382963825017	0.00152764341328293	0.00188669702038169
0.329219907522202	0.174839109182358	-0.270495861768723	-0.000867934024427086	0.00277049769647419	0.00248212553560734
0.321332156658173	0.221764504909515	-0.273896872997284	-0.00136943708639592	0.00226521980948746	0.00139320024754852
0.316069841384888	0.198626086115837	-0.237420320510864	-0.00186374387703836	0.00208840379491448	0.000285956281004474
0.293254166841507	0.208767995238304	-0.209988296031952	-0.00271252170205116	0.00321020511910319	0.00128913996741176
0.271453201770782	0.251959204673767	-0.198943346738815	-0.00347058358602226	0.00251847575418651	0.00153432181105018
0.280037671327591	0.288923114538193	-0.214664682745934	-0.00409759674221277	0.00201476272195578	0.00019555346807465
0.348967850208282	0.349998086690903	-0.201248809695244	-0.00454040942713618	0.00366515410132706	0.000229575685807504
0.385352253913879	0.376653373241425	-0.209133222699165	-0.00474667735397816	0.00523584336042404	1.1493409601826E-06
0.398868441581726	0.355732500553131	-0.19125734269619	-0.00495467707514763	0.00385477533563972	-0.000223963259486482
0.367362797260284	0.394993752241135	-0.18462498486042	-0.00505623454228044	0.00339390570297837	0.00032496135099791
0.341392904520035	0.394306749105453	-0.155938893556595	-0.00569963082671165	0.00378839462064207	0.000731883745174855
0.326495796442032	0.460778802633286	-0.159771218895912	-0.00483828503638506	0.00284581864252687	0.00036575851845555
0.256666719913483	0.422916650772095	-0.197096973657608	-0.00637457193806767	0.00265583582222462	0.00048988638445735
0.295238077640533	0.464644014835358	-0.138042151927948	-0.00592538807541132	0.00199559726752341	-0.0005328060942702
0.280297845602036	0.415089547634125	-0.198162734508514	-0.00557640194892883	0.00190419936552644	-0.000669232802465558
0.307852357625961	0.396950900554657	-0.159084066748619	-0.0055528124794364	0.00245288526639342	-0.00025189871666953
0.307393759489059	0.337314993143082	-0.1969313621521	-0.00492081604897976	0.00254748156294227	-0.000340641156071797
0.357192039489746	0.349889636039734	-0.242858096957207	-0.00404414488002658	0.00363990920595825	-0.00045329361455515
0.367220193147659	0.312984764575958	-0.176371484994888	-0.00339329615235329	0.00393369281664491	-0.00052548834355548
0.397252410650253	0.258964061737061	-0.184727102518082	-0.00340550136752427	0.00390584231354296	-0.000177443624124862
0.40325728058815	0.238304927945137	-0.202392399311066	-0.00292342575266957	0.00538050755858421	0.000457779853604734
0.43400177359581	0.144534721970558	-0.20069320499897	-0.00175669952295721	0.00537182111293077	0.000857820617966354
0.442780405282974	0.172283962368965	-0.198928609490395	-0.0014443569816649	0.00491380877792835	0.00232331827282906
0.408885985612869	0.101476863026619	-0.236797243356705	-0.000973239541053772	0.00387515360489488	0.00183635414578021
0.404110550880432	0.114254079759121	-0.281182050704956	-0.00144282390829176	0.00333085260353982	0.00195162754971534
0.432535529136658	0.0814731046557426	-0.28297147154808	-0.000608238915447146	0.0038985654246062	0.00144736666698009
0.525749981403351	0.113161899149418	-0.267349570989609	-6.09649941907264E-05	0.00573542853817344	0.00116475473623723
0.62345677614212	0.0696085393428802	-0.26660543680191	-0.00168469583149999	0.00775744440034032	0.00120459357276559
0.686168611049652	0.0870740562677383	-0.253319352865219	-0.00112579425331205	0.00881424359977245	0.00191956886556
0.676566302776337	0.11300341039896	-0.24261386692524	-0.00114467728417367	0.00917944684624672	0.00063794938614592
0.602312028408051	0.120594054460526	-0.263350337743759	-0.00176186161115766	0.00825899466872215	0.00134484539739788
0.504071712493896	0.19297830760479	-0.237903743982315	-0.00165694882161915	0.00662764674052596	0.000375523144612089
0.476690918207169	0.177079007029533	-0.280174225568771	-0.0024847958702594	0.00532503658905625	0.00139333470724523
0.383356124162674	0.186807483434677	-0.28398460149765	-0.00364673533476889	0.00462449574843049	0.00190572452265769
0.349703699350357	0.219361856579781	-0.257308691740036	-0.00281924894079566	0.00351416715420783	0.00145942263770849
0.339167296886444	0.207956060767174	-0.218624547123909	-0.00325015909038484	0.00297012808732688	0.00140717218164355
0.30068564414978	0.268119305372238	-0.249239355325699	-0.00340367224998772	0.00268209283240139	0.000762912328355014
0.25115168094635	0.239210546016693	-0.225476950407028	-0.00391263421624899	0.00178490439429879	0.00138084357604384
0.237927988171577	0.292834341526031	-0.198794960975647	-0.00395920220762491	0.00215034675784409	0.000680161116179079
0.248254910111427	0.296785891056061	-0.20649741590023	-0.00337381544522941	0.00166443514171988	0.000483228446682915
0.229365229606628	0.236840054392815	-0.28105491399765	-0.00379157112911344	0.0018439560662955	0.000746006437111646
0.201623156666756	0.252501219511032	-0.294166505336761	-0.00376268103718758	0.00216640625149012	0.000483684940263629
0.135047927498817	0.279903799295425	-0.274211764335632	-0.00423596659675241	0.000213341452763416	0.000333437259541824
0.0915821716189384	0.379151791334152	-0.206382140517235	-0.00400030566379428	-8.90830851858482E-05	0.000484024989418685
0.0471235737204552	0.380244612693787	-0.244951039552689	-0.0057495292276144	-0.000314425822580233	0.00121872639283538
0.034439891576767	0.398238360881805	-0.210659399628639	-0.00625458499416709	-0.000666621373966336	0.00100485875736922
0.0149299446493387	0.402942985296249	-0.189442977309227	-0.00671603251248598	-0.0012261999072507	0.000816903077065945
-0.0206382069736719	0.373143225908279	-0.277805745601654	-0.00694089289754629	-0.00190895760897547	0.00123134674504399
-0.0433597192168236	0.379130512475967	-0.250505954027176	-0.00642163958400488	-0.0021170626860112	0.000582626846153289
-0.0458071045577526	0.370432406663895	-0.246291846036911	-0.00600385665893555	-0.00263931904919446	0.00084772176342085
-0.0679785683751106	0.446296721696854	-0.251663774251938	-0.00639629410579801	-0.00389660196378827	0.000554800441022962
-0.104846753180027	0.414989680051804	-0.258944600820541	-0.00688493484631181	-0.00233459961600602	-0.000544749549590051
-0.0309798754751682	0.388663023710251	-0.196021631360054	-0.00585890701040626	-0.00231909053400159	-0.000324975844705477
-0.0766456723213196	0.387847661972046	-0.209085360169411	-0.00539867766201496	-0.00163060496561229	-0.000463944947114214
-0.0870475172996521	0.37084111571312	-0.190137609839439	-0.00636263890191913	-0.00213583512231708	0.000511627295054495
-0.106222756206989	0.431880444288254	-0.175717324018478	-0.00714262342080474	-0.00324917398393154	0.00118139700498432
-0.157414779067039	0.47429084777832	-0.1462542116642	-0.00736239599063993	-0.0041475179605186	0.000857652514241636
-0.160647511482239	0.536119341850281	-0.176929026842117	-0.0083867684006691	-0.00530043290928006	7.9762889072299E-05
-0.137728199362755	0.556445956230164	-0.221336901187897	-0.0094105638563633	-0.00516830710694194	0.000196563545614481
-0.110459424555302	0.571223437786102	-0.154151111841202	-0.00935367122292519	-0.00373614579439163	-0.000561621563974768
-0.11816868185997	0.598865211009979	-0.152550026774406	-0.00922491773962975	-0.00330153363756835	-0.00153613789007068
-0.0967947393655777	0.639198660850525	-0.0973011702299118	-0.00977607630193233	-0.00358909741044044	-0.00113785348366946
-0.121148653328419	0.660254776477814	-0.0673392564058304	-0.0104009294882417	-0.00369403231889009	-0.00152880873065442
-0.117537744343281	0.695088803768158	-0.123933777213097	-0.01190478913486	-0.00382992345839739	-3.74708506569732E-05
-0.143530502915382	0.691005885601044	-0.0741744413971901	-0.0124089270830154	-0.0026139784604311	-0.00147570052649826
-0.0620853491127491	0.62651515007019	0.00700209848582745	-0.0110176121816039	-0.00245964853093028	-0.00127676781266928
0.063868872821331	0.506523370742798	0.0300077795982361	-0.00845069624483585	0.000650086323730648	-0.00107818585820496
0.233930692076683	0.264136105775833	-0.00771584268659353	-0.00422826083377004	0.00396951148286462	0.000879123981576413
0.488385319709778	0.0181111730635166	-0.00149366329424083	0.000168678423506208	0.00768704665824771	0.00116055994294584
0.724596381187439	-0.259477317333221	-0.013452485203743	0.00420213025063276	0.0116825280711055	0.00168550119269639
-1.72203326225281	4.16207361221313	-0.636910557746887	-0.141715541481972	-0.116277240216732	-0.0540784373879433
-0.601972460746765	1.04527628421783	-0.424291223287582	-0.0331134088337421	-0.0170476157218218	0.0153509024530649
-0.382615745067596	0.516579926013947	-0.227706328034401	-0.00850074272602797	-0.0218001250177622	-0.0154429748654366
-0.340802609920502	0.770616471767426	-0.234789773821831	-0.0513467416167259	-0.0516413301229477	-0.0145694268867373
0.233358919620514	0.19829435646534	-0.405692130327225	-0.00343687692657113	-0.00856147333979607	-0.0073094698600471
0.766073048114777	-0.254623889923096	-0.21999379992485	0.00460030743852258	0.006531469989568	0.000765791977755725
0.983482182025909	-0.581026494503021	-0.159023553133011	0.0120745915919542	0.0153979072347283	0.00389361660927534
1.05792462825775	-0.762405216693878	-0.188500389456749	0.0156111316755414	0.0165716279298067	0.00677252048626542
0.861045300960541	-0.737597405910492	-0.283635944128037	0.0158832333981991	0.0136158177629113	0.00682969624176621
0.618546068668365	-0.575664639472961	-0.200344011187553	0.0126690855249763	0.00825434178113937	0.0038290279917419
0.417775422334671	-0.266156762838364	-0.240018382668495	0.00729270186275244	0.00413973769173026	0.00251721311360598
0.274704307317734	0.0446385890245438	-0.148376926779747	0.00187986542005092	0.000259413121966645	0.001257901545614
0.114937551319599	0.274238705635071	-0.26071834564209	-0.00325547927059233	-0.00175230216700584	0.000293880206299946
0.0149890761822462	0.438058197498322	-0.179040595889091	-0.00626994855701923	-0.00488691870123148	-0.000278410327155143
-0.0723429620265961	0.596940994262695	-0.221670389175415	-0.00798803847283125	-0.00619245227426291	-0.00090522674145177
-0.111583106219769	0.607558846473694	-0.22661954164505	-0.00944453570991755	-0.00624405918642879	-0.00172554212622344
-0.0540658496320248	0.603962123394012	-0.164377450942993	-0.00827258452773094	-0.00585608603432775	-0.00130464509129524
-0.0125475190579891	0.548928201198578	-0.211560964584351	-0.00690766191110015	-0.00473215011879802	-0.00024993674014695
0.0028452267870307	0.535653114318848	-0.215314149856567	-0.00622867932543159	-0.00307164480909705	7.92691425886005E-05
0.0114430133253336	0.46478345990181	-0.223061665892601	-0.00622173771262169	-0.0027099852450192	1.46012771438109E-05
0.0474254414439201	0.522339463233948	-0.171522051095963	-0.0058221248909831	-0.00317637203261256	0.000584268535021693
0.0395275056362152	0.500308096408844	-0.231166943907738	-0.00603301730006933	-0.00268707796931267	-0.000115829308924731
0.0487145036458969	0.525674402713776	-0.196023121476173	-0.00578579446300864	-0.00244709919206798	-0.000208533150725998
0.00935597810894251	0.460495799779892	-0.181911259889603	-0.00658392580226064	-0.00281836185604334	-0.0012588556855917
0.0829138830304146	0.485493957996368	-0.196814507246017	-0.00472226599231362	-0.00316263898275793	-0.00112803652882576
0.147647991776466	0.488469928503037	-0.185661420226097	-0.00479627540335059	-0.00196494325064123	-0.00182231643702835
0.151779487729073	0.418389528989792	-0.182362586259842	-0.00548455817624927	-0.00131936103571206	-0.00118519843090326
0.18079999089241	0.400339931249619	-0.188296273350716	-0.00406619114801288	-0.000461513322079554	-0.00155578996054828
0.182772248983383	0.419375121593475	-0.251098275184631	-0.00483550783246756	0.000475894106784835	-0.000910338072571903
0.170310288667679	0.353910118341446	-0.225143000483513	-0.00446441769599915	0.000787326018325984	-0.000438896211562678
0.195257216691971	0.326017558574677	-0.212073981761932	-0.00341411889530718	-0.000634970900136977	0.000345476233633235
0.169281929731369	0.345820248126984	-0.204558685421944	-0.00329672708176076	-0.000772367522586137	0.000693137757480145
0.160542204976082	0.350298881530762	-0.247370854020119	-0.00333840423263609	-0.00290456553921103	7.7375203545671E-05
0.0682312697172165	0.332028239965439	-0.27129727602005	-0.00392160564661026	-0.00243234192021191	0.000221554844756611
0.0987047925591469	0.343080878257751	-0.27961665391922	-0.00314856157638133	-0.00355047290213406	0.000563917506951839
0.134123682975769	0.336603581905365	-0.221738129854202	-0.00310149043798447	-0.0025973164010793	0.000277757528237998
0.105464868247509	0.341194450855255	-0.218265250325203	-0.00246815010905266	-0.00243436428718269	0.000784253468737006
0.131311044096947	0.32837188243866	-0.251817584037781	-0.00315005332231522	-0.000687258725520223	0.000196377310203388
0.191368460655212	0.299933552742004	-0.283656150102615	-0.00302623282186687	-0.000302644679322839	-0.000605228939093649
0.212351784110069	0.270573288202286	-0.2537981569767	-0.00308375828899443	0.000616981997154653	7.00872187735513E-05
0.268193304538727	0.29617714881897	-0.213396102190018	-0.00212729792110622	0.000117678413516842	0.000227109136176296
0.270236611366272	0.262070506811142	-0.208189830183983	-0.00249004340730608	0.000666339532472193	-0.000198318448383361
0.266651511192322	0.246181309223175	-0.286830306053162	-0.00204898277297616	0.00116929295472801	0.000300974847050384
0.264167100191116	0.231386333703995	-0.257869273424149	-0.00367166218347847	0.00126932573039085	0.000341069622663781
0.317874014377594	0.309710443019867	-0.197775810956955	-0.00243653194047511	0.00134988245554268	0.00150262773968279
0.364857614040375	0.270280957221985	-0.195786267518997	-0.00294922851026058	0.00174505449831486	0.000828708987683058
0.307040125131607	0.290798455476761	-0.244750186800957	-0.00331586366519332	0.00211099674925208	0.000645625637844205
0.274299114942551	0.32765257358551	-0.301142275333405	-0.00287170452065766	0.000654403178486973	0.000223760711378418
0.241408109664917	0.338087439537048	-0.2671719789505	-0.00254892418161035	-0.000921322731301188	0.000364788924343884
0.2026397138834	0.371409833431244	-0.355216354131699	-0.00302809826098382	-0.00155581254512072	0.000152259657625109
0.238553553819656	0.321127533912659	-0.268292754888535	-0.00287718512117863	-0.000287708186078817	0.000899339094758034
0.29919221997261	0.301536411046982	-0.323071300983429	-0.00249301898293197	0.000301589578157291	0.000849280040711164
0.239172592759132	0.249618366360664	-0.316486835479736	-0.00343095371499658	0.00111624831333756	0.0012595976004377
0.303340166807175	0.359632015228271	-0.311665892601013	-0.00395813165232539	0.000672460068017244	0.000786766700912267
0.261835217475891	0.379886001348495	-0.327647417783737	-0.00396525440737605	-0.000106905965367332	-0.000508488330524415
0.331693679094315	0.439419031143188	-0.27042630314827	-0.00387168070301414	0.000386513536795974	-0.000441498908912763
0.417419582605362	0.438765704631805	-0.311284512281418	-0.00389052182435989	0.00179966760333627	-0.000968781649135053
0.423718988895416	0.442065000534058	-0.294726967811584	-0.00462136790156364	0.00370077369734645	-0.00072058045770973
0.511375069618225	0.490859687328339	-0.225094676017761	-0.00515284482389688	0.0025820096489042	-0.000508430413901806
0.453002601861954	0.470949858427048	-0.26765376329422	-0.00516169797629118	0.00412967801094055	-0.00135831453371793
0.46807724237442	0.469020813703537	-0.289100855588913	-0.00448221154510975	0.00335958879441023	-0.00107632298022509
0.487370163202286	0.487847477197647	-0.298847436904907	-0.00538522657006979	0.00244845449924469	-0.000927132845390588
0.411497533321381	0.512280821800232	-0.30374550819397	-0.00504452083259821	0.0022873526904732	-0.00129604199901223
0.478766292333603	0.545185923576355	-0.260387629270554	-0.00534705491736531	0.00192010414320976	-0.000935626623686403
0.49606454372406	0.526867747306824	-0.231655567884445	-0.00462415488436818	0.00253463862463832	-0.00171253143344074
0.52252870798111	0.503238379955292	-0.279382944107056	-0.00511249853298068	0.00402502901852131	-0.00155363942030817
0.588495373725891	0.521125614643097	-0.203806161880493	-0.00481816753745079	0.00473577016964555	-0.00172981340438128
0.539702713489532	0.47470024228096	-0.205720156431198	-0.00488957157358527	0.00530778476968408	-0.000931990100070834
0.559774696826935	0.567957401275635	-0.288264393806458	-0.00493085151538253	0.00436879321932793	-0.00130451133009046
0.563846588134766	0.507084786891937	-0.253499507904053	-0.00473078386858106	0.00361826852895319	-0.000913745898287743
0.54695987701416	0.426031172275543	-0.307629734277725	-0.00259432219900191	0.00422759726643562	-0.000869281822815537
0.576379120349884	0.362472325563431	-0.271425664424896	-0.00163319893181324	0.0054020774550736	-0.00050485332030803
0.601630687713623	0.334443092346191	-0.232916668057442	-0.00072533474303782	0.00423001451417804	0.000575866433791816
0.513848781585693	0.264997571706772	-0.2913658618927	-0.00240782089531422	0.00509756105020642	0.00034662414691411
0.511776208877563	0.316223978996277	-0.268197774887085	-0.000886995170731097	0.00369008211418986	-2.01920283871004E-05
0.503649175167084	0.371079832315445	-0.234407976269722	-0.0016219763783738	0.00344600505195558	-0.000205383374122903
0.476974368095398	0.377967566251755	-0.30563673377037	-0.00344700599089265	0.0034208195284009	-0.000499219808261842
0.516846716403961	0.436268150806427	-0.240378886461258	-0.00365606998093426	0.00255685020238161	-0.000587778340559453
0.469081550836563	0.430336683988571	-0.311188489198685	-0.00433410378172994	0.00391164747998118	-0.000585617730394006
0.495160311460495	0.45384082198143	-0.298157215118408	-0.00389080261811614	0.00349358981475234	-0.00025473881396465
0.49960532784462	0.465788602828979	-0.356325656175613	-0.00512126367539167	0.00325505505315959	-9.67185042100027E-06
0.481941789388657	0.515509963035584	-0.307825207710266	-0.00547048216685653	0.00381801929324865	-0.000914196716621518
0.491897284984589	0.585795044898987	-0.286342710256577	-0.00533356005325913	0.0033273792359978	-0.000982524710707366
0.438602685928345	0.618835508823395	-0.267925709486008	-0.00624870741739869	0.00314360717311502	-0.000316933379508555
0.419670313596725	0.62251478433609	-0.24929678440094	-0.00650304509326816	0.00137928314507008	-0.00141484837513417
0.37031951546669	0.689592838287354	-0.243614569306374	-0.0080049941316247	0.00142740167211741	-0.00131763808894902
0.41463303565979	0.676021158695221	-0.273377448320389	-0.00759598612785339	0.00114797952119261	-0.00101522519253194
0.344169706106186	0.613331913948059	-0.297503739595413	-0.0070044114254415	0.0022267303429544	-0.00206492352299392
0.408787250518799	0.593632102012634	-0.273948431015015	-0.00545559730380774	0.00242821569554508	-0.001563357305713
0.406038761138916	0.583321213722229	-0.195231184363365	-0.00353244645521045	0.00356877269223332	-0.000759294722229242
0.374025791883469	0.509188115596771	-0.31242623925209	-0.00377411697991192	0.00250558066181839	-0.000993789057247341
0.353340834379196	0.512226521968842	-0.261746376752853	-0.00295085133984685	0.00167068862356246	-4.13978414144367E-05
0.298695594072342	0.53387051820755	-0.242403462529182	-0.00407720590010285	0.000994833768345416	3.21761326631531E-05
0.283845037221909	0.5125892162323	-0.247859418392181	-0.004513218998909	-0.000230313162319362	0.000298159575322643
0.29182630777359	0.601924657821655	-0.253346621990204	-0.00473461393266916	-0.00156863080337644	0.000363601691788062
0.255800157785416	0.612250685691834	-0.306590646505356	-0.0057811364531517	-0.00156648678239435	3.542709237081E-05
0.245823621749878	0.573711097240448	-0.296471655368805	-0.00610574241727591	-0.000729499442968518	-0.000747870013583452
0.307451665401459	0.615864396095276	-0.33779314160347	-0.00495410338044167	-0.00024366813886445	-0.000932034512516111
0.329763680696487	0.516368269920349	-0.376800328493118	-0.00493395421653986	0.000791253638453782	-0.000238145308685489
0.402748823165894	0.52839457988739	-0.370392113924026	-0.00426058983430266	0.0013572652824223	-0.000353745010215789
0.456720739603043	0.533698976039886	-0.399689525365829	-0.00494574056938291	0.00324643380008638	-0.0007088269921951
0.506983757019043	0.530564785003662	-0.367016911506653	-0.00404084892943501	0.00384463486261666	-0.000942529528401792
0.526383101940155	0.519249379634857	-0.404676288366318	-0.00402950076386333	0.00456331158056855	-0.00144783465657383
0.520480215549469	0.547135710716248	-0.384365499019623	-0.00481230020523071	0.00453880149871111	-0.00125841272529215
0.520292341709137	0.588817656040192	-0.385775446891785	-0.00488153006881475	0.00394044257700443	-0.00077273539500311
0.417987912893295	0.594453632831573	-0.409899801015854	-0.00647726003080606	0.00313038588501513	-0.00131387263536453
0.38224133849144	0.595027446746826	-0.391614645719528	-0.00593704218044877	0.00148291967343539	-0.0019668301101774
0.394656717777252	0.565546870231628	-0.421643793582916	-0.00544485216960311	0.00104863126762211	-0.00171033502556384
0.357969343662262	0.486792325973511	-0.476268231868744	-0.00495069241151214	0.00179770099930465	-0.0024030595086515
0.398426026105881	0.456360876560211	-0.465571969747543	-0.00293429242447019	0.00166608649305999	-0.00196332251653075
0.439940631389618	0.404385954141617	-0.386323243379593	-0.00189441628754139	0.00260279583744705	-0.00128450815100223
0.470011353492737	0.396885842084885	-0.259238243103027	-0.000760656083002687	0.00418170820921659	-0.000844252412207425
0.47299063205719	0.368558943271637	-0.334834426641464	-0.00130551110487431	0.00385165307670832	-6.56924894428812E-05
0.452441275119781	0.386429697275162	-0.353787690401077	-0.00236641149967909	0.00429123267531395	-1.33175137762009E-06
0.499763339757919	0.500542640686035	-0.36406797170639	-0.0030222088098526	0.0037203028332442	0.000384910264983773
0.469312757253647	0.473575800657272	-0.415802210569382	-0.00321416254155338	0.00341813685372472	-0.000120108968985733
0.465966463088989	0.461631923913956	-0.393696308135986	-0.00370616256259382	0.0038518481887877	-0.000509165052790195
0.463677138090134	0.477750182151794	-0.407203435897827	-0.00270991306751966	0.00275902636349201	6.83061080053449E-05
0.401545822620392	0.458530306816101	-0.472416490316391	-0.0034103593789041	0.00317547493614256	-0.000742024451028556
0.436384290456772	0.471974849700928	-0.352888524532318	-0.00233878707513213	0.00171349570155144	-0.00119320210069418
0.408727288246155	0.49582251906395	-0.398257523775101	-0.00329284882172942	0.00257346057333052	-0.000966890947893262
0.400123119354248	0.486360132694244	-0.413872301578522	-0.00314329424872994	0.00241808709688485	-0.00189298193436116
0.443828701972961	0.51718407869339	-0.412509948015213	-0.00369234592653811	0.00184156035538763	-0.000335511314915493
0.406158596277237	0.511696696281433	-0.440490305423737	-0.00496058771386743	0.00275465031154454	-0.00255391374230385
0.378332763910294	0.605498611927032	-0.434986770153046	-0.00517835561186075	0.00142567837610841	-0.00173615070525557
0.361517250537872	0.614519953727722	-0.413020133972168	-0.00539823528379202	0.000971858622506261	-0.00219694268889725
0.341383665800095	0.665428042411804	-0.530919313430786	-0.00659549841657281	0.000959136115852743	-0.000608847010880709
0.324351340532303	0.639978647232056	-0.518484592437744	-0.00565648218616843	-9.80577988229925E-06	-0.00225309631787241
0.38157930970192	0.556099832057953	-0.493098258972168	-0.00378235219977796	8.99750375538133E-05	-0.00234364694915712
0.412997543811798	0.471165299415588	-0.46223258972168	-0.00228216079995036	0.0026459617074579	-0.000969884742517024
0.428639858961105	0.355993628501892	-0.398376405239105	-0.000916109303943813	0.0032775099389255	-0.001162298489362
0.463342547416687	0.347507238388062	-0.466452896595001	0.000287075847154483	0.00343212578445673	-0.00099056342151016
0.452935129404068	0.375757217407227	-0.469159513711929	-0.000503406743519008	0.00302516832016408	-0.000184654476470314
0.396058142185211	0.351335614919662	-0.478916168212891	-0.000558673811610788	0.00374290253967047	-9.21836999623338E-06
0.414127349853516	0.346225291490555	-0.513501882553101	-0.000518337124958634	0.00282483152113855	4.05148057325277E-05
0.380074203014374	0.335578709840775	-0.507252275943756	0.000437850248999894	0.00276739988476038	-0.000778214365709573
0.353909254074097	0.282260924577713	-0.508582651615143	-0.000356233911588788	0.002929728012532	-0.000435354071669281
0.337483316659927	0.255466669797897	-0.512359321117401	0.00103790056891739	0.00307336496189237	-6.5770851506386E-05
0.36183962225914	0.232503026723862	-0.567082762718201	0.00186253932770342	0.0023048953153193	-0.000334141310304403
0.270746290683746	0.221564650535583	-0.50406152009964	0.00180621235631406	0.00233043148182333	2.32488218898652E-05
0.198956042528152	0.220163896679878	-0.537420690059662	0.000714663998223841	-0.000347331311786547	0.000223534007091075
0.153493940830231	0.268133759498596	-0.508711993694305	0.000463223375845701	-0.000663100625388324	0.000353325478499755
0.132044911384583	0.287866324186325	-0.51295793056488	0.000519209657795727	-0.00170282577164471	-3.35843105858658E-05
0.121796660125256	0.279874801635742	-0.570374727249146	-0.00139866047538817	-0.00234361458569765	-0.000601582520175725
0.129272609949112	0.330579727888107	-0.680026829242706	-0.00118590402416885	-0.00123325560707599	-8.27093899715692E-05
0.143254578113556	0.311004102230072	-0.693614542484283	-0.00111141963861883	-0.00121640658471733	0.000472651910968125
0.180125951766968	0.297714084386826	-0.55944561958313	0.000414632202591747	0.00039179646410048	-0.000271742086624727
0.188592448830605	0.283321648836136	-0.614998698234558	0.000599624763708562	-0.000508622906636447	-0.000609006441663951
0.171202883124352	0.280886471271515	-0.615723788738251	0.000228556018555537	-0.000510965997818857	-0.000553852936718613
0.168107181787491	0.3055559694767	-0.643436670303345	-2.60597335000057E-05	-0.000728151993826032	3.4077853342751E-05
0.128685250878334	0.310954749584198	-0.627224981784821	0.000262947374721989	-0.000611201743595302	0.0004262603179086
0.125489473342896	0.299911499023438	-0.666279137134552	0.000186736462637782	-0.00109469098970294	0.000340593629516661
0.111435115337372	0.277543962001801	-0.670805275440216	0.00098891369998455	-0.00108861876651645	0.000811643374618143
0.0891275405883789	0.17959563434124	-0.663174510002136	0.00136138300877064	-0.00126681535039097	-0.000520317582413554
0.1090447306633	0.179746761918068	-0.683781683444977	0.00247480417601764	-0.00182335625868291	-0.000426097249146551
0.0709523186087608	0.202750831842422	-0.684266328811646	0.00268303439952433	-0.00191829784307629	-0.000533147540409118
0.154848843812943	0.245621725916862	-0.640603423118591	0.00225221365690231	-0.00177886360324919	-0.000261341047007591
0.152892634272575	0.300889551639557	-0.690554678440094	0.00117748160846531	-0.00104438583366573	0.000112415989860892
0.200423553586006	0.376276195049286	-0.637618005275726	0.000270415446721017	-0.00146247702650726	-0.000693128386046737
0.233427852392197	0.36133223772049	-0.685541212558746	-0.000296224461635575	-0.000509226927533746	-0.000482729054056108
0.260792851448059	0.348724186420441	-0.666944921016693	0.000596571480855346	-0.000374548952095211	-0.000363661471055821
0.20024685561657	0.359778642654419	-0.716010808944702	9.25148706301115E-05	-0.000860250496771187	-0.000594248238485307
0.194347396492958	0.384746581315994	-0.72900778055191	0.000120956210594159	-0.00204891106113791	-0.00085457501700148
0.166711047291756	0.426667511463165	-0.730419993400574	-0.00180705054663122	-0.00134118588175625	-0.00146611547097564
0.251865684986115	0.507848799228668	-0.742436945438385	-0.00224039005115628	-0.000295875768642873	-0.00176239898428321
0.229378685355186	0.482471257448196	-0.796219646930695	-0.00256758788600564	-0.000154681285494007	-0.00113735732156783
0.287872701883316	0.46717980504036	-0.764673471450806	-0.00113312958274037	1.11643084892421E-05	-0.000394473696360365
0.280162870883942	0.45506539940834	-0.776377856731415	-4.35357687820215E-05	-0.000315207667881623	-0.000607938563916832
0.277289181947708	0.418750524520874	-0.807576239109039	-0.000434129498898983	-0.000396277551772073	-0.000248707045102492
0.246561706066132	0.43275460600853	-0.78929990530014	-0.000210254482226446	-0.0013302342267707	-0.00102636404335499
0.241289749741554	0.461239963769913	-0.793476819992065	-0.000838957144878805	-0.00086969172116369	-0.00158742628991604
0.265397876501083	0.485146790742874	-0.771836936473846	-0.00121861195657402	-0.00135513022542	-0.00164306524675339
0.252973079681396	0.53529691696167	-0.788508236408234	-0.000873233191668987	-0.000590398791246116	-0.00216625956818461
0.26176592707634	0.455692797899246	-0.785063564777374	-0.00128177576698363	-0.000353028997778893	-0.00140529649797827
0.290850669145584	0.421005636453629	-0.818117022514343	-0.000189116704859771	0.000371202942915261	-0.00130949611775577
0.282493501901627	0.394909888505936	-0.783718049526215	0.000105290462670382	-2.96822345262626E-05	-0.000935537391342223
0.313259482383728	0.438620984554291	-0.790988564491272	0.000559025735128671	-0.00113779550883919	-0.00146929419133812
0.28546541929245	0.434349089860916	-0.784507036209106	-0.00107275892514735	-0.000652185350190848	-0.00129662069957703
0.250973492860794	0.495793402194977	-0.730122804641724	-0.00164438830688596	-0.00128228974062949	-0.00108683994039893
0.230730548501015	0.529213130474091	-0.73548811674118	-0.00198111985810101	-0.00195163441821933	-0.00109743024222553
0.220858812332153	0.538388669490814	-0.754690706729889	-0.00220982544124126	-0.00270429905503988	-0.000419319665525109
0.306120902299881	0.516445577144623	-0.813577711582184	-0.0023773314896971	-0.00113335007335991	-0.00056916062021628
0.313845336437225	0.525121629238129	-0.716219246387482	-0.00154970935545862	-0.000222643429879099	-0.000989931402727962
0.336042732000351	0.468551367521286	-0.811553239822388	-0.00199105031788349	-0.00012702215462923	-0.000894992146641016
0.365800529718399	0.541453123092651	-0.706027388572693	-0.0016853422857821	-0.000662378093693405	-0.00148413865827024
0.334147930145264	0.543851613998413	-0.812450587749481	-0.0038834442384541	0.000785558135248721	-0.00167327106464654
0.361051976680756	0.604860603809357	-0.763923108577728	-0.0032479998189956	0.000670446141157299	-0.00178419519215822
0.460496485233307	0.60977703332901	-0.775512993335724	-0.00309762940742075	0.00108811887912452	-0.0015612612478435
0.440165400505066	0.570982038974762	-0.752787113189697	-0.00267806369811296	0.00113319896627218	-0.0018853620858863
0.433030843734741	0.520127236843109	-0.796446859836578	-0.00220414833165705	0.00107322004623711	-0.00137839547824115
0.411665260791779	0.568046808242798	-0.760719060897827	-0.00181132671423256	0.00103994098026305	-0.00212287879548967
0.398567348718643	0.582493662834167	-0.656749606132507	-0.00151965487748384	0.0002865219139494	-0.00201495829969645
0.337631285190582	0.538537740707397	-0.725068211555481	-0.00316478870809078	0.000317138415994123	-0.00151815149001777
0.343509495258331	0.640339076519012	-0.617562890052795	-0.00275753322057426	-0.00131475925445557	-0.0012124611530453
0.281857877969742	0.701027929782867	-0.694839477539063	-0.00389733514748514	-0.00202043796889484	-0.000877188285812736
0.278005182743073	0.689875721931458	-0.728905856609344	-0.0043126167729497	-0.00204567727632821	-0.0014525925507769
0.280260115861893	0.68150395154953	-0.691094875335693	-0.00437803100794554	-0.0018096164567396	-0.000699923723004758
0.268979907035828	0.649567067623138	-0.655619323253632	-0.00452828966081142	-0.00169884040951729	-0.00109311647247523
0.317726343870163	0.672280788421631	-0.675936579704285	-0.00407112250104547	-0.00195260252803564	-0.00130106485448778
0.312975764274597	0.638670027256012	-0.675633788108826	-0.0038167960010469	-0.000819326553028077	-0.0011493262136355
0.401700347661972	0.695956647396088	-0.634096622467041	-0.00289744627662003	-0.000793808954767883	-0.00143408251460642
0.420268982648849	0.712328851222992	-0.712820589542389	-0.00545314885675907	0.000434249406680465	-0.00228104158304632
0.454882830381393	0.800397217273712	-0.682307779788971	-0.00634558638557792	0.00180200370959938	-0.00277946167625487
0.505358934402466	0.848061621189117	-0.698817908763886	-0.0068177841603756	0.00212576356716454	-0.00322521151974797
0.523617148399353	0.888376772403717	-0.634641528129578	-0.00729880761355162	0.00239753839559853	-0.00291052018292248
0.508920133113861	0.8662269115448	-0.677888631820679	-0.00635483767837286	0.00215421989560127	-0.0026117789093405
0.533623337745667	0.804762482643127	-0.620837152004242	-0.00642009172588587	0.00241741212084889	-0.00238887849263847
0.449464589357376	0.771041572093964	-0.653164505958557	-0.00621348200365901	0.00204034801572561	-0.00191447790712118
0.380385130643845	0.735167801380157	-0.624375343322754	-0.00581344682723284	0.000616164936218411	-0.00139251002110541
0.342560082674026	0.739447414875031	-0.581582427024841	-0.00512435426935554	-0.00175208982545882	-0.00120449461974204
0.275377780199051	0.75195574760437	-0.472893863916397	-0.00383098912425339	-0.00142637197859585	-0.00122584938071668
0.287691652774811	0.678142130374908	-0.446512579917908	-0.00343926670029759	-0.00215903948992491	-0.000767950026784092
0.276793211698532	0.633123815059662	-0.422882854938507	-0.00229612831026316	-0.0015644826926291	-0.00106630218215287
0.315766125917435	0.648087561130524	-0.363345921039581	-0.00157250079791993	-0.00177828106097877	0.000287679198663682
0.302521526813507	0.634935677051544	-0.360690236091614	-0.00212695635855198	-0.000333039526594803	-0.00138625665567815
0.323654532432556	0.660521268844604	-0.330072164535522	-0.00303926831111312	0.000854928453918546	-0.00178968068212271
0.388514369726181	0.72330915927887	-0.317061424255371	-0.00457579037174582	0.00154416763689369	-0.00218781316652894
0.501572549343109	0.786262035369873	-0.356548756361008	-0.00602324679493904	0.00275641120970249	-0.00188463996164501
0.499889105558395	0.842967927455902	-0.348250150680542	-0.00611820630729198	0.00333036994561553	-0.00196958845481277
0.536857306957245	0.830448865890503	-0.29928132891655	-0.00645706476643682	0.00398019282147288	-0.00230786739848554
0.505188345909119	0.764569044113159	-0.320576399564743	-0.00472043734043837	0.0032622676808387	-0.00170893571339548
0.427437394857407	0.658751130104065	-0.398152053356171	-0.00443747965618968	0.0026343681383878	-0.0021939838770777
0.373935639858246	0.666111052036285	-0.391117721796036	-0.00332500995136797	0.000703613215591758	-0.00140294735319912
0.283308088779449	0.623727798461914	-0.444747120141983	-0.0036606511566788	-0.000915457203518599	-0.00153011560905725
0.192379906773567	0.631119132041931	-0.396912574768066	-0.00269139464944601	-0.00332445558160543	-0.00208880589343607
0.237870261073112	0.587356448173523	-0.352135092020035	-0.00117721781134605	-0.00183963938616216	-0.00130905478727072
0.231471925973892	0.534688770771027	-0.483105361461639	-0.00105674692895263	-0.00146371626760811	-0.000742950360290706
0.178570047020912	0.441591024398804	-0.465060025453568	-0.000614334770943969	-0.0027825073339045	-0.00100606039632112
0.20787937939167	0.444156020879745	-0.421956270933151	0.0003050311061088	-0.00202973838895559	-4.01859979319852E-05
0.272954910993576	0.408719301223755	-0.413092613220215	0.000159702234668657	-0.000970995053648949	0.000640506274066865
0.273463308811188	0.443883121013641	-0.417105585336685	0.000264923990471289	-0.00104349607136101	0.000344525731634349
0.281583070755005	0.461191982030869	-0.377854943275452	4.25950129283592E-05	-0.000963645637966692	0.000166633675689809
0.325138539075851	0.416206419467926	-0.352597236633301	-8.57687991810963E-05	0.000362301710993052	-0.00108586868736893
0.362141251564026	0.441870719194412	-0.397771209478378	0.000464414508314803	6.23982778051868E-05	-0.00203589955344796
0.422563433647156	0.475720047950745	-0.297588855028152	0.00106261321343482	0.00119613029528409	-0.00136535614728928
0.464724659919739	0.503792762756348	-0.292969793081284	0.00024379717069678	0.00186276680324227	-0.00161773117724806
0.472457230091095	0.460171550512314	-0.273712605237961	-0.00068309047492221	0.00282910512760282	-0.000401005119783804
0.49715331196785	0.509096324443817	-0.276527792215347	-0.000193697705981322	0.00234398292377591	-0.00101699272636324
0.509641587734222	0.460188388824463	-0.242535382509232	9.32777838897891E-05	0.00401755049824715	6.38037181488471E-06
0.478099137544632	0.398695528507233	-0.248388528823853	0.000268355302978307	0.00351209403015673	0.000871933938469738
0.429177135229111	0.395671010017395	-0.287047892808914	0.000775466265622526	0.000874279241543263	0.000263016612734646
0.336998909711838	0.369991391897202	-0.233530044555664	0.00153177243191749	0.000275083468295634	-0.000859599618706852
0.41972428560257	0.376297175884247	-0.19361038506031	0.0025064772926271	0.00180962542071939	3.73737821064424E-05
0.42966765165329	0.379003465175629	-0.218451246619225	0.00199084728956223	0.00272621959447861	-0.000751840067096055
0.441209405660629	0.405116349458694	-0.250209480524063	0.0013397418661043	0.00182829343248159	-0.000436648493632674
0.425011217594147	0.442393749952316	-0.242387533187866	0.00027565989876166	0.00101002492010593	-0.000875917205121368
0.325431972742081	0.475866824388504	-0.253747791051865	3.51021990354639E-05	-0.000176351284608245	-0.000725172751117498
0.29890775680542	0.421832174062729	-0.210763081908226	0.000128072861116379	-0.00153384706936777	-0.000488088873680681
0.277510643005371	0.326010406017303	-0.238589316606522	0.00195406074635684	-0.00176260760053992	-0.000739727925974876
0.303667277097702	0.284839630126953	-0.288524836301804	0.00222250446677208	-0.000893187767360359	0.00102551281452179
0.342917174100876	0.29117751121521	-0.294524282217026	0.00353470118716359	-0.000591898045968264	0.000581423169933259
0.331434488296509	0.28010156750679	-0.18639549612999	0.00337746948935092	-0.00103622116148472	0.000724600162357092
0.347058475017548	0.322369068861008	-0.269767940044403	0.00264284620061517	-0.000106827981653623	0.000773900363128632
0.34579998254776	0.291013538837433	-0.212051823735237	0.0036642705090344	-0.00200328836217523	0.000656467280350626
0.275338143110275	0.217924296855927	-0.224826544523239	0.00389683339744806	-0.00166760804131627	0.000341325881890953
0.251749724149704	0.19184210896492	-0.207720920443535	0.00535589084029198	-0.00142788188531995	0.00113988923840225
0.207864567637444	0.150269657373428	-0.247771501541138	0.00566504336893559	-0.00275281025096774	0.00149556004907936
0.242839708924294	0.154771819710732	-0.203884899616241	0.00502156279981136	-0.00340248574502766	0.00121902104001492
0.279234200716019	0.233783438801765	-0.17492738366127	0.00343968928791583	-0.00217265216633677	0.00126603210810572
0.326032996177673	0.381867349147797	-0.14890356361866	0.00158754584845155	-0.000948095112107694	0.000184142001671717
0.331048995256424	0.519972801208496	-0.131948575377464	-7.97525208326988E-05	-0.00108759838622063	-0.00103274709545076
0.344135910272598	0.564297139644623	-0.111366383731365	-0.00204876367934048	-0.00210541277192533	-0.00154325948096812
0.290184944868088	0.571280598640442	-0.107892453670502	-0.00188902032095939	-0.00188865081872791	-0.0015165931545198
0.315254390239716	0.462777554988861	-0.145834028720856	-0.00102902902290225	-0.000506669573951513	-0.000888177542947233
0.354036122560501	0.414852470159531	-0.157281711697578	0.000520553556270897	-0.00117319286800921	-0.000427629624027759
0.307286351919174	0.40202584862709	-0.184150874614716	0.000957980228122324	-0.00209282850846648	-0.000221266484004445
0.314515143632889	0.429580420255661	-0.139606446027756	0.00053469865815714	-0.00266374181956053	-0.00110683694947511
0.28840184211731	0.511930108070374	-0.143406748771667	-0.000791507016401738	-0.00306063797324896	-0.000383075413992628
0.25348624587059	0.486489534378052	-0.127310112118721	-0.00153703638352454	-0.00323578529059887	-0.000271782511845231
0.278097659349442	0.421239942312241	-0.0679828003048897	0.000652417656965554	-0.00285261613316834	-0.00012875470565632
0.313810706138611	0.334782272577286	-0.0756131783127785	0.00255539314821363	-0.00231526140123606	0.00102449906989932
0.290163666009903	0.230923742055893	-0.117115169763565	0.00405024969950318	-0.00154199346434325	0.00102978502400219
0.264970242977142	0.161462932825089	-0.181697562336922	0.0050819618627429	-0.00190063589252532	0.00127660005819052
0.231431737542152	0.19134683907032	-0.126351416110992	0.00436586700379848	-0.00391426589339972	0.000969957385677844
0.178228288888931	0.277967065572739	-0.0762259736657143	0.00334043637849391	-0.0051056663505733	0.000575765036046505
0.226313099265099	0.271821856498718	-0.0536922253668308	0.00257241120561957	-0.00267669255845249	0.00039747342816554
0.318125486373901	0.355133891105652	-0.0805728435516357	0.00228290283121169	-0.00142853590659797	0.0012169093824923
0.356131583452225	0.366307526826859	-0.044588565826416	0.00183320126961917	-0.000530393328517675	0.000704054196830839
0.386074483394623	0.388134360313416	-0.0182952824980021	0.00158217165153474	-0.000479361828183755	0.000645667547360063
0.255367070436478	0.409491062164307	-0.0294874794781208	0.000765041157137603	-0.00256818789057434	0.000130559987155721
0.213036417961121	0.435111969709396	-0.029731497168541	0.000645408115815371	-0.00349969905801117	-0.000373683433281258
0.24042010307312	0.513954162597656	0.0093006594106555	-0.000112185582111124	-0.00352849904447794	-0.00082197057781741
0.26192107796669	0.568532228469849	0.0553918927907944	-0.00131904205773026	-0.00211925781331956	-0.000460755807580426
0.320333003997803	0.622869431972504	0.114801712334156	-0.00159266707487404	-0.0009321344550699	-0.00179203425068408
0.34641569852829	0.638374805450439	0.126180186867714	-0.0021067620255053	-0.0012274767505005	-0.00100158283021301
0.287368297576904	0.615202486515045	0.121207602322102	-0.00345912924967706	-0.00152628088835627	-0.00179526873398572
0.269997626543045	0.581390798091888	0.116073176264763	-0.00157333142124116	-0.00162456138059497	-0.000441697280621156
0.265539169311523	0.530281722545624	0.115470916032791	-0.00103650370147079	-0.00198531313799322	0.000329508446156979
0.230842366814613	0.438527584075928	0.155880987644196	-0.000367702305084094	-0.0028918357565999	3.10304967570119E-05
0.273628801107407	0.440214574337006	0.14060190320015	0.00132697355002165	-0.00104893418028951	0.000244126349571161
0.292692363262177	0.400447189807892	0.147182300686836	0.00211001792922616	0.00024347186263185	-0.000119051343062893
0.326225906610489	0.349363774061203	0.14038859307766	0.00233609904535115	0.000561648572329432	-0.000452775682788342
0.266904771327972	0.36316055059433	0.181344017386436	0.00149561720900238	-0.000287793605821207	-0.000186223071068525
0.159820064902306	0.335646241903305	0.169571027159691	0.00117450603283942	-0.00206583715043962	0.000331530463881791
0.100694566965103	0.414497852325439	0.207364305853844	0.00078404025407508	-0.00371729885227978	-0.00017643666069489
0.125281065702438	0.46717581152916	0.17489404976368	-2.69476167886751E-05	-0.00407505454495549	0.000471317354822531
0.146343797445297	0.478863686323166	0.223279893398285	-0.000275909638730809	-0.00243622809648514	0.000289295916445553
0.264361202716827	0.394287109375	0.205217450857162	0.000524215865880251	-0.000621615210548043	0.000328253692714497
0.32385465502739	0.329150259494781	0.213099673390388	0.00259940023534	0.000747500103898346	0.000410379871027544
0.29257532954216	0.27886626124382	0.134052723646164	0.00278806057758629	-0.000303587265079841	0.000810905767139047
0.297948688268662	0.365192979574203	0.176290646195412	0.00130537978839129	-0.00219594105146825	0.000258850661339238
0.206157401204109	0.402251094579697	0.152620747685432	0.000893672928214073	-0.00257140584290028	3.62267310265452E-05
0.177588433027267	0.522750020027161	0.135058090090752	-0.00175352313090116	-0.00206941086798906	0.000341642764396966
0.15922674536705	0.620041906833649	0.292924612760544	-0.00717491004616022	-0.00649674003943801	-0.00165464542806149
0.0341124571859837	0.702567458152771	0.45807546377182	-0.0215431768447161	-0.0183831099420786	-0.00405266601592302
-0.138308465480804	0.865676522254944	0.654972612857819	-0.0377390049397945	-0.0322075895965099	-0.00667356606572866
-0.360898226499558	1.03523147106171	0.850633203983307	-0.053983312100172	-0.0450578033924103	-0.00909133814275265
-0.564678013324738	1.22717440128326	1.03190314769745	-0.0698690190911293	-0.0576584376394749	-0.0105217089876533
-0.747420608997345	1.44798350334167	1.17561376094818	-0.0858809351921082	-0.0700305327773094	-0.0127870347350836
-0.940416991710663	1.69620335102081	1.31808888912201	-0.100385963916779	-0.0827785134315491	-0.0162285752594471
-1.1347244977951	2.01166176795959	1.42710065841675	-0.113129980862141	-0.0899987146258354	-0.017150592058897
-1.31749999523163	2.35821938514709	1.53112828731537	-0.1257354170084	-0.0992262735962868	-0.0178292170166969
-1.47893714904785	2.66640138626099	1.6975702047348	-0.141912713646889	-0.109101392328739	-0.0184336882084608
-1.71017158031464	2.97919368743896	1.95862078666687	-0.161633014678955	-0.122138775885105	-0.0187707990407944
-1.96939659118652	3.32069301605225	2.29698157310486	-0.184890478849411	-0.137433141469955	-0.0208957437425852
-2.20951700210571	3.71657156944275	2.63959383964539	-0.211924239993095	-0.155142799019814	-0.0227404739707708
-2.46065735816956	4.12443542480469	2.77252769470215	-0.231556057929993	-0.166695803403854	-0.0224850755184889
-2.64241552352905	4.51982641220093	2.87947082519531	-0.253611832857132	-0.179644376039505	-0.0205287039279938
-2.74997806549072	4.8174467086792	3.15883755683899	-0.275259703397751	-0.190531119704247	-0.0186195019632578
-2.81064128875732	5.07155513763428	3.25869560241699	-0.289978712797165	-0.196434438228607	-0.0163140539079905
-2.86873030662537	5.30636215209961	3.56787323951721	-0.308713525533676	-0.205465212464333	-0.0140841174870729
-2.99772524833679	5.50817584991455	3.90586447715759	-0.324584633111954	-0.2111656665802	-0.0121923936530948
-2.97368097305298	5.71057558059692	4.17783451080322	-0.336351037025452	-0.213911682367325	-0.0108957951888442
-3.01907062530518	5.92044687271118	4.47564506530762	-0.349840700626373	-0.217190399765968	-0.00870039779692888
-3.03349590301514	6.20413684844971	4.67551755905151	-0.36302986741066	-0.219880849123001	-0.00515171838924289
-3.08898591995239	6.42341327667236	4.83603477478027	-0.380277544260025	-0.224209293723106	-0.00133526395075023
-3.15873956680298	6.79613828659058	5.21747207641602	-0.405911773443222	-0.236831247806549	0.00204054149799049
-3.25781774520874	7.08964776992798	5.51385831832886	-0.427441656589508	-0.244721189141273	0.0044940086081624
-3.30036425590515	7.42490673065186	5.90473508834839	-0.451729446649551	-0.254287451505661	0.00876414217054844
-3.37486338615417	7.63900995254517	6.23427152633667	-0.472408562898636	-0.264032989740372	0.0106714833527803
-3.37505149841309	7.72320604324341	6.42808675765991	-0.483071982860565	-0.268899530172348	0.0126669043675065
-3.32787013053894	7.65830039978027	6.50008916854858	-0.48379322886467	-0.271059215068817	0.0139494864270091
-3.31917333602905	7.60115909576416	6.39552927017212	-0.471307396888733	-0.265233337879181	0.0139714889228344
-3.31730937957764	7.49221563339233	6.22789525985718	-0.460395932197571	-0.258651405572891	0.0122902421280742
-3.31556177139282	7.48443555831909	6.13107442855835	-0.454621881246567	-0.255967706441879	0.011333305388689
-3.36430048942566	7.48237371444702	6.14617300033569	-0.457013219594955	-0.259255081415176	0.0107278833165765
-3.41045951843262	7.58605051040649	6.52838516235352	-0.474605262279511	-0.269788026809692	0.00996194966137409
-3.47435283660889	7.75382900238037	6.88791942596436	-0.491313397884369	-0.278637528419495	0.0121136493980885
-3.51614856719971	7.90749549865723	7.10123252868652	-0.504211485385895	-0.283879965543747	0.0134591236710548
-3.57084012031555	8.00382328033447	7.29757404327393	-0.517772078514099	-0.287160694599152	0.0145298847928643
-3.55527138710022	8.14612197875977	7.30960512161255	-0.52121776342392	-0.28538390994072	0.0152781344950199
-3.48943591117859	8.21265602111816	7.22203493118286	-0.519331872463226	-0.28311014175415	0.0146458195522428
-3.47274804115295	8.29843235015869	7.12451791763306	-0.517066836357117	-0.281144767999649	0.0143051017075777
-3.51820540428162	8.41456031799316	7.42475271224976	-0.533765614032745	-0.289949506521225	0.0160393323749304
-3.60020661354065	8.54452991485596	7.85971927642822	-0.557466268539429	-0.305395483970642	0.0181760024279356
-3.72521090507507	8.70878887176514	8.2002067565918	-0.572005093097687	-0.313743591308594	0.019437288865447
-3.79231548309326	8.95883846282959	8.54073429107666	-0.590264141559601	-0.323080360889435	0.0188949201256037
-3.91298818588257	9.20131683349609	8.66550540924072	-0.601702094078064	-0.329271852970123	0.0206005200743675
-3.95238518714905	9.36249542236328	8.60504055023193	-0.605887055397034	-0.33016362786293	0.0217887628823519
-3.9405243396759	9.43006610870361	8.77181529998779	-0.616183280944824	-0.334752231836319	0.0246878061443567
-3.92362451553345	9.54804801940918	8.90958976745605	-0.625237464904785	-0.341796606779099	0.0270851142704487
-4.03415060043335	9.71940326690674	8.75607299804688	-0.62600177526474	-0.344887495040894	0.0277251824736595
-4.10401296615601	9.92050933837891	8.55567264556885	-0.6200812458992	-0.341790348291397	0.0271280240267515
-4.20313215255737	10.0331163406372	8.55829238891602	-0.629073143005371	-0.347880363464355	0.028760964050889
-4.35949897766113	10.1831836700439	8.926589012146	-0.652781784534454	-0.363638311624527	0.0285257864743471
-4.49199342727661	10.3246946334839	9.47190380096436	-0.682013034820557	-0.38188561797142	0.0286595765501261
-4.56447887420654	10.5326404571533	9.95671463012695	-0.70409882068634	-0.393941968679428	0.0281007178127766
-4.48731374740601	10.6626234054565	10.1560688018799	-0.713242173194885	-0.392987787723541	0.0263991113752127
-4.44565296173096	10.8040761947632	10.7239923477173	-0.739813804626465	-0.403581827878952	0.0271533280611038
-4.49762725830078	11.0184926986694	10.6101369857788	-0.734756708145142	-0.403094887733459	0.0309614837169647
-4.54887819290161	11.1761341094971	10.2166929244995	-0.721759974956512	-0.391542792320251	0.0357337966561317
-4.54827547073364	11.199179649353	10.2831621170044	-0.73673677444458	-0.393471658229828	0.0414308793842793
-4.50060892105103	11.3131799697876	10.4768266677856	-0.754329204559326	-0.396287202835083	0.0475158542394638
-4.49954223632813	11.5073738098145	10.6943855285645	-0.764370858669281	-0.402932405471802	0.048114575445652
-4.49027490615845	11.6042289733887	10.4594049453735	-0.759883403778076	-0.398992836475372	0.0479850545525551
-4.42382192611694	11.6532402038574	10.6361379623413	-0.768934428691864	-0.399561136960983	0.0493348278105259
-4.32710552215576	11.6731281280518	11.181077003479	-0.787268698215485	-0.408581882715225	0.0513696298003197
-4.39887189865112	11.6700963973999	11.2849206924438	-0.788292765617371	-0.411533355712891	0.0502883791923523
-4.55596923828125	11.6891584396362	11.3721780776978	-0.784834086894989	-0.412939637899399	0.0478577762842178
-4.6287841796875	11.7863636016846	11.3959579467773	-0.791397094726563	-0.418486565351486	0.0466865673661232
-4.69492292404175	11.8438129425049	11.7158908843994	-0.81010115146637	-0.428610265254974	0.0485261082649231
-4.74249076843262	11.9580202102661	12.2443342208862	-0.835184574127197	-0.441940635442734	0.0493335239589214
-4.82383298873901	12.0133752822876	12.6647548675537	-0.85347580909729	-0.454346299171448	0.0485037639737129
-4.84813547134399	12.0060262680054	12.4482097625732	-0.838680028915405	-0.45086008310318	0.0437326319515705
-4.85403919219971	12.0216131210327	12.0597591400146	-0.816721558570862	-0.441128551959991	0.0395554229617119
-4.82623243331909	11.9397106170654	11.3600215911865	-0.793081104755402	-0.42890739440918	0.0385576002299786
-4.8203067779541	11.9269390106201	10.5159158706665	-0.763161361217499	-0.409429997205734	0.0387385599315166
-4.87431716918945	11.944769859314	10.4151935577393	-0.770813822746277	-0.412018179893494	0.0392543449997902
-4.90381002426147	12.0908212661743	10.5549249649048	-0.789959847927094	-0.421097576618195	0.0442491061985493
-5.05365514755249	12.2336444854736	10.7822942733765	-0.803322732448578	-0.430914133787155	0.0435743778944016
-5.22189092636108	12.3781814575195	11.3374805450439	-0.831384062767029	-0.453327536582947	0.0430457666516304
-5.45332193374634	12.4542083740234	11.4297847747803	-0.825483441352844	-0.458655774593353	0.0379001647233963
-5.53164768218994	12.4712448120117	10.8165721893311	-0.795648992061615	-0.450942009687424	0.0314415544271469
-5.64855909347534	12.5318927764893	10.0456390380859	-0.767814874649048	-0.439033150672913	0.0266748741269112
-5.78190088272095	12.6745805740356	9.46712207794189	-0.763135552406311	-0.429043531417847	0.0278472378849983
-5.92901754379272	12.996675491333	8.92142200469971	-0.757192552089691	-0.423291146755219	0.0294525846838951
-6.10514354705811	13.3788204193115	9.10877799987793	-0.789025962352753	-0.437743157148361	0.0324344262480736
-6.40789461135864	13.8950242996216	9.80069828033447	-0.835614383220673	-0.469111919403076	0.0344257615506649
-6.70923376083374	14.3349418640137	10.1350708007813	-0.860736608505249	-0.492981523275375	0.0321177318692207
-6.96565866470337	14.4689874649048	10.293646812439	-0.861381888389587	-0.50386905670166	0.026969313621521
-7.07283210754395	14.4354829788208	10.552713394165	-0.865964949131012	-0.516716361045837	0.0240111351013184
-7.15315532684326	14.3924026489258	10.8839025497437	-0.873631954193115	-0.527348279953003	0.0209151431918144
-7.18855762481689	14.4750118255615	11.0441417694092	-0.878313720226288	-0.52918928861618	0.0180841200053692
-7.13038206100464	14.6845350265503	11.7222118377686	-0.909069716930389	-0.541700661182404	0.0203640107065439
-7.0685453414917	14.8989238739014	12.2054834365845	-0.936010360717773	-0.54711651802063	0.0268820878118277
-6.89649486541748	15.1261186599731	12.7765398025513	-0.962632775306702	-0.549439549446106	0.0366067141294479
-6.7229905128479	15.2808456420898	13.1042737960815	-0.982701241970062	-0.548872470855713	0.0477180778980255
-6.57756280899048	15.3616819381714	12.9665870666504	-0.977288961410522	-0.534506440162659	0.056183822453022
-6.4297137260437	15.2982139587402	12.5409021377563	-0.962988317012787	-0.516899645328522	0.0611930601298809
-6.3249249458313	15.2916164398193	12.455961227417	-0.962922632694244	-0.511657893657684	0.0638210847973824
-6.30881929397583	15.3603229522705	12.2504262924194	-0.954337179660797	-0.504062950611115	0.0643502250313759
-6.32918214797974	15.5404529571533	12.5251493453979	-0.969547033309937	-0.510172426700592	0.0666150823235512
-6.3282642364502	15.6858177185059	12.7869415283203	-0.991990149021149	-0.521346688270569	0.0699496865272522
-6.409592628479	15.7942295074463	12.6570701599121	-0.983116567134857	-0.522168755531311	0.0680475980043411
-6.3658561706543	15.7682008743286	12.4093084335327	-0.976237833499908	-0.522114515304565	0.0696315616369247
-6.38161659240723	15.7330255508423	12.3444452285767	-0.978051245212555	-0.524079442024231	0.0731181427836418
-6.44742822647095	15.7257795333862	12.2313804626465	-0.967652678489685	-0.517755329608917	0.0710993185639381
-6.5091495513916	15.7698192596436	12.2093257904053	-0.966732978820801	-0.518677413463593	0.0685421079397202
-6.64434051513672	15.9097328186035	12.5135774612427	-0.989900887012482	-0.533642172813416	0.0705791935324669
-6.76076984405518	16.1724605560303	12.8488750457764	-1.00853884220123	-0.543612062931061	0.0721070840954781
-6.82241201400757	16.4373779296875	12.9508266448975	-1.01788711547852	-0.545970141887665	0.0714349374175072
-6.95300579071045	16.4928894042969	12.5120973587036	-1.00769913196564	-0.543549656867981	0.0679356902837753
-7.08339738845825	16.5250473022461	12.5672426223755	-1.02577197551727	-0.556329011917114	0.0692199394106865
-7.16484975814819	16.5337734222412	13.223217010498	-1.04681301116943	-0.577513098716736	0.0662739053368568
-7.29948091506958	16.4024448394775	12.8952875137329	-1.018434882164	-0.571054816246033	0.0530767180025578
-7.38954639434814	16.3437843322754	12.6992082595825	-1.01141858100891	-0.574921727180481	0.0466312132775784
-7.46806335449219	16.3286628723145	12.5719261169434	-1.00960564613342	-0.575393378734589	0.0451494716107845
-7.45407247543335	16.3653182983398	12.2247858047485	-0.998439610004425	-0.56909304857254	0.0483458116650581
-7.45671081542969	16.4204769134521	12.0569667816162	-0.997481286525726	-0.568032681941986	0.0523425750434399
-7.57407999038696	16.4833869934082	11.8923320770264	-0.996584355831146	-0.565215528011322	0.0559367798268795
-7.54485368728638	16.5023059844971	11.7032461166382	-0.994216859340668	-0.561892628669739	0.0563139133155346
-7.47745180130005	16.4025688171387	12.0196657180786	-1.00622856616974	-0.569775938987732	0.0561530888080597
-7.44734191894531	16.2469577789307	12.5777387619019	-1.01853549480438	-0.579007863998413	0.0519779436290264
-7.49046087265015	16.0471935272217	12.7618770599365	-1.01184189319611	-0.580608904361725	0.0455721318721771
-7.52539587020874	16.0120143890381	12.7918567657471	-1.00694680213928	-0.584770083427429	0.040810588747263
-7.59985160827637	16.1386013031006	12.3752689361572	-0.992571413516998	-0.578051328659058	0.0372909680008888
-7.6353588104248	16.1813411712646	12.2431888580322	-0.997294425964355	-0.576880633831024	0.0400486215949059
-7.63091659545898	16.3396224975586	12.1378507614136	-1.0003365278244	-0.572752118110657	0.0456343404948711
-7.51818513870239	16.4913520812988	12.3480339050293	-1.01225519180298	-0.570559740066528	0.0534087121486664
-7.46706247329712	16.5741348266602	12.1948709487915	-1.01044344902039	-0.56354808807373	0.057709563523531
-7.42785692214966	16.5999374389648	12.0799884796143	-1.00678193569183	-0.557391941547394	0.0588094852864742
-7.3854808807373	16.6160373687744	12.3712434768677	-1.01954138278961	-0.564719915390015	0.059367012232542
-7.53936624526978	16.7292156219482	12.6652698516846	-1.02713179588318	-0.571223974227905	0.056418415158987
-7.70650196075439	16.9844055175781	12.6939706802368	-1.03583681583405	-0.578103125095367	0.054490827023983
-7.90194892883301	17.301420211792	12.582612991333	-1.04275298118591	-0.583208501338959	0.0535050518810749
-8.1130485534668	17.7192077636719	12.8066377639771	-1.07526934146881	-0.599001824855804	0.0568911470472813
-8.2049446105957	18.1541843414307	13.1247577667236	-1.10049712657928	-0.610622644424438	0.0613440647721291
-8.15844917297363	18.2861633300781	13.2109651565552	-1.10354912281036	-0.604026794433594	0.0604465380311012
-8.03484344482422	18.5051860809326	13.6455488204956	-1.12909317016602	-0.614556312561035	0.0636732131242752
-7.99714088439941	18.6759853363037	14.1499080657959	-1.15292406082153	-0.619459509849548	0.0674208700656891
-7.92038488388062	18.8573474884033	14.4248266220093	-1.1612194776535	-0.620109617710114	0.0695788785815239
-7.93721199035645	18.9105262756348	14.3246307373047	-1.15301108360291	-0.612469673156738	0.073835626244545
-7.80110311508179	18.704345703125	14.2451610565186	-1.15290117263794	-0.606154918670654	0.0818766206502914
-7.60549449920654	18.4374809265137	14.2909250259399	-1.14085710048676	-0.594068586826324	0.0834733173251152
-7.53326463699341	18.3672981262207	14.4993181228638	-1.14025020599365	-0.590326845645905	0.082839235663414
-7.49536752700806	18.4272518157959	14.625449180603	-1.14151298999786	-0.58812004327774	0.0800526514649391
-7.39812803268433	18.4499530792236	14.9292659759521	-1.1525069475174	-0.59550952911377	0.0775430053472519
-7.36162710189819	18.4807224273682	15.2966499328613	-1.16676557064056	-0.603395283222198	0.0783426314592361
-7.36333036422729	18.5784912109375	15.5346145629883	-1.17296254634857	-0.601930737495422	0.0801722332835197
-7.21599912643433	18.6007862091064	15.5469732284546	-1.17894995212555	-0.600575089454651	0.0859381034970284
-7.11992073059082	18.427661895752	15.5062856674194	-1.17233729362488	-0.592584073543549	0.0876104533672333
-6.8948016166687	18.2145404815674	15.2615699768066	-1.15559995174408	-0.575199842453003	0.0891165509819984
-6.72701358795166	17.9125423431396	15.5250959396362	-1.15706586837769	-0.568752646446228	0.0880282521247864
-6.58782005310059	17.6899394989014	15.647705078125	-1.14886140823364	-0.562769830226898	0.0850179940462112
-6.50074052810669	17.4915637969971	16.0543518066406	-1.15176784992218	-0.564520716667175	0.083982914686203
-6.43787717819214	17.3677043914795	15.8457307815552	-1.13409078121185	-0.557190001010895	0.0826706811785698
-6.30599355697632	17.0243911743164	15.4777250289917	-1.11566114425659	-0.54484498500824	0.0829472094774246
-6.01707363128662	16.696849822998	15.4000959396362	-1.09982430934906	-0.531483292579651	0.0838823169469833
-5.84702968597412	16.2938861846924	15.3194646835327	-1.08130776882172	-0.516788065433502	0.0847615972161293
-5.66468524932861	15.8584098815918	15.1626844406128	-1.06127333641052	-0.510841012001038	0.0826395079493523
-5.52894926071167	15.3360395431519	14.5570526123047	-1.0273323059082	-0.497889935970306	0.0767125934362412
-5.32021474838257	14.6509504318237	14.1844129562378	-0.995043277740479	-0.484489798545837	0.0724107697606087
-4.97315454483032	13.7466402053833	13.5469264984131	-0.937996506690979	-0.455555140972137	0.0671546757221222
-4.70075607299805	12.8616237640381	13.5510301589966	-0.911084830760956	-0.443032801151276	0.0648240521550179
-4.46548891067505	12.1801290512085	13.1202354431152	-0.867969810962677	-0.427694976329803	0.0601149462163448
-4.21737003326416	11.5205459594727	12.3634357452393	-0.812880456447601	-0.403677582740784	0.0525212921202183
-3.80860257148743	10.9100894927979	11.8038749694824	-0.777134239673615	-0.382307440042496	0.0495890825986862
-3.31206560134888	10.1098556518555	12.1238288879395	-0.774404346942902	-0.372756958007813	0.051604051142931
-2.78461670875549	9.21885108947754	11.8105936050415	-0.72983318567276	-0.345166206359863	0.0520273447036743
-2.16271257400513	7.98373031616211	11.146143913269	-0.660114288330078	-0.305769950151443	0.0489873327314854
-1.40841710567474	6.48803949356079	9.93606948852539	-0.567460894584656	-0.258365124464035	0.0451155938208103
-0.584980189800262	4.83918285369873	8.29357433319092	-0.453280478715897	-0.198196932673454	0.0388182736933231
0.103429459035397	3.35940098762512	6.74673795700073	-0.343525916337967	-0.135198205709457	0.037786677479744
0.56173175573349	2.11227893829346	5.56065654754639	-0.260733932256699	-0.0905272141098976	0.0400568135082722
0.714779496192932	1.49804782867432	3.70388674736023	-0.17017574608326	-0.0518641658127308	0.0358669199049473
0.564851045608521	1.04050064086914	1.32947993278503	-0.0719180032610893	-0.0146773969754577	0.0202749874442816
0.536146938800812	0.609553992748261	0.377044588327408	-0.0300610139966011	-0.0014295392902568	0.0111019527539611
0.546287536621094	0.203105688095093	-0.14353708922863	-0.00625021057203412	0.00277469307184219	0.00356555124744773
0.534391403198242	0.0331776179373264	-0.368127584457397	-0.000615038501564413	0.00249077612534165	0.00156887993216515
0.592530906200409	-0.00403635017573833	-0.422568589448929	-0.000348644505720586	0.0035849844571203	0.00137151242233813
0.617746829986572	0.0231307316571474	-0.523709893226624	-0.00132596783805639	0.00311807170510292	0.00157756416592747
0.574021995067596	0.0740474238991737	-0.601198256015778	-0.000988043146207929	0.00268938182853162	0.000652196409646422
0.483115136623383	0.0818028450012207	-0.586972057819366	-0.00188773509580642	0.000816878746263683	0.000905434601008892
0.272077918052673	0.135681793093681	-0.683471262454987	-0.00321722566150129	-0.00252147810533643	0.000605665845796466
0.138474553823471	0.180501103401184	-0.712335407733917	-0.0034694354981184	-0.00639854278415442	0.000270181568339467
0.080668181180954	0.217213734984398	-0.706129431724548	-0.00456522731110454	-0.00791463069617748	0.000255190214375034
0.0738540366292	0.266728103160858	-0.734116792678833	-0.00403198879212141	-0.00698033859953284	0.00130183913279325
0.144267782568932	0.287433922290802	-0.732668280601501	-0.00474218185991049	-0.00511307315900922	0.000844360154587775
0.2444177120924	0.33405539393425	-0.691759526729584	-0.00498436810448766	-0.00170371239073575	0.000692083209287375
0.290482014417648	0.342224031686783	-0.595051944255829	-0.00634579267352819	-0.00031757410033606	-7.56876106606796E-05
0.19737246632576	0.359099984169006	-0.619097590446472	-0.00608281139284372	-0.00366367469541729	0.000136514529003762
0.121136538684368	0.391345679759979	-0.589005529880524	-0.00555513426661491	-0.0051350761204958	-0.000375586707377806
0.0199501719325781	0.40918493270874	-0.564867675304413	-0.00534928077831864	-0.00589985866099596	-0.000301935098832473
-0.00238983030430973	0.428705722093582	-0.620199143886566	-0.0070286775007844	-0.00623422721400857	0.000240702327573672
-0.0241990461945534	0.512933731079102	-0.554032027721405	-0.00755691761150956	-0.00653389375656843	-0.00115931953769177
0.0266748145222664	0.598303914070129	-0.507650315761566	-0.00950513128191233	-0.00630828691646457	-0.00127087475266308
0.0390864461660385	0.657485604286194	-0.528262138366699	-0.0117212412878871	-0.00496498262509704	-0.00072157068643719
0.0318938940763474	0.717119157314301	-0.52067905664444	-0.0120794530957937	-0.00509331934154034	-0.000661361613310874
-0.000209575038752519	0.695928275585175	-0.511761605739594	-0.0112777659669518	-0.00644535897299647	-0.000665486906655133
-0.0419627763330936	0.703160166740417	-0.457175463438034	-0.0124275255948305	-0.0071716564707458	-0.000665911415126175
-0.0814954861998558	0.767849266529083	-0.52008980512619	-0.0127671649679542	-0.00741091137751937	-0.000426820508437231
-0.0783760026097298	0.785127818584442	-0.487408310174942	-0.0122253429144621	-0.00833236705511808	-0.00147881847806275
-0.0593130029737949	0.7425616979599	-0.523485958576202	-0.0131711531430483	-0.0070077464915812	-0.00312603637576103
-0.00969666801393032	0.808870375156403	-0.465921580791473	-0.0132404826581478	-0.00575138442218304	-0.00349815050140023
0.0859491974115372	0.901676177978516	-0.435471683740616	-0.0133926812559366	-0.00480790296569467	-0.00307540758512914
0.117708012461662	0.871041059494019	-0.43034029006958	-0.0141321867704391	-0.00397005537524819	-0.00336901331320405
0.0995896682143211	0.875676929950714	-0.428420454263687	-0.0140546634793282	-0.00412623304873705	-0.00222464604303241
0.0373147577047348	0.821280658245087	-0.402740746736526	-0.0130139924585819	-0.00507143046706915	-0.00186867557931691
-0.0271297097206116	0.769873023033142	-0.453998774290085	-0.0122462110593915	-0.00641940627247095	-7.92719292803667E-05
-0.0827570185065269	0.751493036746979	-0.323908179998398	-0.0115798683837056	-0.00800008326768875	-9.52607078943402E-05
-0.0949065908789635	0.752893567085266	-0.385079473257065	-0.0111622558906674	-0.0078404052183032	0.000165523626492359
0.027718935161829	0.748725652694702	-0.340938597917557	-0.0111794071272016	-0.00659547187387943	-0.00129806657787412
0.0986142307519913	0.744267344474792	-0.351949542760849	-0.0119854351505637	-0.0036303570959717	-0.00192300882190466
0.143766671419144	0.713094472885132	-0.328237533569336	-0.010861761868	-0.00243110442534089	-0.00178076094016433
0.199738502502441	0.659260272979736	-0.316750198602676	-0.00940534099936485	-0.00218685204163194	-0.00176433951128274
0.156392976641655	0.602045476436615	-0.301183253526688	-0.00934552680701017	-0.00268697249703109	-0.000915072334464639
0.124097049236298	0.617330729961395	-0.258598417043686	-0.0085059255361557	-0.00298368860967457	-0.000410866399761289
0.0933040529489517	0.636967539787292	-0.299458742141724	-0.0100408652797341	-0.00301144178956747	-0.000624870299361646
0.136843830347061	0.663706362247467	-0.268528997898102	-0.0104593327268958	-0.00358981383033097	-0.000857998558785766
0.12548166513443	0.627342462539673	-0.265426337718964	-0.00982536375522614	-0.00282129482366145	0.000243559610680677
0.131438240408897	0.598371863365173	-0.237462490797043	-0.00829404033720493	-0.00299754086881876	0.00017716882575769
0.102558925747871	0.527701556682587	-0.258123397827148	-0.00699638202786446	-0.00349029386416078	0.000279563886579126
0.108955040574074	0.49227386713028	-0.266202390193939	-0.00647546537220478	-0.00309782242402434	0.000460966170066968
0.1474739164114	0.552351415157318	-0.161462873220444	-0.00687477272003889	-0.00283189862966537	0.000138573566800915
0.183597773313522	0.611349821090698	-0.172949463129044	-0.00857441686093807	-0.00219729728996754	-0.00144904456101358
0.18746030330658	0.731597065925598	-0.225784495472908	-0.0108423456549644	-0.00180953391827643	-0.00273466180078685
0.2880979180336	0.78070992231369	-0.205201506614685	-0.0123982829973102	-0.00133182178251445	-0.00215254351496696
0.330977410078049	0.767728090286255	-0.0621327497065067	-0.0101792067289352	0.000648419023491442	-0.00258491421118379
0.298485845327377	0.630053400993347	-0.128527149558067	-0.0095566725358367	0.00118167547043413	-0.00125132908578962
0.218688443303108	0.634754538536072	-0.0494283698499203	-0.00695093581452966	-0.00171547278296202	-0.00135804829187691
0.108800522983074	0.552625417709351	-0.0946358069777489	-0.00674337614327669	-0.00329737248830497	-0.00105496123433113
0.0928928703069687	0.569817841053009	-0.110807552933693	-0.00782207492738962	-0.00453872699290514	-0.000215993437450379
0.117630392313004	0.603219091892242	-0.0675710663199425	-0.00827439967542887	-0.00460843183100224	-0.000244951632339507
0.221065536141396	0.6296306848526	-0.0736223831772804	-0.00734198512509465	-0.00127980043180287	-0.000156547946971841
0.366877049207687	0.57522976398468	-0.0212014820426703	-0.00673332437872887	0.000692230591084808	-0.000582938198931515
0.366273432970047	0.487688183784485	-0.0416590310633183	-0.00615230994299054	0.00185195065569133	-0.000497211760375649
0.374913573265076	0.470531672239304	-0.0624816603958607	-0.00537170376628637	0.000252687459578738	-0.000540428271051496
0.219099849462509	0.399235367774963	-0.0728045776486397	-0.00510505214333534	-0.000338331708917394	-0.000681062578223646
0.231134384870529	0.416266620159149	-0.089900903403759	-0.00374908349476755	-0.00149126956239343	-0.000207607314223424
0.265500158071518	0.364502668380737	-0.0933704599738121	-0.00387601763941348	-0.000723059463780373	-0.000127075196360238
0.35772442817688	0.305828243494034	-0.0590775348246098	-0.00263469689525664	0.00104240700602531	-0.000334561627823859
0.482138782739639	0.309732735157013	-0.099480964243412	-0.00225930637679994	0.00330104632303119	-0.000518425484187901
0.536417424678802	0.307686746120453	-0.0329120010137558	-0.00224201753735542	0.0049098446033895	-0.000620500417426229
0.474430412054062	0.249476626515388	-0.0571305081248283	-0.00295407371595502	0.00441083637997508	2.93445536954096E-05
0.380053788423538	0.279591709375381	-0.0284024868160486	-0.00218635983765125	0.00133364682551473	0.000110654655145481
0.299411863088608	0.312819510698318	-0.0867297947406769	-0.00241244537755847	0.000832158315461129	2.8058493626304E-05
0.341970890760422	0.296915411949158	-0.0689375251531601	-0.00284468266181648	0.00147939147427678	0.000111192814074457
0.345081716775894	0.355598926544189	0.00945321563631296	-0.00306405010633171	0.000874234014190733	-0.000358994817361236
0.345852494239807	0.420425772666931	0.00922040361911058	-0.00357992434874177	0.00213459343649447	-0.000713727436959744
0.298194050788879	0.46897628903389	-0.0410564839839935	-0.00548011064529419	0.00108071696013212	-0.00108141591772437
0.189012005925179	0.548839867115021	0.0989383682608604	-0.00658518075942993	-0.000202253155293874	-0.00123971258290112
0.130540788173676	0.531532466411591	0.124618597328663	-0.00758690200746059	-0.00243151071481407	0.000218191984458826
0.0858266577124596	0.62812352180481	0.235925570130348	-0.00826753955334425	-0.00399979157373309	-0.000165745848789811
0.0461310967803001	0.617882370948792	0.242990970611572	-0.00808645132929087	-0.00331018958240747	0.000523951253853738
0.0777379050850868	0.533971190452576	0.249897465109825	-0.00745985098183155	-0.00162907759658992	0.000260325236013159
0.092028021812439	0.6092808842659	0.374365389347076	-0.00740831345319748	-0.00197258312255144	-0.00143321685027331
0.0139412665739655	0.651753306388855	0.374006301164627	-0.00893883034586906	-0.00339031009934843	-0.00302162393927574
-0.0126103730872273	0.699472188949585	0.402230709791183	-0.0105580510571599	-0.0025994973257184	-0.00306329177692533
0.0667548850178719	0.777748167514801	0.466874778270721	-0.0100669711828232	-0.00224399892613292	-0.00212379638105631
0.0444078743457794	0.827311098575592	0.661407232284546	-0.0210195556282997	-0.00990916322916746	-0.00321581377647817
-0.177429214119911	1.02018141746521	1.05652475357056	-0.0517867356538773	-0.034264650195837	-0.00637087225914001
-0.593580901622772	1.4623658657074	1.30532932281494	-0.0929371118545532	-0.0626387000083923	-0.00705666560679674
-1.06404781341553	2.11862277984619	1.55766522884369	-0.13974466919899	-0.0936589315533638	-0.00479321973398328
-1.63308548927307	2.89116430282593	1.7792934179306	-0.181703984737396	-0.120278038084507	-0.00351060810498893
-2.11282420158386	3.69135594367981	1.96227300167084	-0.214040219783783	-0.141309171915054	-0.00601291842758656
-2.41246294975281	4.36073541641235	2.29268193244934	-0.237303093075752	-0.155821815133095	-0.0127780735492706
-2.58008551597595	5.03491258621216	2.61177778244019	-0.25803616642952	-0.168500259518623	-0.0202324464917183
-2.82257127761841	5.74786758422852	3.00201559066772	-0.287659674882889	-0.181712538003922	-0.02217379771173
-3.09443998336792	6.52212142944336	3.69877243041992	-0.335861384868622	-0.202896907925606	-0.0168683957308531
-3.34919357299805	7.48120403289795	4.02075576782227	-0.379010587930679	-0.219118729233742	-0.00197959668003023
-3.7575888633728	8.37072849273682	4.76999807357788	-0.453866600990295	-0.251935243606567	0.0130900014191866
-4.09729957580566	9.37069034576416	5.59087944030762	-0.533832490444183	-0.288013517856598	0.029089443385601
-4.46719694137573	10.3398523330688	6.40639638900757	-0.607473194599152	-0.318546563386917	0.0419752486050129
-4.68506622314453	11.1678743362427	7.31662511825562	-0.664286077022552	-0.344253242015839	0.0474059320986271
-4.88937711715698	11.7533102035522	7.89067506790161	-0.694773137569427	-0.360237658023834	0.0451775118708611
-5.03747510910034	12.0341033935547	8.19820499420166	-0.714678168296814	-0.373840272426605	0.0393471457064152
-5.15110349655151	12.2029857635498	8.61546897888184	-0.729127645492554	-0.388465315103531	0.0341197289526463
-5.33074903488159	12.2324142456055	8.44717502593994	-0.722405195236206	-0.389755129814148	0.0302010197192431
-5.41302680969238	12.2292823791504	8.33870601654053	-0.717453002929688	-0.389706164598465	0.0271130297333002
-5.37621307373047	12.1777858734131	8.31444072723389	-0.718773245811462	-0.391635894775391	0.0282852668315172
-5.33920764923096	12.2391710281372	8.66795921325684	-0.738527774810791	-0.404783725738525	0.0310013871639967
-5.37088251113892	12.2829170227051	8.9287805557251	-0.748256266117096	-0.417365610599518	0.0319103896617889
-5.45874357223511	12.4216995239258	9.26505470275879	-0.753572821617126	-0.420210987329483	0.0361563861370087
-5.4257116317749	12.5003147125244	9.23995399475098	-0.753854870796204	-0.405869960784912	0.0409999899566174
-5.33976602554321	12.6893863677979	9.29651355743408	-0.764652013778687	-0.403343766927719	0.0450307130813599
-5.26798820495605	12.9048509597778	9.70798969268799	-0.789813280105591	-0.415749818086624	0.0462587289512157
-5.31025171279907	13.1966524124146	9.84688949584961	-0.805269300937653	-0.420735269784927	0.0459562279284
-5.38357925415039	13.5631380081177	10.0140972137451	-0.821339428424835	-0.42563009262085	0.0458474010229111
-5.38919353485107	13.8309841156006	9.92171669006348	-0.823547065258026	-0.4235779941082	0.0488047748804092
-5.37226581573486	14.03746509552	9.75195121765137	-0.834914982318878	-0.419879227876663	0.0567084811627865
-5.38226461410522	14.2690391540527	9.96888732910156	-0.858824789524078	-0.420480996370316	0.0672288313508034
-5.37604475021362	14.4924774169922	10.8978033065796	-0.90993732213974	-0.445005625486374	0.0751729160547256
-5.43537187576294	14.7604036331177	11.5812759399414	-0.934148192405701	-0.456093281507492	0.0788517519831657
-5.4324049949646	15.0459899902344	11.6689720153809	-0.933211386203766	-0.451730936765671	0.0778526961803436
-5.34389543533325	15.21617603302	11.4030494689941	-0.923185884952545	-0.434371620416641	0.0796454474329948
-5.23139142990112	15.3091831207275	10.8585844039917	-0.912643790245056	-0.417954325675964	0.082380585372448
-5.30752754211426	15.4841899871826	10.1984605789185	-0.904882729053497	-0.412375062704086	0.0823119655251503
-5.51089334487915	15.7130613327026	10.2951927185059	-0.933484673500061	-0.437791347503662	0.0816396623849869
-5.94407749176025	16.0812435150146	10.6417684555054	-0.958697736263275	-0.470797419548035	0.0782749280333519
-6.37565660476685	16.4336071014404	10.1892375946045	-0.944995641708374	-0.474480926990509	0.0746581107378006
-6.63251876831055	16.5780639648438	9.87142276763916	-0.947493076324463	-0.476008385419846	0.0728064030408859
-6.62462997436523	16.6400279998779	9.73822116851807	-0.951474964618683	-0.466552138328552	0.0750322341918945
-6.42233562469482	16.7074775695801	9.61697864532471	-0.949116945266724	-0.456397473812103	0.0781432911753654
-6.39031362533569	16.8045310974121	9.62890148162842	-0.951009035110474	-0.463140726089478	0.0772158950567245
-6.63268041610718	16.8731346130371	9.58251667022705	-0.9500812292099	-0.476542502641678	0.0711288452148438
-6.94721508026123	16.9806175231934	9.72979640960693	-0.958024263381958	-0.494202464818954	0.0675921887159348
-7.30704736709595	17.2343425750732	9.856614112854	-0.969193756580353	-0.51243269443512	0.0629452168941498
-7.56217575073242	17.218053817749	10.3034353256226	-0.99363511800766	-0.537149965763092	0.056835375726223
-7.60404491424561	17.2215480804443	11.2555370330811	-1.01789176464081	-0.558811724185944	0.0547319389879704
-7.53756761550903	17.0429954528809	12.0654907226563	-1.03414022922516	-0.566928684711456	0.0562934651970863
-7.45607948303223	16.8944339752197	12.3856410980225	-1.03371047973633	-0.564552783966064	0.054299421608448
-7.40682315826416	16.9097366333008	12.0991458892822	-1.01908683776855	-0.555258095264435	0.0529314689338207
-7.38442087173462	16.7997303009033	11.8821697235107	-1.01755440235138	-0.555286407470703	0.0542057789862156
-7.51458692550659	16.8803825378418	11.9300031661987	-1.02443373203278	-0.561828970909119	0.0557922422885895
-7.63080310821533	16.9399909973145	12.0052890777588	-1.03323483467102	-0.570457935333252	0.0557843819260597
-7.68656826019287	17.1074962615967	12.3889379501343	-1.046382188797	-0.583464741706848	0.0535609945654869
-7.80851650238037	17.1870861053467	11.8869295120239	-1.0243421792984	-0.577444970607758	0.0504235252737999
-7.8090386390686	17.1512260437012	11.5379295349121	-1.01768517494202	-0.576025187969208	0.052288006991148
-7.84393644332886	17.1661415100098	11.0227346420288	-1.00426769256592	-0.569790422916412	0.0554368235170841
-7.84361791610718	17.2183837890625	11.0411615371704	-1.00677895545959	-0.571118295192719	0.057980090379715
-7.82741737365723	17.3857688903809	10.9294128417969	-1.00841069221497	-0.568194031715393	0.0606892146170139
-7.8249340057373	17.501392364502	10.9946317672729	-1.01357269287109	-0.564755499362946	0.0624895766377449
-7.75398015975952	17.6634674072266	11.2648468017578	-1.03331410884857	-0.567947804927826	0.0683868750929832
-7.63526296615601	17.6880397796631	11.4319658279419	-1.03691554069519	-0.56382018327713	0.0715005099773407
-7.41621112823486	17.6505107879639	11.6989631652832	-1.04601848125458	-0.560398757457733	0.0754727497696877
-7.17464303970337	17.5244579315186	12.0360765457153	-1.05303752422333	-0.556460380554199	0.0808511897921562
-7.01667547225952	17.4454193115234	11.9216346740723	-1.03344118595123	-0.540691614151001	0.0778062045574188
-7.00327396392822	17.5197429656982	11.6438817977905	-1.02613794803619	-0.533288419246674	0.0790647640824318
-7.06752681732178	17.7269706726074	11.5923709869385	-1.04211759567261	-0.539567410945892	0.0851605236530304
-7.17874526977539	17.9161987304688	11.7439746856689	-1.05712985992432	-0.547152101993561	0.0896218866109848
-7.21267080307007	18.0505447387695	11.8477563858032	-1.06363928318024	-0.549017667770386	0.0902942791581154
-7.19154262542725	18.0476970672607	11.8910465240479	-1.06212842464447	-0.55362468957901	0.0887252315878868
-7.24082899093628	17.9073848724365	11.857985496521	-1.0559720993042	-0.555795073509216	0.0862565040588379
-7.18726587295532	17.7235317230225	11.8686294555664	-1.04595804214478	-0.55445784330368	0.0822844579815865
-7.20423650741577	17.6441497802734	11.7948322296143	-1.03546798229218	-0.551809012889862	0.0784676894545555
-7.32000541687012	17.7011699676514	11.5066823959351	-1.02846074104309	-0.547726809978485	0.0768208727240562
-7.45668601989746	18.0455379486084	11.5960702896118	-1.04631078243256	-0.558371365070343	0.0817640870809555
-7.63761901855469	18.3354797363281	11.5998687744141	-1.06343269348145	-0.56692773103714	0.0863183066248894
-7.82375335693359	18.5435047149658	11.5754013061523	-1.07130265235901	-0.573080599308014	0.0854330882430077
-7.9559006690979	18.6258487701416	11.5449934005737	-1.07564699649811	-0.581780314445496	0.0834284424781799
-8.30028629302979	18.590295791626	11.5176124572754	-1.06940877437592	-0.587549567222595	0.0744598060846329
-8.5107889175415	18.4584426879883	11.3992176055908	-1.06282818317413	-0.594363749027252	0.0624713003635406
-8.80079936981201	18.4151973724365	11.2466154098511	-1.05501532554626	-0.603638529777527	0.0518055409193039
-9.05898475646973	18.4152507781982	11.34388256073	-1.05679905414581	-0.615417957305908	0.0422153547406197
-9.28867053985596	18.4285984039307	11.6028146743774	-1.06805193424225	-0.6312295794487	0.0344617366790771
-9.47796630859375	18.4727153778076	11.9925022125244	-1.08367538452148	-0.649342596530914	0.0291250552982092
-9.65141773223877	18.5081844329834	12.6277875900269	-1.10844814777374	-0.675650358200073	0.024788124486804
-9.82779026031494	18.4369602203369	12.8098583221436	-1.10809075832367	-0.685620844364166	0.0186425782740116
-9.86709785461426	18.3053188323975	12.7040901184082	-1.09542095661163	-0.688088893890381	0.0141109488904476
-9.95439720153809	18.1332969665527	12.5297374725342	-1.08333611488342	-0.689500451087952	0.0109163457527757
-10.0336122512817	17.9383335113525	11.8813095092773	-1.05633389949799	-0.675014674663544	0.0070573789998889
-10.1296625137329	17.8543071746826	11.6300420761108	-1.04174149036407	-0.670610427856445	0.00190882256720215
-10.1534090042114	17.8252429962158	11.4804973602295	-1.0438038110733	-0.668948650360107	0.00183243281207979
-10.1662378311157	17.848014831543	11.6800222396851	-1.05503070354462	-0.67738664150238	0.00276603573001921
-10.176007270813	17.8930778503418	11.5120506286621	-1.04369616508484	-0.672515988349915	0.00052282155957073
-10.2254877090454	17.9426956176758	11.3754148483276	-1.04259967803955	-0.672462165355682	-0.00096592289628461
-10.2296133041382	18.07594871521	11.129132270813	-1.03968918323517	-0.665514886379242	0.00175296212546527
-10.2221727371216	18.3019580841064	11.1011199951172	-1.05063235759735	-0.668584406375885	0.00550826964899898
-10.2533826828003	18.5619335174561	11.3252649307251	-1.06967377662659	-0.676026046276093	0.00912028271704912
-10.4045505523682	18.8120174407959	11.6022672653198	-1.0855952501297	-0.682502448558807	0.012907212600112
-10.4882869720459	19.06520652771	11.5137205123901	-1.08912193775177	-0.682482898235321	0.0100211128592491
-10.6137752532959	19.2678318023682	11.4525060653687	-1.10023844242096	-0.686629235744476	0.00929964147508144
-10.5957956314087	19.3800277709961	11.3755722045898	-1.10688960552216	-0.688558995723724	0.0118120387196541
-10.4798278808594	19.4806118011475	11.2986373901367	-1.10055637359619	-0.678070306777954	0.015505968593061
-10.3430061340332	19.6340103149414	10.957070350647	-1.09232115745544	-0.664111912250519	0.0199968311935663
-10.2850608825684	19.815258026123	10.9044046401978	-1.10099172592163	-0.663967311382294	0.0249945726245642
-10.2907094955444	20.0471534729004	10.8522806167603	-1.11551249027252	-0.667266368865967	0.0304225124418736
-10.3507318496704	20.2497158050537	11.0566501617432	-1.13123893737793	-0.675691962242126	0.0345719233155251
-10.3038167953491	20.3922348022461	11.2792835235596	-1.14087986946106	-0.680649876594543	0.038099329918623
-10.3347759246826	20.4714241027832	11.0836744308472	-1.12980246543884	-0.673265516757965	0.0363615415990353
-10.3763446807861	20.5536403656006	10.8184309005737	-1.12570655345917	-0.669311761856079	0.035539411008358
-10.4075508117676	20.7214946746826	10.7040195465088	-1.13455331325531	-0.671660304069519	0.0376593396067619
-10.3426475524902	20.9035758972168	10.8143100738525	-1.14365029335022	-0.66795939207077	0.0392670035362244
-10.1585302352905	21.0529441833496	11.0629653930664	-1.16282880306244	-0.665710985660553	0.049148328602314
-9.90450954437256	21.2586460113525	11.5247058868408	-1.18055474758148	-0.657002449035645	0.0605163723230362
-9.65205192565918	21.3703727722168	11.7397432327271	-1.19469344615936	-0.648820579051971	0.0711298659443855
-9.35562992095947	21.3636589050293	11.7335910797119	-1.19400835037231	-0.634415149688721	0.0784823447465897
-9.18685150146484	21.3357906341553	11.5496883392334	-1.1759318113327	-0.621496975421906	0.0813282951712608
-9.28399181365967	21.3571338653564	11.482702255249	-1.18170976638794	-0.626548051834106	0.0804219841957092
-9.46579170227051	21.4197158813477	11.3317575454712	-1.18070435523987	-0.631102740764618	0.075640395283699
-9.59814643859863	21.5437068939209	11.1992034912109	-1.1786390542984	-0.63626492023468	0.0709786340594292
-9.77691078186035	21.7096977233887	11.0761861801147	-1.18213415145874	-0.645695388317108	0.066875584423542
-9.78144454956055	21.7504386901855	11.0403537750244	-1.18580913543701	-0.647336363792419	0.0676135346293449
-9.54170513153076	21.6341495513916	11.0219297409058	-1.17380309104919	-0.633029580116272	0.0684731155633926
-9.26132106781006	21.4042987823486	11.2726554870605	-1.17915749549866	-0.622649312019348	0.0756340771913528
-9.00699996948242	21.3584423065186	11.7052574157715	-1.18923926353455	-0.613537549972534	0.0843151733279228
-8.85304546356201	21.5949401855469	12.249828338623	-1.21337532997131	-0.6156986951828	0.0929502323269844
-8.81435966491699	21.8496170043945	12.6450185775757	-1.23732161521912	-0.621662080287933	0.0964389219880104
-8.98094654083252	22.0789279937744	12.7665452957153	-1.25353980064392	-0.631834506988525	0.0945593640208244
-9.19584083557129	22.3599872589111	12.8619937896729	-1.2653466463089	-0.643350124359131	0.0917451232671738
-9.43132591247559	22.5062084197998	12.688138961792	-1.26547920703888	-0.650296270847321	0.088317796587944
-9.65383243560791	22.5838146209717	12.4923763275146	-1.26041328907013	-0.655636966228485	0.0857750698924065
-9.81059455871582	22.5986480712891	12.4616250991821	-1.2622172832489	-0.662513613700867	0.0807416439056396
-9.88861083984375	22.6144123077393	12.5039987564087	-1.26494681835175	-0.666791200637817	0.076568104326725
-9.8954029083252	22.6652278900146	12.571813583374	-1.272341132164	-0.669510960578918	0.0756993368268013
-9.89571285247803	22.7754936218262	12.888542175293	-1.28301918506622	-0.670923590660095	0.0771389007568359
-9.8743724822998	22.8760890960693	13.2348775863647	-1.30157864093781	-0.673340022563934	0.0799779370427132
-9.73974418640137	22.8785705566406	13.5356225967407	-1.31347274780273	-0.671369850635529	0.0820497423410416
-9.69663524627686	22.8282680511475	13.9838714599609	-1.32464373111725	-0.679506778717041	0.0787357613444328
-9.69905757904053	22.7584075927734	13.8857545852661	-1.31241917610168	-0.675475716590881	0.0750053450465202
-9.69783020019531	22.6501560211182	13.6905250549316	-1.30497586727142	-0.67004007101059	0.0746680423617363
-9.66095066070557	22.5560245513916	13.3039865493774	-1.28832900524139	-0.661220967769623	0.0723775252699852
-9.64846706390381	22.4271850585938	12.7556381225586	-1.26218831539154	-0.651166081428528	0.0706401392817497
-9.76741123199463	22.4511661529541	12.3409948348999	-1.25197744369507	-0.648496210575104	0.0708493143320084
-9.94629669189453	22.507869720459	12.4415349960327	-1.26580572128296	-0.659319221973419	0.0704227983951569
-10.0322952270508	22.6902618408203	12.7741432189941	-1.28186774253845	-0.669889211654663	0.0659481734037399
-10.0619640350342	22.6859169006348	13.3314552307129	-1.29942047595978	-0.685147881507874	0.0625903531908989
-10.069109916687	22.4347381591797	13.4222059249878	-1.28436601161957	-0.685971260070801	0.0574160180985928
-10.133677482605	22.0420093536377	13.3344898223877	-1.26864612102509	-0.686395823955536	0.052845437079668
-10.1048603057861	21.7144603729248	13.0701293945313	-1.24260818958282	-0.681129038333893	0.048775888979435
-10.1629199981689	21.5436515808105	12.9688749313354	-1.2358900308609	-0.680744886398315	0.0460755005478859
-10.3077344894409	21.6149291992188	13.0510940551758	-1.24251341819763	-0.687692999839783	0.0432029850780964
[truncated: 1,641 more rows]
